# Supplementary material for: Atlantic-origin water extension into the Pacific Arctic induced an anomalous biogeochemical event
Source: Nat Commun. 2023 Nov 2;14:6235. doi: 10.1038/s41467-023-41960-w (PMC10622542; doi:10.1038/s41467-023-41960-w)
Supplement: Supplementary file 4 — Supplementary Data 1 [file 41467_2023_41960_MOESM4_ESM.zip]

Archive with 27 entries (27 files):
- Mirai_Btl_2002.txt
- Mirai_Btl_2004.txt
- Mirai_Btl_2008.txt
- Mirai_Btl_2009.txt
- Mirai_Btl_2010.txt
- Mirai_Btl_2012.txt
- Mirai_Btl_2013.txt
- Mirai_Btl_2014.txt
- Mirai_Btl_2015.txt
- Mirai_Btl_2016.txt
- Mirai_Btl_2017.txt
- Mirai_Btl_2019.txt
- Mirai_Btl_2020.txt
- Mirai_CTD_2002.txt
- Mirai_CTD_2004.txt
- Mirai_CTD_2008.txt
- Mirai_CTD_2009.txt
- Mirai_CTD_2010.txt
- Mirai_CTD_2012.txt
- Mirai_CTD_2013.txt
- Mirai_CTD_2014.txt
- Mirai_CTD_2015.txt
- Mirai_CTD_2016.txt
- Mirai_CTD_2017.txt
- Mirai_CTD_2018.txt
- Mirai_CTD_2019.txt
- Mirai_CTD_2020.txt
