# Supplementary material for: Atlantic-origin water extension into the Pacific Arctic induced an anomalous biogeochemical event
Source: Nat Commun. 2023 Nov 2;14:6235. doi: 10.1038/s41467-023-41960-w (PMC10622542; doi:10.1038/s41467-023-41960-w)
Supplement: Supplementary file 4 — Supplementary Data 1 [file 41467_2023_41960_MOESM4_ESM.zip › Mirai_Btl_2002.txt]

Cruise	Station	Type	yyyy-mm-ddThh:mm	Longitude [degrees_east]	Latitude [degrees_north]	Bot. Depth [m]	Depth [m]	Bottle Salinity	Dissolved Oxygen [~$m~#mol/kg]	Phosphate [~$m~#mol/kg]	Silicate [~$m~#mol/kg]	Nitrate [~$m~#mol/kg]	Nitrite [~$m~#mol/kg]	Ammonium [~$m~#mol/kg]	Total Alkalinity [~$m~#mol/kg]	DIC [~$m~#mol/kg]	CFC-11 [pmol/kg]	CFC-12 [pmol/kg]	CFC-113 [pmol/kg]	Chl-a [~$m~#g/L]	Chl-a >10 [~$m~#g/L]	Chl-a 2-10 [~$m~#g/L]	Chl-a 5-10 [~$m~#g/L]	Chl-a 2-5 [~$m~#g/L]	Chl-a 0.7-2 [~$m~#g/L]	O18O16[permill]
MR02-K05 Leg1	A02002-1	B	2002-09-04T22:30	191.504	65.682	43	0	31.5648	318.41	0.64	3.63	0.16	0.02	0.43	2169.5	1998.9	-1.00E+10	-1.00E+10	-1.00E+10	1.78	1.112	0.231	-1.00E+10	-1.00E+10	0.221	-1.00E+10
							4.4	31.5781	319.64	0.63	3.53	0.1	0.03	0.39	2170.3	1999.1	-1.00E+10	-1.00E+10	-1.00E+10	1.903	1.241	0.226	-1.00E+10	-1.00E+10	0.229	-1.377
							4.8	-1.00E+10	-1.00E+10	-1.00E+10	-1.00E+10	-1.00E+10	-1.00E+10	-1.00E+10	-1.00E+10	-1.00E+10	-1.00E+10	-1.00E+10	-1.00E+10	-1.00E+10	-1.00E+10	-1.00E+10	-1.00E+10	-1.00E+10	-1.00E+10	-1.00E+10
							10.2	31.5898	319.51	0.66	3.52	0.09	0.03	0.36	2167	1881.9	-1.00E+10	-1.00E+10	-1.00E+10	2.002	1.205	0.222	-1.00E+10	-1.00E+10	0.225	-1.00E+10
							10.2	-1.00E+10	-1.00E+10	-1.00E+10	-1.00E+10	-1.00E+10	-1.00E+10	-1.00E+10	-1.00E+10	-1.00E+10	-1.00E+10	-1.00E+10	-1.00E+10	-1.00E+10	-1.00E+10	-1.00E+10	-1.00E+10	-1.00E+10	-1.00E+10	-1.00E+10
							20.1	31.6881	323.22	0.63	3.1	0.13	0.03	0.35	2174.1	1996.4	-1.00E+10	-1.00E+10	-1.00E+10	2.678	2.165	0.297	-1.00E+10	-1.00E+10	0.207	-1.31
							20.1	-1.00E+10	-1.00E+10	-1.00E+10	-1.00E+10	-1.00E+10	-1.00E+10	-1.00E+10	-1.00E+10	-1.00E+10	-1.00E+10	-1.00E+10	-1.00E+10	-1.00E+10	-1.00E+10	-1.00E+10	-1.00E+10	-1.00E+10	-1.00E+10	-1.00E+10
							30.1	31.7175	323.53	0.61	3	0.12	0.03	0.34	2173	1994.4	-1.00E+10	-1.00E+10	-1.00E+10	3.273	2.735	0.264	-1.00E+10	-1.00E+10	0.224	-1.00E+10
							30.4	-1.00E+10	-1.00E+10	-1.00E+10	-1.00E+10	-1.00E+10	-1.00E+10	-1.00E+10	-1.00E+10	-1.00E+10	-1.00E+10	-1.00E+10	-1.00E+10	-1.00E+10	-1.00E+10	-1.00E+10	-1.00E+10	-1.00E+10	-1.00E+10	-1.00E+10
							42.9	-1.00E+10	-1.00E+10	-1.00E+10	-1.00E+10	-1.00E+10	-1.00E+10	-1.00E+10	-1.00E+10	-1.00E+10	-1.00E+10	-1.00E+10	-1.00E+10	-1.00E+10	-1.00E+10	-1.00E+10	-1.00E+10	-1.00E+10	-1.00E+10	-1.00E+10
							43.1	31.7432	323.94	0.63	2.93	0.13	0.03	0.31	2175.4	1994.1	-1.00E+10	-1.00E+10	-1.00E+10	3.59	2.727	0.347	-1.00E+10	-1.00E+10	0.229	-1.263
MR02-K05 Leg1	A02003-1	B	2002-09-05T01:54	191.498	66.501	41	0	31.6956	305.07	0.75	4.95	0.41	0.07	1.21	2156.8	1978.5	-1.00E+10	-1.00E+10	-1.00E+10	1.886	0.919	0.329	-1.00E+10	-1.00E+10	0.219	-1.229
							5	31.7453	306.73	0.75	4.97	0.44	0.07	1.25	2162.2	1983.2	-1.00E+10	-1.00E+10	-1.00E+10	2.068	1.149	0.259	-1.00E+10	-1.00E+10	0.208	-1.187
							5.1	-1.00E+10	-1.00E+10	-1.00E+10	-1.00E+10	-1.00E+10	-1.00E+10	-1.00E+10	-1.00E+10	-1.00E+10	-1.00E+10	-1.00E+10	-1.00E+10	-1.00E+10	-1.00E+10	-1.00E+10	-1.00E+10	-1.00E+10	-1.00E+10	-1.00E+10
							10.1	-1.00E+10	-1.00E+10	-1.00E+10	-1.00E+10	-1.00E+10	-1.00E+10	-1.00E+10	-1.00E+10	-1.00E+10	-1.00E+10	-1.00E+10	-1.00E+10	-1.00E+10	-1.00E+10	-1.00E+10	-1.00E+10	-1.00E+10	-1.00E+10	-1.00E+10
							10.1	31.8254	305.55	0.73	5.7	0.66	0.06	1.53	2164.4	1988.3	-1.00E+10	-1.00E+10	-1.00E+10	2.74	1.802	0.23	-1.00E+10	-1.00E+10	0.189	-1.00E+10
							20	-1.00E+10	-1.00E+10	-1.00E+10	-1.00E+10	-1.00E+10	-1.00E+10	-1.00E+10	-1.00E+10	-1.00E+10	-1.00E+10	-1.00E+10	-1.00E+10	-1.00E+10	-1.00E+10	-1.00E+10	-1.00E+10	-1.00E+10	-1.00E+10	-1.00E+10
							20	31.8801	303.84	0.87	6.8	0.97	0.09	1.76	-1.00E+10	1994	-1.00E+10	-1.00E+10	-1.00E+10	2.994	2.251	0.224	-1.00E+10	-1.00E+10	0.164	-1.106
							29.9	-1.00E+10	-1.00E+10	-1.00E+10	-1.00E+10	-1.00E+10	-1.00E+10	-1.00E+10	-1.00E+10	-1.00E+10	-1.00E+10	-1.00E+10	-1.00E+10	-1.00E+10	-1.00E+10	-1.00E+10	-1.00E+10	-1.00E+10	-1.00E+10	-1.00E+10
							29.9	31.8965	300.33	0.98	8.75	1.16	0.09	2.05	2167.1	1998.9	-1.00E+10	-1.00E+10	-1.00E+10	2.232	1.982	0.277	-1.00E+10	-1.00E+10	0.152	-1.00E+10
							41.1	31.9001	299.87	0.97	8.68	1.42	0.1	2.09	2169.2	1998.7	-1.00E+10	-1.00E+10	-1.00E+10	2.64	2.175	0.232	-1.00E+10	-1.00E+10	0.144	-1.00E+10
MR02-K05 Leg1	A02004-1	B	2002-09-05T10:04	191.5	68.254	46	0	31.662	323.92	0.37	0.33	0.07	0.02	0.11	2173.2	1950.3	-1.00E+10	-1.00E+10	-1.00E+10	1.669	1.079	0.147	-1.00E+10	-1.00E+10	0.113	-1.00E+10
							4.8	31.7206	329.18	0.39	1.36	0.35	0.02	0.41	2178.9	1962.9	-1.00E+10	-1.00E+10	-1.00E+10	1.731	1.261	0.167	-1.00E+10	-1.00E+10	0.096	-1.216
							4.9	-1.00E+10	-1.00E+10	-1.00E+10	-1.00E+10	-1.00E+10	-1.00E+10	-1.00E+10	-1.00E+10	-1.00E+10	-1.00E+10	-1.00E+10	-1.00E+10	-1.00E+10	-1.00E+10	-1.00E+10	-1.00E+10	-1.00E+10	-1.00E+10	-1.00E+10
							9.9	-1.00E+10	-1.00E+10	-1.00E+10	-1.00E+10	-1.00E+10	-1.00E+10	-1.00E+10	-1.00E+10	-1.00E+10	-1.00E+10	-1.00E+10	-1.00E+10	-1.00E+10	-1.00E+10	-1.00E+10	-1.00E+10	-1.00E+10	-1.00E+10	-1.00E+10
							9.9	-1.00E+10	-1.00E+10	-1.00E+10	-1.00E+10	-1.00E+10	-1.00E+10	-1.00E+10	-1.00E+10	-1.00E+10	-1.00E+10	-1.00E+10	-1.00E+10	-1.00E+10	-1.00E+10	-1.00E+10	-1.00E+10	-1.00E+10	-1.00E+10	-1.00E+10
							10	31.9384	336.85	0.56	3.61	1.04	0.03	0.88	2185.8	1983.8	-1.00E+10	-1.00E+10	-1.00E+10	1.788	1.34	0.111	-1.00E+10	-1.00E+10	0.065	-1.00E+10
							19.9	-1.00E+10	-1.00E+10	-1.00E+10	-1.00E+10	-1.00E+10	-1.00E+10	-1.00E+10	-1.00E+10	-1.00E+10	-1.00E+10	-1.00E+10	-1.00E+10	-1.00E+10	-1.00E+10	-1.00E+10	-1.00E+10	-1.00E+10	-1.00E+10	-0.828
							19.9	32.3757	330.1	1.19	15.49	5.96	0.1	3.38	2204.2	2066	-1.00E+10	-1.00E+10	-1.00E+10	2.479	1.925	0.132	-1.00E+10	-1.00E+10	0.089	-1.00E+10
							29.8	32.5052	290.8	1.73	30.63	10.83	0.2	5.15	2208.1	2112	-1.00E+10	-1.00E+10	-1.00E+10	1.242	0.925	0.123	-1.00E+10	-1.00E+10	0.072	-1.00E+10
							29.9	-1.00E+10	-1.00E+10	-1.00E+10	-1.00E+10	-1.00E+10	-1.00E+10	-1.00E+10	-1.00E+10	-1.00E+10	-1.00E+10	-1.00E+10	-1.00E+10	-1.00E+10	-1.00E+10	-1.00E+10	-1.00E+10	-1.00E+10	-1.00E+10	-1.00E+10
							45.5	32.5072	-1.00E+10	1.73	31.65	11.06	0.2	5.25	2200.7	2113.6	-1.00E+10	-1.00E+10	-1.00E+10	1.318	0.985	0.104	-1.00E+10	-1.00E+10	0.061	-1.00E+10
							45.5	-1.00E+10	-1.00E+10	-1.00E+10	-1.00E+10	-1.00E+10	-1.00E+10	-1.00E+10	-1.00E+10	-1.00E+10	-1.00E+10	-1.00E+10	-1.00E+10	-1.00E+10	-1.00E+10	-1.00E+10	-1.00E+10	-1.00E+10	-1.00E+10	-0.757
MR02-K05 Leg1	A02005-1	B	2002-09-05T12:20	192.369	68.506	42	0	31.3821	294.47	0.79	5.47	0.27	0.08	0.69	2162.3	1850.7	-1.00E+10	-1.00E+10	-1.00E+10	2.826	1.978	0.132	-1.00E+10	-1.00E+10	0.1	-1.00E+10
							4.8	31.1191	293.73	0.7	4.17	0.07	0.05	0.19	2160.3	1987.6	-1.00E+10	-1.00E+10	-1.00E+10	2.555	2.102	0.137	-1.00E+10	-1.00E+10	0.134	-1.655
							4.8	-1.00E+10	-1.00E+10	-1.00E+10	-1.00E+10	-1.00E+10	-1.00E+10	-1.00E+10	-1.00E+10	-1.00E+10	-1.00E+10	-1.00E+10	-1.00E+10	-1.00E+10	-1.00E+10	-1.00E+10	-1.00E+10	-1.00E+10	-1.00E+10	-1.00E+10
							4.8	-1.00E+10	-1.00E+10	-1.00E+10	-1.00E+10	-1.00E+10	-1.00E+10	-1.00E+10	-1.00E+10	-1.00E+10	-1.00E+10	-1.00E+10	-1.00E+10	-1.00E+10	-1.00E+10	-1.00E+10	-1.00E+10	-1.00E+10	-1.00E+10	-1.00E+10
							9.8	31.2411	294.22	0.74	4.52	0.12	0.06	0.32	2163.2	1988.6	-1.00E+10	-1.00E+10	-1.00E+10	2.918	2.222	0.169	-1.00E+10	-1.00E+10	0.098	-1.00E+10
							9.8	-1.00E+10	-1.00E+10	-1.00E+10	-1.00E+10	-1.00E+10	-1.00E+10	-1.00E+10	-1.00E+10	-1.00E+10	-1.00E+10	-1.00E+10	-1.00E+10	-1.00E+10	-1.00E+10	-1.00E+10	-1.00E+10	-1.00E+10	-1.00E+10	-1.00E+10
							20.1	31.5685	297.02	0.77	6.27	0.3	0.08	0.91	2168.6	1985.2	-1.00E+10	-1.00E+10	-1.00E+10	3.199	2.515	0.181	-1.00E+10	-1.00E+10	0.06	-1.255
							20.2	-1.00E+10	-1.00E+10	-1.00E+10	-1.00E+10	-1.00E+10	-1.00E+10	-1.00E+10	-1.00E+10	-1.00E+10	-1.00E+10	-1.00E+10	-1.00E+10	-1.00E+10	-1.00E+10	-1.00E+10	-1.00E+10	-1.00E+10	-1.00E+10	-1.00E+10
							20.2	-1.00E+10	-1.00E+10	-1.00E+10	-1.00E+10	-1.00E+10	-1.00E+10	-1.00E+10	-1.00E+10	-1.00E+10	-1.00E+10	-1.00E+10	-1.00E+10	-1.00E+10	-1.00E+10	-1.00E+10	-1.00E+10	-1.00E+10	-1.00E+10	-1.00E+10
							29.9	31.658	299.55	0.77	6.39	0.3	0.08	0.98	2166.5	1985	-1.00E+10	-1.00E+10	-1.00E+10	3.22	2.467	0.156	-1.00E+10	-1.00E+10	0.056	-1.00E+10
							29.9	-1.00E+10	-1.00E+10	-1.00E+10	-1.00E+10	-1.00E+10	-1.00E+10	-1.00E+10	-1.00E+10	-1.00E+10	-1.00E+10	-1.00E+10	-1.00E+10	-1.00E+10	-1.00E+10	-1.00E+10	-1.00E+10	-1.00E+10	-1.00E+10	-1.00E+10
							41.4	-1.00E+10	-1.00E+10	-1.00E+10	-1.00E+10	-1.00E+10	-1.00E+10	-1.00E+10	-1.00E+10	-1.00E+10	-1.00E+10	-1.00E+10	-1.00E+10	-1.00E+10	-1.00E+10	-1.00E+10	-1.00E+10	-1.00E+10	-1.00E+10	-1.00E+10
							41.4	-1.00E+10	-1.00E+10	-1.00E+10	-1.00E+10	-1.00E+10	-1.00E+10	-1.00E+10	-1.00E+10	-1.00E+10	-1.00E+10	-1.00E+10	-1.00E+10	-1.00E+10	-1.00E+10	-1.00E+10	-1.00E+10	-1.00E+10	-1.00E+10	-1.00E+10
							41.4	31.6769	301.02	0.73	6.08	0.31	0.07	0.98	2172.5	1985.6	-1.00E+10	-1.00E+10	-1.00E+10	3.221	2.514	0.149	-1.00E+10	-1.00E+10	0.054	-2.332
MR02-K05 Leg1	A02006-1	B	2002-09-05T16:59	193.003	69.501	37	0	31.0577	301.13	0.88	4.3	0.02	0.05	0.21	2167.5	1995.9	-1.00E+10	-1.00E+10	-1.00E+10	0.977	0.356	0.203	-1.00E+10	-1.00E+10	0.283	-1.776
							5	-1.00E+10	-1.00E+10	-1.00E+10	-1.00E+10	-1.00E+10	-1.00E+10	-1.00E+10	-1.00E+10	-1.00E+10	-1.00E+10	-1.00E+10	-1.00E+10	-1.00E+10	-1.00E+10	-1.00E+10	-1.00E+10	-1.00E+10	-1.00E+10	-1.00E+10
							5.1	31.0539	301.16	0.58	4.19	0	0.02	0.07	2168.3	-1.00E+10	-1.00E+10	-1.00E+10	-1.00E+10	0.891	0.319	0.19	-1.00E+10	-1.00E+10	0.257	-1.773
							9.9	31.0567	301.23	0.59	4.21	-0.02	0.03	0.04	2170	1998.3	-1.00E+10	-1.00E+10	-1.00E+10	0.877	0.324	0.203	-1.00E+10	-1.00E+10	0.219	-1.00E+10
							9.9	-1.00E+10	-1.00E+10	-1.00E+10	-1.00E+10	-1.00E+10	-1.00E+10	-1.00E+10	-1.00E+10	-1.00E+10	-1.00E+10	-1.00E+10	-1.00E+10	-1.00E+10	-1.00E+10	-1.00E+10	-1.00E+10	-1.00E+10	-1.00E+10	-1.00E+10
							20.3	-1.00E+10	-1.00E+10	-1.00E+10	-1.00E+10	-1.00E+10	-1.00E+10	-1.00E+10	-1.00E+10	-1.00E+10	-1.00E+10	-1.00E+10	-1.00E+10	-1.00E+10	-1.00E+10	-1.00E+10	-1.00E+10	-1.00E+10	-1.00E+10	-1.00E+10
							20.3	31.5799	304.77	0.79	7.26	0.57	0.07	1.26	2175.4	2000.8	-1.00E+10	-1.00E+10	-1.00E+10	0.693	0.203	0.171	-1.00E+10	-1.00E+10	0.201	-1.285
							30.2	31.7974	305.2	1.15	11.7	0.82	0.16	2.6	2177.5	2026.4	-1.00E+10	-1.00E+10	-1.00E+10	0.314	0.103	0.073	-1.00E+10	-1.00E+10	0.055	-1.00E+10
							30.3	-1.00E+10	-1.00E+10	-1.00E+10	-1.00E+10	-1.00E+10	-1.00E+10	-1.00E+10	-1.00E+10	-1.00E+10	-1.00E+10	-1.00E+10	-1.00E+10	-1.00E+10	-1.00E+10	-1.00E+10	-1.00E+10	-1.00E+10	-1.00E+10	-1.00E+10
							36.3	31.7635	305.52	1.11	11.27	0.77	0.14	2.47	2182.3	2023.3	-1.00E+10	-1.00E+10	-1.00E+10	0.359	0.103	0.09	-1.00E+10	-1.00E+10	0.067	-1.00E+10
MR02-K05 Leg1	A02007-1	B	2002-09-05T22:52	196.012	70.5	33	0	31.344	308.52	0.67	5.82	0.05	0.04	0.17	2171.8	1994.1	-1.00E+10	-1.00E+10	-1.00E+10	1.412	0.639	0.31	-1.00E+10	-1.00E+10	0.263	-1.00E+10
							4.9	-1.00E+10	-1.00E+10	-1.00E+10	-1.00E+10	-1.00E+10	-1.00E+10	-1.00E+10	-1.00E+10	-1.00E+10	-1.00E+10	-1.00E+10	-1.00E+10	-1.00E+10	-1.00E+10	-1.00E+10	-1.00E+10	-1.00E+10	-1.00E+10	-1.00E+10
							4.9	31.3368	309.14	0.55	5.81	0.01	0.02	0.06	2168.1	1993.9	-1.00E+10	-1.00E+10	-1.00E+10	1.253	0.476	0.28	-1.00E+10	-1.00E+10	0.243	-1.00E+10
							5	-1.00E+10	-1.00E+10	-1.00E+10	-1.00E+10	-1.00E+10	-1.00E+10	-1.00E+10	-1.00E+10	-1.00E+10	-1.00E+10	-1.00E+10	-1.00E+10	-1.00E+10	-1.00E+10	-1.00E+10	-1.00E+10	-1.00E+10	-1.00E+10	-1.00E+10
							10.1	31.3563	307.11	0.57	6.15	0.04	0.03	0.17	2175	1996.7	-1.00E+10	-1.00E+10	-1.00E+10	1.029	0.359	0.247	-1.00E+10	-1.00E+10	0.197	-1.488
							10.1	-1.00E+10	-1.00E+10	-1.00E+10	-1.00E+10	-1.00E+10	-1.00E+10	-1.00E+10	-1.00E+10	-1.00E+10	-1.00E+10	-1.00E+10	-1.00E+10	-1.00E+10	-1.00E+10	-1.00E+10	-1.00E+10	-1.00E+10	-1.00E+10	-1.00E+10
							19.8	-1.00E+10	-1.00E+10	-1.00E+10	-1.00E+10	-1.00E+10	-1.00E+10	-1.00E+10	-1.00E+10	-1.00E+10	-1.00E+10	-1.00E+10	-1.00E+10	-1.00E+10	-1.00E+10	-1.00E+10	-1.00E+10	-1.00E+10	-1.00E+10	-1.00E+10
							19.8	-1.00E+10	-1.00E+10	-1.00E+10	-1.00E+10	-1.00E+10	-1.00E+10	-1.00E+10	-1.00E+10	-1.00E+10	-1.00E+10	-1.00E+10	-1.00E+10	-1.00E+10	-1.00E+10	-1.00E+10	-1.00E+10	-1.00E+10	-1.00E+10	-1.00E+10
							19.8	31.397	301.32	0.69	8.22	0.25	0.06	0.7	2174.1	2004.9	-1.00E+10	-1.00E+10	-1.00E+10	0.724	0.325	0.15	-1.00E+10	-1.00E+10	0.133	-1.00E+10
							32.8	-1.00E+10	-1.00E+10	-1.00E+10	-1.00E+10	-1.00E+10	-1.00E+10	-1.00E+10	-1.00E+10	-1.00E+10	-1.00E+10	-1.00E+10	-1.00E+10	-1.00E+10	-1.00E+10	-1.00E+10	-1.00E+10	-1.00E+10	-1.00E+10	-1.00E+10
							32.9	-1.00E+10	-1.00E+10	-1.00E+10	-1.00E+10	-1.00E+10	-1.00E+10	-1.00E+10	-1.00E+10	-1.00E+10	-1.00E+10	-1.00E+10	-1.00E+10	-1.00E+10	-1.00E+10	-1.00E+10	-1.00E+10	-1.00E+10	-1.00E+10	-1.00E+10
							32.9	31.4041	294.29	0.77	9.49	0.36	0.08	1.24	-1.00E+10	2013.1	-1.00E+10	-1.00E+10	-1.00E+10	0.68	0.252	0.164	-1.00E+10	-1.00E+10	0.118	-1.466
MR02-K05 Leg1	A02008-1	B	2002-09-06T15:00	199.507	70.832	42	0	31.3333	313.11	0.46	0.58	0.07	0.02	0.34	2172.5	1983.7	-1.00E+10	-1.00E+10	-1.00E+10	-1.00E+10	-1.00E+10	-1.00E+10	-1.00E+10	-1.00E+10	-1.00E+10	-1.478
							4.9	-1.00E+10	-1.00E+10	-1.00E+10	-1.00E+10	-1.00E+10	-1.00E+10	-1.00E+10	-1.00E+10	-1.00E+10	-1.00E+10	-1.00E+10	-1.00E+10	-1.00E+10	-1.00E+10	-1.00E+10	-1.00E+10	-1.00E+10	-1.00E+10	-1.00E+10
							4.9	-1.00E+10	-1.00E+10	-1.00E+10	-1.00E+10	-1.00E+10	-1.00E+10	-1.00E+10	-1.00E+10	-1.00E+10	-1.00E+10	-1.00E+10	-1.00E+10	-1.00E+10	-1.00E+10	-1.00E+10	-1.00E+10	-1.00E+10	-1.00E+10	-1.00E+10
							4.9	31.4122	311.57	0.45	1.41	0.02	0.02	0.06	2174.9	1992.5	-1.00E+10	-1.00E+10	-1.00E+10	1.262	0.887	0.106	-1.00E+10	-1.00E+10	0.049	-1.00E+10
							10	-1.00E+10	-1.00E+10	-1.00E+10	-1.00E+10	-1.00E+10	-1.00E+10	-1.00E+10	-1.00E+10	-1.00E+10	-1.00E+10	-1.00E+10	-1.00E+10	-1.00E+10	-1.00E+10	-1.00E+10	-1.00E+10	-1.00E+10	-1.00E+10	-1.00E+10
							10	31.4298	-1.00E+10	0.49	1.66	0.02	0.03	0.05	2182.8	1992.9	-1.00E+10	-1.00E+10	-1.00E+10	1.318	0.929	0.122	-1.00E+10	-1.00E+10	0.055	-1.451
							10	-1.00E+10	-1.00E+10	-1.00E+10	-1.00E+10	-1.00E+10	-1.00E+10	-1.00E+10	-1.00E+10	-1.00E+10	-1.00E+10	-1.00E+10	-1.00E+10	-1.00E+10	-1.00E+10	-1.00E+10	-1.00E+10	-1.00E+10	-1.00E+10	-1.00E+10
							20	31.4372	-1.00E+10	0.48	1.73	-0.01	0.03	0.1	2176.1	1993.6	-1.00E+10	-1.00E+10	-1.00E+10	1.22	0.768	0.127	-1.00E+10	-1.00E+10	0.046	-1.00E+10
							20.1	-1.00E+10	-1.00E+10	-1.00E+10	-1.00E+10	-1.00E+10	-1.00E+10	-1.00E+10	-1.00E+10	-1.00E+10	-1.00E+10	-1.00E+10	-1.00E+10	-1.00E+10	-1.00E+10	-1.00E+10	-1.00E+10	-1.00E+10	-1.00E+10	-1.00E+10
							20.3	-1.00E+10	-1.00E+10	-1.00E+10	-1.00E+10	-1.00E+10	-1.00E+10	-1.00E+10	-1.00E+10	-1.00E+10	-1.00E+10	-1.00E+10	-1.00E+10	-1.00E+10	-1.00E+10	-1.00E+10	-1.00E+10	-1.00E+10	-1.00E+10	-1.00E+10
							29.6	-1.00E+10	-1.00E+10	-1.00E+10	-1.00E+10	-1.00E+10	-1.00E+10	-1.00E+10	-1.00E+10	-1.00E+10	-1.00E+10	-1.00E+10	-1.00E+10	-1.00E+10	-1.00E+10	-1.00E+10	-1.00E+10	-1.00E+10	-1.00E+10	-1.00E+10
							29.7	31.4468	311.98	0.47	1.7	0.01	0.03	0.07	2177.8	1991.9	-1.00E+10	-1.00E+10	-1.00E+10	1.256	0.769	0.141	-1.00E+10	-1.00E+10	0.054	-1.422
							29.7	-1.00E+10	-1.00E+10	-1.00E+10	-1.00E+10	-1.00E+10	-1.00E+10	-1.00E+10	-1.00E+10	-1.00E+10	-1.00E+10	-1.00E+10	-1.00E+10	-1.00E+10	-1.00E+10	-1.00E+10	-1.00E+10	-1.00E+10	-1.00E+10	-1.00E+10
							41.4	31.4335	312.42	0.47	1.64	0	0.03	0.05	2176.4	1993.3	-1.00E+10	-1.00E+10	-1.00E+10	1.143	0.775	0.121	-1.00E+10	-1.00E+10	0.045	-1.00E+10
							41.5	-1.00E+10	-1.00E+10	-1.00E+10	-1.00E+10	-1.00E+10	-1.00E+10	-1.00E+10	-1.00E+10	-1.00E+10	-1.00E+10	-1.00E+10	-1.00E+10	-1.00E+10	-1.00E+10	-1.00E+10	-1.00E+10	-1.00E+10	-1.00E+10	-1.00E+10
							41.6	-1.00E+10	-1.00E+10	-1.00E+10	-1.00E+10	-1.00E+10	-1.00E+10	-1.00E+10	-1.00E+10	-1.00E+10	-1.00E+10	-1.00E+10	-1.00E+10	-1.00E+10	-1.00E+10	-1.00E+10	-1.00E+10	-1.00E+10	-1.00E+10	-1.00E+10
MR02-K05 Leg1	A02009-1	B	2002-09-06T18:57	202.016	71.033	108	0	30.5934	340.92	0.45	2.5	0.03	0.02	0.16	2107.2	1921.9	-1.00E+10	-1.00E+10	-1.00E+10	0.444	0.132	0.132	-1.00E+10	-1.00E+10	0.054	-1.191
							5.2	30.8671	336.75	0.3	2.44	-0.01	0.02	0.01	2126.6	1939.6	-1.00E+10	-1.00E+10	-1.00E+10	0.419	0.161	0.133	-1.00E+10	-1.00E+10	0.04	-1.00E+10
							5.2	-1.00E+10	-1.00E+10	-1.00E+10	-1.00E+10	-1.00E+10	-1.00E+10	-1.00E+10	-1.00E+10	-1.00E+10	-1.00E+10	-1.00E+10	-1.00E+10	-1.00E+10	-1.00E+10	-1.00E+10	-1.00E+10	-1.00E+10	-1.00E+10	-1.00E+10
							5.2	-1.00E+10	-1.00E+10	-1.00E+10	-1.00E+10	-1.00E+10	-1.00E+10	-1.00E+10	-1.00E+10	-1.00E+10	-1.00E+10	-1.00E+10	-1.00E+10	-1.00E+10	-1.00E+10	-1.00E+10	-1.00E+10	-1.00E+10	-1.00E+10	-1.00E+10
							10.2	30.9694	336.39	0.31	2.57	-0.01	0.02	0.03	2144.8	1954.4	-1.00E+10	-1.00E+10	-1.00E+10	0.39	0.172	0.103	-1.00E+10	-1.00E+10	0.035	-1.184
							10.3	-1.00E+10	-1.00E+10	-1.00E+10	-1.00E+10	-1.00E+10	-1.00E+10	-1.00E+10	-1.00E+10	-1.00E+10	-1.00E+10	-1.00E+10	-1.00E+10	-1.00E+10	-1.00E+10	-1.00E+10	-1.00E+10	-1.00E+10	-1.00E+10	-1.00E+10
							10.3	-1.00E+10	-1.00E+10	-1.00E+10	-1.00E+10	-1.00E+10	-1.00E+10	-1.00E+10	-1.00E+10	-1.00E+10	-1.00E+10	-1.00E+10	-1.00E+10	-1.00E+10	-1.00E+10	-1.00E+10	-1.00E+10	-1.00E+10	-1.00E+10	-1.00E+10
							20.5	31.2235	343.29	0.37	3.29	0.07	0.03	0.18	2154.7	1960.4	-1.00E+10	-1.00E+10	-1.00E+10	0.823	0.179	0.351	-1.00E+10	-1.00E+10	0.072	-1.00E+10
							20.6	-1.00E+10	-1.00E+10	-1.00E+10	-1.00E+10	-1.00E+10	-1.00E+10	-1.00E+10	-1.00E+10	-1.00E+10	-1.00E+10	-1.00E+10	-1.00E+10	-1.00E+10	-1.00E+10	-1.00E+10	-1.00E+10	-1.00E+10	-1.00E+10	-1.00E+10
							20.7	-1.00E+10	-1.00E+10	-1.00E+10	-1.00E+10	-1.00E+10	-1.00E+10	-1.00E+10	-1.00E+10	-1.00E+10	-1.00E+10	-1.00E+10	-1.00E+10	-1.00E+10	-1.00E+10	-1.00E+10	-1.00E+10	-1.00E+10	-1.00E+10	-1.00E+10
							30.1	31.6839	364.67	0.62	5.88	0.51	0.05	0.77	2184.8	1997.7	-1.00E+10	-1.00E+10	-1.00E+10	-1.00E+10	0.49	2.191	-1.00E+10	-1.00E+10	0.292	-1.119
							30.2	-1.00E+10	-1.00E+10	-1.00E+10	-1.00E+10	-1.00E+10	-1.00E+10	-1.00E+10	-1.00E+10	-1.00E+10	-1.00E+10	-1.00E+10	-1.00E+10	-1.00E+10	-1.00E+10	-1.00E+10	-1.00E+10	-1.00E+10	-1.00E+10	-1.00E+10
							30.3	-1.00E+10	-1.00E+10	-1.00E+10	-1.00E+10	-1.00E+10	-1.00E+10	-1.00E+10	-1.00E+10	-1.00E+10	-1.00E+10	-1.00E+10	-1.00E+10	-1.00E+10	-1.00E+10	-1.00E+10	-1.00E+10	-1.00E+10	-1.00E+10	-1.00E+10
							40	-1.00E+10	-1.00E+10	-1.00E+10	-1.00E+10	-1.00E+10	-1.00E+10	-1.00E+10	-1.00E+10	-1.00E+10	-1.00E+10	-1.00E+10	-1.00E+10	-1.00E+10	-1.00E+10	-1.00E+10	-1.00E+10	-1.00E+10	-1.00E+10	-1.00E+10
							40	-1.00E+10	-1.00E+10	-1.00E+10	-1.00E+10	-1.00E+10	-1.00E+10	-1.00E+10	-1.00E+10	-1.00E+10	-1.00E+10	-1.00E+10	-1.00E+10	-1.00E+10	-1.00E+10	-1.00E+10	-1.00E+10	-1.00E+10	-1.00E+10	-1.00E+10
							40	32.0053	372.49	0.9	8.1	1.01	0.09	1.41	2206.5	2036.7	-1.00E+10	-1.00E+10	-1.00E+10	4.44	0.399	2.487	-1.00E+10	-1.00E+10	0.283	-1.00E+10
							50	-1.00E+10	-1.00E+10	-1.00E+10	-1.00E+10	-1.00E+10	-1.00E+10	-1.00E+10	-1.00E+10	-1.00E+10	-1.00E+10	-1.00E+10	-1.00E+10	-1.00E+10	-1.00E+10	-1.00E+10	-1.00E+10	-1.00E+10	-1.00E+10	-1.00E+10
							50	32.0788	377.56	0.9	8.33	1.15	0.1	1.47	2207.3	2047	-1.00E+10	-1.00E+10	-1.00E+10	4.86	0.453	2.594	-1.00E+10	-1.00E+10	0.278	-1.063
							50	-1.00E+10	-1.00E+10	-1.00E+10	-1.00E+10	-1.00E+10	-1.00E+10	-1.00E+10	-1.00E+10	-1.00E+10	-1.00E+10	-1.00E+10	-1.00E+10	-1.00E+10	-1.00E+10	-1.00E+10	-1.00E+10	-1.00E+10	-1.00E+10	-1.00E+10
							74.7	-1.00E+10	-1.00E+10	-1.00E+10	-1.00E+10	-1.00E+10	-1.00E+10	-1.00E+10	-1.00E+10	-1.00E+10	-1.00E+10	-1.00E+10	-1.00E+10	-1.00E+10	-1.00E+10	-1.00E+10	-1.00E+10	-1.00E+10	-1.00E+10	-1.00E+10
							74.7	-1.00E+10	-1.00E+10	-1.00E+10	-1.00E+10	-1.00E+10	-1.00E+10	-1.00E+10	-1.00E+10	-1.00E+10	-1.00E+10	-1.00E+10	-1.00E+10	-1.00E+10	-1.00E+10	-1.00E+10	-1.00E+10	-1.00E+10	-1.00E+10	-1.00E+10
							74.7	32.2941	391.16	0.97	9.11	1.47	0.1	1.38	2218.7	2061.1	-1.00E+10	-1.00E+10	-1.00E+10	4.49	0.415	2.629	-1.00E+10	-1.00E+10	0.375	-1.00E+10
							99.6	32.4915	391.51	1.02	8.77	1.92	0.11	1.53	2231.8	2078.8	-1.00E+10	-1.00E+10	-1.00E+10	3.964	0.331	2.157	-1.00E+10	-1.00E+10	0.307	-0.976
							99.7	-1.00E+10	-1.00E+10	-1.00E+10	-1.00E+10	-1.00E+10	-1.00E+10	-1.00E+10	-1.00E+10	-1.00E+10	-1.00E+10	-1.00E+10	-1.00E+10	-1.00E+10	-1.00E+10	-1.00E+10	-1.00E+10	-1.00E+10	-1.00E+10	-1.00E+10
							99.7	-1.00E+10	-1.00E+10	-1.00E+10	-1.00E+10	-1.00E+10	-1.00E+10	-1.00E+10	-1.00E+10	-1.00E+10	-1.00E+10	-1.00E+10	-1.00E+10	-1.00E+10	-1.00E+10	-1.00E+10	-1.00E+10	-1.00E+10	-1.00E+10	-1.00E+10
							106.9	-1.00E+10	-1.00E+10	-1.00E+10	-1.00E+10	-1.00E+10	-1.00E+10	-1.00E+10	-1.00E+10	-1.00E+10	-1.00E+10	-1.00E+10	-1.00E+10	-1.00E+10	-1.00E+10	-1.00E+10	-1.00E+10	-1.00E+10	-1.00E+10	-1.00E+10
							106.9	-1.00E+10	-1.00E+10	-1.00E+10	-1.00E+10	-1.00E+10	-1.00E+10	-1.00E+10	-1.00E+10	-1.00E+10	-1.00E+10	-1.00E+10	-1.00E+10	-1.00E+10	-1.00E+10	-1.00E+10	-1.00E+10	-1.00E+10	-1.00E+10	-1.00E+10
							106.9	32.4916	-1.00E+10	1.02	8.83	1.95	0.11	1.61	2230.2	2076.7	-1.00E+10	-1.00E+10	-1.00E+10	3.805	0.343	1.957	-1.00E+10	-1.00E+10	0.242	-1.00E+10
MR02-K05 Leg1	A02010-1	B	2002-09-06T21:07	203.279	71.504	144	0	29.4591	354.9	0.55	3.92	0.04	0.02	0.21	2033.6	1857.5	-1.00E+10	-1.00E+10	-1.00E+10	0.398	0.173	0.068	-1.00E+10	-1.00E+10	0.027	-1.00E+10
							5.1	-1.00E+10	-1.00E+10	-1.00E+10	-1.00E+10	-1.00E+10	-1.00E+10	-1.00E+10	-1.00E+10	-1.00E+10	-1.00E+10	-1.00E+10	-1.00E+10	-1.00E+10	-1.00E+10	-1.00E+10	-1.00E+10	-1.00E+10	-1.00E+10	-1.00E+10
							5.1	30.779	328.84	0.44	3.37	0.02	0.02	0.17	2132.4	1953.9	-1.00E+10	-1.00E+10	-1.00E+10	0.953	0.54	0.213	-1.00E+10	-1.00E+10	0.071	-1.394
							5.1	-1.00E+10	-1.00E+10	-1.00E+10	-1.00E+10	-1.00E+10	-1.00E+10	-1.00E+10	-1.00E+10	-1.00E+10	-1.00E+10	-1.00E+10	-1.00E+10	-1.00E+10	-1.00E+10	-1.00E+10	-1.00E+10	-1.00E+10	-1.00E+10	-1.00E+10
							9.8	-1.00E+10	-1.00E+10	-1.00E+10	-1.00E+10	-1.00E+10	-1.00E+10	-1.00E+10	-1.00E+10	-1.00E+10	-1.00E+10	-1.00E+10	-1.00E+10	-1.00E+10	-1.00E+10	-1.00E+10	-1.00E+10	-1.00E+10	-1.00E+10	-1.00E+10
							9.8	-1.00E+10	-1.00E+10	-1.00E+10	-1.00E+10	-1.00E+10	-1.00E+10	-1.00E+10	-1.00E+10	-1.00E+10	-1.00E+10	-1.00E+10	-1.00E+10	-1.00E+10	-1.00E+10	-1.00E+10	-1.00E+10	-1.00E+10	-1.00E+10	-1.00E+10
							9.8	31.0746	321.67	0.43	3.27	0.02	0.03	0.23	2153.2	1975.1	-1.00E+10	-1.00E+10	-1.00E+10	0.87	0.537	0.21	-1.00E+10	-1.00E+10	0.056	-1.00E+10
							19.9	-1.00E+10	-1.00E+10	-1.00E+10	-1.00E+10	-1.00E+10	-1.00E+10	-1.00E+10	-1.00E+10	-1.00E+10	-1.00E+10	-1.00E+10	-1.00E+10	-1.00E+10	-1.00E+10	-1.00E+10	-1.00E+10	-1.00E+10	-1.00E+10	-1.00E+10
							20	-1.00E+10	-1.00E+10	-1.00E+10	-1.00E+10	-1.00E+10	-1.00E+10	-1.00E+10	-1.00E+10	-1.00E+10	-1.00E+10	-1.00E+10	-1.00E+10	-1.00E+10	-1.00E+10	-1.00E+10	-1.00E+10	-1.00E+10	-1.00E+10	-1.00E+10
							20	31.1658	321.81	0.45	3.29	0.04	0.03	0.27	2157.9	1980.1	-1.00E+10	-1.00E+10	-1.00E+10	0.803	0.518	0.152	-1.00E+10	-1.00E+10	0.062	-1.364
							29.7	31.3369	317.19	0.49	3.73	0.16	0.03	0.45	2170.7	1997	-1.00E+10	-1.00E+10	-1.00E+10	0.829	0.562	0.13	-1.00E+10	-1.00E+10	0.037	-1.00E+10
							29.7	-1.00E+10	-1.00E+10	-1.00E+10	-1.00E+10	-1.00E+10	-1.00E+10	-1.00E+10	-1.00E+10	-1.00E+10	-1.00E+10	-1.00E+10	-1.00E+10	-1.00E+10	-1.00E+10	-1.00E+10	-1.00E+10	-1.00E+10	-1.00E+10	-1.00E+10
							29.7	-1.00E+10	-1.00E+10	-1.00E+10	-1.00E+10	-1.00E+10	-1.00E+10	-1.00E+10	-1.00E+10	-1.00E+10	-1.00E+10	-1.00E+10	-1.00E+10	-1.00E+10	-1.00E+10	-1.00E+10	-1.00E+10	-1.00E+10	-1.00E+10	-1.00E+10
							39.6	-1.00E+10	-1.00E+10	-1.00E+10	-1.00E+10	-1.00E+10	-1.00E+10	-1.00E+10	-1.00E+10	-1.00E+10	-1.00E+10	-1.00E+10	-1.00E+10	-1.00E+10	-1.00E+10	-1.00E+10	-1.00E+10	-1.00E+10	-1.00E+10	-1.00E+10
							39.6	-1.00E+10	-1.00E+10	-1.00E+10	-1.00E+10	-1.00E+10	-1.00E+10	-1.00E+10	-1.00E+10	-1.00E+10	-1.00E+10	-1.00E+10	-1.00E+10	-1.00E+10	-1.00E+10	-1.00E+10	-1.00E+10	-1.00E+10	-1.00E+10	-1.00E+10
							39.7	31.4118	329.33	0.56	4.72	0.21	0.04	0.69	2175.6	1996	-1.00E+10	-1.00E+10	-1.00E+10	1.166	0.45	0.598	-1.00E+10	-1.00E+10	0.073	-1.315
							49.5	31.5024	334.65	0.62	5.53	0.33	0.05	0.86	2177.1	2001.4	-1.00E+10	-1.00E+10	-1.00E+10	1.506	0.387	0.483	-1.00E+10	-1.00E+10	0.106	-1.00E+10
							49.5	-1.00E+10	-1.00E+10	-1.00E+10	-1.00E+10	-1.00E+10	-1.00E+10	-1.00E+10	-1.00E+10	-1.00E+10	-1.00E+10	-1.00E+10	-1.00E+10	-1.00E+10	-1.00E+10	-1.00E+10	-1.00E+10	-1.00E+10	-1.00E+10	-1.00E+10
							49.5	-1.00E+10	-1.00E+10	-1.00E+10	-1.00E+10	-1.00E+10	-1.00E+10	-1.00E+10	-1.00E+10	-1.00E+10	-1.00E+10	-1.00E+10	-1.00E+10	-1.00E+10	-1.00E+10	-1.00E+10	-1.00E+10	-1.00E+10	-1.00E+10	-1.00E+10
							74.5	32.2086	386.77	0.85	7.67	1.27	0.09	1.31	2215.1	2047.8	-1.00E+10	-1.00E+10	-1.00E+10	4.888	0.37	2.624	-1.00E+10	-1.00E+10	0.456	-1.006
							74.6	-1.00E+10	-1.00E+10	-1.00E+10	-1.00E+10	-1.00E+10	-1.00E+10	-1.00E+10	-1.00E+10	-1.00E+10	-1.00E+10	-1.00E+10	-1.00E+10	-1.00E+10	-1.00E+10	-1.00E+10	-1.00E+10	-1.00E+10	-1.00E+10	-1.00E+10
							74.6	-1.00E+10	-1.00E+10	-1.00E+10	-1.00E+10	-1.00E+10	-1.00E+10	-1.00E+10	-1.00E+10	-1.00E+10	-1.00E+10	-1.00E+10	-1.00E+10	-1.00E+10	-1.00E+10	-1.00E+10	-1.00E+10	-1.00E+10	-1.00E+10	-1.00E+10
							100	32.5872	365.34	1.3	12.17	3.58	0.1	2.36	2239.6	2115.9	-1.00E+10	-1.00E+10	-1.00E+10	0.817	0.377	0.222	-1.00E+10	-1.00E+10	0.075	-1.00E+10
							100.6	-1.00E+10	-1.00E+10	-1.00E+10	-1.00E+10	-1.00E+10	-1.00E+10	-1.00E+10	-1.00E+10	-1.00E+10	-1.00E+10	-1.00E+10	-1.00E+10	-1.00E+10	-1.00E+10	-1.00E+10	-1.00E+10	-1.00E+10	-1.00E+10	-1.00E+10
							100.9	-1.00E+10	-1.00E+10	-1.00E+10	-1.00E+10	-1.00E+10	-1.00E+10	-1.00E+10	-1.00E+10	-1.00E+10	-1.00E+10	-1.00E+10	-1.00E+10	-1.00E+10	-1.00E+10	-1.00E+10	-1.00E+10	-1.00E+10	-1.00E+10	-1.00E+10
							125	33.2039	273.13	1.98	35.11	12.54	0.18	4.22	2259.7	2211.7	-1.00E+10	-1.00E+10	-1.00E+10	0.902	0.61	0.127	-1.00E+10	-1.00E+10	0.048	-0.828
							125.6	-1.00E+10	-1.00E+10	-1.00E+10	-1.00E+10	-1.00E+10	-1.00E+10	-1.00E+10	-1.00E+10	-1.00E+10	-1.00E+10	-1.00E+10	-1.00E+10	-1.00E+10	-1.00E+10	-1.00E+10	-1.00E+10	-1.00E+10	-1.00E+10	-1.00E+10
							126.1	-1.00E+10	-1.00E+10	-1.00E+10	-1.00E+10	-1.00E+10	-1.00E+10	-1.00E+10	-1.00E+10	-1.00E+10	-1.00E+10	-1.00E+10	-1.00E+10	-1.00E+10	-1.00E+10	-1.00E+10	-1.00E+10	-1.00E+10	-1.00E+10	-1.00E+10
							141.7	-1.00E+10	-1.00E+10	-1.00E+10	-1.00E+10	-1.00E+10	-1.00E+10	-1.00E+10	-1.00E+10	-1.00E+10	-1.00E+10	-1.00E+10	-1.00E+10	-1.00E+10	-1.00E+10	-1.00E+10	-1.00E+10	-1.00E+10	-1.00E+10	-1.00E+10
							141.8	-1.00E+10	-1.00E+10	-1.00E+10	-1.00E+10	-1.00E+10	-1.00E+10	-1.00E+10	-1.00E+10	-1.00E+10	-1.00E+10	-1.00E+10	-1.00E+10	-1.00E+10	-1.00E+10	-1.00E+10	-1.00E+10	-1.00E+10	-1.00E+10	-1.00E+10
							141.8	33.3574	265.36	1.99	36	13.38	0.18	4.01	2266.5	2217.5	-1.00E+10	-1.00E+10	-1.00E+10	0.856	0.552	0.15	-1.00E+10	-1.00E+10	0.04	-0.731
MR02-K05 Leg1	A02011-1	B	2002-09-06T23:26	204.508	71.688	259	0	30.7697	305.36	0.59	4.76	0.13	0.04	0.35	2158.8	2000.9	-1.00E+10	-1.00E+10	-1.00E+10	1.454	0.273	0.903	-1.00E+10	-1.00E+10	0.209	-1.00E+10
							10	30.9086	304.93	0.54	4.88	0.12	0.04	0.42	2172.7	2003.3	-1.00E+10	-1.00E+10	-1.00E+10	0.839	0.465	0.197	-1.00E+10	-1.00E+10	0.091	-1.779
							10	-1.00E+10	-1.00E+10	-1.00E+10	-1.00E+10	-1.00E+10	-1.00E+10	-1.00E+10	-1.00E+10	-1.00E+10	-1.00E+10	-1.00E+10	-1.00E+10	-1.00E+10	-1.00E+10	-1.00E+10	-1.00E+10	-1.00E+10	-1.00E+10	-1.00E+10
							10	-1.00E+10	-1.00E+10	-1.00E+10	-1.00E+10	-1.00E+10	-1.00E+10	-1.00E+10	-1.00E+10	-1.00E+10	-1.00E+10	-1.00E+10	-1.00E+10	-1.00E+10	-1.00E+10	-1.00E+10	-1.00E+10	-1.00E+10	-1.00E+10	-1.00E+10
							24.8	-1.00E+10	-1.00E+10	-1.00E+10	-1.00E+10	-1.00E+10	-1.00E+10	-1.00E+10	-1.00E+10	-1.00E+10	-1.00E+10	-1.00E+10	-1.00E+10	-1.00E+10	-1.00E+10	-1.00E+10	-1.00E+10	-1.00E+10	-1.00E+10	-1.00E+10
							24.8	31.0888	308.61	0.52	4.42	0.12	0.03	0.41	2170.5	2003.6	-1.00E+10	-1.00E+10	-1.00E+10	0.831	0.588	0.235	-1.00E+10	-1.00E+10	0.052	-1.00E+10
							24.8	-1.00E+10	-1.00E+10	-1.00E+10	-1.00E+10	-1.00E+10	-1.00E+10	-1.00E+10	-1.00E+10	-1.00E+10	-1.00E+10	-1.00E+10	-1.00E+10	-1.00E+10	-1.00E+10	-1.00E+10	-1.00E+10	-1.00E+10	-1.00E+10	-1.00E+10
							50.5	31.2355	315.16	0.47	3.67	0.11	0.02	0.33	2168	1997.2	-1.00E+10	-1.00E+10	-1.00E+10	0.812	0.555	0.169	-1.00E+10	-1.00E+10	0.047	-1.466
							50.9	-1.00E+10	-1.00E+10	-1.00E+10	-1.00E+10	-1.00E+10	-1.00E+10	-1.00E+10	-1.00E+10	-1.00E+10	-1.00E+10	-1.00E+10	-1.00E+10	-1.00E+10	-1.00E+10	-1.00E+10	-1.00E+10	-1.00E+10	-1.00E+10	-1.00E+10
							51.4	-1.00E+10	-1.00E+10	-1.00E+10	-1.00E+10	-1.00E+10	-1.00E+10	-1.00E+10	-1.00E+10	-1.00E+10	-1.00E+10	-1.00E+10	-1.00E+10	-1.00E+10	-1.00E+10	-1.00E+10	-1.00E+10	-1.00E+10	-1.00E+10	-1.00E+10
							74.1	-1.00E+10	-1.00E+10	-1.00E+10	-1.00E+10	-1.00E+10	-1.00E+10	-1.00E+10	-1.00E+10	-1.00E+10	-1.00E+10	-1.00E+10	-1.00E+10	-1.00E+10	-1.00E+10	-1.00E+10	-1.00E+10	-1.00E+10	-1.00E+10	-1.00E+10
							74.1	31.9558	339.43	0.8	8.18	1.02	0.06	1.32	2201.3	2031.4	-1.00E+10	-1.00E+10	-1.00E+10	2.654	0.329	1.538	-1.00E+10	-1.00E+10	0.177	-1.00E+10
							74.1	-1.00E+10	-1.00E+10	-1.00E+10	-1.00E+10	-1.00E+10	-1.00E+10	-1.00E+10	-1.00E+10	-1.00E+10	-1.00E+10	-1.00E+10	-1.00E+10	-1.00E+10	-1.00E+10	-1.00E+10	-1.00E+10	-1.00E+10	-1.00E+10	-1.00E+10
							98.9	-1.00E+10	-1.00E+10	-1.00E+10	-1.00E+10	-1.00E+10	-1.00E+10	-1.00E+10	-1.00E+10	-1.00E+10	-1.00E+10	-1.00E+10	-1.00E+10	-1.00E+10	-1.00E+10	-1.00E+10	-1.00E+10	-1.00E+10	-1.00E+10	-1.00E+10
							98.9	32.6054	347.31	1.45	18.74	5.72	0.12	2.79	2235	2134.1	-1.00E+10	-1.00E+10	-1.00E+10	0.645	0.267	0.237	-1.00E+10	-1.00E+10	0.056	-1.038
							98.9	-1.00E+10	-1.00E+10	-1.00E+10	-1.00E+10	-1.00E+10	-1.00E+10	-1.00E+10	-1.00E+10	-1.00E+10	-1.00E+10	-1.00E+10	-1.00E+10	-1.00E+10	-1.00E+10	-1.00E+10	-1.00E+10	-1.00E+10	-1.00E+10	-1.00E+10
							123.7	33.1163	261.54	2.25	49.35	15.39	0.18	4.18	2261.2	2236.8	-1.00E+10	-1.00E+10	-1.00E+10	0.307	0.231	0.117	-1.00E+10	-1.00E+10	0.029	-1.00E+10
							123.7	-1.00E+10	-1.00E+10	-1.00E+10	-1.00E+10	-1.00E+10	-1.00E+10	-1.00E+10	-1.00E+10	-1.00E+10	-1.00E+10	-1.00E+10	-1.00E+10	-1.00E+10	-1.00E+10	-1.00E+10	-1.00E+10	-1.00E+10	-1.00E+10	-1.00E+10
							123.8	-1.00E+10	-1.00E+10	-1.00E+10	-1.00E+10	-1.00E+10	-1.00E+10	-1.00E+10	-1.00E+10	-1.00E+10	-1.00E+10	-1.00E+10	-1.00E+10	-1.00E+10	-1.00E+10	-1.00E+10	-1.00E+10	-1.00E+10	-1.00E+10	-1.00E+10
							148.4	34.4073	278.05	1.29	22.14	13.32	0.13	0.59	2292.1	2194.5	-1.00E+10	-1.00E+10	-1.00E+10	0.179	0.178	0.127	-1.00E+10	-1.00E+10	0.018	0.205
							148.5	-1.00E+10	-1.00E+10	-1.00E+10	-1.00E+10	-1.00E+10	-1.00E+10	-1.00E+10	-1.00E+10	-1.00E+10	-1.00E+10	-1.00E+10	-1.00E+10	-1.00E+10	-1.00E+10	-1.00E+10	-1.00E+10	-1.00E+10	-1.00E+10	-1.00E+10
							148.5	-1.00E+10	-1.00E+10	-1.00E+10	-1.00E+10	-1.00E+10	-1.00E+10	-1.00E+10	-1.00E+10	-1.00E+10	-1.00E+10	-1.00E+10	-1.00E+10	-1.00E+10	-1.00E+10	-1.00E+10	-1.00E+10	-1.00E+10	-1.00E+10	-1.00E+10
							173.1	34.8001	291.43	0.96	10.34	12.5	0.08	0.16	2294.3	2162.6	-1.00E+10	-1.00E+10	-1.00E+10	0.216	0.149	0.08	-1.00E+10	-1.00E+10	0.013	-1.00E+10
							173.1	-1.00E+10	-1.00E+10	-1.00E+10	-1.00E+10	-1.00E+10	-1.00E+10	-1.00E+10	-1.00E+10	-1.00E+10	-1.00E+10	-1.00E+10	-1.00E+10	-1.00E+10	-1.00E+10	-1.00E+10	-1.00E+10	-1.00E+10	-1.00E+10	-1.00E+10
							173.2	-1.00E+10	-1.00E+10	-1.00E+10	-1.00E+10	-1.00E+10	-1.00E+10	-1.00E+10	-1.00E+10	-1.00E+10	-1.00E+10	-1.00E+10	-1.00E+10	-1.00E+10	-1.00E+10	-1.00E+10	-1.00E+10	-1.00E+10	-1.00E+10	-1.00E+10
							197.9	34.8334	295.43	0.96	9.45	12.38	0.06	0.2	2295.4	2160.9	-1.00E+10	-1.00E+10	-1.00E+10	0.214	0.132	0.143	-1.00E+10	-1.00E+10	0.01	0.248
							198	-1.00E+10	-1.00E+10	-1.00E+10	-1.00E+10	-1.00E+10	-1.00E+10	-1.00E+10	-1.00E+10	-1.00E+10	-1.00E+10	-1.00E+10	-1.00E+10	-1.00E+10	-1.00E+10	-1.00E+10	-1.00E+10	-1.00E+10	-1.00E+10	-1.00E+10
							198	-1.00E+10	-1.00E+10	-1.00E+10	-1.00E+10	-1.00E+10	-1.00E+10	-1.00E+10	-1.00E+10	-1.00E+10	-1.00E+10	-1.00E+10	-1.00E+10	-1.00E+10	-1.00E+10	-1.00E+10	-1.00E+10	-1.00E+10	-1.00E+10	-1.00E+10
							247.5	34.8465	298.68	0.95	8.76	12.4	0.05	0.16	2295.2	2158.6	-1.00E+10	-1.00E+10	-1.00E+10	-1.00E+10	-1.00E+10	-1.00E+10	-1.00E+10	-1.00E+10	-1.00E+10	-1.00E+10
							247.6	-1.00E+10	-1.00E+10	-1.00E+10	-1.00E+10	-1.00E+10	-1.00E+10	-1.00E+10	-1.00E+10	-1.00E+10	-1.00E+10	-1.00E+10	-1.00E+10	-1.00E+10	-1.00E+10	-1.00E+10	-1.00E+10	-1.00E+10	-1.00E+10	-1.00E+10
							247.8	-1.00E+10	-1.00E+10	-1.00E+10	-1.00E+10	-1.00E+10	-1.00E+10	-1.00E+10	-1.00E+10	-1.00E+10	-1.00E+10	-1.00E+10	-1.00E+10	-1.00E+10	-1.00E+10	-1.00E+10	-1.00E+10	-1.00E+10	-1.00E+10	-1.00E+10
							257.1	34.8465	298.68	0.94	8.62	12.4	0.05	0.13	2295.2	2156.7	-1.00E+10	-1.00E+10	-1.00E+10	-1.00E+10	-1.00E+10	-1.00E+10	-1.00E+10	-1.00E+10	-1.00E+10	0.245
							257.9	-1.00E+10	-1.00E+10	-1.00E+10	-1.00E+10	-1.00E+10	-1.00E+10	-1.00E+10	-1.00E+10	-1.00E+10	-1.00E+10	-1.00E+10	-1.00E+10	-1.00E+10	-1.00E+10	-1.00E+10	-1.00E+10	-1.00E+10	-1.00E+10	-1.00E+10
							258.8	-1.00E+10	-1.00E+10	-1.00E+10	-1.00E+10	-1.00E+10	-1.00E+10	-1.00E+10	-1.00E+10	-1.00E+10	-1.00E+10	-1.00E+10	-1.00E+10	-1.00E+10	-1.00E+10	-1.00E+10	-1.00E+10	-1.00E+10	-1.00E+10	-1.00E+10
MR02-K05 Leg1	A02012-1	B	2002-09-07T01:44	205.009	71.882	366	0	27.2359	373.59	0.51	4.56	0.05	0.01	0.03	1927.1	1806.9	-1.00E+10	-1.00E+10	-1.00E+10	0.246	0.107	0.045	-1.00E+10	-1.00E+10	0.05	-1.00E+10
							9.9	28.8733	407.14	0.52	5.96	0.03	0.01	0.02	2037.5	1867.6	-1.00E+10	-1.00E+10	-1.00E+10	0.859	0.225	0.221	-1.00E+10	-1.00E+10	0.124	-1.809
							9.9	-1.00E+10	-1.00E+10	-1.00E+10	-1.00E+10	-1.00E+10	-1.00E+10	-1.00E+10	-1.00E+10	-1.00E+10	-1.00E+10	-1.00E+10	-1.00E+10	-1.00E+10	-1.00E+10	-1.00E+10	-1.00E+10	-1.00E+10	-1.00E+10	-1.00E+10
							9.9	-1.00E+10	-1.00E+10	-1.00E+10	-1.00E+10	-1.00E+10	-1.00E+10	-1.00E+10	-1.00E+10	-1.00E+10	-1.00E+10	-1.00E+10	-1.00E+10	-1.00E+10	-1.00E+10	-1.00E+10	-1.00E+10	-1.00E+10	-1.00E+10	-1.00E+10
							24.8	32.0885	365.5	1.11	15.98	3.91	0.1	1.42	2219.8	2091.5	-1.00E+10	-1.00E+10	-1.00E+10	1.35	0.356	0.467	-1.00E+10	-1.00E+10	0.109	-1.00E+10
							24.9	-1.00E+10	-1.00E+10	-1.00E+10	-1.00E+10	-1.00E+10	-1.00E+10	-1.00E+10	-1.00E+10	-1.00E+10	-1.00E+10	-1.00E+10	-1.00E+10	-1.00E+10	-1.00E+10	-1.00E+10	-1.00E+10	-1.00E+10	-1.00E+10	-1.00E+10
							24.9	-1.00E+10	-1.00E+10	-1.00E+10	-1.00E+10	-1.00E+10	-1.00E+10	-1.00E+10	-1.00E+10	-1.00E+10	-1.00E+10	-1.00E+10	-1.00E+10	-1.00E+10	-1.00E+10	-1.00E+10	-1.00E+10	-1.00E+10	-1.00E+10	-1.00E+10
							49.5	-1.00E+10	-1.00E+10	-1.00E+10	-1.00E+10	-1.00E+10	-1.00E+10	-1.00E+10	-1.00E+10	-1.00E+10	-1.00E+10	-1.00E+10	-1.00E+10	-1.00E+10	-1.00E+10	-1.00E+10	-1.00E+10	-1.00E+10	-1.00E+10	-1.00E+10
							49.5	-1.00E+10	-1.00E+10	-1.00E+10	-1.00E+10	-1.00E+10	-1.00E+10	-1.00E+10	-1.00E+10	-1.00E+10	-1.00E+10	-1.00E+10	-1.00E+10	-1.00E+10	-1.00E+10	-1.00E+10	-1.00E+10	-1.00E+10	-1.00E+10	-1.00E+10
							49.5	32.6059	322.09	1.63	30.23	9.61	0.13	2.18	2241	2168	-1.00E+10	-1.00E+10	-1.00E+10	0.205	0.173	0.043	-1.00E+10	-1.00E+10	0.013	-1.275
							74.2	32.9853	288.3	1.95	44.06	14.59	0.16	2.12	2260.1	2215.3	-1.00E+10	-1.00E+10	-1.00E+10	0.119	0.075	0.022	-1.00E+10	-1.00E+10	0.006	-1.00E+10
							74.2	-1.00E+10	-1.00E+10	-1.00E+10	-1.00E+10	-1.00E+10	-1.00E+10	-1.00E+10	-1.00E+10	-1.00E+10	-1.00E+10	-1.00E+10	-1.00E+10	-1.00E+10	-1.00E+10	-1.00E+10	-1.00E+10	-1.00E+10	-1.00E+10	-1.00E+10
							74.3	-1.00E+10	-1.00E+10	-1.00E+10	-1.00E+10	-1.00E+10	-1.00E+10	-1.00E+10	-1.00E+10	-1.00E+10	-1.00E+10	-1.00E+10	-1.00E+10	-1.00E+10	-1.00E+10	-1.00E+10	-1.00E+10	-1.00E+10	-1.00E+10	-1.00E+10
							99	-1.00E+10	-1.00E+10	-1.00E+10	-1.00E+10	-1.00E+10	-1.00E+10	-1.00E+10	-1.00E+10	-1.00E+10	-1.00E+10	-1.00E+10	-1.00E+10	-1.00E+10	-1.00E+10	-1.00E+10	-1.00E+10	-1.00E+10	-1.00E+10	-1.00E+10
							99	33.1863	284.17	2.03	48.75	15.46	0.19	2.2	2273.8	2231.3	-1.00E+10	-1.00E+10	-1.00E+10	0.101	0.075	0.023	-1.00E+10	-1.00E+10	0.008	-1.175
							99	-1.00E+10	-1.00E+10	-1.00E+10	-1.00E+10	-1.00E+10	-1.00E+10	-1.00E+10	-1.00E+10	-1.00E+10	-1.00E+10	-1.00E+10	-1.00E+10	-1.00E+10	-1.00E+10	-1.00E+10	-1.00E+10	-1.00E+10	-1.00E+10	-1.00E+10
							123.7	-1.00E+10	-1.00E+10	-1.00E+10	-1.00E+10	-1.00E+10	-1.00E+10	-1.00E+10	-1.00E+10	-1.00E+10	-1.00E+10	-1.00E+10	-1.00E+10	-1.00E+10	-1.00E+10	-1.00E+10	-1.00E+10	-1.00E+10	-1.00E+10	-1.00E+10
							123.7	33.6785	301.32	1.66	35.78	15.17	0.11	0.09	2299	2232	-1.00E+10	-1.00E+10	-1.00E+10	0.073	0.038	0.013	-1.00E+10	-1.00E+10	0.003	-1.00E+10
							123.7	-1.00E+10	-1.00E+10	-1.00E+10	-1.00E+10	-1.00E+10	-1.00E+10	-1.00E+10	-1.00E+10	-1.00E+10	-1.00E+10	-1.00E+10	-1.00E+10	-1.00E+10	-1.00E+10	-1.00E+10	-1.00E+10	-1.00E+10	-1.00E+10	-1.00E+10
							148.4	34.3017	282.8	1.31	24.12	13.88	0.09	0.25	2295.9	2204.9	-1.00E+10	-1.00E+10	-1.00E+10	0.072	0.086	0.047	-1.00E+10	-1.00E+10	0.006	-0.451
							148.5	-1.00E+10	-1.00E+10	-1.00E+10	-1.00E+10	-1.00E+10	-1.00E+10	-1.00E+10	-1.00E+10	-1.00E+10	-1.00E+10	-1.00E+10	-1.00E+10	-1.00E+10	-1.00E+10	-1.00E+10	-1.00E+10	-1.00E+10	-1.00E+10	-1.00E+10
							148.5	-1.00E+10	-1.00E+10	-1.00E+10	-1.00E+10	-1.00E+10	-1.00E+10	-1.00E+10	-1.00E+10	-1.00E+10	-1.00E+10	-1.00E+10	-1.00E+10	-1.00E+10	-1.00E+10	-1.00E+10	-1.00E+10	-1.00E+10	-1.00E+10	-1.00E+10
							173.3	-1.00E+10	-1.00E+10	-1.00E+10	-1.00E+10	-1.00E+10	-1.00E+10	-1.00E+10	-1.00E+10	-1.00E+10	-1.00E+10	-1.00E+10	-1.00E+10	-1.00E+10	-1.00E+10	-1.00E+10	-1.00E+10	-1.00E+10	-1.00E+10	-1.00E+10
							173.3	34.5645	283	1.01	14.88	13.06	0.03	0.05	2287.3	2181.8	-1.00E+10	-1.00E+10	-1.00E+10	0.029	0.025	0.011	-1.00E+10	-1.00E+10	0.003	-1.00E+10
							173.3	-1.00E+10	-1.00E+10	-1.00E+10	-1.00E+10	-1.00E+10	-1.00E+10	-1.00E+10	-1.00E+10	-1.00E+10	-1.00E+10	-1.00E+10	-1.00E+10	-1.00E+10	-1.00E+10	-1.00E+10	-1.00E+10	-1.00E+10	-1.00E+10	-1.00E+10
							198.9	34.7124	287.35	0.89	10.68	12.77	0.02	0.01	2290.3	2163.4	-1.00E+10	-1.00E+10	-1.00E+10	0.032	0.02	0.009	-1.00E+10	-1.00E+10	0.002	0.151
							199.3	-1.00E+10	-1.00E+10	-1.00E+10	-1.00E+10	-1.00E+10	-1.00E+10	-1.00E+10	-1.00E+10	-1.00E+10	-1.00E+10	-1.00E+10	-1.00E+10	-1.00E+10	-1.00E+10	-1.00E+10	-1.00E+10	-1.00E+10	-1.00E+10	-1.00E+10
							199.7	-1.00E+10	-1.00E+10	-1.00E+10	-1.00E+10	-1.00E+10	-1.00E+10	-1.00E+10	-1.00E+10	-1.00E+10	-1.00E+10	-1.00E+10	-1.00E+10	-1.00E+10	-1.00E+10	-1.00E+10	-1.00E+10	-1.00E+10	-1.00E+10	-1.00E+10
							247.7	34.8057	296.6	0.82	7.78	12.51	0.02	0.03	2290.5	2154.8	-1.00E+10	-1.00E+10	-1.00E+10	-1.00E+10	-1.00E+10	-1.00E+10	-1.00E+10	-1.00E+10	-1.00E+10	-1.00E+10
							247.8	-1.00E+10	-1.00E+10	-1.00E+10	-1.00E+10	-1.00E+10	-1.00E+10	-1.00E+10	-1.00E+10	-1.00E+10	-1.00E+10	-1.00E+10	-1.00E+10	-1.00E+10	-1.00E+10	-1.00E+10	-1.00E+10	-1.00E+10	-1.00E+10	-1.00E+10
							247.9	-1.00E+10	-1.00E+10	-1.00E+10	-1.00E+10	-1.00E+10	-1.00E+10	-1.00E+10	-1.00E+10	-1.00E+10	-1.00E+10	-1.00E+10	-1.00E+10	-1.00E+10	-1.00E+10	-1.00E+10	-1.00E+10	-1.00E+10	-1.00E+10	-1.00E+10
							362.2	-1.00E+10	-1.00E+10	-1.00E+10	-1.00E+10	-1.00E+10	-1.00E+10	-1.00E+10	-1.00E+10	-1.00E+10	-1.00E+10	-1.00E+10	-1.00E+10	-1.00E+10	-1.00E+10	-1.00E+10	-1.00E+10	-1.00E+10	-1.00E+10	-1.00E+10
							362.4	-1.00E+10	-1.00E+10	-1.00E+10	-1.00E+10	-1.00E+10	-1.00E+10	-1.00E+10	-1.00E+10	-1.00E+10	-1.00E+10	-1.00E+10	-1.00E+10	-1.00E+10	-1.00E+10	-1.00E+10	-1.00E+10	-1.00E+10	-1.00E+10	-1.00E+10
							362.5	34.8434	299.73	0.84	8.11	12.49	0.03	0.03	2292.4	2155.7	-1.00E+10	-1.00E+10	-1.00E+10	-1.00E+10	-1.00E+10	-1.00E+10	-1.00E+10	-1.00E+10	-1.00E+10	0.24
MR02-K05 Leg1	A02013-1	B	2002-09-07T03:59	205.494	72.068	1232	0	27.5133	378.94	0.57	4.79	0.04	0.01	0.11	1947.3	1821.1	-1.00E+10	-1.00E+10	-1.00E+10	0.48	0.179	0.114	-1.00E+10	-1.00E+10	0.096	-1.00E+10
							9.4	29.3739	379.41	0.47	4.7	0.03	0.01	0	2044.6	1822.4	-1.00E+10	-1.00E+10	-1.00E+10	0.978	0.38	0.25	-1.00E+10	-1.00E+10	0.124	-1.723
							9.5	-1.00E+10	-1.00E+10	-1.00E+10	-1.00E+10	-1.00E+10	-1.00E+10	-1.00E+10	-1.00E+10	-1.00E+10	-1.00E+10	-1.00E+10	-1.00E+10	-1.00E+10	-1.00E+10	-1.00E+10	-1.00E+10	-1.00E+10	-1.00E+10	-1.00E+10
							24.9	31.0108	-1.00E+10	0.67	8.47	0.08	0.03	0.08	2160	1873.6	-1.00E+10	-1.00E+10	-1.00E+10	4.108	0.621	1.791	-1.00E+10	-1.00E+10	0.432	-1.00E+10
							25	-1.00E+10	-1.00E+10	-1.00E+10	-1.00E+10	-1.00E+10	-1.00E+10	-1.00E+10	-1.00E+10	-1.00E+10	-1.00E+10	-1.00E+10	-1.00E+10	-1.00E+10	-1.00E+10	-1.00E+10	-1.00E+10	-1.00E+10	-1.00E+10	-1.00E+10
							49.6	32.4734	354.87	1.36	19.2	5.47	0.12	2.23	2234.2	2128.9	-1.00E+10	-1.00E+10	-1.00E+10	0.324	0.219	0.066	-1.00E+10	-1.00E+10	0.022	-1.15
							49.6	-1.00E+10	-1.00E+10	-1.00E+10	-1.00E+10	-1.00E+10	-1.00E+10	-1.00E+10	-1.00E+10	-1.00E+10	-1.00E+10	-1.00E+10	-1.00E+10	-1.00E+10	-1.00E+10	-1.00E+10	-1.00E+10	-1.00E+10	-1.00E+10	-1.00E+10
							74	32.8643	-1.00E+10	2.02	43.06	13.47	0.17	3.4	2250.3	2208.8	-1.00E+10	-1.00E+10	-1.00E+10	0.336	0.211	0.06	-1.00E+10	-1.00E+10	0.014	-1.00E+10
							74	-1.00E+10	-1.00E+10	-1.00E+10	-1.00E+10	-1.00E+10	-1.00E+10	-1.00E+10	-1.00E+10	-1.00E+10	-1.00E+10	-1.00E+10	-1.00E+10	-1.00E+10	-1.00E+10	-1.00E+10	-1.00E+10	-1.00E+10	-1.00E+10	-1.00E+10
							98.2	33.2061	280.7	1.98	45.99	14.91	0.17	2.26	2273.1	2227	-1.00E+10	-1.00E+10	-1.00E+10	0.138	0.076	0.048	-1.00E+10	-1.00E+10	0.012	-1.158
							98.2	-1.00E+10	-1.00E+10	-1.00E+10	-1.00E+10	-1.00E+10	-1.00E+10	-1.00E+10	-1.00E+10	-1.00E+10	-1.00E+10	-1.00E+10	-1.00E+10	-1.00E+10	-1.00E+10	-1.00E+10	-1.00E+10	-1.00E+10	-1.00E+10	-1.00E+10
							122.5	-1.00E+10	-1.00E+10	-1.00E+10	-1.00E+10	-1.00E+10	-1.00E+10	-1.00E+10	-1.00E+10	-1.00E+10	-1.00E+10	-1.00E+10	-1.00E+10	-1.00E+10	-1.00E+10	-1.00E+10	-1.00E+10	-1.00E+10	-1.00E+10	-1.00E+10
							124.1	34.045	293.57	1.51	30.71	14.52	0.09	0.23	2301.9	2222.7	-1.00E+10	-1.00E+10	-1.00E+10	0.071	0.046	0.02	-1.00E+10	-1.00E+10	0.005	-1.00E+10
							149.7	34.4699	-1.00E+10	1.15	19.06	13.57	0.08	0.04	2294.3	2192.2	-1.00E+10	-1.00E+10	-1.00E+10	0.074	0.039	0.023	-1.00E+10	-1.00E+10	0.006	-0.203
							150.8	-1.00E+10	-1.00E+10	-1.00E+10	-1.00E+10	-1.00E+10	-1.00E+10	-1.00E+10	-1.00E+10	-1.00E+10	-1.00E+10	-1.00E+10	-1.00E+10	-1.00E+10	-1.00E+10	-1.00E+10	-1.00E+10	-1.00E+10	-1.00E+10	-1.00E+10
							173.1	34.6199	282.33	0.91	12.12	12.74	0.03	0.02	2285.1	2172.4	-1.00E+10	-1.00E+10	-1.00E+10	0.03	0.011	0.01	-1.00E+10	-1.00E+10	0.003	-1.00E+10
							175.7	-1.00E+10	-1.00E+10	-1.00E+10	-1.00E+10	-1.00E+10	-1.00E+10	-1.00E+10	-1.00E+10	-1.00E+10	-1.00E+10	-1.00E+10	-1.00E+10	-1.00E+10	-1.00E+10	-1.00E+10	-1.00E+10	-1.00E+10	-1.00E+10	-1.00E+10
							196.5	34.681	285.78	0.87	10.49	12.64	0.03	0.01	2285.3	2164.8	-1.00E+10	-1.00E+10	-1.00E+10	0.021	0.01	0.008	-1.00E+10	-1.00E+10	0.002	0.136
							197	-1.00E+10	-1.00E+10	-1.00E+10	-1.00E+10	-1.00E+10	-1.00E+10	-1.00E+10	-1.00E+10	-1.00E+10	-1.00E+10	-1.00E+10	-1.00E+10	-1.00E+10	-1.00E+10	-1.00E+10	-1.00E+10	-1.00E+10	-1.00E+10	-1.00E+10
							197	-1.00E+10	-1.00E+10	-1.00E+10	-1.00E+10	-1.00E+10	-1.00E+10	-1.00E+10	-1.00E+10	-1.00E+10	-1.00E+10	-1.00E+10	-1.00E+10	-1.00E+10	-1.00E+10	-1.00E+10	-1.00E+10	-1.00E+10	-1.00E+10	-1.00E+10
							197	-1.00E+10	-1.00E+10	-1.00E+10	-1.00E+10	-1.00E+10	-1.00E+10	-1.00E+10	-1.00E+10	-1.00E+10	-1.00E+10	-1.00E+10	-1.00E+10	-1.00E+10	-1.00E+10	-1.00E+10	-1.00E+10	-1.00E+10	-1.00E+10	-1.00E+10
							197	-1.00E+10	-1.00E+10	-1.00E+10	-1.00E+10	-1.00E+10	-1.00E+10	-1.00E+10	-1.00E+10	-1.00E+10	-1.00E+10	-1.00E+10	-1.00E+10	-1.00E+10	-1.00E+10	-1.00E+10	-1.00E+10	-1.00E+10	-1.00E+10	-1.00E+10
							197	-1.00E+10	-1.00E+10	-1.00E+10	-1.00E+10	-1.00E+10	-1.00E+10	-1.00E+10	-1.00E+10	-1.00E+10	-1.00E+10	-1.00E+10	-1.00E+10	-1.00E+10	-1.00E+10	-1.00E+10	-1.00E+10	-1.00E+10	-1.00E+10	-1.00E+10
							197	-1.00E+10	-1.00E+10	-1.00E+10	-1.00E+10	-1.00E+10	-1.00E+10	-1.00E+10	-1.00E+10	-1.00E+10	-1.00E+10	-1.00E+10	-1.00E+10	-1.00E+10	-1.00E+10	-1.00E+10	-1.00E+10	-1.00E+10	-1.00E+10	-1.00E+10
							197	-1.00E+10	-1.00E+10	-1.00E+10	-1.00E+10	-1.00E+10	-1.00E+10	-1.00E+10	-1.00E+10	-1.00E+10	-1.00E+10	-1.00E+10	-1.00E+10	-1.00E+10	-1.00E+10	-1.00E+10	-1.00E+10	-1.00E+10	-1.00E+10	-1.00E+10
							247	34.7734	293.76	0.82	8.07	12.51	0.02	0.02	2289.9	2157.1	-1.00E+10	-1.00E+10	-1.00E+10	-1.00E+10	-1.00E+10	-1.00E+10	-1.00E+10	-1.00E+10	-1.00E+10	-1.00E+10
							247.2	-1.00E+10	-1.00E+10	-1.00E+10	-1.00E+10	-1.00E+10	-1.00E+10	-1.00E+10	-1.00E+10	-1.00E+10	-1.00E+10	-1.00E+10	-1.00E+10	-1.00E+10	-1.00E+10	-1.00E+10	-1.00E+10	-1.00E+10	-1.00E+10	-1.00E+10
MR02-K05 Leg1	A02028-1	B	2002-09-08T23:38	200.002	72.503	38	0	28.3848	365.09	0.55	3.37	0.07	0.01	0.09	2004	1879.8	-1.00E+10	-1.00E+10	-1.00E+10	-1.00E+10	-1.00E+10	-1.00E+10	-1.00E+10	-1.00E+10	-1.00E+10	-2.709
							4.6	-1.00E+10	-1.00E+10	-1.00E+10	-1.00E+10	-1.00E+10	-1.00E+10	-1.00E+10	-1.00E+10	-1.00E+10	-1.00E+10	-1.00E+10	-1.00E+10	-1.00E+10	-1.00E+10	-1.00E+10	-1.00E+10	-1.00E+10	-1.00E+10	-1.00E+10
							4.8	-1.00E+10	-1.00E+10	-1.00E+10	-1.00E+10	-1.00E+10	-1.00E+10	-1.00E+10	-1.00E+10	-1.00E+10	-1.00E+10	-1.00E+10	-1.00E+10	-1.00E+10	-1.00E+10	-1.00E+10	-1.00E+10	-1.00E+10	-1.00E+10	-1.00E+10
							4.8	28.4314	365.92	0.52	3.42	0.05	0.01	0.02	2011	1877.9	-1.00E+10	-1.00E+10	-1.00E+10	0.455	-1.00E+10	-1.00E+10	-1.00E+10	-1.00E+10	-1.00E+10	-1.00E+10
							4.8	-1.00E+10	-1.00E+10	-1.00E+10	-1.00E+10	-1.00E+10	-1.00E+10	-1.00E+10	-1.00E+10	-1.00E+10	-1.00E+10	-1.00E+10	-1.00E+10	-1.00E+10	-1.00E+10	-1.00E+10	-1.00E+10	-1.00E+10	-1.00E+10	-1.00E+10
							9.7	-1.00E+10	-1.00E+10	-1.00E+10	-1.00E+10	-1.00E+10	-1.00E+10	-1.00E+10	-1.00E+10	-1.00E+10	-1.00E+10	-1.00E+10	-1.00E+10	-1.00E+10	-1.00E+10	-1.00E+10	-1.00E+10	-1.00E+10	-1.00E+10	-1.00E+10
							9.7	-1.00E+10	-1.00E+10	-1.00E+10	-1.00E+10	-1.00E+10	-1.00E+10	-1.00E+10	-1.00E+10	-1.00E+10	-1.00E+10	-1.00E+10	-1.00E+10	-1.00E+10	-1.00E+10	-1.00E+10	-1.00E+10	-1.00E+10	-1.00E+10	-1.00E+10
							9.7	-1.00E+10	-1.00E+10	-1.00E+10	-1.00E+10	-1.00E+10	-1.00E+10	-1.00E+10	-1.00E+10	-1.00E+10	-1.00E+10	-1.00E+10	-1.00E+10	-1.00E+10	-1.00E+10	-1.00E+10	-1.00E+10	-1.00E+10	-1.00E+10	-1.00E+10
							9.8	28.7243	371.89	0.52	3.9	0.03	0.01	0.02	2023.9	1884.1	-1.00E+10	-1.00E+10	-1.00E+10	0.687	-1.00E+10	-1.00E+10	-1.00E+10	-1.00E+10	-1.00E+10	-2.471
							9.8	-1.00E+10	-1.00E+10	-1.00E+10	-1.00E+10	-1.00E+10	-1.00E+10	-1.00E+10	-1.00E+10	-1.00E+10	-1.00E+10	-1.00E+10	-1.00E+10	-1.00E+10	-1.00E+10	-1.00E+10	-1.00E+10	-1.00E+10	-1.00E+10	-1.00E+10
							24.6	-1.00E+10	-1.00E+10	-1.00E+10	-1.00E+10	-1.00E+10	-1.00E+10	-1.00E+10	-1.00E+10	-1.00E+10	-1.00E+10	-1.00E+10	-1.00E+10	-1.00E+10	-1.00E+10	-1.00E+10	-1.00E+10	-1.00E+10	-1.00E+10	-1.00E+10
							24.6	-1.00E+10	-1.00E+10	-1.00E+10	-1.00E+10	-1.00E+10	-1.00E+10	-1.00E+10	-1.00E+10	-1.00E+10	-1.00E+10	-1.00E+10	-1.00E+10	-1.00E+10	-1.00E+10	-1.00E+10	-1.00E+10	-1.00E+10	-1.00E+10	-1.00E+10
							24.6	-1.00E+10	-1.00E+10	-1.00E+10	-1.00E+10	-1.00E+10	-1.00E+10	-1.00E+10	-1.00E+10	-1.00E+10	-1.00E+10	-1.00E+10	-1.00E+10	-1.00E+10	-1.00E+10	-1.00E+10	-1.00E+10	-1.00E+10	-1.00E+10	-1.00E+10
							24.7	-1.00E+10	-1.00E+10	-1.00E+10	-1.00E+10	-1.00E+10	-1.00E+10	-1.00E+10	-1.00E+10	-1.00E+10	-1.00E+10	-1.00E+10	-1.00E+10	-1.00E+10	-1.00E+10	-1.00E+10	-1.00E+10	-1.00E+10	-1.00E+10	-1.00E+10
							24.7	-1.00E+10	-1.00E+10	-1.00E+10	-1.00E+10	-1.00E+10	-1.00E+10	-1.00E+10	-1.00E+10	-1.00E+10	-1.00E+10	-1.00E+10	-1.00E+10	-1.00E+10	-1.00E+10	-1.00E+10	-1.00E+10	-1.00E+10	-1.00E+10	-1.00E+10
							24.7	32.775	325.51	1.31	5.16	2.98	0.12	4.32	2247.7	2116.2	-1.00E+10	-1.00E+10	-1.00E+10	1.182	-1.00E+10	-1.00E+10	-1.00E+10	-1.00E+10	-1.00E+10	-1.00E+10
							24.7	-1.00E+10	-1.00E+10	-1.00E+10	-1.00E+10	-1.00E+10	-1.00E+10	-1.00E+10	-1.00E+10	-1.00E+10	-1.00E+10	-1.00E+10	-1.00E+10	-1.00E+10	-1.00E+10	-1.00E+10	-1.00E+10	-1.00E+10	-1.00E+10	-1.00E+10
							37.6	32.7888	312.31	1.45	5.93	3.44	0.15	5.08	2249.2	2131.8	-1.00E+10	-1.00E+10	-1.00E+10	0.89	-1.00E+10	-1.00E+10	-1.00E+10	-1.00E+10	-1.00E+10	-1.00E+10
							37.6	-1.00E+10	-1.00E+10	-1.00E+10	-1.00E+10	-1.00E+10	-1.00E+10	-1.00E+10	-1.00E+10	-1.00E+10	-1.00E+10	-1.00E+10	-1.00E+10	-1.00E+10	-1.00E+10	-1.00E+10	-1.00E+10	-1.00E+10	-1.00E+10	-1.00E+10
							37.6	-1.00E+10	-1.00E+10	-1.00E+10	-1.00E+10	-1.00E+10	-1.00E+10	-1.00E+10	-1.00E+10	-1.00E+10	-1.00E+10	-1.00E+10	-1.00E+10	-1.00E+10	-1.00E+10	-1.00E+10	-1.00E+10	-1.00E+10	-1.00E+10	-1.00E+10
							37.7	-1.00E+10	-1.00E+10	-1.00E+10	-1.00E+10	-1.00E+10	-1.00E+10	-1.00E+10	-1.00E+10	-1.00E+10	-1.00E+10	-1.00E+10	-1.00E+10	-1.00E+10	-1.00E+10	-1.00E+10	-1.00E+10	-1.00E+10	-1.00E+10	-1.00E+10
MR02-K05 Leg1	A02029-1	B	2002-09-09T01:32	200.301	72.6	46	0	28.4897	360.41	0.52	3.08	0.05	0.01	0.15	2011.6	1881.4	-1.00E+10	-1.00E+10	-1.00E+10	0.343	-1.00E+10	-1.00E+10	-1.00E+10	-1.00E+10	-1.00E+10	-2.603
							4.8	28.6051	360.8	0.48	2.99	0.02	0.01	0.03	2014.4	1879	-1.00E+10	-1.00E+10	-1.00E+10	0.366	-1.00E+10	-1.00E+10	-1.00E+10	-1.00E+10	-1.00E+10	-2.474
							4.9	-1.00E+10	-1.00E+10	-1.00E+10	-1.00E+10	-1.00E+10	-1.00E+10	-1.00E+10	-1.00E+10	-1.00E+10	-1.00E+10	-1.00E+10	-1.00E+10	-1.00E+10	-1.00E+10	-1.00E+10	-1.00E+10	-1.00E+10	-1.00E+10	-1.00E+10
							5	-1.00E+10	-1.00E+10	-1.00E+10	-1.00E+10	-1.00E+10	-1.00E+10	-1.00E+10	-1.00E+10	-1.00E+10	-1.00E+10	-1.00E+10	-1.00E+10	-1.00E+10	-1.00E+10	-1.00E+10	-1.00E+10	-1.00E+10	-1.00E+10	-1.00E+10
							10	-1.00E+10	-1.00E+10	-1.00E+10	-1.00E+10	-1.00E+10	-1.00E+10	-1.00E+10	-1.00E+10	-1.00E+10	-1.00E+10	-1.00E+10	-1.00E+10	-1.00E+10	-1.00E+10	-1.00E+10	-1.00E+10	-1.00E+10	-1.00E+10	-1.00E+10
							10.1	-1.00E+10	-1.00E+10	-1.00E+10	-1.00E+10	-1.00E+10	-1.00E+10	-1.00E+10	-1.00E+10	-1.00E+10	-1.00E+10	-1.00E+10	-1.00E+10	-1.00E+10	-1.00E+10	-1.00E+10	-1.00E+10	-1.00E+10	-1.00E+10	-1.00E+10
							10.3	28.7765	365.3	0.48	3.14	0.02	0.01	0.02	2023.2	1881.8	-1.00E+10	-1.00E+10	-1.00E+10	0.431	-1.00E+10	-1.00E+10	-1.00E+10	-1.00E+10	-1.00E+10	-1.00E+10
							24.8	-1.00E+10	-1.00E+10	-1.00E+10	-1.00E+10	-1.00E+10	-1.00E+10	-1.00E+10	-1.00E+10	-1.00E+10	-1.00E+10	-1.00E+10	-1.00E+10	-1.00E+10	-1.00E+10	-1.00E+10	-1.00E+10	-1.00E+10	-1.00E+10	-1.00E+10
							24.8	-1.00E+10	-1.00E+10	-1.00E+10	-1.00E+10	-1.00E+10	-1.00E+10	-1.00E+10	-1.00E+10	-1.00E+10	-1.00E+10	-1.00E+10	-1.00E+10	-1.00E+10	-1.00E+10	-1.00E+10	-1.00E+10	-1.00E+10	-1.00E+10	-1.00E+10
							24.8	32.6758	359.18	1.06	6.68	3.38	0.09	2.47	2239.6	2077.3	-1.00E+10	-1.00E+10	-1.00E+10	2.075	-1.00E+10	-1.00E+10	-1.00E+10	-1.00E+10	-1.00E+10	-0.912
							45.8	-1.00E+10	-1.00E+10	-1.00E+10	-1.00E+10	-1.00E+10	-1.00E+10	-1.00E+10	-1.00E+10	-1.00E+10	-1.00E+10	-1.00E+10	-1.00E+10	-1.00E+10	-1.00E+10	-1.00E+10	-1.00E+10	-1.00E+10	-1.00E+10	-1.00E+10
							45.8	32.8014	297.84	1.49	8.42	4.59	0.16	5.25	2249.9	2136.9	-1.00E+10	-1.00E+10	-1.00E+10	0.574	-1.00E+10	-1.00E+10	-1.00E+10	-1.00E+10	-1.00E+10	-1.00E+10
MR02-K05 Leg1	A02030-1	B	2002-09-09T02:52	200.602	72.704	75	0	27.9599	369.41	0.6	4.09	0.07	0.01	0.13	1986.4	1864.7	-1.00E+10	-1.00E+10	-1.00E+10	0.29	0.081	0.052	-1.00E+10	-1.00E+10	0.073	-2.778
							4.7	28.0411	367.42	0.56	3.85	0.03	0.01	0.01	-1.00E+10	1865.1	-1.00E+10	-1.00E+10	-1.00E+10	0.324	0.102	0.061	-1.00E+10	-1.00E+10	0.074	-1.00E+10
							4.7	-1.00E+10	-1.00E+10	-1.00E+10	-1.00E+10	-1.00E+10	-1.00E+10	-1.00E+10	-1.00E+10	-1.00E+10	-1.00E+10	-1.00E+10	-1.00E+10	-1.00E+10	-1.00E+10	-1.00E+10	-1.00E+10	-1.00E+10	-1.00E+10	-1.00E+10
							9.9	-1.00E+10	-1.00E+10	-1.00E+10	-1.00E+10	-1.00E+10	-1.00E+10	-1.00E+10	-1.00E+10	-1.00E+10	-1.00E+10	-1.00E+10	-1.00E+10	-1.00E+10	-1.00E+10	-1.00E+10	-1.00E+10	-1.00E+10	-1.00E+10	-1.00E+10
							10	28.2817	371.18	0.58	3.53	0.03	0.01	0.05	2004.8	1871.2	-1.00E+10	-1.00E+10	-1.00E+10	0.353	0.137	0.042	-1.00E+10	-1.00E+10	0.064	-2.557
							10	-1.00E+10	-1.00E+10	-1.00E+10	-1.00E+10	-1.00E+10	-1.00E+10	-1.00E+10	-1.00E+10	-1.00E+10	-1.00E+10	-1.00E+10	-1.00E+10	-1.00E+10	-1.00E+10	-1.00E+10	-1.00E+10	-1.00E+10	-1.00E+10	-1.00E+10
							24.8	31.9843	359.75	1.33	18.34	5.62	0.08	0.75	2219.4	2110.8	-1.00E+10	-1.00E+10	-1.00E+10	0.899	0.578	0.061	-1.00E+10	-1.00E+10	0.038	-1.00E+10
							24.9	-1.00E+10	-1.00E+10	-1.00E+10	-1.00E+10	-1.00E+10	-1.00E+10	-1.00E+10	-1.00E+10	-1.00E+10	-1.00E+10	-1.00E+10	-1.00E+10	-1.00E+10	-1.00E+10	-1.00E+10	-1.00E+10	-1.00E+10	-1.00E+10	-1.00E+10
							40.2	-1.00E+10	-1.00E+10	-1.00E+10	-1.00E+10	-1.00E+10	-1.00E+10	-1.00E+10	-1.00E+10	-1.00E+10	-1.00E+10	-1.00E+10	-1.00E+10	-1.00E+10	-1.00E+10	-1.00E+10	-1.00E+10	-1.00E+10	-1.00E+10	-1.00E+10
							49.8	32.6895	302.83	1.74	30.55	11.48	0.13	1.85	2248.5	2179.8	-1.00E+10	-1.00E+10	-1.00E+10	0.191	0.174	0.024	-1.00E+10	-1.00E+10	0.005	-1.337
							50	-1.00E+10	-1.00E+10	-1.00E+10	-1.00E+10	-1.00E+10	-1.00E+10	-1.00E+10	-1.00E+10	-1.00E+10	-1.00E+10	-1.00E+10	-1.00E+10	-1.00E+10	-1.00E+10	-1.00E+10	-1.00E+10	-1.00E+10	-1.00E+10	-1.00E+10
							74	-1.00E+10	-1.00E+10	-1.00E+10	-1.00E+10	-1.00E+10	-1.00E+10	-1.00E+10	-1.00E+10	-1.00E+10	-1.00E+10	-1.00E+10	-1.00E+10	-1.00E+10	-1.00E+10	-1.00E+10	-1.00E+10	-1.00E+10	-1.00E+10	-1.00E+10
							74	32.8532	284.93	1.94	27.06	11.91	0.15	3.67	2251.1	2195.9	-1.00E+10	-1.00E+10	-1.00E+10	0.085	0.062	0.021	-1.00E+10	-1.00E+10	0.005	-1.00E+10
MR02-K05 Leg1	A02031-1	B	2002-09-09T04:20	200.9	72.803	188	0	-1.00E+10	371.75	0.66	4.47	0.06	0.02	0.28	1976.1	1868.3	-1.00E+10	-1.00E+10	-1.00E+10	0.319	-1.00E+10	-1.00E+10	-1.00E+10	-1.00E+10	-1.00E+10	-2.959
							4.9	-1.00E+10	-1.00E+10	-1.00E+10	-1.00E+10	-1.00E+10	-1.00E+10	-1.00E+10	-1.00E+10	-1.00E+10	-1.00E+10	-1.00E+10	-1.00E+10	-1.00E+10	-1.00E+10	-1.00E+10	-1.00E+10	-1.00E+10	-1.00E+10	-1.00E+10
							4.9	-1.00E+10	372.84	0.58	4.4	0.02	0.01	0.03	1976.3	1869.1	-1.00E+10	-1.00E+10	-1.00E+10	0.264	-1.00E+10	-1.00E+10	-1.00E+10	-1.00E+10	-1.00E+10	-1.00E+10
							9.7	-1.00E+10	-1.00E+10	-1.00E+10	-1.00E+10	-1.00E+10	-1.00E+10	-1.00E+10	-1.00E+10	-1.00E+10	-1.00E+10	-1.00E+10	-1.00E+10	-1.00E+10	-1.00E+10	-1.00E+10	-1.00E+10	-1.00E+10	-1.00E+10	-1.00E+10
							9.8	-1.00E+10	-1.00E+10	-1.00E+10	-1.00E+10	-1.00E+10	-1.00E+10	-1.00E+10	-1.00E+10	-1.00E+10	-1.00E+10	-1.00E+10	-1.00E+10	-1.00E+10	-1.00E+10	-1.00E+10	-1.00E+10	-1.00E+10	-1.00E+10	-1.00E+10
							9.9	27.838	373.29	0.58	4.41	0.01	0.01	0.04	1982.4	1869.6	-1.00E+10	-1.00E+10	-1.00E+10	0.286	-1.00E+10	-1.00E+10	-1.00E+10	-1.00E+10	-1.00E+10	-2.957
							24.7	-1.00E+10	-1.00E+10	-1.00E+10	-1.00E+10	-1.00E+10	-1.00E+10	-1.00E+10	-1.00E+10	-1.00E+10	-1.00E+10	-1.00E+10	-1.00E+10	-1.00E+10	-1.00E+10	-1.00E+10	-1.00E+10	-1.00E+10	-1.00E+10	-1.00E+10
							24.8	31.1759	434.39	0.76	9.08	0.04	0.02	0.06	-1.00E+10	2016.5	-1.00E+10	-1.00E+10	-1.00E+10	1.09	-1.00E+10	-1.00E+10	-1.00E+10	-1.00E+10	-1.00E+10	-1.742
							29.7	-1.00E+10	-1.00E+10	-1.00E+10	-1.00E+10	-1.00E+10	-1.00E+10	-1.00E+10	-1.00E+10	-1.00E+10	-1.00E+10	-1.00E+10	-1.00E+10	-1.00E+10	-1.00E+10	-1.00E+10	-1.00E+10	-1.00E+10	-1.00E+10	-1.00E+10
							49.6	32.3213	321.02	1.54	28.75	9.82	0.13	0.55	2235.1	2159.7	-1.00E+10	-1.00E+10	-1.00E+10	0.13	-1.00E+10	-1.00E+10	-1.00E+10	-1.00E+10	-1.00E+10	-1.742
							49.8	-1.00E+10	-1.00E+10	-1.00E+10	-1.00E+10	-1.00E+10	-1.00E+10	-1.00E+10	-1.00E+10	-1.00E+10	-1.00E+10	-1.00E+10	-1.00E+10	-1.00E+10	-1.00E+10	-1.00E+10	-1.00E+10	-1.00E+10	-1.00E+10	-1.00E+10
							74.4	32.8237	300.09	1.8	39.27	13.7	0.14	1.16	2252.3	2199.8	-1.00E+10	-1.00E+10	-1.00E+10	0.1	-1.00E+10	-1.00E+10	-1.00E+10	-1.00E+10	-1.00E+10	-1.00E+10
							74.5	-1.00E+10	-1.00E+10	-1.00E+10	-1.00E+10	-1.00E+10	-1.00E+10	-1.00E+10	-1.00E+10	-1.00E+10	-1.00E+10	-1.00E+10	-1.00E+10	-1.00E+10	-1.00E+10	-1.00E+10	-1.00E+10	-1.00E+10	-1.00E+10	-1.00E+10
							99.3	32.8158	292.96	1.8	39.19	13.68	0.14	1.14	2265.4	2219.3	-1.00E+10	-1.00E+10	-1.00E+10	0.085	-1.00E+10	-1.00E+10	-1.00E+10	-1.00E+10	-1.00E+10	-1.188
							99.4	-1.00E+10	-1.00E+10	-1.00E+10	-1.00E+10	-1.00E+10	-1.00E+10	-1.00E+10	-1.00E+10	-1.00E+10	-1.00E+10	-1.00E+10	-1.00E+10	-1.00E+10	-1.00E+10	-1.00E+10	-1.00E+10	-1.00E+10	-1.00E+10	-1.00E+10
							123.9	33.4746	300.85	1.79	40.87	15.13	0.13	0.73	2289.8	2228.4	-1.00E+10	-1.00E+10	-1.00E+10	0.053	-1.00E+10	-1.00E+10	-1.00E+10	-1.00E+10	-1.00E+10	-1.00E+10
							124	-1.00E+10	-1.00E+10	-1.00E+10	-1.00E+10	-1.00E+10	-1.00E+10	-1.00E+10	-1.00E+10	-1.00E+10	-1.00E+10	-1.00E+10	-1.00E+10	-1.00E+10	-1.00E+10	-1.00E+10	-1.00E+10	-1.00E+10	-1.00E+10	-1.00E+10
							148.7	34.1373	295.83	1.42	27.34	13.91	0.02	0.01	2308.8	2220.5	-1.00E+10	-1.00E+10	-1.00E+10	0.049	-1.00E+10	-1.00E+10	-1.00E+10	-1.00E+10	-1.00E+10	-0.799
							148.8	-1.00E+10	-1.00E+10	-1.00E+10	-1.00E+10	-1.00E+10	-1.00E+10	-1.00E+10	-1.00E+10	-1.00E+10	-1.00E+10	-1.00E+10	-1.00E+10	-1.00E+10	-1.00E+10	-1.00E+10	-1.00E+10	-1.00E+10	-1.00E+10	-1.00E+10
							149	-1.00E+10	-1.00E+10	-1.00E+10	-1.00E+10	-1.00E+10	-1.00E+10	-1.00E+10	-1.00E+10	-1.00E+10	-1.00E+10	-1.00E+10	-1.00E+10	-1.00E+10	-1.00E+10	-1.00E+10	-1.00E+10	-1.00E+10	-1.00E+10	-1.00E+10
							173.2	-1.00E+10	-1.00E+10	-1.00E+10	-1.00E+10	-1.00E+10	-1.00E+10	-1.00E+10	-1.00E+10	-1.00E+10	-1.00E+10	-1.00E+10	-1.00E+10	-1.00E+10	-1.00E+10	-1.00E+10	-1.00E+10	-1.00E+10	-1.00E+10	-1.00E+10
							173.3	34.6187	279.29	1.01	14.45	12.87	0.04	0.01	2289.8	2175.4	-1.00E+10	-1.00E+10	-1.00E+10	0.036	-1.00E+10	-1.00E+10	-1.00E+10	-1.00E+10	-1.00E+10	-1.00E+10
							185.8	34.6486	282.46	0.99	13.33	12.74	0.07	0.01	2287.9	2167.4	-1.00E+10	-1.00E+10	-1.00E+10	0.033	-1.00E+10	-1.00E+10	-1.00E+10	-1.00E+10	-1.00E+10	0.098
							186	-1.00E+10	-1.00E+10	-1.00E+10	-1.00E+10	-1.00E+10	-1.00E+10	-1.00E+10	-1.00E+10	-1.00E+10	-1.00E+10	-1.00E+10	-1.00E+10	-1.00E+10	-1.00E+10	-1.00E+10	-1.00E+10	-1.00E+10	-1.00E+10	-1.00E+10
MR02-K05 Leg1	A02032-1	B	2002-09-09T07:03	201.202	72.901	400	0	-1.00E+10	372.37	0.65	3.63	0.05	0.01	0.14	1971.3	1870.7	-1.00E+10	-1.00E+10	-1.00E+10	0.201	0.032	0.042	-1.00E+10	-1.00E+10	0.065	-1.00E+10
							4.9	-1.00E+10	375.26	0.58	3.63	0.01	0.02	0.04	1974.8	1878.2	-1.00E+10	-1.00E+10	-1.00E+10	0.175	0.033	0.04	-1.00E+10	-1.00E+10	0.069	-3.273
							9.8	-1.00E+10	-1.00E+10	-1.00E+10	-1.00E+10	-1.00E+10	-1.00E+10	-1.00E+10	-1.00E+10	-1.00E+10	-1.00E+10	-1.00E+10	-1.00E+10	-1.00E+10	-1.00E+10	-1.00E+10	-1.00E+10	-1.00E+10	-1.00E+10	-1.00E+10
							9.8	-1.00E+10	-1.00E+10	-1.00E+10	-1.00E+10	-1.00E+10	-1.00E+10	-1.00E+10	-1.00E+10	-1.00E+10	-1.00E+10	-1.00E+10	-1.00E+10	-1.00E+10	-1.00E+10	-1.00E+10	-1.00E+10	-1.00E+10	-1.00E+10	-1.00E+10
							9.8	-1.00E+10	-1.00E+10	-1.00E+10	-1.00E+10	-1.00E+10	-1.00E+10	-1.00E+10	-1.00E+10	-1.00E+10	-1.00E+10	-1.00E+10	-1.00E+10	-1.00E+10	-1.00E+10	-1.00E+10	-1.00E+10	-1.00E+10	-1.00E+10	-1.00E+10
							9.8	28.7141	392.97	0.63	3.85	0.01	0	0.02	2049.9	1934.1	-1.00E+10	-1.00E+10	-1.00E+10	0.207	0.085	0.038	-1.00E+10	-1.00E+10	0.053	-1.00E+10
							9.9	-1.00E+10	-1.00E+10	-1.00E+10	-1.00E+10	-1.00E+10	-1.00E+10	-1.00E+10	-1.00E+10	-1.00E+10	-1.00E+10	-1.00E+10	-1.00E+10	-1.00E+10	-1.00E+10	-1.00E+10	-1.00E+10	-1.00E+10	-1.00E+10	-1.00E+10
							24.7	30.9678	421.3	0.74	5.59	0.03	0.02	0.02	2195	2046	-1.00E+10	-1.00E+10	-1.00E+10	1.125	0.84	0.088	-1.00E+10	-1.00E+10	0.079	-2.822
							29.8	-1.00E+10	-1.00E+10	-1.00E+10	-1.00E+10	-1.00E+10	-1.00E+10	-1.00E+10	-1.00E+10	-1.00E+10	-1.00E+10	-1.00E+10	-1.00E+10	-1.00E+10	-1.00E+10	-1.00E+10	-1.00E+10	-1.00E+10	-1.00E+10	-1.00E+10
							29.9	-1.00E+10	-1.00E+10	-1.00E+10	-1.00E+10	-1.00E+10	-1.00E+10	-1.00E+10	-1.00E+10	-1.00E+10	-1.00E+10	-1.00E+10	-1.00E+10	-1.00E+10	-1.00E+10	-1.00E+10	-1.00E+10	-1.00E+10	-1.00E+10	-1.00E+10
							29.9	-1.00E+10	-1.00E+10	-1.00E+10	-1.00E+10	-1.00E+10	-1.00E+10	-1.00E+10	-1.00E+10	-1.00E+10	-1.00E+10	-1.00E+10	-1.00E+10	-1.00E+10	-1.00E+10	-1.00E+10	-1.00E+10	-1.00E+10	-1.00E+10	-1.00E+10
							49.5	32.1399	337.7	1.33	19.16	7.8	0.1	0.29	2233.6	2140.5	-1.00E+10	-1.00E+10	-1.00E+10	0.156	0.055	0.044	-1.00E+10	-1.00E+10	0.037	-1.00E+10
							74.2	32.6149	305.6	1.64	30.24	12.28	0.08	0.43	2246.8	2181.4	-1.00E+10	-1.00E+10	-1.00E+10	0.045	0.018	0.014	-1.00E+10	-1.00E+10	0.005	-1.628
							99.5	33.0224	298.32	1.81	38.11	14.49	0.15	0.66	2264.7	2209.2	-1.00E+10	-1.00E+10	-1.00E+10	0.047	0.004	0.018	-1.00E+10	-1.00E+10	0.008	-1.00E+10
							123.8	33.3493	296.78	1.86	42.54	15.54	0.15	0.49	2282.1	2223.1	-1.00E+10	-1.00E+10	-1.00E+10	0.041	0.013	0.003	-1.00E+10	-1.00E+10	0.016	-1.242
							148.7	33.8592	290.5	1.51	29.38	14.16	0.02	0.01	2300.5	2225.8	-1.00E+10	-1.00E+10	-1.00E+10	0.037	0.022	0.01	-1.00E+10	-1.00E+10	0.002	-1.00E+10
							148.9	-1.00E+10	-1.00E+10	-1.00E+10	-1.00E+10	-1.00E+10	-1.00E+10	-1.00E+10	-1.00E+10	-1.00E+10	-1.00E+10	-1.00E+10	-1.00E+10	-1.00E+10	-1.00E+10	-1.00E+10	-1.00E+10	-1.00E+10	-1.00E+10	-1.00E+10
							173.2	34.2418	279.54	1.21	20.62	13.37	0.02	0.01	2287.5	2198.7	-1.00E+10	-1.00E+10	-1.00E+10	-1.00E+10	-1.00E+10	-1.00E+10	-1.00E+10	-1.00E+10	-1.00E+10	-0.466
							198.4	34.4681	279.77	0.99	14.6	12.66	0.01	0	2282.9	2179.5	-1.00E+10	-1.00E+10	-1.00E+10	0.017	0.007	0.011	-1.00E+10	-1.00E+10	0.013	-1.00E+10
							222.7	34.6427	284.31	0.92	11.82	12.64	0.02	0	2288.9	2167.4	-1.00E+10	-1.00E+10	-1.00E+10	-1.00E+10	-1.00E+10	-1.00E+10	-1.00E+10	-1.00E+10	-1.00E+10	0.104
							247.4	34.7279	289.35	0.86	9.4	12.4	0.02	0.02	2286.5	2159.9	-1.00E+10	-1.00E+10	-1.00E+10	-1.00E+10	-1.00E+10	-1.00E+10	-1.00E+10	-1.00E+10	-1.00E+10	-1.00E+10
							247.8	-1.00E+10	-1.00E+10	-1.00E+10	-1.00E+10	-1.00E+10	-1.00E+10	-1.00E+10	-1.00E+10	-1.00E+10	-1.00E+10	-1.00E+10	-1.00E+10	-1.00E+10	-1.00E+10	-1.00E+10	-1.00E+10	-1.00E+10	-1.00E+10	-1.00E+10
							297.2	34.8121	293.85	0.88	9.69	12.53	0.06	0	2260.9	2158.9	-1.00E+10	-1.00E+10	-1.00E+10	-1.00E+10	-1.00E+10	-1.00E+10	-1.00E+10	-1.00E+10	-1.00E+10	0.24
							346.7	34.845	299.98	0.83	7.99	12.48	0.03	-1.00E+10	2293.1	2155.1	-1.00E+10	-1.00E+10	-1.00E+10	-1.00E+10	-1.00E+10	-1.00E+10	-1.00E+10	-1.00E+10	-1.00E+10	-1.00E+10
							346.8	-1.00E+10	-1.00E+10	-1.00E+10	-1.00E+10	-1.00E+10	-1.00E+10	-1.00E+10	-1.00E+10	-1.00E+10	-1.00E+10	-1.00E+10	-1.00E+10	-1.00E+10	-1.00E+10	-1.00E+10	-1.00E+10	-1.00E+10	-1.00E+10	-1.00E+10
							394.8	34.8507	301.07	0.83	7.83	12.46	0.02	-1.00E+10	2294.4	2155.2	-1.00E+10	-1.00E+10	-1.00E+10	-1.00E+10	-1.00E+10	-1.00E+10	-1.00E+10	-1.00E+10	-1.00E+10	0.258
MR02-K05 Leg1	A02033-1	B	2002-09-09T09:04	201.507	73.003	1309	0	27.5654	372.52	0.62	3.34	0.06	0.01	0.09	1966	1874.3	-1.00E+10	-1.00E+10	-1.00E+10	0.198	-1.00E+10	-1.00E+10	-1.00E+10	-1.00E+10	-1.00E+10	-1.00E+10
							4.7	27.7682	375.06	0.59	3.74	0.03	0	0.01	1978.4	1881	-1.00E+10	-1.00E+10	-1.00E+10	0.202	-1.00E+10	-1.00E+10	-1.00E+10	-1.00E+10	-1.00E+10	-3.282
							4.9	-1.00E+10	-1.00E+10	-1.00E+10	-1.00E+10	-1.00E+10	-1.00E+10	-1.00E+10	-1.00E+10	-1.00E+10	-1.00E+10	-1.00E+10	-1.00E+10	-1.00E+10	-1.00E+10	-1.00E+10	-1.00E+10	-1.00E+10	-1.00E+10	-1.00E+10
							10.1	28.5185	388.03	0.62	4.19	0.09	0.01	0.03	2030.4	1922.2	-1.00E+10	-1.00E+10	-1.00E+10	0.221	-1.00E+10	-1.00E+10	-1.00E+10	-1.00E+10	-1.00E+10	-1.00E+10
							10.1	-1.00E+10	-1.00E+10	-1.00E+10	-1.00E+10	-1.00E+10	-1.00E+10	-1.00E+10	-1.00E+10	-1.00E+10	-1.00E+10	-1.00E+10	-1.00E+10	-1.00E+10	-1.00E+10	-1.00E+10	-1.00E+10	-1.00E+10	-1.00E+10	-1.00E+10
							10.2	-1.00E+10	-1.00E+10	-1.00E+10	-1.00E+10	-1.00E+10	-1.00E+10	-1.00E+10	-1.00E+10	-1.00E+10	-1.00E+10	-1.00E+10	-1.00E+10	-1.00E+10	-1.00E+10	-1.00E+10	-1.00E+10	-1.00E+10	-1.00E+10	-1.00E+10
							25	31.122	406.03	0.86	8.44	1.31	0.09	0.2	2194.3	2052.3	-1.00E+10	-1.00E+10	-1.00E+10	0.948	-1.00E+10	-1.00E+10	-1.00E+10	-1.00E+10	-1.00E+10	-2.56
							25.1	-1.00E+10	-1.00E+10	-1.00E+10	-1.00E+10	-1.00E+10	-1.00E+10	-1.00E+10	-1.00E+10	-1.00E+10	-1.00E+10	-1.00E+10	-1.00E+10	-1.00E+10	-1.00E+10	-1.00E+10	-1.00E+10	-1.00E+10	-1.00E+10	-1.00E+10
							39.9	-1.00E+10	-1.00E+10	-1.00E+10	-1.00E+10	-1.00E+10	-1.00E+10	-1.00E+10	-1.00E+10	-1.00E+10	-1.00E+10	-1.00E+10	-1.00E+10	-1.00E+10	-1.00E+10	-1.00E+10	-1.00E+10	-1.00E+10	-1.00E+10	-1.00E+10
							49.6	32.1119	342.41	1.32	20.62	7.24	0.13	0.63	2227.8	2134.6	-1.00E+10	-1.00E+10	-1.00E+10	0.157	-1.00E+10	-1.00E+10	-1.00E+10	-1.00E+10	-1.00E+10	-1.00E+10
							49.8	-1.00E+10	-1.00E+10	-1.00E+10	-1.00E+10	-1.00E+10	-1.00E+10	-1.00E+10	-1.00E+10	-1.00E+10	-1.00E+10	-1.00E+10	-1.00E+10	-1.00E+10	-1.00E+10	-1.00E+10	-1.00E+10	-1.00E+10	-1.00E+10	-1.00E+10
							74.3	32.5899	309.46	1.62	29.99	11.86	0.09	0.63	2244.8	2180.3	-1.00E+10	-1.00E+10	-1.00E+10	0.058	-1.00E+10	-1.00E+10	-1.00E+10	-1.00E+10	-1.00E+10	-1.658
							74.4	-1.00E+10	-1.00E+10	-1.00E+10	-1.00E+10	-1.00E+10	-1.00E+10	-1.00E+10	-1.00E+10	-1.00E+10	-1.00E+10	-1.00E+10	-1.00E+10	-1.00E+10	-1.00E+10	-1.00E+10	-1.00E+10	-1.00E+10	-1.00E+10	-1.00E+10
							98.9	-1.00E+10	-1.00E+10	-1.00E+10	-1.00E+10	-1.00E+10	-1.00E+10	-1.00E+10	-1.00E+10	-1.00E+10	-1.00E+10	-1.00E+10	-1.00E+10	-1.00E+10	-1.00E+10	-1.00E+10	-1.00E+10	-1.00E+10	-1.00E+10	-1.00E+10
							99	32.8938	295.84	1.86	39.91	13.74	0.12	2.03	2257.4	2207.3	-1.00E+10	-1.00E+10	-1.00E+10	0.076	-1.00E+10	-1.00E+10	-1.00E+10	-1.00E+10	-1.00E+10	-1.00E+10
							123.4	-1.00E+10	277.14	2.07	45.89	14.73	0.15	3.26	2258.6	2228.2	-1.00E+10	-1.00E+10	-1.00E+10	0.167	-1.00E+10	-1.00E+10	-1.00E+10	-1.00E+10	-1.00E+10	-1.122
							148.4	33.2663	296.6	1.87	43.53	14.73	0.14	1.64	2278.3	2225	-1.00E+10	-1.00E+10	-1.00E+10	0.147	-1.00E+10	-1.00E+10	-1.00E+10	-1.00E+10	-1.00E+10	-1.00E+10
							148.6	-1.00E+10	-1.00E+10	-1.00E+10	-1.00E+10	-1.00E+10	-1.00E+10	-1.00E+10	-1.00E+10	-1.00E+10	-1.00E+10	-1.00E+10	-1.00E+10	-1.00E+10	-1.00E+10	-1.00E+10	-1.00E+10	-1.00E+10	-1.00E+10	-1.00E+10
							172.9	33.8266	292.02	1.53	29.84	14.21	0.01	0.01	2296.8	2226	-1.00E+10	-1.00E+10	-1.00E+10	-1.00E+10	-1.00E+10	-1.00E+10	-1.00E+10	-1.00E+10	-1.00E+10	-1.111
							197.6	-1.00E+10	-1.00E+10	-1.00E+10	-1.00E+10	-1.00E+10	-1.00E+10	-1.00E+10	-1.00E+10	-1.00E+10	-1.00E+10	-1.00E+10	-1.00E+10	-1.00E+10	-1.00E+10	-1.00E+10	-1.00E+10	-1.00E+10	-1.00E+10	-1.00E+10
							197.6	34.3111	279.26	1.1	17.93	13	0.01	0.03	2284.6	2189.2	-1.00E+10	-1.00E+10	-1.00E+10	0.071	-1.00E+10	-1.00E+10	-1.00E+10	-1.00E+10	-1.00E+10	-1.00E+10
							222.5	-1.00E+10	281.35	0.96	13.59	12.58	0.01	0.01	2282.8	2175.3	-1.00E+10	-1.00E+10	-1.00E+10	-1.00E+10	-1.00E+10	-1.00E+10	-1.00E+10	-1.00E+10	-1.00E+10	-0.02
							246.9	34.6306	286.31	0.86	10.27	12.32	0.01	0.01	2284.8	2162.6	-1.00E+10	-1.00E+10	-1.00E+10	-1.00E+10	-1.00E+10	-1.00E+10	-1.00E+10	-1.00E+10	-1.00E+10	-1.00E+10
							296.6	-1.00E+10	-1.00E+10	-1.00E+10	-1.00E+10	-1.00E+10	-1.00E+10	-1.00E+10	-1.00E+10	-1.00E+10	-1.00E+10	-1.00E+10	-1.00E+10	-1.00E+10	-1.00E+10	-1.00E+10	-1.00E+10	-1.00E+10	-1.00E+10	-1.00E+10
							296.7	34.7815	295.38	0.81	7.9	12.38	0.01	-1.00E+10	2289.5	2150.5	-1.00E+10	-1.00E+10	-1.00E+10	-1.00E+10	-1.00E+10	-1.00E+10	-1.00E+10	-1.00E+10	-1.00E+10	0.211
							345.8	34.8216	299.25	0.79	6.95	12.34	0.01	-1.00E+10	2291.5	2149.8	-1.00E+10	-1.00E+10	-1.00E+10	-1.00E+10	-1.00E+10	-1.00E+10	-1.00E+10	-1.00E+10	-1.00E+10	-1.00E+10
							395	-1.00E+10	-1.00E+10	-1.00E+10	-1.00E+10	-1.00E+10	-1.00E+10	-1.00E+10	-1.00E+10	-1.00E+10	-1.00E+10	-1.00E+10	-1.00E+10	-1.00E+10	-1.00E+10	-1.00E+10	-1.00E+10	-1.00E+10	-1.00E+10	-1.00E+10
							395	34.8364	300.82	0.8	7.15	12.42	0.02	-1.00E+10	2293.5	2151.7	-1.00E+10	-1.00E+10	-1.00E+10	-1.00E+10	-1.00E+10	-1.00E+10	-1.00E+10	-1.00E+10	-1.00E+10	0.257
MR02-K05 Leg1	A02034-1	B	2002-09-09T12:08	201.995	73.167	2419	0	27.5791	373.58	0.58	4.07	0.08	0.01	0.1	1957.1	1921.1	-1.00E+10	-1.00E+10	-1.00E+10	0.233	0.049	0.045	-1.00E+10	-1.00E+10	0.071	-3.118
							4.9	27.5681	373.58	0.57	4.06	0	0.03	0.08	1961	1864.2	-1.00E+10	-1.00E+10	-1.00E+10	0.188	0.036	0.039	-1.00E+10	-1.00E+10	0.074	-1.00E+10
							9.9	-1.00E+10	-1.00E+10	-1.00E+10	-1.00E+10	-1.00E+10	-1.00E+10	-1.00E+10	-1.00E+10	-1.00E+10	-1.00E+10	-1.00E+10	-1.00E+10	-1.00E+10	-1.00E+10	-1.00E+10	-1.00E+10	-1.00E+10	-1.00E+10	-1.00E+10
							9.9	-1.00E+10	-1.00E+10	-1.00E+10	-1.00E+10	-1.00E+10	-1.00E+10	-1.00E+10	-1.00E+10	-1.00E+10	-1.00E+10	-1.00E+10	-1.00E+10	-1.00E+10	-1.00E+10	-1.00E+10	-1.00E+10	-1.00E+10	-1.00E+10	-1.00E+10
							9.9	29.8228	-1.00E+10	0.75	7.7	0.95	0.04	0.18	2101.3	1978.5	-1.00E+10	-1.00E+10	-1.00E+10	0.413	0.213	0.067	-1.00E+10	-1.00E+10	0.064	-2.556
							24.9	31.2114	405.84	0.87	10.14	1.5	0.06	0.28	2186.3	2048	-1.00E+10	-1.00E+10	-1.00E+10	0.617	0.343	0.08	-1.00E+10	-1.00E+10	0.055	-1.00E+10
							34.8	-1.00E+10	-1.00E+10	-1.00E+10	-1.00E+10	-1.00E+10	-1.00E+10	-1.00E+10	-1.00E+10	-1.00E+10	-1.00E+10	-1.00E+10	-1.00E+10	-1.00E+10	-1.00E+10	-1.00E+10	-1.00E+10	-1.00E+10	-1.00E+10	-1.00E+10
							49.9	32.1514	348.04	1.31	19.32	6.44	0.1	1.06	2225.3	2131.5	-1.00E+10	-1.00E+10	-1.00E+10	0.133	0.066	0.036	-1.00E+10	-1.00E+10	0.018	-1.767
							74.4	32.5405	313.51	1.6	29.32	11.38	0.1	0.76	2243.9	2180.4	-1.00E+10	-1.00E+10	-1.00E+10	0.05	0.03	0.018	-1.00E+10	-1.00E+10	0.006	-1.00E+10
							98.6	32.9299	297.05	1.85	41.22	13.99	0.15	1.67	2257.1	2211.3	-1.00E+10	-1.00E+10	-1.00E+10	0.069	0.049	0.012	-1.00E+10	-1.00E+10	0.003	-1.327
							123.4	-1.00E+10	292.15	1.93	45.2	15.16	0.16	1.68	2269.1	2229	-1.00E+10	-1.00E+10	-1.00E+10	0.066	0.037	0.013	-1.00E+10	-1.00E+10	0.004	-1.00E+10
							148.6	33.3691	296.94	1.86	43.17	15.01	0.14	1.5	2284.7	2234.7	-1.00E+10	-1.00E+10	-1.00E+10	0.042	0.028	0.011	-1.00E+10	-1.00E+10	0.004	-1.259
							172.9	33.8807	295.88	1.54	30.69	14.39	0.03	0.01	2299.6	2233.7	-1.00E+10	-1.00E+10	-1.00E+10	-1.00E+10	-1.00E+10	-1.00E+10	-1.00E+10	-1.00E+10	-1.00E+10	-1.00E+10
							198	34.304	281.59	1.19	20.1	13.38	0.02	0.02	2290.9	2204.4	-1.00E+10	-1.00E+10	-1.00E+10	0.014	0.005	0.005	-1.00E+10	-1.00E+10	0.002	-0.407
							222.7	-1.00E+10	279.76	0.98	14.08	12.75	0.02	0.03	2281.4	2184.5	-1.00E+10	-1.00E+10	-1.00E+10	-1.00E+10	-1.00E+10	-1.00E+10	-1.00E+10	-1.00E+10	-1.00E+10	-1.00E+10
							247.6	34.606	285.08	0.87	10.4	12.37	0.02	0.03	2281.1	2171.8	-1.00E+10	-1.00E+10	-1.00E+10	-1.00E+10	-1.00E+10	-1.00E+10	-1.00E+10	-1.00E+10	-1.00E+10	0.081
							297	34.7575	294.14	0.81	8.77	12.39	0.02	0.02	2289.9	2161.9	-1.00E+10	-1.00E+10	-1.00E+10	-1.00E+10	-1.00E+10	-1.00E+10	-1.00E+10	-1.00E+10	-1.00E+10	-1.00E+10
							346.3	34.8129	299.45	0.8	7.1	12.36	0.02	-1.00E+10	2291.5	2158.5	-1.00E+10	-1.00E+10	-1.00E+10	-1.00E+10	-1.00E+10	-1.00E+10	-1.00E+10	-1.00E+10	-1.00E+10	0.23
							395.9	34.8254	-1.00E+10	0.8	6.98	12.39	0.02	-1.00E+10	2292.4	2158.2	-1.00E+10	-1.00E+10	-1.00E+10	-1.00E+10	-1.00E+10	-1.00E+10	-1.00E+10	-1.00E+10	-1.00E+10	-1.00E+10
MR02-K05 Leg1	A02035-2	B	2002-09-09T17:10	202.525	73.346	3052	0	27.2212	372.06	0.57	4.43	0.05	0.01	0.15	1931.9	1843	-1.00E+10	-1.00E+10	-1.00E+10	0.218	-1.00E+10	-1.00E+10	-1.00E+10	-1.00E+10	-1.00E+10	-1.00E+10
							4.9	27.2096	372.84	0.54	4.13	0.02	0.01	0.1	1933.7	1843.4	-1.00E+10	-1.00E+10	-1.00E+10	0.184	-1.00E+10	-1.00E+10	-1.00E+10	-1.00E+10	-1.00E+10	-3.201
							5.3	-1.00E+10	-1.00E+10	-1.00E+10	-1.00E+10	-1.00E+10	-1.00E+10	-1.00E+10	-1.00E+10	-1.00E+10	-1.00E+10	-1.00E+10	-1.00E+10	-1.00E+10	-1.00E+10	-1.00E+10	-1.00E+10	-1.00E+10	-1.00E+10	-1.00E+10
							10.2	27.4063	376.46	0.56	4.24	0.02	0.01	0.05	1948	1854.7	-1.00E+10	-1.00E+10	-1.00E+10	0.204	-1.00E+10	-1.00E+10	-1.00E+10	-1.00E+10	-1.00E+10	-1.00E+10
							10.4	-1.00E+10	-1.00E+10	-1.00E+10	-1.00E+10	-1.00E+10	-1.00E+10	-1.00E+10	-1.00E+10	-1.00E+10	-1.00E+10	-1.00E+10	-1.00E+10	-1.00E+10	-1.00E+10	-1.00E+10	-1.00E+10	-1.00E+10	-1.00E+10	-1.00E+10
							10.4	-1.00E+10	-1.00E+10	-1.00E+10	-1.00E+10	-1.00E+10	-1.00E+10	-1.00E+10	-1.00E+10	-1.00E+10	-1.00E+10	-1.00E+10	-1.00E+10	-1.00E+10	-1.00E+10	-1.00E+10	-1.00E+10	-1.00E+10	-1.00E+10	-1.00E+10
							24.7	30.5581	405.03	0.77	8.31	0.53	0.06	0.23	2155.5	2026.7	-1.00E+10	-1.00E+10	-1.00E+10	0.498	-1.00E+10	-1.00E+10	-1.00E+10	-1.00E+10	-1.00E+10	-2.655
							25	-1.00E+10	-1.00E+10	-1.00E+10	-1.00E+10	-1.00E+10	-1.00E+10	-1.00E+10	-1.00E+10	-1.00E+10	-1.00E+10	-1.00E+10	-1.00E+10	-1.00E+10	-1.00E+10	-1.00E+10	-1.00E+10	-1.00E+10	-1.00E+10	-1.00E+10
							30.1	-1.00E+10	-1.00E+10	-1.00E+10	-1.00E+10	-1.00E+10	-1.00E+10	-1.00E+10	-1.00E+10	-1.00E+10	-1.00E+10	-1.00E+10	-1.00E+10	-1.00E+10	-1.00E+10	-1.00E+10	-1.00E+10	-1.00E+10	-1.00E+10	-1.00E+10
							49.9	31.8548	361.9	1.12	12.65	4.55	0.14	0.14	2218.7	2113.6	-1.00E+10	-1.00E+10	-1.00E+10	0.221	-1.00E+10	-1.00E+10	-1.00E+10	-1.00E+10	-1.00E+10	-1.00E+10
							50.1	-1.00E+10	-1.00E+10	-1.00E+10	-1.00E+10	-1.00E+10	-1.00E+10	-1.00E+10	-1.00E+10	-1.00E+10	-1.00E+10	-1.00E+10	-1.00E+10	-1.00E+10	-1.00E+10	-1.00E+10	-1.00E+10	-1.00E+10	-1.00E+10	-1.00E+10
							74.8	32.4084	327.49	1.53	27.99	9.5	0.11	1.18	2236.1	2167.7	-1.00E+10	-1.00E+10	-1.00E+10	0.069	-1.00E+10	-1.00E+10	-1.00E+10	-1.00E+10	-1.00E+10	-1.649
							99	32.7921	304.59	1.76	37.92	13.18	0.14	1.38	2252.1	2204.3	-1.00E+10	-1.00E+10	-1.00E+10	0.082	-1.00E+10	-1.00E+10	-1.00E+10	-1.00E+10	-1.00E+10	-1.00E+10
							99.3	-1.00E+10	-1.00E+10	-1.00E+10	-1.00E+10	-1.00E+10	-1.00E+10	-1.00E+10	-1.00E+10	-1.00E+10	-1.00E+10	-1.00E+10	-1.00E+10	-1.00E+10	-1.00E+10	-1.00E+10	-1.00E+10	-1.00E+10	-1.00E+10	-1.00E+10
							123.8	-1.00E+10	294.08	1.89	42.87	14.85	0.15	1.41	2266.5	2227.6	-1.00E+10	-1.00E+10	-1.00E+10	0.083	-1.00E+10	-1.00E+10	-1.00E+10	-1.00E+10	-1.00E+10	-1.297
							148.4	33.3747	299.17	1.83	41.75	15.22	0.15	0.77	2279.4	2234.5	-1.00E+10	-1.00E+10	-1.00E+10	0.038	-1.00E+10	-1.00E+10	-1.00E+10	-1.00E+10	-1.00E+10	-1.00E+10
							148.7	-1.00E+10	-1.00E+10	-1.00E+10	-1.00E+10	-1.00E+10	-1.00E+10	-1.00E+10	-1.00E+10	-1.00E+10	-1.00E+10	-1.00E+10	-1.00E+10	-1.00E+10	-1.00E+10	-1.00E+10	-1.00E+10	-1.00E+10	-1.00E+10	-1.00E+10
							173.1	33.8359	292.15	1.58	32.53	14.84	0.06	0.05	2294.7	2236.6	-1.00E+10	-1.00E+10	-1.00E+10	-1.00E+10	-1.00E+10	-1.00E+10	-1.00E+10	-1.00E+10	-1.00E+10	-1.058
							198.2	-1.00E+10	-1.00E+10	-1.00E+10	-1.00E+10	-1.00E+10	-1.00E+10	-1.00E+10	-1.00E+10	-1.00E+10	-1.00E+10	-1.00E+10	-1.00E+10	-1.00E+10	-1.00E+10	-1.00E+10	-1.00E+10	-1.00E+10	-1.00E+10	-1.00E+10
							199.2	34.1566	287.13	1.35	25.25	13.85	0.02	0.05	2289.8	2222.6	-1.00E+10	-1.00E+10	-1.00E+10	0.024	-1.00E+10	-1.00E+10	-1.00E+10	-1.00E+10	-1.00E+10	-1.00E+10
							222.8	-1.00E+10	282.59	0.93	13.03	12.3	0.02	0.04	2280.9	2183.6	-1.00E+10	-1.00E+10	-1.00E+10	-1.00E+10	-1.00E+10	-1.00E+10	-1.00E+10	-1.00E+10	-1.00E+10	-0.067
							247.6	34.5953	285.93	0.87	10.92	12.33	0.02	0.04	2282.4	2174.5	-1.00E+10	-1.00E+10	-1.00E+10	-1.00E+10	-1.00E+10	-1.00E+10	-1.00E+10	-1.00E+10	-1.00E+10	-1.00E+10
							296	-1.00E+10	-1.00E+10	-1.00E+10	-1.00E+10	-1.00E+10	-1.00E+10	-1.00E+10	-1.00E+10	-1.00E+10	-1.00E+10	-1.00E+10	-1.00E+10	-1.00E+10	-1.00E+10	-1.00E+10	-1.00E+10	-1.00E+10	-1.00E+10	-1.00E+10
							297.1	34.7488	294.16	0.83	8.35	12.35	0.02	0.04	2286.4	2163.3	-1.00E+10	-1.00E+10	-1.00E+10	-1.00E+10	-1.00E+10	-1.00E+10	-1.00E+10	-1.00E+10	-1.00E+10	0.201
							345.2	34.8155	300.38	0.8	7.21	12.36	0.02	-1.00E+10	2289.4	2161.7	-1.00E+10	-1.00E+10	-1.00E+10	-1.00E+10	-1.00E+10	-1.00E+10	-1.00E+10	-1.00E+10	-1.00E+10	-1.00E+10
							395.1	34.8246	300.05	0.8	7.24	12.43	0.02	-1.00E+10	2286.9	2161.7	-1.00E+10	-1.00E+10	-1.00E+10	-1.00E+10	-1.00E+10	-1.00E+10	-1.00E+10	-1.00E+10	-1.00E+10	0.23
MR02-K05 Leg1	A02036-1	B	2002-09-09T20:58	202.987	73.489	3307	0	27.2796	371.5	0.56	3.46	0.06	0.01	0.12	1943.6	1852.5	-1.00E+10	-1.00E+10	-1.00E+10	0.157	0.033	0.038	-1.00E+10	-1.00E+10	0.071	-3.24
							6	27.3491	-1.00E+10	0.55	3.39	0.02	0.01	0.03	1951.2	1858.1	-1.00E+10	-1.00E+10	-1.00E+10	0.156	0.03	0.036	-1.00E+10	-1.00E+10	0.065	-1.00E+10
							9.7	27.5891	377.57	0.57	3.44	0.01	0.02	0.03	1966.2	1869.9	-1.00E+10	-1.00E+10	-1.00E+10	0.175	0.03	0.036	-1.00E+10	-1.00E+10	0.067	-3.231
							25.1	30.3327	409.07	0.72	6.99	0.2	0.03	0.22	2148.7	2018.8	-1.00E+10	-1.00E+10	-1.00E+10	0.302	0.063	0.083	-1.00E+10	-1.00E+10	0.065	-1.00E+10
							49.8	31.6911	371.13	0.98	13.42	2.79	0.11	1.18	2205.2	2083	-1.00E+10	-1.00E+10	-1.00E+10	0.13	0.062	0.027	-1.00E+10	-1.00E+10	0.025	-1.832
							74.3	32.3506	321.7	1.46	22.38	9.91	0.05	0.42	2237.3	2164.3	-1.00E+10	-1.00E+10	-1.00E+10	0.114	0.045	0.026	-1.00E+10	-1.00E+10	0.023	-1.00E+10
							74.4	-1.00E+10	-1.00E+10	-1.00E+10	-1.00E+10	-1.00E+10	-1.00E+10	-1.00E+10	-1.00E+10	-1.00E+10	-1.00E+10	-1.00E+10	-1.00E+10	-1.00E+10	-1.00E+10	-1.00E+10	-1.00E+10	-1.00E+10	-1.00E+10	-1.00E+10
							99.2	32.6844	306.19	1.69	31.78	12.85	0.08	0.77	2250.9	2193	-1.00E+10	-1.00E+10	-1.00E+10	0.046	0.021	0.012	-1.00E+10	-1.00E+10	0.003	-1.607
							99.3	-1.00E+10	-1.00E+10	-1.00E+10	-1.00E+10	-1.00E+10	-1.00E+10	-1.00E+10	-1.00E+10	-1.00E+10	-1.00E+10	-1.00E+10	-1.00E+10	-1.00E+10	-1.00E+10	-1.00E+10	-1.00E+10	-1.00E+10	-1.00E+10	-1.00E+10
							123.4	32.9491	296.04	1.83	39.89	14.34	0.14	1.52	2259.8	2214.8	-1.00E+10	-1.00E+10	-1.00E+10	0.071	0.029	0.02	-1.00E+10	-1.00E+10	0.005	-1.00E+10
							148.3	33.1901	295.02	1.95	46.23	15.66	0.16	1.57	2270.8	2227.3	-1.00E+10	-1.00E+10	-1.00E+10	0.052	0.021	0.017	-1.00E+10	-1.00E+10	0.003	-1.228
							148.5	-1.00E+10	-1.00E+10	-1.00E+10	-1.00E+10	-1.00E+10	-1.00E+10	-1.00E+10	-1.00E+10	-1.00E+10	-1.00E+10	-1.00E+10	-1.00E+10	-1.00E+10	-1.00E+10	-1.00E+10	-1.00E+10	-1.00E+10	-1.00E+10	-1.00E+10
							173.3	-1.00E+10	298.83	1.78	40.11	15.22	0.12	0.91	2288	2234.1	-1.00E+10	-1.00E+10	-1.00E+10	-1.00E+10	-1.00E+10	-1.00E+10	-1.00E+10	-1.00E+10	-1.00E+10	-1.00E+10
							198.3	33.9314	295.38	1.5	29.94	14.62	0.02	0.01	2298.1	2230.9	-1.00E+10	-1.00E+10	-1.00E+10	0.028	0.011	0.009	-1.00E+10	-1.00E+10	0.002	-1.023
							221.8	-1.00E+10	282.38	1.14	19.15	13.5	0.02	0.05	2287.1	2200.5	-1.00E+10	-1.00E+10	-1.00E+10	-1.00E+10	-1.00E+10	-1.00E+10	-1.00E+10	-1.00E+10	-1.00E+10	-1.00E+10
							247.2	-1.00E+10	-1.00E+10	-1.00E+10	-1.00E+10	-1.00E+10	-1.00E+10	-1.00E+10	-1.00E+10	-1.00E+10	-1.00E+10	-1.00E+10	-1.00E+10	-1.00E+10	-1.00E+10	-1.00E+10	-1.00E+10	-1.00E+10	-1.00E+10	-1.00E+10
							247.3	34.5127	283.22	0.9	11.84	12.46	0.02	0.01	2280	2173.5	-1.00E+10	-1.00E+10	-1.00E+10	-1.00E+10	-1.00E+10	-1.00E+10	-1.00E+10	-1.00E+10	-1.00E+10	-0.03
							297.3	34.7118	291.55	0.83	8.83	12.56	0.02	0.01	2285.1	2161.9	-1.00E+10	-1.00E+10	-1.00E+10	-1.00E+10	-1.00E+10	-1.00E+10	-1.00E+10	-1.00E+10	-1.00E+10	-1.00E+10
							346.8	34.8109	298.94	0.79	6.99	12.66	0.02	-1.00E+10	2288.7	2159.4	-1.00E+10	-1.00E+10	-1.00E+10	-1.00E+10	-1.00E+10	-1.00E+10	-1.00E+10	-1.00E+10	-1.00E+10	0.235
							396	34.8232	299.74	0.8	7.17	12.66	0.02	-1.00E+10	2292	2157.8	-1.00E+10	-1.00E+10	-1.00E+10	-1.00E+10	-1.00E+10	-1.00E+10	-1.00E+10	-1.00E+10	-1.00E+10	-1.00E+10
							396.3	-1.00E+10	-1.00E+10	-1.00E+10	-1.00E+10	-1.00E+10	-1.00E+10	-1.00E+10	-1.00E+10	-1.00E+10	-1.00E+10	-1.00E+10	-1.00E+10	-1.00E+10	-1.00E+10	-1.00E+10	-1.00E+10	-1.00E+10	-1.00E+10	-1.00E+10
MR02-K05 Leg1	A02040-1	B	2002-09-10T10:27	202.327	74.335	3909	10.2	-1.00E+10	-1.00E+10	-1.00E+10	-1.00E+10	-1.00E+10	-1.00E+10	-1.00E+10	-1.00E+10	-1.00E+10	-1.00E+10	-1.00E+10	-1.00E+10	-1.00E+10	-1.00E+10	-1.00E+10	-1.00E+10	-1.00E+10	-1.00E+10	-1.00E+10
MR02-K05 Leg1	A02041-1	B	2002-09-10T13:28	202.156	74.418	3033	10.2	-1.00E+10	-1.00E+10	-1.00E+10	-1.00E+10	-1.00E+10	-1.00E+10	-1.00E+10	-1.00E+10	-1.00E+10	-1.00E+10	-1.00E+10	-1.00E+10	-1.00E+10	-1.00E+10	-1.00E+10	-1.00E+10	-1.00E+10	-1.00E+10	-1.00E+10
							10.2	-1.00E+10	-1.00E+10	-1.00E+10	-1.00E+10	-1.00E+10	-1.00E+10	-1.00E+10	-1.00E+10	-1.00E+10	-1.00E+10	-1.00E+10	-1.00E+10	-1.00E+10	-1.00E+10	-1.00E+10	-1.00E+10	-1.00E+10	-1.00E+10	-1.00E+10
							10.5	-1.00E+10	-1.00E+10	-1.00E+10	-1.00E+10	-1.00E+10	-1.00E+10	-1.00E+10	-1.00E+10	-1.00E+10	-1.00E+10	-1.00E+10	-1.00E+10	-1.00E+10	-1.00E+10	-1.00E+10	-1.00E+10	-1.00E+10	-1.00E+10	-1.00E+10
							49.9	-1.00E+10	-1.00E+10	-1.00E+10	-1.00E+10	-1.00E+10	-1.00E+10	-1.00E+10	-1.00E+10	-1.00E+10	-1.00E+10	-1.00E+10	-1.00E+10	-1.00E+10	-1.00E+10	-1.00E+10	-1.00E+10	-1.00E+10	-1.00E+10	-1.00E+10
							50	-1.00E+10	-1.00E+10	-1.00E+10	-1.00E+10	-1.00E+10	-1.00E+10	-1.00E+10	-1.00E+10	-1.00E+10	-1.00E+10	-1.00E+10	-1.00E+10	-1.00E+10	-1.00E+10	-1.00E+10	-1.00E+10	-1.00E+10	-1.00E+10	-1.00E+10
							50	-1.00E+10	-1.00E+10	-1.00E+10	-1.00E+10	-1.00E+10	-1.00E+10	-1.00E+10	-1.00E+10	-1.00E+10	-1.00E+10	-1.00E+10	-1.00E+10	-1.00E+10	-1.00E+10	-1.00E+10	-1.00E+10	-1.00E+10	-1.00E+10	-1.00E+10
							149.8	-1.00E+10	-1.00E+10	-1.00E+10	-1.00E+10	-1.00E+10	-1.00E+10	-1.00E+10	-1.00E+10	-1.00E+10	-1.00E+10	-1.00E+10	-1.00E+10	-1.00E+10	-1.00E+10	-1.00E+10	-1.00E+10	-1.00E+10	-1.00E+10	-1.00E+10
							199.5	-1.00E+10	-1.00E+10	-1.00E+10	-1.00E+10	-1.00E+10	-1.00E+10	-1.00E+10	-1.00E+10	-1.00E+10	-1.00E+10	-1.00E+10	-1.00E+10	-1.00E+10	-1.00E+10	-1.00E+10	-1.00E+10	-1.00E+10	-1.00E+10	-1.00E+10
MR02-K05 Leg1	A02047-1	B	2002-09-11T19:05	197.439	74.246	1090	0	27.4847	370.4	0.59	3.39	0.07	0.01	0.11	1963.1	-1.00E+10	-1.00E+10	-1.00E+10	-1.00E+10	0.175	0.024	0.037	-1.00E+10	-1.00E+10	0.074	-3.42
							5	-1.00E+10	-1.00E+10	-1.00E+10	-1.00E+10	-1.00E+10	-1.00E+10	-1.00E+10	-1.00E+10	-1.00E+10	-1.00E+10	-1.00E+10	-1.00E+10	-1.00E+10	-1.00E+10	-1.00E+10	-1.00E+10	-1.00E+10	-1.00E+10	-1.00E+10
							5	27.4949	370.61	0.57	3.19	0.03	0.01	0.04	1966.8	-1.00E+10	-1.00E+10	-1.00E+10	-1.00E+10	0.16	0.024	0.041	-1.00E+10	-1.00E+10	0.068	-1.00E+10
							9.6	-1.00E+10	-1.00E+10	-1.00E+10	-1.00E+10	-1.00E+10	-1.00E+10	-1.00E+10	-1.00E+10	-1.00E+10	-1.00E+10	-1.00E+10	-1.00E+10	-1.00E+10	-1.00E+10	-1.00E+10	-1.00E+10	-1.00E+10	-1.00E+10	-1.00E+10
							9.6	27.6659	372.13	0.59	3.36	0.02	0.01	0.02	1979.3	-1.00E+10	-1.00E+10	-1.00E+10	-1.00E+10	0.156	0.028	0.035	-1.00E+10	-1.00E+10	0.05	-3.388
							24.5	-1.00E+10	-1.00E+10	-1.00E+10	-1.00E+10	-1.00E+10	-1.00E+10	-1.00E+10	-1.00E+10	-1.00E+10	-1.00E+10	-1.00E+10	-1.00E+10	-1.00E+10	-1.00E+10	-1.00E+10	-1.00E+10	-1.00E+10	-1.00E+10	-1.00E+10
							24.6	30.29	418.08	0.68	4.7	0.04	0.01	0	2157.9	-1.00E+10	-1.00E+10	-1.00E+10	-1.00E+10	0.3	0.13	0.039	-1.00E+10	-1.00E+10	0.038	-1.00E+10
							49.3	-1.00E+10	-1.00E+10	-1.00E+10	-1.00E+10	-1.00E+10	-1.00E+10	-1.00E+10	-1.00E+10	-1.00E+10	-1.00E+10	-1.00E+10	-1.00E+10	-1.00E+10	-1.00E+10	-1.00E+10	-1.00E+10	-1.00E+10	-1.00E+10	-1.00E+10
							49.4	31.8853	357.03	1.21	18.11	5.85	0.26	0.49	2220.3	2118.8	-1.00E+10	-1.00E+10	-1.00E+10	0.457	0.272	0.084	-1.00E+10	-1.00E+10	0.028	-2.132
							74.1	32.4248	308.84	1.54	24.32	11.15	0.03	0	2233.7	2168.6	-1.00E+10	-1.00E+10	-1.00E+10	0.132	0.024	0.059	-1.00E+10	-1.00E+10	0.038	-1.00E+10
							74.1	-1.00E+10	-1.00E+10	-1.00E+10	-1.00E+10	-1.00E+10	-1.00E+10	-1.00E+10	-1.00E+10	-1.00E+10	-1.00E+10	-1.00E+10	-1.00E+10	-1.00E+10	-1.00E+10	-1.00E+10	-1.00E+10	-1.00E+10	-1.00E+10	-1.00E+10
							103.7	32.7027	292.54	1.72	30.64	13.67	0.02	-0.02	2242.7	2189.1	-1.00E+10	-1.00E+10	-1.00E+10	0.044	0.013	0.025	-1.00E+10	-1.00E+10	0.012	-1.598
							104.7	-1.00E+10	-1.00E+10	-1.00E+10	-1.00E+10	-1.00E+10	-1.00E+10	-1.00E+10	-1.00E+10	-1.00E+10	-1.00E+10	-1.00E+10	-1.00E+10	-1.00E+10	-1.00E+10	-1.00E+10	-1.00E+10	-1.00E+10	-1.00E+10	-1.00E+10
							122.7	32.92	290.96	1.76	33.61	14.73	0.01	-0.02	2255.6	2205.6	-1.00E+10	-1.00E+10	-1.00E+10	0.043	0.018	0.008	-1.00E+10	-1.00E+10	0.004	-1.00E+10
							125.9	-1.00E+10	-1.00E+10	-1.00E+10	-1.00E+10	-1.00E+10	-1.00E+10	-1.00E+10	-1.00E+10	-1.00E+10	-1.00E+10	-1.00E+10	-1.00E+10	-1.00E+10	-1.00E+10	-1.00E+10	-1.00E+10	-1.00E+10	-1.00E+10	-1.00E+10
							147.8	33.2231	281.08	1.79	36.32	15.57	0.01	-0.03	2270.4	-1.00E+10	-1.00E+10	-1.00E+10	-1.00E+10	0.006	0.009	0.004	-1.00E+10	-1.00E+10	0.005	-1.449
							148.7	-1.00E+10	-1.00E+10	-1.00E+10	-1.00E+10	-1.00E+10	-1.00E+10	-1.00E+10	-1.00E+10	-1.00E+10	-1.00E+10	-1.00E+10	-1.00E+10	-1.00E+10	-1.00E+10	-1.00E+10	-1.00E+10	-1.00E+10	-1.00E+10	-1.00E+10
							173	-1.00E+10	287.11	1.7	35.61	15.1	0.07	-0.03	2285.7	2225.1	-1.00E+10	-1.00E+10	-1.00E+10	-1.00E+10	-1.00E+10	-1.00E+10	-1.00E+10	-1.00E+10	-1.00E+10	-1.00E+10
							197.7	34.1274	-1.00E+10	1.37	25.86	13.75	0.02	-0.04	2285.8	2210.2	-1.00E+10	-1.00E+10	-1.00E+10	0.01	0.01	0.025	-1.00E+10	-1.00E+10	0.004	-0.596
							197.7	-1.00E+10	-1.00E+10	-1.00E+10	-1.00E+10	-1.00E+10	-1.00E+10	-1.00E+10	-1.00E+10	-1.00E+10	-1.00E+10	-1.00E+10	-1.00E+10	-1.00E+10	-1.00E+10	-1.00E+10	-1.00E+10	-1.00E+10	-1.00E+10	-1.00E+10
							197.7	-1.00E+10	-1.00E+10	-1.00E+10	-1.00E+10	-1.00E+10	-1.00E+10	-1.00E+10	-1.00E+10	-1.00E+10	-1.00E+10	-1.00E+10	-1.00E+10	-1.00E+10	-1.00E+10	-1.00E+10	-1.00E+10	-1.00E+10	-1.00E+10	-1.00E+10
							222.2	-1.00E+10	272.37	1.08	18.31	13.01	0.03	-0.03	2282.7	2184.9	-1.00E+10	-1.00E+10	-1.00E+10	-1.00E+10	-1.00E+10	-1.00E+10	-1.00E+10	-1.00E+10	-1.00E+10	-1.00E+10
							245.6	34.5796	285.16	0.86	10.71	12.16	0.01	-0.04	2280	2166.3	-1.00E+10	-1.00E+10	-1.00E+10	-1.00E+10	-1.00E+10	-1.00E+10	-1.00E+10	-1.00E+10	-1.00E+10	0.056
							298.6	34.7504	292.67	0.8	8.11	12.32	0.01	-0.04	2288	2156	-1.00E+10	-1.00E+10	-1.00E+10	-1.00E+10	-1.00E+10	-1.00E+10	-1.00E+10	-1.00E+10	-1.00E+10	-1.00E+10
							300.5	-1.00E+10	-1.00E+10	-1.00E+10	-1.00E+10	-1.00E+10	-1.00E+10	-1.00E+10	-1.00E+10	-1.00E+10	-1.00E+10	-1.00E+10	-1.00E+10	-1.00E+10	-1.00E+10	-1.00E+10	-1.00E+10	-1.00E+10	-1.00E+10	-1.00E+10
							345.8	34.8119	297.56	0.79	7.27	12.34	0.02	-1.00E+10	2290.2	2152.6	-1.00E+10	-1.00E+10	-1.00E+10	-1.00E+10	-1.00E+10	-1.00E+10	-1.00E+10	-1.00E+10	-1.00E+10	0.226
							395.1	-1.00E+10	-1.00E+10	-1.00E+10	-1.00E+10	-1.00E+10	-1.00E+10	-1.00E+10	-1.00E+10	-1.00E+10	-1.00E+10	-1.00E+10	-1.00E+10	-1.00E+10	-1.00E+10	-1.00E+10	-1.00E+10	-1.00E+10	-1.00E+10	-1.00E+10
							395.1	34.8263	300.22	0.77	6.92	12.31	0.01	-1.00E+10	2289.2	2153.2	-1.00E+10	-1.00E+10	-1.00E+10	-1.00E+10	-1.00E+10	-1.00E+10	-1.00E+10	-1.00E+10	-1.00E+10	-1.00E+10
MR02-K05 Leg1	A02048-1	B	2002-09-11T23:04	197.108	74.123	395	0	27.3293	371.41	0.62	3.35	0.08	0.01	0.08	1957.9	1864.5	-1.00E+10	-1.00E+10	-1.00E+10	0.145	0.021	0.039	-1.00E+10	-1.00E+10	0.072	-1.00E+10
							4.3	27.3425	372.28	0.58	3.37	0.03	0.01	0.04	1959.2	1865.4	-1.00E+10	-1.00E+10	-1.00E+10	0.142	0.025	0.038	-1.00E+10	-1.00E+10	0.056	-3.438
							4.4	-1.00E+10	-1.00E+10	-1.00E+10	-1.00E+10	-1.00E+10	-1.00E+10	-1.00E+10	-1.00E+10	-1.00E+10	-1.00E+10	-1.00E+10	-1.00E+10	-1.00E+10	-1.00E+10	-1.00E+10	-1.00E+10	-1.00E+10	-1.00E+10	-1.00E+10
							4.5	-1.00E+10	-1.00E+10	-1.00E+10	-1.00E+10	-1.00E+10	-1.00E+10	-1.00E+10	-1.00E+10	-1.00E+10	-1.00E+10	-1.00E+10	-1.00E+10	-1.00E+10	-1.00E+10	-1.00E+10	-1.00E+10	-1.00E+10	-1.00E+10	-1.00E+10
							9.9	28.5221	389.41	0.62	3.92	0.02	0.02	0.02	2035.1	1919.1	-1.00E+10	-1.00E+10	-1.00E+10	0.247	0.076	0.049	-1.00E+10	-1.00E+10	0.069	-1.00E+10
							10	-1.00E+10	-1.00E+10	-1.00E+10	-1.00E+10	-1.00E+10	-1.00E+10	-1.00E+10	-1.00E+10	-1.00E+10	-1.00E+10	-1.00E+10	-1.00E+10	-1.00E+10	-1.00E+10	-1.00E+10	-1.00E+10	-1.00E+10	-1.00E+10	-1.00E+10
							24.7	31.0344	411.25	0.84	7.54	0.75	0.07	0.13	2198.3	2058.1	-1.00E+10	-1.00E+10	-1.00E+10	2.034	1.694	0.158	-1.00E+10	-1.00E+10	0.071	-2.625
							24.7	-1.00E+10	-1.00E+10	-1.00E+10	-1.00E+10	-1.00E+10	-1.00E+10	-1.00E+10	-1.00E+10	-1.00E+10	-1.00E+10	-1.00E+10	-1.00E+10	-1.00E+10	-1.00E+10	-1.00E+10	-1.00E+10	-1.00E+10	-1.00E+10	-1.00E+10
							24.7	-1.00E+10	-1.00E+10	-1.00E+10	-1.00E+10	-1.00E+10	-1.00E+10	-1.00E+10	-1.00E+10	-1.00E+10	-1.00E+10	-1.00E+10	-1.00E+10	-1.00E+10	-1.00E+10	-1.00E+10	-1.00E+10	-1.00E+10	-1.00E+10	-1.00E+10
							39.6	-1.00E+10	-1.00E+10	-1.00E+10	-1.00E+10	-1.00E+10	-1.00E+10	-1.00E+10	-1.00E+10	-1.00E+10	-1.00E+10	-1.00E+10	-1.00E+10	-1.00E+10	-1.00E+10	-1.00E+10	-1.00E+10	-1.00E+10	-1.00E+10	-1.00E+10
							49.9	-1.00E+10	-1.00E+10	-1.00E+10	-1.00E+10	-1.00E+10	-1.00E+10	-1.00E+10	-1.00E+10	-1.00E+10	-1.00E+10	-1.00E+10	-1.00E+10	-1.00E+10	-1.00E+10	-1.00E+10	-1.00E+10	-1.00E+10	-1.00E+10	-1.00E+10
							49.9	-1.00E+10	-1.00E+10	-1.00E+10	-1.00E+10	-1.00E+10	-1.00E+10	-1.00E+10	-1.00E+10	-1.00E+10	-1.00E+10	-1.00E+10	-1.00E+10	-1.00E+10	-1.00E+10	-1.00E+10	-1.00E+10	-1.00E+10	-1.00E+10	-1.00E+10
							49.9	32.1102	341.32	1.3	19.03	7.37	0.15	0.29	2227.5	2134.1	-1.00E+10	-1.00E+10	-1.00E+10	0.236	0.089	0.062	-1.00E+10	-1.00E+10	0.035	-1.00E+10
							74	32.5275	314.19	1.59	29.38	11.23	0.11	0.56	2244.1	2170.7	-1.00E+10	-1.00E+10	-1.00E+10	0.084	0.057	0.022	-1.00E+10	-1.00E+10	0.006	-1.653
							99.3	32.8332	294.2	1.74	32.37	14.13	0.02	0.01	2252.4	2201.4	-1.00E+10	-1.00E+10	-1.00E+10	0.032	0.017	0.015	-1.00E+10	-1.00E+10	0.004	-1.00E+10
							99.3	-1.00E+10	-1.00E+10	-1.00E+10	-1.00E+10	-1.00E+10	-1.00E+10	-1.00E+10	-1.00E+10	-1.00E+10	-1.00E+10	-1.00E+10	-1.00E+10	-1.00E+10	-1.00E+10	-1.00E+10	-1.00E+10	-1.00E+10	-1.00E+10	-1.00E+10
							99.4	-1.00E+10	-1.00E+10	-1.00E+10	-1.00E+10	-1.00E+10	-1.00E+10	-1.00E+10	-1.00E+10	-1.00E+10	-1.00E+10	-1.00E+10	-1.00E+10	-1.00E+10	-1.00E+10	-1.00E+10	-1.00E+10	-1.00E+10	-1.00E+10	-1.00E+10
							123.6	33.013	291.79	1.76	34.23	14.71	0.03	0.19	2265.9	2210.8	-1.00E+10	-1.00E+10	-1.00E+10	0.022	0.008	0.012	-1.00E+10	-1.00E+10	0.005	-1.54
							148.5	-1.00E+10	-1.00E+10	-1.00E+10	-1.00E+10	-1.00E+10	-1.00E+10	-1.00E+10	-1.00E+10	-1.00E+10	-1.00E+10	-1.00E+10	-1.00E+10	-1.00E+10	-1.00E+10	-1.00E+10	-1.00E+10	-1.00E+10	-1.00E+10	-1.00E+10
							148.5	33.1959	291.04	2	45.75	16.1	0.18	0.77	2270.8	2220.9	-1.00E+10	-1.00E+10	-1.00E+10	0.042	0.018	0.011	-1.00E+10	-1.00E+10	0.005	-1.00E+10
							148.6	-1.00E+10	-1.00E+10	-1.00E+10	-1.00E+10	-1.00E+10	-1.00E+10	-1.00E+10	-1.00E+10	-1.00E+10	-1.00E+10	-1.00E+10	-1.00E+10	-1.00E+10	-1.00E+10	-1.00E+10	-1.00E+10	-1.00E+10	-1.00E+10	-1.00E+10
							173.3	33.5002	283.14	1.68	33.36	15.06	0.02	0.01	2285.1	2226.6	-1.00E+10	-1.00E+10	-1.00E+10	-1.00E+10	-1.00E+10	-1.00E+10	-1.00E+10	-1.00E+10	-1.00E+10	-1.321
							198.1	-1.00E+10	-1.00E+10	-1.00E+10	-1.00E+10	-1.00E+10	-1.00E+10	-1.00E+10	-1.00E+10	-1.00E+10	-1.00E+10	-1.00E+10	-1.00E+10	-1.00E+10	-1.00E+10	-1.00E+10	-1.00E+10	-1.00E+10	-1.00E+10	-1.00E+10
							198.1	-1.00E+10	-1.00E+10	-1.00E+10	-1.00E+10	-1.00E+10	-1.00E+10	-1.00E+10	-1.00E+10	-1.00E+10	-1.00E+10	-1.00E+10	-1.00E+10	-1.00E+10	-1.00E+10	-1.00E+10	-1.00E+10	-1.00E+10	-1.00E+10	-1.00E+10
							198.1	34.2216	267.59	1.36	26.02	13.83	0.03	0.01	2285.4	2207.7	-1.00E+10	-1.00E+10	-1.00E+10	0.031	0.02	0.014	-1.00E+10	-1.00E+10	0.005	-1.00E+10
							222.6	34.5803	267.4	1.05	17.92	13.07	0.03	0.01	2283.6	2183	-1.00E+10	-1.00E+10	-1.00E+10	-1.00E+10	-1.00E+10	-1.00E+10	-1.00E+10	-1.00E+10	-1.00E+10	0.039
							247.3	34.7115	276.28	0.95	14.67	12.97	0.02	0	2288.4	2172.8	-1.00E+10	-1.00E+10	-1.00E+10	-1.00E+10	-1.00E+10	-1.00E+10	-1.00E+10	-1.00E+10	-1.00E+10	-1.00E+10
							296.8	34.8103	298.11	0.79	7.22	12.31	0.03	0.01	2289	2153.2	-1.00E+10	-1.00E+10	-1.00E+10	-1.00E+10	-1.00E+10	-1.00E+10	-1.00E+10	-1.00E+10	-1.00E+10	0.219
							296.9	-1.00E+10	-1.00E+10	-1.00E+10	-1.00E+10	-1.00E+10	-1.00E+10	-1.00E+10	-1.00E+10	-1.00E+10	-1.00E+10	-1.00E+10	-1.00E+10	-1.00E+10	-1.00E+10	-1.00E+10	-1.00E+10	-1.00E+10	-1.00E+10	-1.00E+10
							297	-1.00E+10	-1.00E+10	-1.00E+10	-1.00E+10	-1.00E+10	-1.00E+10	-1.00E+10	-1.00E+10	-1.00E+10	-1.00E+10	-1.00E+10	-1.00E+10	-1.00E+10	-1.00E+10	-1.00E+10	-1.00E+10	-1.00E+10	-1.00E+10	-1.00E+10
							346.2	34.8392	299.35	0.81	8	12.44	0.01	-1.00E+10	2294.4	2155.7	-1.00E+10	-1.00E+10	-1.00E+10	-1.00E+10	-1.00E+10	-1.00E+10	-1.00E+10	-1.00E+10	-1.00E+10	-1.00E+10
							390.5	34.8506	296.69	0.86	10.33	12.72	0.04	-1.00E+10	2295.6	2159.8	-1.00E+10	-1.00E+10	-1.00E+10	-1.00E+10	-1.00E+10	-1.00E+10	-1.00E+10	-1.00E+10	-1.00E+10	0.253
MR02-K05 Leg1	A02049-1	B	2002-09-12T00:46	196.772	74.001	290	0	27.2591	373.23	0.58	3.47	0.08	0.01	0.04	1964.2	1860.5	-1.00E+10	-1.00E+10	-1.00E+10	0.133	0.018	0.039	-1.00E+10	-1.00E+10	0.05	-1.00E+10
							4.8	27.3352	374.87	0.57	3.44	0.02	0.01	0.02	1957.7	1864.3	-1.00E+10	-1.00E+10	-1.00E+10	0.123	0.025	0.099	-1.00E+10	-1.00E+10	0.047	-3.435
							5.2	-1.00E+10	-1.00E+10	-1.00E+10	-1.00E+10	-1.00E+10	-1.00E+10	-1.00E+10	-1.00E+10	-1.00E+10	-1.00E+10	-1.00E+10	-1.00E+10	-1.00E+10	-1.00E+10	-1.00E+10	-1.00E+10	-1.00E+10	-1.00E+10	-1.00E+10
							9.4	-1.00E+10	-1.00E+10	-1.00E+10	-1.00E+10	-1.00E+10	-1.00E+10	-1.00E+10	-1.00E+10	-1.00E+10	-1.00E+10	-1.00E+10	-1.00E+10	-1.00E+10	-1.00E+10	-1.00E+10	-1.00E+10	-1.00E+10	-1.00E+10	-1.00E+10
							9.4	-1.00E+10	-1.00E+10	-1.00E+10	-1.00E+10	-1.00E+10	-1.00E+10	-1.00E+10	-1.00E+10	-1.00E+10	-1.00E+10	-1.00E+10	-1.00E+10	-1.00E+10	-1.00E+10	-1.00E+10	-1.00E+10	-1.00E+10	-1.00E+10	-1.00E+10
							9.4	28.4539	391.43	0.62	3.77	0.01	0.02	0.02	2029.3	2037.8	-1.00E+10	-1.00E+10	-1.00E+10	0.211	0.089	0.051	-1.00E+10	-1.00E+10	0.076	-1.00E+10
							24.4	30.8648	426.37	0.74	5.4	0.21	0.03	0.03	2186.4	1914.4	-1.00E+10	-1.00E+10	-1.00E+10	1.074	0.793	0.124	-1.00E+10	-1.00E+10	0.07	-2.754
							24.5	-1.00E+10	-1.00E+10	-1.00E+10	-1.00E+10	-1.00E+10	-1.00E+10	-1.00E+10	-1.00E+10	-1.00E+10	-1.00E+10	-1.00E+10	-1.00E+10	-1.00E+10	-1.00E+10	-1.00E+10	-1.00E+10	-1.00E+10	-1.00E+10	-1.00E+10
							34.6	-1.00E+10	-1.00E+10	-1.00E+10	-1.00E+10	-1.00E+10	-1.00E+10	-1.00E+10	-1.00E+10	-1.00E+10	-1.00E+10	-1.00E+10	-1.00E+10	-1.00E+10	-1.00E+10	-1.00E+10	-1.00E+10	-1.00E+10	-1.00E+10	-1.00E+10
							49.3	32.0921	346.38	1.3	20.75	7.29	0.17	0.42	2227.2	2135.6	-1.00E+10	-1.00E+10	-1.00E+10	0.179	0.083	0.05	-1.00E+10	-1.00E+10	0.022	-1.00E+10
							49.4	-1.00E+10	-1.00E+10	-1.00E+10	-1.00E+10	-1.00E+10	-1.00E+10	-1.00E+10	-1.00E+10	-1.00E+10	-1.00E+10	-1.00E+10	-1.00E+10	-1.00E+10	-1.00E+10	-1.00E+10	-1.00E+10	-1.00E+10	-1.00E+10	-1.00E+10
							74.3	32.5622	311.94	1.59	29.93	11.82	0.09	0.15	2243.6	2180.3	-1.00E+10	-1.00E+10	-1.00E+10	0.067	0.044	0.019	-1.00E+10	-1.00E+10	0.006	-1.681
							98.9	-1.00E+10	-1.00E+10	-1.00E+10	-1.00E+10	-1.00E+10	-1.00E+10	-1.00E+10	-1.00E+10	-1.00E+10	-1.00E+10	-1.00E+10	-1.00E+10	-1.00E+10	-1.00E+10	-1.00E+10	-1.00E+10	-1.00E+10	-1.00E+10	-1.00E+10
							99	32.927	297.64	1.74	34.68	14.16	0.08	0.26	2256.7	2205.9	-1.00E+10	-1.00E+10	-1.00E+10	0.05	0.023	0.02	-1.00E+10	-1.00E+10	0.004	-1.00E+10
							123.6	-1.00E+10	-1.00E+10	-1.00E+10	-1.00E+10	-1.00E+10	-1.00E+10	-1.00E+10	-1.00E+10	-1.00E+10	-1.00E+10	-1.00E+10	-1.00E+10	-1.00E+10	-1.00E+10	-1.00E+10	-1.00E+10	-1.00E+10	-1.00E+10	-1.00E+10
							123.6	33.231	295.7	1.8	38.46	15	0.12	0.24	2275	2221.8	-1.00E+10	-1.00E+10	-1.00E+10	0.029	0.021	0.014	-1.00E+10	-1.00E+10	0.004	-1.392
							148.6	33.6219	283.67	1.59	31.97	14.61	0.05	0.01	2283.5	2223	-1.00E+10	-1.00E+10	-1.00E+10	0.034	0.018	0.029	-1.00E+10	-1.00E+10	0.004	-1.00E+10
							148.7	-1.00E+10	-1.00E+10	-1.00E+10	-1.00E+10	-1.00E+10	-1.00E+10	-1.00E+10	-1.00E+10	-1.00E+10	-1.00E+10	-1.00E+10	-1.00E+10	-1.00E+10	-1.00E+10	-1.00E+10	-1.00E+10	-1.00E+10	-1.00E+10	-1.00E+10
							172.2	34.2266	274.48	1.26	22.77	13.45	0.03	0.01	2282.6	2201.7	-1.00E+10	-1.00E+10	-1.00E+10	-1.00E+10	-1.00E+10	-1.00E+10	-1.00E+10	-1.00E+10	-1.00E+10	-0.469
							198.3	-1.00E+10	-1.00E+10	-1.00E+10	-1.00E+10	-1.00E+10	-1.00E+10	-1.00E+10	-1.00E+10	-1.00E+10	-1.00E+10	-1.00E+10	-1.00E+10	-1.00E+10	-1.00E+10	-1.00E+10	-1.00E+10	-1.00E+10	-1.00E+10	-1.00E+10
							198.4	34.5398	244.72	1.28	26.82	13.88	0.04	0	2280.4	2202.2	-1.00E+10	-1.00E+10	-1.00E+10	0.063	0.015	0.022	-1.00E+10	-1.00E+10	0.005	-1.00E+10
							222.5	34.627	249.52	1.17	23.79	13.7	0.04	0	2281.1	2194.9	-1.00E+10	-1.00E+10	-1.00E+10	-1.00E+10	-1.00E+10	-1.00E+10	-1.00E+10	-1.00E+10	-1.00E+10	0.094
							247.1	34.7419	264.66	1.04	19.04	13.42	0.04	0	2284.2	2181.5	-1.00E+10	-1.00E+10	-1.00E+10	-1.00E+10	-1.00E+10	-1.00E+10	-1.00E+10	-1.00E+10	-1.00E+10	-1.00E+10
							287.2	-1.00E+10	-1.00E+10	-1.00E+10	-1.00E+10	-1.00E+10	-1.00E+10	-1.00E+10	-1.00E+10	-1.00E+10	-1.00E+10	-1.00E+10	-1.00E+10	-1.00E+10	-1.00E+10	-1.00E+10	-1.00E+10	-1.00E+10	-1.00E+10	-1.00E+10
							287.3	34.8011	278.67	0.99	15.09	13.01	0.06	0	2286.5	2170.7	-1.00E+10	-1.00E+10	-1.00E+10	-1.00E+10	-1.00E+10	-1.00E+10	-1.00E+10	-1.00E+10	-1.00E+10	0.216
MR02-K05 Leg1	A02050-1	B	2002-09-12T03:00	196.3	73.833	205	0	27.8701	371.58	0.59	3.89	0.07	0.01	0.06	1977.7	1870.9	-1.00E+10	-1.00E+10	-1.00E+10	0.295	0.068	0.06	-1.00E+10	-1.00E+10	0.11	-1.00E+10
							4.092	27.8546	371.22	0.58	3.9	0.04	0	0.05	1980.4	1870.2	-1.00E+10	-1.00E+10	-1.00E+10	0.275	0.07	0.066	-1.00E+10	-1.00E+10	0.085	-3.016
							10.022	27.9973	375.38	0.58	4.06	0.04	0.01	0.04	1992.5	1878.1	-1.00E+10	-1.00E+10	-1.00E+10	0.278	0.076	0.054	-1.00E+10	-1.00E+10	0.087	-1.00E+10
							10.2	-1.00E+10	-1.00E+10	-1.00E+10	-1.00E+10	-1.00E+10	-1.00E+10	-1.00E+10	-1.00E+10	-1.00E+10	-1.00E+10	-1.00E+10	-1.00E+10	-1.00E+10	-1.00E+10	-1.00E+10	-1.00E+10	-1.00E+10	-1.00E+10	-1.00E+10
							24.638	30.8613	426.4	0.72	5.87	0.01	0.03	0.05	2181.8	2024.1	-1.00E+10	-1.00E+10	-1.00E+10	0.516	0.245	0.087	-1.00E+10	-1.00E+10	0.083	-2.28
							33.897	-1.00E+10	-1.00E+10	-1.00E+10	-1.00E+10	-1.00E+10	-1.00E+10	-1.00E+10	-1.00E+10	-1.00E+10	-1.00E+10	-1.00E+10	-1.00E+10	-1.00E+10	-1.00E+10	-1.00E+10	-1.00E+10	-1.00E+10	-1.00E+10	-1.00E+10
							49.585	32.3347	318.55	1.56	30.03	10.37	0.14	0.62	2237.5	2159	-1.00E+10	-1.00E+10	-1.00E+10	0.236	0.126	0.056	-1.00E+10	-1.00E+10	0.006	-1.00E+10
							74.114	32.9618	286.35	1.79	19.77	9.45	0.15	4.75	2256.5	2187.3	-1.00E+10	-1.00E+10	-1.00E+10	0.154	0.1	0.024	-1.00E+10	-1.00E+10	0.007	-0.99
							99.152	33.2416	288.15	2.01	46.16	16	0.18	1.13	2272	2221.5	-1.00E+10	-1.00E+10	-1.00E+10	0.066	0.041	0.014	-1.00E+10	-1.00E+10	0.005	-1.00E+10
							123.49	33.9095	291	1.5	29.36	14.07	0.03	0.01	2299	2222.3	-1.00E+10	-1.00E+10	-1.00E+10	0.038	0.019	0.012	-1.00E+10	-1.00E+10	0.003	-0.999
							148.308	34.415	275.97	1.09	17.71	12.8	0.03	0.01	2284.7	2183.3	-1.00E+10	-1.00E+10	-1.00E+10	0.026	0.031	0.01	-1.00E+10	-1.00E+10	0.003	-1.00E+10
							172.867	34.6154	264.05	1.09	19.74	13.23	0.04	0.03	2287.2	2185.3	-1.00E+10	-1.00E+10	-1.00E+10	-1.00E+10	-1.00E+10	-1.00E+10	-1.00E+10	-1.00E+10	-1.00E+10	0.067
							203.095	34.6967	260.23	1.13	21.49	13.48	0.06	0.02	2291.4	2185.8	-1.00E+10	-1.00E+10	-1.00E+10	0.091	0.051	0.022	-1.00E+10	-1.00E+10	0.004	-1.00E+10
MR02-K05 Leg1	A02051-1	B	2002-09-12T04:48	195.887	73.667	157	0	27.9458	369.44	0.59	3.27	0.06	0.01	0.08	1997	1889.9	-1.00E+10	-1.00E+10	-1.00E+10	0.19	0.052	0.027	-1.00E+10	-1.00E+10	0.058	-3.236
							5.421	27.948	368.97	0.59	3.2	0.01	0.01	0.04	1997.3	1886	-1.00E+10	-1.00E+10	-1.00E+10	0.178	0.051	0.028	-1.00E+10	-1.00E+10	0.055	-1.00E+10
							5.826	-1.00E+10	-1.00E+10	-1.00E+10	-1.00E+10	-1.00E+10	-1.00E+10	-1.00E+10	-1.00E+10	-1.00E+10	-1.00E+10	-1.00E+10	-1.00E+10	-1.00E+10	-1.00E+10	-1.00E+10	-1.00E+10	-1.00E+10	-1.00E+10	-1.00E+10
							9.929	27.9482	369.57	0.59	3.2	0	0.01	0.05	1996.6	1887.2	-1.00E+10	-1.00E+10	-1.00E+10	0.163	0.055	0.024	-1.00E+10	-1.00E+10	0.046	-3.243
							10.421	-1.00E+10	-1.00E+10	-1.00E+10	-1.00E+10	-1.00E+10	-1.00E+10	-1.00E+10	-1.00E+10	-1.00E+10	-1.00E+10	-1.00E+10	-1.00E+10	-1.00E+10	-1.00E+10	-1.00E+10	-1.00E+10	-1.00E+10	-1.00E+10	-1.00E+10
							10.739	-1.00E+10	-1.00E+10	-1.00E+10	-1.00E+10	-1.00E+10	-1.00E+10	-1.00E+10	-1.00E+10	-1.00E+10	-1.00E+10	-1.00E+10	-1.00E+10	-1.00E+10	-1.00E+10	-1.00E+10	-1.00E+10	-1.00E+10	-1.00E+10	-1.00E+10
							10.795	-1.00E+10	-1.00E+10	-1.00E+10	-1.00E+10	-1.00E+10	-1.00E+10	-1.00E+10	-1.00E+10	-1.00E+10	-1.00E+10	-1.00E+10	-1.00E+10	-1.00E+10	-1.00E+10	-1.00E+10	-1.00E+10	-1.00E+10	-1.00E+10	-1.00E+10
							10.815	-1.00E+10	-1.00E+10	-1.00E+10	-1.00E+10	-1.00E+10	-1.00E+10	-1.00E+10	-1.00E+10	-1.00E+10	-1.00E+10	-1.00E+10	-1.00E+10	-1.00E+10	-1.00E+10	-1.00E+10	-1.00E+10	-1.00E+10	-1.00E+10	-1.00E+10
							24.641	-1.00E+10	-1.00E+10	-1.00E+10	-1.00E+10	-1.00E+10	-1.00E+10	-1.00E+10	-1.00E+10	-1.00E+10	-1.00E+10	-1.00E+10	-1.00E+10	-1.00E+10	-1.00E+10	-1.00E+10	-1.00E+10	-1.00E+10	-1.00E+10	-1.00E+10
							24.705	31.0044	420.79	0.77	7.69	0.08	0.03	0.06	2187.1	2031.2	-1.00E+10	-1.00E+10	-1.00E+10	0.432	0.198	0.064	-1.00E+10	-1.00E+10	0.061	-1.00E+10
							30.417	-1.00E+10	-1.00E+10	-1.00E+10	-1.00E+10	-1.00E+10	-1.00E+10	-1.00E+10	-1.00E+10	-1.00E+10	-1.00E+10	-1.00E+10	-1.00E+10	-1.00E+10	-1.00E+10	-1.00E+10	-1.00E+10	-1.00E+10	-1.00E+10	-1.00E+10
							30.637	-1.00E+10	-1.00E+10	-1.00E+10	-1.00E+10	-1.00E+10	-1.00E+10	-1.00E+10	-1.00E+10	-1.00E+10	-1.00E+10	-1.00E+10	-1.00E+10	-1.00E+10	-1.00E+10	-1.00E+10	-1.00E+10	-1.00E+10	-1.00E+10	-1.00E+10
							30.776	-1.00E+10	-1.00E+10	-1.00E+10	-1.00E+10	-1.00E+10	-1.00E+10	-1.00E+10	-1.00E+10	-1.00E+10	-1.00E+10	-1.00E+10	-1.00E+10	-1.00E+10	-1.00E+10	-1.00E+10	-1.00E+10	-1.00E+10	-1.00E+10	-1.00E+10
							49.804	32.6799	301.28	1.74	32.5	12.59	0.13	1.16	2247.6	2179	-1.00E+10	-1.00E+10	-1.00E+10	0.219	0.171	0.031	-1.00E+10	-1.00E+10	0.006	-1.399
							49.935	-1.00E+10	-1.00E+10	-1.00E+10	-1.00E+10	-1.00E+10	-1.00E+10	-1.00E+10	-1.00E+10	-1.00E+10	-1.00E+10	-1.00E+10	-1.00E+10	-1.00E+10	-1.00E+10	-1.00E+10	-1.00E+10	-1.00E+10	-1.00E+10	-1.399
							74.194	33.0163	275.17	1.94	25.3	11.7	0.17	4.89	2259.9	2206.3	-1.00E+10	-1.00E+10	-1.00E+10	0.148	0.099	0.027	-1.00E+10	-1.00E+10	0.007	-1.00E+10
							74.49	-1.00E+10	-1.00E+10	-1.00E+10	-1.00E+10	-1.00E+10	-1.00E+10	-1.00E+10	-1.00E+10	-1.00E+10	-1.00E+10	-1.00E+10	-1.00E+10	-1.00E+10	-1.00E+10	-1.00E+10	-1.00E+10	-1.00E+10	-1.00E+10	-1.00E+10
							74.511	-1.00E+10	-1.00E+10	-1.00E+10	-1.00E+10	-1.00E+10	-1.00E+10	-1.00E+10	-1.00E+10	-1.00E+10	-1.00E+10	-1.00E+10	-1.00E+10	-1.00E+10	-1.00E+10	-1.00E+10	-1.00E+10	-1.00E+10	-1.00E+10	-1.00E+10
							99.126	33.4382	288.81	1.85	41.21	15.81	0.14	0.33	2277.7	2222.6	-1.00E+10	-1.00E+10	-1.00E+10	0.086	0.05	0.014	-1.00E+10	-1.00E+10	0.005	-1.166
							99.369	-1.00E+10	-1.00E+10	-1.00E+10	-1.00E+10	-1.00E+10	-1.00E+10	-1.00E+10	-1.00E+10	-1.00E+10	-1.00E+10	-1.00E+10	-1.00E+10	-1.00E+10	-1.00E+10	-1.00E+10	-1.00E+10	-1.00E+10	-1.00E+10	-1.00E+10
							99.468	-1.00E+10	-1.00E+10	-1.00E+10	-1.00E+10	-1.00E+10	-1.00E+10	-1.00E+10	-1.00E+10	-1.00E+10	-1.00E+10	-1.00E+10	-1.00E+10	-1.00E+10	-1.00E+10	-1.00E+10	-1.00E+10	-1.00E+10	-1.00E+10	-1.00E+10
							154.444	34.5655	241.59	1.33	28.09	14.15	0.07	0.07	2288.2	2203.5	-1.00E+10	-1.00E+10	-1.00E+10	0.051	0.078	0.027	-1.00E+10	-1.00E+10	0.006	-1.00E+10
							154.585	-1.00E+10	-1.00E+10	-1.00E+10	-1.00E+10	-1.00E+10	-1.00E+10	-1.00E+10	-1.00E+10	-1.00E+10	-1.00E+10	-1.00E+10	-1.00E+10	-1.00E+10	-1.00E+10	-1.00E+10	-1.00E+10	-1.00E+10	-1.00E+10	-1.00E+10
MR02-K05 Leg1	A02052-1	B	2002-09-12T06:27	195.442	73.502	102	0	27.9311	368.28	0.6	3.44	0.05	0.02	0.03	1999.3	1887.5	-1.00E+10	-1.00E+10	-1.00E+10	0.237	0.066	0.05	-1.00E+10	-1.00E+10	0.08	-3.221
							5.067	27.9401	368.88	0.59	3.43	0.02	0.01	0.08	1997.2	1887.9	-1.00E+10	-1.00E+10	-1.00E+10	0.252	0.072	0.071	-1.00E+10	-1.00E+10	0.07	-1.00E+10
							10.001	28.049	371.45	0.6	3.67	0	0.02	0.03	2002.3	1890	-1.00E+10	-1.00E+10	-1.00E+10	0.275	0.083	0.06	-1.00E+10	-1.00E+10	0.074	-3.171
							10.162	-1.00E+10	-1.00E+10	-1.00E+10	-1.00E+10	-1.00E+10	-1.00E+10	-1.00E+10	-1.00E+10	-1.00E+10	-1.00E+10	-1.00E+10	-1.00E+10	-1.00E+10	-1.00E+10	-1.00E+10	-1.00E+10	-1.00E+10	-1.00E+10	-1.00E+10
							24.856	31.8229	411.36	1.15	14.06	2.99	0.06	0.21	2194.8	2046.9	-1.00E+10	-1.00E+10	-1.00E+10	1.06	0.636	0.112	-1.00E+10	-1.00E+10	0.047	-1.00E+10
							39.437	-1.00E+10	-1.00E+10	-1.00E+10	-1.00E+10	-1.00E+10	-1.00E+10	-1.00E+10	-1.00E+10	-1.00E+10	-1.00E+10	-1.00E+10	-1.00E+10	-1.00E+10	-1.00E+10	-1.00E+10	-1.00E+10	-1.00E+10	-1.00E+10	-1.00E+10
							49.425	32.8229	269.2	2.24	49.3	16.06	0.19	2.32	2252.8	2217.8	-1.00E+10	-1.00E+10	-1.00E+10	0.233	0.163	0.055	-1.00E+10	-1.00E+10	0.007	-1.091
							74.659	33.1609	256.78	2.38	53.64	16.58	0.22	2.86	2262.8	2237.2	-1.00E+10	-1.00E+10	-1.00E+10	0.17	0.115	0.054	-1.00E+10	-1.00E+10	0.01	-1.00E+10
							100.637	33.7268	256.8	1.96	40.84	15.31	0.2	0.91	2278.1	2225.8	-1.00E+10	-1.00E+10	-1.00E+10	0.152	0.133	0.064	-1.00E+10	-1.00E+10	0.011	-0.777
MR02-K05 Leg1	A02053-1	B	2002-09-12T07:49	194.992	73.334	62	0	28.2827	368.27	0.52	3.64	0.04	0.02	0.07	1988.1	1842.6	-1.00E+10	-1.00E+10	-1.00E+10	0.388	0.175	0.061	-1.00E+10	-1.00E+10	0.043	-1.00E+10
							5.101	-1.00E+10	-1.00E+10	-1.00E+10	-1.00E+10	-1.00E+10	-1.00E+10	-1.00E+10	-1.00E+10	-1.00E+10	-1.00E+10	-1.00E+10	-1.00E+10	-1.00E+10	-1.00E+10	-1.00E+10	-1.00E+10	-1.00E+10	-1.00E+10	-1.00E+10
							5.129	28.3395	369.69	0.51	3.75	0.01	0.01	0.03	1993.4	1848.9	-1.00E+10	-1.00E+10	-1.00E+10	0.384	0.185	0.053	-1.00E+10	-1.00E+10	0.045	-2.281
							10.421	28.6285	378.19	0.51	4.4	0	0.02	0.03	2001.4	1846.2	-1.00E+10	-1.00E+10	-1.00E+10	0.465	0.247	0.065	-1.00E+10	-1.00E+10	0.043	-1.00E+10
							10.437	-1.00E+10	-1.00E+10	-1.00E+10	-1.00E+10	-1.00E+10	-1.00E+10	-1.00E+10	-1.00E+10	-1.00E+10	-1.00E+10	-1.00E+10	-1.00E+10	-1.00E+10	-1.00E+10	-1.00E+10	-1.00E+10	-1.00E+10	-1.00E+10	-1.00E+10
							10.519	-1.00E+10	-1.00E+10	-1.00E+10	-1.00E+10	-1.00E+10	-1.00E+10	-1.00E+10	-1.00E+10	-1.00E+10	-1.00E+10	-1.00E+10	-1.00E+10	-1.00E+10	-1.00E+10	-1.00E+10	-1.00E+10	-1.00E+10	-1.00E+10	-1.00E+10
							24.616	32.1189	396.13	1.21	11.36	3.29	0.07	0.27	2206.1	2068	-1.00E+10	-1.00E+10	-1.00E+10	2.55	1.911	0.402	-1.00E+10	-1.00E+10	0.071	-1.189
							24.754	-1.00E+10	-1.00E+10	-1.00E+10	-1.00E+10	-1.00E+10	-1.00E+10	-1.00E+10	-1.00E+10	-1.00E+10	-1.00E+10	-1.00E+10	-1.00E+10	-1.00E+10	-1.00E+10	-1.00E+10	-1.00E+10	-1.00E+10	-1.00E+10	-1.00E+10
							30.27	-1.00E+10	-1.00E+10	-1.00E+10	-1.00E+10	-1.00E+10	-1.00E+10	-1.00E+10	-1.00E+10	-1.00E+10	-1.00E+10	-1.00E+10	-1.00E+10	-1.00E+10	-1.00E+10	-1.00E+10	-1.00E+10	-1.00E+10	-1.00E+10	-1.00E+10
							49.876	33.1261	249.7	2.19	30.11	12.76	0.2	6.58	2269.8	2241.5	-1.00E+10	-1.00E+10	-1.00E+10	0.92	0.813	0.036	-1.00E+10	-1.00E+10	0.012	-1.00E+10
							50.155	-1.00E+10	-1.00E+10	-1.00E+10	-1.00E+10	-1.00E+10	-1.00E+10	-1.00E+10	-1.00E+10	-1.00E+10	-1.00E+10	-1.00E+10	-1.00E+10	-1.00E+10	-1.00E+10	-1.00E+10	-1.00E+10	-1.00E+10	-1.00E+10	-1.00E+10
							60.92	33.1729	243.72	2.33	40.06	14.36	0.26	5.99	2268.3	2251.4	-1.00E+10	-1.00E+10	-1.00E+10	0.566	0.418	0.036	-1.00E+10	-1.00E+10	0.011	-0.942
							60.97	-1.00E+10	-1.00E+10	-1.00E+10	-1.00E+10	-1.00E+10	-1.00E+10	-1.00E+10	-1.00E+10	-1.00E+10	-1.00E+10	-1.00E+10	-1.00E+10	-1.00E+10	-1.00E+10	-1.00E+10	-1.00E+10	-1.00E+10	-1.00E+10	-1.00E+10
MR02-K05 Leg1	A02059-2	B	2002-09-13T17:45	204.862	73.502	3913	0	27.3717	371.9	0.57	3.39	0.05	0.01	0.08	1950	1850.4	-1.00E+10	-1.00E+10	-1.00E+10	0.201	-1.00E+10	-1.00E+10	-1.00E+10	-1.00E+10	-1.00E+10	-1.00E+10
							1.7	-1.00E+10	-1.00E+10	-1.00E+10	-1.00E+10	-1.00E+10	-1.00E+10	-1.00E+10	-1.00E+10	-1.00E+10	-1.00E+10	-1.00E+10	-1.00E+10	-1.00E+10	-1.00E+10	-1.00E+10	-1.00E+10	-1.00E+10	-1.00E+10	-1.00E+10
							4.7	27.3826	370.92	0.58	3.39	0.05	0	0.08	1950.5	1851.5	-1.00E+10	-1.00E+10	-1.00E+10	0.168	-1.00E+10	-1.00E+10	-1.00E+10	-1.00E+10	-1.00E+10	-3.246
							10	-1.00E+10	-1.00E+10	-1.00E+10	-1.00E+10	-1.00E+10	-1.00E+10	-1.00E+10	-1.00E+10	-1.00E+10	-1.00E+10	-1.00E+10	-1.00E+10	-1.00E+10	-1.00E+10	-1.00E+10	-1.00E+10	-1.00E+10	-1.00E+10	-1.00E+10
							10	27.5552	376.47	0.57	3.56	0.02	0	0.08	1966.1	1863.1	-1.00E+10	-1.00E+10	-1.00E+10	0.188	-1.00E+10	-1.00E+10	-1.00E+10	-1.00E+10	-1.00E+10	-1.00E+10
							10.1	-1.00E+10	-1.00E+10	-1.00E+10	-1.00E+10	-1.00E+10	-1.00E+10	-1.00E+10	-1.00E+10	-1.00E+10	-1.00E+10	-1.00E+10	-1.00E+10	-1.00E+10	-1.00E+10	-1.00E+10	-1.00E+10	-1.00E+10	-1.00E+10	-1.00E+10
							24.6	30.9121	361.19	0.83	9.37	0.78	0.09	0.52	2183.9	2040.6	-1.00E+10	-1.00E+10	-1.00E+10	0.359	-1.00E+10	-1.00E+10	-1.00E+10	-1.00E+10	-1.00E+10	-2.503
							24.6	-1.00E+10	-1.00E+10	-1.00E+10	-1.00E+10	-1.00E+10	-1.00E+10	-1.00E+10	-1.00E+10	-1.00E+10	-1.00E+10	-1.00E+10	-1.00E+10	-1.00E+10	-1.00E+10	-1.00E+10	-1.00E+10	-1.00E+10	-1.00E+10	-1.00E+10
							31.5	-1.00E+10	-1.00E+10	-1.00E+10	-1.00E+10	-1.00E+10	-1.00E+10	-1.00E+10	-1.00E+10	-1.00E+10	-1.00E+10	-1.00E+10	-1.00E+10	-1.00E+10	-1.00E+10	-1.00E+10	-1.00E+10	-1.00E+10	-1.00E+10	-1.00E+10
							31.6	-1.00E+10	-1.00E+10	-1.00E+10	-1.00E+10	-1.00E+10	-1.00E+10	-1.00E+10	-1.00E+10	-1.00E+10	-1.00E+10	-1.00E+10	-1.00E+10	-1.00E+10	-1.00E+10	-1.00E+10	-1.00E+10	-1.00E+10	-1.00E+10	-1.00E+10
							50.3	32.1443	347.2	1.35	22.99	6.91	0.14	1.42	2228.1	2135.1	-1.00E+10	-1.00E+10	-1.00E+10	0.102	-1.00E+10	-1.00E+10	-1.00E+10	-1.00E+10	-1.00E+10	-1.00E+10
							74.8	32.4727	322.45	1.57	28.35	9.93	0.12	1.49	2235.4	2163.4	-1.00E+10	-1.00E+10	-1.00E+10	0.068	-1.00E+10	-1.00E+10	-1.00E+10	-1.00E+10	-1.00E+10	-1.569
							98.9	32.7568	312	1.7	36.03	12.67	0.14	1.3	2250.7	2189.3	-1.00E+10	-1.00E+10	-1.00E+10	0.048	-1.00E+10	-1.00E+10	-1.00E+10	-1.00E+10	-1.00E+10	-1.00E+10
							123.7	33.062	306.2	1.78	40.12	14.32	0.14	0.81	2267.2	2207.6	-1.00E+10	-1.00E+10	-1.00E+10	0.037	-1.00E+10	-1.00E+10	-1.00E+10	-1.00E+10	-1.00E+10	-1.38
							148.3	33.2583	325.71	1.66	37.99	12.91	0.14	0.9	2290.6	2215.6	-1.00E+10	-1.00E+10	-1.00E+10	0.037	-1.00E+10	-1.00E+10	-1.00E+10	-1.00E+10	-1.00E+10	-1.00E+10
							172.7	33.3979	322.27	1.72	40.12	13.84	0.16	0.95	2292.7	2221	-1.00E+10	-1.00E+10	-1.00E+10	-1.00E+10	-1.00E+10	-1.00E+10	-1.00E+10	-1.00E+10	-1.00E+10	-1.378
							202	33.5909	317.12	1.7	37.23	14.31	0.04	0.02	2299.5	2234.6	-1.00E+10	-1.00E+10	-1.00E+10	0.02	-1.00E+10	-1.00E+10	-1.00E+10	-1.00E+10	-1.00E+10	-1.00E+10
							225.1	33.8103	320.05	1.62	34.85	14.39	0.02	0.02	2316.7	2234.6	-1.00E+10	-1.00E+10	-1.00E+10	-1.00E+10	-1.00E+10	-1.00E+10	-1.00E+10	-1.00E+10	-1.00E+10	-1.283
							250.3	33.9877	325.25	1.46	28.67	13.42	0.05	0.02	2307.9	2224.2	-1.00E+10	-1.00E+10	-1.00E+10	-1.00E+10	-1.00E+10	-1.00E+10	-1.00E+10	-1.00E+10	-1.00E+10	-1.00E+10
							296	34.4765	281.53	1.05	14.1	12.63	0.04	0	2283.7	2180	-1.00E+10	-1.00E+10	-1.00E+10	-1.00E+10	-1.00E+10	-1.00E+10	-1.00E+10	-1.00E+10	-1.00E+10	-0.117
							296	-1.00E+10	-1.00E+10	-1.00E+10	-1.00E+10	-1.00E+10	-1.00E+10	-1.00E+10	-1.00E+10	-1.00E+10	-1.00E+10	-1.00E+10	-1.00E+10	-1.00E+10	-1.00E+10	-1.00E+10	-1.00E+10	-1.00E+10	-1.00E+10	-1.00E+10
							348.8	34.7036	288.43	0.85	9.47	12.51	0.02	-1.00E+10	2288.9	2162.4	-1.00E+10	-1.00E+10	-1.00E+10	-1.00E+10	-1.00E+10	-1.00E+10	-1.00E+10	-1.00E+10	-1.00E+10	-1.00E+10
							395.7	34.7789	296.69	0.81	7.48	12.37	0.01	-1.00E+10	2286.6	2154.1	-1.00E+10	-1.00E+10	-1.00E+10	-1.00E+10	-1.00E+10	-1.00E+10	-1.00E+10	-1.00E+10	-1.00E+10	0.206
MR02-K05 Leg1	A02063-1	B	2002-09-14T16:05	208.657	72.5	3747	0	26.1529	375.76	0.54	3.11	0.04	0.01	0.06	1866.1	1784.8	-1.00E+10	-1.00E+10	-1.00E+10	0.169	-1.00E+10	-1.00E+10	-1.00E+10	-1.00E+10	-1.00E+10	-3.492
							5.401	26.1277	374.31	0.52	3.15	0.02	0.01	0.03	1862.6	1780	-1.00E+10	-1.00E+10	-1.00E+10	0.194	-1.00E+10	-1.00E+10	-1.00E+10	-1.00E+10	-1.00E+10	-1.00E+10
							9.562	-1.00E+10	-1.00E+10	-1.00E+10	-1.00E+10	-1.00E+10	-1.00E+10	-1.00E+10	-1.00E+10	-1.00E+10	-1.00E+10	-1.00E+10	-1.00E+10	-1.00E+10	-1.00E+10	-1.00E+10	-1.00E+10	-1.00E+10	-1.00E+10	-1.00E+10
							9.574	27.3132	395.88	0.57	3.02	0.03	0.01	0.02	1974	1875.9	-1.00E+10	-1.00E+10	-1.00E+10	0.145	-1.00E+10	-1.00E+10	-1.00E+10	-1.00E+10	-1.00E+10	-3.568
							9.597	-1.00E+10	-1.00E+10	-1.00E+10	-1.00E+10	-1.00E+10	-1.00E+10	-1.00E+10	-1.00E+10	-1.00E+10	-1.00E+10	-1.00E+10	-1.00E+10	-1.00E+10	-1.00E+10	-1.00E+10	-1.00E+10	-1.00E+10	-1.00E+10	-1.00E+10
							9.598	-1.00E+10	-1.00E+10	-1.00E+10	-1.00E+10	-1.00E+10	-1.00E+10	-1.00E+10	-1.00E+10	-1.00E+10	-1.00E+10	-1.00E+10	-1.00E+10	-1.00E+10	-1.00E+10	-1.00E+10	-1.00E+10	-1.00E+10	-1.00E+10	-1.00E+10
							24.519	30.3668	406.21	0.72	8.33	0.18	0.04	0.18	2141.8	1996.3	-1.00E+10	-1.00E+10	-1.00E+10	0.415	-1.00E+10	-1.00E+10	-1.00E+10	-1.00E+10	-1.00E+10	-1.00E+10
							34.479	-1.00E+10	-1.00E+10	-1.00E+10	-1.00E+10	-1.00E+10	-1.00E+10	-1.00E+10	-1.00E+10	-1.00E+10	-1.00E+10	-1.00E+10	-1.00E+10	-1.00E+10	-1.00E+10	-1.00E+10	-1.00E+10	-1.00E+10	-1.00E+10	-1.00E+10
							34.495	-1.00E+10	-1.00E+10	-1.00E+10	-1.00E+10	-1.00E+10	-1.00E+10	-1.00E+10	-1.00E+10	-1.00E+10	-1.00E+10	-1.00E+10	-1.00E+10	-1.00E+10	-1.00E+10	-1.00E+10	-1.00E+10	-1.00E+10	-1.00E+10	-1.00E+10
							34.51	-1.00E+10	-1.00E+10	-1.00E+10	-1.00E+10	-1.00E+10	-1.00E+10	-1.00E+10	-1.00E+10	-1.00E+10	-1.00E+10	-1.00E+10	-1.00E+10	-1.00E+10	-1.00E+10	-1.00E+10	-1.00E+10	-1.00E+10	-1.00E+10	-1.00E+10
							49.222	31.9569	362.08	1.21	18.97	4.67	0.13	1.57	2218.1	2112.9	-1.00E+10	-1.00E+10	-1.00E+10	0.096	-1.00E+10	-1.00E+10	-1.00E+10	-1.00E+10	-1.00E+10	-1.841
							74.176	32.4157	325.03	1.51	26.41	9.36	0.08	1.42	2237.6	2163.1	-1.00E+10	-1.00E+10	-1.00E+10	0.049	-1.00E+10	-1.00E+10	-1.00E+10	-1.00E+10	-1.00E+10	-1.00E+10
							98.988	32.832	304.36	1.76	36.77	12.9	0.11	1.8	2250.4	2196.2	-1.00E+10	-1.00E+10	-1.00E+10	0.059	-1.00E+10	-1.00E+10	-1.00E+10	-1.00E+10	-1.00E+10	-1.412
							123.622	33.1673	298.86	1.7	34.48	14.12	0.06	0.29	2267.9	2214.8	-1.00E+10	-1.00E+10	-1.00E+10	0.02	-1.00E+10	-1.00E+10	-1.00E+10	-1.00E+10	-1.00E+10	-1.00E+10
							148.333	33.4892	300.92	1.76	39.4	15.14	0.13	0.61	2286.6	2228.3	-1.00E+10	-1.00E+10	-1.00E+10	0.033	-1.00E+10	-1.00E+10	-1.00E+10	-1.00E+10	-1.00E+10	-1.261
							172.82	33.9658	300.28	1.52	30.96	14.38	0.02	0.01	2301.6	2229.6	-1.00E+10	-1.00E+10	-1.00E+10	-1.00E+10	-1.00E+10	-1.00E+10	-1.00E+10	-1.00E+10	-1.00E+10	-1.00E+10
							203	-1.00E+10	-1.00E+10	-1.00E+10	-1.00E+10	-1.00E+10	-1.00E+10	-1.00E+10	-1.00E+10	-1.00E+10	-1.00E+10	-1.00E+10	-1.00E+10	-1.00E+10	-1.00E+10	-1.00E+10	-1.00E+10	-1.00E+10	-1.00E+10	-1.00E+10
							203.77	34.3373	279.53	1.02	15.51	12.53	0.02	0.03	2275.9	2180.8	-1.00E+10	-1.00E+10	-1.00E+10	0.012	-1.00E+10	-1.00E+10	-1.00E+10	-1.00E+10	-1.00E+10	-0.232
							226.018	34.5023	281.38	0.93	12.62	12.38	0.02	0.02	2288.2	2173.1	-1.00E+10	-1.00E+10	-1.00E+10	-1.00E+10	-1.00E+10	-1.00E+10	-1.00E+10	-1.00E+10	-1.00E+10	-1.00E+10
							246.032	34.6262	287.24	0.85	9.92	12.24	0.01	0.02	2275.8	2160.8	-1.00E+10	-1.00E+10	-1.00E+10	-1.00E+10	-1.00E+10	-1.00E+10	-1.00E+10	-1.00E+10	-1.00E+10	0.083
							295.657	34.7668	295.67	0.81	7.71	12.31	0.01	0.01	2282.4	2153.3	-1.00E+10	-1.00E+10	-1.00E+10	-1.00E+10	-1.00E+10	-1.00E+10	-1.00E+10	-1.00E+10	-1.00E+10	-1.00E+10
							345.961	34.8117	298.77	0.8	6.98	12.28	0.01	-1.00E+10	2285.6	2151.5	-1.00E+10	-1.00E+10	-1.00E+10	-1.00E+10	-1.00E+10	-1.00E+10	-1.00E+10	-1.00E+10	-1.00E+10	0.205
							395.562	34.8224	299.93	0.8	7.01	12.33	0.01	-1.00E+10	2289.5	2151	-1.00E+10	-1.00E+10	-1.00E+10	-1.00E+10	-1.00E+10	-1.00E+10	-1.00E+10	-1.00E+10	-1.00E+10	-1.00E+10
							395.784	-1.00E+10	-1.00E+10	-1.00E+10	-1.00E+10	-1.00E+10	-1.00E+10	-1.00E+10	-1.00E+10	-1.00E+10	-1.00E+10	-1.00E+10	-1.00E+10	-1.00E+10	-1.00E+10	-1.00E+10	-1.00E+10	-1.00E+10	-1.00E+10	-1.00E+10
MR02-K05 Leg1	A02067-1	B	2002-09-15T15:36	214	72	3520	0	26.3147	368.92	0.51	3.99	0.06	0.01	0.06	1863.8	1770	-1.00E+10	-1.00E+10	-1.00E+10	0.33	-1.00E+10	-1.00E+10	-1.00E+10	-1.00E+10	-1.00E+10	-1.00E+10
							5.232	26.3157	369.21	0.5	3.96	0.03	0	0.03	1863.4	1769	-1.00E+10	-1.00E+10	-1.00E+10	0.245	-1.00E+10	-1.00E+10	-1.00E+10	-1.00E+10	-1.00E+10	-2.899
							5.234	-1.00E+10	-1.00E+10	-1.00E+10	-1.00E+10	-1.00E+10	-1.00E+10	-1.00E+10	-1.00E+10	-1.00E+10	-1.00E+10	-1.00E+10	-1.00E+10	-1.00E+10	-1.00E+10	-1.00E+10	-1.00E+10	-1.00E+10	-1.00E+10	-1.00E+10
							5.256	-1.00E+10	-1.00E+10	-1.00E+10	-1.00E+10	-1.00E+10	-1.00E+10	-1.00E+10	-1.00E+10	-1.00E+10	-1.00E+10	-1.00E+10	-1.00E+10	-1.00E+10	-1.00E+10	-1.00E+10	-1.00E+10	-1.00E+10	-1.00E+10	-1.00E+10
							10.29	26.8102	377.54	0.49	3.94	0	0.01	0.01	1905.2	1792.6	-1.00E+10	-1.00E+10	-1.00E+10	0.319	-1.00E+10	-1.00E+10	-1.00E+10	-1.00E+10	-1.00E+10	-1.00E+10
							10.36	-1.00E+10	-1.00E+10	-1.00E+10	-1.00E+10	-1.00E+10	-1.00E+10	-1.00E+10	-1.00E+10	-1.00E+10	-1.00E+10	-1.00E+10	-1.00E+10	-1.00E+10	-1.00E+10	-1.00E+10	-1.00E+10	-1.00E+10	-1.00E+10	-1.00E+10
							25.214	30.5376	412.76	0.69	8.13	0.11	0.03	0.12	2147.3	1989	-1.00E+10	-1.00E+10	-1.00E+10	0.828	-1.00E+10	-1.00E+10	-1.00E+10	-1.00E+10	-1.00E+10	-2.178
							25.274	-1.00E+10	-1.00E+10	-1.00E+10	-1.00E+10	-1.00E+10	-1.00E+10	-1.00E+10	-1.00E+10	-1.00E+10	-1.00E+10	-1.00E+10	-1.00E+10	-1.00E+10	-1.00E+10	-1.00E+10	-1.00E+10	-1.00E+10	-1.00E+10	-1.00E+10
							25.274	-1.00E+10	-1.00E+10	-1.00E+10	-1.00E+10	-1.00E+10	-1.00E+10	-1.00E+10	-1.00E+10	-1.00E+10	-1.00E+10	-1.00E+10	-1.00E+10	-1.00E+10	-1.00E+10	-1.00E+10	-1.00E+10	-1.00E+10	-1.00E+10	-1.00E+10
							36.657	-1.00E+10	-1.00E+10	-1.00E+10	-1.00E+10	-1.00E+10	-1.00E+10	-1.00E+10	-1.00E+10	-1.00E+10	-1.00E+10	-1.00E+10	-1.00E+10	-1.00E+10	-1.00E+10	-1.00E+10	-1.00E+10	-1.00E+10	-1.00E+10	-1.00E+10
							36.669	-1.00E+10	-1.00E+10	-1.00E+10	-1.00E+10	-1.00E+10	-1.00E+10	-1.00E+10	-1.00E+10	-1.00E+10	-1.00E+10	-1.00E+10	-1.00E+10	-1.00E+10	-1.00E+10	-1.00E+10	-1.00E+10	-1.00E+10	-1.00E+10	-1.00E+10
							50.004	32.0803	348.67	1.31	20.39	6.59	0.12	0.93	2229.3	2135	-1.00E+10	-1.00E+10	-1.00E+10	0.114	-1.00E+10	-1.00E+10	-1.00E+10	-1.00E+10	-1.00E+10	-1.00E+10
							50.052	-1.00E+10	-1.00E+10	-1.00E+10	-1.00E+10	-1.00E+10	-1.00E+10	-1.00E+10	-1.00E+10	-1.00E+10	-1.00E+10	-1.00E+10	-1.00E+10	-1.00E+10	-1.00E+10	-1.00E+10	-1.00E+10	-1.00E+10	-1.00E+10	-1.00E+10
							50.089	-1.00E+10	-1.00E+10	-1.00E+10	-1.00E+10	-1.00E+10	-1.00E+10	-1.00E+10	-1.00E+10	-1.00E+10	-1.00E+10	-1.00E+10	-1.00E+10	-1.00E+10	-1.00E+10	-1.00E+10	-1.00E+10	-1.00E+10	-1.00E+10	-1.00E+10
							74.382	32.5252	317.68	1.57	29.62	10.86	0.11	0.88	2239.2	2172.6	-1.00E+10	-1.00E+10	-1.00E+10	0.051	-1.00E+10	-1.00E+10	-1.00E+10	-1.00E+10	-1.00E+10	-1.707
							99.215	32.9525	306.83	1.7	35.18	13.5	0.12	0.49	2263.2	2202.3	-1.00E+10	-1.00E+10	-1.00E+10	0.034	-1.00E+10	-1.00E+10	-1.00E+10	-1.00E+10	-1.00E+10	-1.00E+10
							123.603	33.2764	301.93	1.69	35.87	14.35	0.09	0.18	2277.9	2220.1	-1.00E+10	-1.00E+10	-1.00E+10	0.027	-1.00E+10	-1.00E+10	-1.00E+10	-1.00E+10	-1.00E+10	-1.436
							148.081	33.6845	298.6	1.61	32.99	14.57	0.02	0.07	2295.2	2225.7	-1.00E+10	-1.00E+10	-1.00E+10	0.018	-1.00E+10	-1.00E+10	-1.00E+10	-1.00E+10	-1.00E+10	-1.00E+10
							173.157	34.0832	297.69	1.44	28.15	14.14	0.01	0.19	2300	2221.6	-1.00E+10	-1.00E+10	-1.00E+10	-1.00E+10	-1.00E+10	-1.00E+10	-1.00E+10	-1.00E+10	-1.00E+10	-0.895
							197.667	34.3929	284.14	1.17	19.35	13.43	0.01	0.04	2290	2194.2	-1.00E+10	-1.00E+10	-1.00E+10	0.013	-1.00E+10	-1.00E+10	-1.00E+10	-1.00E+10	-1.00E+10	-1.00E+10
							223.106	34.5462	275.83	1.01	14.88	13.19	0.01	0.01	2283.5	2177.6	-1.00E+10	-1.00E+10	-1.00E+10	-1.00E+10	-1.00E+10	-1.00E+10	-1.00E+10	-1.00E+10	-1.00E+10	-0.044
							249.107	34.6394	278.84	0.96	12.86	13.03	0.01	0	2281.4	2169.3	-1.00E+10	-1.00E+10	-1.00E+10	-1.00E+10	-1.00E+10	-1.00E+10	-1.00E+10	-1.00E+10	-1.00E+10	-1.00E+10
							301.587	34.7401	286.29	0.91	10.49	12.84	0.01	-0.01	2285.5	2162.1	-1.00E+10	-1.00E+10	-1.00E+10	-1.00E+10	-1.00E+10	-1.00E+10	-1.00E+10	-1.00E+10	-1.00E+10	-1.00E+10
							345.254	34.7854	290.83	0.86	9.26	12.73	0.02	-1.00E+10	2289.4	2158.6	-1.00E+10	-1.00E+10	-1.00E+10	-1.00E+10	-1.00E+10	-1.00E+10	-1.00E+10	-1.00E+10	-1.00E+10	0.197
							395.218	34.8122	294.72	0.85	8.5	12.6	0.01	-1.00E+10	2286.4	2157.5	-1.00E+10	-1.00E+10	-1.00E+10	-1.00E+10	-1.00E+10	-1.00E+10	-1.00E+10	-1.00E+10	-1.00E+10	0.216
MR02-K05 Leg1	A02068-1	B	2002-09-16T02:03	218	72.818	3445	0	25.9998	384.66	0.56	2.56	0.08	0	0.05	1869.8	1787.8	-1.00E+10	-1.00E+10	-1.00E+10	0.046	0.008	0.01	-1.00E+10	-1.00E+10	0.019	-1.00E+10
							4.917	26.6216	391.38	0.55	2.5	0.04	0	0.03	1914.6	1823.8	-1.00E+10	-1.00E+10	-1.00E+10	0.05	0.007	0.015	-1.00E+10	-1.00E+10	0.019	-3.817
							10.122	27.5762	400.07	0.57	2.59	0.02	0	0.03	1982.4	1881.1	-1.00E+10	-1.00E+10	-1.00E+10	0.055	0.008	0.016	-1.00E+10	-1.00E+10	0.021	-1.00E+10
							10.199	-1.00E+10	-1.00E+10	-1.00E+10	-1.00E+10	-1.00E+10	-1.00E+10	-1.00E+10	-1.00E+10	-1.00E+10	-1.00E+10	-1.00E+10	-1.00E+10	-1.00E+10	-1.00E+10	-1.00E+10	-1.00E+10	-1.00E+10	-1.00E+10	-1.00E+10
							24.872	29.2865	404.92	0.64	2.99	0.01	0.01	0.02	2100.4	1976.7	-1.00E+10	-1.00E+10	-1.00E+10	0.093	0.014	0.033	-1.00E+10	-1.00E+10	0.031	-3.4
							49.478	-1.00E+10	-1.00E+10	-1.00E+10	-1.00E+10	-1.00E+10	-1.00E+10	-1.00E+10	-1.00E+10	-1.00E+10	-1.00E+10	-1.00E+10	-1.00E+10	-1.00E+10	-1.00E+10	-1.00E+10	-1.00E+10	-1.00E+10	-1.00E+10	-1.00E+10
							49.487	-1.00E+10	-1.00E+10	-1.00E+10	-1.00E+10	-1.00E+10	-1.00E+10	-1.00E+10	-1.00E+10	-1.00E+10	-1.00E+10	-1.00E+10	-1.00E+10	-1.00E+10	-1.00E+10	-1.00E+10	-1.00E+10	-1.00E+10	-1.00E+10	-1.00E+10
							49.498	31.3818	396.46	0.81	5.97	0.06	0.01	0.02	2199.2	2053.5	-1.00E+10	-1.00E+10	-1.00E+10	0.206	0.027	0.073	-1.00E+10	-1.00E+10	0.069	-1.00E+10
							74.238	32.1063	330.44	1.37	18.04	8.46	0.02	0.02	2221.9	2134.3	-1.00E+10	-1.00E+10	-1.00E+10	0.202	0.041	0.071	-1.00E+10	-1.00E+10	0.077	-2.053
							99.179	32.5466	303.25	1.6	26.56	12.38	0.01	0.02	2247.4	2180	-1.00E+10	-1.00E+10	-1.00E+10	0.034	0.005	0.019	-1.00E+10	-1.00E+10	0.007	-1.00E+10
							99.22	-1.00E+10	-1.00E+10	-1.00E+10	-1.00E+10	-1.00E+10	-1.00E+10	-1.00E+10	-1.00E+10	-1.00E+10	-1.00E+10	-1.00E+10	-1.00E+10	-1.00E+10	-1.00E+10	-1.00E+10	-1.00E+10	-1.00E+10	-1.00E+10	-1.00E+10
							123.54	32.8039	294.54	1.72	31.98	14.29	0.01	0.01	2256.7	2201.1	-1.00E+10	-1.00E+10	-1.00E+10	0.016	0.003	0.011	-1.00E+10	-1.00E+10	0.002	-1.63
							148.419	33.0338	289.84	1.78	34.84	15.44	0.01	0.01	2263.1	2212.4	-1.00E+10	-1.00E+10	-1.00E+10	0.012	0.002	0.007	-1.00E+10	-1.00E+10	0.001	-1.00E+10
							148.462	-1.00E+10	-1.00E+10	-1.00E+10	-1.00E+10	-1.00E+10	-1.00E+10	-1.00E+10	-1.00E+10	-1.00E+10	-1.00E+10	-1.00E+10	-1.00E+10	-1.00E+10	-1.00E+10	-1.00E+10	-1.00E+10	-1.00E+10	-1.00E+10	-1.00E+10
							173.164	33.3061	284.14	1.71	33.42	15.18	0.01	0.01	2274.9	2222.2	-1.00E+10	-1.00E+10	-1.00E+10	-1.00E+10	-1.00E+10	-1.00E+10	-1.00E+10	-1.00E+10	-1.00E+10	-1.42
							197.496	33.7578	291.63	1.51	28.99	14.85	0.01	0.01	2285.3	2217.9	-1.00E+10	-1.00E+10	-1.00E+10	0.009	0.002	0.006	-1.00E+10	-1.00E+10	0.002	-1.00E+10
							197.518	-1.00E+10	-1.00E+10	-1.00E+10	-1.00E+10	-1.00E+10	-1.00E+10	-1.00E+10	-1.00E+10	-1.00E+10	-1.00E+10	-1.00E+10	-1.00E+10	-1.00E+10	-1.00E+10	-1.00E+10	-1.00E+10	-1.00E+10	-1.00E+10	-1.00E+10
							222.519	34.1695	271.92	1.22	21.35	13.81	0.01	0	2280.4	2197.5	-1.00E+10	-1.00E+10	-1.00E+10	-1.00E+10	-1.00E+10	-1.00E+10	-1.00E+10	-1.00E+10	-1.00E+10	-0.483
							246.759	34.4016	273.94	1.07	16.89	13.37	0.01	0.02	2278.9	2185.1	-1.00E+10	-1.00E+10	-1.00E+10	-1.00E+10	-1.00E+10	-1.00E+10	-1.00E+10	-1.00E+10	-1.00E+10	-1.00E+10
							294.926	34.664	281.61	0.91	11.67	12.93	0.01	0	2288	2166.1	-1.00E+10	-1.00E+10	-1.00E+10	-1.00E+10	-1.00E+10	-1.00E+10	-1.00E+10	-1.00E+10	-1.00E+10	-1.00E+10
							346.258	34.7531	289.24	0.85	9.57	12.75	0.01	-1.00E+10	2288.1	2158.5	-1.00E+10	-1.00E+10	-1.00E+10	-1.00E+10	-1.00E+10	-1.00E+10	-1.00E+10	-1.00E+10	-1.00E+10	-1.00E+10
							395.433	-1.00E+10	-1.00E+10	-1.00E+10	-1.00E+10	-1.00E+10	-1.00E+10	-1.00E+10	-1.00E+10	-1.00E+10	-1.00E+10	-1.00E+10	-1.00E+10	-1.00E+10	-1.00E+10	-1.00E+10	-1.00E+10	-1.00E+10	-1.00E+10	-1.00E+10
							396.097	34.7944	293.73	0.83	8.45	12.62	0	-1.00E+10	2287.5	2154.9	-1.00E+10	-1.00E+10	-1.00E+10	-1.00E+10	-1.00E+10	-1.00E+10	-1.00E+10	-1.00E+10	-1.00E+10	-1.00E+10
MR02-K05 Leg1	A02069-1	B	2002-09-16T15:08	217.865	72.49	3305	0	26.2445	377.74	0.55	2.54	0.07	0.01	0.04	1892.1	1802.8	-1.00E+10	-1.00E+10	-1.00E+10	0.047	0.005	0.011	-1.00E+10	-1.00E+10	0.02	-1.00E+10
							5.08	26.576	380.04	0.55	2.53	0.02	0.01	0.02	1910.6	1821.3	-1.00E+10	-1.00E+10	-1.00E+10	0.047	0.006	0.013	-1.00E+10	-1.00E+10	0.022	-3.68
							9.825	28.431	399.77	0.6	2.74	0.01	0.01	0.03	2037.7	1923.2	-1.00E+10	-1.00E+10	-1.00E+10	0.059	0.007	0.016	-1.00E+10	-1.00E+10	0.028	-1.00E+10
							24.829	30.184	418.3	0.66	3.25	0.01	0.01	0.01	2157.1	2014.3	-1.00E+10	-1.00E+10	-1.00E+10	0.137	0.023	0.031	-1.00E+10	-1.00E+10	0.055	-3.259
							49.556	31.6594	386.32	0.95	9.57	2.14	0.09	0.21	2232.7	2103	-1.00E+10	-1.00E+10	-1.00E+10	0.388	0.126	0.085	-1.00E+10	-1.00E+10	0.121	-1.00E+10
							74.218	32.3288	316.21	1.47	21.73	10.53	0.03	0.03	2237.3	2157.3	-1.00E+10	-1.00E+10	-1.00E+10	0.101	0.021	0.043	-1.00E+10	-1.00E+10	0.032	-1.948
							99.426	32.6366	300.15	1.64	28.11	13.2	0.02	0.03	2254.1	2189	-1.00E+10	-1.00E+10	-1.00E+10	0.032	0.005	0.019	-1.00E+10	-1.00E+10	0.007	-1.00E+10
							99.5	-1.00E+10	-1.00E+10	-1.00E+10	-1.00E+10	-1.00E+10	-1.00E+10	-1.00E+10	-1.00E+10	-1.00E+10	-1.00E+10	-1.00E+10	-1.00E+10	-1.00E+10	-1.00E+10	-1.00E+10	-1.00E+10	-1.00E+10	-1.00E+10	-1.00E+10
							99.573	-1.00E+10	-1.00E+10	-1.00E+10	-1.00E+10	-1.00E+10	-1.00E+10	-1.00E+10	-1.00E+10	-1.00E+10	-1.00E+10	-1.00E+10	-1.00E+10	-1.00E+10	-1.00E+10	-1.00E+10	-1.00E+10	-1.00E+10	-1.00E+10	-1.00E+10
							122.698	32.8506	294.56	1.71	32.02	14.53	0.02	0.02	2261.4	2202.8	-1.00E+10	-1.00E+10	-1.00E+10	0.017	0.004	0.012	-1.00E+10	-1.00E+10	0.002	-1.64
							148.233	33.1289	292.81	1.67	32.32	14.67	0.02	0.02	2276	2214.8	-1.00E+10	-1.00E+10	-1.00E+10	0.013	0.003	0.008	-1.00E+10	-1.00E+10	0.001	-1.00E+10
							148.262	-1.00E+10	-1.00E+10	-1.00E+10	-1.00E+10	-1.00E+10	-1.00E+10	-1.00E+10	-1.00E+10	-1.00E+10	-1.00E+10	-1.00E+10	-1.00E+10	-1.00E+10	-1.00E+10	-1.00E+10	-1.00E+10	-1.00E+10	-1.00E+10	-1.00E+10
							148.792	-1.00E+10	-1.00E+10	-1.00E+10	-1.00E+10	-1.00E+10	-1.00E+10	-1.00E+10	-1.00E+10	-1.00E+10	-1.00E+10	-1.00E+10	-1.00E+10	-1.00E+10	-1.00E+10	-1.00E+10	-1.00E+10	-1.00E+10	-1.00E+10	-1.00E+10
							173.059	33.5341	283.13	1.59	30.74	14.85	0.02	0.02	2283.1	2221.3	-1.00E+10	-1.00E+10	-1.00E+10	-1.00E+10	-1.00E+10	-1.00E+10	-1.00E+10	-1.00E+10	-1.00E+10	-1.263
							197.838	33.9311	272.62	1.43	26.8	14.95	0.02	0.02	2286.9	2214.1	-1.00E+10	-1.00E+10	-1.00E+10	0.011	0.002	0.007	-1.00E+10	-1.00E+10	0.002	-1.00E+10
							197.84	-1.00E+10	-1.00E+10	-1.00E+10	-1.00E+10	-1.00E+10	-1.00E+10	-1.00E+10	-1.00E+10	-1.00E+10	-1.00E+10	-1.00E+10	-1.00E+10	-1.00E+10	-1.00E+10	-1.00E+10	-1.00E+10	-1.00E+10	-1.00E+10	-1.00E+10
							197.877	-1.00E+10	-1.00E+10	-1.00E+10	-1.00E+10	-1.00E+10	-1.00E+10	-1.00E+10	-1.00E+10	-1.00E+10	-1.00E+10	-1.00E+10	-1.00E+10	-1.00E+10	-1.00E+10	-1.00E+10	-1.00E+10	-1.00E+10	-1.00E+10	-1.00E+10
							222.1	34.2519	271.19	1.22	21.03	14.3	0.02	0.08	2288.5	2198.3	-1.00E+10	-1.00E+10	-1.00E+10	-1.00E+10	-1.00E+10	-1.00E+10	-1.00E+10	-1.00E+10	-1.00E+10	-0.418
							246.189	34.47	275.16	1.01	15.14	13.34	0.01	0.02	2282.5	2178.5	-1.00E+10	-1.00E+10	-1.00E+10	-1.00E+10	-1.00E+10	-1.00E+10	-1.00E+10	-1.00E+10	-1.00E+10	-1.00E+10
							295.542	-1.00E+10	-1.00E+10	-1.00E+10	-1.00E+10	-1.00E+10	-1.00E+10	-1.00E+10	-1.00E+10	-1.00E+10	-1.00E+10	-1.00E+10	-1.00E+10	-1.00E+10	-1.00E+10	-1.00E+10	-1.00E+10	-1.00E+10	-1.00E+10	-1.00E+10
							295.556	-1.00E+10	-1.00E+10	-1.00E+10	-1.00E+10	-1.00E+10	-1.00E+10	-1.00E+10	-1.00E+10	-1.00E+10	-1.00E+10	-1.00E+10	-1.00E+10	-1.00E+10	-1.00E+10	-1.00E+10	-1.00E+10	-1.00E+10	-1.00E+10	-1.00E+10
							295.624	34.6722	283.09	0.89	11.15	13.07	0.01	0.02	2285.8	2164.7	-1.00E+10	-1.00E+10	-1.00E+10	-1.00E+10	-1.00E+10	-1.00E+10	-1.00E+10	-1.00E+10	-1.00E+10	0.119
							345.283	34.7583	289.65	0.85	9.17	12.94	0.01	-1.00E+10	2288	2156.5	-1.00E+10	-1.00E+10	-1.00E+10	-1.00E+10	-1.00E+10	-1.00E+10	-1.00E+10	-1.00E+10	-1.00E+10	-1.00E+10
							394.28	34.7885	293.22	0.83	8.49	12.85	0.01	-1.00E+10	2291.3	2155.9	-1.00E+10	-1.00E+10	-1.00E+10	-1.00E+10	-1.00E+10	-1.00E+10	-1.00E+10	-1.00E+10	-1.00E+10	0.209
MR02-K05 Leg1	A02070-1	B	2002-09-16T20:41	217.919	71.85	2927	0	26.2624	371.83	0.53	2.54	0.04	0.01	0.06	1897.4	1805.1	-1.00E+10	-1.00E+10	-1.00E+10	0.059	0.006	0.014	-1.00E+10	-1.00E+10	0.027	-3.671
							5.4	26.5867	378.58	0.54	2.55	0.01	0	0.05	1925.9	1833	-1.00E+10	-1.00E+10	-1.00E+10	0.06	0.009	0.011	-1.00E+10	-1.00E+10	0.026	-1.00E+10
							10.5	-1.00E+10	-1.00E+10	-1.00E+10	-1.00E+10	-1.00E+10	-1.00E+10	-1.00E+10	-1.00E+10	-1.00E+10	-1.00E+10	-1.00E+10	-1.00E+10	-1.00E+10	-1.00E+10	-1.00E+10	-1.00E+10	-1.00E+10	-1.00E+10	-1.00E+10
							10.5	27.6023	404.5	0.65	3.38	0.06	0	0.03	2124.2	1993	-1.00E+10	-1.00E+10	-1.00E+10	0.07	0.011	0.017	-1.00E+10	-1.00E+10	0.031	-3.415
							25.3	30.6986	396.84	0.82	6	0.55	0.03	0.06	2202.9	2057.6	-1.00E+10	-1.00E+10	-1.00E+10	0.178	0.025	0.053	-1.00E+10	-1.00E+10	0.069	-1.00E+10
							25.4	-1.00E+10	-1.00E+10	-1.00E+10	-1.00E+10	-1.00E+10	-1.00E+10	-1.00E+10	-1.00E+10	-1.00E+10	-1.00E+10	-1.00E+10	-1.00E+10	-1.00E+10	-1.00E+10	-1.00E+10	-1.00E+10	-1.00E+10	-1.00E+10	-1.00E+10
							48.9	-1.00E+10	-1.00E+10	-1.00E+10	-1.00E+10	-1.00E+10	-1.00E+10	-1.00E+10	-1.00E+10	-1.00E+10	-1.00E+10	-1.00E+10	-1.00E+10	-1.00E+10	-1.00E+10	-1.00E+10	-1.00E+10	-1.00E+10	-1.00E+10	-1.00E+10
							49.9	31.7203	375.61	1.01	10.36	2.79	0.11	0.27	2229.3	2098.7	-1.00E+10	-1.00E+10	-1.00E+10	0.533	0.119	0.133	-1.00E+10	-1.00E+10	0.2	-2.461
							50	-1.00E+10	-1.00E+10	-1.00E+10	-1.00E+10	-1.00E+10	-1.00E+10	-1.00E+10	-1.00E+10	-1.00E+10	-1.00E+10	-1.00E+10	-1.00E+10	-1.00E+10	-1.00E+10	-1.00E+10	-1.00E+10	-1.00E+10	-1.00E+10	-1.00E+10
							74.3	32.425	311.43	1.52	23.13	11.08	0.02	0.03	2248.3	2169.4	-1.00E+10	-1.00E+10	-1.00E+10	0.119	0.02	0.057	-1.00E+10	-1.00E+10	0.024	-1.00E+10
							99.4	32.7018	297.13	1.65	28.79	13.2	0.02	0.03	2262.2	2198.4	-1.00E+10	-1.00E+10	-1.00E+10	0.034	0.006	0.022	-1.00E+10	-1.00E+10	0.006	-1.799
							99.6	-1.00E+10	-1.00E+10	-1.00E+10	-1.00E+10	-1.00E+10	-1.00E+10	-1.00E+10	-1.00E+10	-1.00E+10	-1.00E+10	-1.00E+10	-1.00E+10	-1.00E+10	-1.00E+10	-1.00E+10	-1.00E+10	-1.00E+10	-1.00E+10	-1.00E+10
							124.1	32.8524	294.24	1.65	29.8	13.5	0.01	0.03	2265.8	2211.8	-1.00E+10	-1.00E+10	-1.00E+10	0.02	0.004	0.012	-1.00E+10	-1.00E+10	0.002	-1.00E+10
							148.8	32.9874	291.66	1.64	30.51	13.76	0.01	0.01	2271.9	2219.9	-1.00E+10	-1.00E+10	-1.00E+10	0.016	0.003	0.01	-1.00E+10	-1.00E+10	0.002	-1.764
							148.9	-1.00E+10	-1.00E+10	-1.00E+10	-1.00E+10	-1.00E+10	-1.00E+10	-1.00E+10	-1.00E+10	-1.00E+10	-1.00E+10	-1.00E+10	-1.00E+10	-1.00E+10	-1.00E+10	-1.00E+10	-1.00E+10	-1.00E+10	-1.00E+10	-1.00E+10
							173.5	33.2324	285.17	1.65	31.17	14.35	0.01	0.07	2280.8	2230.7	-1.00E+10	-1.00E+10	-1.00E+10	-1.00E+10	-1.00E+10	-1.00E+10	-1.00E+10	-1.00E+10	-1.00E+10	-1.00E+10
							198.5	33.7421	272.85	1.53	29.24	14.97	0.01	0.08	2282.5	2221.6	-1.00E+10	-1.00E+10	-1.00E+10	0.014	0.004	0.008	-1.00E+10	-1.00E+10	0.004	-1.057
							198.6	-1.00E+10	-1.00E+10	-1.00E+10	-1.00E+10	-1.00E+10	-1.00E+10	-1.00E+10	-1.00E+10	-1.00E+10	-1.00E+10	-1.00E+10	-1.00E+10	-1.00E+10	-1.00E+10	-1.00E+10	-1.00E+10	-1.00E+10	-1.00E+10	-1.00E+10
							223	34.1741	269.22	1.28	22.55	14.3	0.01	0.08	2282.3	2204	-1.00E+10	-1.00E+10	-1.00E+10	-1.00E+10	-1.00E+10	-1.00E+10	-1.00E+10	-1.00E+10	-1.00E+10	-1.00E+10
							247.7	34.4048	270.95	1.1	17.56	13.58	0.01	0.07	2289.5	2187.2	-1.00E+10	-1.00E+10	-1.00E+10	-1.00E+10	-1.00E+10	-1.00E+10	-1.00E+10	-1.00E+10	-1.00E+10	-0.197
							296.8	34.6516	278.73	0.93	12.53	13.04	0.01	0.04	2284.8	2170.5	-1.00E+10	-1.00E+10	-1.00E+10	-1.00E+10	-1.00E+10	-1.00E+10	-1.00E+10	-1.00E+10	-1.00E+10	-1.00E+10
							346.3	34.7434	286.1	0.88	10.17	12.84	0.01	-1.00E+10	2287.6	2162.4	-1.00E+10	-1.00E+10	-1.00E+10	-1.00E+10	-1.00E+10	-1.00E+10	-1.00E+10	-1.00E+10	-1.00E+10	-1.00E+10
							398.3	34.7891	291.32	0.84	9.02	12.72	0.01	-1.00E+10	2289	2157.2	-1.00E+10	-1.00E+10	-1.00E+10	-1.00E+10	-1.00E+10	-1.00E+10	-1.00E+10	-1.00E+10	-1.00E+10	-1.00E+10
							398.4	-1.00E+10	-1.00E+10	-1.00E+10	-1.00E+10	-1.00E+10	-1.00E+10	-1.00E+10	-1.00E+10	-1.00E+10	-1.00E+10	-1.00E+10	-1.00E+10	-1.00E+10	-1.00E+10	-1.00E+10	-1.00E+10	-1.00E+10	-1.00E+10	-1.00E+10
MR02-K05 Leg1	A02071-1	B	2002-09-17T02:19	218	71.257	2876	0	25.7652	365.21	0.52	3.16	0.05	0.01	0.1	1869.5	1779.3	-1.00E+10	-1.00E+10	-1.00E+10	0.177	-1.00E+10	-1.00E+10	-1.00E+10	-1.00E+10	-1.00E+10	-3.498
							5.122	26.0086	370.99	0.52	3	0.01	0.01	0.04	1880.6	1789.3	-1.00E+10	-1.00E+10	-1.00E+10	0.149	-1.00E+10	-1.00E+10	-1.00E+10	-1.00E+10	-1.00E+10	-1.00E+10
							9.81	27.8525	395.36	0.58	2.72	0	0.01	0.04	2006.3	1891.3	-1.00E+10	-1.00E+10	-1.00E+10	0.155	-1.00E+10	-1.00E+10	-1.00E+10	-1.00E+10	-1.00E+10	-3.552
							24.687	30.587	417.39	0.72	3.75	0.08	0.01	0.08	2190.7	2047.1	-1.00E+10	-1.00E+10	-1.00E+10	0.243	-1.00E+10	-1.00E+10	-1.00E+10	-1.00E+10	-1.00E+10	-1.00E+10
							49.291	31.7004	376.42	1.03	11.9	3.03	0.15	0.88	2230.4	2113.9	-1.00E+10	-1.00E+10	-1.00E+10	0.323	-1.00E+10	-1.00E+10	-1.00E+10	-1.00E+10	-1.00E+10	-2.447
							74.244	32.288	329.31	1.4	21.13	9	0.08	0.24	2243.3	2162.8	-1.00E+10	-1.00E+10	-1.00E+10	0.128	-1.00E+10	-1.00E+10	-1.00E+10	-1.00E+10	-1.00E+10	-1.00E+10
							98.926	32.647	300.97	1.63	28.19	12.83	0.02	0.01	2253.1	2191.7	-1.00E+10	-1.00E+10	-1.00E+10	0.036	-1.00E+10	-1.00E+10	-1.00E+10	-1.00E+10	-1.00E+10	-1.796
							123.601	32.9525	291.8	1.78	34.7	15.26	0.01	0.02	2259.2	2207.6	-1.00E+10	-1.00E+10	-1.00E+10	0.015	-1.00E+10	-1.00E+10	-1.00E+10	-1.00E+10	-1.00E+10	-1.00E+10
							148.316	33.2915	282.68	1.71	33.89	15.28	0.01	0.03	2276.1	2222.4	-1.00E+10	-1.00E+10	-1.00E+10	0.013	-1.00E+10	-1.00E+10	-1.00E+10	-1.00E+10	-1.00E+10	-1.397
							173.016	33.6213	287.35	1.57	31.41	14.61	0.01	0.02	2290.1	2223.6	-1.00E+10	-1.00E+10	-1.00E+10	-1.00E+10	-1.00E+10	-1.00E+10	-1.00E+10	-1.00E+10	-1.00E+10	-1.00E+10
							197.51	34.0349	271.98	1.37	25.47	14.58	0.01	0.02	2288.6	2210	-1.00E+10	-1.00E+10	-1.00E+10	0.014	-1.00E+10	-1.00E+10	-1.00E+10	-1.00E+10	-1.00E+10	-1.00E+10
							222.633	34.3555	271.87	1.14	18.76	13.68	0.02	0.01	2285.1	2190.3	-1.00E+10	-1.00E+10	-1.00E+10	-1.00E+10	-1.00E+10	-1.00E+10	-1.00E+10	-1.00E+10	-1.00E+10	-1.00E+10
							245.783	34.5296	273.88	1.02	15.31	13.32	0.01	0.02	2285.1	2180.8	-1.00E+10	-1.00E+10	-1.00E+10	-1.00E+10	-1.00E+10	-1.00E+10	-1.00E+10	-1.00E+10	-1.00E+10	-0.048
							296.141	34.6957	281.33	0.91	11.67	12.94	0.02	0.02	2286.7	2168.7	-1.00E+10	-1.00E+10	-1.00E+10	-1.00E+10	-1.00E+10	-1.00E+10	-1.00E+10	-1.00E+10	-1.00E+10	-1.00E+10
							296.322	-1.00E+10	-1.00E+10	-1.00E+10	-1.00E+10	-1.00E+10	-1.00E+10	-1.00E+10	-1.00E+10	-1.00E+10	-1.00E+10	-1.00E+10	-1.00E+10	-1.00E+10	-1.00E+10	-1.00E+10	-1.00E+10	-1.00E+10	-1.00E+10	-1.00E+10
							297.075	-1.00E+10	-1.00E+10	-1.00E+10	-1.00E+10	-1.00E+10	-1.00E+10	-1.00E+10	-1.00E+10	-1.00E+10	-1.00E+10	-1.00E+10	-1.00E+10	-1.00E+10	-1.00E+10	-1.00E+10	-1.00E+10	-1.00E+10	-1.00E+10	-1.00E+10
							297.129	-1.00E+10	-1.00E+10	-1.00E+10	-1.00E+10	-1.00E+10	-1.00E+10	-1.00E+10	-1.00E+10	-1.00E+10	-1.00E+10	-1.00E+10	-1.00E+10	-1.00E+10	-1.00E+10	-1.00E+10	-1.00E+10	-1.00E+10	-1.00E+10	-1.00E+10
							297.177	-1.00E+10	-1.00E+10	-1.00E+10	-1.00E+10	-1.00E+10	-1.00E+10	-1.00E+10	-1.00E+10	-1.00E+10	-1.00E+10	-1.00E+10	-1.00E+10	-1.00E+10	-1.00E+10	-1.00E+10	-1.00E+10	-1.00E+10	-1.00E+10	-1.00E+10
							345.873	34.8003	288.44	0.86	9.84	12.8	0.01	-1.00E+10	2288.9	2161.5	-1.00E+10	-1.00E+10	-1.00E+10	-1.00E+10	-1.00E+10	-1.00E+10	-1.00E+10	-1.00E+10	-1.00E+10	0.181
							395.149	34.7997	292.34	0.84	8.91	12.71	0.01	-1.00E+10	2287.6	2157.7	-1.00E+10	-1.00E+10	-1.00E+10	-1.00E+10	-1.00E+10	-1.00E+10	-1.00E+10	-1.00E+10	-1.00E+10	-1.00E+10
MR02-K05 Leg1	A02072-1	B	2002-09-17T15:05	218.01	71.028	2354	0	25.5009	362.79	0.51	3.45	0.03	0.02	0.08	1840.7	1752.5	-1.00E+10	-1.00E+10	-1.00E+10	0.214	0.026	0.052	-1.00E+10	-1.00E+10	0.085	-3.445
							4.898	25.9376	372.63	0.54	2.92	0.01	0.02	0.04	1872.1	1779.4	-1.00E+10	-1.00E+10	-1.00E+10	0.134	0.016	0.033	-1.00E+10	-1.00E+10	0.055	-1.00E+10
							9.801	-1.00E+10	-1.00E+10	-1.00E+10	-1.00E+10	-1.00E+10	-1.00E+10	-1.00E+10	-1.00E+10	-1.00E+10	-1.00E+10	-1.00E+10	-1.00E+10	-1.00E+10	-1.00E+10	-1.00E+10	-1.00E+10	-1.00E+10	-1.00E+10	-1.00E+10
							9.806	27.0109	394.01	0.56	2.65	-0.01	0.02	0.03	1957.5	1850.3	-1.00E+10	-1.00E+10	-1.00E+10	0.113	0.017	0.028	-1.00E+10	-1.00E+10	0.047	-3.505
							24.758	29.6785	407.7	0.65	3.03	0	0.01	0.04	2126.1	1992.3	-1.00E+10	-1.00E+10	-1.00E+10	0.156	0.02	0.041	-1.00E+10	-1.00E+10	0.063	-1.00E+10
							47.272	-1.00E+10	-1.00E+10	-1.00E+10	-1.00E+10	-1.00E+10	-1.00E+10	-1.00E+10	-1.00E+10	-1.00E+10	-1.00E+10	-1.00E+10	-1.00E+10	-1.00E+10	-1.00E+10	-1.00E+10	-1.00E+10	-1.00E+10	-1.00E+10	-1.00E+10
							49.273	31.6469	380.11	1.01	10.62	2.7	0.12	0.78	2236.1	2111.4	-1.00E+10	-1.00E+10	-1.00E+10	0.395	0.108	0.14	-1.00E+10	-1.00E+10	0.099	-2.574
							74.22	32.1629	340.05	1.31	19.83	7.48	0.13	0.6	2244.8	2150.8	-1.00E+10	-1.00E+10	-1.00E+10	0.107	0.04	0.052	-1.00E+10	-1.00E+10	0.021	-1.00E+10
							98.949	32.6179	307.34	1.57	27.92	12.13	0.07	0.03	2257.4	2182.8	-1.00E+10	-1.00E+10	-1.00E+10	0.035	0.011	0.015	-1.00E+10	-1.00E+10	0.006	-1.81
							123.419	32.955	299.38	1.68	32.77	14.07	0.03	0.03	2269.4	2201.6	-1.00E+10	-1.00E+10	-1.00E+10	0.021	0.008	0.01	-1.00E+10	-1.00E+10	0.002	-1.00E+10
							148.213	33.3064	285.39	1.69	33.49	15.02	0.02	0.03	2281.3	2217.6	-1.00E+10	-1.00E+10	-1.00E+10	0.015	0.004	0.008	-1.00E+10	-1.00E+10	0.002	-1.407
							148.275	-1.00E+10	-1.00E+10	-1.00E+10	-1.00E+10	-1.00E+10	-1.00E+10	-1.00E+10	-1.00E+10	-1.00E+10	-1.00E+10	-1.00E+10	-1.00E+10	-1.00E+10	-1.00E+10	-1.00E+10	-1.00E+10	-1.00E+10	-1.00E+10	-1.00E+10
							173.043	33.5952	294.8	1.59	31.9	14.36	0.01	0	2289.7	2221.6	-1.00E+10	-1.00E+10	-1.00E+10	-1.00E+10	-1.00E+10	-1.00E+10	-1.00E+10	-1.00E+10	-1.00E+10	-1.00E+10
							197.642	33.9628	296.1	1.47	29.96	14.21	0.02	0.02	2300.6	2220.1	-1.00E+10	-1.00E+10	-1.00E+10	0.013	0.004	0.008	-1.00E+10	-1.00E+10	0.002	-1.005
							222.182	34.2882	280.28	1.22	21.01	13.74	0.01	0.01	2290	2198	-1.00E+10	-1.00E+10	-1.00E+10	-1.00E+10	-1.00E+10	-1.00E+10	-1.00E+10	-1.00E+10	-1.00E+10	-1.00E+10
							247.064	34.5031	275.62	1.04	15.81	13.26	0.02	0.01	2285.8	2181.3	-1.00E+10	-1.00E+10	-1.00E+10	-1.00E+10	-1.00E+10	-1.00E+10	-1.00E+10	-1.00E+10	-1.00E+10	-0.076
							296.215	34.6868	280.54	0.92	12.02	13.03	0.01	0.02	2285.6	2167	-1.00E+10	-1.00E+10	-1.00E+10	-1.00E+10	-1.00E+10	-1.00E+10	-1.00E+10	-1.00E+10	-1.00E+10	-1.00E+10
							345.493	34.7585	287.63	0.87	9.92	12.84	0.01	-1.00E+10	2286.6	2160.7	-1.00E+10	-1.00E+10	-1.00E+10	-1.00E+10	-1.00E+10	-1.00E+10	-1.00E+10	-1.00E+10	-1.00E+10	0.162
							395.845	34.7959	291.78	0.84	8.83	12.64	0.01	-1.00E+10	2288.6	2155.6	-1.00E+10	-1.00E+10	-1.00E+10	-1.00E+10	-1.00E+10	-1.00E+10	-1.00E+10	-1.00E+10	-1.00E+10	-1.00E+10
MR02-K05 Leg1	A02073-1	B	2002-09-17T20:12	218.148	70.787	1802	0	24.4755	357.56	0.46	5.3	0.06	0.02	0.07	1772.5	1685.5	-1.00E+10	-1.00E+10	-1.00E+10	0.389	0.045	0.078	-1.00E+10	-1.00E+10	0.162	-3.355
							4.853	25.1963	382.28	0.48	4.67	0.03	0.01	0.06	1831.4	1738.6	-1.00E+10	-1.00E+10	-1.00E+10	0.301	0.029	0.069	-1.00E+10	-1.00E+10	0.151	-1.00E+10
							4.893	-1.00E+10	-1.00E+10	-1.00E+10	-1.00E+10	-1.00E+10	-1.00E+10	-1.00E+10	-1.00E+10	-1.00E+10	-1.00E+10	-1.00E+10	-1.00E+10	-1.00E+10	-1.00E+10	-1.00E+10	-1.00E+10	-1.00E+10	-1.00E+10	-1.00E+10
							9.764	26.683	395.45	0.56	3.75	0.03	0.01	0.05	1928.6	1818.4	-1.00E+10	-1.00E+10	-1.00E+10	0.254	0.025	0.052	-1.00E+10	-1.00E+10	0.135	-3.118
							9.787	-1.00E+10	-1.00E+10	-1.00E+10	-1.00E+10	-1.00E+10	-1.00E+10	-1.00E+10	-1.00E+10	-1.00E+10	-1.00E+10	-1.00E+10	-1.00E+10	-1.00E+10	-1.00E+10	-1.00E+10	-1.00E+10	-1.00E+10	-1.00E+10	-1.00E+10
							24.694	29.7893	409.63	0.66	3.09	0.02	0	0.04	2131	1998.8	-1.00E+10	-1.00E+10	-1.00E+10	0.195	0.024	0.059	-1.00E+10	-1.00E+10	0.073	-1.00E+10
							24.697	-1.00E+10	-1.00E+10	-1.00E+10	-1.00E+10	-1.00E+10	-1.00E+10	-1.00E+10	-1.00E+10	-1.00E+10	-1.00E+10	-1.00E+10	-1.00E+10	-1.00E+10	-1.00E+10	-1.00E+10	-1.00E+10	-1.00E+10	-1.00E+10	-1.00E+10
							46.006	-1.00E+10	-1.00E+10	-1.00E+10	-1.00E+10	-1.00E+10	-1.00E+10	-1.00E+10	-1.00E+10	-1.00E+10	-1.00E+10	-1.00E+10	-1.00E+10	-1.00E+10	-1.00E+10	-1.00E+10	-1.00E+10	-1.00E+10	-1.00E+10	-1.00E+10
							49.631	31.5116	396.43	0.85	6.34	0.65	0.03	0.31	2234.2	2100.4	-1.00E+10	-1.00E+10	-1.00E+10	0.384	0.037	0.119	-1.00E+10	-1.00E+10	0.154	-2.818
							49.667	-1.00E+10	-1.00E+10	-1.00E+10	-1.00E+10	-1.00E+10	-1.00E+10	-1.00E+10	-1.00E+10	-1.00E+10	-1.00E+10	-1.00E+10	-1.00E+10	-1.00E+10	-1.00E+10	-1.00E+10	-1.00E+10	-1.00E+10	-1.00E+10	-1.00E+10
							73.929	32.1538	343.47	1.27	18.03	6.77	0.09	0.72	2251.2	2156.7	-1.00E+10	-1.00E+10	-1.00E+10	0.115	0.03	0.05	-1.00E+10	-1.00E+10	0.023	-1.00E+10
							98.605	-1.00E+10	-1.00E+10	-1.00E+10	-1.00E+10	-1.00E+10	-1.00E+10	-1.00E+10	-1.00E+10	-1.00E+10	-1.00E+10	-1.00E+10	-1.00E+10	-1.00E+10	-1.00E+10	-1.00E+10	-1.00E+10	-1.00E+10	-1.00E+10	-1.00E+10
							98.606	32.4702	318.35	1.47	24.19	10.28	0.08	0.34	2254.3	2178.8	-1.00E+10	-1.00E+10	-1.00E+10	0.051	0.015	0.025	-1.00E+10	-1.00E+10	0.009	-1.984
							123.554	32.7927	303.58	1.62	30.12	12.87	0.08	0.15	2262.6	2198.4	-1.00E+10	-1.00E+10	-1.00E+10	0.045	0.013	0.021	-1.00E+10	-1.00E+10	0.004	-1.00E+10
							147.773	33.1236	292.82	1.68	33.22	14.51	0.04	0.05	2270.8	2216.5	-1.00E+10	-1.00E+10	-1.00E+10	0.024	0.009	0.014	-1.00E+10	-1.00E+10	0.002	-1.524
							147.782	-1.00E+10	-1.00E+10	-1.00E+10	-1.00E+10	-1.00E+10	-1.00E+10	-1.00E+10	-1.00E+10	-1.00E+10	-1.00E+10	-1.00E+10	-1.00E+10	-1.00E+10	-1.00E+10	-1.00E+10	-1.00E+10	-1.00E+10	-1.00E+10	-1.00E+10
							173.059	33.5395	285.46	1.59	31.24	14.6	0.01	0.02	2283.9	2222.8	-1.00E+10	-1.00E+10	-1.00E+10	-1.00E+10	-1.00E+10	-1.00E+10	-1.00E+10	-1.00E+10	-1.00E+10	-1.00E+10
							198.237	-1.00E+10	-1.00E+10	-1.00E+10	-1.00E+10	-1.00E+10	-1.00E+10	-1.00E+10	-1.00E+10	-1.00E+10	-1.00E+10	-1.00E+10	-1.00E+10	-1.00E+10	-1.00E+10	-1.00E+10	-1.00E+10	-1.00E+10	-1.00E+10	-1.00E+10
							203.018	34.0325	280.92	1.4	26.2	14.32	0.01	0.01	2290	2214.3	-1.00E+10	-1.00E+10	-1.00E+10	0.016	0.004	0.01	-1.00E+10	-1.00E+10	0.003	0.784
							223.757	34.3802	276.36	1.14	18.76	13.58	0.01	0.03	2292.2	2187.7	-1.00E+10	-1.00E+10	-1.00E+10	-1.00E+10	-1.00E+10	-1.00E+10	-1.00E+10	-1.00E+10	-1.00E+10	-1.00E+10
							250.619	34.5276	275.66	1.03	15.39	13.26	0.01	0.02	2288.8	2179.1	-1.00E+10	-1.00E+10	-1.00E+10	-1.00E+10	-1.00E+10	-1.00E+10	-1.00E+10	-1.00E+10	-1.00E+10	-0.099
							296.201	34.6944	281.32	0.91	11.66	12.96	0.01	0.02	2287	2168	-1.00E+10	-1.00E+10	-1.00E+10	-1.00E+10	-1.00E+10	-1.00E+10	-1.00E+10	-1.00E+10	-1.00E+10	-1.00E+10
							345.574	34.7642	288.81	0.86	9.6	12.74	0.01	-1.00E+10	2289.8	2158.1	-1.00E+10	-1.00E+10	-1.00E+10	-1.00E+10	-1.00E+10	-1.00E+10	-1.00E+10	-1.00E+10	-1.00E+10	0.141
							394.983	-1.00E+10	-1.00E+10	-1.00E+10	-1.00E+10	-1.00E+10	-1.00E+10	-1.00E+10	-1.00E+10	-1.00E+10	-1.00E+10	-1.00E+10	-1.00E+10	-1.00E+10	-1.00E+10	-1.00E+10	-1.00E+10	-1.00E+10	-1.00E+10	-1.00E+10
							395.056	34.7966	290.9	0.84	9.06	12.73	0.01	-1.00E+10	2289.3	2158.6	-1.00E+10	-1.00E+10	-1.00E+10	-1.00E+10	-1.00E+10	-1.00E+10	-1.00E+10	-1.00E+10	-1.00E+10	-1.00E+10
MR02-K05 Leg1	A02074-1	B	2002-09-17T23:25	218.224	70.7	1058	0	24.1415	364.28	0.45	4.92	0.06	0.01	0.08	1767.4	1681.7	-1.00E+10	-1.00E+10	-1.00E+10	0.354	0.019	0.065	-1.00E+10	-1.00E+10	0.189	-1.00E+10
							4.898	25.334	382.34	0.5	3.8	0.01	0.01	0.04	1841.9	1744.2	-1.00E+10	-1.00E+10	-1.00E+10	0.263	0.034	0.053	-1.00E+10	-1.00E+10	0.121	-3.305
							10.056	-1.00E+10	-1.00E+10	-1.00E+10	-1.00E+10	-1.00E+10	-1.00E+10	-1.00E+10	-1.00E+10	-1.00E+10	-1.00E+10	-1.00E+10	-1.00E+10	-1.00E+10	-1.00E+10	-1.00E+10	-1.00E+10	-1.00E+10	-1.00E+10	-1.00E+10
							10.059	-1.00E+10	-1.00E+10	-1.00E+10	-1.00E+10	-1.00E+10	-1.00E+10	-1.00E+10	-1.00E+10	-1.00E+10	-1.00E+10	-1.00E+10	-1.00E+10	-1.00E+10	-1.00E+10	-1.00E+10	-1.00E+10	-1.00E+10	-1.00E+10	-1.00E+10
							10.066	-1.00E+10	-1.00E+10	-1.00E+10	-1.00E+10	-1.00E+10	-1.00E+10	-1.00E+10	-1.00E+10	-1.00E+10	-1.00E+10	-1.00E+10	-1.00E+10	-1.00E+10	-1.00E+10	-1.00E+10	-1.00E+10	-1.00E+10	-1.00E+10	-1.00E+10
							10.066	26.7171	395.05	0.55	3.49	-0.01	0.02	0.01	1926.3	1815.3	-1.00E+10	-1.00E+10	-1.00E+10	0.187	0.023	0.038	-1.00E+10	-1.00E+10	0.072	-1.00E+10
							10.082	-1.00E+10	-1.00E+10	-1.00E+10	-1.00E+10	-1.00E+10	-1.00E+10	-1.00E+10	-1.00E+10	-1.00E+10	-1.00E+10	-1.00E+10	-1.00E+10	-1.00E+10	-1.00E+10	-1.00E+10	-1.00E+10	-1.00E+10	-1.00E+10	-1.00E+10
							24.637	29.708	406.12	0.66	3.04	0.01	0	0.02	2116.7	1989.6	-1.00E+10	-1.00E+10	-1.00E+10	0.185	0.028	0.051	-1.00E+10	-1.00E+10	0.072	-3.397
							24.641	-1.00E+10	-1.00E+10	-1.00E+10	-1.00E+10	-1.00E+10	-1.00E+10	-1.00E+10	-1.00E+10	-1.00E+10	-1.00E+10	-1.00E+10	-1.00E+10	-1.00E+10	-1.00E+10	-1.00E+10	-1.00E+10	-1.00E+10	-1.00E+10	-1.00E+10
							49.29	31.4734	-1.00E+10	0.87	6.78	0.89	0.04	0.18	2230.5	2097.6	-1.00E+10	-1.00E+10	-1.00E+10	0.361	0.059	0.086	-1.00E+10	-1.00E+10	0.169	-1.00E+10
							49.294	-1.00E+10	-1.00E+10	-1.00E+10	-1.00E+10	-1.00E+10	-1.00E+10	-1.00E+10	-1.00E+10	-1.00E+10	-1.00E+10	-1.00E+10	-1.00E+10	-1.00E+10	-1.00E+10	-1.00E+10	-1.00E+10	-1.00E+10	-1.00E+10	-1.00E+10
							49.307	-1.00E+10	-1.00E+10	-1.00E+10	-1.00E+10	-1.00E+10	-1.00E+10	-1.00E+10	-1.00E+10	-1.00E+10	-1.00E+10	-1.00E+10	-1.00E+10	-1.00E+10	-1.00E+10	-1.00E+10	-1.00E+10	-1.00E+10	-1.00E+10	-1.00E+10
							49.316	-1.00E+10	-1.00E+10	-1.00E+10	-1.00E+10	-1.00E+10	-1.00E+10	-1.00E+10	-1.00E+10	-1.00E+10	-1.00E+10	-1.00E+10	-1.00E+10	-1.00E+10	-1.00E+10	-1.00E+10	-1.00E+10	-1.00E+10	-1.00E+10	-1.00E+10
							49.316	-1.00E+10	-1.00E+10	-1.00E+10	-1.00E+10	-1.00E+10	-1.00E+10	-1.00E+10	-1.00E+10	-1.00E+10	-1.00E+10	-1.00E+10	-1.00E+10	-1.00E+10	-1.00E+10	-1.00E+10	-1.00E+10	-1.00E+10	-1.00E+10	-1.00E+10
							49.317	-1.00E+10	-1.00E+10	-1.00E+10	-1.00E+10	-1.00E+10	-1.00E+10	-1.00E+10	-1.00E+10	-1.00E+10	-1.00E+10	-1.00E+10	-1.00E+10	-1.00E+10	-1.00E+10	-1.00E+10	-1.00E+10	-1.00E+10	-1.00E+10	-1.00E+10
							74.277	32.1983	-1.00E+10	1.3	18.47	7.28	0.09	0.64	2248.9	2158.1	-1.00E+10	-1.00E+10	-1.00E+10	0.103	0.024	0.05	-1.00E+10	-1.00E+10	0.023	-2.203
							99.198	32.5347	314.49	1.5	25.28	10.89	0.08	0.22	2253.1	2181.6	-1.00E+10	-1.00E+10	-1.00E+10	0.043	0.017	0.024	-1.00E+10	-1.00E+10	0.007	-1.00E+10
							99.251	-1.00E+10	-1.00E+10	-1.00E+10	-1.00E+10	-1.00E+10	-1.00E+10	-1.00E+10	-1.00E+10	-1.00E+10	-1.00E+10	-1.00E+10	-1.00E+10	-1.00E+10	-1.00E+10	-1.00E+10	-1.00E+10	-1.00E+10	-1.00E+10	-1.00E+10
							123.797	32.8319	302.44	1.64	30.93	13.18	0.08	0.09	2261.2	2199.4	-1.00E+10	-1.00E+10	-1.00E+10	0.03	0.012	0.017	-1.00E+10	-1.00E+10	0.003	-1.702
							148.35	-1.00E+10	-1.00E+10	-1.00E+10	-1.00E+10	-1.00E+10	-1.00E+10	-1.00E+10	-1.00E+10	-1.00E+10	-1.00E+10	-1.00E+10	-1.00E+10	-1.00E+10	-1.00E+10	-1.00E+10	-1.00E+10	-1.00E+10	-1.00E+10	-1.00E+10
							148.356	33.1656	291.23	1.68	33.42	14.59	0.04	0	2270.5	2215.8	-1.00E+10	-1.00E+10	-1.00E+10	0.026	0.009	0.016	-1.00E+10	-1.00E+10	0.003	-1.00E+10
							173.094	33.8154	283.41	1.49	28.89	14.41	0.01	0	2286.7	2217.3	-1.00E+10	-1.00E+10	-1.00E+10	-1.00E+10	-1.00E+10	-1.00E+10	-1.00E+10	-1.00E+10	-1.00E+10	-1.014
							197.827	34.2727	272.88	1.22	20.9	13.94	0.01	0.02	2287.1	2197.3	-1.00E+10	-1.00E+10	-1.00E+10	0.019	0.006	0.012	-1.00E+10	-1.00E+10	0.004	-1.00E+10
							197.952	-1.00E+10	-1.00E+10	-1.00E+10	-1.00E+10	-1.00E+10	-1.00E+10	-1.00E+10	-1.00E+10	-1.00E+10	-1.00E+10	-1.00E+10	-1.00E+10	-1.00E+10	-1.00E+10	-1.00E+10	-1.00E+10	-1.00E+10	-1.00E+10	-1.00E+10
							222.71	34.4311	271.64	1.09	17.48	13.56	0.01	0.02	2282.6	2185.9	-1.00E+10	-1.00E+10	-1.00E+10	-1.00E+10	-1.00E+10	-1.00E+10	-1.00E+10	-1.00E+10	-1.00E+10	-0.193
							247.699	34.585	275.48	1	14.31	13.19	0.01	0	2283.7	2173.7	-1.00E+10	-1.00E+10	-1.00E+10	-1.00E+10	-1.00E+10	-1.00E+10	-1.00E+10	-1.00E+10	-1.00E+10	-1.00E+10
							296.763	34.7185	281.95	0.91	11.44	12.98	0.01	0	2285.3	2163.2	-1.00E+10	-1.00E+10	-1.00E+10	-1.00E+10	-1.00E+10	-1.00E+10	-1.00E+10	-1.00E+10	-1.00E+10	0.121
							344.404	34.7707	288.06	0.87	9.78	12.77	0.01	-1.00E+10	2288.6	2158.3	-1.00E+10	-1.00E+10	-1.00E+10	-1.00E+10	-1.00E+10	-1.00E+10	-1.00E+10	-1.00E+10	-1.00E+10	-1.00E+10
							396.143	34.8049	292.37	0.86	8.86	12.67	0.01	-1.00E+10	2289.3	2156.8	-1.00E+10	-1.00E+10	-1.00E+10	-1.00E+10	-1.00E+10	-1.00E+10	-1.00E+10	-1.00E+10	-1.00E+10	0.193
							396.875	-1.00E+10	-1.00E+10	-1.00E+10	-1.00E+10	-1.00E+10	-1.00E+10	-1.00E+10	-1.00E+10	-1.00E+10	-1.00E+10	-1.00E+10	-1.00E+10	-1.00E+10	-1.00E+10	-1.00E+10	-1.00E+10	-1.00E+10	-1.00E+10	-1.00E+10
MR02-K05 Leg1	A02075-1	B	2002-09-18T02:00	218.28	70.56	494	0	25.2405	365.37	0.49	3.17	0.05	0.01	0.1	1833.2	1751	-1.00E+10	-1.00E+10	-1.00E+10	0.154	0.008	0.043	-1.00E+10	-1.00E+10	0.074	-3.67
							4.955	26.2147	378.71	0.53	2.57	0.03	0	0.05	1889.4	1799.3	-1.00E+10	-1.00E+10	-1.00E+10	0.088	0.01	0.022	-1.00E+10	-1.00E+10	0.041	-1.00E+10
							10.072	-1.00E+10	-1.00E+10	-1.00E+10	-1.00E+10	-1.00E+10	-1.00E+10	-1.00E+10	-1.00E+10	-1.00E+10	-1.00E+10	-1.00E+10	-1.00E+10	-1.00E+10	-1.00E+10	-1.00E+10	-1.00E+10	-1.00E+10	-1.00E+10	-1.00E+10
							10.074	-1.00E+10	-1.00E+10	-1.00E+10	-1.00E+10	-1.00E+10	-1.00E+10	-1.00E+10	-1.00E+10	-1.00E+10	-1.00E+10	-1.00E+10	-1.00E+10	-1.00E+10	-1.00E+10	-1.00E+10	-1.00E+10	-1.00E+10	-1.00E+10	-1.00E+10
							10.074	26.7714	387.94	0.55	2.55	0.02	0	0.04	1941.1	1840.9	-1.00E+10	-1.00E+10	-1.00E+10	0.089	0.007	0.025	-1.00E+10	-1.00E+10	0.04	-3.581
							24.708	-1.00E+10	-1.00E+10	-1.00E+10	-1.00E+10	-1.00E+10	-1.00E+10	-1.00E+10	-1.00E+10	-1.00E+10	-1.00E+10	-1.00E+10	-1.00E+10	-1.00E+10	-1.00E+10	-1.00E+10	-1.00E+10	-1.00E+10	-1.00E+10	-1.00E+10
							24.713	29.5811	408.93	0.65	3	0.02	0.01	0.05	2120.7	1989.2	-1.00E+10	-1.00E+10	-1.00E+10	0.123	0.018	0.029	-1.00E+10	-1.00E+10	0.055	-1.00E+10
							49.494	31.8776	368.07	1.06	11.07	3.28	0.1	0.97	2253.1	2142.6	-1.00E+10	-1.00E+10	-1.00E+10	0.148	0.027	0.085	-1.00E+10	-1.00E+10	0.032	-2.622
							49.533	-1.00E+10	-1.00E+10	-1.00E+10	-1.00E+10	-1.00E+10	-1.00E+10	-1.00E+10	-1.00E+10	-1.00E+10	-1.00E+10	-1.00E+10	-1.00E+10	-1.00E+10	-1.00E+10	-1.00E+10	-1.00E+10	-1.00E+10	-1.00E+10	-1.00E+10
							49.539	-1.00E+10	-1.00E+10	-1.00E+10	-1.00E+10	-1.00E+10	-1.00E+10	-1.00E+10	-1.00E+10	-1.00E+10	-1.00E+10	-1.00E+10	-1.00E+10	-1.00E+10	-1.00E+10	-1.00E+10	-1.00E+10	-1.00E+10	-1.00E+10	-1.00E+10
							49.545	-1.00E+10	-1.00E+10	-1.00E+10	-1.00E+10	-1.00E+10	-1.00E+10	-1.00E+10	-1.00E+10	-1.00E+10	-1.00E+10	-1.00E+10	-1.00E+10	-1.00E+10	-1.00E+10	-1.00E+10	-1.00E+10	-1.00E+10	-1.00E+10	-1.00E+10
							49.55	-1.00E+10	-1.00E+10	-1.00E+10	-1.00E+10	-1.00E+10	-1.00E+10	-1.00E+10	-1.00E+10	-1.00E+10	-1.00E+10	-1.00E+10	-1.00E+10	-1.00E+10	-1.00E+10	-1.00E+10	-1.00E+10	-1.00E+10	-1.00E+10	-1.00E+10
							74.125	32.2398	337.94	1.28	17.07	6.81	0.08	0.89	2258.1	2173.6	-1.00E+10	-1.00E+10	-1.00E+10	0.083	0.023	0.039	-1.00E+10	-1.00E+10	0.019	-1.00E+10
							99.084	32.5407	313.06	1.52	25.69	11.1	0.07	0.19	2255.5	2188.1	-1.00E+10	-1.00E+10	-1.00E+10	0.033	0.008	0.016	-1.00E+10	-1.00E+10	0.006	-1.951
							99.122	-1.00E+10	-1.00E+10	-1.00E+10	-1.00E+10	-1.00E+10	-1.00E+10	-1.00E+10	-1.00E+10	-1.00E+10	-1.00E+10	-1.00E+10	-1.00E+10	-1.00E+10	-1.00E+10	-1.00E+10	-1.00E+10	-1.00E+10	-1.00E+10	-1.00E+10
							99.164	-1.00E+10	-1.00E+10	-1.00E+10	-1.00E+10	-1.00E+10	-1.00E+10	-1.00E+10	-1.00E+10	-1.00E+10	-1.00E+10	-1.00E+10	-1.00E+10	-1.00E+10	-1.00E+10	-1.00E+10	-1.00E+10	-1.00E+10	-1.00E+10	-1.00E+10
							123.736	32.8269	305.43	1.61	31.23	13.03	0.07	0.21	2262.4	2200	-1.00E+10	-1.00E+10	-1.00E+10	0.017	0.006	0.01	-1.00E+10	-1.00E+10	0.003	-1.00E+10
							123.786	-1.00E+10	-1.00E+10	-1.00E+10	-1.00E+10	-1.00E+10	-1.00E+10	-1.00E+10	-1.00E+10	-1.00E+10	-1.00E+10	-1.00E+10	-1.00E+10	-1.00E+10	-1.00E+10	-1.00E+10	-1.00E+10	-1.00E+10	-1.00E+10	-1.00E+10
							148.588	33.3664	330.21	1.63	32.56	14.56	0.01	0.02	2279.7	2220.3	-1.00E+10	-1.00E+10	-1.00E+10	0.024	0.006	0.018	-1.00E+10	-1.00E+10	0.002	-1.416
							148.724	-1.00E+10	-1.00E+10	-1.00E+10	-1.00E+10	-1.00E+10	-1.00E+10	-1.00E+10	-1.00E+10	-1.00E+10	-1.00E+10	-1.00E+10	-1.00E+10	-1.00E+10	-1.00E+10	-1.00E+10	-1.00E+10	-1.00E+10	-1.00E+10	-1.00E+10
							148.833	-1.00E+10	-1.00E+10	-1.00E+10	-1.00E+10	-1.00E+10	-1.00E+10	-1.00E+10	-1.00E+10	-1.00E+10	-1.00E+10	-1.00E+10	-1.00E+10	-1.00E+10	-1.00E+10	-1.00E+10	-1.00E+10	-1.00E+10	-1.00E+10	-1.00E+10
							173.695	33.9157	282.62	1.44	27.82	14.44	0.01	0.05	2290.6	2218.4	-1.00E+10	-1.00E+10	-1.00E+10	-1.00E+10	-1.00E+10	-1.00E+10	-1.00E+10	-1.00E+10	-1.00E+10	-1.00E+10
							198.023	34.4686	271.33	1.08	17.02	13.58	0.01	0.04	2283.7	2184	-1.00E+10	-1.00E+10	-1.00E+10	0.013	0.005	0.01	-1.00E+10	-1.00E+10	0.002	-0.154
							198.071	-1.00E+10	-1.00E+10	-1.00E+10	-1.00E+10	-1.00E+10	-1.00E+10	-1.00E+10	-1.00E+10	-1.00E+10	-1.00E+10	-1.00E+10	-1.00E+10	-1.00E+10	-1.00E+10	-1.00E+10	-1.00E+10	-1.00E+10	-1.00E+10	-1.00E+10
							198.141	-1.00E+10	-1.00E+10	-1.00E+10	-1.00E+10	-1.00E+10	-1.00E+10	-1.00E+10	-1.00E+10	-1.00E+10	-1.00E+10	-1.00E+10	-1.00E+10	-1.00E+10	-1.00E+10	-1.00E+10	-1.00E+10	-1.00E+10	-1.00E+10	-1.00E+10
							222.494	34.5432	272.11	1.02	15.5	13.44	0.02	0.04	2283	2179.5	-1.00E+10	-1.00E+10	-1.00E+10	-1.00E+10	-1.00E+10	-1.00E+10	-1.00E+10	-1.00E+10	-1.00E+10	-1.00E+10
							247.495	34.6308	276.34	0.97	13.56	13.21	0.02	0.04	2285.8	2171	-1.00E+10	-1.00E+10	-1.00E+10	-1.00E+10	-1.00E+10	-1.00E+10	-1.00E+10	-1.00E+10	-1.00E+10	0.046
							296.63	34.7513	285.41	0.86	10.44	12.93	0.02	0.03	2287.9	2163.7	-1.00E+10	-1.00E+10	-1.00E+10	-1.00E+10	-1.00E+10	-1.00E+10	-1.00E+10	-1.00E+10	-1.00E+10	-1.00E+10
							296.668	-1.00E+10	-1.00E+10	-1.00E+10	-1.00E+10	-1.00E+10	-1.00E+10	-1.00E+10	-1.00E+10	-1.00E+10	-1.00E+10	-1.00E+10	-1.00E+10	-1.00E+10	-1.00E+10	-1.00E+10	-1.00E+10	-1.00E+10	-1.00E+10	-1.00E+10
							296.707	-1.00E+10	-1.00E+10	-1.00E+10	-1.00E+10	-1.00E+10	-1.00E+10	-1.00E+10	-1.00E+10	-1.00E+10	-1.00E+10	-1.00E+10	-1.00E+10	-1.00E+10	-1.00E+10	-1.00E+10	-1.00E+10	-1.00E+10	-1.00E+10	-1.00E+10
							346.233	34.7915	290.5	0.85	9.45	12.58	0.22	-1.00E+10	2289.7	2158.8	-1.00E+10	-1.00E+10	-1.00E+10	-1.00E+10	-1.00E+10	-1.00E+10	-1.00E+10	-1.00E+10	-1.00E+10	0.165
							395.81	34.8161	293.54	0.83	8.72	12.71	0.01	-1.00E+10	2290.6	2157.1	-1.00E+10	-1.00E+10	-1.00E+10	-1.00E+10	-1.00E+10	-1.00E+10	-1.00E+10	-1.00E+10	-1.00E+10	-1.00E+10
							395.844	-1.00E+10	-1.00E+10	-1.00E+10	-1.00E+10	-1.00E+10	-1.00E+10	-1.00E+10	-1.00E+10	-1.00E+10	-1.00E+10	-1.00E+10	-1.00E+10	-1.00E+10	-1.00E+10	-1.00E+10	-1.00E+10	-1.00E+10	-1.00E+10	-1.00E+10
MR02-K05 Leg1	A02076-1	B	2002-09-18T03:55	218.358	70.418	90	0	24.5457	366.76	0.83	4.18	0.1	0.01	0.06	1813.7	1730	-1.00E+10	-1.00E+10	-1.00E+10	0.254	0.013	0.084	-1.00E+10	-1.00E+10	0.127	-3.627
							4.524	-1.00E+10	-1.00E+10	-1.00E+10	-1.00E+10	-1.00E+10	-1.00E+10	-1.00E+10	-1.00E+10	-1.00E+10	-1.00E+10	-1.00E+10	-1.00E+10	-1.00E+10	-1.00E+10	-1.00E+10	-1.00E+10	-1.00E+10	-1.00E+10	-1.00E+10
							4.528	25.5577	376.64	0.52	2.74	0.02	0.01	0.04	1865.5	1780.3	-1.00E+10	-1.00E+10	-1.00E+10	0.153	0.016	0.04	-1.00E+10	-1.00E+10	0.071	-1.00E+10
							9.932	-1.00E+10	-1.00E+10	-1.00E+10	-1.00E+10	-1.00E+10	-1.00E+10	-1.00E+10	-1.00E+10	-1.00E+10	-1.00E+10	-1.00E+10	-1.00E+10	-1.00E+10	-1.00E+10	-1.00E+10	-1.00E+10	-1.00E+10	-1.00E+10	-1.00E+10
							9.933	-1.00E+10	-1.00E+10	-1.00E+10	-1.00E+10	-1.00E+10	-1.00E+10	-1.00E+10	-1.00E+10	-1.00E+10	-1.00E+10	-1.00E+10	-1.00E+10	-1.00E+10	-1.00E+10	-1.00E+10	-1.00E+10	-1.00E+10	-1.00E+10	-1.00E+10
							9.939	-1.00E+10	-1.00E+10	-1.00E+10	-1.00E+10	-1.00E+10	-1.00E+10	-1.00E+10	-1.00E+10	-1.00E+10	-1.00E+10	-1.00E+10	-1.00E+10	-1.00E+10	-1.00E+10	-1.00E+10	-1.00E+10	-1.00E+10	-1.00E+10	-1.00E+10
							9.941	-1.00E+10	-1.00E+10	-1.00E+10	-1.00E+10	-1.00E+10	-1.00E+10	-1.00E+10	-1.00E+10	-1.00E+10	-1.00E+10	-1.00E+10	-1.00E+10	-1.00E+10	-1.00E+10	-1.00E+10	-1.00E+10	-1.00E+10	-1.00E+10	-1.00E+10
							9.953	-1.00E+10	-1.00E+10	-1.00E+10	-1.00E+10	-1.00E+10	-1.00E+10	-1.00E+10	-1.00E+10	-1.00E+10	-1.00E+10	-1.00E+10	-1.00E+10	-1.00E+10	-1.00E+10	-1.00E+10	-1.00E+10	-1.00E+10	-1.00E+10	-1.00E+10
							9.96	26.5856	392.06	0.54	2.57	0	0.01	0.04	1941.2	1848.8	-1.00E+10	-1.00E+10	-1.00E+10	0.106	0.013	0.036	-1.00E+10	-1.00E+10	0.053	-3.647
							24.936	29.5857	412.42	0.64	2.89	0	0.01	0.05	2126.6	1992.6	-1.00E+10	-1.00E+10	-1.00E+10	0.196	0.022	0.048	-1.00E+10	-1.00E+10	0.091	-1.00E+10
							24.94	-1.00E+10	-1.00E+10	-1.00E+10	-1.00E+10	-1.00E+10	-1.00E+10	-1.00E+10	-1.00E+10	-1.00E+10	-1.00E+10	-1.00E+10	-1.00E+10	-1.00E+10	-1.00E+10	-1.00E+10	-1.00E+10	-1.00E+10	-1.00E+10	-1.00E+10
							49.826	31.5125	394.9	0.88	7.32	1.06	0.07	0.64	2239	2109.9	-1.00E+10	-1.00E+10	-1.00E+10	0.377	0.053	0.114	-1.00E+10	-1.00E+10	0.158	-2.789
							49.986	-1.00E+10	-1.00E+10	-1.00E+10	-1.00E+10	-1.00E+10	-1.00E+10	-1.00E+10	-1.00E+10	-1.00E+10	-1.00E+10	-1.00E+10	-1.00E+10	-1.00E+10	-1.00E+10	-1.00E+10	-1.00E+10	-1.00E+10	-1.00E+10	-1.00E+10
							50.031	-1.00E+10	-1.00E+10	-1.00E+10	-1.00E+10	-1.00E+10	-1.00E+10	-1.00E+10	-1.00E+10	-1.00E+10	-1.00E+10	-1.00E+10	-1.00E+10	-1.00E+10	-1.00E+10	-1.00E+10	-1.00E+10	-1.00E+10	-1.00E+10	-1.00E+10
							50.067	-1.00E+10	-1.00E+10	-1.00E+10	-1.00E+10	-1.00E+10	-1.00E+10	-1.00E+10	-1.00E+10	-1.00E+10	-1.00E+10	-1.00E+10	-1.00E+10	-1.00E+10	-1.00E+10	-1.00E+10	-1.00E+10	-1.00E+10	-1.00E+10	-1.00E+10
							50.084	-1.00E+10	-1.00E+10	-1.00E+10	-1.00E+10	-1.00E+10	-1.00E+10	-1.00E+10	-1.00E+10	-1.00E+10	-1.00E+10	-1.00E+10	-1.00E+10	-1.00E+10	-1.00E+10	-1.00E+10	-1.00E+10	-1.00E+10	-1.00E+10	-1.00E+10
							50.096	-1.00E+10	-1.00E+10	-1.00E+10	-1.00E+10	-1.00E+10	-1.00E+10	-1.00E+10	-1.00E+10	-1.00E+10	-1.00E+10	-1.00E+10	-1.00E+10	-1.00E+10	-1.00E+10	-1.00E+10	-1.00E+10	-1.00E+10	-1.00E+10	-1.00E+10
							50.098	-1.00E+10	-1.00E+10	-1.00E+10	-1.00E+10	-1.00E+10	-1.00E+10	-1.00E+10	-1.00E+10	-1.00E+10	-1.00E+10	-1.00E+10	-1.00E+10	-1.00E+10	-1.00E+10	-1.00E+10	-1.00E+10	-1.00E+10	-1.00E+10	-1.00E+10
							50.131	-1.00E+10	-1.00E+10	-1.00E+10	-1.00E+10	-1.00E+10	-1.00E+10	-1.00E+10	-1.00E+10	-1.00E+10	-1.00E+10	-1.00E+10	-1.00E+10	-1.00E+10	-1.00E+10	-1.00E+10	-1.00E+10	-1.00E+10	-1.00E+10	-1.00E+10
							74.558	32.1804	341.69	1.26	17.25	6.63	0.09	0.79	2256.4	2164.8	-1.00E+10	-1.00E+10	-1.00E+10	0.106	0.033	0.059	-1.00E+10	-1.00E+10	0.026	-1.00E+10
							74.633	-1.00E+10	-1.00E+10	-1.00E+10	-1.00E+10	-1.00E+10	-1.00E+10	-1.00E+10	-1.00E+10	-1.00E+10	-1.00E+10	-1.00E+10	-1.00E+10	-1.00E+10	-1.00E+10	-1.00E+10	-1.00E+10	-1.00E+10	-1.00E+10	-1.00E+10
							74.665	-1.00E+10	-1.00E+10	-1.00E+10	-1.00E+10	-1.00E+10	-1.00E+10	-1.00E+10	-1.00E+10	-1.00E+10	-1.00E+10	-1.00E+10	-1.00E+10	-1.00E+10	-1.00E+10	-1.00E+10	-1.00E+10	-1.00E+10	-1.00E+10	-1.00E+10
							84.651	32.1824	340.75	1.27	17.28	6.64	0.08	0.8	2255.3	2165.2	-1.00E+10	-1.00E+10	-1.00E+10	0.104	0.024	0.05	-1.00E+10	-1.00E+10	0.021	-2.318
							84.655	-1.00E+10	-1.00E+10	-1.00E+10	-1.00E+10	-1.00E+10	-1.00E+10	-1.00E+10	-1.00E+10	-1.00E+10	-1.00E+10	-1.00E+10	-1.00E+10	-1.00E+10	-1.00E+10	-1.00E+10	-1.00E+10	-1.00E+10	-1.00E+10	-1.00E+10
							85.497	-1.00E+10	-1.00E+10	-1.00E+10	-1.00E+10	-1.00E+10	-1.00E+10	-1.00E+10	-1.00E+10	-1.00E+10	-1.00E+10	-1.00E+10	-1.00E+10	-1.00E+10	-1.00E+10	-1.00E+10	-1.00E+10	-1.00E+10	-1.00E+10	-1.00E+10
MR02-K05 Leg1	A02078-1	B	2002-09-19T16:36	226.034	70.876	83	0	-1.00E+10	378.02	0.54	2.43	0.08	0	0.05	-1.00E+10	-1.00E+10	-1.00E+10	-1.00E+10	-1.00E+10	-1.00E+10	-1.00E+10	-1.00E+10	-1.00E+10	-1.00E+10	-1.00E+10	-1.00E+10
							9.661	-1.00E+10	388.54	0.55	2.51	0.03	0	0.06	-1.00E+10	-1.00E+10	-1.00E+10	-1.00E+10	-1.00E+10	-1.00E+10	-1.00E+10	-1.00E+10	-1.00E+10	-1.00E+10	-1.00E+10	-1.00E+10
							9.668	-1.00E+10	-1.00E+10	-1.00E+10	-1.00E+10	-1.00E+10	-1.00E+10	-1.00E+10	-1.00E+10	-1.00E+10	-1.00E+10	-1.00E+10	-1.00E+10	-1.00E+10	-1.00E+10	-1.00E+10	-1.00E+10	-1.00E+10	-1.00E+10	-1.00E+10
							9.67	-1.00E+10	-1.00E+10	-1.00E+10	-1.00E+10	-1.00E+10	-1.00E+10	-1.00E+10	-1.00E+10	-1.00E+10	-1.00E+10	-1.00E+10	-1.00E+10	-1.00E+10	-1.00E+10	-1.00E+10	-1.00E+10	-1.00E+10	-1.00E+10	-1.00E+10
							9.671	-1.00E+10	-1.00E+10	-1.00E+10	-1.00E+10	-1.00E+10	-1.00E+10	-1.00E+10	-1.00E+10	-1.00E+10	-1.00E+10	-1.00E+10	-1.00E+10	-1.00E+10	-1.00E+10	-1.00E+10	-1.00E+10	-1.00E+10	-1.00E+10	-1.00E+10
							9.673	-1.00E+10	-1.00E+10	-1.00E+10	-1.00E+10	-1.00E+10	-1.00E+10	-1.00E+10	-1.00E+10	-1.00E+10	-1.00E+10	-1.00E+10	-1.00E+10	-1.00E+10	-1.00E+10	-1.00E+10	-1.00E+10	-1.00E+10	-1.00E+10	-1.00E+10
							9.681	-1.00E+10	-1.00E+10	-1.00E+10	-1.00E+10	-1.00E+10	-1.00E+10	-1.00E+10	-1.00E+10	-1.00E+10	-1.00E+10	-1.00E+10	-1.00E+10	-1.00E+10	-1.00E+10	-1.00E+10	-1.00E+10	-1.00E+10	-1.00E+10	-1.00E+10
							19.742	-1.00E+10	-1.00E+10	-1.00E+10	-1.00E+10	-1.00E+10	-1.00E+10	-1.00E+10	-1.00E+10	-1.00E+10	-1.00E+10	-1.00E+10	-1.00E+10	-1.00E+10	-1.00E+10	-1.00E+10	-1.00E+10	-1.00E+10	-1.00E+10	-1.00E+10
							24.655	-1.00E+10	405.15	0.68	3.31	0.04	0.01	0.05	-1.00E+10	-1.00E+10	-1.00E+10	-1.00E+10	-1.00E+10	-1.00E+10	-1.00E+10	-1.00E+10	-1.00E+10	-1.00E+10	-1.00E+10	-1.00E+10
							49.733	-1.00E+10	366.62	1.08	11.48	3.76	0.09	0.39	-1.00E+10	-1.00E+10	-1.00E+10	-1.00E+10	-1.00E+10	-1.00E+10	-1.00E+10	-1.00E+10	-1.00E+10	-1.00E+10	-1.00E+10	-1.00E+10
							49.826	-1.00E+10	-1.00E+10	-1.00E+10	-1.00E+10	-1.00E+10	-1.00E+10	-1.00E+10	-1.00E+10	-1.00E+10	-1.00E+10	-1.00E+10	-1.00E+10	-1.00E+10	-1.00E+10	-1.00E+10	-1.00E+10	-1.00E+10	-1.00E+10	-1.00E+10
							56.343	-1.00E+10	-1.00E+10	-1.00E+10	-1.00E+10	-1.00E+10	-1.00E+10	-1.00E+10	-1.00E+10	-1.00E+10	-1.00E+10	-1.00E+10	-1.00E+10	-1.00E+10	-1.00E+10	-1.00E+10	-1.00E+10	-1.00E+10	-1.00E+10	-1.00E+10
							56.371	-1.00E+10	-1.00E+10	-1.00E+10	-1.00E+10	-1.00E+10	-1.00E+10	-1.00E+10	-1.00E+10	-1.00E+10	-1.00E+10	-1.00E+10	-1.00E+10	-1.00E+10	-1.00E+10	-1.00E+10	-1.00E+10	-1.00E+10	-1.00E+10	-1.00E+10
							56.399	-1.00E+10	-1.00E+10	-1.00E+10	-1.00E+10	-1.00E+10	-1.00E+10	-1.00E+10	-1.00E+10	-1.00E+10	-1.00E+10	-1.00E+10	-1.00E+10	-1.00E+10	-1.00E+10	-1.00E+10	-1.00E+10	-1.00E+10	-1.00E+10	-1.00E+10
							56.404	-1.00E+10	-1.00E+10	-1.00E+10	-1.00E+10	-1.00E+10	-1.00E+10	-1.00E+10	-1.00E+10	-1.00E+10	-1.00E+10	-1.00E+10	-1.00E+10	-1.00E+10	-1.00E+10	-1.00E+10	-1.00E+10	-1.00E+10	-1.00E+10	-1.00E+10
							56.421	-1.00E+10	-1.00E+10	-1.00E+10	-1.00E+10	-1.00E+10	-1.00E+10	-1.00E+10	-1.00E+10	-1.00E+10	-1.00E+10	-1.00E+10	-1.00E+10	-1.00E+10	-1.00E+10	-1.00E+10	-1.00E+10	-1.00E+10	-1.00E+10	-1.00E+10
							69.307	-1.00E+10	348.51	1.2	14.25	5.53	0.11	0.57	-1.00E+10	-1.00E+10	-1.00E+10	-1.00E+10	-1.00E+10	-1.00E+10	-1.00E+10	-1.00E+10	-1.00E+10	-1.00E+10	-1.00E+10	-1.00E+10
							69.395	-1.00E+10	-1.00E+10	-1.00E+10	-1.00E+10	-1.00E+10	-1.00E+10	-1.00E+10	-1.00E+10	-1.00E+10	-1.00E+10	-1.00E+10	-1.00E+10	-1.00E+10	-1.00E+10	-1.00E+10	-1.00E+10	-1.00E+10	-1.00E+10	-1.00E+10
MR02-K05 Leg1	A02082-1	B	2002-09-19T23:38	225.964	70.285	35	0	-1.00E+10	368.47	0.39	5.98	0.02	0.02	0.07	-1.00E+10	-1.00E+10	-1.00E+10	-1.00E+10	-1.00E+10	-1.00E+10	-1.00E+10	-1.00E+10	-1.00E+10	-1.00E+10	-1.00E+10	-1.00E+10
							5.532	-1.00E+10	-1.00E+10	-1.00E+10	-1.00E+10	-1.00E+10	-1.00E+10	-1.00E+10	-1.00E+10	-1.00E+10	-1.00E+10	-1.00E+10	-1.00E+10	-1.00E+10	-1.00E+10	-1.00E+10	-1.00E+10	-1.00E+10	-1.00E+10	-1.00E+10
							10.358	-1.00E+10	-1.00E+10	-1.00E+10	-1.00E+10	-1.00E+10	-1.00E+10	-1.00E+10	-1.00E+10	-1.00E+10	-1.00E+10	-1.00E+10	-1.00E+10	-1.00E+10	-1.00E+10	-1.00E+10	-1.00E+10	-1.00E+10	-1.00E+10	-1.00E+10
							10.36	-1.00E+10	411.81	0.6	2.56	0.01	0.01	0.06	-1.00E+10	-1.00E+10	-1.00E+10	-1.00E+10	-1.00E+10	-1.00E+10	-1.00E+10	-1.00E+10	-1.00E+10	-1.00E+10	-1.00E+10	-1.00E+10
							10.369	-1.00E+10	-1.00E+10	-1.00E+10	-1.00E+10	-1.00E+10	-1.00E+10	-1.00E+10	-1.00E+10	-1.00E+10	-1.00E+10	-1.00E+10	-1.00E+10	-1.00E+10	-1.00E+10	-1.00E+10	-1.00E+10	-1.00E+10	-1.00E+10	-1.00E+10
							10.426	-1.00E+10	-1.00E+10	-1.00E+10	-1.00E+10	-1.00E+10	-1.00E+10	-1.00E+10	-1.00E+10	-1.00E+10	-1.00E+10	-1.00E+10	-1.00E+10	-1.00E+10	-1.00E+10	-1.00E+10	-1.00E+10	-1.00E+10	-1.00E+10	-1.00E+10
							20.298	-1.00E+10	407.22	0.67	3.11	-0.01	0.01	0.05	-1.00E+10	-1.00E+10	-1.00E+10	-1.00E+10	-1.00E+10	-1.00E+10	-1.00E+10	-1.00E+10	-1.00E+10	-1.00E+10	-1.00E+10	-1.00E+10
							20.311	-1.00E+10	-1.00E+10	-1.00E+10	-1.00E+10	-1.00E+10	-1.00E+10	-1.00E+10	-1.00E+10	-1.00E+10	-1.00E+10	-1.00E+10	-1.00E+10	-1.00E+10	-1.00E+10	-1.00E+10	-1.00E+10	-1.00E+10	-1.00E+10	-1.00E+10
							30.163	-1.00E+10	-1.00E+10	-1.00E+10	-1.00E+10	-1.00E+10	-1.00E+10	-1.00E+10	-1.00E+10	-1.00E+10	-1.00E+10	-1.00E+10	-1.00E+10	-1.00E+10	-1.00E+10	-1.00E+10	-1.00E+10	-1.00E+10	-1.00E+10	-1.00E+10
							34.868	-1.00E+10	409.75	0.75	4.07	0.02	0	0.06	-1.00E+10	-1.00E+10	-1.00E+10	-1.00E+10	-1.00E+10	-1.00E+10	-1.00E+10	-1.00E+10	-1.00E+10	-1.00E+10	-1.00E+10	-1.00E+10
							34.887	-1.00E+10	-1.00E+10	-1.00E+10	-1.00E+10	-1.00E+10	-1.00E+10	-1.00E+10	-1.00E+10	-1.00E+10	-1.00E+10	-1.00E+10	-1.00E+10	-1.00E+10	-1.00E+10	-1.00E+10	-1.00E+10	-1.00E+10	-1.00E+10	-1.00E+10
							34.898	-1.00E+10	-1.00E+10	-1.00E+10	-1.00E+10	-1.00E+10	-1.00E+10	-1.00E+10	-1.00E+10	-1.00E+10	-1.00E+10	-1.00E+10	-1.00E+10	-1.00E+10	-1.00E+10	-1.00E+10	-1.00E+10	-1.00E+10	-1.00E+10	-1.00E+10
							34.918	-1.00E+10	-1.00E+10	-1.00E+10	-1.00E+10	-1.00E+10	-1.00E+10	-1.00E+10	-1.00E+10	-1.00E+10	-1.00E+10	-1.00E+10	-1.00E+10	-1.00E+10	-1.00E+10	-1.00E+10	-1.00E+10	-1.00E+10	-1.00E+10	-1.00E+10
							34.927	-1.00E+10	-1.00E+10	-1.00E+10	-1.00E+10	-1.00E+10	-1.00E+10	-1.00E+10	-1.00E+10	-1.00E+10	-1.00E+10	-1.00E+10	-1.00E+10	-1.00E+10	-1.00E+10	-1.00E+10	-1.00E+10	-1.00E+10	-1.00E+10	-1.00E+10
MR02-K05 Leg1	A02083-1	B	2002-09-20T01:07	226.399	70.367	62	0	-1.00E+10	372.36	0.4	5.97	0.06	0.03	0.13	-1.00E+10	-1.00E+10	-1.00E+10	-1.00E+10	-1.00E+10	-1.00E+10	-1.00E+10	-1.00E+10	-1.00E+10	-1.00E+10	-1.00E+10	-1.00E+10
							5.083	-1.00E+10	-1.00E+10	-1.00E+10	-1.00E+10	-1.00E+10	-1.00E+10	-1.00E+10	-1.00E+10	-1.00E+10	-1.00E+10	-1.00E+10	-1.00E+10	-1.00E+10	-1.00E+10	-1.00E+10	-1.00E+10	-1.00E+10	-1.00E+10	-1.00E+10
							10.365	-1.00E+10	403.58	0.59	2.87	0.03	0.01	0.06	-1.00E+10	-1.00E+10	-1.00E+10	-1.00E+10	-1.00E+10	-1.00E+10	-1.00E+10	-1.00E+10	-1.00E+10	-1.00E+10	-1.00E+10	-1.00E+10
							10.384	-1.00E+10	-1.00E+10	-1.00E+10	-1.00E+10	-1.00E+10	-1.00E+10	-1.00E+10	-1.00E+10	-1.00E+10	-1.00E+10	-1.00E+10	-1.00E+10	-1.00E+10	-1.00E+10	-1.00E+10	-1.00E+10	-1.00E+10	-1.00E+10	-1.00E+10
							10.401	-1.00E+10	-1.00E+10	-1.00E+10	-1.00E+10	-1.00E+10	-1.00E+10	-1.00E+10	-1.00E+10	-1.00E+10	-1.00E+10	-1.00E+10	-1.00E+10	-1.00E+10	-1.00E+10	-1.00E+10	-1.00E+10	-1.00E+10	-1.00E+10	-1.00E+10
							10.405	-1.00E+10	-1.00E+10	-1.00E+10	-1.00E+10	-1.00E+10	-1.00E+10	-1.00E+10	-1.00E+10	-1.00E+10	-1.00E+10	-1.00E+10	-1.00E+10	-1.00E+10	-1.00E+10	-1.00E+10	-1.00E+10	-1.00E+10	-1.00E+10	-1.00E+10
							10.417	-1.00E+10	-1.00E+10	-1.00E+10	-1.00E+10	-1.00E+10	-1.00E+10	-1.00E+10	-1.00E+10	-1.00E+10	-1.00E+10	-1.00E+10	-1.00E+10	-1.00E+10	-1.00E+10	-1.00E+10	-1.00E+10	-1.00E+10	-1.00E+10	-1.00E+10
							19.187	-1.00E+10	-1.00E+10	-1.00E+10	-1.00E+10	-1.00E+10	-1.00E+10	-1.00E+10	-1.00E+10	-1.00E+10	-1.00E+10	-1.00E+10	-1.00E+10	-1.00E+10	-1.00E+10	-1.00E+10	-1.00E+10	-1.00E+10	-1.00E+10	-1.00E+10
							19.213	-1.00E+10	403.75	0.68	3.3	0.03	0.02	0.07	-1.00E+10	-1.00E+10	-1.00E+10	-1.00E+10	-1.00E+10	-1.00E+10	-1.00E+10	-1.00E+10	-1.00E+10	-1.00E+10	-1.00E+10	-1.00E+10
							22.629	-1.00E+10	-1.00E+10	-1.00E+10	-1.00E+10	-1.00E+10	-1.00E+10	-1.00E+10	-1.00E+10	-1.00E+10	-1.00E+10	-1.00E+10	-1.00E+10	-1.00E+10	-1.00E+10	-1.00E+10	-1.00E+10	-1.00E+10	-1.00E+10	-1.00E+10
							22.639	-1.00E+10	-1.00E+10	-1.00E+10	-1.00E+10	-1.00E+10	-1.00E+10	-1.00E+10	-1.00E+10	-1.00E+10	-1.00E+10	-1.00E+10	-1.00E+10	-1.00E+10	-1.00E+10	-1.00E+10	-1.00E+10	-1.00E+10	-1.00E+10	-1.00E+10
							22.648	-1.00E+10	-1.00E+10	-1.00E+10	-1.00E+10	-1.00E+10	-1.00E+10	-1.00E+10	-1.00E+10	-1.00E+10	-1.00E+10	-1.00E+10	-1.00E+10	-1.00E+10	-1.00E+10	-1.00E+10	-1.00E+10	-1.00E+10	-1.00E+10	-1.00E+10
							22.654	-1.00E+10	-1.00E+10	-1.00E+10	-1.00E+10	-1.00E+10	-1.00E+10	-1.00E+10	-1.00E+10	-1.00E+10	-1.00E+10	-1.00E+10	-1.00E+10	-1.00E+10	-1.00E+10	-1.00E+10	-1.00E+10	-1.00E+10	-1.00E+10	-1.00E+10
							22.664	-1.00E+10	-1.00E+10	-1.00E+10	-1.00E+10	-1.00E+10	-1.00E+10	-1.00E+10	-1.00E+10	-1.00E+10	-1.00E+10	-1.00E+10	-1.00E+10	-1.00E+10	-1.00E+10	-1.00E+10	-1.00E+10	-1.00E+10	-1.00E+10	-1.00E+10
							48.315	-1.00E+10	-1.00E+10	-1.00E+10	-1.00E+10	-1.00E+10	-1.00E+10	-1.00E+10	-1.00E+10	-1.00E+10	-1.00E+10	-1.00E+10	-1.00E+10	-1.00E+10	-1.00E+10	-1.00E+10	-1.00E+10	-1.00E+10	-1.00E+10	-1.00E+10
							48.324	-1.00E+10	371.64	0.99	9.52	2.12	0.1	0.94	-1.00E+10	-1.00E+10	-1.00E+10	-1.00E+10	-1.00E+10	-1.00E+10	-1.00E+10	-1.00E+10	-1.00E+10	-1.00E+10	-1.00E+10	-1.00E+10
							48.335	-1.00E+10	-1.00E+10	-1.00E+10	-1.00E+10	-1.00E+10	-1.00E+10	-1.00E+10	-1.00E+10	-1.00E+10	-1.00E+10	-1.00E+10	-1.00E+10	-1.00E+10	-1.00E+10	-1.00E+10	-1.00E+10	-1.00E+10	-1.00E+10	-1.00E+10
							48.34	-1.00E+10	-1.00E+10	-1.00E+10	-1.00E+10	-1.00E+10	-1.00E+10	-1.00E+10	-1.00E+10	-1.00E+10	-1.00E+10	-1.00E+10	-1.00E+10	-1.00E+10	-1.00E+10	-1.00E+10	-1.00E+10	-1.00E+10	-1.00E+10	-1.00E+10
							48.353	-1.00E+10	-1.00E+10	-1.00E+10	-1.00E+10	-1.00E+10	-1.00E+10	-1.00E+10	-1.00E+10	-1.00E+10	-1.00E+10	-1.00E+10	-1.00E+10	-1.00E+10	-1.00E+10	-1.00E+10	-1.00E+10	-1.00E+10	-1.00E+10	-1.00E+10
MR02-K05 Leg1	A02084-1	B	2002-09-20T03:23	226.846	70.417	35	0	-1.00E+10	367.25	0.52	4.7	0.02	0.02	0.06	-1.00E+10	-1.00E+10	-1.00E+10	-1.00E+10	-1.00E+10	-1.00E+10	-1.00E+10	-1.00E+10	-1.00E+10	-1.00E+10	-1.00E+10	-1.00E+10
							5.368	-1.00E+10	-1.00E+10	-1.00E+10	-1.00E+10	-1.00E+10	-1.00E+10	-1.00E+10	-1.00E+10	-1.00E+10	-1.00E+10	-1.00E+10	-1.00E+10	-1.00E+10	-1.00E+10	-1.00E+10	-1.00E+10	-1.00E+10	-1.00E+10	-1.00E+10
							9.902	-1.00E+10	-1.00E+10	-1.00E+10	-1.00E+10	-1.00E+10	-1.00E+10	-1.00E+10	-1.00E+10	-1.00E+10	-1.00E+10	-1.00E+10	-1.00E+10	-1.00E+10	-1.00E+10	-1.00E+10	-1.00E+10	-1.00E+10	-1.00E+10	-1.00E+10
							9.94	-1.00E+10	-1.00E+10	-1.00E+10	-1.00E+10	-1.00E+10	-1.00E+10	-1.00E+10	-1.00E+10	-1.00E+10	-1.00E+10	-1.00E+10	-1.00E+10	-1.00E+10	-1.00E+10	-1.00E+10	-1.00E+10	-1.00E+10	-1.00E+10	-1.00E+10
							9.95	-1.00E+10	406.67	0.58	2.81	0.01	0.02	0.06	-1.00E+10	-1.00E+10	-1.00E+10	-1.00E+10	-1.00E+10	-1.00E+10	-1.00E+10	-1.00E+10	-1.00E+10	-1.00E+10	-1.00E+10	-1.00E+10
							9.957	-1.00E+10	-1.00E+10	-1.00E+10	-1.00E+10	-1.00E+10	-1.00E+10	-1.00E+10	-1.00E+10	-1.00E+10	-1.00E+10	-1.00E+10	-1.00E+10	-1.00E+10	-1.00E+10	-1.00E+10	-1.00E+10	-1.00E+10	-1.00E+10	-1.00E+10
							19.9	-1.00E+10	406.48	0.65	3.05	0.06	0.06	0.07	-1.00E+10	-1.00E+10	-1.00E+10	-1.00E+10	-1.00E+10	-1.00E+10	-1.00E+10	-1.00E+10	-1.00E+10	-1.00E+10	-1.00E+10	-1.00E+10
							19.914	-1.00E+10	-1.00E+10	-1.00E+10	-1.00E+10	-1.00E+10	-1.00E+10	-1.00E+10	-1.00E+10	-1.00E+10	-1.00E+10	-1.00E+10	-1.00E+10	-1.00E+10	-1.00E+10	-1.00E+10	-1.00E+10	-1.00E+10	-1.00E+10	-1.00E+10
							24.743	-1.00E+10	-1.00E+10	-1.00E+10	-1.00E+10	-1.00E+10	-1.00E+10	-1.00E+10	-1.00E+10	-1.00E+10	-1.00E+10	-1.00E+10	-1.00E+10	-1.00E+10	-1.00E+10	-1.00E+10	-1.00E+10	-1.00E+10	-1.00E+10	-1.00E+10
							24.756	-1.00E+10	-1.00E+10	-1.00E+10	-1.00E+10	-1.00E+10	-1.00E+10	-1.00E+10	-1.00E+10	-1.00E+10	-1.00E+10	-1.00E+10	-1.00E+10	-1.00E+10	-1.00E+10	-1.00E+10	-1.00E+10	-1.00E+10	-1.00E+10	-1.00E+10
							24.762	-1.00E+10	-1.00E+10	-1.00E+10	-1.00E+10	-1.00E+10	-1.00E+10	-1.00E+10	-1.00E+10	-1.00E+10	-1.00E+10	-1.00E+10	-1.00E+10	-1.00E+10	-1.00E+10	-1.00E+10	-1.00E+10	-1.00E+10	-1.00E+10	-1.00E+10
							31.389	-1.00E+10	405.79	0.69	3.2	0.08	0.02	0.23	-1.00E+10	-1.00E+10	-1.00E+10	-1.00E+10	-1.00E+10	-1.00E+10	-1.00E+10	-1.00E+10	-1.00E+10	-1.00E+10	-1.00E+10	-1.00E+10
							31.405	-1.00E+10	-1.00E+10	-1.00E+10	-1.00E+10	-1.00E+10	-1.00E+10	-1.00E+10	-1.00E+10	-1.00E+10	-1.00E+10	-1.00E+10	-1.00E+10	-1.00E+10	-1.00E+10	-1.00E+10	-1.00E+10	-1.00E+10	-1.00E+10	-1.00E+10
MR02-K05 Leg1	A02086-1	B	2002-09-21T16:04	232.002	70.752	52	0	20.9024	374.02	0.34	12.17	0.09	0.03	0.08	1852	1768.2	-1.00E+10	-1.00E+10	-1.00E+10	0.615	0.045	0.168	-1.00E+10	-1.00E+10	0.241	-1.00E+10
							4.83	26.51	378.57	0.6	5.73	0.33	0.05	0.16	2010.6	1903.5	-1.00E+10	-1.00E+10	-1.00E+10	0.535	0.041	0.127	-1.00E+10	-1.00E+10	0.236	-4.008
							9.732	28.851	376.34	0.72	7.17	0.91	0.13	0.33	2116.9	2004.2	-1.00E+10	-1.00E+10	-1.00E+10	0.407	0.029	0.149	-1.00E+10	-1.00E+10	0.136	-1.00E+10
							9.75	-1.00E+10	-1.00E+10	-1.00E+10	-1.00E+10	-1.00E+10	-1.00E+10	-1.00E+10	-1.00E+10	-1.00E+10	-1.00E+10	-1.00E+10	-1.00E+10	-1.00E+10	-1.00E+10	-1.00E+10	-1.00E+10	-1.00E+10	-1.00E+10	-1.00E+10
							14.717	-1.00E+10	-1.00E+10	-1.00E+10	-1.00E+10	-1.00E+10	-1.00E+10	-1.00E+10	-1.00E+10	-1.00E+10	-1.00E+10	-1.00E+10	-1.00E+10	-1.00E+10	-1.00E+10	-1.00E+10	-1.00E+10	-1.00E+10	-1.00E+10	-1.00E+10
							14.723	-1.00E+10	-1.00E+10	-1.00E+10	-1.00E+10	-1.00E+10	-1.00E+10	-1.00E+10	-1.00E+10	-1.00E+10	-1.00E+10	-1.00E+10	-1.00E+10	-1.00E+10	-1.00E+10	-1.00E+10	-1.00E+10	-1.00E+10	-1.00E+10	-1.00E+10
							14.731	-1.00E+10	-1.00E+10	-1.00E+10	-1.00E+10	-1.00E+10	-1.00E+10	-1.00E+10	-1.00E+10	-1.00E+10	-1.00E+10	-1.00E+10	-1.00E+10	-1.00E+10	-1.00E+10	-1.00E+10	-1.00E+10	-1.00E+10	-1.00E+10	-1.00E+10
							24.786	31.4565	354.88	1.06	12.47	2.49	0.16	0.46	2257.6	2158.5	-1.00E+10	-1.00E+10	-1.00E+10	0.197	0.023	0.058	-1.00E+10	-1.00E+10	0.075	-3.242
							40.809	31.6787	350.46	1.12	13.36	2.66	0.18	0.52	2267.8	2171.4	-1.00E+10	-1.00E+10	-1.00E+10	0.174	0.026	0.063	-1.00E+10	-1.00E+10	0.073	-1.00E+10
MR02-K05 Leg1	A02087-1	B	2002-09-21T17:03	232.127	70.754	98	0	20.881	374.47	0.33	12.19	0.02	0.03	0.03	1852.4	1770.6	-1.00E+10	-1.00E+10	-1.00E+10	0.587	0.048	0.191	-1.00E+10	-1.00E+10	0.245	-1.00E+10
							4.764	23.4345	381.18	0.47	6.99	0.03	0.02	0.04	1911.1	1817.9	-1.00E+10	-1.00E+10	-1.00E+10	0.548	0.043	0.155	-1.00E+10	-1.00E+10	0.206	-1.00E+10
							9.618	28.9178	377.85	0.72	6.91	0.82	0.1	0.26	2172	2066.7	-1.00E+10	-1.00E+10	-1.00E+10	0.429	0.034	0.144	-1.00E+10	-1.00E+10	0.181	-3.676
							24.872	31.5307	363.01	0.98	11.33	2.34	0.13	0.31	2255.9	2150	-1.00E+10	-1.00E+10	-1.00E+10	0.211	0.033	0.07	-1.00E+10	-1.00E+10	0.112	-3.175
							49.568	32.0656	346.69	1.16	14.78	4.18	0.13	0.39	2266.1	2173.7	-1.00E+10	-1.00E+10	-1.00E+10	0.158	0.028	0.057	-1.00E+10	-1.00E+10	0.062	-2.828
							74.194	32.182	337.08	1.24	16.87	5.72	0.13	0.31	2267.5	2180.2	-1.00E+10	-1.00E+10	-1.00E+10	0.128	0.025	0.042	-1.00E+10	-1.00E+10	0.049	-2.656
							82.794	32.1772	338.13	1.26	16.73	5.67	0.14	0.3	2267.3	2179.2	-1.00E+10	-1.00E+10	-1.00E+10	0.114	0.023	0.046	-1.00E+10	-1.00E+10	0.05	-2.659
MR02-K05 Leg1	A02089-1	B	2002-09-21T19:06	232.56	70.749	193	0	22.7228	374.96	0.39	9.79	0.07	0.02	0.08	1884.5	1798	-1.00E+10	-1.00E+10	-1.00E+10	0.547	0.03	0.166	-1.00E+10	-1.00E+10	0.205	-1.00E+10
							4.827	24.2065	382.28	0.46	6.85	0.01	0	0.04	1921	1827.7	-1.00E+10	-1.00E+10	-1.00E+10	0.5	0.032	0.172	-1.00E+10	-1.00E+10	0.193	-4.927
							9.654	-1.00E+10	-1.00E+10	-1.00E+10	-1.00E+10	-1.00E+10	-1.00E+10	-1.00E+10	-1.00E+10	-1.00E+10	-1.00E+10	-1.00E+10	-1.00E+10	-1.00E+10	-1.00E+10	-1.00E+10	-1.00E+10	-1.00E+10	-1.00E+10	-1.00E+10
							9.661	-1.00E+10	-1.00E+10	-1.00E+10	-1.00E+10	-1.00E+10	-1.00E+10	-1.00E+10	-1.00E+10	-1.00E+10	-1.00E+10	-1.00E+10	-1.00E+10	-1.00E+10	-1.00E+10	-1.00E+10	-1.00E+10	-1.00E+10	-1.00E+10	-1.00E+10
							9.661	28.8056	397.8	0.65	2.64	0.02	0	0.03	2055.6	1931.1	-1.00E+10	-1.00E+10	-1.00E+10	0.369	0.034	0.142	-1.00E+10	-1.00E+10	0.094	-1.00E+10
							9.678	-1.00E+10	-1.00E+10	-1.00E+10	-1.00E+10	-1.00E+10	-1.00E+10	-1.00E+10	-1.00E+10	-1.00E+10	-1.00E+10	-1.00E+10	-1.00E+10	-1.00E+10	-1.00E+10	-1.00E+10	-1.00E+10	-1.00E+10	-1.00E+10	-1.00E+10
							9.686	-1.00E+10	-1.00E+10	-1.00E+10	-1.00E+10	-1.00E+10	-1.00E+10	-1.00E+10	-1.00E+10	-1.00E+10	-1.00E+10	-1.00E+10	-1.00E+10	-1.00E+10	-1.00E+10	-1.00E+10	-1.00E+10	-1.00E+10	-1.00E+10	-1.00E+10
							9.691	-1.00E+10	-1.00E+10	-1.00E+10	-1.00E+10	-1.00E+10	-1.00E+10	-1.00E+10	-1.00E+10	-1.00E+10	-1.00E+10	-1.00E+10	-1.00E+10	-1.00E+10	-1.00E+10	-1.00E+10	-1.00E+10	-1.00E+10	-1.00E+10	-1.00E+10
							9.693	-1.00E+10	-1.00E+10	-1.00E+10	-1.00E+10	-1.00E+10	-1.00E+10	-1.00E+10	-1.00E+10	-1.00E+10	-1.00E+10	-1.00E+10	-1.00E+10	-1.00E+10	-1.00E+10	-1.00E+10	-1.00E+10	-1.00E+10	-1.00E+10	-1.00E+10
							24.49	30.921	404.62	0.73	3.48	0.02	0.01	0.05	2196	2060.8	-1.00E+10	-1.00E+10	-1.00E+10	0.255	0.023	0.092	-1.00E+10	-1.00E+10	0.091	-3.146
							49.343	32.0626	348.17	1.19	13.9	5.43	0.11	0.17	2250.4	2157.8	-1.00E+10	-1.00E+10	-1.00E+10	-1.00E+10	-1.00E+10	-1.00E+10	-1.00E+10	-1.00E+10	-1.00E+10	-1.00E+10
							74.111	32.2982	307.59	1.47	23.95	10.25	0.09	0.06	2261.6	2194.9	-1.00E+10	-1.00E+10	-1.00E+10	0.06	0.014	0.03	-1.00E+10	-1.00E+10	0.014	-2.173
							98.893	32.8022	296.37	1.65	30.35	13.27	0.01	0.02	2265.1	2204.9	-1.00E+10	-1.00E+10	-1.00E+10	0.042	0.011	0.03	-1.00E+10	-1.00E+10	0.004	-1.00E+10
							123.559	33.0195	286.81	1.65	32.95	14.37	0.01	0.02	2265.9	2215.6	-1.00E+10	-1.00E+10	-1.00E+10	0.031	0.007	0.02	-1.00E+10	-1.00E+10	0.004	-1.642
							148.239	33.3282	271.49	1.66	32.36	15.19	0.01	0.01	2276.2	2223.2	-1.00E+10	-1.00E+10	-1.00E+10	0.021	0.006	0.019	-1.00E+10	-1.00E+10	0.003	-1.00E+10
							178.844	33.9217	257.43	1.45	28.3	15.25	0.02	0.01	2283.6	2218.5	-1.00E+10	-1.00E+10	-1.00E+10	0.019	0.007	0.011	-1.00E+10	-1.00E+10	0.003	-0.8
MR02-K05 Leg1	A02099-1	B	2002-09-26T17:40	220.505	69.892	36	0	-1.00E+10	-1.00E+10	1.66	24.99	9.72	0.24	0.31	2244.7	2165.4	-1.00E+10	-1.00E+10	-1.00E+10	0.158	0.066	0.056	-1.00E+10	-1.00E+10	0.01	-1.00E+10
							9.476	32.6107	-1.00E+10	1.58	26.24	10.83	0.1	0.27	2257.7	2189.2	-1.00E+10	-1.00E+10	-1.00E+10	0.085	0.027	0.026	-1.00E+10	-1.00E+10	0.008	-1.00E+10
							9.686	-1.00E+10	-1.00E+10	-1.00E+10	-1.00E+10	-1.00E+10	-1.00E+10	-1.00E+10	-1.00E+10	-1.00E+10	-1.00E+10	-1.00E+10	-1.00E+10	-1.00E+10	-1.00E+10	-1.00E+10	-1.00E+10	-1.00E+10	-1.00E+10	-1.00E+10
							9.693	-1.00E+10	-1.00E+10	-1.00E+10	-1.00E+10	-1.00E+10	-1.00E+10	-1.00E+10	-1.00E+10	-1.00E+10	-1.00E+10	-1.00E+10	-1.00E+10	-1.00E+10	-1.00E+10	-1.00E+10	-1.00E+10	-1.00E+10	-1.00E+10	-1.00E+10
							12.855	-1.00E+10	-1.00E+10	-1.00E+10	-1.00E+10	-1.00E+10	-1.00E+10	-1.00E+10	-1.00E+10	-1.00E+10	-1.00E+10	-1.00E+10	-1.00E+10	-1.00E+10	-1.00E+10	-1.00E+10	-1.00E+10	-1.00E+10	-1.00E+10	-1.00E+10
							13.279	-1.00E+10	-1.00E+10	-1.00E+10	-1.00E+10	-1.00E+10	-1.00E+10	-1.00E+10	-1.00E+10	-1.00E+10	-1.00E+10	-1.00E+10	-1.00E+10	-1.00E+10	-1.00E+10	-1.00E+10	-1.00E+10	-1.00E+10	-1.00E+10	-1.00E+10
							13.292	-1.00E+10	-1.00E+10	-1.00E+10	-1.00E+10	-1.00E+10	-1.00E+10	-1.00E+10	-1.00E+10	-1.00E+10	-1.00E+10	-1.00E+10	-1.00E+10	-1.00E+10	-1.00E+10	-1.00E+10	-1.00E+10	-1.00E+10	-1.00E+10	-1.00E+10
							19.949	32.6525	-1.00E+10	1.53	26.39	11.1	0.08	0.28	2258.3	2190.7	-1.00E+10	-1.00E+10	-1.00E+10	0.066	0.02	0.039	-1.00E+10	-1.00E+10	0.007	-1.00E+10
							29.382	32.655	-1.00E+10	1.53	26.47	11.18	0.07	0.27	2259.8	2189.7	-1.00E+10	-1.00E+10	-1.00E+10	0.065	0.019	0.039	-1.00E+10	-1.00E+10	0.007	-1.00E+10
							34.305	32.6552	-1.00E+10	1.54	26.53	11.12	0.08	0.26	2262.2	2190.5	-1.00E+10	-1.00E+10	-1.00E+10	0.062	0.022	0.034	-1.00E+10	-1.00E+10	0.007	-1.00E+10
MR02-K05 Leg1	A02101-1	B	2002-09-26T19:44	220.895	69.949	168	0	27.731	-1.00E+10	0.58	3.53	0.09	0.02	0.05	2002.9	1882.9	-1.00E+10	-1.00E+10	-1.00E+10	0.404	0.037	0.152	-1.00E+10	-1.00E+10	0.166	-1.00E+10
							5.082	-1.00E+10	-1.00E+10	-1.00E+10	-1.00E+10	-1.00E+10	-1.00E+10	-1.00E+10	-1.00E+10	-1.00E+10	-1.00E+10	-1.00E+10	-1.00E+10	-1.00E+10	-1.00E+10	-1.00E+10	-1.00E+10	-1.00E+10	-1.00E+10	-1.00E+10
							9.399	28.2543	-1.00E+10	0.61	3.2	0.04	0.01	0.04	2041.1	1918.6	-1.00E+10	-1.00E+10	-1.00E+10	0.321	0.024	0.092	-1.00E+10	-1.00E+10	0.138	-1.00E+10
							9.685	-1.00E+10	-1.00E+10	-1.00E+10	-1.00E+10	-1.00E+10	-1.00E+10	-1.00E+10	-1.00E+10	-1.00E+10	-1.00E+10	-1.00E+10	-1.00E+10	-1.00E+10	-1.00E+10	-1.00E+10	-1.00E+10	-1.00E+10	-1.00E+10	-1.00E+10
							9.804	-1.00E+10	-1.00E+10	-1.00E+10	-1.00E+10	-1.00E+10	-1.00E+10	-1.00E+10	-1.00E+10	-1.00E+10	-1.00E+10	-1.00E+10	-1.00E+10	-1.00E+10	-1.00E+10	-1.00E+10	-1.00E+10	-1.00E+10	-1.00E+10	-1.00E+10
							20.162	29.6557	-1.00E+10	0.65	2.93	0.06	0	0.03	2123.4	1987.2	-1.00E+10	-1.00E+10	-1.00E+10	0.23	0.012	0.06	-1.00E+10	-1.00E+10	0.077	-1.00E+10
							29.686	30.986	-1.00E+10	0.75	4.16	0.09	0	0.05	2199.8	2064.3	-1.00E+10	-1.00E+10	-1.00E+10	0.245	0.029	0.072	-1.00E+10	-1.00E+10	0.091	-1.00E+10
							39.302	-1.00E+10	-1.00E+10	-1.00E+10	-1.00E+10	-1.00E+10	-1.00E+10	-1.00E+10	-1.00E+10	-1.00E+10	-1.00E+10	-1.00E+10	-1.00E+10	-1.00E+10	-1.00E+10	-1.00E+10	-1.00E+10	-1.00E+10	-1.00E+10	-1.00E+10
							49.492	31.9167	-1.00E+10	1.07	9.54	3.34	0.07	0.81	2255.9	2145.6	-1.00E+10	-1.00E+10	-1.00E+10	0.19	0.036	0.097	-1.00E+10	-1.00E+10	0.037	-1.00E+10
							74.687	32.4167	-1.00E+10	1.45	21.85	9.85	0.06	0.18	2252.2	2175.2	-1.00E+10	-1.00E+10	-1.00E+10	0.063	0.011	0.032	-1.00E+10	-1.00E+10	0.013	-1.00E+10
							100.284	32.8703	-1.00E+10	1.68	31.64	13.84	0.01	0.01	2260.6	2203.6	-1.00E+10	-1.00E+10	-1.00E+10	0.027	0.004	0.014	-1.00E+10	-1.00E+10	0.002	-1.00E+10
							154.054	33.9066	-1.00E+10	1.45	27.25	14.47	0.01	0.02	2283.8	2215.4	-1.00E+10	-1.00E+10	-1.00E+10	0.025	0.011	0.015	-1.00E+10	-1.00E+10	0.003	-1.00E+10
MR02-K05 Leg1	A02103-1	B	2002-09-26T22:14	221.34	69.997	290	0	25.7981	-1.00E+10	0.5	3.99	0.1	0	0.08	1873.1	1772.7	-1.00E+10	-1.00E+10	-1.00E+10	0.333	0.049	0.082	-1.00E+10	-1.00E+10	0.126	-1.00E+10
							5.538	-1.00E+10	-1.00E+10	-1.00E+10	-1.00E+10	-1.00E+10	-1.00E+10	-1.00E+10	-1.00E+10	-1.00E+10	-1.00E+10	-1.00E+10	-1.00E+10	-1.00E+10	-1.00E+10	-1.00E+10	-1.00E+10	-1.00E+10	-1.00E+10	-1.00E+10
							8.974	-1.00E+10	-1.00E+10	-1.00E+10	-1.00E+10	-1.00E+10	-1.00E+10	-1.00E+10	-1.00E+10	-1.00E+10	-1.00E+10	-1.00E+10	-1.00E+10	-1.00E+10	-1.00E+10	-1.00E+10	-1.00E+10	-1.00E+10	-1.00E+10	-1.00E+10
							9.012	-1.00E+10	-1.00E+10	-1.00E+10	-1.00E+10	-1.00E+10	-1.00E+10	-1.00E+10	-1.00E+10	-1.00E+10	-1.00E+10	-1.00E+10	-1.00E+10	-1.00E+10	-1.00E+10	-1.00E+10	-1.00E+10	-1.00E+10	-1.00E+10	-1.00E+10
							9.251	25.8562	-1.00E+10	0.49	3.98	0.06	0	0.05	1874.9	1775.2	-1.00E+10	-1.00E+10	-1.00E+10	0.222	0.029	0.086	-1.00E+10	-1.00E+10	0.112	-1.00E+10
							9.383	-1.00E+10	-1.00E+10	-1.00E+10	-1.00E+10	-1.00E+10	-1.00E+10	-1.00E+10	-1.00E+10	-1.00E+10	-1.00E+10	-1.00E+10	-1.00E+10	-1.00E+10	-1.00E+10	-1.00E+10	-1.00E+10	-1.00E+10	-1.00E+10	-1.00E+10
							9.529	-1.00E+10	-1.00E+10	-1.00E+10	-1.00E+10	-1.00E+10	-1.00E+10	-1.00E+10	-1.00E+10	-1.00E+10	-1.00E+10	-1.00E+10	-1.00E+10	-1.00E+10	-1.00E+10	-1.00E+10	-1.00E+10	-1.00E+10	-1.00E+10	-1.00E+10
							19.656	29.287	-1.00E+10	0.63	2.8	0.01	0	0.06	2100.9	1966.6	-1.00E+10	-1.00E+10	-1.00E+10	0.178	0.02	0.056	-1.00E+10	-1.00E+10	0.131	-1.00E+10
							29.114	29.9718	-1.00E+10	0.66	2.93	0.05	0	0.04	2148.1	2008.8	-1.00E+10	-1.00E+10	-1.00E+10	0.269	0.016	0.081	-1.00E+10	-1.00E+10	0.129	-1.00E+10
							29.169	-1.00E+10	-1.00E+10	-1.00E+10	-1.00E+10	-1.00E+10	-1.00E+10	-1.00E+10	-1.00E+10	-1.00E+10	-1.00E+10	-1.00E+10	-1.00E+10	-1.00E+10	-1.00E+10	-1.00E+10	-1.00E+10	-1.00E+10	-1.00E+10	-1.00E+10
							29.24	-1.00E+10	-1.00E+10	-1.00E+10	-1.00E+10	-1.00E+10	-1.00E+10	-1.00E+10	-1.00E+10	-1.00E+10	-1.00E+10	-1.00E+10	-1.00E+10	-1.00E+10	-1.00E+10	-1.00E+10	-1.00E+10	-1.00E+10	-1.00E+10	-1.00E+10
							29.83	-1.00E+10	-1.00E+10	-1.00E+10	-1.00E+10	-1.00E+10	-1.00E+10	-1.00E+10	-1.00E+10	-1.00E+10	-1.00E+10	-1.00E+10	-1.00E+10	-1.00E+10	-1.00E+10	-1.00E+10	-1.00E+10	-1.00E+10	-1.00E+10	-1.00E+10
							49.324	31.6766	-1.00E+10	0.97	8.82	2.02	0.09	0.79	2247.9	2126.6	-1.00E+10	-1.00E+10	-1.00E+10	0.117	0.021	0.054	-1.00E+10	-1.00E+10	0.016	-1.00E+10
							74.371	32.2089	-1.00E+10	1.31	16.98	7.41	0.07	0.36	2241.8	2159	-1.00E+10	-1.00E+10	-1.00E+10	0.118	0.026	0.044	-1.00E+10	-1.00E+10	0.04	-1.00E+10
							99.572	-1.00E+10	-1.00E+10	-1.00E+10	-1.00E+10	-1.00E+10	-1.00E+10	-1.00E+10	-1.00E+10	-1.00E+10	-1.00E+10	-1.00E+10	-1.00E+10	-1.00E+10	-1.00E+10	-1.00E+10	-1.00E+10	-1.00E+10	-1.00E+10	-1.00E+10
							100.066	32.7775	-1.00E+10	1.63	30.29	13.11	0.04	0.04	2261.4	2202.2	-1.00E+10	-1.00E+10	-1.00E+10	0.036	0.01	0.02	-1.00E+10	-1.00E+10	0.005	-1.00E+10
							123.475	33.2369	-1.00E+10	1.68	33.18	14.66	0.01	0.02	2275.4	2216.4	-1.00E+10	-1.00E+10	-1.00E+10	0.023	0.008	0.012	-1.00E+10	-1.00E+10	0.003	-1.00E+10
							148.04	-1.00E+10	-1.00E+10	-1.00E+10	-1.00E+10	-1.00E+10	-1.00E+10	-1.00E+10	-1.00E+10	-1.00E+10	-1.00E+10	-1.00E+10	-1.00E+10	-1.00E+10	-1.00E+10	-1.00E+10	-1.00E+10	-1.00E+10	-1.00E+10	-1.00E+10
							148.598	33.8366	-1.00E+10	1.48	28.29	14.36	0	0.02	2290.3	2218.2	-1.00E+10	-1.00E+10	-1.00E+10	0.017	0.004	0.012	-1.00E+10	-1.00E+10	0.002	-1.00E+10
							172.644	34.3692	-1.00E+10	1.15	19.22	13.73	0.01	0.02	-1.00E+10	2189.5	-1.00E+10	-1.00E+10	-1.00E+10	-1.00E+10	-1.00E+10	-1.00E+10	-1.00E+10	-1.00E+10	-1.00E+10	-1.00E+10
							197.605	-1.00E+10	-1.00E+10	-1.00E+10	-1.00E+10	-1.00E+10	-1.00E+10	-1.00E+10	-1.00E+10	-1.00E+10	-1.00E+10	-1.00E+10	-1.00E+10	-1.00E+10	-1.00E+10	-1.00E+10	-1.00E+10	-1.00E+10	-1.00E+10	-1.00E+10
							197.668	34.6299	-1.00E+10	0.98	14.08	13.22	0.01	0.02	2286.6	2174.3	-1.00E+10	-1.00E+10	-1.00E+10	0.02	0.007	0.016	-1.00E+10	-1.00E+10	0.004	-1.00E+10
							265.249	34.7955	-1.00E+10	0.92	11.46	12.9	0.04	0.02	2286.7	2163.6	-1.00E+10	-1.00E+10	-1.00E+10	-1.00E+10	-1.00E+10	-1.00E+10	-1.00E+10	-1.00E+10	-1.00E+10	-1.00E+10
							265.573	-1.00E+10	-1.00E+10	-1.00E+10	-1.00E+10	-1.00E+10	-1.00E+10	-1.00E+10	-1.00E+10	-1.00E+10	-1.00E+10	-1.00E+10	-1.00E+10	-1.00E+10	-1.00E+10	-1.00E+10	-1.00E+10	-1.00E+10	-1.00E+10	-1.00E+10
MR02-K05 Leg1	A02105-1	B	2002-09-27T02:36	220.836	70.505	889	0	25.7802	-1.00E+10	0.52	3.32	0.04	0	0.06	1877.8	1788.9	-1.00E+10	-1.00E+10	-1.00E+10	0.195	0.019	0.064	-1.00E+10	-1.00E+10	0.08	-1.00E+10
							5.632	-1.00E+10	-1.00E+10	-1.00E+10	-1.00E+10	-1.00E+10	-1.00E+10	-1.00E+10	-1.00E+10	-1.00E+10	-1.00E+10	-1.00E+10	-1.00E+10	-1.00E+10	-1.00E+10	-1.00E+10	-1.00E+10	-1.00E+10	-1.00E+10	-1.00E+10
							9.477	26.6663	-1.00E+10	0.54	3.12	0.03	0	0.04	2157.8	1833.1	-1.00E+10	-1.00E+10	-1.00E+10	0.142	0.012	0.075	-1.00E+10	-1.00E+10	0.076	-1.00E+10
							9.483	-1.00E+10	-1.00E+10	-1.00E+10	-1.00E+10	-1.00E+10	-1.00E+10	-1.00E+10	-1.00E+10	-1.00E+10	-1.00E+10	-1.00E+10	-1.00E+10	-1.00E+10	-1.00E+10	-1.00E+10	-1.00E+10	-1.00E+10	-1.00E+10	-1.00E+10
							9.516	-1.00E+10	-1.00E+10	-1.00E+10	-1.00E+10	-1.00E+10	-1.00E+10	-1.00E+10	-1.00E+10	-1.00E+10	-1.00E+10	-1.00E+10	-1.00E+10	-1.00E+10	-1.00E+10	-1.00E+10	-1.00E+10	-1.00E+10	-1.00E+10	-1.00E+10
							19.553	30.1471	-1.00E+10	0.66	3.03	0.01	0	0.04	2157.8	2016.7	-1.00E+10	-1.00E+10	-1.00E+10	0.156	0.024	0.08	-1.00E+10	-1.00E+10	0.099	-1.00E+10
							29.43	31.1533	-1.00E+10	0.75	3.34	0.08	0.01	0.06	2213.2	2075.8	-1.00E+10	-1.00E+10	-1.00E+10	0.337	0.032	0.087	-1.00E+10	-1.00E+10	0.189	-1.00E+10
							39.317	-1.00E+10	-1.00E+10	-1.00E+10	-1.00E+10	-1.00E+10	-1.00E+10	-1.00E+10	-1.00E+10	-1.00E+10	-1.00E+10	-1.00E+10	-1.00E+10	-1.00E+10	-1.00E+10	-1.00E+10	-1.00E+10	-1.00E+10	-1.00E+10	-1.00E+10
							48.994	32.0082	-1.00E+10	1.19	16.53	5.29	0.14	1.13	2255	2160.7	-1.00E+10	-1.00E+10	-1.00E+10	0.126	0.032	0.048	-1.00E+10	-1.00E+10	0.032	-1.00E+10
							73.878	32.2935	-1.00E+10	1.36	26.03	7.44	0.11	1.89	2245.5	2153.9	-1.00E+10	-1.00E+10	-1.00E+10	0.06	0.046	0.02	-1.00E+10	-1.00E+10	0.005	-1.00E+10
							98.813	32.378	-1.00E+10	1.38	27.15	8.36	0.07	1.65	2244.9	2158.8	-1.00E+10	-1.00E+10	-1.00E+10	0.018	0.007	0.009	-1.00E+10	-1.00E+10	0.003	-1.00E+10
							123.62	32.5041	-1.00E+10	1.41	28.28	8.73	0.07	1.66	2254.4	2163.9	-1.00E+10	-1.00E+10	-1.00E+10	0.017	0.006	0.007	-1.00E+10	-1.00E+10	0.003	-1.00E+10
							147.881	32.5955	-1.00E+10	1.42	29.18	8.91	0.07	1.68	2260.8	2169.4	-1.00E+10	-1.00E+10	-1.00E+10	0.017	0.007	0.011	-1.00E+10	-1.00E+10	0.003	-1.00E+10
							172.391	32.7053	-1.00E+10	1.47	30.68	9.95	0.07	1.41	2261.2	2176.5	-1.00E+10	-1.00E+10	-1.00E+10	0.014	0.007	0.008	-1.00E+10	-1.00E+10	0.003	-1.00E+10
							197.251	32.928	-1.00E+10	1.6	32.27	12.77	0.1	0.42	2268.3	2201.9	-1.00E+10	-1.00E+10	-1.00E+10	-1.00E+10	-1.00E+10	-1.00E+10	-1.00E+10	-1.00E+10	-1.00E+10	-1.00E+10
							296.868	34.5494	-1.00E+10	1	14.89	13.34	0.01	0.01	2279.7	2181.4	-1.00E+10	-1.00E+10	-1.00E+10	-1.00E+10	-1.00E+10	-1.00E+10	-1.00E+10	-1.00E+10	-1.00E+10	-1.00E+10
MR02-K05 Leg1	A02112-1	B	2002-09-27T23:47	222.163	70.098	129	0	25.2153	-1.00E+10	0.5	3.42	0.07	0.01	0.1	1840.9	1754.6	-1.00E+10	-1.00E+10	-1.00E+10	0.401	0.03	0.131	-1.00E+10	-1.00E+10	0.112	-1.00E+10
							10.268	26.8042	-1.00E+10	0.54	3.07	0.03	0	0.04	1937.7	1836.3	-1.00E+10	-1.00E+10	-1.00E+10	0.319	0.015	0.123	-1.00E+10	-1.00E+10	0.115	-1.00E+10
							19.853	29.4404	-1.00E+10	0.64	2.75	0.03	0	0.06	2110.7	1979.2	-1.00E+10	-1.00E+10	-1.00E+10	0.273	0.02	0.097	-1.00E+10	-1.00E+10	0.112	-1.00E+10
							29.534	30.2788	-1.00E+10	0.7	3.17	0.17	0.01	0.14	2178.8	2044.3	-1.00E+10	-1.00E+10	-1.00E+10	0.364	0.027	0.102	-1.00E+10	-1.00E+10	0.171	-1.00E+10
							49.866	31.4372	-1.00E+10	0.87	6.22	0.87	0.06	0.57	2241.4	2115.2	-1.00E+10	-1.00E+10	-1.00E+10	0.148	0.027	0.064	-1.00E+10	-1.00E+10	0.022	-1.00E+10
							74.207	33.9217	-1.00E+10	1.43	26.66	14.25	0.01	0.02	2284.3	2210.5	-1.00E+10	-1.00E+10	-1.00E+10	0.02	-1.00E+10	0.011	-1.00E+10	-1.00E+10	0.002	-1.00E+10
							99.305	34.3378	-1.00E+10	1.17	19.73	13.75	0.01	0.03	2280.3	2192	-1.00E+10	-1.00E+10	-1.00E+10	0.019	0.008	0.008	-1.00E+10	-1.00E+10	0.002	-1.00E+10
							114.174	34.3489	-1.00E+10	1.17	19.55	13.7	0.02	0.03	2280.4	2190.9	-1.00E+10	-1.00E+10	-1.00E+10	0.021	0.008	0.01	-1.00E+10	-1.00E+10	0.002	-1.00E+10
MR02-K05 Leg1	A02114-1	B	2002-09-28T02:08	222.999	70.201	52	0	23.2619	-1.00E+10	0.47	5.93	0.05	0.03	0.06	1792.6	1713.1	-1.00E+10	-1.00E+10	-1.00E+10	0.829	0.041	0.325	-1.00E+10	-1.00E+10	0.186	-1.00E+10
							9.771	24.5919	-1.00E+10	0.5	4.76	0.03	0.02	0.05	1850.4	1758.2	-1.00E+10	-1.00E+10	-1.00E+10	0.715	0.036	0.308	-1.00E+10	-1.00E+10	0.168	-1.00E+10
							20.203	28.8348	-1.00E+10	0.64	3.23	0.09	0.02	0.09	2082.6	1953.3	-1.00E+10	-1.00E+10	-1.00E+10	0.35	0.03	0.101	-1.00E+10	-1.00E+10	0.163	-1.00E+10
							29.765	30.312	-1.00E+10	0.78	4.5	0.35	0.05	0.27	2181.5	2051.8	-1.00E+10	-1.00E+10	-1.00E+10	0.322	0.03	0.123	-1.00E+10	-1.00E+10	0.125	-1.00E+10
							37.879	30.5076	-1.00E+10	0.82	5.06	0.45	0.07	0.37	2196.7	2068.9	-1.00E+10	-1.00E+10	-1.00E+10	0.281	0.034	0.132	-1.00E+10	-1.00E+10	0.105	-1.00E+10
MR02-K05 Leg1	A02115-1	B	2002-09-30T08:08	214.06	71.046	1628	5.929	26.8675	-1.00E+10	-1.00E+10	-1.00E+10	-1.00E+10	-1.00E+10	-1.00E+10	-1.00E+10	-1.00E+10	-1.00E+10	-1.00E+10	-1.00E+10	-1.00E+10	-1.00E+10	-1.00E+10	-1.00E+10	-1.00E+10	-1.00E+10	-1.00E+10
							49.438	31.9089	-1.00E+10	-1.00E+10	-1.00E+10	-1.00E+10	-1.00E+10	-1.00E+10	-1.00E+10	-1.00E+10	-1.00E+10	-1.00E+10	-1.00E+10	-1.00E+10	-1.00E+10	-1.00E+10	-1.00E+10	-1.00E+10	-1.00E+10	-1.00E+10
							101.659	32.6615	-1.00E+10	-1.00E+10	-1.00E+10	-1.00E+10	-1.00E+10	-1.00E+10	-1.00E+10	-1.00E+10	-1.00E+10	-1.00E+10	-1.00E+10	-1.00E+10	-1.00E+10	-1.00E+10	-1.00E+10	-1.00E+10	-1.00E+10	-1.00E+10
							198.225	34.069	-1.00E+10	-1.00E+10	-1.00E+10	-1.00E+10	-1.00E+10	-1.00E+10	-1.00E+10	-1.00E+10	-1.00E+10	-1.00E+10	-1.00E+10	-1.00E+10	-1.00E+10	-1.00E+10	-1.00E+10	-1.00E+10	-1.00E+10	-1.00E+10
							294.716	34.7368	-1.00E+10	-1.00E+10	-1.00E+10	-1.00E+10	-1.00E+10	-1.00E+10	-1.00E+10	-1.00E+10	-1.00E+10	-1.00E+10	-1.00E+10	-1.00E+10	-1.00E+10	-1.00E+10	-1.00E+10	-1.00E+10	-1.00E+10	-1.00E+10
MR02-K05 Leg1	A02117-1	B	2002-09-30T21:02	207.5	71.333	1628	9.897	-1.00E+10	360.96	-1.00E+10	-1.00E+10	-1.00E+10	-1.00E+10	-1.00E+10	-1.00E+10	-1.00E+10	-1.00E+10	-1.00E+10	-1.00E+10	-1.00E+10	-1.00E+10	-1.00E+10	-1.00E+10	-1.00E+10	-1.00E+10	-1.00E+10
							53.314	-1.00E+10	318.73	0.83	9.15	0.69	0.1	1.32	-1.00E+10	-1.00E+10	-1.00E+10	-1.00E+10	-1.00E+10	0.15	-1.00E+10	-1.00E+10	-1.00E+10	-1.00E+10	-1.00E+10	-1.00E+10
MR02-K05 Leg1	A02118-1	B	2002-09-30T22:34	207.503	71.5	110	39.447	-1.00E+10	382.6	-1.00E+10	-1.00E+10	-1.00E+10	-1.00E+10	-1.00E+10	-1.00E+10	-1.00E+10	-1.00E+10	-1.00E+10	-1.00E+10	-1.00E+10	-1.00E+10	-1.00E+10	-1.00E+10	-1.00E+10	-1.00E+10	-1.00E+10
							50.223	-1.00E+10	372.21	0.77	9.12	0.73	0.05	1.08	-1.00E+10	-1.00E+10	-1.00E+10	-1.00E+10	-1.00E+10	0.148	-1.00E+10	-1.00E+10	-1.00E+10	-1.00E+10	-1.00E+10	-1.00E+10
							99.594	-1.00E+10	342.63	1.28	18.52	5.86	0.12	1.36	-1.00E+10	-1.00E+10	-1.00E+10	-1.00E+10	-1.00E+10	0.113	-1.00E+10	-1.00E+10	-1.00E+10	-1.00E+10	-1.00E+10	-1.00E+10
MR02-K05 Leg1	A02119-1	B	2002-10-01T00:01	207.503	71.669	330	19.478	-1.00E+10	400.69	-1.00E+10	-1.00E+10	-1.00E+10	-1.00E+10	-1.00E+10	-1.00E+10	-1.00E+10	-1.00E+10	-1.00E+10	-1.00E+10	-1.00E+10	-1.00E+10	-1.00E+10	-1.00E+10	-1.00E+10	-1.00E+10	-1.00E+10
							90.674	-1.00E+10	316.53	1.55	27.95	10.18	0.1	1.21	-1.00E+10	-1.00E+10	-1.00E+10	-1.00E+10	-1.00E+10	0.052	-1.00E+10	-1.00E+10	-1.00E+10	-1.00E+10	-1.00E+10	-1.00E+10
							108.547	-1.00E+10	302.41	1.7	33.95	12.6	0.11	1.24	-1.00E+10	-1.00E+10	-1.00E+10	-1.00E+10	-1.00E+10	0.051	-1.00E+10	-1.00E+10	-1.00E+10	-1.00E+10	-1.00E+10	-1.00E+10
							123.259	-1.00E+10	294.13	1.73	35.02	14.24	0.07	0.36	-1.00E+10	-1.00E+10	-1.00E+10	-1.00E+10	-1.00E+10	0.029	-1.00E+10	-1.00E+10	-1.00E+10	-1.00E+10	-1.00E+10	-1.00E+10
							148.445	-1.00E+10	292.82	1.67	35.57	14.85	0.05	0.21	-1.00E+10	-1.00E+10	-1.00E+10	-1.00E+10	-1.00E+10	0.023	-1.00E+10	-1.00E+10	-1.00E+10	-1.00E+10	-1.00E+10	-1.00E+10
MR02-K05 Leg1	A02120-1	B	2002-10-01T02:00	207.499	71.835	1337	20.255	-1.00E+10	334.04	-1.00E+10	-1.00E+10	-1.00E+10	-1.00E+10	-1.00E+10	-1.00E+10	-1.00E+10	-1.00E+10	-1.00E+10	-1.00E+10	-1.00E+10	-1.00E+10	-1.00E+10	-1.00E+10	-1.00E+10	-1.00E+10	-1.00E+10
							91.695	-1.00E+10	310.13	1.58	28.37	11.14	0.07	0.96	-1.00E+10	-1.00E+10	-1.00E+10	-1.00E+10	-1.00E+10	0.032	-1.00E+10	-1.00E+10	-1.00E+10	-1.00E+10	-1.00E+10	-1.00E+10
							111.632	-1.00E+10	301.95	1.71	34.46	13.1	0.09	0.99	-1.00E+10	-1.00E+10	-1.00E+10	-1.00E+10	-1.00E+10	0.023	-1.00E+10	-1.00E+10	-1.00E+10	-1.00E+10	-1.00E+10	-1.00E+10
							137.261	-1.00E+10	291.71	1.71	33.66	14.39	0.01	0.23	-1.00E+10	-1.00E+10	-1.00E+10	-1.00E+10	-1.00E+10	0.023	-1.00E+10	-1.00E+10	-1.00E+10	-1.00E+10	-1.00E+10	-1.00E+10
							165.306	-1.00E+10	286.73	1.61	32.13	14.56	0	0.27	-1.00E+10	-1.00E+10	-1.00E+10	-1.00E+10	-1.00E+10	0.014	-1.00E+10	-1.00E+10	-1.00E+10	-1.00E+10	-1.00E+10	-1.00E+10
MR02-K05 Leg1	A02123-2	B	2002-10-01T23:53	207.521	74.683	3906	0	27.2481	382.11	0.57	2.67	0.08	0	0.11	1948.7	1864	-1.00E+10	-1.00E+10	-1.00E+10	0.125	0.016	0.048	-1.00E+10	-1.00E+10	0.055	-1.00E+10
							5.994	27.4046	382.09	0.57	2.73	0.06	-0.01	0.04	1959.2	1873	-1.00E+10	-1.00E+10	-1.00E+10	0.111	0.016	0.045	-1.00E+10	-1.00E+10	0.06	-1.00E+10
							10.405	27.5563	382.75	0.58	2.74	0.04	0	0.04	1968.3	1880.3	-1.00E+10	-1.00E+10	-1.00E+10	0.1	0.018	0.031	-1.00E+10	-1.00E+10	0.07	-1.00E+10
							10.414	-1.00E+10	-99.99	-1.00E+10	-1.00E+10	-1.00E+10	-1.00E+10	-1.00E+10	-1.00E+10	-1.00E+10	-1.00E+10	-1.00E+10	-1.00E+10	-1.00E+10	-1.00E+10	-1.00E+10	-1.00E+10	-1.00E+10	-1.00E+10	-1.00E+10
							19.926	-1.00E+10	-99.99	-1.00E+10	-1.00E+10	-1.00E+10	-1.00E+10	-1.00E+10	-1.00E+10	-1.00E+10	-1.00E+10	-1.00E+10	-1.00E+10	-1.00E+10	-1.00E+10	-1.00E+10	-1.00E+10	-1.00E+10	-1.00E+10	-1.00E+10
							24.737	30.7821	402.14	0.72	3.94	0.03	0	0.05	2170.9	2021.1	-1.00E+10	-1.00E+10	-1.00E+10	0.185	0.034	0.055	-1.00E+10	-1.00E+10	0.079	-1.00E+10
							29.579	-1.00E+10	-99.99	-1.00E+10	-1.00E+10	-1.00E+10	-1.00E+10	-1.00E+10	-1.00E+10	-1.00E+10	-1.00E+10	-1.00E+10	-1.00E+10	-1.00E+10	-1.00E+10	-1.00E+10	-1.00E+10	-1.00E+10	-1.00E+10	-1.00E+10
							40.016	-1.00E+10	-99.99	-1.00E+10	-1.00E+10	-1.00E+10	-1.00E+10	-1.00E+10	-1.00E+10	-1.00E+10	-1.00E+10	-1.00E+10	-1.00E+10	-1.00E+10	-1.00E+10	-1.00E+10	-1.00E+10	-1.00E+10	-1.00E+10	-1.00E+10
							44.453	-1.00E+10	-99.99	-1.00E+10	-1.00E+10	-1.00E+10	-1.00E+10	-1.00E+10	-1.00E+10	-1.00E+10	-1.00E+10	-1.00E+10	-1.00E+10	-1.00E+10	-1.00E+10	-1.00E+10	-1.00E+10	-1.00E+10	-1.00E+10	-1.00E+10
							49.81	32.2906	324.74	1.37	20.46	8.13	0.07	0.03	2224.2	2136.6	-1.00E+10	-1.00E+10	-1.00E+10	0.419	0.157	0.171	-1.00E+10	-1.00E+10	0.056	-1.00E+10
							74.951	32.5309	302.79	1.54	25.87	11.52	0.01	0.01	2235	2171.9	-1.00E+10	-1.00E+10	-1.00E+10	0.059	0.016	0.037	-1.00E+10	-1.00E+10	0.004	-1.00E+10
							99.739	32.6943	295.8	1.63	27.57	13.24	0.02	0.03	2250	2191.9	-1.00E+10	-1.00E+10	-1.00E+10	0.04	0.009	0.029	-1.00E+10	-1.00E+10	0.005	-1.00E+10
							123.571	32.8351	305.3	1.53	24.5	11.82	0.01	0.04	2267	2198.6	-1.00E+10	-1.00E+10	-1.00E+10	0.022	0.007	0.012	-1.00E+10	-1.00E+10	0.003	-1.00E+10
							148.383	33.0119	281.39	1.66	29.56	14.18	0	0.03	2279.6	2231.4	-1.00E+10	-1.00E+10	-1.00E+10	0.021	0.008	0.011	-1.00E+10	-1.00E+10	0.004	-1.00E+10
							172.375	33.1423	285.34	1.61	28.73	13.92	0	0.03	2287	2234.8	-1.00E+10	-1.00E+10	-1.00E+10	0.014	0.004	0.007	-1.00E+10	-1.00E+10	0.003	-1.00E+10
							195.804	33.2256	277.44	1.71	31.19	15.25	0	0.03	2278.4	2231.7	-1.00E+10	-1.00E+10	-1.00E+10	-1.00E+10	-1.00E+10	-1.00E+10	-1.00E+10	-1.00E+10	-1.00E+10	-1.00E+10
							224.707	33.2827	281.21	1.69	30.89	15.12	0	0.02	2276.9	2227.2	-1.00E+10	-1.00E+10	-1.00E+10	-1.00E+10	-1.00E+10	-1.00E+10	-1.00E+10	-1.00E+10	-1.00E+10	-1.00E+10
							247.991	33.4326	286.32	1.66	32.24	15.22	0	0.02	2279.8	2223.1	-1.00E+10	-1.00E+10	-1.00E+10	-1.00E+10	-1.00E+10	-1.00E+10	-1.00E+10	-1.00E+10	-1.00E+10	-1.00E+10
							296.515	34.4455	276.98	0.98	14.31	12.69	0	0.03	2281.8	2175.3	-1.00E+10	-1.00E+10	-1.00E+10	-1.00E+10	-1.00E+10	-1.00E+10	-1.00E+10	-1.00E+10	-1.00E+10	-1.00E+10
							345.318	34.6897	285.6	0.85	9.84	12.53	0	-1.00E+10	2287.3	2160.5	-1.00E+10	-1.00E+10	-1.00E+10	-1.00E+10	-1.00E+10	-1.00E+10	-1.00E+10	-1.00E+10	-1.00E+10	-1.00E+10
							395.286	34.7766	292.53	0.81	7.84	12.41	0	-1.00E+10	2287.9	2153.9	-1.00E+10	-1.00E+10	-1.00E+10	-1.00E+10	-1.00E+10	-1.00E+10	-1.00E+10	-1.00E+10	-1.00E+10	-1.00E+10
MR02-K05 Leg1	A02125-1	B	2002-10-02T15:17	201.246	74.671	775	5.358	-1.00E+10	-1.00E+10	-1.00E+10	-1.00E+10	-1.00E+10	-1.00E+10	-1.00E+10	-1.00E+10	-1.00E+10	-1.00E+10	-1.00E+10	-1.00E+10	-1.00E+10	-1.00E+10	-1.00E+10	-1.00E+10	-1.00E+10	-1.00E+10	-1.00E+10
							9.315	-1.00E+10	-1.00E+10	-1.00E+10	-1.00E+10	-1.00E+10	-1.00E+10	-1.00E+10	-1.00E+10	-1.00E+10	-1.00E+10	-1.00E+10	-1.00E+10	-1.00E+10	-1.00E+10	-1.00E+10	-1.00E+10	-1.00E+10	-1.00E+10	-1.00E+10
							9.538	-1.00E+10	-1.00E+10	-1.00E+10	-1.00E+10	-1.00E+10	-1.00E+10	-1.00E+10	-1.00E+10	-1.00E+10	-1.00E+10	-1.00E+10	-1.00E+10	-1.00E+10	-1.00E+10	-1.00E+10	-1.00E+10	-1.00E+10	-1.00E+10	-1.00E+10
							24.566	-1.00E+10	-1.00E+10	-1.00E+10	-1.00E+10	-1.00E+10	-1.00E+10	-1.00E+10	-1.00E+10	-1.00E+10	-1.00E+10	-1.00E+10	-1.00E+10	-1.00E+10	-1.00E+10	-1.00E+10	-1.00E+10	-1.00E+10	-1.00E+10	-1.00E+10
							39.354	-1.00E+10	-1.00E+10	-1.00E+10	-1.00E+10	-1.00E+10	-1.00E+10	-1.00E+10	-1.00E+10	-1.00E+10	-1.00E+10	-1.00E+10	-1.00E+10	-1.00E+10	-1.00E+10	-1.00E+10	-1.00E+10	-1.00E+10	-1.00E+10	-1.00E+10
							44.842	-1.00E+10	-1.00E+10	-1.00E+10	-1.00E+10	-1.00E+10	-1.00E+10	-1.00E+10	-1.00E+10	-1.00E+10	-1.00E+10	-1.00E+10	-1.00E+10	-1.00E+10	-1.00E+10	-1.00E+10	-1.00E+10	-1.00E+10	-1.00E+10	-1.00E+10
							49.2	-1.00E+10	-1.00E+10	-1.00E+10	-1.00E+10	-1.00E+10	-1.00E+10	-1.00E+10	-1.00E+10	-1.00E+10	-1.00E+10	-1.00E+10	-1.00E+10	-1.00E+10	-1.00E+10	-1.00E+10	-1.00E+10	-1.00E+10	-1.00E+10	-1.00E+10
							49.203	-1.00E+10	361.36	1.03	10.14	3.75	0.17	0.06	-1.00E+10	-1.00E+10	-1.00E+10	-1.00E+10	-1.00E+10	0.441	-1.00E+10	-1.00E+10	-1.00E+10	-1.00E+10	-1.00E+10	-1.00E+10
							73.841	-1.00E+10	-1.00E+10	-1.00E+10	-1.00E+10	-1.00E+10	-1.00E+10	-1.00E+10	-1.00E+10	-1.00E+10	-1.00E+10	-1.00E+10	-1.00E+10	-1.00E+10	-1.00E+10	-1.00E+10	-1.00E+10	-1.00E+10	-1.00E+10	-1.00E+10
							90.518	-1.00E+10	297.23	1.64	26.86	12.59	0.01	0.02	-1.00E+10	-1.00E+10	-1.00E+10	-1.00E+10	-1.00E+10	0.045	-1.00E+10	-1.00E+10	-1.00E+10	-1.00E+10	-1.00E+10	-1.00E+10
							98.763	-1.00E+10	-1.00E+10	-1.00E+10	-1.00E+10	-1.00E+10	-1.00E+10	-1.00E+10	-1.00E+10	-1.00E+10	-1.00E+10	-1.00E+10	-1.00E+10	-1.00E+10	-1.00E+10	-1.00E+10	-1.00E+10	-1.00E+10	-1.00E+10	-1.00E+10
							117.928	-1.00E+10	287.9	1.77	32.95	14.43	0	0.03	-1.00E+10	-1.00E+10	-1.00E+10	-1.00E+10	-1.00E+10	0.02	-1.00E+10	-1.00E+10	-1.00E+10	-1.00E+10	-1.00E+10	-1.00E+10
							122.303	-1.00E+10	-1.00E+10	-1.00E+10	-1.00E+10	-1.00E+10	-1.00E+10	-1.00E+10	-1.00E+10	-1.00E+10	-1.00E+10	-1.00E+10	-1.00E+10	-1.00E+10	-1.00E+10	-1.00E+10	-1.00E+10	-1.00E+10	-1.00E+10	-1.00E+10
							148.119	-1.00E+10	-1.00E+10	-1.00E+10	-1.00E+10	-1.00E+10	-1.00E+10	-1.00E+10	-1.00E+10	-1.00E+10	-1.00E+10	-1.00E+10	-1.00E+10	-1.00E+10	-1.00E+10	-1.00E+10	-1.00E+10	-1.00E+10	-1.00E+10	-1.00E+10
							148.145	-1.00E+10	282.16	1.79	35.25	15.36	0.01	0.02	-1.00E+10	-1.00E+10	-1.00E+10	-1.00E+10	-1.00E+10	0.023	-1.00E+10	-1.00E+10	-1.00E+10	-1.00E+10	-1.00E+10	-1.00E+10
							172.238	-1.00E+10	-1.00E+10	-1.00E+10	-1.00E+10	-1.00E+10	-1.00E+10	-1.00E+10	-1.00E+10	-1.00E+10	-1.00E+10	-1.00E+10	-1.00E+10	-1.00E+10	-1.00E+10	-1.00E+10	-1.00E+10	-1.00E+10	-1.00E+10	-1.00E+10
							172.416	-1.00E+10	278.51	1.72	34.43	15.4	0	0.03	-1.00E+10	-1.00E+10	-1.00E+10	-1.00E+10	-1.00E+10	0.014	-1.00E+10	-1.00E+10	-1.00E+10	-1.00E+10	-1.00E+10	-1.00E+10
							197.602	-1.00E+10	-1.00E+10	-1.00E+10	-1.00E+10	-1.00E+10	-1.00E+10	-1.00E+10	-1.00E+10	-1.00E+10	-1.00E+10	-1.00E+10	-1.00E+10	-1.00E+10	-1.00E+10	-1.00E+10	-1.00E+10	-1.00E+10	-1.00E+10	-1.00E+10
							198.085	-1.00E+10	271	1.36	25.28	14.06	0	0.01	-1.00E+10	-1.00E+10	-1.00E+10	-1.00E+10	-1.00E+10	0.017	-1.00E+10	-1.00E+10	-1.00E+10	-1.00E+10	-1.00E+10	-1.00E+10
							225.887	-1.00E+10	-1.00E+10	-1.00E+10	-1.00E+10	-1.00E+10	-1.00E+10	-1.00E+10	-1.00E+10	-1.00E+10	-1.00E+10	-1.00E+10	-1.00E+10	-1.00E+10	-1.00E+10	-1.00E+10	-1.00E+10	-1.00E+10	-1.00E+10	-1.00E+10
							246.667	-1.00E+10	-1.00E+10	-1.00E+10	-1.00E+10	-1.00E+10	-1.00E+10	-1.00E+10	-1.00E+10	-1.00E+10	-1.00E+10	-1.00E+10	-1.00E+10	-1.00E+10	-1.00E+10	-1.00E+10	-1.00E+10	-1.00E+10	-1.00E+10	-1.00E+10
							295.661	-1.00E+10	-1.00E+10	-1.00E+10	-1.00E+10	-1.00E+10	-1.00E+10	-1.00E+10	-1.00E+10	-1.00E+10	-1.00E+10	-1.00E+10	-1.00E+10	-1.00E+10	-1.00E+10	-1.00E+10	-1.00E+10	-1.00E+10	-1.00E+10	-1.00E+10
							346.13	-1.00E+10	-1.00E+10	-1.00E+10	-1.00E+10	-1.00E+10	-1.00E+10	-1.00E+10	-1.00E+10	-1.00E+10	-1.00E+10	-1.00E+10	-1.00E+10	-1.00E+10	-1.00E+10	-1.00E+10	-1.00E+10	-1.00E+10	-1.00E+10	-1.00E+10
							396.623	-1.00E+10	-1.00E+10	-1.00E+10	-1.00E+10	-1.00E+10	-1.00E+10	-1.00E+10	-1.00E+10	-1.00E+10	-1.00E+10	-1.00E+10	-1.00E+10	-1.00E+10	-1.00E+10	-1.00E+10	-1.00E+10	-1.00E+10	-1.00E+10	-1.00E+10
MR02-K05 Leg1	A02128-1	B	2002-10-02T21:09	200.5	74.902	1872	4.911	27.4247	-1.00E+10	-1.00E+10	-1.00E+10	-1.00E+10	-1.00E+10	-1.00E+10	-1.00E+10	-1.00E+10	-1.00E+10	-1.00E+10	-1.00E+10	-1.00E+10	-1.00E+10	-1.00E+10	-1.00E+10	-1.00E+10	-1.00E+10	-1.00E+10
							9.911	-1.00E+10	-1.00E+10	-1.00E+10	-1.00E+10	-1.00E+10	-1.00E+10	-1.00E+10	-1.00E+10	-1.00E+10	-1.00E+10	-1.00E+10	-1.00E+10	-1.00E+10	-1.00E+10	-1.00E+10	-1.00E+10	-1.00E+10	-1.00E+10	-1.00E+10
							49.442	31.8793	-1.00E+10	-1.00E+10	-1.00E+10	-1.00E+10	-1.00E+10	-1.00E+10	-1.00E+10	-1.00E+10	-1.00E+10	-1.00E+10	-1.00E+10	-1.00E+10	-1.00E+10	-1.00E+10	-1.00E+10	-1.00E+10	-1.00E+10	-1.00E+10
							49.487	-1.00E+10	-1.00E+10	-1.00E+10	-1.00E+10	-1.00E+10	-1.00E+10	-1.00E+10	-1.00E+10	-1.00E+10	-1.00E+10	-1.00E+10	-1.00E+10	-1.00E+10	-1.00E+10	-1.00E+10	-1.00E+10	-1.00E+10	-1.00E+10	-1.00E+10
							99.111	32.6355	-1.00E+10	-1.00E+10	-1.00E+10	-1.00E+10	-1.00E+10	-1.00E+10	-1.00E+10	-1.00E+10	-1.00E+10	-1.00E+10	-1.00E+10	-1.00E+10	-1.00E+10	-1.00E+10	-1.00E+10	-1.00E+10	-1.00E+10	-1.00E+10
							198.011	34.0354	-1.00E+10	-1.00E+10	-1.00E+10	-1.00E+10	-1.00E+10	-1.00E+10	-1.00E+10	-1.00E+10	-1.00E+10	-1.00E+10	-1.00E+10	-1.00E+10	-1.00E+10	-1.00E+10	-1.00E+10	-1.00E+10	-1.00E+10	-1.00E+10
							297.83	34.7285	-1.00E+10	-1.00E+10	-1.00E+10	-1.00E+10	-1.00E+10	-1.00E+10	-1.00E+10	-1.00E+10	-1.00E+10	-1.00E+10	-1.00E+10	-1.00E+10	-1.00E+10	-1.00E+10	-1.00E+10	-1.00E+10	-1.00E+10	-1.00E+10
MR02-K05 Leg1	A02130-1	B	2002-10-03T06:34	198.664	75.508	2119	0	27.5077	384.13	0.61	3.56	0.09	0	0.05	1972.8	1881.5	-1.00E+10	-1.00E+10	-1.00E+10	0.16	0.037	0.042	-1.00E+10	-1.00E+10	0.079	-1.00E+10
							5.493	27.5026	383.27	0.59	3.53	0.03	0	0.02	1973.5	1881.4	-1.00E+10	-1.00E+10	-1.00E+10	0.129	0.029	0.04	-1.00E+10	-1.00E+10	0.077	-1.00E+10
							10.138	27.5024	383.08	0.59	3.53	0.02	0	0.02	1974.7	1879.3	-1.00E+10	-1.00E+10	-1.00E+10	0.133	0.022	0.036	-1.00E+10	-1.00E+10	0.1	-1.00E+10
							10.185	-1.00E+10	-1.00E+10	-1.00E+10	-1.00E+10	-1.00E+10	-1.00E+10	-1.00E+10	-1.00E+10	-1.00E+10	-1.00E+10	-1.00E+10	-1.00E+10	-1.00E+10	-1.00E+10	-1.00E+10	-1.00E+10	-1.00E+10	-1.00E+10	-1.00E+10
							25.289	27.9263	391.06	0.61	3.63	0.02	0	0.03	2016.7	1918.7	-1.00E+10	-1.00E+10	-1.00E+10	0.173	0.028	0.039	-1.00E+10	-1.00E+10	0.084	-1.00E+10
							39.842	-1.00E+10	-1.00E+10	-1.00E+10	-1.00E+10	-1.00E+10	-1.00E+10	-1.00E+10	-1.00E+10	-1.00E+10	-1.00E+10	-1.00E+10	-1.00E+10	-1.00E+10	-1.00E+10	-1.00E+10	-1.00E+10	-1.00E+10	-1.00E+10	-1.00E+10
							40.025	-1.00E+10	-1.00E+10	-1.00E+10	-1.00E+10	-1.00E+10	-1.00E+10	-1.00E+10	-1.00E+10	-1.00E+10	-1.00E+10	-1.00E+10	-1.00E+10	-1.00E+10	-1.00E+10	-1.00E+10	-1.00E+10	-1.00E+10	-1.00E+10	-1.00E+10
							50.067	31.9103	347.54	1.15	13.24	5.38	0.1	0.02	2216.3	2104.8	-1.00E+10	-1.00E+10	-1.00E+10	0.617	0.452	0.093	-1.00E+10	-1.00E+10	0.075	-1.00E+10
							74.716	32.3808	307.89	1.51	23.32	10.68	0.02	0.02	2231.1	2162.2	-1.00E+10	-1.00E+10	-1.00E+10	0.072	0.024	0.042	-1.00E+10	-1.00E+10	0.008	-1.00E+10
							99.218	32.6621	291.48	1.69	29.44	13.06	0.01	0.02	2240.7	2183.9	-1.00E+10	-1.00E+10	-1.00E+10	0.036	0.01	0.023	-1.00E+10	-1.00E+10	0.005	-1.00E+10
							123.709	32.8829	292.49	1.72	32.69	14.17	0.01	0.01	2255.5	2200.5	-1.00E+10	-1.00E+10	-1.00E+10	0.026	0.007	0.015	-1.00E+10	-1.00E+10	0.003	-1.00E+10
							148.708	33.1532	286.96	1.77	35.37	15.05	0.01	0.03	2269.7	2217.6	-1.00E+10	-1.00E+10	-1.00E+10	0.028	0.008	0.018	-1.00E+10	-1.00E+10	0.004	-1.00E+10
							173.746	33.6837	276.57	1.59	31.29	14.83	0	0.02	2282	2222.7	-1.00E+10	-1.00E+10	-1.00E+10	-1.00E+10	-1.00E+10	-1.00E+10	-1.00E+10	-1.00E+10	-1.00E+10	-1.00E+10
							197.926	34.0531	266.2	1.37	25.77	14.21	0	0.01	2279.3	2207.5	-1.00E+10	-1.00E+10	-1.00E+10	0.019	0.012	0.011	-1.00E+10	-1.00E+10	0.004	-1.00E+10
							226.04	34.3923	263.89	1.05	17.69	12.86	0	0.01	2276.7	2186.4	-1.00E+10	-1.00E+10	-1.00E+10	-1.00E+10	-1.00E+10	-1.00E+10	-1.00E+10	-1.00E+10	-1.00E+10	-1.00E+10
							247.408	34.5399	264.28	0.96	15.81	12.61	0.01	0.01	2278.8	2180	-1.00E+10	-1.00E+10	-1.00E+10	-1.00E+10	-1.00E+10	-1.00E+10	-1.00E+10	-1.00E+10	-1.00E+10	-1.00E+10
							297.4	34.7435	286.35	0.96	9.34	12.42	0	0.01	2286.5	2158.6	-1.00E+10	-1.00E+10	-1.00E+10	-1.00E+10	-1.00E+10	-1.00E+10	-1.00E+10	-1.00E+10	-1.00E+10	-1.00E+10
							345.042	34.8002	293.88	0.8	7.65	12.3	0	-1.00E+10	2289.6	2153.9	-1.00E+10	-1.00E+10	-1.00E+10	-1.00E+10	-1.00E+10	-1.00E+10	-1.00E+10	-1.00E+10	-1.00E+10	-1.00E+10
							393.425	34.8291	297.39	0.79	7.1	12.28	0	-1.00E+10	2292.8	2152.7	-1.00E+10	-1.00E+10	-1.00E+10	-1.00E+10	-1.00E+10	-1.00E+10	-1.00E+10	-1.00E+10	-1.00E+10	-1.00E+10
MR02-K05 Leg1	A02138-1	B	2002-10-04T05:21	193.499	75.998	306	4.849	-1.00E+10	-1.00E+10	-1.00E+10	-1.00E+10	-1.00E+10	-1.00E+10	-1.00E+10	-1.00E+10	-1.00E+10	-1.00E+10	-1.00E+10	-1.00E+10	-1.00E+10	-1.00E+10	-1.00E+10	-1.00E+10	-1.00E+10	-1.00E+10	-1.00E+10
							9.8	-1.00E+10	-1.00E+10	-1.00E+10	-1.00E+10	-1.00E+10	-1.00E+10	-1.00E+10	-1.00E+10	-1.00E+10	-1.00E+10	-1.00E+10	-1.00E+10	-1.00E+10	-1.00E+10	-1.00E+10	-1.00E+10	-1.00E+10	-1.00E+10	-1.00E+10
							9.821	-1.00E+10	-1.00E+10	-1.00E+10	-1.00E+10	-1.00E+10	-1.00E+10	-1.00E+10	-1.00E+10	-1.00E+10	-1.00E+10	-1.00E+10	-1.00E+10	-1.00E+10	-1.00E+10	-1.00E+10	-1.00E+10	-1.00E+10	-1.00E+10	-3.352
							24.638	-1.00E+10	-1.00E+10	-1.00E+10	-1.00E+10	-1.00E+10	-1.00E+10	-1.00E+10	-1.00E+10	-1.00E+10	-1.00E+10	-1.00E+10	-1.00E+10	-1.00E+10	-1.00E+10	-1.00E+10	-1.00E+10	-1.00E+10	-1.00E+10	-2.569
							34.607	-1.00E+10	-1.00E+10	-1.00E+10	-1.00E+10	-1.00E+10	-1.00E+10	-1.00E+10	-1.00E+10	-1.00E+10	-1.00E+10	-1.00E+10	-1.00E+10	-1.00E+10	-1.00E+10	-1.00E+10	-1.00E+10	-1.00E+10	-1.00E+10	-1.00E+10
							39.457	-1.00E+10	-1.00E+10	-1.00E+10	-1.00E+10	-1.00E+10	-1.00E+10	-1.00E+10	-1.00E+10	-1.00E+10	-1.00E+10	-1.00E+10	-1.00E+10	-1.00E+10	-1.00E+10	-1.00E+10	-1.00E+10	-1.00E+10	-1.00E+10	-1.00E+10
							49.357	-1.00E+10	321.26	1.3	18.51	7.61	0.02	0.08	-1.00E+10	-1.00E+10	-1.00E+10	-1.00E+10	-1.00E+10	0.129	-1.00E+10	-1.00E+10	-1.00E+10	-1.00E+10	-1.00E+10	-1.965
							73.936	-1.00E+10	-1.00E+10	-1.00E+10	-1.00E+10	-1.00E+10	-1.00E+10	-1.00E+10	-1.00E+10	-1.00E+10	-1.00E+10	-1.00E+10	-1.00E+10	-1.00E+10	-1.00E+10	-1.00E+10	-1.00E+10	-1.00E+10	-1.00E+10	-1.00E+10
							82.613	-1.00E+10	291.84	1.63	28.19	12	0.01	0.03	-1.00E+10	-1.00E+10	-1.00E+10	-1.00E+10	-1.00E+10	0.039	-1.00E+10	-1.00E+10	-1.00E+10	-1.00E+10	-1.00E+10	-1.64
							98.852	-1.00E+10	-1.00E+10	-1.00E+10	-1.00E+10	-1.00E+10	-1.00E+10	-1.00E+10	-1.00E+10	-1.00E+10	-1.00E+10	-1.00E+10	-1.00E+10	-1.00E+10	-1.00E+10	-1.00E+10	-1.00E+10	-1.00E+10	-1.00E+10	-1.00E+10
							111.493	-1.00E+10	290.36	1.72	31.7	13.53	0.02	0.02	-1.00E+10	-1.00E+10	-1.00E+10	-1.00E+10	-1.00E+10	0.032	-1.00E+10	-1.00E+10	-1.00E+10	-1.00E+10	-1.00E+10	-1.593
							123.384	-1.00E+10	-1.00E+10	-1.00E+10	-1.00E+10	-1.00E+10	-1.00E+10	-1.00E+10	-1.00E+10	-1.00E+10	-1.00E+10	-1.00E+10	-1.00E+10	-1.00E+10	-1.00E+10	-1.00E+10	-1.00E+10	-1.00E+10	-1.00E+10	-1.00E+10
							132.001	-1.00E+10	287.78	1.69	32.61	14.35	0.02	0.02	-1.00E+10	-1.00E+10	-1.00E+10	-1.00E+10	-1.00E+10	0.033	-1.00E+10	-1.00E+10	-1.00E+10	-1.00E+10	-1.00E+10	-1.483
							148.607	-1.00E+10	277.11	1.62	31.91	14.52	0.02	0.01	-1.00E+10	-1.00E+10	-1.00E+10	-1.00E+10	-1.00E+10	0.028	-1.00E+10	-1.00E+10	-1.00E+10	-1.00E+10	-1.00E+10	-1.22
							148.705	-1.00E+10	-1.00E+10	-1.00E+10	-1.00E+10	-1.00E+10	-1.00E+10	-1.00E+10	-1.00E+10	-1.00E+10	-1.00E+10	-1.00E+10	-1.00E+10	-1.00E+10	-1.00E+10	-1.00E+10	-1.00E+10	-1.00E+10	-1.00E+10	-1.00E+10
							172.851	-1.00E+10	-1.00E+10	-1.00E+10	-1.00E+10	-1.00E+10	-1.00E+10	-1.00E+10	-1.00E+10	-1.00E+10	-1.00E+10	-1.00E+10	-1.00E+10	-1.00E+10	-1.00E+10	-1.00E+10	-1.00E+10	-1.00E+10	-1.00E+10	-1.00E+10
							197.771	-1.00E+10	249.52	1.18	23.18	13.69	0.01	0.02	-1.00E+10	-1.00E+10	-1.00E+10	-1.00E+10	-1.00E+10	0.012	-1.00E+10	-1.00E+10	-1.00E+10	-1.00E+10	-1.00E+10	-0.15
							222.587	-1.00E+10	-1.00E+10	-1.00E+10	-1.00E+10	-1.00E+10	-1.00E+10	-1.00E+10	-1.00E+10	-1.00E+10	-1.00E+10	-1.00E+10	-1.00E+10	-1.00E+10	-1.00E+10	-1.00E+10	-1.00E+10	-1.00E+10	-1.00E+10	-1.00E+10
							247.161	-1.00E+10	270.95	0.93	14.64	13.19	0.02	0.02	-1.00E+10	-1.00E+10	-1.00E+10	-1.00E+10	-1.00E+10	-1.00E+10	-1.00E+10	-1.00E+10	-1.00E+10	-1.00E+10	-1.00E+10	0.17
							297.101	-1.00E+10	290.3	0.86	10.09	12.72	0.03	0.02	-1.00E+10	-1.00E+10	-1.00E+10	-1.00E+10	-1.00E+10	-1.00E+10	-1.00E+10	-1.00E+10	-1.00E+10	-1.00E+10	-1.00E+10	0.22
MR02-K05 Leg1	A02139-1	B	2002-10-04T09:11	193.033	75.726	244	5.298	-1.00E+10	-1.00E+10	-1.00E+10	-1.00E+10	-1.00E+10	-1.00E+10	-1.00E+10	-1.00E+10	-1.00E+10	-1.00E+10	-1.00E+10	-1.00E+10	-1.00E+10	-1.00E+10	-1.00E+10	-1.00E+10	-1.00E+10	-1.00E+10	-3.311
							10.465	-1.00E+10	-1.00E+10	-1.00E+10	-1.00E+10	-1.00E+10	-1.00E+10	-1.00E+10	-1.00E+10	-1.00E+10	-1.00E+10	-1.00E+10	-1.00E+10	-1.00E+10	-1.00E+10	-1.00E+10	-1.00E+10	-1.00E+10	-1.00E+10	-3.306
							25.559	-1.00E+10	-1.00E+10	-1.00E+10	-1.00E+10	-1.00E+10	-1.00E+10	-1.00E+10	-1.00E+10	-1.00E+10	-1.00E+10	-1.00E+10	-1.00E+10	-1.00E+10	-1.00E+10	-1.00E+10	-1.00E+10	-1.00E+10	-1.00E+10	-2.865
							40.574	-1.00E+10	-1.00E+10	-1.00E+10	-1.00E+10	-1.00E+10	-1.00E+10	-1.00E+10	-1.00E+10	-1.00E+10	-1.00E+10	-1.00E+10	-1.00E+10	-1.00E+10	-1.00E+10	-1.00E+10	-1.00E+10	-1.00E+10	-1.00E+10	-20.57
							50.5	-1.00E+10	320.3	1.32	19.07	7.92	0.02	0.03	-1.00E+10	-1.00E+10	-1.00E+10	-1.00E+10	-1.00E+10	0.115	-1.00E+10	-1.00E+10	-1.00E+10	-1.00E+10	-1.00E+10	-1.934
							75.244	-1.00E+10	-1.00E+10	-1.00E+10	-1.00E+10	-1.00E+10	-1.00E+10	-1.00E+10	-1.00E+10	-1.00E+10	-1.00E+10	-1.00E+10	-1.00E+10	-1.00E+10	-1.00E+10	-1.00E+10	-1.00E+10	-1.00E+10	-1.00E+10	-1.692
							84.824	-1.00E+10	294.36	1.66	31.13	12.66	0.02	0.02	-1.00E+10	-1.00E+10	-1.00E+10	-1.00E+10	-1.00E+10	0.05	-1.00E+10	-1.00E+10	-1.00E+10	-1.00E+10	-1.00E+10	-1.65
							99.496	-1.00E+10	-1.00E+10	-1.00E+10	-1.00E+10	-1.00E+10	-1.00E+10	-1.00E+10	-1.00E+10	-1.00E+10	-1.00E+10	-1.00E+10	-1.00E+10	-1.00E+10	-1.00E+10	-1.00E+10	-1.00E+10	-1.00E+10	-1.00E+10	-1.57
							113.555	-1.00E+10	304.3	1.69	32.66	13.73	0.02	0.02	-1.00E+10	-1.00E+10	-1.00E+10	-1.00E+10	-1.00E+10	0.033	-1.00E+10	-1.00E+10	-1.00E+10	-1.00E+10	-1.00E+10	-1.591
							124.341	-1.00E+10	-1.00E+10	-1.00E+10	-1.00E+10	-1.00E+10	-1.00E+10	-1.00E+10	-1.00E+10	-1.00E+10	-1.00E+10	-1.00E+10	-1.00E+10	-1.00E+10	-1.00E+10	-1.00E+10	-1.00E+10	-1.00E+10	-1.00E+10	-1.593
							134.518	-1.00E+10	285.69	1.66	32.45	14.28	0.02	0.02	-1.00E+10	-1.00E+10	-1.00E+10	-1.00E+10	-1.00E+10	0.024	-1.00E+10	-1.00E+10	-1.00E+10	-1.00E+10	-1.00E+10	-1.39
							149.648	-1.00E+10	273.92	1.57	31.15	14.55	0.02	0.01	-1.00E+10	-1.00E+10	-1.00E+10	-1.00E+10	-1.00E+10	0.025	-1.00E+10	-1.00E+10	-1.00E+10	-1.00E+10	-1.00E+10	-1.051
							150.058	-1.00E+10	-1.00E+10	-1.00E+10	-1.00E+10	-1.00E+10	-1.00E+10	-1.00E+10	-1.00E+10	-1.00E+10	-1.00E+10	-1.00E+10	-1.00E+10	-1.00E+10	-1.00E+10	-1.00E+10	-1.00E+10	-1.00E+10	-1.00E+10	-1.304
							174.393	-1.00E+10	-1.00E+10	-1.00E+10	-1.00E+10	-1.00E+10	-1.00E+10	-1.00E+10	-1.00E+10	-1.00E+10	-1.00E+10	-1.00E+10	-1.00E+10	-1.00E+10	-1.00E+10	-1.00E+10	-1.00E+10	-1.00E+10	-1.00E+10	-0.372
							240.585	-1.00E+10	268.8	0.96	15.92	13.28	0.02	0.01	-1.00E+10	-1.00E+10	-1.00E+10	-1.00E+10	-1.00E+10	0.009	-1.00E+10	-1.00E+10	-1.00E+10	-1.00E+10	-1.00E+10	0.156
MR02-K05 Leg1	A02140-1	B	2002-10-04T21:42	191.531	76.245	1705	0	28.2276	384.43	0.6	4.17	0.06	0.01	0.08	-1.00E+10	1904.1	-1.00E+10	-1.00E+10	-1.00E+10	0.227	0.063	0.07	-1.00E+10	-1.00E+10	0.09	-1.00E+10
							4.733	28.2044	384.28	0.59	4.18	0.03	0.01	0.04	-1.00E+10	1900.6	-1.00E+10	-1.00E+10	-1.00E+10	0.183	0.049	0.089	-1.00E+10	-1.00E+10	0.081	-2.994
							9.973	28.2208	-1.00E+10	0.59	4.18	0.01	0.01	0.03	-1.00E+10	1903.3	-1.00E+10	-1.00E+10	-1.00E+10	0.188	0.049	0.075	-1.00E+10	-1.00E+10	0.109	-2.982
							24.814	28.7483	382.75	0.63	4.6	0.09	0.07	0.03	-1.00E+10	1933.5	-1.00E+10	-1.00E+10	-1.00E+10	0.293	0.046	0.112	-1.00E+10	-1.00E+10	0.107	-2.86
							34.592	-1.00E+10	-1.00E+10	-1.00E+10	-1.00E+10	-1.00E+10	-1.00E+10	-1.00E+10	-1.00E+10	-1.00E+10	-1.00E+10	-1.00E+10	-1.00E+10	-1.00E+10	-1.00E+10	-1.00E+10	-1.00E+10	-1.00E+10	-1.00E+10	-1.00E+10
							39.63	-1.00E+10	-1.00E+10	-1.00E+10	-1.00E+10	-1.00E+10	-1.00E+10	-1.00E+10	-1.00E+10	-1.00E+10	-1.00E+10	-1.00E+10	-1.00E+10	-1.00E+10	-1.00E+10	-1.00E+10	-1.00E+10	-1.00E+10	-1.00E+10	-1.794
							49.428	31.9643	322.36	1.23	16.56	7	0.02	0.01	-1.00E+10	2109.4	-1.00E+10	-1.00E+10	-1.00E+10	0.137	0.026	0.067	-1.00E+10	-1.00E+10	0.026	-1.827
							74.259	32.4209	290.58	1.57	26.24	11.29	0.01	0.02	-1.00E+10	2162.7	-1.00E+10	-1.00E+10	-1.00E+10	0.039	0.008	0.022	-1.00E+10	-1.00E+10	0.004	-1.591
							99.059	32.8492	278.97	1.83	34.09	14.44	0.01	0.01	-1.00E+10	2203.4	-1.00E+10	-1.00E+10	-1.00E+10	0.032	0.007	0.019	-1.00E+10	-1.00E+10	0.001	-1.497
							123.745	33.1287	280.36	1.76	34.47	14.46	0.01	0.01	-1.00E+10	2220.5	-1.00E+10	-1.00E+10	-1.00E+10	0.027	0.005	0.019	-1.00E+10	-1.00E+10	0.002	-1.493
							148.203	33.6542	257.91	1.7	35.05	15.39	0.01	0.01	-1.00E+10	2233.8	-1.00E+10	-1.00E+10	-1.00E+10	0.019	0.004	0.011	-1.00E+10	-1.00E+10	0.001	-1.063
							173.073	34.221	254.99	1.15	21.29	13.05	0.01	0.01	-1.00E+10	2197.9	-1.00E+10	-1.00E+10	-1.00E+10	-1.00E+10	-1.00E+10	-1.00E+10	-1.00E+10	-1.00E+10	-1.00E+10	-0.307
							197.924	34.5057	268.24	0.93	14.54	12.26	0.01	0.01	-1.00E+10	2178.8	-1.00E+10	-1.00E+10	-1.00E+10	0.007	0.002	0.006	-1.00E+10	-1.00E+10	0.001	-0.004
							222.38	34.611	-1.00E+10	0.89	13.09	12.33	0.01	0.02	-1.00E+10	2172.5	-1.00E+10	-1.00E+10	-1.00E+10	-1.00E+10	-1.00E+10	-1.00E+10	-1.00E+10	-1.00E+10	-1.00E+10	-1.00E+10
							247.469	34.6983	279.99	0.85	10.97	12.44	0.01	0	-1.00E+10	2166.2	-1.00E+10	-1.00E+10	-1.00E+10	-1.00E+10	-1.00E+10	-1.00E+10	-1.00E+10	-1.00E+10	-1.00E+10	-1.00E+10
							296.599	34.7964	295.12	0.8	6.91	12.22	0.01	0.01	-1.00E+10	2151.7	-1.00E+10	-1.00E+10	-1.00E+10	-1.00E+10	-1.00E+10	-1.00E+10	-1.00E+10	-1.00E+10	-1.00E+10	-1.00E+10
							346.501	34.8308	-1.00E+10	0.79	6.56	12.23	0.01	-1.00E+10	-1.00E+10	2148.8	-1.00E+10	-1.00E+10	-1.00E+10	-1.00E+10	-1.00E+10	-1.00E+10	-1.00E+10	-1.00E+10	-1.00E+10	-1.00E+10
							396.05	34.8469	299.65	0.79	6.78	12.28	0.01	-1.00E+10	-1.00E+10	2152.7	-1.00E+10	-1.00E+10	-1.00E+10	-1.00E+10	-1.00E+10	-1.00E+10	-1.00E+10	-1.00E+10	-1.00E+10	-1.00E+10
MR02-K05 Leg1	A02141-2	B	2002-10-05T01:44	192.069	76.135	633	9.992	-1.00E+10	-1.00E+10	-1.00E+10	-1.00E+10	-1.00E+10	-1.00E+10	-1.00E+10	-1.00E+10	-1.00E+10	-1.00E+10	-1.00E+10	-1.00E+10	-1.00E+10	-1.00E+10	-1.00E+10	-1.00E+10	-1.00E+10	-1.00E+10	-1.00E+10
							24.829	-1.00E+10	-1.00E+10	-1.00E+10	-1.00E+10	-1.00E+10	-1.00E+10	-1.00E+10	-1.00E+10	-1.00E+10	-1.00E+10	-1.00E+10	-1.00E+10	-1.00E+10	-1.00E+10	-1.00E+10	-1.00E+10	-1.00E+10	-1.00E+10	-1.00E+10
							24.863	-1.00E+10	-1.00E+10	-1.00E+10	-1.00E+10	-1.00E+10	-1.00E+10	-1.00E+10	-1.00E+10	-1.00E+10	-1.00E+10	-1.00E+10	-1.00E+10	-1.00E+10	-1.00E+10	-1.00E+10	-1.00E+10	-1.00E+10	-1.00E+10	-1.00E+10
							28.776	-1.00E+10	325.11	1.02	11.04	3.55	0.17	0.03	-1.00E+10	-1.00E+10	-1.00E+10	-1.00E+10	-1.00E+10	0.239	-1.00E+10	-1.00E+10	-1.00E+10	-1.00E+10	-1.00E+10	-1.00E+10
							49.6	-1.00E+10	354.59	1.28	18.12	7.42	0.02	0.02	-1.00E+10	-1.00E+10	-1.00E+10	-1.00E+10	-1.00E+10	0.164	-1.00E+10	-1.00E+10	-1.00E+10	-1.00E+10	-1.00E+10	-1.00E+10
							96.554	-1.00E+10	291.7	1.7	30.7	13.09	0.01	0.02	-1.00E+10	-1.00E+10	-1.00E+10	-1.00E+10	-1.00E+10	0.041	-1.00E+10	-1.00E+10	-1.00E+10	-1.00E+10	-1.00E+10	-1.00E+10
							131.69	-1.00E+10	285.1	1.69	32.83	14.48	0.01	0.01	-1.00E+10	-1.00E+10	-1.00E+10	-1.00E+10	-1.00E+10	0.023	-1.00E+10	-1.00E+10	-1.00E+10	-1.00E+10	-1.00E+10	-1.00E+10
							154.511	-1.00E+10	281.14	1.65	32.65	14.69	0.01	0.01	-1.00E+10	-1.00E+10	-1.00E+10	-1.00E+10	-1.00E+10	0.021	-1.00E+10	-1.00E+10	-1.00E+10	-1.00E+10	-1.00E+10	-1.00E+10
							203.795	-1.00E+10	254.81	1.08	19.93	12.99	0.01	0.01	-1.00E+10	-1.00E+10	-1.00E+10	-1.00E+10	-1.00E+10	0.012	-1.00E+10	-1.00E+10	-1.00E+10	-1.00E+10	-1.00E+10	-1.00E+10
							247.566	-1.00E+10	270.48	0.9	13.53	12.63	0.01	0.01	-1.00E+10	-1.00E+10	-1.00E+10	-1.00E+10	-1.00E+10	-1.00E+10	-1.00E+10	-1.00E+10	-1.00E+10	-1.00E+10	-1.00E+10	-1.00E+10
							298.249	-1.00E+10	283.64	0.84	10.18	12.64	0.01	0.01	-1.00E+10	-1.00E+10	-1.00E+10	-1.00E+10	-1.00E+10	-1.00E+10	-1.00E+10	-1.00E+10	-1.00E+10	-1.00E+10	-1.00E+10	-1.00E+10
