# Supplementary material for: Atlantic-origin water extension into the Pacific Arctic induced an anomalous biogeochemical event
Source: Nat Commun. 2023 Nov 2;14:6235. doi: 10.1038/s41467-023-41960-w (PMC10622542; doi:10.1038/s41467-023-41960-w)
Supplement: Supplementary file 4 — Supplementary Data 1 [file 41467_2023_41960_MOESM4_ESM.zip › Mirai_Btl_2004.txt]

Cruise	Station	Type	yyyy-mm-ddThh:mm	Longitude [degrees_east]	Latitude [degrees_north]	Bot. Depth [m]	Depth [m]	Bottle Salinity	Dissolved Oxygen [~$m~#mol/kg]	Phosphate [~$m~#mol/kg]	Silicate [~$m~#mol/kg]	Nitrate [~$m~#mol/kg]	Nitrite [~$m~#mol/kg]	Ammonium [~$m~#mol/kg]	Total Alkalinity [~$m~#mol/kg]	DIC [~$m~#mol/kg]	CFC-11 [pmol/kg]	CFC-12 [pmol/kg]	CFC-113 [pmol/kg]	Chl-a [~$m~#g/L]	Chl-a >10 [~$m~#g/L]	Chl-a 2-10 [~$m~#g/L]	Chl-a 5-10 [~$m~#g/L]	Chl-a 2-5 [~$m~#g/L]	Chl-a 0.7-2 [~$m~#g/L]	O18O16[permill]
MR04-05	A04003	B	2004-09-03T21:46	191.504	65.784	51	0	-1.00E+10	286.34	0.585	8.315	0.005	0.025	0.045	-1.00E+10	-1.00E+10	-1.00E+10	-1.00E+10	-1.00E+10	1.58	0.79	0.3	0.15	0.15	0.44	-1.00E+10
							5.3	30.4559	297.875	0.52	6.075	-0.01	0.01	0.025	2143.3	-1.00E+10	-1.00E+10	-1.00E+10	-1.00E+10	-1.00E+10	-1.00E+10	-1.00E+10	-1.00E+10	-1.00E+10	-1.00E+10	-1.00E+10
							5.5	-1.00E+10	-1.00E+10	-1.00E+10	-1.00E+10	-1.00E+10	-1.00E+10	-1.00E+10	-1.00E+10	-1.00E+10	-1.00E+10	-1.00E+10	-1.00E+10	1.95	1.33	0.28	0.12	0.16	0.24	-1.00E+10
							5.6	-1.00E+10	-1.00E+10	-1.00E+10	-1.00E+10	-1.00E+10	-1.00E+10	-1.00E+10	-1.00E+10	-1.00E+10	-1.00E+10	-1.00E+10	-1.00E+10	-1.00E+10	-1.00E+10	-1.00E+10	-1.00E+10	-1.00E+10	-1.00E+10	-1.00E+10
							10.1	-1.00E+10	-1.00E+10	-1.00E+10	-1.00E+10	-1.00E+10	-1.00E+10	-1.00E+10	-1.00E+10	-1.00E+10	-1.00E+10	-1.00E+10	-1.00E+10	3.93	3.62	0.17	0.08	0.09	0.1	-1.00E+10
							10.4	-1.00E+10	332.58	0.48	3.365	0.27	0.02	0.01	2157.7	-1.00E+10	-1.00E+10	-1.00E+10	-1.00E+10	-1.00E+10	-1.00E+10	-1.00E+10	-1.00E+10	-1.00E+10	-1.00E+10	-1.00E+10
							15	-1.00E+10	-1.00E+10	-1.00E+10	-1.00E+10	-1.00E+10	-1.00E+10	-1.00E+10	-1.00E+10	-1.00E+10	-1.00E+10	-1.00E+10	-1.00E+10	7.85	7.04	0.36	0.2	0.16	0.11	-1.00E+10
							19.2	-1.00E+10	-1.00E+10	-1.00E+10	-1.00E+10	-1.00E+10	-1.00E+10	-1.00E+10	-1.00E+10	-1.00E+10	-1.00E+10	-1.00E+10	-1.00E+10	10.06	8.61	0.34	0.21	0.13	0.12	-1.00E+10
							22.3	-1.00E+10	355.65	0.56	0.575	2.005	0.05	0.16	2204.15	-1.00E+10	-1.00E+10	-1.00E+10	-1.00E+10	-1.00E+10	-1.00E+10	-1.00E+10	-1.00E+10	-1.00E+10	-1.00E+10	-1.00E+10
							22.5	-1.00E+10	-1.00E+10	-1.00E+10	-1.00E+10	-1.00E+10	-1.00E+10	-1.00E+10	-1.00E+10	-1.00E+10	-1.00E+10	-1.00E+10	-1.00E+10	9.49	6.46	0.66	0.51	0.15	0.11	-1.00E+10
							34.3	-1.00E+10	289.69	1.55	21.72	11.985	0.14	2.255	2211.7	-1.00E+10	-1.00E+10	-1.00E+10	-1.00E+10	-1.00E+10	-1.00E+10	-1.00E+10	-1.00E+10	-1.00E+10	-1.00E+10	-1.00E+10
							34.7	-1.00E+10	-1.00E+10	-1.00E+10	-1.00E+10	-1.00E+10	-1.00E+10	-1.00E+10	-1.00E+10	-1.00E+10	-1.00E+10	-1.00E+10	-1.00E+10	-1.00E+10	-1.00E+10	-1.00E+10	-1.00E+10	-1.00E+10	-1.00E+10	-1.00E+10
							49.9	-1.00E+10	-1.00E+10	-1.00E+10	-1.00E+10	-1.00E+10	-1.00E+10	-1.00E+10	-1.00E+10	-1.00E+10	-1.00E+10	-1.00E+10	-1.00E+10	-1.00E+10	-1.00E+10	-1.00E+10	-1.00E+10	-1.00E+10	-1.00E+10	-1.00E+10
							50.1	32.827	262.975	2.125	31.665	18.845	0.19	4.14	2235.2	-1.00E+10	-1.00E+10	-1.00E+10	-1.00E+10	-1.00E+10	-1.00E+10	-1.00E+10	-1.00E+10	-1.00E+10	-1.00E+10	-1.00E+10
							50.2	-1.00E+10	-1.00E+10	-1.00E+10	-1.00E+10	-1.00E+10	-1.00E+10	-1.00E+10	-1.00E+10	-1.00E+10	-1.00E+10	-1.00E+10	-1.00E+10	-1.00E+10	-1.00E+10	-1.00E+10	-1.00E+10	-1.00E+10	-1.00E+10	-1.00E+10
MR04-05	A04006	B	2004-09-04T11:49	191.159	68.085	50	0	-1.00E+10	-1.00E+10	-1.00E+10	-1.00E+10	-1.00E+10	-1.00E+10	-1.00E+10	-1.00E+10	-1.00E+10	-1.00E+10	-1.00E+10	-1.00E+10	-1.00E+10	-1.00E+10	-1.00E+10	-1.00E+10	-1.00E+10	-1.00E+10	-1.00E+10
							5.2	-1.00E+10	-1.00E+10	-1.00E+10	-1.00E+10	-1.00E+10	-1.00E+10	-1.00E+10	-1.00E+10	-1.00E+10	-1.00E+10	-1.00E+10	-1.00E+10	-1.00E+10	-1.00E+10	-1.00E+10	-1.00E+10	-1.00E+10	-1.00E+10	-1.00E+10
							5.2	30.83	302.625	0.495	4.12	0.005	0.005	0.105	2153.7	-1.00E+10	-1.00E+10	-1.00E+10	-1.00E+10	-1.00E+10	-1.00E+10	-1.00E+10	-1.00E+10	-1.00E+10	-1.00E+10	-1.00E+10
							5.2	-1.00E+10	-1.00E+10	-1.00E+10	-1.00E+10	-1.00E+10	-1.00E+10	-1.00E+10	-1.00E+10	-1.00E+10	-1.00E+10	-1.00E+10	-1.00E+10	-1.00E+10	-1.00E+10	-1.00E+10	-1.00E+10	-1.00E+10	-1.00E+10	-1.00E+10
							10.2	-1.00E+10	307.91	0.51	3.83	0.145	0.005	0.06	2163.6	-1.00E+10	-1.00E+10	-1.00E+10	-1.00E+10	-1.00E+10	-1.00E+10	-1.00E+10	-1.00E+10	-1.00E+10	-1.00E+10	-1.00E+10
							10.3	-1.00E+10	-1.00E+10	-1.00E+10	-1.00E+10	-1.00E+10	-1.00E+10	-1.00E+10	-1.00E+10	-1.00E+10	-1.00E+10	-1.00E+10	-1.00E+10	-1.00E+10	-1.00E+10	-1.00E+10	-1.00E+10	-1.00E+10	-1.00E+10	-1.00E+10
							14.8	-1.00E+10	-1.00E+10	-1.00E+10	-1.00E+10	-1.00E+10	-1.00E+10	-1.00E+10	-1.00E+10	-1.00E+10	-1.00E+10	-1.00E+10	-1.00E+10	-1.00E+10	-1.00E+10	-1.00E+10	-1.00E+10	-1.00E+10	-1.00E+10	-1.00E+10
							20.1	-1.00E+10	-1.00E+10	-1.00E+10	-1.00E+10	-1.00E+10	-1.00E+10	-1.00E+10	-1.00E+10	-1.00E+10	-1.00E+10	-1.00E+10	-1.00E+10	-1.00E+10	-1.00E+10	-1.00E+10	-1.00E+10	-1.00E+10	-1.00E+10	-1.00E+10
							25.4	-1.00E+10	-1.00E+10	-1.00E+10	-1.00E+10	-1.00E+10	-1.00E+10	-1.00E+10	-1.00E+10	-1.00E+10	-1.00E+10	-1.00E+10	-1.00E+10	-1.00E+10	-1.00E+10	-1.00E+10	-1.00E+10	-1.00E+10	-1.00E+10	-1.00E+10
							25.5	-1.00E+10	291.64	1.82	33.45	11.475	0.26	3.71	2211.2	-1.00E+10	-1.00E+10	-1.00E+10	-1.00E+10	-1.00E+10	-1.00E+10	-1.00E+10	-1.00E+10	-1.00E+10	-1.00E+10	-1.00E+10
							35.6	-1.00E+10	254.525	2.78	48.96	12.975	0.49	6.355	2216.7	-1.00E+10	-1.00E+10	-1.00E+10	-1.00E+10	-1.00E+10	-1.00E+10	-1.00E+10	-1.00E+10	-1.00E+10	-1.00E+10	-1.00E+10
							35.6	-1.00E+10	-1.00E+10	-1.00E+10	-1.00E+10	-1.00E+10	-1.00E+10	-1.00E+10	-1.00E+10	-1.00E+10	-1.00E+10	-1.00E+10	-1.00E+10	-1.00E+10	-1.00E+10	-1.00E+10	-1.00E+10	-1.00E+10	-1.00E+10	-1.00E+10
							50.4	-1.00E+10	-1.00E+10	-1.00E+10	-1.00E+10	-1.00E+10	-1.00E+10	-1.00E+10	-1.00E+10	-1.00E+10	-1.00E+10	-1.00E+10	-1.00E+10	-1.00E+10	-1.00E+10	-1.00E+10	-1.00E+10	-1.00E+10	-1.00E+10	-1.00E+10
							50.6	32.5944	241.54	3.35	55.38	13.81	0.59	7.525	2233.7	-1.00E+10	-1.00E+10	-1.00E+10	-1.00E+10	-1.00E+10	-1.00E+10	-1.00E+10	-1.00E+10	-1.00E+10	-1.00E+10	-1.00E+10
MR04-05	A04007	B	2004-09-04T19:22	191.169	69.834	42	0	-1.00E+10	-1.00E+10	-1.00E+10	-1.00E+10	-1.00E+10	-1.00E+10	-1.00E+10	-1.00E+10	-1.00E+10	-1.00E+10	-1.00E+10	-1.00E+10	0.91	0.26	0.19	0.05	0.14	0.37	-1.00E+10
							4.4	-1.00E+10	-1.00E+10	-1.00E+10	-1.00E+10	-1.00E+10	-1.00E+10	-1.00E+10	-1.00E+10	-1.00E+10	-1.00E+10	-1.00E+10	-1.00E+10	0.81	0.22	0.22	0.09	0.13	0.28	-1.00E+10
							4.5	30.6828	291.94	0.445	3.89	0.01	0.005	0.105	-1.00E+10	-1.00E+10	-1.00E+10	-1.00E+10	-1.00E+10	-1.00E+10	-1.00E+10	-1.00E+10	-1.00E+10	-1.00E+10	-1.00E+10	-1.00E+10
							4.6	-1.00E+10	-1.00E+10	-1.00E+10	-1.00E+10	-1.00E+10	-1.00E+10	-1.00E+10	-1.00E+10	-1.00E+10	-1.00E+10	-1.00E+10	-1.00E+10	-1.00E+10	-1.00E+10	-1.00E+10	-1.00E+10	-1.00E+10	-1.00E+10	-1.00E+10
							10.3	-1.00E+10	-1.00E+10	-1.00E+10	-1.00E+10	-1.00E+10	-1.00E+10	-1.00E+10	-1.00E+10	-1.00E+10	-1.00E+10	-1.00E+10	-1.00E+10	0.7	0.23	0.27	0.11	0.16	0.18	-1.00E+10
							10.6	-1.00E+10	304.63	0.395	1.775	0.04	0.005	0.215	-1.00E+10	-1.00E+10	-1.00E+10	-1.00E+10	-1.00E+10	-1.00E+10	-1.00E+10	-1.00E+10	-1.00E+10	-1.00E+10	-1.00E+10	-1.00E+10
							14.7	-1.00E+10	-1.00E+10	-1.00E+10	-1.00E+10	-1.00E+10	-1.00E+10	-1.00E+10	-1.00E+10	-1.00E+10	-1.00E+10	-1.00E+10	-1.00E+10	0.72	0.28	0.19	0.05	0.14	0.11	-1.00E+10
							20.4	-1.00E+10	-1.00E+10	-1.00E+10	-1.00E+10	-1.00E+10	-1.00E+10	-1.00E+10	-1.00E+10	-1.00E+10	-1.00E+10	-1.00E+10	-1.00E+10	1.17	0.45	0.38	0.07	0.31	0.32	-1.00E+10
							24.6	-1.00E+10	-1.00E+10	-1.00E+10	-1.00E+10	-1.00E+10	-1.00E+10	-1.00E+10	-1.00E+10	-1.00E+10	-1.00E+10	-1.00E+10	-1.00E+10	1.1	0.38	0.33	0.05	0.28	0.34	-1.00E+10
							24.8	-1.00E+10	406.68	0.75	3.38	0.445	0.02	0.265	-1.00E+10	-1.00E+10	-1.00E+10	-1.00E+10	-1.00E+10	-1.00E+10	-1.00E+10	-1.00E+10	-1.00E+10	-1.00E+10	-1.00E+10	-1.00E+10
							34.6	-1.00E+10	364.78	1.205	9.51	2.47	0.13	1.085	-1.00E+10	-1.00E+10	-1.00E+10	-1.00E+10	-1.00E+10	-1.00E+10	-1.00E+10	-1.00E+10	-1.00E+10	-1.00E+10	-1.00E+10	-1.00E+10
							41.8	-1.00E+10	-1.00E+10	-1.00E+10	-1.00E+10	-1.00E+10	-1.00E+10	-1.00E+10	-1.00E+10	-1.00E+10	-1.00E+10	-1.00E+10	-1.00E+10	-1.00E+10	-1.00E+10	-1.00E+10	-1.00E+10	-1.00E+10	-1.00E+10	-1.00E+10
							41.9	32.1938	365.79	1.2	9.41	2.47	0.13	1.065	-1.00E+10	-1.00E+10	-1.00E+10	-1.00E+10	-1.00E+10	-1.00E+10	-1.00E+10	-1.00E+10	-1.00E+10	-1.00E+10	-1.00E+10	-1.00E+10
MR04-05	A04009	B	2004-09-05T02:04	193.243	70.634	43	0	-1.00E+10	-1.00E+10	-1.00E+10	-1.00E+10	-1.00E+10	-1.00E+10	-1.00E+10	-1.00E+10	-1.00E+10	-1.00E+10	-1.00E+10	-1.00E+10	0.7	0.25	0.14	0.05	0.09	0.26	-1.00E+10
							5.2	30.962	293.165	0.42	2.445	0.025	0	0.05	2147.7	-1.00E+10	-1.00E+10	-1.00E+10	-1.00E+10	-1.00E+10	-1.00E+10	-1.00E+10	-1.00E+10	-1.00E+10	-1.00E+10	-1.00E+10
							5.3	-1.00E+10	-1.00E+10	-1.00E+10	-1.00E+10	-1.00E+10	-1.00E+10	-1.00E+10	-1.00E+10	-1.00E+10	-1.00E+10	-1.00E+10	-1.00E+10	-1.00E+10	-1.00E+10	-1.00E+10	-1.00E+10	-1.00E+10	-1.00E+10	-1.00E+10
							5.4	-1.00E+10	-1.00E+10	-1.00E+10	-1.00E+10	-1.00E+10	-1.00E+10	-1.00E+10	-1.00E+10	-1.00E+10	-1.00E+10	-1.00E+10	-1.00E+10	0.7	0.22	0.16	0.07	0.09	0.25	-1.00E+10
							10.2	-1.00E+10	-1.00E+10	-1.00E+10	-1.00E+10	-1.00E+10	-1.00E+10	-1.00E+10	-1.00E+10	-1.00E+10	-1.00E+10	-1.00E+10	-1.00E+10	0.88	0.32	0.25	0.12	0.13	0.27	-1.00E+10
							10.2	-1.00E+10	299.08	0.42	1.965	0.015	0	0.055	2149.3	-1.00E+10	-1.00E+10	-1.00E+10	-1.00E+10	-1.00E+10	-1.00E+10	-1.00E+10	-1.00E+10	-1.00E+10	-1.00E+10	-1.00E+10
							14.9	-1.00E+10	-1.00E+10	-1.00E+10	-1.00E+10	-1.00E+10	-1.00E+10	-1.00E+10	-1.00E+10	-1.00E+10	-1.00E+10	-1.00E+10	-1.00E+10	1.01	0.32	0.28	0.14	0.14	0.32	-1.00E+10
							20.2	-1.00E+10	-1.00E+10	-1.00E+10	-1.00E+10	-1.00E+10	-1.00E+10	-1.00E+10	-1.00E+10	-1.00E+10	-1.00E+10	-1.00E+10	-1.00E+10	1.12	0.41	0.29	0.14	0.15	0.3	-1.00E+10
							25.2	-1.00E+10	358.92	0.75	6.745	0.365	0.055	1.05	2167.15	-1.00E+10	-1.00E+10	-1.00E+10	-1.00E+10	-1.00E+10	-1.00E+10	-1.00E+10	-1.00E+10	-1.00E+10	-1.00E+10	-1.00E+10
							25.2	-1.00E+10	-1.00E+10	-1.00E+10	-1.00E+10	-1.00E+10	-1.00E+10	-1.00E+10	-1.00E+10	-1.00E+10	-1.00E+10	-1.00E+10	-1.00E+10	-1.00E+10	-1.00E+10	-1.00E+10	-1.00E+10	-1.00E+10	-1.00E+10	-1.00E+10
							34.4	-1.00E+10	362.5	0.875	8.55	0.535	0.08	1.425	2156.1	-1.00E+10	-1.00E+10	-1.00E+10	-1.00E+10	-1.00E+10	-1.00E+10	-1.00E+10	-1.00E+10	-1.00E+10	-1.00E+10	-1.00E+10
							34.4	-1.00E+10	-1.00E+10	-1.00E+10	-1.00E+10	-1.00E+10	-1.00E+10	-1.00E+10	-1.00E+10	-1.00E+10	-1.00E+10	-1.00E+10	-1.00E+10	0.72	0.2	0.27	0.16	0.11	0.17	-1.00E+10
							42.5	31.7767	363.7	0.92	8.93	0.57	0.1	1.5	2161.9	-1.00E+10	-1.00E+10	-1.00E+10	-1.00E+10	-1.00E+10	-1.00E+10	-1.00E+10	-1.00E+10	-1.00E+10	-1.00E+10	-1.00E+10
							42.5	-1.00E+10	-1.00E+10	-1.00E+10	-1.00E+10	-1.00E+10	-1.00E+10	-1.00E+10	-1.00E+10	-1.00E+10	-1.00E+10	-1.00E+10	-1.00E+10	-1.00E+10	-1.00E+10	-1.00E+10	-1.00E+10	-1.00E+10	-1.00E+10	-1.00E+10
MR04-05	A04011	B	2004-09-05T05:02	191.743	70.633	37	0	-1.00E+10	-1.00E+10	-1.00E+10	-1.00E+10	-1.00E+10	-1.00E+10	-1.00E+10	-1.00E+10	-1.00E+10	-1.00E+10	-1.00E+10	-1.00E+10	0.55	0.19	0.09	0.03	0.06	0.2	-1.00E+10
							5.1	-1.00E+10	-1.00E+10	-1.00E+10	-1.00E+10	-1.00E+10	-1.00E+10	-1.00E+10	-1.00E+10	-1.00E+10	-1.00E+10	-1.00E+10	-1.00E+10	0.6	0.17	0.15	0.05	0.1	0.2	-1.00E+10
							5.1	31.1661	300.865	0.365	0.57	0.005	0	0.005	2134.1	-1.00E+10	-1.00E+10	-1.00E+10	-1.00E+10	-1.00E+10	-1.00E+10	-1.00E+10	-1.00E+10	-1.00E+10	-1.00E+10	-1.00E+10
							10.1	-1.00E+10	-1.00E+10	-1.00E+10	-1.00E+10	-1.00E+10	-1.00E+10	-1.00E+10	-1.00E+10	-1.00E+10	-1.00E+10	-1.00E+10	-1.00E+10	0.72	0.25	0.16	0.07	0.09	0.24	-1.00E+10
							10.1	-1.00E+10	311.81	0.41	0.845	0.11	0.005	0.075	2137.1	-1.00E+10	-1.00E+10	-1.00E+10	-1.00E+10	-1.00E+10	-1.00E+10	-1.00E+10	-1.00E+10	-1.00E+10	-1.00E+10	-1.00E+10
							14.6	-1.00E+10	-1.00E+10	-1.00E+10	-1.00E+10	-1.00E+10	-1.00E+10	-1.00E+10	-1.00E+10	-1.00E+10	-1.00E+10	-1.00E+10	-1.00E+10	0.84	0.24	0.17	0.08	0.09	0.32	-1.00E+10
							20	-1.00E+10	-1.00E+10	-1.00E+10	-1.00E+10	-1.00E+10	-1.00E+10	-1.00E+10	-1.00E+10	-1.00E+10	-1.00E+10	-1.00E+10	-1.00E+10	0.94	0.37	0.19	0.1	0.09	0.28	-1.00E+10
							24.9	-1.00E+10	370.66	1.035	5.535	2.3	0.095	1.495	2188.95	-1.00E+10	-1.00E+10	-1.00E+10	-1.00E+10	-1.00E+10	-1.00E+10	-1.00E+10	-1.00E+10	-1.00E+10	-1.00E+10	-1.00E+10
							34.5	-1.00E+10	357.59	1.22	7.73	3.015	0.14	2.22	2183.8	-1.00E+10	-1.00E+10	-1.00E+10	-1.00E+10	-1.00E+10	-1.00E+10	-1.00E+10	-1.00E+10	-1.00E+10	-1.00E+10	-1.00E+10
							34.5	-1.00E+10	-1.00E+10	-1.00E+10	-1.00E+10	-1.00E+10	-1.00E+10	-1.00E+10	-1.00E+10	-1.00E+10	-1.00E+10	-1.00E+10	-1.00E+10	0.78	0.47	0.22	0.18	0.04	0.06	-1.00E+10
							37.2	32.1868	359.56	1.25	7.585	2.955	0.14	2.15	2191.5	-1.00E+10	-1.00E+10	-1.00E+10	-1.00E+10	-1.00E+10	-1.00E+10	-1.00E+10	-1.00E+10	-1.00E+10	-1.00E+10	-1.00E+10
							37.2	-1.00E+10	-1.00E+10	-1.00E+10	-1.00E+10	-1.00E+10	-1.00E+10	-1.00E+10	-1.00E+10	-1.00E+10	-1.00E+10	-1.00E+10	-1.00E+10	-1.00E+10	-1.00E+10	-1.00E+10	-1.00E+10	-1.00E+10	-1.00E+10	-1.00E+10
							37.2	-1.00E+10	-1.00E+10	-1.00E+10	-1.00E+10	-1.00E+10	-1.00E+10	-1.00E+10	-1.00E+10	-1.00E+10	-1.00E+10	-1.00E+10	-1.00E+10	-1.00E+10	-1.00E+10	-1.00E+10	-1.00E+10	-1.00E+10	-1.00E+10	-1.00E+10
MR04-05	A04015	B	2004-09-06T16:13	196.266	72.667	49	0	-1.00E+10	-1.00E+10	-1.00E+10	-1.00E+10	-1.00E+10	-1.00E+10	-1.00E+10	-1.00E+10	-1.00E+10	-1.00E+10	-1.00E+10	-1.00E+10	1.91	1.27	0.3	0.15	0.15	0.2	-1.00E+10
							4.7	27.0472	344.955	0.325	3.995	0.005	0.01	0.075	1868.1	-1.00E+10	5.81	3.18	0.48	-1.00E+10	-1.00E+10	-1.00E+10	-1.00E+10	-1.00E+10	-1.00E+10	-1.00E+10
							4.8	-1.00E+10	-1.00E+10	-1.00E+10	-1.00E+10	-1.00E+10	-1.00E+10	-1.00E+10	-1.00E+10	-1.00E+10	-1.00E+10	-1.00E+10	-1.00E+10	-1.00E+10	-1.00E+10	-1.00E+10	-1.00E+10	-1.00E+10	-1.00E+10	-1.00E+10
							4.9	-1.00E+10	-1.00E+10	-1.00E+10	-1.00E+10	-1.00E+10	-1.00E+10	-1.00E+10	-1.00E+10	-1.00E+10	-1.00E+10	-1.00E+10	-1.00E+10	1.76	1.16	0.26	0.08	0.18	0.15	-1.00E+10
							9.7	-1.00E+10	-1.00E+10	-1.00E+10	-1.00E+10	-1.00E+10	-1.00E+10	-1.00E+10	-1.00E+10	-1.00E+10	-1.00E+10	-1.00E+10	-1.00E+10	1.05	0.62	0.17	0.07	0.1	0.14	-1.00E+10
							9.9	-1.00E+10	362.78	0.32	2.595	0.005	0	0.03	1965.2	-1.00E+10	5.65	3.11	0.5	-1.00E+10	-1.00E+10	-1.00E+10	-1.00E+10	-1.00E+10	-1.00E+10	-1.00E+10
							14.7	-1.00E+10	-1.00E+10	-1.00E+10	-1.00E+10	-1.00E+10	-1.00E+10	-1.00E+10	-1.00E+10	-1.00E+10	-1.00E+10	-1.00E+10	-1.00E+10	0.91	0.59	0.13	0.05	0.08	0.18	-1.00E+10
							17.5	32.1295	444.03	0.625	0.975	0.09	0.01	0.1	2199.7	-1.00E+10	-1.00E+10	-1.00E+10	-1.00E+10	-1.00E+10	-1.00E+10	-1.00E+10	-1.00E+10	-1.00E+10	-1.00E+10	-1.00E+10
							20.1	-1.00E+10	-1.00E+10	-1.00E+10	-1.00E+10	-1.00E+10	-1.00E+10	-1.00E+10	-1.00E+10	-1.00E+10	-1.00E+10	-1.00E+10	-1.00E+10	1.79	1.3	0.29	0.12	0.17	0.16	-1.00E+10
							24.9	-1.00E+10	-1.00E+10	-1.00E+10	-1.00E+10	-1.00E+10	-1.00E+10	-1.00E+10	-1.00E+10	-1.00E+10	-1.00E+10	-1.00E+10	-1.00E+10	-1.00E+10	-1.00E+10	-1.00E+10	-1.00E+10	-1.00E+10	-1.00E+10	-1.00E+10
							25	-1.00E+10	375.4	1.365	9.525	3.19	0.115	1.98	2224.8	-1.00E+10	6.88	3.76	0.68	-1.00E+10	-1.00E+10	-1.00E+10	-1.00E+10	-1.00E+10	-1.00E+10	-1.00E+10
							34.5	-1.00E+10	-1.00E+10	-1.00E+10	-1.00E+10	-1.00E+10	-1.00E+10	-1.00E+10	-1.00E+10	-1.00E+10	-1.00E+10	-1.00E+10	-1.00E+10	0.92	0.48	0.05	0.03	0.02	0.01	-1.00E+10
							34.6	-1.00E+10	330.99	1.84	11.51	7.1	0.21	4.02	2223	-1.00E+10	6.54	3.56	0.68	-1.00E+10	-1.00E+10	-1.00E+10	-1.00E+10	-1.00E+10	-1.00E+10	-1.00E+10
							48.7	-1.00E+10	-1.00E+10	-1.00E+10	-1.00E+10	-1.00E+10	-1.00E+10	-1.00E+10	-1.00E+10	-1.00E+10	-1.00E+10	-1.00E+10	-1.00E+10	-1.00E+10	-1.00E+10	-1.00E+10	-1.00E+10	-1.00E+10	-1.00E+10	-1.00E+10
							48.8	32.4843	330.115	1.85	11.535	7.15	0.21	3.985	2229.6	-1.00E+10	6.51	3.55	0.69	-1.00E+10	-1.00E+10	-1.00E+10	-1.00E+10	-1.00E+10	-1.00E+10	-1.00E+10
MR04-05	A04016	B	2004-09-06T18:55	196.254	73.058	95	0	-1.00E+10	-1.00E+10	-1.00E+10	-1.00E+10	-1.00E+10	-1.00E+10	-1.00E+10	-1.00E+10	-1.00E+10	-1.00E+10	-1.00E+10	-1.00E+10	0.24	0.08	0.05	0.02	0.03	0.08	-1.00E+10
							4.7	-1.00E+10	-1.00E+10	-1.00E+10	-1.00E+10	-1.00E+10	-1.00E+10	-1.00E+10	-1.00E+10	-1.00E+10	-1.00E+10	-1.00E+10	-1.00E+10	0.24	0.08	0.04	0.02	0.02	0.08	-1.00E+10
							4.7	-1.00E+10	386.825	0.595	6.895	0	0	0.035	1823.6	-1.00E+10	7.45	3.99	0.63	-1.00E+10	-1.00E+10	-1.00E+10	-1.00E+10	-1.00E+10	-1.00E+10	-1.00E+10
							4.9	-1.00E+10	-1.00E+10	-1.00E+10	-1.00E+10	-1.00E+10	-1.00E+10	-1.00E+10	-1.00E+10	-1.00E+10	-1.00E+10	-1.00E+10	-1.00E+10	-1.00E+10	-1.00E+10	-1.00E+10	-1.00E+10	-1.00E+10	-1.00E+10	-1.00E+10
							9.5	-1.00E+10	-1.00E+10	-1.00E+10	-1.00E+10	-1.00E+10	-1.00E+10	-1.00E+10	-1.00E+10	-1.00E+10	-1.00E+10	-1.00E+10	-1.00E+10	0.32	0.11	0.06	0.02	0.04	0.1	-1.00E+10
							9.7	-1.00E+10	412.66	0.65	8.18	-0.005	0	0.04	1891.4	-1.00E+10	7.4	3.93	0.64	-1.00E+10	-1.00E+10	-1.00E+10	-1.00E+10	-1.00E+10	-1.00E+10	-1.00E+10
							14.8	-1.00E+10	-1.00E+10	-1.00E+10	-1.00E+10	-1.00E+10	-1.00E+10	-1.00E+10	-1.00E+10	-1.00E+10	-1.00E+10	-1.00E+10	-1.00E+10	0.41	0.19	0.05	0.02	0.03	0.11	-1.00E+10
							20.1	-1.00E+10	-1.00E+10	-1.00E+10	-1.00E+10	-1.00E+10	-1.00E+10	-1.00E+10	-1.00E+10	-1.00E+10	-1.00E+10	-1.00E+10	-1.00E+10	0.54	0.28	0.06	0.03	0.03	0.07	-1.00E+10
							24.7	-1.00E+10	409.48	1.195	17.045	1.64	0.02	0.155	2222.8	-1.00E+10	7.26	4.08	0.67	-1.00E+10	-1.00E+10	-1.00E+10	-1.00E+10	-1.00E+10	-1.00E+10	-1.00E+10
							24.8	-1.00E+10	-1.00E+10	-1.00E+10	-1.00E+10	-1.00E+10	-1.00E+10	-1.00E+10	-1.00E+10	-1.00E+10	-1.00E+10	-1.00E+10	-1.00E+10	-1.00E+10	-1.00E+10	-1.00E+10	-1.00E+10	-1.00E+10	-1.00E+10	-1.00E+10
							26.4	-1.00E+10	396.96	1.285	18.64	2.97	0.03	0.265	2225	-1.00E+10	-1.00E+10	-1.00E+10	-1.00E+10	-1.00E+10	-1.00E+10	-1.00E+10	-1.00E+10	-1.00E+10	-1.00E+10	-1.00E+10
							34.8	-1.00E+10	-1.00E+10	-1.00E+10	-1.00E+10	-1.00E+10	-1.00E+10	-1.00E+10	-1.00E+10	-1.00E+10	-1.00E+10	-1.00E+10	-1.00E+10	1.16	1.02	0.07	0.04	0.03	0.03	-1.00E+10
							34.9	-1.00E+10	327.35	1.88	32.615	12.1	0.05	0.965	2236.4	-1.00E+10	7.18	4	0.64	-1.00E+10	-1.00E+10	-1.00E+10	-1.00E+10	-1.00E+10	-1.00E+10	-1.00E+10
							49.4	-1.00E+10	307.49	2.095	45.205	15.28	0.06	0.54	2252.5	-1.00E+10	7.13	4.17	0.65	-1.00E+10	-1.00E+10	-1.00E+10	-1.00E+10	-1.00E+10	-1.00E+10	-1.00E+10
							49.5	-1.00E+10	-1.00E+10	-1.00E+10	-1.00E+10	-1.00E+10	-1.00E+10	-1.00E+10	-1.00E+10	-1.00E+10	-1.00E+10	-1.00E+10	-1.00E+10	-1.00E+10	-1.00E+10	-1.00E+10	-1.00E+10	-1.00E+10	-1.00E+10	-1.00E+10
							60.8	-1.00E+10	302.25	2.11	48.235	15.6	0.06	0.34	2260.8	-1.00E+10	7.165	3.98	0.665	-1.00E+10	-1.00E+10	-1.00E+10	-1.00E+10	-1.00E+10	-1.00E+10	-1.00E+10
							74.7	-1.00E+10	-1.00E+10	-1.00E+10	-1.00E+10	-1.00E+10	-1.00E+10	-1.00E+10	-1.00E+10	-1.00E+10	-1.00E+10	-1.00E+10	-1.00E+10	-1.00E+10	-1.00E+10	-1.00E+10	-1.00E+10	-1.00E+10	-1.00E+10	-1.00E+10
							74.8	-1.00E+10	281.83	2.39	57.565	17.625	0.09	0.65	2274.3	-1.00E+10	7	3.89	0.67	-1.00E+10	-1.00E+10	-1.00E+10	-1.00E+10	-1.00E+10	-1.00E+10	-1.00E+10
							94.6	-1.00E+10	280.135	2.405	58.54	17.85	0.09	0.67	2268.1	-1.00E+10	6.95	4.04	0.64	-1.00E+10	-1.00E+10	-1.00E+10	-1.00E+10	-1.00E+10	-1.00E+10	-1.00E+10
							94.8	-1.00E+10	-1.00E+10	-1.00E+10	-1.00E+10	-1.00E+10	-1.00E+10	-1.00E+10	-1.00E+10	-1.00E+10	-1.00E+10	-1.00E+10	-1.00E+10	-1.00E+10	-1.00E+10	-1.00E+10	-1.00E+10	-1.00E+10	-1.00E+10	-1.00E+10
MR04-05	A04017	B	2004-09-06T22:51	198.007	73.326	159	0	-1.00E+10	-1.00E+10	-1.00E+10	-1.00E+10	-1.00E+10	-1.00E+10	-1.00E+10	-1.00E+10	-1.00E+10	-1.00E+10	-1.00E+10	-1.00E+10	-1.00E+10	-1.00E+10	-1.00E+10	-1.00E+10	-1.00E+10	-1.00E+10	-1.00E+10
							4.8	27.07	361.725	0.55	3.45	0.005	0.005	0.01	1905.9	-1.00E+10	6.72	3.52	0.59	-1.00E+10	-1.00E+10	-1.00E+10	-1.00E+10	-1.00E+10	-1.00E+10	-1.00E+10
							4.9	-1.00E+10	-1.00E+10	-1.00E+10	-1.00E+10	-1.00E+10	-1.00E+10	-1.00E+10	-1.00E+10	-1.00E+10	-1.00E+10	-1.00E+10	-1.00E+10	-1.00E+10	-1.00E+10	-1.00E+10	-1.00E+10	-1.00E+10	-1.00E+10	-1.00E+10
							4.9	-1.00E+10	-1.00E+10	-1.00E+10	-1.00E+10	-1.00E+10	-1.00E+10	-1.00E+10	-1.00E+10	-1.00E+10	-1.00E+10	-1.00E+10	-1.00E+10	-1.00E+10	-1.00E+10	-1.00E+10	-1.00E+10	-1.00E+10	-1.00E+10	-1.00E+10
							10.6	-1.00E+10	409.58	0.635	5.295	0.01	0	0.015	2009.7	-1.00E+10	7.06	3.66	0.65	-1.00E+10	-1.00E+10	-1.00E+10	-1.00E+10	-1.00E+10	-1.00E+10	-1.00E+10
							10.7	-1.00E+10	-1.00E+10	-1.00E+10	-1.00E+10	-1.00E+10	-1.00E+10	-1.00E+10	-1.00E+10	-1.00E+10	-1.00E+10	-1.00E+10	-1.00E+10	-1.00E+10	-1.00E+10	-1.00E+10	-1.00E+10	-1.00E+10	-1.00E+10	-1.00E+10
							24.9	-1.00E+10	-1.00E+10	-1.00E+10	-1.00E+10	-1.00E+10	-1.00E+10	-1.00E+10	-1.00E+10	-1.00E+10	-1.00E+10	-1.00E+10	-1.00E+10	-1.00E+10	-1.00E+10	-1.00E+10	-1.00E+10	-1.00E+10	-1.00E+10	-1.00E+10
							25	-1.00E+10	427.11	0.985	11.975	0.825	0.015	0.11	2207.45	-1.00E+10	7.16	3.89	0.66	-1.00E+10	-1.00E+10	-1.00E+10	-1.00E+10	-1.00E+10	-1.00E+10	-1.00E+10
							27.8	31.8366	412.19	1.01	10.955	0.79	0.015	0.165	2255.9	-1.00E+10	7.04	3.985	0.715	-1.00E+10	-1.00E+10	-1.00E+10	-1.00E+10	-1.00E+10	-1.00E+10	-1.00E+10
							34.6	-1.00E+10	-1.00E+10	-1.00E+10	-1.00E+10	-1.00E+10	-1.00E+10	-1.00E+10	-1.00E+10	-1.00E+10	-1.00E+10	-1.00E+10	-1.00E+10	-1.00E+10	-1.00E+10	-1.00E+10	-1.00E+10	-1.00E+10	-1.00E+10	-1.00E+10
							34.7	-1.00E+10	358.36	1.51	24.805	7.295	0.065	0.565	2242.2	-1.00E+10	7.09	3.82	0.64	-1.00E+10	-1.00E+10	-1.00E+10	-1.00E+10	-1.00E+10	-1.00E+10	-1.00E+10
							50.1	-1.00E+10	314.92	1.945	41.56	13.455	0.085	0.7	2253	-1.00E+10	7.01	3.85	0.66	-1.00E+10	-1.00E+10	-1.00E+10	-1.00E+10	-1.00E+10	-1.00E+10	-1.00E+10
							50.1	-1.00E+10	-1.00E+10	-1.00E+10	-1.00E+10	-1.00E+10	-1.00E+10	-1.00E+10	-1.00E+10	-1.00E+10	-1.00E+10	-1.00E+10	-1.00E+10	-1.00E+10	-1.00E+10	-1.00E+10	-1.00E+10	-1.00E+10	-1.00E+10	-1.00E+10
							57.5	32.7729	306.42	2.085	46.595	14.725	0.11	1.045	2213.6	-1.00E+10	-1.00E+10	-1.00E+10	-1.00E+10	-1.00E+10	-1.00E+10	-1.00E+10	-1.00E+10	-1.00E+10	-1.00E+10	-1.00E+10
							57.6	-1.00E+10	-1.00E+10	-1.00E+10	-1.00E+10	-1.00E+10	-1.00E+10	-1.00E+10	-1.00E+10	-1.00E+10	-1.00E+10	-1.00E+10	-1.00E+10	-1.00E+10	-1.00E+10	-1.00E+10	-1.00E+10	-1.00E+10	-1.00E+10	-1.00E+10
							74.3	-1.00E+10	-1.00E+10	-1.00E+10	-1.00E+10	-1.00E+10	-1.00E+10	-1.00E+10	-1.00E+10	-1.00E+10	-1.00E+10	-1.00E+10	-1.00E+10	-1.00E+10	-1.00E+10	-1.00E+10	-1.00E+10	-1.00E+10	-1.00E+10	-1.00E+10
							74.3	-1.00E+10	296.08	2.23	51.62	16.525	0.115	0.99	2268.8	-1.00E+10	6.99	3.94	0.69	-1.00E+10	-1.00E+10	-1.00E+10	-1.00E+10	-1.00E+10	-1.00E+10	-1.00E+10
							86.7	33.0965	291.71	2.305	54.78	17.53	0.1	0.93	2270.9	-1.00E+10	6.97	3.93	0.75	-1.00E+10	-1.00E+10	-1.00E+10	-1.00E+10	-1.00E+10	-1.00E+10	-1.00E+10
							99.7	33.1974	286.33	2.405	58.19	18.81	0.1	0.795	2274.1	-1.00E+10	6.99	3.97	0.71	-1.00E+10	-1.00E+10	-1.00E+10	-1.00E+10	-1.00E+10	-1.00E+10	-1.00E+10
							99.9	-1.00E+10	-1.00E+10	-1.00E+10	-1.00E+10	-1.00E+10	-1.00E+10	-1.00E+10	-1.00E+10	-1.00E+10	-1.00E+10	-1.00E+10	-1.00E+10	-1.00E+10	-1.00E+10	-1.00E+10	-1.00E+10	-1.00E+10	-1.00E+10	-1.00E+10
							124.5	-1.00E+10	-1.00E+10	-1.00E+10	-1.00E+10	-1.00E+10	-1.00E+10	-1.00E+10	-1.00E+10	-1.00E+10	-1.00E+10	-1.00E+10	-1.00E+10	-1.00E+10	-1.00E+10	-1.00E+10	-1.00E+10	-1.00E+10	-1.00E+10	-1.00E+10
							124.5	-1.00E+10	296.35	1.95	42.045	16.02	0.105	0.365	2298.8	-1.00E+10	6.56	3.54	0.57	-1.00E+10	-1.00E+10	-1.00E+10	-1.00E+10	-1.00E+10	-1.00E+10	-1.00E+10
							133	33.8721	287.4	1.6	29.76	13.585	0.1	0.265	2310.9	-1.00E+10	5.94	3.18	0.43	-1.00E+10	-1.00E+10	-1.00E+10	-1.00E+10	-1.00E+10	-1.00E+10	-1.00E+10
							149.5	-1.00E+10	-1.00E+10	-1.00E+10	-1.00E+10	-1.00E+10	-1.00E+10	-1.00E+10	-1.00E+10	-1.00E+10	-1.00E+10	-1.00E+10	-1.00E+10	-1.00E+10	-1.00E+10	-1.00E+10	-1.00E+10	-1.00E+10	-1.00E+10	-1.00E+10
							149.7	-1.00E+10	252.13	1.435	24.435	14.5	0.16	0.075	2302.7	-1.00E+10	5.15	2.52	0.29	-1.00E+10	-1.00E+10	-1.00E+10	-1.00E+10	-1.00E+10	-1.00E+10	-1.00E+10
							158.5	34.3967	246.815	1.475	25.365	14.585	0.16	0.11	2302.3	-1.00E+10	5.13	2.56	0.3	-1.00E+10	-1.00E+10	-1.00E+10	-1.00E+10	-1.00E+10	-1.00E+10	-1.00E+10
							158.5	-1.00E+10	-1.00E+10	-1.00E+10	-1.00E+10	-1.00E+10	-1.00E+10	-1.00E+10	-1.00E+10	-1.00E+10	-1.00E+10	-1.00E+10	-1.00E+10	-1.00E+10	-1.00E+10	-1.00E+10	-1.00E+10	-1.00E+10	-1.00E+10	-1.00E+10
MR04-05	A04018	B	2004-09-07T01:13	199.002	73.48	370	0	-1.00E+10	-1.00E+10	-1.00E+10	-1.00E+10	-1.00E+10	-1.00E+10	-1.00E+10	-1.00E+10	-1.00E+10	-1.00E+10	-1.00E+10	-1.00E+10	-1.00E+10	-1.00E+10	-1.00E+10	-1.00E+10	-1.00E+10	-1.00E+10	-1.00E+10
							4.9	26.7838	352.7	0.53	2.6	0	0.005	0.005	1893.6	-1.00E+10	6.64	3.5	0.66	-1.00E+10	-1.00E+10	-1.00E+10	-1.00E+10	-1.00E+10	-1.00E+10	-2.97
							5.1	-1.00E+10	-1.00E+10	-1.00E+10	-1.00E+10	-1.00E+10	-1.00E+10	-1.00E+10	-1.00E+10	-1.00E+10	-1.00E+10	-1.00E+10	-1.00E+10	-1.00E+10	-1.00E+10	-1.00E+10	-1.00E+10	-1.00E+10	-1.00E+10	-1.00E+10
							9.7	-1.00E+10	393.77	0.645	2.835	0.005	0	0.005	2047.3	-1.00E+10	7.95	4.27	0.82	-1.00E+10	-1.00E+10	-1.00E+10	-1.00E+10	-1.00E+10	-1.00E+10	-3.38
							25	-1.00E+10	391.31	0.695	3.665	0.02	0.005	0.025	2137.45	-1.00E+10	7.62	4.07	0.79	-1.00E+10	-1.00E+10	-1.00E+10	-1.00E+10	-1.00E+10	-1.00E+10	-2.97
							34.6	-1.00E+10	372.39	0.805	6.595	0.57	0.11	0.565	2179.5	-1.00E+10	6.57	3.66	0.68	-1.00E+10	-1.00E+10	-1.00E+10	-1.00E+10	-1.00E+10	-1.00E+10	-1.87
							50.2	-1.00E+10	367.71	1.18	12.68	3.925	0.19	1.28	2197.4	-1.00E+10	7.01	3.89	0.71	-1.00E+10	-1.00E+10	-1.00E+10	-1.00E+10	-1.00E+10	-1.00E+10	-1.44
							50.2	31.8908	366.45	1.73	30.92	12.85	0.09	0.65	2207.8	-1.00E+10	-1.00E+10	-1.00E+10	-1.00E+10	-1.00E+10	-1.00E+10	-1.00E+10	-1.00E+10	-1.00E+10	-1.00E+10	-1.00E+10
							50.3	-1.00E+10	-1.00E+10	-1.00E+10	-1.00E+10	-1.00E+10	-1.00E+10	-1.00E+10	-1.00E+10	-1.00E+10	-1.00E+10	-1.00E+10	-1.00E+10	-1.00E+10	-1.00E+10	-1.00E+10	-1.00E+10	-1.00E+10	-1.00E+10	-1.00E+10
							74.2	-1.00E+10	345.47	1.51	22.195	7.735	0.23	1.945	2231.8	-1.00E+10	6.96	3.82	0.72	-1.00E+10	-1.00E+10	-1.00E+10	-1.00E+10	-1.00E+10	-1.00E+10	-1.44
							99.6	32.6809	314.35	1.69	29.75	11.93	0.12	0.92	2243.6	-1.00E+10	6.42	3.42	0.57	-1.00E+10	-1.00E+10	-1.00E+10	-1.00E+10	-1.00E+10	-1.00E+10	-1.58
							111.8	32.7495	303.09	1.73	30.99	12.79	0.085	0.65	2255.9	-1.00E+10	6.345	3.32	0.535	-1.00E+10	-1.00E+10	-1.00E+10	-1.00E+10	-1.00E+10	-1.00E+10	-1.00E+10
							111.8	-1.00E+10	-1.00E+10	-1.00E+10	-1.00E+10	-1.00E+10	-1.00E+10	-1.00E+10	-1.00E+10	-1.00E+10	-1.00E+10	-1.00E+10	-1.00E+10	-1.00E+10	-1.00E+10	-1.00E+10	-1.00E+10	-1.00E+10	-1.00E+10	-1.00E+10
							124.2	-1.00E+10	298.16	1.785	33.48	13.565	0.085	0.59	2272.2	-1.00E+10	6.27	3.25	0.52	-1.00E+10	-1.00E+10	-1.00E+10	-1.00E+10	-1.00E+10	-1.00E+10	-1.47
							139.2	-1.00E+10	-1.00E+10	-1.00E+10	-1.00E+10	-1.00E+10	-1.00E+10	-1.00E+10	-1.00E+10	-1.00E+10	-1.00E+10	-1.00E+10	-1.00E+10	-1.00E+10	-1.00E+10	-1.00E+10	-1.00E+10	-1.00E+10	-1.00E+10	-1.00E+10
							139.2	33.104	309.18	1.795	35.85	13.075	0.125	0.835	2278.2	-1.00E+10	6.7	3.64	0.62	-1.00E+10	-1.00E+10	-1.00E+10	-1.00E+10	-1.00E+10	-1.00E+10	-1.00E+10
							149.3	-1.00E+10	307.81	1.62	29.95	11.78	0.13	0.775	2289.9	-1.00E+10	6.33	3.45	0.56	-1.00E+10	-1.00E+10	-1.00E+10	-1.00E+10	-1.00E+10	-1.00E+10	-1.38
							172.9	-1.00E+10	305.44	1.435	25.3	12.33	0.05	0.03	2311.3	-1.00E+10	6.14	3.22	0.5	-1.00E+10	-1.00E+10	-1.00E+10	-1.00E+10	-1.00E+10	-1.00E+10	-0.91
							173.1	33.8079	305.64	1.48	26.41	12.36	0.05	0.02	2309	-1.00E+10	6.18	3.22	0.51	-1.00E+10	-1.00E+10	-1.00E+10	-1.00E+10	-1.00E+10	-1.00E+10	-1.00E+10
							173.1	-1.00E+10	-1.00E+10	-1.00E+10	-1.00E+10	-1.00E+10	-1.00E+10	-1.00E+10	-1.00E+10	-1.00E+10	-1.00E+10	-1.00E+10	-1.00E+10	-1.00E+10	-1.00E+10	-1.00E+10	-1.00E+10	-1.00E+10	-1.00E+10	-1.00E+10
							198.9	34.3401	276.54	1.18	18.035	13.405	0.01	0.005	2289.9	-1.00E+10	5.15	2.48	0.33	-1.00E+10	-1.00E+10	-1.00E+10	-1.00E+10	-1.00E+10	-1.00E+10	-0.34
							223.6	-1.00E+10	279.83	0.945	11.545	12.425	0.005	0.005	2286.5	-1.00E+10	5.25	2.65	0.3	-1.00E+10	-1.00E+10	-1.00E+10	-1.00E+10	-1.00E+10	-1.00E+10	0.35
							249.7	-1.00E+10	280.83	0.925	10.435	12.685	0.01	-0.005	2287.55	-1.00E+10	5.04	2.43	0.31	-1.00E+10	-1.00E+10	-1.00E+10	-1.00E+10	-1.00E+10	-1.00E+10	0.03
							298.5	34.7909	275.4	0.98	14.01	13.315	0.01	0	2294.9	-1.00E+10	5.15	2.5	0.31	-1.00E+10	-1.00E+10	-1.00E+10	-1.00E+10	-1.00E+10	-1.00E+10	-1.00E+10
							348	-1.00E+10	279.07	0.97	13.57	13.315	0.025	0	2295.7	-1.00E+10	5.15	2.45	0.3	-1.00E+10	-1.00E+10	-1.00E+10	-1.00E+10	-1.00E+10	-1.00E+10	-1.00E+10
							367.7	34.827	278.955	0.975	13.575	13.31	0.03	-0.005	2293.3	-1.00E+10	5.14	2.46	0.32	-1.00E+10	-1.00E+10	-1.00E+10	-1.00E+10	-1.00E+10	-1.00E+10	-1.00E+10
MR04-05	A04019	B	2004-09-07T03:34	200.002	73.633	2292	0	-1.00E+10	-1.00E+10	-1.00E+10	-1.00E+10	-1.00E+10	-1.00E+10	-1.00E+10	-1.00E+10	-1.00E+10	-1.00E+10	-1.00E+10	-1.00E+10	-1.00E+10	-1.00E+10	-1.00E+10	-1.00E+10	-1.00E+10	-1.00E+10	-1.00E+10
							4.8	-1.00E+10	-1.00E+10	-1.00E+10	-1.00E+10	-1.00E+10	-1.00E+10	-1.00E+10	-1.00E+10	-1.00E+10	-1.00E+10	-1.00E+10	-1.00E+10	-1.00E+10	-1.00E+10	-1.00E+10	-1.00E+10	-1.00E+10	-1.00E+10	-1.00E+10
							4.8	27.0578	348.75	0.52	3.045	-0.03	0	0.035	1903.3	-1.00E+10	-1.00E+10	-1.00E+10	-1.00E+10	-1.00E+10	-1.00E+10	-1.00E+10	-1.00E+10	-1.00E+10	-1.00E+10	-2.74064
							10.2	-1.00E+10	362.69	0.55	3.135	-0.03	0	0.05	1969.8	-1.00E+10	-1.00E+10	-1.00E+10	-1.00E+10	-1.00E+10	-1.00E+10	-1.00E+10	-1.00E+10	-1.00E+10	-1.00E+10	-2.91
							24.6	-1.00E+10	392.57	0.68	3.625	-0.025	0.005	0.04	2130.85	-1.00E+10	-1.00E+10	-1.00E+10	-1.00E+10	-1.00E+10	-1.00E+10	-1.00E+10	-1.00E+10	-1.00E+10	-1.00E+10	-2.77
							34.9	-1.00E+10	387.45	0.775	5.875	0.475	0.08	0.22	2182.4	-1.00E+10	-1.00E+10	-1.00E+10	-1.00E+10	-1.00E+10	-1.00E+10	-1.00E+10	-1.00E+10	-1.00E+10	-1.00E+10	-1.85
							49.7	-1.00E+10	378.68	0.965	8.455	1.855	0.14	0.645	2200.3	-1.00E+10	-1.00E+10	-1.00E+10	-1.00E+10	-1.00E+10	-1.00E+10	-1.00E+10	-1.00E+10	-1.00E+10	-1.00E+10	-1.00E+10
							62	-1.00E+10	-1.00E+10	-1.00E+10	-1.00E+10	-1.00E+10	-1.00E+10	-1.00E+10	-1.00E+10	-1.00E+10	-1.00E+10	-1.00E+10	-1.00E+10	-1.00E+10	-1.00E+10	-1.00E+10	-1.00E+10	-1.00E+10	-1.00E+10	-1.00E+10
							62	31.9297	366.38	1.135	11.635	3.82	0.135	0.865	2212	-1.00E+10	-1.00E+10	-1.00E+10	-1.00E+10	-1.00E+10	-1.00E+10	-1.00E+10	-1.00E+10	-1.00E+10	-1.00E+10	-1.00E+10
							74.4	-1.00E+10	343.81	1.4	18.43	7.24	0.16	1.18	2226.6	-1.00E+10	-1.00E+10	-1.00E+10	-1.00E+10	-1.00E+10	-1.00E+10	-1.00E+10	-1.00E+10	-1.00E+10	-1.00E+10	-1.00E+10
							99.5	32.5215	321.71	1.6	25.97	10.745	0.125	0.925	2238.1	-1.00E+10	-1.00E+10	-1.00E+10	-1.00E+10	-1.00E+10	-1.00E+10	-1.00E+10	-1.00E+10	-1.00E+10	-1.00E+10	-1.00E+10
							123.6	-1.00E+10	303.89	1.705	29.915	12.84	0.075	0.46	2254.2	-1.00E+10	-1.00E+10	-1.00E+10	-1.00E+10	-1.00E+10	-1.00E+10	-1.00E+10	-1.00E+10	-1.00E+10	-1.00E+10	-1.00E+10
							126.7	-1.00E+10	-1.00E+10	-1.00E+10	-1.00E+10	-1.00E+10	-1.00E+10	-1.00E+10	-1.00E+10	-1.00E+10	-1.00E+10	-1.00E+10	-1.00E+10	-1.00E+10	-1.00E+10	-1.00E+10	-1.00E+10	-1.00E+10	-1.00E+10	-1.00E+10
							126.7	32.773	308.19	1.69	30.065	12.415	0.09	0.68	2249.4	-1.00E+10	-1.00E+10	-1.00E+10	-1.00E+10	-1.00E+10	-1.00E+10	-1.00E+10	-1.00E+10	-1.00E+10	-1.00E+10	-1.00E+10
							149.1	-1.00E+10	295.43	1.805	34.23	13.79	0.085	0.655	2270.4	-1.00E+10	-1.00E+10	-1.00E+10	-1.00E+10	-1.00E+10	-1.00E+10	-1.00E+10	-1.00E+10	-1.00E+10	-1.00E+10	-1.00E+10
							163.1	-1.00E+10	-1.00E+10	-1.00E+10	-1.00E+10	-1.00E+10	-1.00E+10	-1.00E+10	-1.00E+10	-1.00E+10	-1.00E+10	-1.00E+10	-1.00E+10	-1.00E+10	-1.00E+10	-1.00E+10	-1.00E+10	-1.00E+10	-1.00E+10	-1.00E+10
							163.1	33.1672	297.87	1.76	33.395	13.075	0.115	0.81	2272.3	-1.00E+10	-1.00E+10	-1.00E+10	-1.00E+10	-1.00E+10	-1.00E+10	-1.00E+10	-1.00E+10	-1.00E+10	-1.00E+10	-1.00E+10
							173.6	-1.00E+10	305.13	1.6	29.465	11.575	0.125	0.71	2285.4	-1.00E+10	-1.00E+10	-1.00E+10	-1.00E+10	-1.00E+10	-1.00E+10	-1.00E+10	-1.00E+10	-1.00E+10	-1.00E+10	-1.00E+10
							193.1	33.748	298.51	1.52	27.75	12.99	0.085	0.07	2303.7	-1.00E+10	-1.00E+10	-1.00E+10	-1.00E+10	-1.00E+10	-1.00E+10	-1.00E+10	-1.00E+10	-1.00E+10	-1.00E+10	-1.00E+10
							193.3	-1.00E+10	-1.00E+10	-1.00E+10	-1.00E+10	-1.00E+10	-1.00E+10	-1.00E+10	-1.00E+10	-1.00E+10	-1.00E+10	-1.00E+10	-1.00E+10	-1.00E+10	-1.00E+10	-1.00E+10	-1.00E+10	-1.00E+10	-1.00E+10	-1.00E+10
							198.9	33.8742	306.08	1.465	26.22	12.81	0.075	0.095	2301.1	-1.00E+10	-1.00E+10	-1.00E+10	-1.00E+10	-1.00E+10	-1.00E+10	-1.00E+10	-1.00E+10	-1.00E+10	-1.00E+10	-1.00E+10
							223.1	-1.00E+10	275.44	1.18	18.15	13.455	0.01	0.045	2293.3	-1.00E+10	-1.00E+10	-1.00E+10	-1.00E+10	-1.00E+10	-1.00E+10	-1.00E+10	-1.00E+10	-1.00E+10	-1.00E+10	-1.00E+10
							248.5	-1.00E+10	276.94	1.005	13.105	12.97	0.015	0.035	2285	-1.00E+10	-1.00E+10	-1.00E+10	-1.00E+10	-1.00E+10	-1.00E+10	-1.00E+10	-1.00E+10	-1.00E+10	-1.00E+10	-1.00E+10
							298	34.7386	285.23	0.895	8.715	12.725	0.01	0.035	2290.7	-1.00E+10	-1.00E+10	-1.00E+10	-1.00E+10	-1.00E+10	-1.00E+10	-1.00E+10	-1.00E+10	-1.00E+10	-1.00E+10	-1.00E+10
							347.8	-1.00E+10	290.84	0.85	7.43	12.62	0.015	-1.00E+10	2289.4	-1.00E+10	-1.00E+10	-1.00E+10	-1.00E+10	-1.00E+10	-1.00E+10	-1.00E+10	-1.00E+10	-1.00E+10	-1.00E+10	-1.00E+10
							397.3	34.8305	293.82	0.84	6.94	12.595	0.005	-1.00E+10	2293.7	-1.00E+10	-1.00E+10	-1.00E+10	-1.00E+10	-1.00E+10	-1.00E+10	-1.00E+10	-1.00E+10	-1.00E+10	-1.00E+10	-1.00E+10
MR04-05	A04020	B	2004-09-07T07:20	201	73.789	3176	0	-1.00E+10	-1.00E+10	-1.00E+10	-1.00E+10	-1.00E+10	-1.00E+10	-1.00E+10	-1.00E+10	-1.00E+10	-1.00E+10	-1.00E+10	-1.00E+10	-1.00E+10	-1.00E+10	-1.00E+10	-1.00E+10	-1.00E+10	-1.00E+10	-1.00E+10
							4.7	26.6065	350.49	0.51	2.695	-0.03	0	0.055	-1.00E+10	-1.00E+10	6.52	3.49	0.47	-1.00E+10	-1.00E+10	-1.00E+10	-1.00E+10	-1.00E+10	-1.00E+10	-1.00E+10
							4.7	-1.00E+10	-1.00E+10	-1.00E+10	-1.00E+10	-1.00E+10	-1.00E+10	-1.00E+10	-1.00E+10	-1.00E+10	-1.00E+10	-1.00E+10	-1.00E+10	-1.00E+10	-1.00E+10	-1.00E+10	-1.00E+10	-1.00E+10	-1.00E+10	-1.00E+10
							10	-1.00E+10	370.55	0.565	2.675	-0.04	0.005	0.055	-1.00E+10	-1.00E+10	7.25	3.83	0.54	-1.00E+10	-1.00E+10	-1.00E+10	-1.00E+10	-1.00E+10	-1.00E+10	-1.00E+10
							25.2	-1.00E+10	394.24	0.665	3.115	-0.035	0	0.065	-1.00E+10	-1.00E+10	7.78	4.23	0.57	-1.00E+10	-1.00E+10	-1.00E+10	-1.00E+10	-1.00E+10	-1.00E+10	-1.00E+10
							34.8	-1.00E+10	369.95	0.68	4.71	0.06	0.03	0.275	-1.00E+10	-1.00E+10	6.74	3.77	0.49	-1.00E+10	-1.00E+10	-1.00E+10	-1.00E+10	-1.00E+10	-1.00E+10	-1.00E+10
							50	-1.00E+10	367.73	0.98	9.145	2.16	0.165	0.68	-1.00E+10	-1.00E+10	6.86	3.77	0.46	-1.00E+10	-1.00E+10	-1.00E+10	-1.00E+10	-1.00E+10	-1.00E+10	-1.00E+10
							67.8	31.9666	340.52	1.25	13.875	6.135	0.27	0.255	-1.00E+10	-1.00E+10	-1.00E+10	-1.00E+10	-1.00E+10	-1.00E+10	-1.00E+10	-1.00E+10	-1.00E+10	-1.00E+10	-1.00E+10	-1.00E+10
							67.9	-1.00E+10	-1.00E+10	-1.00E+10	-1.00E+10	-1.00E+10	-1.00E+10	-1.00E+10	-1.00E+10	-1.00E+10	-1.00E+10	-1.00E+10	-1.00E+10	-1.00E+10	-1.00E+10	-1.00E+10	-1.00E+10	-1.00E+10	-1.00E+10	-1.00E+10
							74.6	-1.00E+10	327.12	1.47	20.04	8.825	0.13	0.685	-1.00E+10	-1.00E+10	6.7	3.62	0.39	-1.00E+10	-1.00E+10	-1.00E+10	-1.00E+10	-1.00E+10	-1.00E+10	-1.00E+10
							99.1	32.5313	312.66	1.615	25.765	11.395	0.085	0.485	-1.00E+10	-1.00E+10	6.24	3.47	0.34	-1.00E+10	-1.00E+10	-1.00E+10	-1.00E+10	-1.00E+10	-1.00E+10	-1.00E+10
							123.8	-1.00E+10	314.32	1.73	31.66	12.275	0.13	1.145	-1.00E+10	-1.00E+10	6.47	3.52	0.37	-1.00E+10	-1.00E+10	-1.00E+10	-1.00E+10	-1.00E+10	-1.00E+10	-1.00E+10
							129.5	-1.00E+10	-1.00E+10	-1.00E+10	-1.00E+10	-1.00E+10	-1.00E+10	-1.00E+10	-1.00E+10	-1.00E+10	-1.00E+10	-1.00E+10	-1.00E+10	-1.00E+10	-1.00E+10	-1.00E+10	-1.00E+10	-1.00E+10	-1.00E+10	-1.00E+10
							129.5	32.799	308.43	1.765	32.59	12.775	0.125	1.1	-1.00E+10	-1.00E+10	6.465	3.545	0.49	-1.00E+10	-1.00E+10	-1.00E+10	-1.00E+10	-1.00E+10	-1.00E+10	-1.00E+10
							149.3	-1.00E+10	305.89	1.805	34.98	12.95	0.125	1.045	-1.00E+10	-1.00E+10	6.48	3.54	0.4	-1.00E+10	-1.00E+10	-1.00E+10	-1.00E+10	-1.00E+10	-1.00E+10	-1.00E+10
							164.7	-1.00E+10	-1.00E+10	-1.00E+10	-1.00E+10	-1.00E+10	-1.00E+10	-1.00E+10	-1.00E+10	-1.00E+10	-1.00E+10	-1.00E+10	-1.00E+10	-1.00E+10	-1.00E+10	-1.00E+10	-1.00E+10	-1.00E+10	-1.00E+10	-1.00E+10
							164.7	33.1598	301.56	1.855	37.69	14.45	0.085	0.58	-1.00E+10	-1.00E+10	6.52	3.54	0.51	-1.00E+10	-1.00E+10	-1.00E+10	-1.00E+10	-1.00E+10	-1.00E+10	-1.00E+10
							173.3	-1.00E+10	301.45	2.045	43.89	16.445	0.09	0.48	-1.00E+10	-1.00E+10	6.7	3.77	0.48	-1.00E+10	-1.00E+10	-1.00E+10	-1.00E+10	-1.00E+10	-1.00E+10	-1.00E+10
							198.8	33.5159	297.64	1.94	41.295	15.885	0.095	0.62	-1.00E+10	-1.00E+10	6.3	3.48	0.43	-1.00E+10	-1.00E+10	-1.00E+10	-1.00E+10	-1.00E+10	-1.00E+10	-1.00E+10
							209.1	-1.00E+10	-1.00E+10	-1.00E+10	-1.00E+10	-1.00E+10	-1.00E+10	-1.00E+10	-1.00E+10	-1.00E+10	-1.00E+10	-1.00E+10	-1.00E+10	-1.00E+10	-1.00E+10	-1.00E+10	-1.00E+10	-1.00E+10	-1.00E+10	-1.00E+10
							209.2	33.7621	295.98	1.51	26.925	12.695	0.1	0.365	-1.00E+10	-1.00E+10	5.92	3.11	0.41	-1.00E+10	-1.00E+10	-1.00E+10	-1.00E+10	-1.00E+10	-1.00E+10	-1.00E+10
							223.2	-1.00E+10	279.35	1.365	23.3	13.77	0.025	0.035	-1.00E+10	-1.00E+10	5.27	2.64	0.26	-1.00E+10	-1.00E+10	-1.00E+10	-1.00E+10	-1.00E+10	-1.00E+10	-1.00E+10
							249.8	-1.00E+10	276.8	1.075	15.015	12.89	0.01	0.03	-1.00E+10	-1.00E+10	5.07	2.45	0.22	-1.00E+10	-1.00E+10	-1.00E+10	-1.00E+10	-1.00E+10	-1.00E+10	-1.00E+10
							298.6	34.671	284.595	0.895	9.065	12.41	0.01	0.045	-1.00E+10	-1.00E+10	5.06	2.44	0.22	-1.00E+10	-1.00E+10	-1.00E+10	-1.00E+10	-1.00E+10	-1.00E+10	-1.00E+10
							348.1	-1.00E+10	290.46	0.86	7.42	12.525	0.01	-1.00E+10	-1.00E+10	-1.00E+10	4.99	2.48	0.24	-1.00E+10	-1.00E+10	-1.00E+10	-1.00E+10	-1.00E+10	-1.00E+10	-1.00E+10
							397.5	34.8184	292.53	0.865	7.18	12.595	0	-1.00E+10	-1.00E+10	-1.00E+10	4.86	2.33	0.25	-1.00E+10	-1.00E+10	-1.00E+10	-1.00E+10	-1.00E+10	-1.00E+10	-1.00E+10
MR04-05	A04021	B	2004-09-07T12:39	202.498	74.017	3906	0	-1.00E+10	-1.00E+10	-1.00E+10	-1.00E+10	-1.00E+10	-1.00E+10	-1.00E+10	-1.00E+10	-1.00E+10	-1.00E+10	-1.00E+10	-1.00E+10	-1.00E+10	-1.00E+10	-1.00E+10	-1.00E+10	-1.00E+10	-1.00E+10	-1.00E+10
							5	26.5961	372.89	0.59	2.665	-0.015	0	0.015	1887.9	-1.00E+10	-1.00E+10	-1.00E+10	-1.00E+10	-1.00E+10	-1.00E+10	-1.00E+10	-1.00E+10	-1.00E+10	-1.00E+10	-3.32
							5.1	-1.00E+10	-1.00E+10	-1.00E+10	-1.00E+10	-1.00E+10	-1.00E+10	-1.00E+10	-1.00E+10	-1.00E+10	-1.00E+10	-1.00E+10	-1.00E+10	-1.00E+10	-1.00E+10	-1.00E+10	-1.00E+10	-1.00E+10	-1.00E+10	-1.00E+10
							9.5	-1.00E+10	385.61	0.615	2.745	-0.025	0	0.01	1948.3	-1.00E+10	-1.00E+10	-1.00E+10	-1.00E+10	-1.00E+10	-1.00E+10	-1.00E+10	-1.00E+10	-1.00E+10	-1.00E+10	-3.48
							24.9	-1.00E+10	391.94	0.69	3.915	0.07	0.005	0.02	2076.05	-1.00E+10	-1.00E+10	-1.00E+10	-1.00E+10	-1.00E+10	-1.00E+10	-1.00E+10	-1.00E+10	-1.00E+10	-1.00E+10	-2.98
							34.9	-1.00E+10	378.78	0.77	5.895	0.505	0.03	0.025	2115.6	-1.00E+10	-1.00E+10	-1.00E+10	-1.00E+10	-1.00E+10	-1.00E+10	-1.00E+10	-1.00E+10	-1.00E+10	-1.00E+10	-2.46
							49.9	-1.00E+10	356.475	0.915	7.7	2.08	0.095	0.07	2145.2	-1.00E+10	-1.00E+10	-1.00E+10	-1.00E+10	-1.00E+10	-1.00E+10	-1.00E+10	-1.00E+10	-1.00E+10	-1.00E+10	-2.06
							74.2	-1.00E+10	353.82	1.17	13.175	4.875	0.07	0.255	2200.8	-1.00E+10	-1.00E+10	-1.00E+10	-1.00E+10	-1.00E+10	-1.00E+10	-1.00E+10	-1.00E+10	-1.00E+10	-1.00E+10	-1.00E+10
							76.4	-1.00E+10	-1.00E+10	-1.00E+10	-1.00E+10	-1.00E+10	-1.00E+10	-1.00E+10	-1.00E+10	-1.00E+10	-1.00E+10	-1.00E+10	-1.00E+10	-1.00E+10	-1.00E+10	-1.00E+10	-1.00E+10	-1.00E+10	-1.00E+10	-1.00E+10
							76.5	31.9528	337.33	1.305	16.415	6.99	0.035	0.075	2218.3	-1.00E+10	-1.00E+10	-1.00E+10	-1.00E+10	-1.00E+10	-1.00E+10	-1.00E+10	-1.00E+10	-1.00E+10	-1.00E+10	-1.00E+10
							99.5	32.2592	318.205	1.5	22.06	9.86	0.01	0.025	2222.9	-1.00E+10	-1.00E+10	-1.00E+10	-1.00E+10	-1.00E+10	-1.00E+10	-1.00E+10	-1.00E+10	-1.00E+10	-1.00E+10	-1.00E+10
							123.9	-1.00E+10	290.58	1.745	29.495	13.45	0.01	0	2241.2	-1.00E+10	-1.00E+10	-1.00E+10	-1.00E+10	-1.00E+10	-1.00E+10	-1.00E+10	-1.00E+10	-1.00E+10	-1.00E+10	-1.00E+10
							139.1	-1.00E+10	-1.00E+10	-1.00E+10	-1.00E+10	-1.00E+10	-1.00E+10	-1.00E+10	-1.00E+10	-1.00E+10	-1.00E+10	-1.00E+10	-1.00E+10	-1.00E+10	-1.00E+10	-1.00E+10	-1.00E+10	-1.00E+10	-1.00E+10	-1.00E+10
							139.2	32.7935	288.27	1.775	31.86	14.27	0.005	0.02	2250.9	-1.00E+10	-1.00E+10	-1.00E+10	-1.00E+10	-1.00E+10	-1.00E+10	-1.00E+10	-1.00E+10	-1.00E+10	-1.00E+10	-1.00E+10
							148.9	-1.00E+10	286.58	1.8	33.59	14.86	0.005	-0.005	2254.1	-1.00E+10	-1.00E+10	-1.00E+10	-1.00E+10	-1.00E+10	-1.00E+10	-1.00E+10	-1.00E+10	-1.00E+10	-1.00E+10	-1.00E+10
							175.3	-1.00E+10	283.31	1.795	34.155	15.18	0.01	0.01	2270	-1.00E+10	-1.00E+10	-1.00E+10	-1.00E+10	-1.00E+10	-1.00E+10	-1.00E+10	-1.00E+10	-1.00E+10	-1.00E+10	-1.00E+10
							175.3	-1.00E+10	-1.00E+10	-1.00E+10	-1.00E+10	-1.00E+10	-1.00E+10	-1.00E+10	-1.00E+10	-1.00E+10	-1.00E+10	-1.00E+10	-1.00E+10	-1.00E+10	-1.00E+10	-1.00E+10	-1.00E+10	-1.00E+10	-1.00E+10	-1.00E+10
							175.4	33.1885	283.21	1.785	34.135	15.175	0.01	0.025	2270.1	-1.00E+10	-1.00E+10	-1.00E+10	-1.00E+10	-1.00E+10	-1.00E+10	-1.00E+10	-1.00E+10	-1.00E+10	-1.00E+10	-1.00E+10
							199.3	33.6534	276.61	1.665	31.715	15.05	0.01	-0.015	2283.9	-1.00E+10	-1.00E+10	-1.00E+10	-1.00E+10	-1.00E+10	-1.00E+10	-1.00E+10	-1.00E+10	-1.00E+10	-1.00E+10	-1.00E+10
							209.5	33.8171	274.63	1.56	29.46	14.71	0	0.01	2287.6	-1.00E+10	-1.00E+10	-1.00E+10	-1.00E+10	-1.00E+10	-1.00E+10	-1.00E+10	-1.00E+10	-1.00E+10	-1.00E+10	-1.00E+10
							209.6	-1.00E+10	-1.00E+10	-1.00E+10	-1.00E+10	-1.00E+10	-1.00E+10	-1.00E+10	-1.00E+10	-1.00E+10	-1.00E+10	-1.00E+10	-1.00E+10	-1.00E+10	-1.00E+10	-1.00E+10	-1.00E+10	-1.00E+10	-1.00E+10	-1.00E+10
							224	-1.00E+10	274.06	1.235	20.715	13.37	0.005	0.05	2279.8	-1.00E+10	-1.00E+10	-1.00E+10	-1.00E+10	-1.00E+10	-1.00E+10	-1.00E+10	-1.00E+10	-1.00E+10	-1.00E+10	-1.00E+10
							248.3	-1.00E+10	278.31	1.005	13.7	12.505	0.005	0.03	2281.1	-1.00E+10	-1.00E+10	-1.00E+10	-1.00E+10	-1.00E+10	-1.00E+10	-1.00E+10	-1.00E+10	-1.00E+10	-1.00E+10	-1.00E+10
							298	34.6654	283.73	0.895	9.555	12.515	0	0.015	2286.1	-1.00E+10	-1.00E+10	-1.00E+10	-1.00E+10	-1.00E+10	-1.00E+10	-1.00E+10	-1.00E+10	-1.00E+10	-1.00E+10	-1.00E+10
							348.4	-1.00E+10	291.14	0.85	7.46	12.49	0.005	-1.00E+10	2289.2	-1.00E+10	-1.00E+10	-1.00E+10	-1.00E+10	-1.00E+10	-1.00E+10	-1.00E+10	-1.00E+10	-1.00E+10	-1.00E+10	-1.00E+10
							397.8	34.8182	293.71	0.84	7.105	12.545	0	-1.00E+10	2291.5	-1.00E+10	-1.00E+10	-1.00E+10	-1.00E+10	-1.00E+10	-1.00E+10	-1.00E+10	-1.00E+10	-1.00E+10	-1.00E+10	-1.00E+10
MR04-05	A04023	B	2004-09-07T17:45	202.664	74.418	3907	0	-1.00E+10	-1.00E+10	-1.00E+10	-1.00E+10	-1.00E+10	-1.00E+10	-1.00E+10	-1.00E+10	-1.00E+10	-1.00E+10	-1.00E+10	-1.00E+10	0.08	0.02	0.01	0	0.01	0.04	-1.00E+10
							4.7	-1.00E+10	-1.00E+10	-1.00E+10	-1.00E+10	-1.00E+10	-1.00E+10	-1.00E+10	-1.00E+10	-1.00E+10	-1.00E+10	-1.00E+10	-1.00E+10	-1.00E+10	-1.00E+10	-1.00E+10	-1.00E+10	-1.00E+10	-1.00E+10	-1.00E+10
							4.8	26.5778	373.21	0.58	2.595	-0.02	0	-0.01	-1.00E+10	-1.00E+10	7.56	3.91	0.63	-1.00E+10	-1.00E+10	-1.00E+10	-1.00E+10	-1.00E+10	-1.00E+10	-1.00E+10
							10.3	-1.00E+10	384.23	0.615	2.69	-0.005	0.005	-0.005	-1.00E+10	-1.00E+10	7.86	4.07	0.67	-1.00E+10	-1.00E+10	-1.00E+10	-1.00E+10	-1.00E+10	-1.00E+10	-1.00E+10
							24.7	-1.00E+10	398.97	0.64	3.005	-0.015	0	0.015	-1.00E+10	-1.00E+10	8.15	4.33	0.71	-1.00E+10	-1.00E+10	-1.00E+10	-1.00E+10	-1.00E+10	-1.00E+10	-1.00E+10
							34.5	-1.00E+10	389.76	0.69	3.665	-0.005	0.01	0.005	-1.00E+10	-1.00E+10	7.71	4.09	0.67	-1.00E+10	-1.00E+10	-1.00E+10	-1.00E+10	-1.00E+10	-1.00E+10	-1.00E+10
							49.8	-1.00E+10	377.63	0.84	5.635	0.375	0.135	0.025	-1.00E+10	-1.00E+10	6.98	3.66	0.6	-1.00E+10	-1.00E+10	-1.00E+10	-1.00E+10	-1.00E+10	-1.00E+10	-1.00E+10
							68.8	31.9365	358.62	1.325	17.28	7.25	0.035	0	-1.00E+10	-1.00E+10	-1.00E+10	-1.00E+10	-1.00E+10	-1.00E+10	-1.00E+10	-1.00E+10	-1.00E+10	-1.00E+10	-1.00E+10	-1.00E+10
							74.7	-1.00E+10	332.39	1.38	18.555	7.855	0.025	0.015	-1.00E+10	-1.00E+10	6.98	3.57	0.55	-1.00E+10	-1.00E+10	-1.00E+10	-1.00E+10	-1.00E+10	-1.00E+10	-1.00E+10
							99.8	32.3698	308.645	1.59	24.085	10.99	0.005	0	-1.00E+10	-1.00E+10	6.59	3.36	0.5	-1.00E+10	-1.00E+10	-1.00E+10	-1.00E+10	-1.00E+10	-1.00E+10	-1.00E+10
							123.8	-1.00E+10	289.7	1.755	29.86	13.62	0.005	0.005	-1.00E+10	-1.00E+10	6.2	3.2	0.425	-1.00E+10	-1.00E+10	-1.00E+10	-1.00E+10	-1.00E+10	-1.00E+10	-1.00E+10
							135.4	32.7712	288.26	1.78	31.57	14.195	0.005	-0.005	-1.00E+10	-1.00E+10	5.63	2.88	0.36	-1.00E+10	-1.00E+10	-1.00E+10	-1.00E+10	-1.00E+10	-1.00E+10	-1.00E+10
							149.4	-1.00E+10	286.19	1.805	33.61	14.91	0.005	0.005	-1.00E+10	-1.00E+10	5.98	3.01	0.4	-1.00E+10	-1.00E+10	-1.00E+10	-1.00E+10	-1.00E+10	-1.00E+10	-1.00E+10
							173.9	33.1947	283.3	1.78	33.865	15.12	0.005	0.005	-1.00E+10	-1.00E+10	5.84	3	0.37	-1.00E+10	-1.00E+10	-1.00E+10	-1.00E+10	-1.00E+10	-1.00E+10	-1.00E+10
							174	-1.00E+10	282.89	1.785	33.875	15.17	0.005	0	-1.00E+10	-1.00E+10	5.81	3	0.39	-1.00E+10	-1.00E+10	-1.00E+10	-1.00E+10	-1.00E+10	-1.00E+10	-1.00E+10
							199.5	33.742	275.61	1.61	30.61	14.895	0.005	-0.005	-1.00E+10	-1.00E+10	5.54	3.02	0.36	-1.00E+10	-1.00E+10	-1.00E+10	-1.00E+10	-1.00E+10	-1.00E+10	-1.00E+10
							199.6	33.7375	275.71	1.615	30.79	14.92	0.005	0	-1.00E+10	-1.00E+10	5.57	2.91	0.34	-1.00E+10	-1.00E+10	-1.00E+10	-1.00E+10	-1.00E+10	-1.00E+10	-1.00E+10
							224	-1.00E+10	273.67	1.195	19.41	13.37	0.01	0	-1.00E+10	-1.00E+10	5.43	2.61	0.3	-1.00E+10	-1.00E+10	-1.00E+10	-1.00E+10	-1.00E+10	-1.00E+10	-1.00E+10
							249	-1.00E+10	280.13	0.95	12.16	11.97	0	0	-1.00E+10	-1.00E+10	5.55	2.71	0.27	-1.00E+10	-1.00E+10	-1.00E+10	-1.00E+10	-1.00E+10	-1.00E+10	-1.00E+10
							298.3	34.6359	272.215	0.985	12.37	13.275	0.005	-0.005	-1.00E+10	-1.00E+10	4.2	2.04	0.17	-1.00E+10	-1.00E+10	-1.00E+10	-1.00E+10	-1.00E+10	-1.00E+10	-1.00E+10
							348.3	-1.00E+10	276.66	0.95	11.015	13.285	0	-1.00E+10	-1.00E+10	-1.00E+10	4.2	2.23	0.18	-1.00E+10	-1.00E+10	-1.00E+10	-1.00E+10	-1.00E+10	-1.00E+10	-1.00E+10
							397.8	34.7687	281.02	0.92	10.09	13.145	0.005	-1.00E+10	-1.00E+10	-1.00E+10	4.47	2.14	0.22	-1.00E+10	-1.00E+10	-1.00E+10	-1.00E+10	-1.00E+10	-1.00E+10	-1.00E+10
MR04-05	A04024	B	2004-09-08T02:38	201.954	74.495	1448	0	-1.00E+10	-1.00E+10	-1.00E+10	-1.00E+10	-1.00E+10	-1.00E+10	-1.00E+10	-1.00E+10	-1.00E+10	-1.00E+10	-1.00E+10	-1.00E+10	0.15	0.04	0.02	0.01	0.01	0.05	-1.00E+10
							4.6	26.523	367.84	0.595	2.675	0	0	-0.005	1878.2	-1.00E+10	-1.00E+10	-1.00E+10	-1.00E+10	-1.00E+10	-1.00E+10	-1.00E+10	-1.00E+10	-1.00E+10	-1.00E+10	-1.00E+10
							4.7	-1.00E+10	-1.00E+10	-1.00E+10	-1.00E+10	-1.00E+10	-1.00E+10	-1.00E+10	-1.00E+10	-1.00E+10	-1.00E+10	-1.00E+10	-1.00E+10	-1.00E+10	-1.00E+10	-1.00E+10	-1.00E+10	-1.00E+10	-1.00E+10	-1.00E+10
							7.3	-1.00E+10	-1.00E+10	-1.00E+10	-1.00E+10	-1.00E+10	-1.00E+10	-1.00E+10	-1.00E+10	-1.00E+10	-1.00E+10	-1.00E+10	-1.00E+10	0.07	0.01	0.01	0	0.01	0.04	-1.00E+10
							10.1	-1.00E+10	371.87	0.6	2.725	0	-0.005	-0.01	1900.4	-1.00E+10	-1.00E+10	-1.00E+10	-1.00E+10	-1.00E+10	-1.00E+10	-1.00E+10	-1.00E+10	-1.00E+10	-1.00E+10	-1.00E+10
							20.8	-1.00E+10	-1.00E+10	-1.00E+10	-1.00E+10	-1.00E+10	-1.00E+10	-1.00E+10	-1.00E+10	-1.00E+10	-1.00E+10	-1.00E+10	-1.00E+10	0.09	0.01	0.02	0.01	0.01	0.05	-1.00E+10
							24.6	-1.00E+10	398.23	0.665	2.93	0.005	0	0	2054.15	-1.00E+10	-1.00E+10	-1.00E+10	-1.00E+10	-1.00E+10	-1.00E+10	-1.00E+10	-1.00E+10	-1.00E+10	-1.00E+10	-1.00E+10
							35.1	-1.00E+10	393.38	0.705	3.37	0	-0.005	-0.005	2105.3	-1.00E+10	-1.00E+10	-1.00E+10	-1.00E+10	-1.00E+10	-1.00E+10	-1.00E+10	-1.00E+10	-1.00E+10	-1.00E+10	-1.00E+10
							38	-1.00E+10	-1.00E+10	-1.00E+10	-1.00E+10	-1.00E+10	-1.00E+10	-1.00E+10	-1.00E+10	-1.00E+10	-1.00E+10	-1.00E+10	-1.00E+10	0.16	0.03	0.04	0.01	0.03	0.08	-1.00E+10
							49.8	-1.00E+10	385.37	0.845	3.99	0.435	0.03	0.015	2179	-1.00E+10	-1.00E+10	-1.00E+10	-1.00E+10	-1.00E+10	-1.00E+10	-1.00E+10	-1.00E+10	-1.00E+10	-1.00E+10	-1.00E+10
							65.1	-1.00E+10	-1.00E+10	-1.00E+10	-1.00E+10	-1.00E+10	-1.00E+10	-1.00E+10	-1.00E+10	-1.00E+10	-1.00E+10	-1.00E+10	-1.00E+10	0.28	0.1	0.11	0.04	0.07	0.09	-1.00E+10
							65.1	31.8147	340.76	1.26	14.57	6.1	0.06	0.005	2206.2	-1.00E+10	-1.00E+10	-1.00E+10	-1.00E+10	-1.00E+10	-1.00E+10	-1.00E+10	-1.00E+10	-1.00E+10	-1.00E+10	-1.00E+10
							74.6	-1.00E+10	-1.00E+10	-1.00E+10	-1.00E+10	-1.00E+10	-1.00E+10	-1.00E+10	-1.00E+10	-1.00E+10	-1.00E+10	-1.00E+10	-1.00E+10	0.14	0.03	0.05	0.01	0.04	0.05	-1.00E+10
							74.6	-1.00E+10	333.18	1.37	17.515	7.67	0.02	-0.01	2214.4	-1.00E+10	-1.00E+10	-1.00E+10	-1.00E+10	-1.00E+10	-1.00E+10	-1.00E+10	-1.00E+10	-1.00E+10	-1.00E+10	-1.00E+10
							99.4	32.3626	310.79	1.585	23.72	10.815	0.01	0	2233.6	-1.00E+10	-1.00E+10	-1.00E+10	-1.00E+10	-1.00E+10	-1.00E+10	-1.00E+10	-1.00E+10	-1.00E+10	-1.00E+10	-1.00E+10
							123.9	-1.00E+10	291.65	1.75	29.36	13.425	0.005	0	2245.4	-1.00E+10	-1.00E+10	-1.00E+10	-1.00E+10	-1.00E+10	-1.00E+10	-1.00E+10	-1.00E+10	-1.00E+10	-1.00E+10	-1.00E+10
							139	32.7656	288.37	1.78	31.57	14.155	0.005	0.01	2249.1	-1.00E+10	-1.00E+10	-1.00E+10	-1.00E+10	-1.00E+10	-1.00E+10	-1.00E+10	-1.00E+10	-1.00E+10	-1.00E+10	-1.00E+10
							149.8	-1.00E+10	287.78	1.8	33.035	14.685	0	-0.005	2256.8	-1.00E+10	-1.00E+10	-1.00E+10	-1.00E+10	-1.00E+10	-1.00E+10	-1.00E+10	-1.00E+10	-1.00E+10	-1.00E+10	-1.00E+10
							173.4	33.1646	282.02	1.815	34.86	15.31	0	-0.005	2269.4	-1.00E+10	-1.00E+10	-1.00E+10	-1.00E+10	-1.00E+10	-1.00E+10	-1.00E+10	-1.00E+10	-1.00E+10	-1.00E+10	-1.00E+10
							173.5	-1.00E+10	282.45	1.825	35.04	15.36	0.005	-0.005	-1.00E+10	-1.00E+10	-1.00E+10	-1.00E+10	-1.00E+10	-1.00E+10	-1.00E+10	-1.00E+10	-1.00E+10	-1.00E+10	-1.00E+10	-1.00E+10
							198.9	33.5832	278.19	1.7	32.815	15.135	0.005	0	2279.2	-1.00E+10	-1.00E+10	-1.00E+10	-1.00E+10	-1.00E+10	-1.00E+10	-1.00E+10	-1.00E+10	-1.00E+10	-1.00E+10	-1.00E+10
							207.7	33.7522	281.81	1.63	31.505	14.955	0	-0.005	2289.6	-1.00E+10	-1.00E+10	-1.00E+10	-1.00E+10	-1.00E+10	-1.00E+10	-1.00E+10	-1.00E+10	-1.00E+10	-1.00E+10	-1.00E+10
							223.6	-1.00E+10	273.84	1.315	22.395	13.695	-0.005	-0.005	2284.1	-1.00E+10	-1.00E+10	-1.00E+10	-1.00E+10	-1.00E+10	-1.00E+10	-1.00E+10	-1.00E+10	-1.00E+10	-1.00E+10	-1.00E+10
							248.8	-1.00E+10	280.41	0.97	12.595	11.905	-0.005	0	2276.65	-1.00E+10	-1.00E+10	-1.00E+10	-1.00E+10	-1.00E+10	-1.00E+10	-1.00E+10	-1.00E+10	-1.00E+10	-1.00E+10	-1.00E+10
							298.3	34.6342	283.755	0.9	9.715	12.35	0	-0.005	2282.7	-1.00E+10	-1.00E+10	-1.00E+10	-1.00E+10	-1.00E+10	-1.00E+10	-1.00E+10	-1.00E+10	-1.00E+10	-1.00E+10	-1.00E+10
							347.8	-1.00E+10	291.47	0.865	7.345	12.445	-0.005	-1.00E+10	2289	-1.00E+10	-1.00E+10	-1.00E+10	-1.00E+10	-1.00E+10	-1.00E+10	-1.00E+10	-1.00E+10	-1.00E+10	-1.00E+10	-1.00E+10
							398.9	34.8239	294.6	0.855	6.88	12.455	0	-1.00E+10	2292.1	-1.00E+10	-1.00E+10	-1.00E+10	-1.00E+10	-1.00E+10	-1.00E+10	-1.00E+10	-1.00E+10	-1.00E+10	-1.00E+10	-1.00E+10
MR04-05	A04030	B	2004-09-09T09:35	192.007	74.999	156	0	-1.00E+10	-1.00E+10	-1.00E+10	-1.00E+10	-1.00E+10	-1.00E+10	-1.00E+10	-1.00E+10	-1.00E+10	-1.00E+10	-1.00E+10	-1.00E+10	-1.00E+10	-1.00E+10	-1.00E+10	-1.00E+10	-1.00E+10	-1.00E+10	-1.00E+10
							4.7	27.1389	372.84	0.605	2.575	0.005	0.005	0.065	1926.3	-1.00E+10	7.62	3.97	0.66	-1.00E+10	-1.00E+10	-1.00E+10	-1.00E+10	-1.00E+10	-1.00E+10	-1.00E+10
							10	-1.00E+10	383.26	0.62	2.7	0.015	0.005	0.05	1973.4	-1.00E+10	-1.00E+10	-1.00E+10	-1.00E+10	-1.00E+10	-1.00E+10	-1.00E+10	-1.00E+10	-1.00E+10	-1.00E+10	-1.00E+10
							24.9	-1.00E+10	403.07	0.83	3.855	0.065	0.015	0.06	2188.7	-1.00E+10	7.74	4.05	0.7	-1.00E+10	-1.00E+10	-1.00E+10	-1.00E+10	-1.00E+10	-1.00E+10	-1.00E+10
							34.8	-1.00E+10	390.88	0.945	4.705	0.48	0.025	0.085	2209.9	-1.00E+10	-1.00E+10	-1.00E+10	-1.00E+10	-1.00E+10	-1.00E+10	-1.00E+10	-1.00E+10	-1.00E+10	-1.00E+10	-1.00E+10
							49.9	-1.00E+10	343.51	1.315	16.375	6.43	0.14	0.16	2224.3	-1.00E+10	7.3	3.86	0.59	-1.00E+10	-1.00E+10	-1.00E+10	-1.00E+10	-1.00E+10	-1.00E+10	-1.00E+10
							53.1	-1.00E+10	-1.00E+10	-1.00E+10	-1.00E+10	-1.00E+10	-1.00E+10	-1.00E+10	-1.00E+10	-1.00E+10	-1.00E+10	-1.00E+10	-1.00E+10	-1.00E+10	-1.00E+10	-1.00E+10	-1.00E+10	-1.00E+10	-1.00E+10	-1.00E+10
							53.1	31.9777	339.37	1.355	17.84	7.13	0.13	0.175	2230	-1.00E+10	-1.00E+10	-1.00E+10	-1.00E+10	-1.00E+10	-1.00E+10	-1.00E+10	-1.00E+10	-1.00E+10	-1.00E+10	-1.00E+10
							74.7	-1.00E+10	314.92	1.695	31.18	12.11	0.03	0.06	2245.3	-1.00E+10	7.07	3.65	0.6	-1.00E+10	-1.00E+10	-1.00E+10	-1.00E+10	-1.00E+10	-1.00E+10	-1.00E+10
							99.5	32.6744	309.315	1.725	32.7	12.835	0.02	0.035	2257.1	-1.00E+10	6.94	3.49	0.58	-1.00E+10	-1.00E+10	-1.00E+10	-1.00E+10	-1.00E+10	-1.00E+10	-1.00E+10
							111.3	-1.00E+10	-1.00E+10	-1.00E+10	-1.00E+10	-1.00E+10	-1.00E+10	-1.00E+10	-1.00E+10	-1.00E+10	-1.00E+10	-1.00E+10	-1.00E+10	-1.00E+10	-1.00E+10	-1.00E+10	-1.00E+10	-1.00E+10	-1.00E+10	-1.00E+10
							111.4	32.7999	308.74	1.73	32.87	12.985	0.015	0.04	2266.2	-1.00E+10	6.66	3.52	0.55	-1.00E+10	-1.00E+10	-1.00E+10	-1.00E+10	-1.00E+10	-1.00E+10	-1.00E+10
							124.1	-1.00E+10	301.88	1.765	34.64	13.76	0.02	0.04	2270.3	-1.00E+10	6.78	3.45	0.56	-1.00E+10	-1.00E+10	-1.00E+10	-1.00E+10	-1.00E+10	-1.00E+10	-1.00E+10
							138.1	-1.00E+10	-1.00E+10	-1.00E+10	-1.00E+10	-1.00E+10	-1.00E+10	-1.00E+10	-1.00E+10	-1.00E+10	-1.00E+10	-1.00E+10	-1.00E+10	-1.00E+10	-1.00E+10	-1.00E+10	-1.00E+10	-1.00E+10	-1.00E+10	-1.00E+10
							138.1	33.222	289.21	1.71	31.68	14.22	0.025	0.03	2282	-1.00E+10	5.99	3.04	0.42	-1.00E+10	-1.00E+10	-1.00E+10	-1.00E+10	-1.00E+10	-1.00E+10	-1.00E+10
							145.5	33.7096	272.87	1.595	29.775	14.76	0.035	0.035	2293.4	-1.00E+10	5.66	2.9	0.37	-1.00E+10	-1.00E+10	-1.00E+10	-1.00E+10	-1.00E+10	-1.00E+10	-1.00E+10
							145.5	-1.00E+10	-1.00E+10	-1.00E+10	-1.00E+10	-1.00E+10	-1.00E+10	-1.00E+10	-1.00E+10	-1.00E+10	-1.00E+10	-1.00E+10	-1.00E+10	-1.00E+10	-1.00E+10	-1.00E+10	-1.00E+10	-1.00E+10	-1.00E+10	-1.00E+10
							149.2	-1.00E+10	269.54	1.56	29.505	14.805	0.045	0.04	2292.1	-1.00E+10	5.91	2.87	0.4	-1.00E+10	-1.00E+10	-1.00E+10	-1.00E+10	-1.00E+10	-1.00E+10	-1.00E+10
							156.6	33.8161	269.21	1.58	29.685	14.805	0.045	0.03	2291	-1.00E+10	5.9	2.92	0.41	-1.00E+10	-1.00E+10	-1.00E+10	-1.00E+10	-1.00E+10	-1.00E+10	-1.00E+10
MR04-05	A04032	B	2004-09-09T13:46	189.994	75	250	0	-1.00E+10	-1.00E+10	-1.00E+10	-1.00E+10	-1.00E+10	-1.00E+10	-1.00E+10	-1.00E+10	-1.00E+10	-1.00E+10	-1.00E+10	-1.00E+10	0.14	0.06	0.03	0.01	0.02	0.03	-1.00E+10
							5.2	27.5291	367.88	0.645	4.16	0.025	0.005	0.055	1957.1	-1.00E+10	7.41	3.85	0.62	0.13	0.06	0.03	0.01	0.02	0.02	-1.00E+10
							9.8	-1.00E+10	368.41	0.645	4.135	0.025	0.005	0.05	1958.8	-1.00E+10	-1.00E+10	-1.00E+10	-1.00E+10	0.13	0.04	0.02	0.01	0.01	0.05	-1.00E+10
							15	-1.00E+10	-1.00E+10	-1.00E+10	-1.00E+10	-1.00E+10	-1.00E+10	-1.00E+10	-1.00E+10	-1.00E+10	-1.00E+10	-1.00E+10	-1.00E+10	0.19	0.08	0.04	0.01	0.03	0.04	-1.00E+10
							19.7	-1.00E+10	-1.00E+10	-1.00E+10	-1.00E+10	-1.00E+10	-1.00E+10	-1.00E+10	-1.00E+10	-1.00E+10	-1.00E+10	-1.00E+10	-1.00E+10	0.19	0.05	0.06	0.02	0.04	0.05	-1.00E+10
							24.9	-1.00E+10	400.19	0.79	5.655	0.05	0.01	0.04	2170.9	-1.00E+10	7.39	3.95	0.61	-1.00E+10	-1.00E+10	-1.00E+10	-1.00E+10	-1.00E+10	-1.00E+10	-1.00E+10
							35	-1.00E+10	370.63	0.94	9.04	1.825	0.17	0.05	2184.1	-1.00E+10	-1.00E+10	-1.00E+10	-1.00E+10	-1.00E+10	-1.00E+10	-1.00E+10	-1.00E+10	-1.00E+10	-1.00E+10	-1.00E+10
							48	-1.00E+10	367.35	1.155	12.11	3.665	0.095	0.215	2218.5	-1.00E+10	-1.00E+10	-1.00E+10	-1.00E+10	-1.00E+10	-1.00E+10	-1.00E+10	-1.00E+10	-1.00E+10	-1.00E+10	-1.00E+10
							48.1	-1.00E+10	-1.00E+10	-1.00E+10	-1.00E+10	-1.00E+10	-1.00E+10	-1.00E+10	-1.00E+10	-1.00E+10	-1.00E+10	-1.00E+10	-1.00E+10	-1.00E+10	-1.00E+10	-1.00E+10	-1.00E+10	-1.00E+10	-1.00E+10	-1.00E+10
							50.1	-1.00E+10	328.46	1.485	21.57	8.77	0.08	0.135	2227	-1.00E+10	6.98	3.65	0.53	0.49	0.18	0.13	0.04	0.09	0.13	-1.00E+10
							74.4	-1.00E+10	311.85	1.75	33.15	12.82	0.02	0.055	2236.9	-1.00E+10	6.78	3.58	0.53	-1.00E+10	-1.00E+10	-1.00E+10	-1.00E+10	-1.00E+10	-1.00E+10	-1.00E+10
							99.6	32.6923	299.605	1.745	31.485	13.385	0.015	0.045	2260.8	-1.00E+10	6.35	3.26	0.45	-1.00E+10	-1.00E+10	-1.00E+10	-1.00E+10	-1.00E+10	-1.00E+10	-1.00E+10
							107.3	-1.00E+10	-1.00E+10	-1.00E+10	-1.00E+10	-1.00E+10	-1.00E+10	-1.00E+10	-1.00E+10	-1.00E+10	-1.00E+10	-1.00E+10	-1.00E+10	-1.00E+10	-1.00E+10	-1.00E+10	-1.00E+10	-1.00E+10	-1.00E+10	-1.00E+10
							107.4	32.7629	298.59	1.735	31.39	13.435	0.01	0.045	2259.7	-1.00E+10	6.29	3.215	0.435	-1.00E+10	-1.00E+10	-1.00E+10	-1.00E+10	-1.00E+10	-1.00E+10	-1.00E+10
							124.7	-1.00E+10	277.93	1.69	31.605	14.81	0.01	0.04	2286.5	-1.00E+10	5.86	2.96	0.38	-1.00E+10	-1.00E+10	-1.00E+10	-1.00E+10	-1.00E+10	-1.00E+10	-1.00E+10
							124.8	-1.00E+10	-1.00E+10	-1.00E+10	-1.00E+10	-1.00E+10	-1.00E+10	-1.00E+10	-1.00E+10	-1.00E+10	-1.00E+10	-1.00E+10	-1.00E+10	-1.00E+10	-1.00E+10	-1.00E+10	-1.00E+10	-1.00E+10	-1.00E+10	-1.00E+10
							124.8	33.1137	282.07	1.77	32.305	14.785	0.01	0.035	2278.1	-1.00E+10	5.95	3.06	0.4	-1.00E+10	-1.00E+10	-1.00E+10	-1.00E+10	-1.00E+10	-1.00E+10	-1.00E+10
							143.7	-1.00E+10	-1.00E+10	-1.00E+10	-1.00E+10	-1.00E+10	-1.00E+10	-1.00E+10	-1.00E+10	-1.00E+10	-1.00E+10	-1.00E+10	-1.00E+10	-1.00E+10	-1.00E+10	-1.00E+10	-1.00E+10	-1.00E+10	-1.00E+10	-1.00E+10
							143.7	33.7499	275.02	1.615	30.395	14.745	0.01	0.055	2296.2	-1.00E+10	5.73	2.98	0.39	-1.00E+10	-1.00E+10	-1.00E+10	-1.00E+10	-1.00E+10	-1.00E+10	-1.00E+10
							149.5	-1.00E+10	270.81	1.415	25.325	14.255	0.01	0.05	2296.2	-1.00E+10	5.55	2.74	0.35	-1.00E+10	-1.00E+10	-1.00E+10	-1.00E+10	-1.00E+10	-1.00E+10	-1.00E+10
							174.1	-1.00E+10	258.64	1.165	20.195	13.76	0.01	0.035	2298.7	-1.00E+10	5.41	2.86	0.29	-1.00E+10	-1.00E+10	-1.00E+10	-1.00E+10	-1.00E+10	-1.00E+10	-1.00E+10
							199.1	34.7114	257.44	1.02	17.105	13.82	0.01	0.035	2300.2	-1.00E+10	5.8	2.81	0.32	-1.00E+10	-1.00E+10	-1.00E+10	-1.00E+10	-1.00E+10	-1.00E+10	-1.00E+10
							223.8	-1.00E+10	259.99	1	16.975	13.955	0.01	0.04	2303	-1.00E+10	5.82	2.83	0.32	-1.00E+10	-1.00E+10	-1.00E+10	-1.00E+10	-1.00E+10	-1.00E+10	-1.00E+10
							248.8	-1.00E+10	-1.00E+10	-1.00E+10	-1.00E+10	-1.00E+10	-1.00E+10	-1.00E+10	-1.00E+10	-1.00E+10	-1.00E+10	-1.00E+10	-1.00E+10	-1.00E+10	-1.00E+10	-1.00E+10	-1.00E+10	-1.00E+10	-1.00E+10	-1.00E+10
							248.8	34.7981	257.54	1.06	19.225	14.17	0.035	0.03	2300.9	-1.00E+10	5.76	2.83	0.32	-1.00E+10	-1.00E+10	-1.00E+10	-1.00E+10	-1.00E+10	-1.00E+10	-1.00E+10
MR04-05	A04035	B	2004-09-09T21:18	188.023	74.994	377	0	-1.00E+10	-1.00E+10	-1.00E+10	-1.00E+10	-1.00E+10	-1.00E+10	-1.00E+10	-1.00E+10	-1.00E+10	-1.00E+10	-1.00E+10	-1.00E+10	-1.00E+10	0.04	0.02	0.01	0.01	0.04	-1.00E+10
							4.9	27.2694	370.05	0.63	3.575	0.005	0.005	0.01	1942.6	-1.00E+10	7.64	3.98	0.66	0.1	0.02	0.03	0.01	0.02	0.04	-3.22
							9.6	-1.00E+10	373.39	0.63	3.635	0	0	-0.01	1955.4	-1.00E+10	-1.00E+10	-1.00E+10	-1.00E+10	0.12	0.03	0.03	0.01	0.02	0.04	-3.25
							14.5	-1.00E+10	-1.00E+10	-1.00E+10	-1.00E+10	-1.00E+10	-1.00E+10	-1.00E+10	-1.00E+10	-1.00E+10	-1.00E+10	-1.00E+10	-1.00E+10	0.13	0.03	0.03	0.01	0.02	0.05	-1.00E+10
							19.6	-1.00E+10	-1.00E+10	-1.00E+10	-1.00E+10	-1.00E+10	-1.00E+10	-1.00E+10	-1.00E+10	-1.00E+10	-1.00E+10	-1.00E+10	-1.00E+10	0.12	0.03	0.03	0.01	0.02	0.04	-1.00E+10
							24.6	-1.00E+10	397.35	0.835	6.305	0.05	0.005	0.015	2185.75	-1.00E+10	7.23	3.82	0.63	-1.00E+10	-1.00E+10	-1.00E+10	-1.00E+10	-1.00E+10	-1.00E+10	-2.14
							34.7	-1.00E+10	347.99	1.13	13.09	4.405	0.135	0.04	2193.7	-1.00E+10	-1.00E+10	-1.00E+10	-1.00E+10	-1.00E+10	-1.00E+10	-1.00E+10	-1.00E+10	-1.00E+10	-1.00E+10	-1.68
							49.3	-1.00E+10	317.01	1.535	24.585	9.79	0.035	0.005	2211.2	-1.00E+10	7.05	3.73	0.62	0.27	0.17	0.07	0.02	0.05	0.03	-1.54
							49.3	31.9763	316.44	1.51	24.215	9.58	0.03	0.01	2204.8	-1.00E+10	-1.00E+10	-1.00E+10	-1.00E+10	-1.00E+10	-1.00E+10	-1.00E+10	-1.00E+10	-1.00E+10	-1.00E+10	-1.00E+10
							75	-1.00E+10	310.19	1.675	28.565	11.935	0.02	-0.005	2238	-1.00E+10	-1.00E+10	-1.00E+10	-1.00E+10	-1.00E+10	-1.00E+10	-1.00E+10	-1.00E+10	-1.00E+10	-1.00E+10	-1.00E+10
							99.5	32.6122	304.5	1.775	33.8	13.57	0.01	0	2251.9	-1.00E+10	6.75	3.47	0.54	-1.00E+10	-1.00E+10	-1.00E+10	-1.00E+10	-1.00E+10	-1.00E+10	-1.00E+10
							118.6	32.8231	296.73	1.735	31.645	13.655	0.01	-0.01	2264.7	-1.00E+10	-1.00E+10	-1.00E+10	-1.00E+10	-1.00E+10	-1.00E+10	-1.00E+10	-1.00E+10	-1.00E+10	-1.00E+10	-1.00E+10
							124.3	-1.00E+10	287.76	1.75	31.81	14.415	0.005	-0.01	2273.2	-1.00E+10	6.21	3.11	0.45	-1.00E+10	-1.00E+10	-1.00E+10	-1.00E+10	-1.00E+10	-1.00E+10	-1.00E+10
							133.7	33.1565	282.57	1.75	31.995	14.8	0.01	-0.01	2277.5	-1.00E+10	5.99	3.06	0.42	-1.00E+10	-1.00E+10	-1.00E+10	-1.00E+10	-1.00E+10	-1.00E+10	-1.00E+10
							149.7	-1.00E+10	274.26	1.625	30.5	14.88	0.015	-0.01	2292.8	-1.00E+10	5.89	2.92	0.42	-1.00E+10	-1.00E+10	-1.00E+10	-1.00E+10	-1.00E+10	-1.00E+10	-1.00E+10
							156.7	33.8447	271.86	1.585	29.86	14.815	0.01	-0.01	2297	-1.00E+10	-1.00E+10	-1.00E+10	-1.00E+10	-1.00E+10	-1.00E+10	-1.00E+10	-1.00E+10	-1.00E+10	-1.00E+10	-1.00E+10
							174.5	-1.00E+10	249.14	1.39	26.81	14.4	0.005	-0.015	2291.4	-1.00E+10	5.56	2.63	0.34	-1.00E+10	-1.00E+10	-1.00E+10	-1.00E+10	-1.00E+10	-1.00E+10	-1.00E+10
							199.6	34.5219	203.17	1.38	33.21	14.905	0.005	-0.01	2291.6	-1.00E+10	5.8	2.69	0.31	-1.00E+10	-1.00E+10	-1.00E+10	-1.00E+10	-1.00E+10	-1.00E+10	-1.00E+10
							214	34.5957	212.95	1.27	30.465	14.665	0.005	-0.015	2289.7	-1.00E+10	-1.00E+10	-1.00E+10	-1.00E+10	-1.00E+10	-1.00E+10	-1.00E+10	-1.00E+10	-1.00E+10	-1.00E+10	-1.00E+10
							224	-1.00E+10	225.02	1.18	27.05	14.6	0.005	-0.01	2296.2	-1.00E+10	6.18	2.87	0.37	-1.00E+10	-1.00E+10	-1.00E+10	-1.00E+10	-1.00E+10	-1.00E+10	-1.00E+10
							249.1	-1.00E+10	245.76	1.05	20.035	14.255	0.005	-0.01	2298.9	-1.00E+10	6.2	2.93	0.38	-1.00E+10	-1.00E+10	-1.00E+10	-1.00E+10	-1.00E+10	-1.00E+10	-1.00E+10
							298.6	34.7923	265.71	0.965	15.05	13.785	0.005	-0.015	2300.9	-1.00E+10	6.08	2.87	0.41	-1.00E+10	-1.00E+10	-1.00E+10	-1.00E+10	-1.00E+10	-1.00E+10	-1.00E+10
							349.4	-1.00E+10	-1.00E+10	-1.00E+10	-1.00E+10	-1.00E+10	-1.00E+10	-1.00E+10	-1.00E+10	-1.00E+10	-1.00E+10	-1.00E+10	-1.00E+10	-1.00E+10	-1.00E+10	-1.00E+10	-1.00E+10	-1.00E+10	-1.00E+10	-1.00E+10
							379.5	34.8493	276.005	0.96	14.65	13.585	0.015	0.01	2303.6	-1.00E+10	5.86	2.78	0.37	-1.00E+10	-1.00E+10	-1.00E+10	-1.00E+10	-1.00E+10	-1.00E+10	-1.00E+10
MR04-05	A04036	B	2004-09-10T00:34	188.003	74.67	282	0	-1.00E+10	-1.00E+10	-1.00E+10	-1.00E+10	-1.00E+10	-1.00E+10	-1.00E+10	-1.00E+10	-1.00E+10	-1.00E+10	-1.00E+10	-1.00E+10	0.1	0.03	0.03	0.01	0.02	0.03	-1.00E+10
							4.6	-1.00E+10	-1.00E+10	-1.00E+10	-1.00E+10	-1.00E+10	-1.00E+10	-1.00E+10	-1.00E+10	-1.00E+10	-1.00E+10	-1.00E+10	-1.00E+10	0.09	0.02	0.02	0.01	0.01	0.03	-1.00E+10
							4.6	27.3726	370.32	0.63	3.75	0	0	0	1950.8	-1.00E+10	7.44	3.86	0.64	-1.00E+10	-1.00E+10	-1.00E+10	-1.00E+10	-1.00E+10	-1.00E+10	-3.36
							10.1	-1.00E+10	375.18	0.64	3.785	0.015	0	0	1969.7	-1.00E+10	-1.00E+10	-1.00E+10	-1.00E+10	-1.00E+10	-1.00E+10	-1.00E+10	-1.00E+10	-1.00E+10	-1.00E+10	-3.21
							14.1	-1.00E+10	-1.00E+10	-1.00E+10	-1.00E+10	-1.00E+10	-1.00E+10	-1.00E+10	-1.00E+10	-1.00E+10	-1.00E+10	-1.00E+10	-1.00E+10	0.16	0.03	0.05	0.02	0.03	0.06	-1.00E+10
							20.1	-1.00E+10	-1.00E+10	-1.00E+10	-1.00E+10	-1.00E+10	-1.00E+10	-1.00E+10	-1.00E+10	-1.00E+10	-1.00E+10	-1.00E+10	-1.00E+10	0.16	0.04	0.04	0.02	0.02	0.06	-1.00E+10
							24.7	-1.00E+10	383.38	0.925	8.34	1.455	0.03	0.01	2193.85	-1.00E+10	7.09	3.71	0.61	-1.00E+10	-1.00E+10	-1.00E+10	-1.00E+10	-1.00E+10	-1.00E+10	-1.94
							29.8	-1.00E+10	-1.00E+10	-1.00E+10	-1.00E+10	-1.00E+10	-1.00E+10	-1.00E+10	-1.00E+10	-1.00E+10	-1.00E+10	-1.00E+10	-1.00E+10	0.55	0.23	0.2	0.1	0.1	0.1	-1.00E+10
							39.6	-1.00E+10	328.97	1.39	20.175	7.64	0.095	0.03	2204.9	-1.00E+10	-1.00E+10	-1.00E+10	-1.00E+10	-1.00E+10	-1.00E+10	-1.00E+10	-1.00E+10	-1.00E+10	-1.00E+10	-1.66
							48.9	-1.00E+10	314.29	1.67	29.775	11.735	0.015	0.02	2216.4	-1.00E+10	6.88	3.67	0.59	-1.00E+10	-1.00E+10	-1.00E+10	-1.00E+10	-1.00E+10	-1.00E+10	-1.57
							49	31.8926	320.93	1.44	22.08	8.595	0.035	0.01	2204	-1.00E+10	-1.00E+10	-1.00E+10	-1.00E+10	-1.00E+10	-1.00E+10	-1.00E+10	-1.00E+10	-1.00E+10	-1.00E+10	-1.00E+10
							49	-1.00E+10	-1.00E+10	-1.00E+10	-1.00E+10	-1.00E+10	-1.00E+10	-1.00E+10	-1.00E+10	-1.00E+10	-1.00E+10	-1.00E+10	-1.00E+10	0.8	0.63	0.13	0.05	0.08	0.05	-1.00E+10
							49	-1.00E+10	-1.00E+10	-1.00E+10	-1.00E+10	-1.00E+10	-1.00E+10	-1.00E+10	-1.00E+10	-1.00E+10	-1.00E+10	-1.00E+10	-1.00E+10	-1.00E+10	-1.00E+10	-1.00E+10	-1.00E+10	-1.00E+10	-1.00E+10	-1.00E+10
							75	-1.00E+10	309.27	1.745	31.43	12.69	0.005	0	2228.9	-1.00E+10	-1.00E+10	-1.00E+10	-1.00E+10	-1.00E+10	-1.00E+10	-1.00E+10	-1.00E+10	-1.00E+10	-1.00E+10	-1.00E+10
							99.9	32.632	306.58	1.805	35.6	13.715	0.01	-0.02	2252.1	-1.00E+10	6.7	3.5	0.53	-1.00E+10	-1.00E+10	-1.00E+10	-1.00E+10	-1.00E+10	-1.00E+10	-1.00E+10
							115.5	32.7678	307.61	1.81	36.605	13.625	0.015	-0.01	2258.9	-1.00E+10	-1.00E+10	-1.00E+10	-1.00E+10	-1.00E+10	-1.00E+10	-1.00E+10	-1.00E+10	-1.00E+10	-1.00E+10	-1.00E+10
							124.2	-1.00E+10	301.37	1.82	37.985	14.155	0.01	-0.02	2272.7	-1.00E+10	6.53	3.42	0.53	-1.00E+10	-1.00E+10	-1.00E+10	-1.00E+10	-1.00E+10	-1.00E+10	-1.00E+10
							130.8	33.0276	306.24	1.845	39.09	14.185	0.005	-0.01	2272.1	-1.00E+10	6.73	3.54	0.56	-1.00E+10	-1.00E+10	-1.00E+10	-1.00E+10	-1.00E+10	-1.00E+10	-1.00E+10
							148.8	-1.00E+10	271.47	1.54	28.875	14.745	0.01	-0.02	2295.3	-1.00E+10	5.66	2.88	0.36	-1.00E+10	-1.00E+10	-1.00E+10	-1.00E+10	-1.00E+10	-1.00E+10	-1.00E+10
							148.9	-1.00E+10	-1.00E+10	-1.00E+10	-1.00E+10	-1.00E+10	-1.00E+10	-1.00E+10	-1.00E+10	-1.00E+10	-1.00E+10	-1.00E+10	-1.00E+10	-1.00E+10	-1.00E+10	-1.00E+10	-1.00E+10	-1.00E+10	-1.00E+10	-1.00E+10
							174.3	-1.00E+10	260.88	1.335	24.145	14.205	0.005	-0.01	2298.2	-1.00E+10	5.5	2.88	0.31	-1.00E+10	-1.00E+10	-1.00E+10	-1.00E+10	-1.00E+10	-1.00E+10	-1.00E+10
							199.3	34.5124	236.48	1.225	24.71	14.26	0.005	-0.02	2289.6	-1.00E+10	5.66	2.73	0.3	-1.00E+10	-1.00E+10	-1.00E+10	-1.00E+10	-1.00E+10	-1.00E+10	-1.00E+10
							224	-1.00E+10	214.73	1.235	29.585	14.87	0	0	2293.7	-1.00E+10	5.87	2.82	0.31	-1.00E+10	-1.00E+10	-1.00E+10	-1.00E+10	-1.00E+10	-1.00E+10	-1.00E+10
							233.4	-1.00E+10	-1.00E+10	-1.00E+10	-1.00E+10	-1.00E+10	-1.00E+10	-1.00E+10	-1.00E+10	-1.00E+10	-1.00E+10	-1.00E+10	-1.00E+10	-1.00E+10	-1.00E+10	-1.00E+10	-1.00E+10	-1.00E+10	-1.00E+10	-1.00E+10
							233.5	34.657	212.1	1.24	31.05	15.04	0.005	-0.02	2301.8	-1.00E+10	-1.00E+10	-1.00E+10	-1.00E+10	-1.00E+10	-1.00E+10	-1.00E+10	-1.00E+10	-1.00E+10	-1.00E+10	-1.00E+10
							249.1	-1.00E+10	229.53	1.135	25.855	14.84	0.005	-0.02	2299.15	-1.00E+10	5.97	2.9	0.33	-1.00E+10	-1.00E+10	-1.00E+10	-1.00E+10	-1.00E+10	-1.00E+10	-1.00E+10
							283.5	34.7706	240.96	1.12	24.465	14.715	0.025	-0.02	2301.8	-1.00E+10	-1.00E+10	-1.00E+10	-1.00E+10	-1.00E+10	-1.00E+10	-1.00E+10	-1.00E+10	-1.00E+10	-1.00E+10	-1.00E+10
MR04-05	A04040	B	2004-09-10T08:20	186.007	74.999	287	0	-1.00E+10	-1.00E+10	-1.00E+10	-1.00E+10	-1.00E+10	-1.00E+10	-1.00E+10	-1.00E+10	-1.00E+10	-1.00E+10	-1.00E+10	-1.00E+10	-1.00E+10	-1.00E+10	-1.00E+10	-1.00E+10	-1.00E+10	-1.00E+10	-1.00E+10
							4.9	27.6421	372.365	0.665	5.54	0.01	0	0.04	1953.4	-1.00E+10	-1.00E+10	-1.00E+10	-1.00E+10	-1.00E+10	-1.00E+10	-1.00E+10	-1.00E+10	-1.00E+10	-1.00E+10	-1.00E+10
							4.9	-1.00E+10	-1.00E+10	-1.00E+10	-1.00E+10	-1.00E+10	-1.00E+10	-1.00E+10	-1.00E+10	-1.00E+10	-1.00E+10	-1.00E+10	-1.00E+10	-1.00E+10	-1.00E+10	-1.00E+10	-1.00E+10	-1.00E+10	-1.00E+10	-1.00E+10
							10	-1.00E+10	394.28	0.685	5.14	-0.005	0	0.05	2018.8	-1.00E+10	-1.00E+10	-1.00E+10	-1.00E+10	-1.00E+10	-1.00E+10	-1.00E+10	-1.00E+10	-1.00E+10	-1.00E+10	-1.00E+10
							25.2	-1.00E+10	395.01	0.895	5.1	1.08	0.065	0.05	2188.7	-1.00E+10	-1.00E+10	-1.00E+10	-1.00E+10	-1.00E+10	-1.00E+10	-1.00E+10	-1.00E+10	-1.00E+10	-1.00E+10	-1.00E+10
							39.9	-1.00E+10	322.1	1.415	20.505	7.92	0.09	0.1	2193.9	-1.00E+10	-1.00E+10	-1.00E+10	-1.00E+10	-1.00E+10	-1.00E+10	-1.00E+10	-1.00E+10	-1.00E+10	-1.00E+10	-1.00E+10
							43.2	-1.00E+10	-1.00E+10	-1.00E+10	-1.00E+10	-1.00E+10	-1.00E+10	-1.00E+10	-1.00E+10	-1.00E+10	-1.00E+10	-1.00E+10	-1.00E+10	-1.00E+10	-1.00E+10	-1.00E+10	-1.00E+10	-1.00E+10	-1.00E+10	-1.00E+10
							43.2	-1.00E+10	-1.00E+10	1.45	22.145	8.435	0.065	0.05	-1.00E+10	-1.00E+10	-1.00E+10	-1.00E+10	-1.00E+10	-1.00E+10	-1.00E+10	-1.00E+10	-1.00E+10	-1.00E+10	-1.00E+10	-1.00E+10
							49.9	-1.00E+10	310.3	1.68	30.765	11.785	0.015	0.045	2198.2	-1.00E+10	-1.00E+10	-1.00E+10	-1.00E+10	-1.00E+10	-1.00E+10	-1.00E+10	-1.00E+10	-1.00E+10	-1.00E+10	-1.00E+10
							74.8	-1.00E+10	306.89	1.805	34.34	13.415	0.01	0.025	2216.1	-1.00E+10	-1.00E+10	-1.00E+10	-1.00E+10	-1.00E+10	-1.00E+10	-1.00E+10	-1.00E+10	-1.00E+10	-1.00E+10	-1.00E+10
							99.7	32.5938	294.08	2.07	43.135	16.995	0.01	0.055	2231.3	-1.00E+10	-1.00E+10	-1.00E+10	-1.00E+10	-1.00E+10	-1.00E+10	-1.00E+10	-1.00E+10	-1.00E+10	-1.00E+10	-1.00E+10
							112.6	-1.00E+10	-1.00E+10	1.82	32.31	14.525	0.01	0.04	-1.00E+10	-1.00E+10	-1.00E+10	-1.00E+10	-1.00E+10	-1.00E+10	-1.00E+10	-1.00E+10	-1.00E+10	-1.00E+10	-1.00E+10	-1.00E+10
							112.6	-1.00E+10	-1.00E+10	-1.00E+10	-1.00E+10	-1.00E+10	-1.00E+10	-1.00E+10	-1.00E+10	-1.00E+10	-1.00E+10	-1.00E+10	-1.00E+10	-1.00E+10	-1.00E+10	-1.00E+10	-1.00E+10	-1.00E+10	-1.00E+10	-1.00E+10
							124.7	-1.00E+10	278.54	1.74	31.735	14.825	0.01	0.045	2270.8	-1.00E+10	-1.00E+10	-1.00E+10	-1.00E+10	-1.00E+10	-1.00E+10	-1.00E+10	-1.00E+10	-1.00E+10	-1.00E+10	-1.00E+10
							127.9	-1.00E+10	-1.00E+10	-1.00E+10	-1.00E+10	-1.00E+10	-1.00E+10	-1.00E+10	-1.00E+10	-1.00E+10	-1.00E+10	-1.00E+10	-1.00E+10	-1.00E+10	-1.00E+10	-1.00E+10	-1.00E+10	-1.00E+10	-1.00E+10	-1.00E+10
							128	33.2569	-1.00E+10	1.745	31.735	14.885	0.01	0.06	-1.00E+10	-1.00E+10	-1.00E+10	-1.00E+10	-1.00E+10	-1.00E+10	-1.00E+10	-1.00E+10	-1.00E+10	-1.00E+10	-1.00E+10	-1.00E+10
							149.7	33.8529	-1.00E+10	1.575	29.075	14.69	0.015	0.05	-1.00E+10	-1.00E+10	-1.00E+10	-1.00E+10	-1.00E+10	-1.00E+10	-1.00E+10	-1.00E+10	-1.00E+10	-1.00E+10	-1.00E+10	-1.00E+10
							149.7	-1.00E+10	265.33	1.5	28.035	14.59	0.01	0.025	2287.8	-1.00E+10	-1.00E+10	-1.00E+10	-1.00E+10	-1.00E+10	-1.00E+10	-1.00E+10	-1.00E+10	-1.00E+10	-1.00E+10	-1.00E+10
							149.7	-1.00E+10	-1.00E+10	-1.00E+10	-1.00E+10	-1.00E+10	-1.00E+10	-1.00E+10	-1.00E+10	-1.00E+10	-1.00E+10	-1.00E+10	-1.00E+10	-1.00E+10	-1.00E+10	-1.00E+10	-1.00E+10	-1.00E+10	-1.00E+10	-1.00E+10
							174.5	-1.00E+10	208.54	1.355	31.885	14.845	0	0.045	2282.9	-1.00E+10	5.66	2.81	0.27	-1.00E+10	-1.00E+10	-1.00E+10	-1.00E+10	-1.00E+10	-1.00E+10	-1.00E+10
							199.2	34.6049	205.67	1.295	32.39	14.995	0	0.005	2283.8	-1.00E+10	5.73	2.84	0.28	-1.00E+10	-1.00E+10	-1.00E+10	-1.00E+10	-1.00E+10	-1.00E+10	-1.00E+10
							208.9	-1.00E+10	-1.00E+10	-1.00E+10	-1.00E+10	-1.00E+10	-1.00E+10	-1.00E+10	2286.6	-1.00E+10	5.92	2.94	0.28	-1.00E+10	-1.00E+10	-1.00E+10	-1.00E+10	-1.00E+10	-1.00E+10	-1.00E+10
							208.9	34.6347	206.92	1.275	32.085	14.93	0.005	0.035	-1.00E+10	-1.00E+10	-1.00E+10	-1.00E+10	-1.00E+10	-1.00E+10	-1.00E+10	-1.00E+10	-1.00E+10	-1.00E+10	-1.00E+10	-1.00E+10
							224	-1.00E+10	225.42	1.15	26.105	14.64	0	0.03	2289.1	-1.00E+10	5.99	2.97	0.31	-1.00E+10	-1.00E+10	-1.00E+10	-1.00E+10	-1.00E+10	-1.00E+10	-1.00E+10
							249	-1.00E+10	248.08	1.055	20.37	14.34	0	0.03	2294.45	-1.00E+10	5.98	3.04	0.3	-1.00E+10	-1.00E+10	-1.00E+10	-1.00E+10	-1.00E+10	-1.00E+10	-1.00E+10
							288.8	34.7782	248.55	1.08	21.69	14.455	0.015	0.005	2297.6	-1.00E+10	5.88	2.96	0.33	-1.00E+10	-1.00E+10	-1.00E+10	-1.00E+10	-1.00E+10	-1.00E+10	-1.00E+10
MR04-05	A04041	B	2004-09-10T10:40	185.998	75.25	389	0	-1.00E+10	-1.00E+10	-1.00E+10	-1.00E+10	-1.00E+10	-1.00E+10	-1.00E+10	-1.00E+10	-1.00E+10	-1.00E+10	-1.00E+10	-1.00E+10	-1.00E+10	-1.00E+10	-1.00E+10	-1.00E+10	-1.00E+10	-1.00E+10	-1.00E+10
							5.1	28.0329	370.295	0.685	5.705	0.01	0	0.065	-1.00E+10	-1.00E+10	7.49	3.96	0.61	-1.00E+10	-1.00E+10	-1.00E+10	-1.00E+10	-1.00E+10	-1.00E+10	-2.65
							5.1	-1.00E+10	-1.00E+10	-1.00E+10	-1.00E+10	-1.00E+10	-1.00E+10	-1.00E+10	1986.3	-1.00E+10	-1.00E+10	-1.00E+10	-1.00E+10	-1.00E+10	-1.00E+10	-1.00E+10	-1.00E+10	-1.00E+10	-1.00E+10	-1.00E+10
							10.2	-1.00E+10	-1.00E+10	0.715	5.11	0.01	0	0.045	2071.5	-1.00E+10	-1.00E+10	-1.00E+10	-1.00E+10	-1.00E+10	-1.00E+10	-1.00E+10	-1.00E+10	-1.00E+10	-1.00E+10	-2.79
							25.2	-1.00E+10	398.14	0.865	6.385	0.79	0.02	0.115	2194.9	-1.00E+10	7.26	3.81	0.59	-1.00E+10	-1.00E+10	-1.00E+10	-1.00E+10	-1.00E+10	-1.00E+10	-2.16
							44.8	-1.00E+10	323.27	1.435	21.5	8.185	0.08	0.115	2204.7	-1.00E+10	6.97	3.69	0.56	-1.00E+10	-1.00E+10	-1.00E+10	-1.00E+10	-1.00E+10	-1.00E+10	-1.62
							45.9	-1.00E+10	-1.00E+10	-1.00E+10	-1.00E+10	-1.00E+10	-1.00E+10	-1.00E+10	-1.00E+10	-1.00E+10	-1.00E+10	-1.00E+10	-1.00E+10	-1.00E+10	-1.00E+10	-1.00E+10	-1.00E+10	-1.00E+10	-1.00E+10	-1.00E+10
							45.9	-1.00E+10	-1.00E+10	1.435	21.785	8.335	0.07	0.075	-1.00E+10	-1.00E+10	-1.00E+10	-1.00E+10	-1.00E+10	-1.00E+10	-1.00E+10	-1.00E+10	-1.00E+10	-1.00E+10	-1.00E+10	-1.00E+10
							50	-1.00E+10	311.58	1.665	30.235	11.61	0.015	0.04	2204	-1.00E+10	6.88	3.62	0.57	-1.00E+10	-1.00E+10	-1.00E+10	-1.00E+10	-1.00E+10	-1.00E+10	-1.38
							74.8	-1.00E+10	306.78	1.85	36.22	13.835	0.01	0.025	2220.2	-1.00E+10	6.8	3.63	0.56	-1.00E+10	-1.00E+10	-1.00E+10	-1.00E+10	-1.00E+10	-1.00E+10	-1.45
							99.6	32.5859	296.12	2.13	45.985	17.58	0.005	0.05	2230.5	-1.00E+10	6.62	3.51	0.54	-1.00E+10	-1.00E+10	-1.00E+10	-1.00E+10	-1.00E+10	-1.00E+10	-1.3
							118.8	32.8657	-1.00E+10	1.81	31.535	14.52	0.01	0.01	2255.9	-1.00E+10	-1.00E+10	-1.00E+10	-1.00E+10	-1.00E+10	-1.00E+10	-1.00E+10	-1.00E+10	-1.00E+10	-1.00E+10	-1.00E+10
							118.8	-1.00E+10	-1.00E+10	-1.00E+10	-1.00E+10	-1.00E+10	-1.00E+10	-1.00E+10	-1.00E+10	-1.00E+10	-1.00E+10	-1.00E+10	-1.00E+10	-1.00E+10	-1.00E+10	-1.00E+10	-1.00E+10	-1.00E+10	-1.00E+10	-1.00E+10
							124.7	-1.00E+10	275.81	1.71	31.55	14.87	0.01	0.035	2275.3	-1.00E+10	5.91	3.02	0.39	-1.00E+10	-1.00E+10	-1.00E+10	-1.00E+10	-1.00E+10	-1.00E+10	-1.13
							126.1	33.1273	-1.00E+10	1.775	32.435	14.885	0.01	0.035	2271.5	-1.00E+10	-1.00E+10	-1.00E+10	-1.00E+10	-1.00E+10	-1.00E+10	-1.00E+10	-1.00E+10	-1.00E+10	-1.00E+10	-1.00E+10
							126.1	-1.00E+10	-1.00E+10	-1.00E+10	-1.00E+10	-1.00E+10	-1.00E+10	-1.00E+10	-1.00E+10	-1.00E+10	-1.00E+10	-1.00E+10	-1.00E+10	-1.00E+10	-1.00E+10	-1.00E+10	-1.00E+10	-1.00E+10	-1.00E+10	-1.00E+10
							144.8	-1.00E+10	-1.00E+10	1.595	29.745	14.785	0.01	0.03	-1.00E+10	-1.00E+10	-1.00E+10	-1.00E+10	-1.00E+10	-1.00E+10	-1.00E+10	-1.00E+10	-1.00E+10	-1.00E+10	-1.00E+10	-1.00E+10
							144.8	-1.00E+10	-1.00E+10	-1.00E+10	-1.00E+10	-1.00E+10	-1.00E+10	-1.00E+10	-1.00E+10	-1.00E+10	-1.00E+10	-1.00E+10	-1.00E+10	-1.00E+10	-1.00E+10	-1.00E+10	-1.00E+10	-1.00E+10	-1.00E+10	-1.00E+10
							149.7	-1.00E+10	247.5	1.405	27.53	14.475	0.005	0.02	2290.5	-1.00E+10	5.53	2.73	0.3	-1.00E+10	-1.00E+10	-1.00E+10	-1.00E+10	-1.00E+10	-1.00E+10	-0.15
							174.3	-1.00E+10	219.79	1.365	30.145	14.66	0	0.03	2286	-1.00E+10	5.51	2.71	0.27	-1.00E+10	-1.00E+10	-1.00E+10	-1.00E+10	-1.00E+10	-1.00E+10	-0.18
							199.1	34.6311	198.44	1.335	35.685	15.15	0	0.015	2288.6	-1.00E+10	5.77	2.87	0.28	-1.00E+10	-1.00E+10	-1.00E+10	-1.00E+10	-1.00E+10	-1.00E+10	0.91
							218.6	34.678	201.93	1.29	35.82	15.17	0	0.015	2290.5	-1.00E+10	5.83	2.91	0.28	-1.00E+10	-1.00E+10	-1.00E+10	-1.00E+10	-1.00E+10	-1.00E+10	-1.00E+10
							224.2	-1.00E+10	229.64	1.155	27.595	14.62	0	0.02	2296.7	-1.00E+10	5.91	2.92	0.3	-1.00E+10	-1.00E+10	-1.00E+10	-1.00E+10	-1.00E+10	-1.00E+10	0.15
							248.9	-1.00E+10	265.67	0.97	15.055	13.725	0	0.01	2295.85	-1.00E+10	5.94	2.89	0.32	-1.00E+10	-1.00E+10	-1.00E+10	-1.00E+10	-1.00E+10	-1.00E+10	0.2
							298.7	34.8443	287.335	0.885	9.645	12.94	0	0.035	2300.2	-1.00E+10	5.73	3.03	0.33	-1.00E+10	-1.00E+10	-1.00E+10	-1.00E+10	-1.00E+10	-1.00E+10	-1.00E+10
							348.4	-1.00E+10	294.44	0.875	9.1	12.39	0	-1.00E+10	-1.00E+10	-1.00E+10	-1.00E+10	-1.00E+10	-1.00E+10	-1.00E+10	-1.00E+10	-1.00E+10	-1.00E+10	-1.00E+10	-1.00E+10	0.23
							391.4	34.8493	298.9	0.87	7.935	12.255	0.015	0.03	2300.1	-1.00E+10	5.78	2.88	0.35	-1.00E+10	-1.00E+10	-1.00E+10	-1.00E+10	-1.00E+10	-1.00E+10	-1.00E+10
MR04-05	A04042	B	2004-09-10T13:38	185.994	75.416	1034	0	-1.00E+10	-1.00E+10	-1.00E+10	-1.00E+10	-1.00E+10	-1.00E+10	-1.00E+10	-1.00E+10	-1.00E+10	-1.00E+10	-1.00E+10	-1.00E+10	0.21	0.1	0.04	0.02	0.02	0.05	-1.00E+10
							4.9	-1.00E+10	-1.00E+10	-1.00E+10	-1.00E+10	-1.00E+10	-1.00E+10	-1.00E+10	-1.00E+10	-1.00E+10	-1.00E+10	-1.00E+10	-1.00E+10	-1.00E+10	-1.00E+10	-1.00E+10	-1.00E+10	-1.00E+10	-1.00E+10	-1.00E+10
							4.9	-1.00E+10	-1.00E+10	-1.00E+10	-1.00E+10	-1.00E+10	-1.00E+10	-1.00E+10	-1.00E+10	-1.00E+10	-1.00E+10	-1.00E+10	-1.00E+10	-1.00E+10	-1.00E+10	-1.00E+10	-1.00E+10	-1.00E+10	-1.00E+10	-1.00E+10
							4.9	-1.00E+10	-1.00E+10	-1.00E+10	-1.00E+10	-1.00E+10	-1.00E+10	-1.00E+10	-1.00E+10	-1.00E+10	-1.00E+10	-1.00E+10	-1.00E+10	-1.00E+10	-1.00E+10	-1.00E+10	-1.00E+10	-1.00E+10	-1.00E+10	-1.00E+10
							4.9	28.4775	369.225	0.695	6	0.07	0.005	0.09	2001.1	-1.00E+10	-1.00E+10	-1.00E+10	-1.00E+10	-1.00E+10	-1.00E+10	-1.00E+10	-1.00E+10	-1.00E+10	-1.00E+10	-1.00E+10
							4.9	-1.00E+10	-1.00E+10	-1.00E+10	-1.00E+10	-1.00E+10	-1.00E+10	-1.00E+10	-1.00E+10	-1.00E+10	-1.00E+10	-1.00E+10	-1.00E+10	-1.00E+10	-1.00E+10	-1.00E+10	-1.00E+10	-1.00E+10	-1.00E+10	-1.00E+10
							4.9	-1.00E+10	-1.00E+10	-1.00E+10	-1.00E+10	-1.00E+10	-1.00E+10	-1.00E+10	-1.00E+10	-1.00E+10	-1.00E+10	-1.00E+10	-1.00E+10	-1.00E+10	-1.00E+10	-1.00E+10	-1.00E+10	-1.00E+10	-1.00E+10	-1.00E+10
							9.8	-1.00E+10	-1.00E+10	0.72	5.085	0.04	0.005	0.025	2083.6	-1.00E+10	-1.00E+10	-1.00E+10	-1.00E+10	0.21	0.09	0.05	0.02	0.03	0.05	-1.00E+10
							24.7	-1.00E+10	395.24	0.9	6.97	0.91	0.06	0.025	2188.5	-1.00E+10	-1.00E+10	-1.00E+10	-1.00E+10	1.42	1.16	0.32	0.17	0.15	0.08	-1.00E+10
							42.8	-1.00E+10	323.08	1.4	20.345	7.54	0.14	0.06	2192.3	-1.00E+10	-1.00E+10	-1.00E+10	-1.00E+10	-1.00E+10	-1.00E+10	-1.00E+10	-1.00E+10	-1.00E+10	-1.00E+10	-1.00E+10
							47.9	-1.00E+10	-1.00E+10	1.465	22.92	8.76	0.06	0.025	-1.00E+10	-1.00E+10	-1.00E+10	-1.00E+10	-1.00E+10	-1.00E+10	-1.00E+10	-1.00E+10	-1.00E+10	-1.00E+10	-1.00E+10	-1.00E+10
							47.9	-1.00E+10	-1.00E+10	-1.00E+10	-1.00E+10	-1.00E+10	-1.00E+10	-1.00E+10	-1.00E+10	-1.00E+10	-1.00E+10	-1.00E+10	-1.00E+10	-1.00E+10	-1.00E+10	-1.00E+10	-1.00E+10	-1.00E+10	-1.00E+10	-1.00E+10
							49.6	-1.00E+10	314.61	1.525	24.66	9.49	0.045	0.03	2193.9	-1.00E+10	-1.00E+10	-1.00E+10	-1.00E+10	0.43	0.25	0.13	0.06	0.07	0.03	-1.00E+10
							74.4	-1.00E+10	306.89	1.76	32.835	12.76	0.02	0.02	2203.1	-1.00E+10	-1.00E+10	-1.00E+10	-1.00E+10	0.12	0.06	0.05	0.02	0.03	0.01	-1.00E+10
							99.5	32.561	282.07	1.905	33.53	14.61	0.01	0.045	2233.2	-1.00E+10	-1.00E+10	-1.00E+10	-1.00E+10	0.05	0.02	0.02	0.01	0.01	0.01	-1.00E+10
							118.1	32.8129	-1.00E+10	1.82	31.3	14.465	0.02	0.055	-1.00E+10	-1.00E+10	-1.00E+10	-1.00E+10	-1.00E+10	-1.00E+10	-1.00E+10	-1.00E+10	-1.00E+10	-1.00E+10	-1.00E+10	-1.00E+10
							118.1	-1.00E+10	-1.00E+10	-1.00E+10	-1.00E+10	-1.00E+10	-1.00E+10	-1.00E+10	-1.00E+10	-1.00E+10	-1.00E+10	-1.00E+10	-1.00E+10	-1.00E+10	-1.00E+10	-1.00E+10	-1.00E+10	-1.00E+10	-1.00E+10	-1.00E+10
							124.3	-1.00E+10	278.88	1.805	32.505	14.815	0.02	0.06	-1.00E+10	-1.00E+10	-1.00E+10	-1.00E+10	-1.00E+10	-1.00E+10	-1.00E+10	-1.00E+10	-1.00E+10	-1.00E+10	-1.00E+10	-1.00E+10
							135.6	-1.00E+10	-1.00E+10	-1.00E+10	-1.00E+10	-1.00E+10	-1.00E+10	-1.00E+10	-1.00E+10	-1.00E+10	-1.00E+10	-1.00E+10	-1.00E+10	-1.00E+10	-1.00E+10	-1.00E+10	-1.00E+10	-1.00E+10	-1.00E+10	-1.00E+10
							135.6	33.2828	-1.00E+10	1.775	33.46	15.06	0.02	0.04	-1.00E+10	-1.00E+10	-1.00E+10	-1.00E+10	-1.00E+10	-1.00E+10	-1.00E+10	-1.00E+10	-1.00E+10	-1.00E+10	-1.00E+10	-1.00E+10
							149.2	-1.00E+10	269.13	1.635	30.855	14.84	0.015	0.06	-1.00E+10	-1.00E+10	-1.00E+10	-1.00E+10	-1.00E+10	-1.00E+10	-1.00E+10	-1.00E+10	-1.00E+10	-1.00E+10	-1.00E+10	-1.00E+10
							153.1	-1.00E+10	-1.00E+10	-1.00E+10	-1.00E+10	-1.00E+10	-1.00E+10	-1.00E+10	-1.00E+10	-1.00E+10	-1.00E+10	-1.00E+10	-1.00E+10	-1.00E+10	-1.00E+10	-1.00E+10	-1.00E+10	-1.00E+10	-1.00E+10	-1.00E+10
							153.1	-1.00E+10	-1.00E+10	1.62	30.705	14.86	0.01	0.05	-1.00E+10	-1.00E+10	-1.00E+10	-1.00E+10	-1.00E+10	-1.00E+10	-1.00E+10	-1.00E+10	-1.00E+10	-1.00E+10	-1.00E+10	-1.00E+10
							173.2	-1.00E+10	234.48	1.465	29.665	14.57	0.01	0.045	-1.00E+10	-1.00E+10	-1.00E+10	-1.00E+10	-1.00E+10	-1.00E+10	-1.00E+10	-1.00E+10	-1.00E+10	-1.00E+10	-1.00E+10	-1.00E+10
							199.3	34.538	233.15	1.195	24.82	13.685	0.01	0.04	-1.00E+10	-1.00E+10	-1.00E+10	-1.00E+10	-1.00E+10	-1.00E+10	-1.00E+10	-1.00E+10	-1.00E+10	-1.00E+10	-1.00E+10	-1.00E+10
							210.2	34.585	243.99	1.105	21.115	13.42	0.01	0.065	-1.00E+10	-1.00E+10	-1.00E+10	-1.00E+10	-1.00E+10	-1.00E+10	-1.00E+10	-1.00E+10	-1.00E+10	-1.00E+10	-1.00E+10	-1.00E+10
							223.9	-1.00E+10	244.37	1.08	20.745	13.72	0.005	0.03	-1.00E+10	-1.00E+10	-1.00E+10	-1.00E+10	-1.00E+10	-1.00E+10	-1.00E+10	-1.00E+10	-1.00E+10	-1.00E+10	-1.00E+10	-1.00E+10
							248.6	-1.00E+10	262.51	0.985	15.345	13.495	0.01	0.045	-1.00E+10	-1.00E+10	-1.00E+10	-1.00E+10	-1.00E+10	-1.00E+10	-1.00E+10	-1.00E+10	-1.00E+10	-1.00E+10	-1.00E+10	-1.00E+10
							298.5	34.7983	286.9	0.88	8.155	12.72	0.005	0.05	-1.00E+10	-1.00E+10	-1.00E+10	-1.00E+10	-1.00E+10	-1.00E+10	-1.00E+10	-1.00E+10	-1.00E+10	-1.00E+10	-1.00E+10	-1.00E+10
							348	-1.00E+10	-1.00E+10	0.865	7.72	12.67	0.01	-1.00E+10	-1.00E+10	-1.00E+10	-1.00E+10	-1.00E+10	-1.00E+10	-1.00E+10	-1.00E+10	-1.00E+10	-1.00E+10	-1.00E+10	-1.00E+10	-1.00E+10
							398.5	34.8474	293.66	0.87	7.93	12.61	0.005	-1.00E+10	-1.00E+10	-1.00E+10	-1.00E+10	-1.00E+10	-1.00E+10	-1.00E+10	-1.00E+10	-1.00E+10	-1.00E+10	-1.00E+10	-1.00E+10	-1.00E+10
MR04-05	A04043	B	2004-09-10T17:05	185.993	75.586	1556	0	-1.00E+10	-1.00E+10	-1.00E+10	-1.00E+10	-1.00E+10	-1.00E+10	-1.00E+10	-1.00E+10	-1.00E+10	-1.00E+10	-1.00E+10	-1.00E+10	0.26	-1.00E+10	-1.00E+10	-1.00E+10	-1.00E+10	-1.00E+10	-1.00E+10
							5.7	28.3594	369.14	0.7	5.935	0.01	0.005	0.04	1993.2	-1.00E+10	7.5	3.9	0.59	-1.00E+10	-1.00E+10	-1.00E+10	-1.00E+10	-1.00E+10	-1.00E+10	-1.83
							6.7	-1.00E+10	-1.00E+10	-1.00E+10	-1.00E+10	-1.00E+10	-1.00E+10	-1.00E+10	-1.00E+10	-1.00E+10	-1.00E+10	-1.00E+10	-1.00E+10	0.26	-1.00E+10	-1.00E+10	-1.00E+10	-1.00E+10	-1.00E+10	-1.00E+10
							9.9	-1.00E+10	-1.00E+10	0.7	5.805	0.015	0.005	0.03	2013.1	-1.00E+10	-1.00E+10	-1.00E+10	-1.00E+10	-1.00E+10	-1.00E+10	-1.00E+10	-1.00E+10	-1.00E+10	-1.00E+10	-2.57
							15	-1.00E+10	-1.00E+10	-1.00E+10	-1.00E+10	-1.00E+10	-1.00E+10	-1.00E+10	-1.00E+10	-1.00E+10	-1.00E+10	-1.00E+10	-1.00E+10	0.26	-1.00E+10	-1.00E+10	-1.00E+10	-1.00E+10	-1.00E+10	-1.00E+10
							24.6	-1.00E+10	390.48	0.865	7.17	0.63	0.095	0.07	2173.1	-1.00E+10	7.29	3.93	0.59	1.02	-1.00E+10	-1.00E+10	-1.00E+10	-1.00E+10	-1.00E+10	-1.79
							29.7	-1.00E+10	367.41	0.95	9.74	1.67	0.26	0.035	2180.3	-1.00E+10	-1.00E+10	-1.00E+10	-1.00E+10	-1.00E+10	-1.00E+10	-1.00E+10	-1.00E+10	-1.00E+10	-1.00E+10	-1.75
							49.8	-1.00E+10	316.71	1.415	20.35	8.305	0.03	0.04	2195	-1.00E+10	6.98	3.83	0.57	0.26	-1.00E+10	-1.00E+10	-1.00E+10	-1.00E+10	-1.00E+10	-1.47
							49.8	-1.00E+10	-1.00E+10	1.405	20.08	8.205	0.035	0.07	-1.00E+10	-1.00E+10	-1.00E+10	-1.00E+10	-1.00E+10	-1.00E+10	-1.00E+10	-1.00E+10	-1.00E+10	-1.00E+10	-1.00E+10	-1.00E+10
							74.4	-1.00E+10	304.08	1.665	26.825	11.53	0.015	0.04	2216.2	-1.00E+10	6.86	3.69	0.54	0.05	-1.00E+10	-1.00E+10	-1.00E+10	-1.00E+10	-1.00E+10	-1.00E+10
							99.5	32.6281	279.99	1.85	31.16	14.145	0.01	0.045	2241.4	-1.00E+10	6.58	3.5	0.5	-1.00E+10	-1.00E+10	-1.00E+10	-1.00E+10	-1.00E+10	-1.00E+10	-1.00E+10
							111	32.8025	276.69	1.86	32.565	14.69	0.015	0.045	2251.1	-1.00E+10	6.5	3.38	0.47	-1.00E+10	-1.00E+10	-1.00E+10	-1.00E+10	-1.00E+10	-1.00E+10	-1.00E+10
							124.1	-1.00E+10	276.83	1.85	33.55	15.135	0.01	0.065	2261	-1.00E+10	6.34	3.36	0.45	-1.00E+10	-1.00E+10	-1.00E+10	-1.00E+10	-1.00E+10	-1.00E+10	-1.00E+10
							132.2	33.2173	279.31	1.76	32.495	14.935	0.01	0.035	2271.7	-1.00E+10	5.97	3.08	0.41	-1.00E+10	-1.00E+10	-1.00E+10	-1.00E+10	-1.00E+10	-1.00E+10	-1.00E+10
							149.4	-1.00E+10	268.44	1.535	28.87	14.35	0.01	0.075	2285.1	-1.00E+10	6.06	3.1	0.37	-1.00E+10	-1.00E+10	-1.00E+10	-1.00E+10	-1.00E+10	-1.00E+10	-1.00E+10
							155.1	-1.00E+10	-1.00E+10	1.58	30.095	14.695	0.01	0.05	-1.00E+10	-1.00E+10	-1.00E+10	-1.00E+10	-1.00E+10	-1.00E+10	-1.00E+10	-1.00E+10	-1.00E+10	-1.00E+10	-1.00E+10	-1.00E+10
							174	-1.00E+10	272.83	1.035	15.71	11.83	0.005	0.03	2280.3	-1.00E+10	6.46	3.13	0.32	-1.00E+10	-1.00E+10	-1.00E+10	-1.00E+10	-1.00E+10	-1.00E+10	-1.00E+10
							185.3	34.316	367.43	0.985	14.245	11.72	0.01	0.035	2280.2	-1.00E+10	6.45	3.13	0.34	-1.00E+10	-1.00E+10	-1.00E+10	-1.00E+10	-1.00E+10	-1.00E+10	-1.00E+10
							199.2	34.4486	270.7	0.97	13.865	12.04	0.005	0.05	2282	-1.00E+10	6.25	3.27	0.31	-1.00E+10	-1.00E+10	-1.00E+10	-1.00E+10	-1.00E+10	-1.00E+10	-1.00E+10
							223.6	-1.00E+10	272.23	0.935	12.55	12.26	0.005	0.035	2285.4	-1.00E+10	6.14	3.18	0.32	-1.00E+10	-1.00E+10	-1.00E+10	-1.00E+10	-1.00E+10	-1.00E+10	-1.00E+10
							247.6	-1.00E+10	278.27	0.895	10.605	12.38	0.005	0.03	2288.75	-1.00E+10	6.1	3.01	0.31	-1.00E+10	-1.00E+10	-1.00E+10	-1.00E+10	-1.00E+10	-1.00E+10	-1.00E+10
							297.9	34.7956	290.975	0.86	7.185	12.43	0.005	0.04	2293.8	-1.00E+10	5.83	2.83	0.33	-1.00E+10	-1.00E+10	-1.00E+10	-1.00E+10	-1.00E+10	-1.00E+10	-1.00E+10
							347.9	-1.00E+10	-1.00E+10	0.86	6.855	12.42	0.005	-1.00E+10	-1.00E+10	-1.00E+10	-1.00E+10	-1.00E+10	-1.00E+10	-1.00E+10	-1.00E+10	-1.00E+10	-1.00E+10	-1.00E+10	-1.00E+10	-1.00E+10
							397.7	34.8468	295.53	0.855	6.785	12.48	0.005	-1.00E+10	-1.00E+10	-1.00E+10	-1.00E+10	-1.00E+10	-1.00E+10	-1.00E+10	-1.00E+10	-1.00E+10	-1.00E+10	-1.00E+10	-1.00E+10	-1.00E+10
MR04-05	A04044	B	2004-09-10T20:45	185.988	75.834	1998	0	-1.00E+10	-1.00E+10	-1.00E+10	-1.00E+10	-1.00E+10	-1.00E+10	-1.00E+10	-1.00E+10	-1.00E+10	-1.00E+10	-1.00E+10	-1.00E+10	0.37	-1.00E+10	-1.00E+10	-1.00E+10	-1.00E+10	-1.00E+10	-1.00E+10
							4.8	28.9003	374.965	0.74	4.585	-0.015	0.005	-0.01	-1.00E+10	-1.00E+10	7.58	3.92	0.66	0.37	-1.00E+10	-1.00E+10	-1.00E+10	-1.00E+10	-1.00E+10	-1.00E+10
							10.4	-1.00E+10	-1.00E+10	0.79	5.555	0.125	0.015	0	-1.00E+10	-1.00E+10	-1.00E+10	-1.00E+10	-1.00E+10	0.83	-1.00E+10	-1.00E+10	-1.00E+10	-1.00E+10	-1.00E+10	-1.00E+10
							19.8	-1.00E+10	-1.00E+10	-1.00E+10	-1.00E+10	-1.00E+10	-1.00E+10	-1.00E+10	-1.00E+10	-1.00E+10	-1.00E+10	-1.00E+10	-1.00E+10	1.01	-1.00E+10	-1.00E+10	-1.00E+10	-1.00E+10	-1.00E+10	-1.00E+10
							25.2	-1.00E+10	341.59	1.125	12.89	4.06	0.235	0	-1.00E+10	-1.00E+10	-1.00E+10	-1.00E+10	-1.00E+10	-1.00E+10	-1.00E+10	-1.00E+10	-1.00E+10	-1.00E+10	-1.00E+10	-1.00E+10
							25.2	-1.00E+10	344.94	1.115	12.585	3.825	0.245	-0.01	-1.00E+10	-1.00E+10	7.05	3.81	0.62	-1.00E+10	-1.00E+10	-1.00E+10	-1.00E+10	-1.00E+10	-1.00E+10	-1.00E+10
							45	-1.00E+10	-1.00E+10	-1.00E+10	-1.00E+10	-1.00E+10	-1.00E+10	-1.00E+10	-1.00E+10	-1.00E+10	-1.00E+10	-1.00E+10	-1.00E+10	0.44	-1.00E+10	-1.00E+10	-1.00E+10	-1.00E+10	-1.00E+10	-1.00E+10
							50.1	-1.00E+10	310.42	1.515	22.38	9.43	0.015	-0.005	-1.00E+10	-1.00E+10	6.89	3.7	0.6	-1.00E+10	-1.00E+10	-1.00E+10	-1.00E+10	-1.00E+10	-1.00E+10	-1.00E+10
							50.2	-1.00E+10	-1.00E+10	1.395	18.85	7.78	0.03	0	-1.00E+10	-1.00E+10	-1.00E+10	-1.00E+10	-1.00E+10	-1.00E+10	-1.00E+10	-1.00E+10	-1.00E+10	-1.00E+10	-1.00E+10	-1.00E+10
							65.7	-1.00E+10	-1.00E+10	-1.00E+10	-1.00E+10	-1.00E+10	-1.00E+10	-1.00E+10	-1.00E+10	-1.00E+10	-1.00E+10	-1.00E+10	-1.00E+10	0.07	-1.00E+10	-1.00E+10	-1.00E+10	-1.00E+10	-1.00E+10	-1.00E+10
							75.1	-1.00E+10	290.24	1.745	26.42	12.19	0.005	-0.005	-1.00E+10	-1.00E+10	6.76	3.6	0.56	-1.00E+10	-1.00E+10	-1.00E+10	-1.00E+10	-1.00E+10	-1.00E+10	-1.00E+10
							99.7	32.833	274.105	1.91	33.875	14.93	0.005	-0.005	-1.00E+10	-1.00E+10	6.46	3.41	0.5	-1.00E+10	-1.00E+10	-1.00E+10	-1.00E+10	-1.00E+10	-1.00E+10	-1.00E+10
							109.2	32.7606	271	1.94	34.015	15.085	0.005	0.01	-1.00E+10	-1.00E+10	6.525	3.475	0.515	-1.00E+10	-1.00E+10	-1.00E+10	-1.00E+10	-1.00E+10	-1.00E+10	-1.00E+10
							124.5	-1.00E+10	276.65	1.875	35.275	15.3	0.01	0.04	-1.00E+10	-1.00E+10	6.37	3.33	0.47	-1.00E+10	-1.00E+10	-1.00E+10	-1.00E+10	-1.00E+10	-1.00E+10	-1.00E+10
							130.1	33.1146	276.37	1.87	35.645	15.41	0.005	0.005	-1.00E+10	-1.00E+10	6.36	3.34	0.49	-1.00E+10	-1.00E+10	-1.00E+10	-1.00E+10	-1.00E+10	-1.00E+10	-1.00E+10
							149.6	-1.00E+10	264.36	1.685	32.85	15.08	0.005	0.01	-1.00E+10	-1.00E+10	6.01	3.05	0.38	-1.00E+10	-1.00E+10	-1.00E+10	-1.00E+10	-1.00E+10	-1.00E+10	-1.00E+10
							158.7	-1.00E+10	-1.00E+10	1.565	30.175	14.545	0.005	0	-1.00E+10	-1.00E+10	-1.00E+10	-1.00E+10	-1.00E+10	-1.00E+10	-1.00E+10	-1.00E+10	-1.00E+10	-1.00E+10	-1.00E+10	-1.00E+10
							174.2	34.1533	271.61	1.095	17.035	11.94	0.005	0.01	-1.00E+10	-1.00E+10	6.41	3.14	0.36	-1.00E+10	-1.00E+10	-1.00E+10	-1.00E+10	-1.00E+10	-1.00E+10	-1.00E+10
							174.2	-1.00E+10	273.41	1.06	15.915	11.735	0.005	0	-1.00E+10	-1.00E+10	6.5	3.17	0.38	-1.00E+10	-1.00E+10	-1.00E+10	-1.00E+10	-1.00E+10	-1.00E+10	-1.00E+10
							199.1	34.3969	281.35	0.915	10.79	11.315	0.005	0.005	-1.00E+10	-1.00E+10	6.55	3.16	0.35	-1.00E+10	-1.00E+10	-1.00E+10	-1.00E+10	-1.00E+10	-1.00E+10	-1.00E+10
							223.9	-1.00E+10	276.53	0.94	11.52	11.855	0.005	0	-1.00E+10	-1.00E+10	6.32	3.05	0.35	-1.00E+10	-1.00E+10	-1.00E+10	-1.00E+10	-1.00E+10	-1.00E+10	-1.00E+10
							248	-1.00E+10	277.26	0.92	10.935	12.345	0.005	-0.005	-1.00E+10	-1.00E+10	6.08	2.93	0.32	-1.00E+10	-1.00E+10	-1.00E+10	-1.00E+10	-1.00E+10	-1.00E+10	-1.00E+10
							297.9	34.7638	290.775	0.875	7.19	12.265	0	-0.005	-1.00E+10	-1.00E+10	5.91	2.87	0.34	-1.00E+10	-1.00E+10	-1.00E+10	-1.00E+10	-1.00E+10	-1.00E+10	-1.00E+10
							348.1	-1.00E+10	-1.00E+10	0.87	6.76	12.385	0.005	-1.00E+10	-1.00E+10	-1.00E+10	-1.00E+10	-1.00E+10	-1.00E+10	-1.00E+10	-1.00E+10	-1.00E+10	-1.00E+10	-1.00E+10	-1.00E+10	-1.00E+10
							397.4	34.8459	295.7	0.875	6.695	12.44	0	-1.00E+10	-1.00E+10	-1.00E+10	5.57	2.69	0.32	-1.00E+10	-1.00E+10	-1.00E+10	-1.00E+10	-1.00E+10	-1.00E+10	-1.00E+10
MR04-05	A04045	B	2004-09-11T01:07	186.045	76.255	2225	0	-1.00E+10	-1.00E+10	-1.00E+10	-1.00E+10	-1.00E+10	-1.00E+10	-1.00E+10	-1.00E+10	-1.00E+10	-1.00E+10	-1.00E+10	-1.00E+10	0.32	0.24	0.04	0.02	0.02	0.04	-1.00E+10
							4.7	-1.00E+10	-1.00E+10	-1.00E+10	-1.00E+10	-1.00E+10	-1.00E+10	-1.00E+10	-1.00E+10	-1.00E+10	-1.00E+10	-1.00E+10	-1.00E+10	0.33	0.22	0.04	0.02	0.02	0.04	-1.00E+10
							4.7	28.885	377.325	0.715	4.06	-0.025	0.005	0.005	2001	-1.00E+10	7.79	3.95	0.66	-1.00E+10	-1.00E+10	-1.00E+10	-1.00E+10	-1.00E+10	-1.00E+10	-1.95
							9.7	-1.00E+10	-1.00E+10	0.745	4.48	-0.02	0	0	2043.3	-1.00E+10	-1.00E+10	-1.00E+10	-1.00E+10	0.42	0.29	0.04	0.02	0.02	0.06	-1.14
							19.7	-1.00E+10	-1.00E+10	-1.00E+10	-1.00E+10	-1.00E+10	-1.00E+10	-1.00E+10	-1.00E+10	-1.00E+10	-1.00E+10	-1.00E+10	-1.00E+10	0.58	0.37	0.1	0.06	0.04	0.07	-1.00E+10
							24.4	-1.00E+10	366.44	0.98	9.885	1.86	0.28	0.025	2184.1	-1.00E+10	7.19	3.85	0.6	-1.00E+10	-1.00E+10	-1.00E+10	-1.00E+10	-1.00E+10	-1.00E+10	-1.65
							34.8	-1.00E+10	337.81	1.145	13.17	4.59	0.21	0	2188.9	-1.00E+10	-1.00E+10	-1.00E+10	-1.00E+10	-1.00E+10	-1.00E+10	-1.00E+10	-1.00E+10	-1.00E+10	-1.00E+10	-0.8
							39.9	-1.00E+10	-1.00E+10	1.225	14.61	5.755	0.08	-0.005	-1.00E+10	-1.00E+10	-1.00E+10	-1.00E+10	-1.00E+10	-1.00E+10	-1.00E+10	-1.00E+10	-1.00E+10	-1.00E+10	-1.00E+10	-1.00E+10
							49.6	-1.00E+10	310.91	1.4	18.075	8.115	0.015	-0.005	2199.3	-1.00E+10	7.03	3.74	0.61	0.14	0.03	0.05	0.01	0.04	0.05	-0.87
							69.2	-1.00E+10	-1.00E+10	-1.00E+10	-1.00E+10	-1.00E+10	-1.00E+10	-1.00E+10	-1.00E+10	-1.00E+10	-1.00E+10	-1.00E+10	-1.00E+10	0.05	0.01	0.03	0.01	0.02	0.01	-1.00E+10
							74.6	-1.00E+10	287.09	1.735	25.365	11.93	0.005	0.005	2224.8	-1.00E+10	6.88	3.63	0.59	-1.00E+10	-1.00E+10	-1.00E+10	-1.00E+10	-1.00E+10	-1.00E+10	-1
							99.7	32.6785	267.675	1.95	33.22	14.875	0.005	-0.01	2246.1	-1.00E+10	6.63	3.57	0.53	-1.00E+10	-1.00E+10	-1.00E+10	-1.00E+10	-1.00E+10	-1.00E+10	-0.9
							109.4	32.782	258.98	2.005	35.725	15.675	0.005	-0.005	2248.7	-1.00E+10	6.63	3.545	0.525	-1.00E+10	-1.00E+10	-1.00E+10	-1.00E+10	-1.00E+10	-1.00E+10	-1.00E+10
							124.8	-1.00E+10	272.4	1.82	35.24	15.4	0.005	-0.01	2278.5	-1.00E+10	6.19	3.48	0.44	-1.00E+10	-1.00E+10	-1.00E+10	-1.00E+10	-1.00E+10	-1.00E+10	-0.8
							135.1	33.2084	274.64	1.87	36.51	15.635	0.005	-0.005	2276.2	-1.00E+10	6.35	3.52	0.46	-1.00E+10	-1.00E+10	-1.00E+10	-1.00E+10	-1.00E+10	-1.00E+10	-1.00E+10
							149.4	-1.00E+10	264.81	1.615	31.15	14.745	0.005	-0.01	2289.3	-1.00E+10	6.1	3.07	0.39	-1.00E+10	-1.00E+10	-1.00E+10	-1.00E+10	-1.00E+10	-1.00E+10	-0.29
							159	-1.00E+10	-1.00E+10	1.57	30.275	14.555	0	0	-1.00E+10	-1.00E+10	-1.00E+10	-1.00E+10	-1.00E+10	-1.00E+10	-1.00E+10	-1.00E+10	-1.00E+10	-1.00E+10	-1.00E+10	-1.00E+10
							173.3	-1.00E+10	270.79	1.135	18.405	12.255	0	-0.005	2287.5	-1.00E+10	6.46	3.13	0.38	-1.00E+10	-1.00E+10	-1.00E+10	-1.00E+10	-1.00E+10	-1.00E+10	0.22
							178.9	34.2224	277.15	1	14.16	11.435	0.005	-0.005	2281.9	-1.00E+10	6.64	3.23	0.36	-1.00E+10	-1.00E+10	-1.00E+10	-1.00E+10	-1.00E+10	-1.00E+10	-1.00E+10
							198.9	34.3812	284.2	0.88	10.19	11.085	0	-0.005	2284.7	-1.00E+10	6.72	3.29	0.38	-1.00E+10	-1.00E+10	-1.00E+10	-1.00E+10	-1.00E+10	-1.00E+10	0.61
							224.4	-1.00E+10	284.65	0.87	9.305	11.355	0	-0.005	2290.1	-1.00E+10	6.53	3.15	0.38	-1.00E+10	-1.00E+10	-1.00E+10	-1.00E+10	-1.00E+10	-1.00E+10	-0.04
							250.7	-1.00E+10	282.73	0.88	9.42	11.95	0.005	-0.005	2293.1	-1.00E+10	6.31	2.98	0.35	-1.00E+10	-1.00E+10	-1.00E+10	-1.00E+10	-1.00E+10	-1.00E+10	0.36
							300.7	34.7628	290.7	0.865	7.15	12.275	0	-0.01	2302	-1.00E+10	6.02	2.9	0.37	-1.00E+10	-1.00E+10	-1.00E+10	-1.00E+10	-1.00E+10	-1.00E+10	-1.00E+10
							349.2	-1.00E+10	-1.00E+10	0.87	6.745	12.43	0	-1.00E+10	-1.00E+10	-1.00E+10	-1.00E+10	-1.00E+10	-1.00E+10	-1.00E+10	-1.00E+10	-1.00E+10	-1.00E+10	-1.00E+10	-1.00E+10	-1.00E+10
							398.3	34.8448	295.97	0.86	6.595	12.4	0	-1.00E+10	-1.00E+10	-1.00E+10	5.78	2.79	0.34	-1.00E+10	-1.00E+10	-1.00E+10	-1.00E+10	-1.00E+10	-1.00E+10	-1.00E+10
MR04-05	A04046	B	2004-09-11T05:49	184.49	75.937	2039	0	-1.00E+10	-1.00E+10	-1.00E+10	-1.00E+10	-1.00E+10	-1.00E+10	-1.00E+10	-1.00E+10	-1.00E+10	-1.00E+10	-1.00E+10	-1.00E+10	-1.00E+10	-1.00E+10	-1.00E+10	-1.00E+10	-1.00E+10	-1.00E+10	-1.00E+10
							5.2	29.3267	377.33	0.715	4.905	0.04	0.01	0.005	-1.00E+10	-1.00E+10	-1.00E+10	-1.00E+10	-1.00E+10	-1.00E+10	-1.00E+10	-1.00E+10	-1.00E+10	-1.00E+10	-1.00E+10	-1.00E+10
							5.2	-1.00E+10	-1.00E+10	-1.00E+10	-1.00E+10	-1.00E+10	-1.00E+10	-1.00E+10	-1.00E+10	-1.00E+10	-1.00E+10	-1.00E+10	-1.00E+10	-1.00E+10	-1.00E+10	-1.00E+10	-1.00E+10	-1.00E+10	-1.00E+10	-1.00E+10
							10.3	-1.00E+10	-1.00E+10	0.85	8.205	0.385	0.05	-0.005	-1.00E+10	-1.00E+10	-1.00E+10	-1.00E+10	-1.00E+10	-1.00E+10	-1.00E+10	-1.00E+10	-1.00E+10	-1.00E+10	-1.00E+10	-1.00E+10
							24.9	-1.00E+10	339.35	1.15	14.08	4.475	0.28	0.015	-1.00E+10	-1.00E+10	-1.00E+10	-1.00E+10	-1.00E+10	-1.00E+10	-1.00E+10	-1.00E+10	-1.00E+10	-1.00E+10	-1.00E+10	-1.00E+10
							34.9	-1.00E+10	321.81	1.3	17.69	6.85	0.085	-0.01	-1.00E+10	-1.00E+10	-1.00E+10	-1.00E+10	-1.00E+10	-1.00E+10	-1.00E+10	-1.00E+10	-1.00E+10	-1.00E+10	-1.00E+10	-1.00E+10
							45.8	-1.00E+10	-1.00E+10	1.325	17.945	7.265	0.04	-0.005	-1.00E+10	-1.00E+10	-1.00E+10	-1.00E+10	-1.00E+10	-1.00E+10	-1.00E+10	-1.00E+10	-1.00E+10	-1.00E+10	-1.00E+10	-1.00E+10
							50.3	-1.00E+10	305.64	1.535	23.515	10.085	0.015	0.005	-1.00E+10	-1.00E+10	-1.00E+10	-1.00E+10	-1.00E+10	-1.00E+10	-1.00E+10	-1.00E+10	-1.00E+10	-1.00E+10	-1.00E+10	-1.00E+10
							74.9	-1.00E+10	289.74	1.73	25.835	12.16	0.01	0	-1.00E+10	-1.00E+10	-1.00E+10	-1.00E+10	-1.00E+10	-1.00E+10	-1.00E+10	-1.00E+10	-1.00E+10	-1.00E+10	-1.00E+10	-1.00E+10
							99.7	32.6764	275.655	1.865	31.995	14.455	0.01	0.005	-1.00E+10	-1.00E+10	-1.00E+10	-1.00E+10	-1.00E+10	-1.00E+10	-1.00E+10	-1.00E+10	-1.00E+10	-1.00E+10	-1.00E+10	-1.00E+10
							114.6	32.8216	-1.00E+10	1.84	32.98	14.68	0.005	0.01	-1.00E+10	-1.00E+10	-1.00E+10	-1.00E+10	-1.00E+10	-1.00E+10	-1.00E+10	-1.00E+10	-1.00E+10	-1.00E+10	-1.00E+10	-1.00E+10
							124	-1.00E+10	278.53	1.835	34.31	15.04	0.01	0.005	-1.00E+10	-1.00E+10	-1.00E+10	-1.00E+10	-1.00E+10	-1.00E+10	-1.00E+10	-1.00E+10	-1.00E+10	-1.00E+10	-1.00E+10	-1.00E+10
							136.6	33.1836	-1.00E+10	1.83	35.705	15.47	0.01	0	-1.00E+10	-1.00E+10	-1.00E+10	-1.00E+10	-1.00E+10	-1.00E+10	-1.00E+10	-1.00E+10	-1.00E+10	-1.00E+10	-1.00E+10	-1.00E+10
							149.4	-1.00E+10	269.26	1.71	33.825	15.27	0.01	0	-1.00E+10	-1.00E+10	-1.00E+10	-1.00E+10	-1.00E+10	-1.00E+10	-1.00E+10	-1.00E+10	-1.00E+10	-1.00E+10	-1.00E+10	-1.00E+10
							160.2	-1.00E+10	-1.00E+10	1.565	30.75	14.66	0.005	0.02	-1.00E+10	-1.00E+10	-1.00E+10	-1.00E+10	-1.00E+10	-1.00E+10	-1.00E+10	-1.00E+10	-1.00E+10	-1.00E+10	-1.00E+10	-1.00E+10
							173.6	-1.00E+10	269.82	1.125	18.7	12.34	0.005	0.015	-1.00E+10	-1.00E+10	-1.00E+10	-1.00E+10	-1.00E+10	-1.00E+10	-1.00E+10	-1.00E+10	-1.00E+10	-1.00E+10	-1.00E+10	-1.00E+10
							199.1	34.3824	275.66	0.94	12.74	11.615	0.005	0.005	-1.00E+10	-1.00E+10	-1.00E+10	-1.00E+10	-1.00E+10	-1.00E+10	-1.00E+10	-1.00E+10	-1.00E+10	-1.00E+10	-1.00E+10	-1.00E+10
							211.9	34.4505	274.18	0.935	12.485	11.775	0.005	0.02	-1.00E+10	-1.00E+10	-1.00E+10	-1.00E+10	-1.00E+10	-1.00E+10	-1.00E+10	-1.00E+10	-1.00E+10	-1.00E+10	-1.00E+10	-1.00E+10
							223.8	-1.00E+10	274.49	0.92	12.015	12.035	0	-0.015	-1.00E+10	-1.00E+10	-1.00E+10	-1.00E+10	-1.00E+10	-1.00E+10	-1.00E+10	-1.00E+10	-1.00E+10	-1.00E+10	-1.00E+10	-1.00E+10
							248.6	-1.00E+10	269.2	0.94	13.28	12.625	0.01	0.005	-1.00E+10	-1.00E+10	-1.00E+10	-1.00E+10	-1.00E+10	-1.00E+10	-1.00E+10	-1.00E+10	-1.00E+10	-1.00E+10	-1.00E+10	-1.00E+10
							298.1	34.7656	288.665	0.86	7.6	12.405	0.005	0.01	-1.00E+10	-1.00E+10	-1.00E+10	-1.00E+10	-1.00E+10	-1.00E+10	-1.00E+10	-1.00E+10	-1.00E+10	-1.00E+10	-1.00E+10	-1.00E+10
							350.1	-1.00E+10	-1.00E+10	0.845	6.75	12.455	0.005	-1.00E+10	-1.00E+10	-1.00E+10	-1.00E+10	-1.00E+10	-1.00E+10	-1.00E+10	-1.00E+10	-1.00E+10	-1.00E+10	-1.00E+10	-1.00E+10	-1.00E+10
							398.1	34.8471	295.22	0.855	6.63	12.465	0	-1.00E+10	-1.00E+10	-1.00E+10	-1.00E+10	-1.00E+10	-1.00E+10	-1.00E+10	-1.00E+10	-1.00E+10	-1.00E+10	-1.00E+10	-1.00E+10	-1.00E+10
MR04-05	A04047	B	2004-09-11T10:59	183.499	75.729	1632	0	-1.00E+10	-1.00E+10	-1.00E+10	-1.00E+10	-1.00E+10	-1.00E+10	-1.00E+10	-1.00E+10	-1.00E+10	-1.00E+10	-1.00E+10	-1.00E+10	-1.00E+10	0.26	0.06	0.03	0.03	0.03	-1.00E+10
							5	29.2199	377.85	0.7	3.33	0	0.005	0.015	2021.7	-1.00E+10	7.51	3.86	0.63	-1.00E+10	0.33	0.04	0.02	0.02	0.05	-1.00E+10
							5	-1.00E+10	-1.00E+10	-1.00E+10	-1.00E+10	-1.00E+10	-1.00E+10	-1.00E+10	-1.00E+10	-1.00E+10	-1.00E+10	-1.00E+10	-1.00E+10	-1.00E+10	-1.00E+10	-1.00E+10	-1.00E+10	-1.00E+10	-1.00E+10	-1.00E+10
							5	-1.00E+10	-1.00E+10	-1.00E+10	-1.00E+10	-1.00E+10	-1.00E+10	-1.00E+10	-1.00E+10	-1.00E+10	-1.00E+10	-1.00E+10	-1.00E+10	-1.00E+10	-1.00E+10	-1.00E+10	-1.00E+10	-1.00E+10	-1.00E+10	-1.00E+10
							5	-1.00E+10	-1.00E+10	-1.00E+10	-1.00E+10	-1.00E+10	-1.00E+10	-1.00E+10	-1.00E+10	-1.00E+10	-1.00E+10	-1.00E+10	-1.00E+10	-1.00E+10	-1.00E+10	-1.00E+10	-1.00E+10	-1.00E+10	-1.00E+10	-1.00E+10
							5	-1.00E+10	-1.00E+10	-1.00E+10	-1.00E+10	-1.00E+10	-1.00E+10	-1.00E+10	-1.00E+10	-1.00E+10	-1.00E+10	-1.00E+10	-1.00E+10	-1.00E+10	-1.00E+10	-1.00E+10	-1.00E+10	-1.00E+10	-1.00E+10	-1.00E+10
							5	-1.00E+10	-1.00E+10	-1.00E+10	-1.00E+10	-1.00E+10	-1.00E+10	-1.00E+10	-1.00E+10	-1.00E+10	-1.00E+10	-1.00E+10	-1.00E+10	-1.00E+10	-1.00E+10	-1.00E+10	-1.00E+10	-1.00E+10	-1.00E+10	-1.00E+10
							10.5	-1.00E+10	-1.00E+10	0.78	6.325	0.095	0.015	0.005	2118.5	-1.00E+10	-1.00E+10	-1.00E+10	-1.00E+10	-1.00E+10	1.02	0.09	0.05	0.04	0.09	-1.00E+10
							25.1	-1.00E+10	340.24	1.135	14.05	4.46	0.205	0.01	2187.15	-1.00E+10	7	3.73	0.56	-1.00E+10	0.94	0.26	0.13	0.13	0.21	-1.00E+10
							35.2	-1.00E+10	328.84	1.21	15.015	5.805	0.1	0.01	2191.4	-1.00E+10	-1.00E+10	-1.00E+10	-1.00E+10	-1.00E+10	-1.00E+10	-1.00E+10	-1.00E+10	-1.00E+10	-1.00E+10	-1.00E+10
							48	-1.00E+10	-1.00E+10	1.185	13.88	5.815	0.02	-0.02	-1.00E+10	-1.00E+10	-1.00E+10	-1.00E+10	-1.00E+10	-1.00E+10	-1.00E+10	-1.00E+10	-1.00E+10	-1.00E+10	-1.00E+10	-1.00E+10
							50.2	-1.00E+10	320.35	1.27	15.675	6.805	0.02	-0.005	2195.7	-1.00E+10	6.92	3.7	0.59	-1.00E+10	0.03	0.07	0.02	0.05	0.06	-1.00E+10
							74.8	-1.00E+10	286.92	1.58	22.63	10.73	0	0.025	2205.3	-1.00E+10	6.7	3.62	0.59	-1.00E+10	0.01	0.01	0	0.01	0.01	-1.00E+10
							99.7	32.5709	261.22	1.96	31.26	14.74	0.01	0	2236.3	-1.00E+10	6.63	3.57	0.57	-1.00E+10	-1.00E+10	-1.00E+10	-1.00E+10	-1.00E+10	-1.00E+10	-1.00E+10
							121.1	32.7588	260.37	2	34.64	15.63	0.01	0.01	-1.00E+10	-1.00E+10	6.5	3.445	0.54	-1.00E+10	-1.00E+10	-1.00E+10	-1.00E+10	-1.00E+10	-1.00E+10	-1.00E+10
							123.8	-1.00E+10	267.49	1.92	34.685	15.45	0.01	-0.01	2257.8	-1.00E+10	6.38	3.36	0.48	-1.00E+10	-1.00E+10	-1.00E+10	-1.00E+10	-1.00E+10	-1.00E+10	-1.00E+10
							127.3	-1.00E+10	-1.00E+10	-1.00E+10	-1.00E+10	-1.00E+10	-1.00E+10	-1.00E+10	-1.00E+10	-1.00E+10	-1.00E+10	-1.00E+10	-1.00E+10	-1.00E+10	-1.00E+10	-1.00E+10	-1.00E+10	-1.00E+10	-1.00E+10	-1.00E+10
							127.3	32.9427	266.79	1.92	34.865	15.475	0.015	-0.01	2260.2	-1.00E+10	6.33	3.32	0.48	-1.00E+10	-1.00E+10	-1.00E+10	-1.00E+10	-1.00E+10	-1.00E+10	-1.00E+10
							142.3	33.231	271.54	1.855	36.425	15.595	0.01	-0.005	-1.00E+10	-1.00E+10	6.29	3.26	0.45	-1.00E+10	-1.00E+10	-1.00E+10	-1.00E+10	-1.00E+10	-1.00E+10	-1.00E+10
							149.6	-1.00E+10	271	1.74	34.06	15.28	0	0	2286.8	-1.00E+10	-1.00E+10	-1.00E+10	-1.00E+10	-1.00E+10	-1.00E+10	-1.00E+10	-1.00E+10	-1.00E+10	-1.00E+10	-1.00E+10
							164.4	-1.00E+10	-1.00E+10	1.565	30.64	14.785	0.005	0	-1.00E+10	-1.00E+10	-1.00E+10	-1.00E+10	-1.00E+10	-1.00E+10	-1.00E+10	-1.00E+10	-1.00E+10	-1.00E+10	-1.00E+10	-1.00E+10
							164.4	-1.00E+10	-1.00E+10	-1.00E+10	-1.00E+10	-1.00E+10	-1.00E+10	-1.00E+10	-1.00E+10	-1.00E+10	-1.00E+10	-1.00E+10	-1.00E+10	-1.00E+10	-1.00E+10	-1.00E+10	-1.00E+10	-1.00E+10	-1.00E+10	-1.00E+10
							174.2	-1.00E+10	260.87	1.225	21.385	13.005	0.005	0	2285.1	-1.00E+10	6.06	2.89	0.33	-1.00E+10	-1.00E+10	-1.00E+10	-1.00E+10	-1.00E+10	-1.00E+10	-1.00E+10
							199.3	34.3838	273.71	0.955	13.025	11.81	-0.005	0.005	2284.7	-1.00E+10	6.42	3.23	0.34	-1.00E+10	-1.00E+10	-1.00E+10	-1.00E+10	-1.00E+10	-1.00E+10	-1.00E+10
							223.9	-1.00E+10	276.77	0.915	11.275	11.88	0	0.02	2287.5	-1.00E+10	6.41	3.05	0.35	-1.00E+10	-1.00E+10	-1.00E+10	-1.00E+10	-1.00E+10	-1.00E+10	-1.00E+10
							248.8	-1.00E+10	281.21	0.875	9.85	12.005	-0.005	-0.01	2292.9	-1.00E+10	6.34	3.04	0.34	-1.00E+10	-1.00E+10	-1.00E+10	-1.00E+10	-1.00E+10	-1.00E+10	-1.00E+10
							298.5	34.7573	291.055	0.84	6.99	12.25	0	-0.005	2298.1	-1.00E+10	6	3.1	0.34	-1.00E+10	-1.00E+10	-1.00E+10	-1.00E+10	-1.00E+10	-1.00E+10	-1.00E+10
							348.2	-1.00E+10	-1.00E+10	0.84	6.65	12.37	0	-1.00E+10	-1.00E+10	-1.00E+10	-1.00E+10	-1.00E+10	-1.00E+10	-1.00E+10	-1.00E+10	-1.00E+10	-1.00E+10	-1.00E+10	-1.00E+10	-1.00E+10
							397.5	34.8425	296.41	0.835	6.5	12.4	-0.005	-1.00E+10	-1.00E+10	-1.00E+10	5.8	2.78	0.32	-1.00E+10	-1.00E+10	-1.00E+10	-1.00E+10	-1.00E+10	-1.00E+10	-1.00E+10
MR04-05	A04048	B	2004-09-11T14:50	182.858	75.595	1255	0	-1.00E+10	-1.00E+10	-1.00E+10	-1.00E+10	-1.00E+10	-1.00E+10	-1.00E+10	-1.00E+10	-1.00E+10	-1.00E+10	-1.00E+10	-1.00E+10	-1.00E+10	0.24	0.05	0.02	0.03	0.05	-1.00E+10
							5.1	-1.00E+10	-1.00E+10	-1.00E+10	-1.00E+10	-1.00E+10	-1.00E+10	-1.00E+10	-1.00E+10	-1.00E+10	-1.00E+10	-1.00E+10	-1.00E+10	-1.00E+10	-1.00E+10	-1.00E+10	-1.00E+10	-1.00E+10	-1.00E+10	-1.00E+10
							5.1	28.6958	372.29	0.67	5.495	-0.01	-0.005	-0.025	-1.00E+10	-1.00E+10	-1.00E+10	-1.00E+10	-1.00E+10	-1.00E+10	0.22	0.04	0.01	0.03	0.04	-1.00E+10
							5.2	-1.00E+10	-1.00E+10	-1.00E+10	-1.00E+10	-1.00E+10	-1.00E+10	-1.00E+10	-1.00E+10	-1.00E+10	-1.00E+10	-1.00E+10	-1.00E+10	-1.00E+10	-1.00E+10	-1.00E+10	-1.00E+10	-1.00E+10	-1.00E+10	-1.00E+10
							5.2	-1.00E+10	-1.00E+10	-1.00E+10	-1.00E+10	-1.00E+10	-1.00E+10	-1.00E+10	-1.00E+10	-1.00E+10	-1.00E+10	-1.00E+10	-1.00E+10	-1.00E+10	-1.00E+10	-1.00E+10	-1.00E+10	-1.00E+10	-1.00E+10	-1.00E+10
							5.2	-1.00E+10	-1.00E+10	-1.00E+10	-1.00E+10	-1.00E+10	-1.00E+10	-1.00E+10	-1.00E+10	-1.00E+10	-1.00E+10	-1.00E+10	-1.00E+10	-1.00E+10	-1.00E+10	-1.00E+10	-1.00E+10	-1.00E+10	-1.00E+10	-1.00E+10
							10.2	-1.00E+10	-1.00E+10	0.835	7.635	0.275	0.04	0.005	-1.00E+10	-1.00E+10	-1.00E+10	-1.00E+10	-1.00E+10	-1.00E+10	1.53	0.15	0.09	0.06	0.17	-1.00E+10
							25.1	-1.00E+10	355.25	1.01	11.155	2.66	0.385	0.03	-1.00E+10	-1.00E+10	-1.00E+10	-1.00E+10	-1.00E+10	-1.00E+10	0.09	0.15	0.1	0.05	0.19	-1.00E+10
							35.1	-1.00E+10	326	1.295	18.04	6.73	0.17	0.03	-1.00E+10	-1.00E+10	-1.00E+10	-1.00E+10	-1.00E+10	-1.00E+10	-1.00E+10	-1.00E+10	-1.00E+10	-1.00E+10	-1.00E+10	-1.00E+10
							48.5	-1.00E+10	-1.00E+10	-1.00E+10	-1.00E+10	-1.00E+10	-1.00E+10	-1.00E+10	-1.00E+10	-1.00E+10	-1.00E+10	-1.00E+10	-1.00E+10	-1.00E+10	-1.00E+10	-1.00E+10	-1.00E+10	-1.00E+10	-1.00E+10	-1.00E+10
							48.5	-1.00E+10	-1.00E+10	1.415	21.475	8.43	0.025	0	-1.00E+10	-1.00E+10	-1.00E+10	-1.00E+10	-1.00E+10	-1.00E+10	-1.00E+10	-1.00E+10	-1.00E+10	-1.00E+10	-1.00E+10	-1.00E+10
							49.8	-1.00E+10	311.15	1.515	25.015	9.825	0.015	0.01	-1.00E+10	-1.00E+10	-1.00E+10	-1.00E+10	-1.00E+10	-1.00E+10	0.09	0.09	0.05	0.04	0.03	-1.00E+10
							74.8	-1.00E+10	297.56	1.62	24.495	11.06	0	0.015	-1.00E+10	-1.00E+10	-1.00E+10	-1.00E+10	-1.00E+10	-1.00E+10	0.02	0.03	0.01	0.02	0.01	-1.00E+10
							99.2	32.6225	275.875	1.855	31.075	14.225	0	0.02	-1.00E+10	-1.00E+10	-1.00E+10	-1.00E+10	-1.00E+10	-1.00E+10	-1.00E+10	-1.00E+10	-1.00E+10	-1.00E+10	-1.00E+10	-1.00E+10
							116	-1.00E+10	-1.00E+10	-1.00E+10	-1.00E+10	-1.00E+10	-1.00E+10	-1.00E+10	-1.00E+10	-1.00E+10	-1.00E+10	-1.00E+10	-1.00E+10	-1.00E+10	-1.00E+10	-1.00E+10	-1.00E+10	-1.00E+10	-1.00E+10	-1.00E+10
							116	32.8129	276.03	1.87	33.315	14.74	0.005	-0.005	-1.00E+10	-1.00E+10	-1.00E+10	-1.00E+10	-1.00E+10	-1.00E+10	-1.00E+10	-1.00E+10	-1.00E+10	-1.00E+10	-1.00E+10	-1.00E+10
							124.3	-1.00E+10	278.39	1.83	34.52	15.07	0	0.01	-1.00E+10	-1.00E+10	-1.00E+10	-1.00E+10	-1.00E+10	-1.00E+10	-1.00E+10	-1.00E+10	-1.00E+10	-1.00E+10	-1.00E+10	-1.00E+10
							138.7	-1.00E+10	-1.00E+10	-1.00E+10	-1.00E+10	-1.00E+10	-1.00E+10	-1.00E+10	-1.00E+10	-1.00E+10	-1.00E+10	-1.00E+10	-1.00E+10	-1.00E+10	-1.00E+10	-1.00E+10	-1.00E+10	-1.00E+10	-1.00E+10	-1.00E+10
							138.7	33.2381	275.42	1.825	35.595	15.495	0	0.01	-1.00E+10	-1.00E+10	-1.00E+10	-1.00E+10	-1.00E+10	-1.00E+10	-1.00E+10	-1.00E+10	-1.00E+10	-1.00E+10	-1.00E+10	-1.00E+10
							149.2	-1.00E+10	267.64	1.68	33.575	15.24	0	0.035	-1.00E+10	-1.00E+10	-1.00E+10	-1.00E+10	-1.00E+10	-1.00E+10	-1.00E+10	-1.00E+10	-1.00E+10	-1.00E+10	-1.00E+10	-1.00E+10
							157.7	-1.00E+10	-1.00E+10	-1.00E+10	-1.00E+10	-1.00E+10	-1.00E+10	-1.00E+10	-1.00E+10	-1.00E+10	-1.00E+10	-1.00E+10	-1.00E+10	-1.00E+10	-1.00E+10	-1.00E+10	-1.00E+10	-1.00E+10	-1.00E+10	-1.00E+10
							157.7	-1.00E+10	-1.00E+10	1.605	31.695	14.94	0.005	-0.02	-1.00E+10	-1.00E+10	-1.00E+10	-1.00E+10	-1.00E+10	-1.00E+10	-1.00E+10	-1.00E+10	-1.00E+10	-1.00E+10	-1.00E+10	-1.00E+10
							173.9	34.1121	264.21	1.205	21.3	12.9	-0.005	0.01	-1.00E+10	-1.00E+10	-1.00E+10	-1.00E+10	-1.00E+10	-1.00E+10	-1.00E+10	-1.00E+10	-1.00E+10	-1.00E+10	-1.00E+10	-1.00E+10
							173.9	-1.00E+10	-1.00E+10	-1.00E+10	-1.00E+10	-1.00E+10	-1.00E+10	-1.00E+10	-1.00E+10	-1.00E+10	-1.00E+10	-1.00E+10	-1.00E+10	-1.00E+10	-1.00E+10	-1.00E+10	-1.00E+10	-1.00E+10	-1.00E+10	-1.00E+10
							174	-1.00E+10	265.37	1.18	20.71	12.815	-0.005	0.005	-1.00E+10	-1.00E+10	-1.00E+10	-1.00E+10	-1.00E+10	-1.00E+10	-1.00E+10	-1.00E+10	-1.00E+10	-1.00E+10	-1.00E+10	-1.00E+10
							201.7	34.3912	276.09	0.905	12.25	11.625	0	-0.02	-1.00E+10	-1.00E+10	-1.00E+10	-1.00E+10	-1.00E+10	-1.00E+10	-1.00E+10	-1.00E+10	-1.00E+10	-1.00E+10	-1.00E+10	-1.00E+10
							225.4	-1.00E+10	280.22	0.855	10.325	11.71	-0.005	0.025	-1.00E+10	-1.00E+10	-1.00E+10	-1.00E+10	-1.00E+10	-1.00E+10	-1.00E+10	-1.00E+10	-1.00E+10	-1.00E+10	-1.00E+10	-1.00E+10
							248.5	-1.00E+10	286.89	0.825	8.23	11.86	-0.005	0.02	-1.00E+10	-1.00E+10	-1.00E+10	-1.00E+10	-1.00E+10	-1.00E+10	-1.00E+10	-1.00E+10	-1.00E+10	-1.00E+10	-1.00E+10	-1.00E+10
							298.3	34.7637	291.065	0.82	7.025	12.255	-0.005	0.015	-1.00E+10	-1.00E+10	-1.00E+10	-1.00E+10	-1.00E+10	-1.00E+10	-1.00E+10	-1.00E+10	-1.00E+10	-1.00E+10	-1.00E+10	-1.00E+10
							349	-1.00E+10	-1.00E+10	0.825	6.725	12.425	-0.005	-1.00E+10	-1.00E+10	-1.00E+10	-1.00E+10	-1.00E+10	-1.00E+10	-1.00E+10	-1.00E+10	-1.00E+10	-1.00E+10	-1.00E+10	-1.00E+10	-1.00E+10
							397.7	34.8442	295.86	0.815	6.585	12.39	-0.005	-1.00E+10	-1.00E+10	-1.00E+10	-1.00E+10	-1.00E+10	-1.00E+10	-1.00E+10	-1.00E+10	-1.00E+10	-1.00E+10	-1.00E+10	-1.00E+10	-1.00E+10
MR04-05	A04049	B	2004-09-11T20:39	182.121	75.452	1028	0	-1.00E+10	-1.00E+10	-1.00E+10	-1.00E+10	-1.00E+10	-1.00E+10	-1.00E+10	-1.00E+10	-1.00E+10	-1.00E+10	-1.00E+10	-1.00E+10	0.48	0.16	0.08	0.03	0.05	0.08	-1.00E+10
							5.4	-1.00E+10	-1.00E+10	-1.00E+10	-1.00E+10	-1.00E+10	-1.00E+10	-1.00E+10	-1.00E+10	-1.00E+10	-1.00E+10	-1.00E+10	-1.00E+10	-1.00E+10	-1.00E+10	-1.00E+10	-1.00E+10	-1.00E+10	-1.00E+10	-1.00E+10
							5.4	-1.00E+10	-1.00E+10	-1.00E+10	-1.00E+10	-1.00E+10	-1.00E+10	-1.00E+10	-1.00E+10	-1.00E+10	-1.00E+10	-1.00E+10	-1.00E+10	-1.00E+10	-1.00E+10	-1.00E+10	-1.00E+10	-1.00E+10	-1.00E+10	-1.00E+10
							5.5	-1.00E+10	-1.00E+10	-1.00E+10	-1.00E+10	-1.00E+10	-1.00E+10	-1.00E+10	-1.00E+10	-1.00E+10	-1.00E+10	-1.00E+10	-1.00E+10	-1.00E+10	-1.00E+10	-1.00E+10	-1.00E+10	-1.00E+10	-1.00E+10	-1.00E+10
							5.5	-1.00E+10	-1.00E+10	-1.00E+10	-1.00E+10	-1.00E+10	-1.00E+10	-1.00E+10	-1.00E+10	-1.00E+10	-1.00E+10	-1.00E+10	-1.00E+10	-1.00E+10	-1.00E+10	-1.00E+10	-1.00E+10	-1.00E+10	-1.00E+10	-1.00E+10
							5.5	-1.00E+10	-1.00E+10	-1.00E+10	-1.00E+10	-1.00E+10	-1.00E+10	-1.00E+10	-1.00E+10	-1.00E+10	-1.00E+10	-1.00E+10	-1.00E+10	-1.00E+10	-1.00E+10	-1.00E+10	-1.00E+10	-1.00E+10	-1.00E+10	-1.00E+10
							5.5	28.9182	373.415	0.72	6.935	0.305	0.02	0.01	2034.5	-1.00E+10	-1.00E+10	-1.00E+10	-1.00E+10	0.27	0.1	0.07	0.04	0.03	0.06	-2.25
							10.3	-1.00E+10	-1.00E+10	0.75	7.39	0.51	0.025	-0.005	2082.2	-1.00E+10	-1.00E+10	-1.00E+10	-1.00E+10	-1.00E+10	-1.00E+10	-1.00E+10	-1.00E+10	-1.00E+10	-1.00E+10	-1.61
							15.1	-1.00E+10	-1.00E+10	-1.00E+10	-1.00E+10	-1.00E+10	-1.00E+10	-1.00E+10	-1.00E+10	-1.00E+10	-1.00E+10	-1.00E+10	-1.00E+10	0.33	0.19	0.04	0.02	0.02	0.08	-1.00E+10
							25.1	-1.00E+10	349.41	1.105	13.715	4.09	0.2	0.01	2186.45	-1.00E+10	-1.00E+10	-1.00E+10	-1.00E+10	1.33	0.89	0.2	0.1	0.1	0.11	-1.58
							35.1	-1.00E+10	328.85	1.27	17.68	6.39	0.14	-0.005	2193.1	-1.00E+10	-1.00E+10	-1.00E+10	-1.00E+10	-1.00E+10	-1.00E+10	-1.00E+10	-1.00E+10	-1.00E+10	-1.00E+10	-1.48
							43	-1.00E+10	-1.00E+10	-1.00E+10	-1.00E+10	-1.00E+10	-1.00E+10	-1.00E+10	-1.00E+10	-1.00E+10	-1.00E+10	-1.00E+10	-1.00E+10	0.38	0.1	0.12	0.05	0.07	0.11	-1.00E+10
							48	-1.00E+10	-1.00E+10	1.455	23.2	8.91	0.03	-0.01	-1.00E+10	-1.00E+10	-1.00E+10	-1.00E+10	-1.00E+10	-1.00E+10	-1.00E+10	-1.00E+10	-1.00E+10	-1.00E+10	-1.00E+10	-1.00E+10
							49.9	-1.00E+10	309.7	1.49	23.93	9.4	0.025	-0.01	2197.5	-1.00E+10	-1.00E+10	-1.00E+10	-1.00E+10	-1.00E+10	-1.00E+10	-1.00E+10	-1.00E+10	-1.00E+10	-1.00E+10	-1.32
							60.1	-1.00E+10	-1.00E+10	-1.00E+10	-1.00E+10	-1.00E+10	-1.00E+10	-1.00E+10	-1.00E+10	-1.00E+10	-1.00E+10	-1.00E+10	-1.00E+10	0.17	0.08	0.05	0.02	0.03	0.04	-1.00E+10
							75.1	-1.00E+10	295.43	1.655	25.52	11.46	0.005	-0.02	2225.6	-1.00E+10	-1.00E+10	-1.00E+10	-1.00E+10	-1.00E+10	-1.00E+10	-1.00E+10	-1.00E+10	-1.00E+10	-1.00E+10	-1.21
							99.6	32.6411	275.67	1.825	30.485	14.15	0.005	-0.03	2248.9	-1.00E+10	-1.00E+10	-1.00E+10	-1.00E+10	-1.00E+10	-1.00E+10	-1.00E+10	-1.00E+10	-1.00E+10	-1.00E+10	-0.95
							113.5	32.8334	-1.00E+10	1.8	31.63	14.485	0.005	-0.015	-1.00E+10	-1.00E+10	-1.00E+10	-1.00E+10	-1.00E+10	-1.00E+10	-1.00E+10	-1.00E+10	-1.00E+10	-1.00E+10	-1.00E+10	-1.00E+10
							124.5	-1.00E+10	278.82	1.75	32.61	14.86	0	-0.015	2277.1	-1.00E+10	-1.00E+10	-1.00E+10	-1.00E+10	-1.00E+10	-1.00E+10	-1.00E+10	-1.00E+10	-1.00E+10	-1.00E+10	-1.18
							129.2	33.1988	-1.00E+10	1.75	32.85	14.93	0	-0.01	-1.00E+10	-1.00E+10	-1.00E+10	-1.00E+10	-1.00E+10	-1.00E+10	-1.00E+10	-1.00E+10	-1.00E+10	-1.00E+10	-1.00E+10	-1.00E+10
							149.4	-1.00E+10	264.66	1.565	30.075	14.78	0.01	0	2293.7	-1.00E+10	-1.00E+10	-1.00E+10	-1.00E+10	-1.00E+10	-1.00E+10	-1.00E+10	-1.00E+10	-1.00E+10	-1.00E+10	-0.72
							149.5	-1.00E+10	-1.00E+10	-1.00E+10	-1.00E+10	-1.00E+10	-1.00E+10	-1.00E+10	-1.00E+10	-1.00E+10	-1.00E+10	-1.00E+10	-1.00E+10	-1.00E+10	-1.00E+10	-1.00E+10	-1.00E+10	-1.00E+10	-1.00E+10	-1.00E+10
							149.5	-1.00E+10	-1.00E+10	1.595	30.425	14.835	0.005	0.005	-1.00E+10	-1.00E+10	-1.00E+10	-1.00E+10	-1.00E+10	-1.00E+10	-1.00E+10	-1.00E+10	-1.00E+10	-1.00E+10	-1.00E+10	-1.00E+10
							174.3	-1.00E+10	215.78	1.425	32.19	14.45	0.005	-0.03	2286.7	-1.00E+10	-1.00E+10	-1.00E+10	-1.00E+10	-1.00E+10	-1.00E+10	-1.00E+10	-1.00E+10	-1.00E+10	-1.00E+10	1.62
							199.1	34.5844	235.41	1.155	25.12	13.7	-0.005	-0.005	2289.3	-1.00E+10	-1.00E+10	-1.00E+10	-1.00E+10	-1.00E+10	-1.00E+10	-1.00E+10	-1.00E+10	-1.00E+10	-1.00E+10	1.29
							199.7	34.567	225.75	1.195	27.02	13.89	0	-0.02	2287.2	-1.00E+10	-1.00E+10	-1.00E+10	-1.00E+10	-1.00E+10	-1.00E+10	-1.00E+10	-1.00E+10	-1.00E+10	-1.00E+10	-1.00E+10
							223.8	-1.00E+10	273.29	0.91	11.93	12.705	0.005	0	2292.8	-1.00E+10	-1.00E+10	-1.00E+10	-1.00E+10	-1.00E+10	-1.00E+10	-1.00E+10	-1.00E+10	-1.00E+10	-1.00E+10	0.61
							248.8	-1.00E+10	285.55	0.845	8.345	12.465	0	-0.01	2300.25	-1.00E+10	-1.00E+10	-1.00E+10	-1.00E+10	-1.00E+10	-1.00E+10	-1.00E+10	-1.00E+10	-1.00E+10	-1.00E+10	0.33
							300.5	34.8046	292.775	0.815	6.96	12.33	0	-0.01	2300.5	-1.00E+10	-1.00E+10	-1.00E+10	-1.00E+10	-1.00E+10	-1.00E+10	-1.00E+10	-1.00E+10	-1.00E+10	-1.00E+10	-1.00E+10
							349.1	-1.00E+10	-1.00E+10	0.82	6.785	12.41	0	-1.00E+10	-1.00E+10	-1.00E+10	-1.00E+10	-1.00E+10	-1.00E+10	-1.00E+10	-1.00E+10	-1.00E+10	-1.00E+10	-1.00E+10	-1.00E+10	-1.00E+10
							398	34.8467	295.4	0.815	6.895	12.465	0.005	-1.00E+10	-1.00E+10	-1.00E+10	-1.00E+10	-1.00E+10	-1.00E+10	-1.00E+10	-1.00E+10	-1.00E+10	-1.00E+10	-1.00E+10	-1.00E+10	-1.00E+10
MR04-05	A04050	B	2004-09-12T01:31	181.497	75.309	832	0	-1.00E+10	-1.00E+10	-1.00E+10	-1.00E+10	-1.00E+10	-1.00E+10	-1.00E+10	-1.00E+10	-1.00E+10	-1.00E+10	-1.00E+10	-1.00E+10	0.24	0.12	0.04	0.02	0.02	0.05	-1.00E+10
							4.9	28.6096	378.68	0.68	5.735	0	0.005	0	2024.4	-1.00E+10	7.71	3.89	0.66	-1.00E+10	0.14	0.04	0.02	0.02	0.04	-1.00E+10
							5	-1.00E+10	-1.00E+10	-1.00E+10	-1.00E+10	-1.00E+10	-1.00E+10	-1.00E+10	-1.00E+10	-1.00E+10	-1.00E+10	-1.00E+10	-1.00E+10	-1.00E+10	-1.00E+10	-1.00E+10	-1.00E+10	-1.00E+10	-1.00E+10	-1.00E+10
							5	-1.00E+10	-1.00E+10	-1.00E+10	-1.00E+10	-1.00E+10	-1.00E+10	-1.00E+10	-1.00E+10	-1.00E+10	-1.00E+10	-1.00E+10	-1.00E+10	-1.00E+10	-1.00E+10	-1.00E+10	-1.00E+10	-1.00E+10	-1.00E+10	-1.00E+10
							5	-1.00E+10	-1.00E+10	-1.00E+10	-1.00E+10	-1.00E+10	-1.00E+10	-1.00E+10	-1.00E+10	-1.00E+10	-1.00E+10	-1.00E+10	-1.00E+10	-1.00E+10	-1.00E+10	-1.00E+10	-1.00E+10	-1.00E+10	-1.00E+10	-1.00E+10
							5	-1.00E+10	-1.00E+10	-1.00E+10	-1.00E+10	-1.00E+10	-1.00E+10	-1.00E+10	-1.00E+10	-1.00E+10	-1.00E+10	-1.00E+10	-1.00E+10	-1.00E+10	-1.00E+10	-1.00E+10	-1.00E+10	-1.00E+10	-1.00E+10	-1.00E+10
							5	-1.00E+10	-1.00E+10	-1.00E+10	-1.00E+10	-1.00E+10	-1.00E+10	-1.00E+10	-1.00E+10	-1.00E+10	-1.00E+10	-1.00E+10	-1.00E+10	-1.00E+10	-1.00E+10	-1.00E+10	-1.00E+10	-1.00E+10	-1.00E+10	-1.00E+10
							5	-1.00E+10	-1.00E+10	-1.00E+10	-1.00E+10	-1.00E+10	-1.00E+10	-1.00E+10	-1.00E+10	-1.00E+10	-1.00E+10	-1.00E+10	-1.00E+10	-1.00E+10	-1.00E+10	-1.00E+10	-1.00E+10	-1.00E+10	-1.00E+10	-1.00E+10
							5	-1.00E+10	-1.00E+10	-1.00E+10	-1.00E+10	-1.00E+10	-1.00E+10	-1.00E+10	-1.00E+10	-1.00E+10	-1.00E+10	-1.00E+10	-1.00E+10	-1.00E+10	-1.00E+10	-1.00E+10	-1.00E+10	-1.00E+10	-1.00E+10	-1.00E+10
							5	-1.00E+10	-1.00E+10	-1.00E+10	-1.00E+10	-1.00E+10	-1.00E+10	-1.00E+10	-1.00E+10	-1.00E+10	-1.00E+10	-1.00E+10	-1.00E+10	-1.00E+10	-1.00E+10	-1.00E+10	-1.00E+10	-1.00E+10	-1.00E+10	-1.00E+10
							10	-1.00E+10	-1.00E+10	0.695	5.03	-0.005	0.005	0	2075.2	-1.00E+10	-1.00E+10	-1.00E+10	-1.00E+10	-1.00E+10	0.14	0.04	0.02	0.02	0.05	-1.00E+10
							24.7	-1.00E+10	426.14	0.775	3.27	0.03	0.005	0	2193.45	-1.00E+10	7.55	4	0.65	-1.00E+10	0.12	0.11	0.06	0.05	0.03	-1.00E+10
							34.4	-1.00E+10	356.82	1.07	5.605	2.775	0.105	0.115	2203.8	-1.00E+10	-1.00E+10	-1.00E+10	-1.00E+10	-1.00E+10	-1.00E+10	-1.00E+10	-1.00E+10	-1.00E+10	-1.00E+10	-1.00E+10
							42.7	-1.00E+10	-1.00E+10	1.535	21.175	9.27	0.09	0.14	-1.00E+10	-1.00E+10	-1.00E+10	-1.00E+10	-1.00E+10	-1.00E+10	-1.00E+10	-1.00E+10	-1.00E+10	-1.00E+10	-1.00E+10	-1.00E+10
							42.7	-1.00E+10	-1.00E+10	-1.00E+10	-1.00E+10	-1.00E+10	-1.00E+10	-1.00E+10	-1.00E+10	-1.00E+10	-1.00E+10	-1.00E+10	-1.00E+10	-1.00E+10	-1.00E+10	-1.00E+10	-1.00E+10	-1.00E+10	-1.00E+10	-1.00E+10
							50	-1.00E+10	303.3	1.7	30.66	11.705	0.065	0.075	2202.9	-1.00E+10	7.01	3.65	0.62	-1.00E+10	0.87	0.34	0.22	0.12	0.02	-1.00E+10
							74.9	-1.00E+10	301.19	1.85	35.74	13.41	0.025	0	2211.8	-1.00E+10	7.02	3.71	0.63	-1.00E+10	0.11	0.11	0.07	0.04	0.01	-1.00E+10
							99.6	-1.00E+10	275.36	2.06	39.32	16.485	0.015	0	2237.6	-1.00E+10	6.68	3.44	0.57	-1.00E+10	-1.00E+10	-1.00E+10	-1.00E+10	-1.00E+10	-1.00E+10	-1.00E+10
							111.3	32.8492	268.69	1.88	32.25	14.97	0.015	0.015	2255.3	-1.00E+10	6.325	3.29	0.49	-1.00E+10	-1.00E+10	-1.00E+10	-1.00E+10	-1.00E+10	-1.00E+10	-1.00E+10
							119.7	33.0915	273.43	1.8	32.26	15.02	0.015	0.005	2269.6	-1.00E+10	5.72	2.91	0.42	-1.00E+10	-1.00E+10	-1.00E+10	-1.00E+10	-1.00E+10	-1.00E+10	-1.00E+10
							124.5	-1.00E+10	271.24	1.775	32.555	15.2	0.015	0.01	2281.9	-1.00E+10	6.05	3.13	0.44	-1.00E+10	-1.00E+10	-1.00E+10	-1.00E+10	-1.00E+10	-1.00E+10	-1.00E+10
							141.3	-1.00E+10	-1.00E+10	1.62	30.83	14.87	0.015	0.005	-1.00E+10	-1.00E+10	-1.00E+10	-1.00E+10	-1.00E+10	-1.00E+10	-1.00E+10	-1.00E+10	-1.00E+10	-1.00E+10	-1.00E+10	-1.00E+10
							149.2	-1.00E+10	253.46	1.545	29.805	14.79	0.005	0.015	2295.6	-1.00E+10	5.64	2.7	0.35	-1.00E+10	-1.00E+10	-1.00E+10	-1.00E+10	-1.00E+10	-1.00E+10	-1.00E+10
							174.6	34.5152	208.25	1.385	33.815	14.61	0.01	0.03	2282.4	-1.00E+10	5.85	2.76	0.3	-1.00E+10	-1.00E+10	-1.00E+10	-1.00E+10	-1.00E+10	-1.00E+10	-1.00E+10
							174.6	-1.00E+10	203.9	1.385	33.675	14.64	0	0.01	2287.9	-1.00E+10	5.74	2.84	0.31	-1.00E+10	-1.00E+10	-1.00E+10	-1.00E+10	-1.00E+10	-1.00E+10	-1.00E+10
							198.7	-1.00E+10	239.48	1.1	22.75	13.875	0	0.005	2293.8	-1.00E+10	6.08	2.99	0.33	-1.00E+10	-1.00E+10	-1.00E+10	-1.00E+10	-1.00E+10	-1.00E+10	-1.00E+10
							224.2	-1.00E+10	270.4	0.93	12.63	13.27	0	0	2295.5	-1.00E+10	6.06	2.9	0.35	-1.00E+10	-1.00E+10	-1.00E+10	-1.00E+10	-1.00E+10	-1.00E+10	-1.00E+10
							248.4	-1.00E+10	286.17	0.86	8.29	12.625	0	0	2298.2	-1.00E+10	5.87	2.96	0.32	-1.00E+10	-1.00E+10	-1.00E+10	-1.00E+10	-1.00E+10	-1.00E+10	-1.00E+10
							298.1	-1.00E+10	293.5	0.835	6.805	12.465	0	0	2302.7	-1.00E+10	5.84	2.76	0.36	-1.00E+10	-1.00E+10	-1.00E+10	-1.00E+10	-1.00E+10	-1.00E+10	-1.00E+10
							347.9	-1.00E+10	-1.00E+10	0.83	6.775	12.475	0	-1.00E+10	-1.00E+10	-1.00E+10	-1.00E+10	-1.00E+10	-1.00E+10	-1.00E+10	-1.00E+10	-1.00E+10	-1.00E+10	-1.00E+10	-1.00E+10	-1.00E+10
							397.4	-1.00E+10	296.83	0.84	6.785	12.495	0	-1.00E+10	-1.00E+10	-1.00E+10	5.68	2.69	0.34	-1.00E+10	-1.00E+10	-1.00E+10	-1.00E+10	-1.00E+10	-1.00E+10	-1.00E+10
MR04-05	A04051	B	2004-09-12T06:04	179.501	75.029	304	0	-1.00E+10	-1.00E+10	-1.00E+10	-1.00E+10	-1.00E+10	-1.00E+10	-1.00E+10	-1.00E+10	-1.00E+10	-1.00E+10	-1.00E+10	-1.00E+10	0.27	-1.00E+10	-1.00E+10	-1.00E+10	-1.00E+10	-1.00E+10	-1.00E+10
							4.8	27.0809	382.105	0.625	3.76	0.005	0	0.01	1918.7	-1.00E+10	7.96	4.07	0.69	-1.00E+10	-1.00E+10	-1.00E+10	-1.00E+10	-1.00E+10	-1.00E+10	-0.04
							4.8	-1.00E+10	-1.00E+10	-1.00E+10	-1.00E+10	-1.00E+10	-1.00E+10	-1.00E+10	-1.00E+10	-1.00E+10	-1.00E+10	-1.00E+10	-1.00E+10	0.27	-1.00E+10	-1.00E+10	-1.00E+10	-1.00E+10	-1.00E+10	-1.00E+10
							9.5	-1.00E+10	-1.00E+10	0.62	4.06	0.005	0	0.005	1938.7	-1.00E+10	-1.00E+10	-1.00E+10	-1.00E+10	-1.00E+10	-1.00E+10	-1.00E+10	-1.00E+10	-1.00E+10	-1.00E+10	-1.9
							12.7	-1.00E+10	-1.00E+10	-1.00E+10	-1.00E+10	-1.00E+10	-1.00E+10	-1.00E+10	-1.00E+10	-1.00E+10	-1.00E+10	-1.00E+10	-1.00E+10	0.32	-1.00E+10	-1.00E+10	-1.00E+10	-1.00E+10	-1.00E+10	-1.00E+10
							25.1	-1.00E+10	371.88	1.19	9.785	3.28	0.065	0.2	2202.05	-1.00E+10	7.27	3.93	0.66	-1.00E+10	-1.00E+10	-1.00E+10	-1.00E+10	-1.00E+10	-1.00E+10	-1.42
							25.1	-1.00E+10	-1.00E+10	-1.00E+10	-1.00E+10	-1.00E+10	-1.00E+10	-1.00E+10	-1.00E+10	-1.00E+10	-1.00E+10	-1.00E+10	-1.00E+10	0.3	-1.00E+10	-1.00E+10	-1.00E+10	-1.00E+10	-1.00E+10	-1.00E+10
							40	-1.00E+10	-1.00E+10	1.645	17.565	9.045	0.07	0.425	-1.00E+10	-1.00E+10	-1.00E+10	-1.00E+10	-1.00E+10	-1.00E+10	-1.00E+10	-1.00E+10	-1.00E+10	-1.00E+10	-1.00E+10	-1.00E+10
							45	-1.00E+10	304.66	1.885	29.8	12.13	0.06	0.485	2203.4	-1.00E+10	-1.00E+10	-1.00E+10	-1.00E+10	-1.00E+10	-1.00E+10	-1.00E+10	-1.00E+10	-1.00E+10	-1.00E+10	-0.82
							45.1	-1.00E+10	-1.00E+10	-1.00E+10	-1.00E+10	-1.00E+10	-1.00E+10	-1.00E+10	-1.00E+10	-1.00E+10	-1.00E+10	-1.00E+10	-1.00E+10	-1.00E+10	-1.00E+10	-1.00E+10	-1.00E+10	-1.00E+10	-1.00E+10	-1.00E+10
							50	-1.00E+10	298.14	1.855	34.49	12.595	0.05	0.215	2205.5	-1.00E+10	6.92	3.82	0.66	-1.00E+10	-1.00E+10	-1.00E+10	-1.00E+10	-1.00E+10	-1.00E+10	-0.35
							50.1	-1.00E+10	-1.00E+10	-1.00E+10	-1.00E+10	-1.00E+10	-1.00E+10	-1.00E+10	-1.00E+10	-1.00E+10	-1.00E+10	-1.00E+10	-1.00E+10	1.12	-1.00E+10	-1.00E+10	-1.00E+10	-1.00E+10	-1.00E+10	-1.00E+10
							75	-1.00E+10	-1.00E+10	-1.00E+10	-1.00E+10	-1.00E+10	-1.00E+10	-1.00E+10	-1.00E+10	-1.00E+10	-1.00E+10	-1.00E+10	-1.00E+10	0.3	-1.00E+10	-1.00E+10	-1.00E+10	-1.00E+10	-1.00E+10	-1.00E+10
							75	-1.00E+10	293.71	1.995	40	14.545	0.035	0.01	2220	-1.00E+10	6.9	3.72	0.63	-1.00E+10	-1.00E+10	-1.00E+10	-1.00E+10	-1.00E+10	-1.00E+10	-1.4
							99.6	-1.00E+10	266.91	2.005	37.17	16.105	0.03	0	2245.4	-1.00E+10	6.47	3.42	0.56	-1.00E+10	-1.00E+10	-1.00E+10	-1.00E+10	-1.00E+10	-1.00E+10	-1.3
							102.1	32.8044	259.35	1.985	35.745	15.84	0.04	0.01	-1.00E+10	-1.00E+10	6.275	3.315	0.51	-1.00E+10	-1.00E+10	-1.00E+10	-1.00E+10	-1.00E+10	-1.00E+10	-1.00E+10
							112	33.2631	259.22	1.86	34.085	15.6	0.025	0.01	2267.8	-1.00E+10	5.96	3.06	0.45	-1.00E+10	-1.00E+10	-1.00E+10	-1.00E+10	-1.00E+10	-1.00E+10	-1.00E+10
							124.2	-1.00E+10	265.88	1.65	31.53	14.98	0.015	0	2292.9	-1.00E+10	5.79	2.97	0.4	-1.00E+10	-1.00E+10	-1.00E+10	-1.00E+10	-1.00E+10	-1.00E+10	-0.65
							127.5	-1.00E+10	-1.00E+10	1.605	30.73	14.905	0.015	0	-1.00E+10	-1.00E+10	-1.00E+10	-1.00E+10	-1.00E+10	-1.00E+10	-1.00E+10	-1.00E+10	-1.00E+10	-1.00E+10	-1.00E+10	-1.00E+10
							137.9	34.1926	222.08	1.61	34.815	15.04	0.015	0	2294.4	-1.00E+10	5.37	2.77	0.3	-1.00E+10	-1.00E+10	-1.00E+10	-1.00E+10	-1.00E+10	-1.00E+10	-1.00E+10
							149.3	-1.00E+10	-1.00E+10	1.305	26.425	13.885	0	-0.005	2287.4	-1.00E+10	5.82	3.03	0.31	-1.00E+10	-1.00E+10	-1.00E+10	-1.00E+10	-1.00E+10	-1.00E+10	0.11
							174.7	-1.00E+10	259.31	0.995	15.715	12.905	0.005	0	2291.1	-1.00E+10	6.24	3.09	0.35	-1.00E+10	-1.00E+10	-1.00E+10	-1.00E+10	-1.00E+10	-1.00E+10	0.04
							199	-1.00E+10	267.3	0.935	13.295	13.095	0	-0.005	2296	-1.00E+10	6.11	2.93	0.35	-1.00E+10	-1.00E+10	-1.00E+10	-1.00E+10	-1.00E+10	-1.00E+10	0.07
							224	-1.00E+10	271.63	0.92	12.035	13.42	0.005	0	2300.2	-1.00E+10	6.15	3.27	0.36	-1.00E+10	-1.00E+10	-1.00E+10	-1.00E+10	-1.00E+10	-1.00E+10	0.16
							249	-1.00E+10	272.57	0.925	12.64	13.6	0.005	0	2298.2	-1.00E+10	6.01	2.99	0.36	-1.00E+10	-1.00E+10	-1.00E+10	-1.00E+10	-1.00E+10	-1.00E+10	0.38
							249	-1.00E+10	-1.00E+10	-1.00E+10	-1.00E+10	-1.00E+10	-1.00E+10	-1.00E+10	-1.00E+10	-1.00E+10	-1.00E+10	-1.00E+10	-1.00E+10	-1.00E+10	-1.00E+10	-1.00E+10	-1.00E+10	-1.00E+10	-1.00E+10	-1.00E+10
							298.5	-1.00E+10	280.825	0.93	12.735	13.02	0.025	0	2303.4	-1.00E+10	5.92	2.95	0.37	-1.00E+10	-1.00E+10	-1.00E+10	-1.00E+10	-1.00E+10	-1.00E+10	1.14
							306	-1.00E+10	284.9	0.94	11.785	12.78	0.025	-1.00E+10	2307.8	-1.00E+10	5.93	2.98	0.37	-1.00E+10	-1.00E+10	-1.00E+10	-1.00E+10	-1.00E+10	-1.00E+10	-1.00E+10
							306	-1.00E+10	-1.00E+10	-1.00E+10	-1.00E+10	-1.00E+10	-1.00E+10	-1.00E+10	-1.00E+10	-1.00E+10	-1.00E+10	-1.00E+10	-1.00E+10	-1.00E+10	-1.00E+10	-1.00E+10	-1.00E+10	-1.00E+10	-1.00E+10	-1.00E+10
MR04-05	A04052	B	2004-09-12T08:59	179.919	75.368	755	0	-1.00E+10	-1.00E+10	-1.00E+10	-1.00E+10	-1.00E+10	-1.00E+10	-1.00E+10	-1.00E+10	-1.00E+10	-1.00E+10	-1.00E+10	-1.00E+10	-1.00E+10	-1.00E+10	-1.00E+10	-1.00E+10	-1.00E+10	-1.00E+10	-1.00E+10
							4.9	-1.00E+10	375.735	0.66	5.875	-0.02	-0.01	-0.005	1986	-1.00E+10	-1.00E+10	-1.00E+10	-1.00E+10	-1.00E+10	-1.00E+10	-1.00E+10	-1.00E+10	-1.00E+10	-1.00E+10	-2.61
							4.9	-1.00E+10	-1.00E+10	-1.00E+10	-1.00E+10	-1.00E+10	-1.00E+10	-1.00E+10	-1.00E+10	-1.00E+10	-1.00E+10	-1.00E+10	-1.00E+10	-1.00E+10	-1.00E+10	-1.00E+10	-1.00E+10	-1.00E+10	-1.00E+10	-1.00E+10
							9.9	-1.00E+10	-1.00E+10	0.68	5.935	-0.005	-0.005	0	2019.2	-1.00E+10	-1.00E+10	-1.00E+10	-1.00E+10	-1.00E+10	-1.00E+10	-1.00E+10	-1.00E+10	-1.00E+10	-1.00E+10	-2.61
							25.1	-1.00E+10	392.17	0.86	7.815	0.385	0.03	0.015	2178.95	-1.00E+10	-1.00E+10	-1.00E+10	-1.00E+10	-1.00E+10	-1.00E+10	-1.00E+10	-1.00E+10	-1.00E+10	-1.00E+10	-0.72
							40.3	-1.00E+10	314.73	1.45	22.72	8.605	0.075	0.015	2195.7	-1.00E+10	-1.00E+10	-1.00E+10	-1.00E+10	-1.00E+10	-1.00E+10	-1.00E+10	-1.00E+10	-1.00E+10	-1.00E+10	-0.04
							48.1	-1.00E+10	-1.00E+10	1.51	24.415	9.345	0.035	0.01	-1.00E+10	-1.00E+10	-1.00E+10	-1.00E+10	-1.00E+10	-1.00E+10	-1.00E+10	-1.00E+10	-1.00E+10	-1.00E+10	-1.00E+10	-1.00E+10
							50	-1.00E+10	307.06	1.64	28.85	11.23	0.005	-0.005	2204.8	-1.00E+10	-1.00E+10	-1.00E+10	-1.00E+10	-1.00E+10	-1.00E+10	-1.00E+10	-1.00E+10	-1.00E+10	-1.00E+10	-1.33
							75	-1.00E+10	306.07	1.795	33.95	13.285	-0.01	-0.005	2217.5	-1.00E+10	-1.00E+10	-1.00E+10	-1.00E+10	-1.00E+10	-1.00E+10	-1.00E+10	-1.00E+10	-1.00E+10	-1.00E+10	-1.00E+10
							99.6	-1.00E+10	266.535	1.925	32.785	15.125	-0.01	-0.005	2248.3	-1.00E+10	-1.00E+10	-1.00E+10	-1.00E+10	-1.00E+10	-1.00E+10	-1.00E+10	-1.00E+10	-1.00E+10	-1.00E+10	-1.00E+10
							110.1	32.7325	262.2	1.94	32.18	15.165	-0.005	0	2250.2	-1.00E+10	-1.00E+10	-1.00E+10	-1.00E+10	-1.00E+10	-1.00E+10	-1.00E+10	-1.00E+10	-1.00E+10	-1.00E+10	-1.00E+10
							124.7	33.1241	277.21	1.805	33.02	15.03	-0.005	-0.005	2272	-1.00E+10	-1.00E+10	-1.00E+10	-1.00E+10	-1.00E+10	-1.00E+10	-1.00E+10	-1.00E+10	-1.00E+10	-1.00E+10	-1.00E+10
							124.8	-1.00E+10	273.64	1.74	32.86	15.08	-0.01	-0.01	2284.2	-1.00E+10	-1.00E+10	-1.00E+10	-1.00E+10	-1.00E+10	-1.00E+10	-1.00E+10	-1.00E+10	-1.00E+10	-1.00E+10	-1.00E+10
							142.7	-1.00E+10	-1.00E+10	-1.00E+10	-1.00E+10	-1.00E+10	-1.00E+10	-1.00E+10	-1.00E+10	-1.00E+10	-1.00E+10	-1.00E+10	-1.00E+10	-1.00E+10	-1.00E+10	-1.00E+10	-1.00E+10	-1.00E+10	-1.00E+10	-1.00E+10
							142.7	-1.00E+10	-1.00E+10	1.67	32.52	15.16	-0.005	0	-1.00E+10	-1.00E+10	-1.00E+10	-1.00E+10	-1.00E+10	-1.00E+10	-1.00E+10	-1.00E+10	-1.00E+10	-1.00E+10	-1.00E+10	-1.00E+10
							149.6	-1.00E+10	235.79	1.535	31.58	14.74	-0.01	0.015	2291.1	-1.00E+10	-1.00E+10	-1.00E+10	-1.00E+10	-1.00E+10	-1.00E+10	-1.00E+10	-1.00E+10	-1.00E+10	-1.00E+10	-1.00E+10
							169.5	34.3923	234.15	1.28	25.83	13.795	-0.01	0.005	2286.1	-1.00E+10	-1.00E+10	-1.00E+10	-1.00E+10	-1.00E+10	-1.00E+10	-1.00E+10	-1.00E+10	-1.00E+10	-1.00E+10	-1.00E+10
							174.2	-1.00E+10	243.22	1.165	21.975	13.45	-0.01	-0.005	2286.9	-1.00E+10	-1.00E+10	-1.00E+10	-1.00E+10	-1.00E+10	-1.00E+10	-1.00E+10	-1.00E+10	-1.00E+10	-1.00E+10	-1.00E+10
							199.3	-1.00E+10	261.35	0.99	15.44	12.97	-0.015	-0.01	2288.8	-1.00E+10	-1.00E+10	-1.00E+10	-1.00E+10	-1.00E+10	-1.00E+10	-1.00E+10	-1.00E+10	-1.00E+10	-1.00E+10	-1.00E+10
							224	-1.00E+10	282.36	0.88	9.175	12.41	-0.01	-0.005	2294.8	-1.00E+10	-1.00E+10	-1.00E+10	-1.00E+10	-1.00E+10	-1.00E+10	-1.00E+10	-1.00E+10	-1.00E+10	-1.00E+10	-1.00E+10
							248.8	-1.00E+10	287.85	0.86	7.68	12.445	-0.015	-0.01	2297.05	-1.00E+10	-1.00E+10	-1.00E+10	-1.00E+10	-1.00E+10	-1.00E+10	-1.00E+10	-1.00E+10	-1.00E+10	-1.00E+10	-1.00E+10
							248.8	-1.00E+10	-1.00E+10	-1.00E+10	-1.00E+10	-1.00E+10	-1.00E+10	-1.00E+10	-1.00E+10	-1.00E+10	-1.00E+10	-1.00E+10	-1.00E+10	-1.00E+10	-1.00E+10	-1.00E+10	-1.00E+10	-1.00E+10	-1.00E+10	-1.00E+10
							298.5	-1.00E+10	291.955	0.865	7.08	12.555	-0.015	-0.01	2299.9	-1.00E+10	-1.00E+10	-1.00E+10	-1.00E+10	-1.00E+10	-1.00E+10	-1.00E+10	-1.00E+10	-1.00E+10	-1.00E+10	-1.00E+10
							298.6	-1.00E+10	-1.00E+10	-1.00E+10	-1.00E+10	-1.00E+10	-1.00E+10	-1.00E+10	-1.00E+10	-1.00E+10	-1.00E+10	-1.00E+10	-1.00E+10	-1.00E+10	-1.00E+10	-1.00E+10	-1.00E+10	-1.00E+10	-1.00E+10	-1.00E+10
							298.6	-1.00E+10	-1.00E+10	-1.00E+10	-1.00E+10	-1.00E+10	-1.00E+10	-1.00E+10	-1.00E+10	-1.00E+10	-1.00E+10	-1.00E+10	-1.00E+10	-1.00E+10	-1.00E+10	-1.00E+10	-1.00E+10	-1.00E+10	-1.00E+10	-1.00E+10
							298.6	-1.00E+10	-1.00E+10	-1.00E+10	-1.00E+10	-1.00E+10	-1.00E+10	-1.00E+10	-1.00E+10	-1.00E+10	-1.00E+10	-1.00E+10	-1.00E+10	-1.00E+10	-1.00E+10	-1.00E+10	-1.00E+10	-1.00E+10	-1.00E+10	-1.00E+10
							298.6	-1.00E+10	-1.00E+10	-1.00E+10	-1.00E+10	-1.00E+10	-1.00E+10	-1.00E+10	-1.00E+10	-1.00E+10	-1.00E+10	-1.00E+10	-1.00E+10	-1.00E+10	-1.00E+10	-1.00E+10	-1.00E+10	-1.00E+10	-1.00E+10	-1.00E+10
							298.6	-1.00E+10	-1.00E+10	-1.00E+10	-1.00E+10	-1.00E+10	-1.00E+10	-1.00E+10	-1.00E+10	-1.00E+10	-1.00E+10	-1.00E+10	-1.00E+10	-1.00E+10	-1.00E+10	-1.00E+10	-1.00E+10	-1.00E+10	-1.00E+10	-1.00E+10
							348.6	-1.00E+10	-1.00E+10	0.85	6.79	12.51	-0.015	-1.00E+10	-1.00E+10	-1.00E+10	-1.00E+10	-1.00E+10	-1.00E+10	-1.00E+10	-1.00E+10	-1.00E+10	-1.00E+10	-1.00E+10	-1.00E+10	-1.00E+10
							398.1	-1.00E+10	295.45	0.855	7.015	12.55	-0.02	-1.00E+10	-1.00E+10	-1.00E+10	-1.00E+10	-1.00E+10	-1.00E+10	-1.00E+10	-1.00E+10	-1.00E+10	-1.00E+10	-1.00E+10	-1.00E+10	-1.00E+10
MR04-05	A04053	B	2004-09-12T12:09	180.2	75.117	498	0	-1.00E+10	-1.00E+10	-1.00E+10	-1.00E+10	-1.00E+10	-1.00E+10	-1.00E+10	-1.00E+10	-1.00E+10	-1.00E+10	-1.00E+10	-1.00E+10	-1.00E+10	-1.00E+10	-1.00E+10	-1.00E+10	-1.00E+10	-1.00E+10	-1.00E+10
							4.8	-1.00E+10	-1.00E+10	-1.00E+10	-1.00E+10	-1.00E+10	-1.00E+10	-1.00E+10	-1.00E+10	-1.00E+10	-1.00E+10	-1.00E+10	-1.00E+10	-1.00E+10	-1.00E+10	-1.00E+10	-1.00E+10	-1.00E+10	-1.00E+10	-1.00E+10
							4.8	-1.00E+10	378.935	0.63	4.565	-0.005	-0.01	0	-1.00E+10	-1.00E+10	-1.00E+10	-1.00E+10	-1.00E+10	-1.00E+10	-1.00E+10	-1.00E+10	-1.00E+10	-1.00E+10	-1.00E+10	-1.00E+10
							4.9	-1.00E+10	-1.00E+10	-1.00E+10	-1.00E+10	-1.00E+10	-1.00E+10	-1.00E+10	-1.00E+10	-1.00E+10	-1.00E+10	-1.00E+10	-1.00E+10	-1.00E+10	-1.00E+10	-1.00E+10	-1.00E+10	-1.00E+10	-1.00E+10	-1.00E+10
							4.9	-1.00E+10	-1.00E+10	-1.00E+10	-1.00E+10	-1.00E+10	-1.00E+10	-1.00E+10	-1.00E+10	-1.00E+10	-1.00E+10	-1.00E+10	-1.00E+10	-1.00E+10	-1.00E+10	-1.00E+10	-1.00E+10	-1.00E+10	-1.00E+10	-1.00E+10
							4.9	-1.00E+10	-1.00E+10	-1.00E+10	-1.00E+10	-1.00E+10	-1.00E+10	-1.00E+10	-1.00E+10	-1.00E+10	-1.00E+10	-1.00E+10	-1.00E+10	-1.00E+10	-1.00E+10	-1.00E+10	-1.00E+10	-1.00E+10	-1.00E+10	-1.00E+10
							4.9	-1.00E+10	-1.00E+10	-1.00E+10	-1.00E+10	-1.00E+10	-1.00E+10	-1.00E+10	-1.00E+10	-1.00E+10	-1.00E+10	-1.00E+10	-1.00E+10	-1.00E+10	-1.00E+10	-1.00E+10	-1.00E+10	-1.00E+10	-1.00E+10	-1.00E+10
							4.9	-1.00E+10	-1.00E+10	-1.00E+10	-1.00E+10	-1.00E+10	-1.00E+10	-1.00E+10	-1.00E+10	-1.00E+10	-1.00E+10	-1.00E+10	-1.00E+10	-1.00E+10	-1.00E+10	-1.00E+10	-1.00E+10	-1.00E+10	-1.00E+10	-1.00E+10
							4.9	-1.00E+10	-1.00E+10	-1.00E+10	-1.00E+10	-1.00E+10	-1.00E+10	-1.00E+10	-1.00E+10	-1.00E+10	-1.00E+10	-1.00E+10	-1.00E+10	-1.00E+10	-1.00E+10	-1.00E+10	-1.00E+10	-1.00E+10	-1.00E+10	-1.00E+10
							10.1	-1.00E+10	-1.00E+10	0.65	4.48	-0.01	-0.01	-0.01	2008.2	-1.00E+10	-1.00E+10	-1.00E+10	-1.00E+10	-1.00E+10	-1.00E+10	-1.00E+10	-1.00E+10	-1.00E+10	-1.00E+10	-1.00E+10
							24.9	-1.00E+10	380.07	1	4.535	1.775	0.035	0.065	2197.7	-1.00E+10	-1.00E+10	-1.00E+10	-1.00E+10	-1.00E+10	-1.00E+10	-1.00E+10	-1.00E+10	-1.00E+10	-1.00E+10	-1.00E+10
							25	-1.00E+10	383.24	0.97	4.11	1.26	0.025	0.055	2196.85	-1.00E+10	-1.00E+10	-1.00E+10	-1.00E+10	-1.00E+10	-1.00E+10	-1.00E+10	-1.00E+10	-1.00E+10	-1.00E+10	-1.00E+10
							40.2	-1.00E+10	-1.00E+10	-1.00E+10	-1.00E+10	-1.00E+10	-1.00E+10	-1.00E+10	-1.00E+10	-1.00E+10	-1.00E+10	-1.00E+10	-1.00E+10	-1.00E+10	-1.00E+10	-1.00E+10	-1.00E+10	-1.00E+10	-1.00E+10	-1.00E+10
							40.2	-1.00E+10	-1.00E+10	1.445	15.52	7.95	0.1	0.115	-1.00E+10	-1.00E+10	-1.00E+10	-1.00E+10	-1.00E+10	-1.00E+10	-1.00E+10	-1.00E+10	-1.00E+10	-1.00E+10	-1.00E+10	-1.00E+10
							49.8	-1.00E+10	302.46	1.695	30.38	11.655	0.05	0.105	2197.7	-1.00E+10	-1.00E+10	-1.00E+10	-1.00E+10	-1.00E+10	-1.00E+10	-1.00E+10	-1.00E+10	-1.00E+10	-1.00E+10	-1.00E+10
							74.9	-1.00E+10	292.96	1.82	33.425	13.155	0.01	-0.015	2209.6	-1.00E+10	-1.00E+10	-1.00E+10	-1.00E+10	-1.00E+10	-1.00E+10	-1.00E+10	-1.00E+10	-1.00E+10	-1.00E+10	-1.00E+10
							99.5	-1.00E+10	252.665	2.03	34.895	16.03	0.01	-0.01	2236.9	-1.00E+10	-1.00E+10	-1.00E+10	-1.00E+10	-1.00E+10	-1.00E+10	-1.00E+10	-1.00E+10	-1.00E+10	-1.00E+10	-1.00E+10
							104.2	-1.00E+10	-1.00E+10	-1.00E+10	-1.00E+10	-1.00E+10	-1.00E+10	-1.00E+10	-1.00E+10	-1.00E+10	-1.00E+10	-1.00E+10	-1.00E+10	-1.00E+10	-1.00E+10	-1.00E+10	-1.00E+10	-1.00E+10	-1.00E+10	-1.00E+10
							104.2	32.8173	252.87	1.995	33.805	15.795	0.015	-0.015	2246	-1.00E+10	-1.00E+10	-1.00E+10	-1.00E+10	-1.00E+10	-1.00E+10	-1.00E+10	-1.00E+10	-1.00E+10	-1.00E+10	-1.00E+10
							120.1	33.3489	273.33	1.765	32.88	15.165	0.005	-0.015	2277.7	-1.00E+10	-1.00E+10	-1.00E+10	-1.00E+10	-1.00E+10	-1.00E+10	-1.00E+10	-1.00E+10	-1.00E+10	-1.00E+10	-1.00E+10
							120.1	-1.00E+10	-1.00E+10	-1.00E+10	-1.00E+10	-1.00E+10	-1.00E+10	-1.00E+10	-1.00E+10	-1.00E+10	-1.00E+10	-1.00E+10	-1.00E+10	-1.00E+10	-1.00E+10	-1.00E+10	-1.00E+10	-1.00E+10	-1.00E+10	-1.00E+10
							124.1	-1.00E+10	274.08	1.73	33.045	15.1	0	-0.005	2279.3	-1.00E+10	-1.00E+10	-1.00E+10	-1.00E+10	-1.00E+10	-1.00E+10	-1.00E+10	-1.00E+10	-1.00E+10	-1.00E+10	-1.00E+10
							134	-1.00E+10	-1.00E+10	1.625	30.805	14.925	0	-0.01	-1.00E+10	-1.00E+10	-1.00E+10	-1.00E+10	-1.00E+10	-1.00E+10	-1.00E+10	-1.00E+10	-1.00E+10	-1.00E+10	-1.00E+10	-1.00E+10
							134	-1.00E+10	-1.00E+10	-1.00E+10	-1.00E+10	-1.00E+10	-1.00E+10	-1.00E+10	-1.00E+10	-1.00E+10	-1.00E+10	-1.00E+10	-1.00E+10	-1.00E+10	-1.00E+10	-1.00E+10	-1.00E+10	-1.00E+10	-1.00E+10	-1.00E+10
							149.8	-1.00E+10	238.5	1.325	26.215	14.08	-0.005	-0.01	2283.5	-1.00E+10	-1.00E+10	-1.00E+10	-1.00E+10	-1.00E+10	-1.00E+10	-1.00E+10	-1.00E+10	-1.00E+10	-1.00E+10	-1.00E+10
							150.5	-1.00E+10	-1.00E+10	-1.00E+10	-1.00E+10	-1.00E+10	-1.00E+10	-1.00E+10	-1.00E+10	-1.00E+10	-1.00E+10	-1.00E+10	-1.00E+10	-1.00E+10	-1.00E+10	-1.00E+10	-1.00E+10	-1.00E+10	-1.00E+10	-1.00E+10
							150.6	34.3035	222.12	1.505	32.56	14.66	-0.005	-0.015	2284.7	-1.00E+10	-1.00E+10	-1.00E+10	-1.00E+10	-1.00E+10	-1.00E+10	-1.00E+10	-1.00E+10	-1.00E+10	-1.00E+10	-1.00E+10
							174.3	-1.00E+10	251.43	1.065	18.455	13.15	-0.005	-0.01	2281.1	-1.00E+10	-1.00E+10	-1.00E+10	-1.00E+10	-1.00E+10	-1.00E+10	-1.00E+10	-1.00E+10	-1.00E+10	-1.00E+10	-1.00E+10
							199.2	-1.00E+10	264.38	0.96	14.21	13.005	-0.005	0	2287	-1.00E+10	-1.00E+10	-1.00E+10	-1.00E+10	-1.00E+10	-1.00E+10	-1.00E+10	-1.00E+10	-1.00E+10	-1.00E+10	-1.00E+10
							224.2	-1.00E+10	275.04	0.915	11.075	12.935	-0.005	-0.015	2293.1	-1.00E+10	-1.00E+10	-1.00E+10	-1.00E+10	-1.00E+10	-1.00E+10	-1.00E+10	-1.00E+10	-1.00E+10	-1.00E+10	-1.00E+10
							248.6	-1.00E+10	281.58	0.885	9.34	12.88	-0.005	-0.015	2294.85	-1.00E+10	-1.00E+10	-1.00E+10	-1.00E+10	-1.00E+10	-1.00E+10	-1.00E+10	-1.00E+10	-1.00E+10	-1.00E+10	-1.00E+10
							298.4	-1.00E+10	291.65	0.86	7.185	12.585	-0.005	-0.01	2297.2	-1.00E+10	-1.00E+10	-1.00E+10	-1.00E+10	-1.00E+10	-1.00E+10	-1.00E+10	-1.00E+10	-1.00E+10	-1.00E+10	-1.00E+10
							348.5	-1.00E+10	-1.00E+10	0.855	7.03	12.505	-0.005	-1.00E+10	-1.00E+10	-1.00E+10	-1.00E+10	-1.00E+10	-1.00E+10	-1.00E+10	-1.00E+10	-1.00E+10	-1.00E+10	-1.00E+10	-1.00E+10	-1.00E+10
							398	-1.00E+10	301.16	0.835	6.46	12.015	-0.005	-1.00E+10	-1.00E+10	-1.00E+10	-1.00E+10	-1.00E+10	-1.00E+10	-1.00E+10	-1.00E+10	-1.00E+10	-1.00E+10	-1.00E+10	-1.00E+10	-1.00E+10
MR04-05	A04055	B	2004-09-12T19:46	180.921	75.778	1131	0	-1.00E+10	-1.00E+10	-1.00E+10	-1.00E+10	-1.00E+10	-1.00E+10	-1.00E+10	-1.00E+10	-1.00E+10	-1.00E+10	-1.00E+10	-1.00E+10	0.23	0.11	0.03	0.01	0.02	0.05	-1.00E+10
							5.1	-1.00E+10	-1.00E+10	-1.00E+10	-1.00E+10	-1.00E+10	-1.00E+10	-1.00E+10	-1.00E+10	-1.00E+10	-1.00E+10	-1.00E+10	-1.00E+10	0.25	0.11	0.05	0.02	0.03	0.05	-1.00E+10
							5.1	-1.00E+10	373.175	0.66	6.095	0.01	0	0.03	1992.1	-1.00E+10	-1.00E+10	-1.00E+10	-1.00E+10	-1.00E+10	-1.00E+10	-1.00E+10	-1.00E+10	-1.00E+10	-1.00E+10	-1.00E+10
							10.1	-1.00E+10	-1.00E+10	0.685	6.22	0.005	0.005	0.02	2010.3	-1.00E+10	-1.00E+10	-1.00E+10	-1.00E+10	-1.00E+10	-1.00E+10	-1.00E+10	-1.00E+10	-1.00E+10	-1.00E+10	-1.00E+10
							15	-1.00E+10	-1.00E+10	-1.00E+10	-1.00E+10	-1.00E+10	-1.00E+10	-1.00E+10	-1.00E+10	-1.00E+10	-1.00E+10	-1.00E+10	-1.00E+10	0.48	0.22	0.08	0.04	0.04	0.12	-1.00E+10
							25.1	-1.00E+10	376.85	0.925	9.785	1.28	0.14	0.025	2182	-1.00E+10	-1.00E+10	-1.00E+10	-1.00E+10	2.45	2.78	0.44	0.29	0.15	0.1	-1.00E+10
							35.1	-1.00E+10	326.4	1.245	16.435	5.925	0.185	0.025	2180.7	-1.00E+10	-1.00E+10	-1.00E+10	-1.00E+10	-1.00E+10	-1.00E+10	-1.00E+10	-1.00E+10	-1.00E+10	-1.00E+10	-1.00E+10
							45.1	-1.00E+10	-1.00E+10	-1.00E+10	-1.00E+10	-1.00E+10	-1.00E+10	-1.00E+10	-1.00E+10	-1.00E+10	-1.00E+10	-1.00E+10	-1.00E+10	-1.00E+10	-1.00E+10	-1.00E+10	-1.00E+10	-1.00E+10	-1.00E+10	-1.00E+10
							45.1	-1.00E+10	-1.00E+10	1.395	20.285	7.855	0.075	0.02	-1.00E+10	-1.00E+10	-1.00E+10	-1.00E+10	-1.00E+10	-1.00E+10	-1.00E+10	-1.00E+10	-1.00E+10	-1.00E+10	-1.00E+10	-1.00E+10
							45.1	-1.00E+10	-1.00E+10	-1.00E+10	-1.00E+10	-1.00E+10	-1.00E+10	-1.00E+10	-1.00E+10	-1.00E+10	-1.00E+10	-1.00E+10	-1.00E+10	0.09	0.03	0.05	0.02	0.03	0.01	-1.00E+10
							49.6	-1.00E+10	307.42	1.485	22.8	9.145	0.02	0.025	2192.3	-1.00E+10	-1.00E+10	-1.00E+10	-1.00E+10	-1.00E+10	-1.00E+10	-1.00E+10	-1.00E+10	-1.00E+10	-1.00E+10	-1.00E+10
							67.8	-1.00E+10	-1.00E+10	-1.00E+10	-1.00E+10	-1.00E+10	-1.00E+10	-1.00E+10	-1.00E+10	-1.00E+10	-1.00E+10	-1.00E+10	-1.00E+10	1.32	0.3	0.14	0.07	0.07	0.1	-1.00E+10
							75	-1.00E+10	291.41	1.59	23.905	10.785	0.01	0.015	2199.3	-1.00E+10	-1.00E+10	-1.00E+10	-1.00E+10	-1.00E+10	-1.00E+10	-1.00E+10	-1.00E+10	-1.00E+10	-1.00E+10	-1.00E+10
							99.8	-1.00E+10	254.39	1.86	33.865	15.235	0.005	0.02	2262.3	-1.00E+10	-1.00E+10	-1.00E+10	-1.00E+10	-1.00E+10	-1.00E+10	-1.00E+10	-1.00E+10	-1.00E+10	-1.00E+10	-1.00E+10
							118.2	-1.00E+10	-1.00E+10	-1.00E+10	-1.00E+10	-1.00E+10	-1.00E+10	-1.00E+10	-1.00E+10	-1.00E+10	-1.00E+10	-1.00E+10	-1.00E+10	-1.00E+10	-1.00E+10	-1.00E+10	-1.00E+10	-1.00E+10	-1.00E+10	-1.00E+10
							118.2	32.8016	248.71	2.1	35.665	16.25	0.005	0.015	2241.3	-1.00E+10	-1.00E+10	-1.00E+10	-1.00E+10	-1.00E+10	-1.00E+10	-1.00E+10	-1.00E+10	-1.00E+10	-1.00E+10	-1.00E+10
							124.6	-1.00E+10	270.74	2.02	32.54	15.23	0.01	0.015	2264.4	-1.00E+10	-1.00E+10	-1.00E+10	-1.00E+10	-1.00E+10	-1.00E+10	-1.00E+10	-1.00E+10	-1.00E+10	-1.00E+10	-1.00E+10
							134.8	-1.00E+10	-1.00E+10	-1.00E+10	-1.00E+10	-1.00E+10	-1.00E+10	-1.00E+10	-1.00E+10	-1.00E+10	-1.00E+10	-1.00E+10	-1.00E+10	-1.00E+10	-1.00E+10	-1.00E+10	-1.00E+10	-1.00E+10	-1.00E+10	-1.00E+10
							134.8	33.1875	270.73	1.85	34.135	15.23	0.005	0.015	2269.4	-1.00E+10	-1.00E+10	-1.00E+10	-1.00E+10	-1.00E+10	-1.00E+10	-1.00E+10	-1.00E+10	-1.00E+10	-1.00E+10	-1.00E+10
							149.4	-1.00E+10	-1.00E+10	-1.00E+10	-1.00E+10	-1.00E+10	-1.00E+10	-1.00E+10	-1.00E+10	-1.00E+10	-1.00E+10	-1.00E+10	-1.00E+10	-1.00E+10	-1.00E+10	-1.00E+10	-1.00E+10	-1.00E+10	-1.00E+10	-1.00E+10
							149.4	-1.00E+10	243.33	1.59	32.32	14.845	0.005	0.025	2286.5	-1.00E+10	-1.00E+10	-1.00E+10	-1.00E+10	-1.00E+10	-1.00E+10	-1.00E+10	-1.00E+10	-1.00E+10	-1.00E+10	-1.00E+10
							149.4	-1.00E+10	-1.00E+10	1.735	34.15	15.28	0.01	0.02	-1.00E+10	-1.00E+10	-1.00E+10	-1.00E+10	-1.00E+10	-1.00E+10	-1.00E+10	-1.00E+10	-1.00E+10	-1.00E+10	-1.00E+10	-1.00E+10
							174.4	-1.00E+10	240.69	1.225	23.57	13.545	0.005	0.02	2281.9	-1.00E+10	-1.00E+10	-1.00E+10	-1.00E+10	-1.00E+10	-1.00E+10	-1.00E+10	-1.00E+10	-1.00E+10	-1.00E+10	-1.00E+10
							174.8	34.339	232.13	1.355	27.525	13.96	0.005	0.025	2281.6	-1.00E+10	-1.00E+10	-1.00E+10	-1.00E+10	-1.00E+10	-1.00E+10	-1.00E+10	-1.00E+10	-1.00E+10	-1.00E+10	-1.00E+10
							174.8	-1.00E+10	-1.00E+10	-1.00E+10	-1.00E+10	-1.00E+10	-1.00E+10	-1.00E+10	-1.00E+10	-1.00E+10	-1.00E+10	-1.00E+10	-1.00E+10	-1.00E+10	-1.00E+10	-1.00E+10	-1.00E+10	-1.00E+10	-1.00E+10	-1.00E+10
							199	-1.00E+10	262.14	1	15.37	12.7	0.01	0.02	2283.6	-1.00E+10	-1.00E+10	-1.00E+10	-1.00E+10	-1.00E+10	-1.00E+10	-1.00E+10	-1.00E+10	-1.00E+10	-1.00E+10	-1.00E+10
							223.9	-1.00E+10	271.35	0.935	12.255	12.705	0.005	0.02	2290.1	-1.00E+10	-1.00E+10	-1.00E+10	-1.00E+10	-1.00E+10	-1.00E+10	-1.00E+10	-1.00E+10	-1.00E+10	-1.00E+10	-1.00E+10
							249	-1.00E+10	281.28	0.895	9.43	12.675	0.01	0.02	2292.9	-1.00E+10	-1.00E+10	-1.00E+10	-1.00E+10	-1.00E+10	-1.00E+10	-1.00E+10	-1.00E+10	-1.00E+10	-1.00E+10	-1.00E+10
							298.5	-1.00E+10	293.445	0.85	6.69	12.22	0.005	0.015	2292.4	-1.00E+10	-1.00E+10	-1.00E+10	-1.00E+10	-1.00E+10	-1.00E+10	-1.00E+10	-1.00E+10	-1.00E+10	-1.00E+10	-1.00E+10
							349	-1.00E+10	-1.00E+10	0.855	6.755	12.39	0.005	-1.00E+10	-1.00E+10	-1.00E+10	-1.00E+10	-1.00E+10	-1.00E+10	-1.00E+10	-1.00E+10	-1.00E+10	-1.00E+10	-1.00E+10	-1.00E+10	-1.00E+10
							398.1	-1.00E+10	296.22	0.85	6.64	12.38	0.005	-1.00E+10	-1.00E+10	-1.00E+10	-1.00E+10	-1.00E+10	-1.00E+10	-1.00E+10	-1.00E+10	-1.00E+10	-1.00E+10	-1.00E+10	-1.00E+10	-1.00E+10
MR04-05	A04056	B	2004-09-13T02:53	181.999	76.044	997	0	-1.00E+10	-1.00E+10	-1.00E+10	-1.00E+10	-1.00E+10	-1.00E+10	-1.00E+10	-1.00E+10	-1.00E+10	-1.00E+10	-1.00E+10	-1.00E+10	0.25	-1.00E+10	-1.00E+10	-1.00E+10	-1.00E+10	-1.00E+10	-1.00E+10
							5.3	-1.00E+10	379.16	0.735	5.565	0.02	0	0.035	2036.3	-1.00E+10	7.82	4	0.63	-1.00E+10	-1.00E+10	-1.00E+10	-1.00E+10	-1.00E+10	-1.00E+10	-2.04
							5.3	-1.00E+10	-1.00E+10	-1.00E+10	-1.00E+10	-1.00E+10	-1.00E+10	-1.00E+10	-1.00E+10	-1.00E+10	-1.00E+10	-1.00E+10	-1.00E+10	-1.00E+10	-1.00E+10	-1.00E+10	-1.00E+10	-1.00E+10	-1.00E+10	-1.00E+10
							9.6	-1.00E+10	-1.00E+10	0.765	5.72	0.03	0	0.03	2070.5	-1.00E+10	-1.00E+10	-1.00E+10	-1.00E+10	-1.00E+10	-1.00E+10	-1.00E+10	-1.00E+10	-1.00E+10	-1.00E+10	-2.16
							24.9	-1.00E+10	379.3	0.93	8.815	1.015	0.095	0.07	2178.4	-1.00E+10	7.42	3.96	0.61	-1.00E+10	-1.00E+10	-1.00E+10	-1.00E+10	-1.00E+10	-1.00E+10	-1.72
							34.5	-1.00E+10	336.92	1.17	14.24	4.675	0.21	0.03	2180.7	-1.00E+10	-1.00E+10	-1.00E+10	-1.00E+10	-1.00E+10	-1.00E+10	-1.00E+10	-1.00E+10	-1.00E+10	-1.00E+10	-1.45
							50	-1.00E+10	-1.00E+10	1.505	23.625	9.235	0.025	0.015	-1.00E+10	-1.00E+10	-1.00E+10	-1.00E+10	-1.00E+10	-1.00E+10	-1.00E+10	-1.00E+10	-1.00E+10	-1.00E+10	-1.00E+10	-1.00E+10
							50	-1.00E+10	-1.00E+10	-1.00E+10	-1.00E+10	-1.00E+10	-1.00E+10	-1.00E+10	-1.00E+10	-1.00E+10	-1.00E+10	-1.00E+10	-1.00E+10	-1.00E+10	-1.00E+10	-1.00E+10	-1.00E+10	-1.00E+10	-1.00E+10	-1.00E+10
							50	-1.00E+10	306.66	1.565	25.455	10.085	0.015	0.015	2194	-1.00E+10	6.96	3.76	0.6	-1.00E+10	-1.00E+10	-1.00E+10	-1.00E+10	-1.00E+10	-1.00E+10	-0.97
							74.8	-1.00E+10	298.88	1.72	28.25	11.96	0.01	0.02	2213.5	-1.00E+10	7	3.78	0.59	-1.00E+10	-1.00E+10	-1.00E+10	-1.00E+10	-1.00E+10	-1.00E+10	-1.00E+10
							99.5	-1.00E+10	257.8	2.025	32.825	15.155	0.005	0.02	2235.2	-1.00E+10	6.74	3.65	0.59	-1.00E+10	-1.00E+10	-1.00E+10	-1.00E+10	-1.00E+10	-1.00E+10	-1.00E+10
							112.6	32.7596	262.34	1.995	34.11	15.435	0.005	0.02	2241.8	-1.00E+10	6.605	3.52	0.535	-1.00E+10	-1.00E+10	-1.00E+10	-1.00E+10	-1.00E+10	-1.00E+10	-1.00E+10
							112.6	-1.00E+10	-1.00E+10	-1.00E+10	-1.00E+10	-1.00E+10	-1.00E+10	-1.00E+10	-1.00E+10	-1.00E+10	-1.00E+10	-1.00E+10	-1.00E+10	-1.00E+10	-1.00E+10	-1.00E+10	-1.00E+10	-1.00E+10	-1.00E+10	-1.00E+10
							124	-1.00E+10	273.06	1.91	34.82	15.215	0.01	0.015	2256.5	-1.00E+10	6.5	3.42	0.5	-1.00E+10	-1.00E+10	-1.00E+10	-1.00E+10	-1.00E+10	-1.00E+10	-1.00E+10
							133	-1.00E+10	-1.00E+10	-1.00E+10	-1.00E+10	-1.00E+10	-1.00E+10	-1.00E+10	-1.00E+10	-1.00E+10	-1.00E+10	-1.00E+10	-1.00E+10	-1.00E+10	-1.00E+10	-1.00E+10	-1.00E+10	-1.00E+10	-1.00E+10	-1.00E+10
							133	33.1928	275.79	1.84	34.93	15.31	0.01	0.02	2271.2	-1.00E+10	6.35	3.28	0.45	-1.00E+10	-1.00E+10	-1.00E+10	-1.00E+10	-1.00E+10	-1.00E+10	-1.00E+10
							149	-1.00E+10	268.14	1.71	33.07	15.11	0.005	0.015	2285.9	-1.00E+10	6.02	3.25	0.41	-1.00E+10	-1.00E+10	-1.00E+10	-1.00E+10	-1.00E+10	-1.00E+10	-1.00E+10
							156.4	-1.00E+10	-1.00E+10	-1.00E+10	-1.00E+10	-1.00E+10	-1.00E+10	-1.00E+10	-1.00E+10	-1.00E+10	-1.00E+10	-1.00E+10	-1.00E+10	-1.00E+10	-1.00E+10	-1.00E+10	-1.00E+10	-1.00E+10	-1.00E+10	-1.00E+10
							156.4	-1.00E+10	-1.00E+10	1.56	29.805	14.515	0.005	0.02	-1.00E+10	-1.00E+10	-1.00E+10	-1.00E+10	-1.00E+10	-1.00E+10	-1.00E+10	-1.00E+10	-1.00E+10	-1.00E+10	-1.00E+10	-1.00E+10
							173.8	-1.00E+10	264.62	1.175	19.455	12.605	0.005	0.01	2278.3	-1.00E+10	6.22	3.03	0.35	-1.00E+10	-1.00E+10	-1.00E+10	-1.00E+10	-1.00E+10	-1.00E+10	-1.00E+10
							183.5	34.2835	270.11	1.025	15.22	11.885	0.01	0.025	2276.9	-1.00E+10	6.52	3.12	0.35	-1.00E+10	-1.00E+10	-1.00E+10	-1.00E+10	-1.00E+10	-1.00E+10	-1.00E+10
							183.5	-1.00E+10	-1.00E+10	-1.00E+10	-1.00E+10	-1.00E+10	-1.00E+10	-1.00E+10	-1.00E+10	-1.00E+10	-1.00E+10	-1.00E+10	-1.00E+10	-1.00E+10	-1.00E+10	-1.00E+10	-1.00E+10	-1.00E+10	-1.00E+10	-1.00E+10
							198.7	-1.00E+10	268.67	1.005	14.22	12.075	0.005	0.02	2280.7	-1.00E+10	6.36	3.12	0.36	-1.00E+10	-1.00E+10	-1.00E+10	-1.00E+10	-1.00E+10	-1.00E+10	-1.00E+10
							223.4	-1.00E+10	277.32	0.925	11.15	11.945	0.005	0.025	2281.6	-1.00E+10	6.33	3.03	0.37	-1.00E+10	-1.00E+10	-1.00E+10	-1.00E+10	-1.00E+10	-1.00E+10	-1.00E+10
							248.6	-1.00E+10	283.06	0.9	9.335	12.055	0	0.02	2285.05	-1.00E+10	6.28	3.03	0.38	-1.00E+10	-1.00E+10	-1.00E+10	-1.00E+10	-1.00E+10	-1.00E+10	-1.00E+10
							298.2	-1.00E+10	291.585	0.87	6.995	12.315	0.005	0.03	2289	-1.00E+10	5.92	2.88	0.38	-1.00E+10	-1.00E+10	-1.00E+10	-1.00E+10	-1.00E+10	-1.00E+10	-1.00E+10
							347.8	-1.00E+10	-1.00E+10	0.865	6.61	12.355	0	-1.00E+10	-1.00E+10	-1.00E+10	-1.00E+10	-1.00E+10	-1.00E+10	-1.00E+10	-1.00E+10	-1.00E+10	-1.00E+10	-1.00E+10	-1.00E+10	-1.00E+10
							397.2	-1.00E+10	296.26	0.865	6.58	12.38	0	-1.00E+10	-1.00E+10	-1.00E+10	5.75	2.77	0.37	-1.00E+10	-1.00E+10	-1.00E+10	-1.00E+10	-1.00E+10	-1.00E+10	-1.00E+10
MR04-05	A04057	B	2004-09-13T16:10	187.254	76.04	2064	0	-1.00E+10	-1.00E+10	-1.00E+10	-1.00E+10	-1.00E+10	-1.00E+10	-1.00E+10	-1.00E+10	-1.00E+10	-1.00E+10	-1.00E+10	-1.00E+10	-1.00E+10	-1.00E+10	-1.00E+10	-1.00E+10	-1.00E+10	-1.00E+10	-1.00E+10
							5.2	-1.00E+10	-1.00E+10	-1.00E+10	-1.00E+10	-1.00E+10	-1.00E+10	-1.00E+10	-1.00E+10	-1.00E+10	-1.00E+10	-1.00E+10	-1.00E+10	0.4	-1.00E+10	-1.00E+10	-1.00E+10	-1.00E+10	-1.00E+10	-1.00E+10
							5.2	-1.00E+10	374.5	0.725	5.815	0.005	-0.005	-0.005	-1.00E+10	-1.00E+10	-1.00E+10	-1.00E+10	-1.00E+10	-1.00E+10	-1.00E+10	-1.00E+10	-1.00E+10	-1.00E+10	-1.00E+10	-1.00E+10
							10.3	-1.00E+10	-1.00E+10	0.745	5.785	0.025	0	0	-1.00E+10	-1.00E+10	-1.00E+10	-1.00E+10	-1.00E+10	-1.00E+10	-1.00E+10	-1.00E+10	-1.00E+10	-1.00E+10	-1.00E+10	-1.00E+10
							15.1	-1.00E+10	-1.00E+10	-1.00E+10	-1.00E+10	-1.00E+10	-1.00E+10	-1.00E+10	-1.00E+10	-1.00E+10	-1.00E+10	-1.00E+10	-1.00E+10	0.59	-1.00E+10	-1.00E+10	-1.00E+10	-1.00E+10	-1.00E+10	-1.00E+10
							25.3	-1.00E+10	370.61	0.925	8.475	1.48	0.215	0.02	-1.00E+10	-1.00E+10	-1.00E+10	-1.00E+10	-1.00E+10	2.96	-1.00E+10	-1.00E+10	-1.00E+10	-1.00E+10	-1.00E+10	-1.00E+10
							35	-1.00E+10	335.03	1.145	13.23	4.715	0.175	-0.005	-1.00E+10	-1.00E+10	-1.00E+10	-1.00E+10	-1.00E+10	-1.00E+10	-1.00E+10	-1.00E+10	-1.00E+10	-1.00E+10	-1.00E+10	-1.00E+10
							49.8	-1.00E+10	310.81	1.53	23.265	9.62	0.01	-0.015	-1.00E+10	-1.00E+10	-1.00E+10	-1.00E+10	-1.00E+10	-1.00E+10	-1.00E+10	-1.00E+10	-1.00E+10	-1.00E+10	-1.00E+10	-1.00E+10
							49.8	-1.00E+10	-1.00E+10	-1.00E+10	-1.00E+10	-1.00E+10	-1.00E+10	-1.00E+10	-1.00E+10	-1.00E+10	-1.00E+10	-1.00E+10	-1.00E+10	-1.00E+10	-1.00E+10	-1.00E+10	-1.00E+10	-1.00E+10	-1.00E+10	-1.00E+10
							49.9	-1.00E+10	-1.00E+10	1.35	17.855	7.435	0.02	-0.01	-1.00E+10	-1.00E+10	-1.00E+10	-1.00E+10	-1.00E+10	-1.00E+10	-1.00E+10	-1.00E+10	-1.00E+10	-1.00E+10	-1.00E+10	-1.00E+10
							75.1	-1.00E+10	298.66	1.67	25.235	11.24	0.005	-0.01	-1.00E+10	-1.00E+10	-1.00E+10	-1.00E+10	-1.00E+10	0.07	-1.00E+10	-1.00E+10	-1.00E+10	-1.00E+10	-1.00E+10	-1.00E+10
							99.7	-1.00E+10	275.13	1.895	31.525	14.315	0	-0.015	-1.00E+10	-1.00E+10	-1.00E+10	-1.00E+10	-1.00E+10	0.04	-1.00E+10	-1.00E+10	-1.00E+10	-1.00E+10	-1.00E+10	-1.00E+10
							114.9	32.8023	276.33	1.885	32.995	14.67	0	-0.01	-1.00E+10	-1.00E+10	-1.00E+10	-1.00E+10	-1.00E+10	-1.00E+10	-1.00E+10	-1.00E+10	-1.00E+10	-1.00E+10	-1.00E+10	-1.00E+10
							115	-1.00E+10	-1.00E+10	-1.00E+10	-1.00E+10	-1.00E+10	-1.00E+10	-1.00E+10	-1.00E+10	-1.00E+10	-1.00E+10	-1.00E+10	-1.00E+10	-1.00E+10	-1.00E+10	-1.00E+10	-1.00E+10	-1.00E+10	-1.00E+10	-1.00E+10
							124.3	-1.00E+10	278.59	1.86	34.36	14.995	0	-0.015	-1.00E+10	-1.00E+10	-1.00E+10	-1.00E+10	-1.00E+10	-1.00E+10	-1.00E+10	-1.00E+10	-1.00E+10	-1.00E+10	-1.00E+10	-1.00E+10
							139.1	-1.00E+10	-1.00E+10	-1.00E+10	-1.00E+10	-1.00E+10	-1.00E+10	-1.00E+10	-1.00E+10	-1.00E+10	-1.00E+10	-1.00E+10	-1.00E+10	-1.00E+10	-1.00E+10	-1.00E+10	-1.00E+10	-1.00E+10	-1.00E+10	-1.00E+10
							139.2	33.2321	277.59	1.83	34.66	15.225	0.005	-0.01	-1.00E+10	-1.00E+10	-1.00E+10	-1.00E+10	-1.00E+10	-1.00E+10	-1.00E+10	-1.00E+10	-1.00E+10	-1.00E+10	-1.00E+10	-1.00E+10
							148.8	-1.00E+10	270.06	1.81	35.625	15.535	0	0	-1.00E+10	-1.00E+10	-1.00E+10	-1.00E+10	-1.00E+10	-1.00E+10	-1.00E+10	-1.00E+10	-1.00E+10	-1.00E+10	-1.00E+10	-1.00E+10
							159	-1.00E+10	-1.00E+10	-1.00E+10	-1.00E+10	-1.00E+10	-1.00E+10	-1.00E+10	-1.00E+10	-1.00E+10	-1.00E+10	-1.00E+10	-1.00E+10	-1.00E+10	-1.00E+10	-1.00E+10	-1.00E+10	-1.00E+10	-1.00E+10	-1.00E+10
							159	-1.00E+10	-1.00E+10	1.6	30.75	14.65	0	-0.015	-1.00E+10	-1.00E+10	-1.00E+10	-1.00E+10	-1.00E+10	-1.00E+10	-1.00E+10	-1.00E+10	-1.00E+10	-1.00E+10	-1.00E+10	-1.00E+10
							173.9	34.1141	267.11	1.27	21.81	13.08	0	-0.005	-1.00E+10	-1.00E+10	-1.00E+10	-1.00E+10	-1.00E+10	-1.00E+10	-1.00E+10	-1.00E+10	-1.00E+10	-1.00E+10	-1.00E+10	-1.00E+10
							174	-1.00E+10	268	1.23	20.685	12.81	0	-0.005	-1.00E+10	-1.00E+10	-1.00E+10	-1.00E+10	-1.00E+10	-1.00E+10	-1.00E+10	-1.00E+10	-1.00E+10	-1.00E+10	-1.00E+10	-1.00E+10
							199.3	-1.00E+10	276.24	0.945	12.42	11.575	0	-0.01	-1.00E+10	-1.00E+10	-1.00E+10	-1.00E+10	-1.00E+10	-1.00E+10	-1.00E+10	-1.00E+10	-1.00E+10	-1.00E+10	-1.00E+10	-1.00E+10
							223.8	-1.00E+10	282.46	0.88	9.885	11.53	0	-0.01	-1.00E+10	-1.00E+10	-1.00E+10	-1.00E+10	-1.00E+10	-1.00E+10	-1.00E+10	-1.00E+10	-1.00E+10	-1.00E+10	-1.00E+10	-1.00E+10
							249.4	-1.00E+10	283.68	0.875	9.22	11.93	-0.005	-0.01	-1.00E+10	-1.00E+10	-1.00E+10	-1.00E+10	-1.00E+10	-1.00E+10	-1.00E+10	-1.00E+10	-1.00E+10	-1.00E+10	-1.00E+10	-1.00E+10
							298.5	-1.00E+10	290.55	0.865	7.31	12.31	-0.01	-0.01	-1.00E+10	-1.00E+10	-1.00E+10	-1.00E+10	-1.00E+10	-1.00E+10	-1.00E+10	-1.00E+10	-1.00E+10	-1.00E+10	-1.00E+10	-1.00E+10
							348	-1.00E+10	-1.00E+10	0.865	6.835	12.405	-0.01	-1.00E+10	-1.00E+10	-1.00E+10	-1.00E+10	-1.00E+10	-1.00E+10	-1.00E+10	-1.00E+10	-1.00E+10	-1.00E+10	-1.00E+10	-1.00E+10	-1.00E+10
							398	-1.00E+10	295.64	0.86	6.7	12.445	-0.01	-1.00E+10	-1.00E+10	-1.00E+10	-1.00E+10	-1.00E+10	-1.00E+10	-1.00E+10	-1.00E+10	-1.00E+10	-1.00E+10	-1.00E+10	-1.00E+10	-1.00E+10
MR04-05	A04058	B	2004-09-13T20:19	188.666	75.805	1747	0	-1.00E+10	-1.00E+10	-1.00E+10	-1.00E+10	-1.00E+10	-1.00E+10	-1.00E+10	-1.00E+10	-1.00E+10	-1.00E+10	-1.00E+10	-1.00E+10	0.22	-1.00E+10	-1.00E+10	-1.00E+10	-1.00E+10	-1.00E+10	-1.00E+10
							5.6	-1.00E+10	372.975	0.71	5.295	0	-0.01	0.015	-1.00E+10	-1.00E+10	7.75	3.98	0.65	-1.00E+10	-1.00E+10	-1.00E+10	-1.00E+10	-1.00E+10	-1.00E+10	-1.00E+10
							5.6	-1.00E+10	-1.00E+10	-1.00E+10	-1.00E+10	-1.00E+10	-1.00E+10	-1.00E+10	-1.00E+10	-1.00E+10	-1.00E+10	-1.00E+10	-1.00E+10	-1.00E+10	-1.00E+10	-1.00E+10	-1.00E+10	-1.00E+10	-1.00E+10	-1.00E+10
							5.6	-1.00E+10	-1.00E+10	-1.00E+10	-1.00E+10	-1.00E+10	-1.00E+10	-1.00E+10	-1.00E+10	-1.00E+10	-1.00E+10	-1.00E+10	-1.00E+10	-1.00E+10	-1.00E+10	-1.00E+10	-1.00E+10	-1.00E+10	-1.00E+10	-1.00E+10
							10.5	-1.00E+10	-1.00E+10	0.72	5.06	0	-0.005	0	-1.00E+10	-1.00E+10	-1.00E+10	-1.00E+10	-1.00E+10	-1.00E+10	-1.00E+10	-1.00E+10	-1.00E+10	-1.00E+10	-1.00E+10	-1.00E+10
							25.5	-1.00E+10	397.38	0.835	5.835	0.23	0.005	0.005	-1.00E+10	-1.00E+10	7.39	3.89	0.6	-1.00E+10	-1.00E+10	-1.00E+10	-1.00E+10	-1.00E+10	-1.00E+10	-1.00E+10
							35.4	-1.00E+10	365.03	1.07	9.95	2.725	0.09	0.175	-1.00E+10	-1.00E+10	-1.00E+10	-1.00E+10	-1.00E+10	-1.00E+10	-1.00E+10	-1.00E+10	-1.00E+10	-1.00E+10	-1.00E+10	-1.00E+10
							50.4	-1.00E+10	327.11	1.445	20.71	8.415	0.06	0.025	-1.00E+10	-1.00E+10	7.13	3.65	0.54	-1.00E+10	-1.00E+10	-1.00E+10	-1.00E+10	-1.00E+10	-1.00E+10	-1.00E+10
							51.2	-1.00E+10	-1.00E+10	1.395	18.705	7.655	0.075	0.035	-1.00E+10	-1.00E+10	-1.00E+10	-1.00E+10	-1.00E+10	-1.00E+10	-1.00E+10	-1.00E+10	-1.00E+10	-1.00E+10	-1.00E+10	-1.00E+10
							51.2	-1.00E+10	-1.00E+10	-1.00E+10	-1.00E+10	-1.00E+10	-1.00E+10	-1.00E+10	-1.00E+10	-1.00E+10	-1.00E+10	-1.00E+10	-1.00E+10	-1.00E+10	-1.00E+10	-1.00E+10	-1.00E+10	-1.00E+10	-1.00E+10	-1.00E+10
							75.1	-1.00E+10	310.23	1.695	28.595	11.91	0	-0.005	-1.00E+10	-1.00E+10	7	3.66	0.55	-1.00E+10	-1.00E+10	-1.00E+10	-1.00E+10	-1.00E+10	-1.00E+10	-1.00E+10
							99.9	-1.00E+10	291.595	1.775	29.495	13.365	0	-0.01	-1.00E+10	-1.00E+10	6.56	3.32	0.46	-1.00E+10	-1.00E+10	-1.00E+10	-1.00E+10	-1.00E+10	-1.00E+10	-1.00E+10
							118.1	32.8109	282.26	1.81	31.06	14.25	0	0	-1.00E+10	-1.00E+10	6.34	3.18	0.465	-1.00E+10	-1.00E+10	-1.00E+10	-1.00E+10	-1.00E+10	-1.00E+10	-1.00E+10
							118.2	-1.00E+10	-1.00E+10	-1.00E+10	-1.00E+10	-1.00E+10	-1.00E+10	-1.00E+10	-1.00E+10	-1.00E+10	-1.00E+10	-1.00E+10	-1.00E+10	-1.00E+10	-1.00E+10	-1.00E+10	-1.00E+10	-1.00E+10	-1.00E+10	-1.00E+10
							124.8	-1.00E+10	283.17	1.79	31.695	14.555	-0.005	-0.005	-1.00E+10	-1.00E+10	6.2	3.12	0.41	-1.00E+10	-1.00E+10	-1.00E+10	-1.00E+10	-1.00E+10	-1.00E+10	-1.00E+10
							135.9	-1.00E+10	-1.00E+10	-1.00E+10	-1.00E+10	-1.00E+10	-1.00E+10	-1.00E+10	-1.00E+10	-1.00E+10	-1.00E+10	-1.00E+10	-1.00E+10	-1.00E+10	-1.00E+10	-1.00E+10	-1.00E+10	-1.00E+10	-1.00E+10	-1.00E+10
							136	33.199	279.81	1.78	32.375	14.87	0	-0.005	-1.00E+10	-1.00E+10	6.09	3.11	0.43	-1.00E+10	-1.00E+10	-1.00E+10	-1.00E+10	-1.00E+10	-1.00E+10	-1.00E+10
							149.8	-1.00E+10	274.84	1.675	31.35	14.87	0.005	0.01	-1.00E+10	-1.00E+10	6.01	3.02	0.38	-1.00E+10	-1.00E+10	-1.00E+10	-1.00E+10	-1.00E+10	-1.00E+10	-1.00E+10
							159.3	-1.00E+10	-1.00E+10	-1.00E+10	-1.00E+10	-1.00E+10	-1.00E+10	-1.00E+10	-1.00E+10	-1.00E+10	-1.00E+10	-1.00E+10	-1.00E+10	-1.00E+10	-1.00E+10	-1.00E+10	-1.00E+10	-1.00E+10	-1.00E+10	-1.00E+10
							159.3	-1.00E+10	-1.00E+10	1.59	30.095	14.68	0	-0.005	-1.00E+10	-1.00E+10	-1.00E+10	-1.00E+10	-1.00E+10	-1.00E+10	-1.00E+10	-1.00E+10	-1.00E+10	-1.00E+10	-1.00E+10	-1.00E+10
							174.5	-1.00E+10	258.46	1.325	23.865	13.66	-0.005	-0.005	-1.00E+10	-1.00E+10	5.89	2.83	0.31	-1.00E+10	-1.00E+10	-1.00E+10	-1.00E+10	-1.00E+10	-1.00E+10	-1.00E+10
							199.2	-1.00E+10	253.53	1.135	20.075	12.945	-0.005	-0.01	-1.00E+10	-1.00E+10	6.07	2.86	0.3	-1.00E+10	-1.00E+10	-1.00E+10	-1.00E+10	-1.00E+10	-1.00E+10	-1.00E+10
							204.9	34.4529	255.96	1.085	18.015	12.65	0	0.03	-1.00E+10	-1.00E+10	6.16	3.09	0.32	-1.00E+10	-1.00E+10	-1.00E+10	-1.00E+10	-1.00E+10	-1.00E+10	-1.00E+10
							204.9	-1.00E+10	-1.00E+10	-1.00E+10	-1.00E+10	-1.00E+10	-1.00E+10	-1.00E+10	-1.00E+10	-1.00E+10	-1.00E+10	-1.00E+10	-1.00E+10	-1.00E+10	-1.00E+10	-1.00E+10	-1.00E+10	-1.00E+10	-1.00E+10	-1.00E+10
							224.1	-1.00E+10	255.28	1.045	17.4	12.87	-0.005	-0.005	-1.00E+10	-1.00E+10	6.15	2.91	0.32	-1.00E+10	-1.00E+10	-1.00E+10	-1.00E+10	-1.00E+10	-1.00E+10	-1.00E+10
							248.9	-1.00E+10	278.46	0.905	11.065	12.275	-0.005	0	-1.00E+10	-1.00E+10	6.33	2.97	0.34	-1.00E+10	-1.00E+10	-1.00E+10	-1.00E+10	-1.00E+10	-1.00E+10	-1.00E+10
							298.4	-1.00E+10	279.375	0.91	10.395	12.935	-0.005	-0.01	-1.00E+10	-1.00E+10	6	2.87	0.33	-1.00E+10	-1.00E+10	-1.00E+10	-1.00E+10	-1.00E+10	-1.00E+10	-1.00E+10
							348.4	-1.00E+10	-1.00E+10	0.88	8.49	12.735	-0.01	-1.00E+10	-1.00E+10	-1.00E+10	-1.00E+10	-1.00E+10	-1.00E+10	-1.00E+10	-1.00E+10	-1.00E+10	-1.00E+10	-1.00E+10	-1.00E+10	-1.00E+10
							397.9	-1.00E+10	292.54	0.87	7.655	12.61	-0.01	-1.00E+10	-1.00E+10	-1.00E+10	5.65	2.68	0.32	-1.00E+10	-1.00E+10	-1.00E+10	-1.00E+10	-1.00E+10	-1.00E+10	-1.00E+10
MR04-05	A04059	B	2004-09-14T01:45	189.552	75.643	1398	0	-1.00E+10	-1.00E+10	-1.00E+10	-1.00E+10	-1.00E+10	-1.00E+10	-1.00E+10	-1.00E+10	-1.00E+10	-1.00E+10	-1.00E+10	-1.00E+10	0.17	0.06	0.02	0.02	0	0.08	-1.00E+10
							5.1	-1.00E+10	372.05	0.685	4.71	-0.01	0	0.015	1993.3	-1.00E+10	7.88	4.04	0.71	-1.00E+10	-1.00E+10	-1.00E+10	-1.00E+10	-1.00E+10	-1.00E+10	-1.00E+10
							5.1	-1.00E+10	-1.00E+10	-1.00E+10	-1.00E+10	-1.00E+10	-1.00E+10	-1.00E+10	-1.00E+10	-1.00E+10	-1.00E+10	-1.00E+10	-1.00E+10	-1.00E+10	-1.00E+10	-1.00E+10	-1.00E+10	-1.00E+10	-1.00E+10	-1.00E+10
							5.1	-1.00E+10	-1.00E+10	-1.00E+10	-1.00E+10	-1.00E+10	-1.00E+10	-1.00E+10	-1.00E+10	-1.00E+10	-1.00E+10	-1.00E+10	-1.00E+10	0.17	0.05	0.03	0.02	0.01	0.06	-1.00E+10
							9.9	-1.00E+10	-1.00E+10	0.715	4.72	-0.015	0.01	0.025	2064.5	-1.00E+10	-1.00E+10	-1.00E+10	-1.00E+10	-1.00E+10	-1.00E+10	-1.00E+10	-1.00E+10	-1.00E+10	-1.00E+10	-1.00E+10
							14.9	-1.00E+10	-1.00E+10	-1.00E+10	-1.00E+10	-1.00E+10	-1.00E+10	-1.00E+10	-1.00E+10	-1.00E+10	-1.00E+10	-1.00E+10	-1.00E+10	0.22	0.06	0.03	0.02	0.01	0.09	-1.00E+10
							25	-1.00E+10	-1.00E+10	-1.00E+10	-1.00E+10	-1.00E+10	-1.00E+10	-1.00E+10	-1.00E+10	-1.00E+10	-1.00E+10	-1.00E+10	-1.00E+10	0.71	0.34	0.09	0.07	0.02	0.26	-1.00E+10
							25.1	-1.00E+10	382.24	0.875	7.74	0.705	0.08	0.01	2174.7	-1.00E+10	7.59	4.05	0.72	-1.00E+10	-1.00E+10	-1.00E+10	-1.00E+10	-1.00E+10	-1.00E+10	-1.00E+10
							35.3	-1.00E+10	349.18	1.06	11.445	3.445	0.215	0.025	2181	-1.00E+10	-1.00E+10	-1.00E+10	-1.00E+10	-1.00E+10	-1.00E+10	-1.00E+10	-1.00E+10	-1.00E+10	-1.00E+10	-1.00E+10
							50.2	-1.00E+10	-1.00E+10	1.27	15.695	6.445	0.055	-0.005	-1.00E+10	-1.00E+10	-1.00E+10	-1.00E+10	-1.00E+10	-1.00E+10	-1.00E+10	-1.00E+10	-1.00E+10	-1.00E+10	-1.00E+10	-1.00E+10
							50.3	-1.00E+10	318.26	1.42	20.39	8.43	0.035	0	2194	-1.00E+10	7.27	3.87	0.66	-1.00E+10	-1.00E+10	-1.00E+10	-1.00E+10	-1.00E+10	-1.00E+10	-1.00E+10
							50.3	-1.00E+10	-1.00E+10	-1.00E+10	-1.00E+10	-1.00E+10	-1.00E+10	-1.00E+10	-1.00E+10	-1.00E+10	-1.00E+10	-1.00E+10	-1.00E+10	0.37	0.05	0.13	0.05	0.08	0.18	-1.00E+10
							74.9	-1.00E+10	302.44	1.655	25.99	11.425	0.02	0	2220.8	-1.00E+10	7.15	3.83	0.65	-1.00E+10	-1.00E+10	-1.00E+10	-1.00E+10	-1.00E+10	-1.00E+10	-1.00E+10
							75	-1.00E+10	-1.00E+10	-1.00E+10	-1.00E+10	-1.00E+10	-1.00E+10	-1.00E+10	-1.00E+10	-1.00E+10	-1.00E+10	-1.00E+10	-1.00E+10	0.08	0.02	0.01	0.01	0	0.04	-1.00E+10
							99.6	-1.00E+10	277.33	1.865	31.205	14.24	0.015	-0.005	2241.6	-1.00E+10	6.78	3.56	0.6	-1.00E+10	-1.00E+10	-1.00E+10	-1.00E+10	-1.00E+10	-1.00E+10	-1.00E+10
							114.3	32.7938	275.34	1.885	33.255	14.69	0.015	-0.01	2249	-1.00E+10	6.755	3.525	0.555	-1.00E+10	-1.00E+10	-1.00E+10	-1.00E+10	-1.00E+10	-1.00E+10	-1.00E+10
							114.4	-1.00E+10	-1.00E+10	-1.00E+10	-1.00E+10	-1.00E+10	-1.00E+10	-1.00E+10	-1.00E+10	-1.00E+10	-1.00E+10	-1.00E+10	-1.00E+10	-1.00E+10	-1.00E+10	-1.00E+10	-1.00E+10	-1.00E+10	-1.00E+10	-1.00E+10
							123.9	-1.00E+10	281.75	1.795	32.46	14.74	0.01	-0.005	2261.6	-1.00E+10	6.38	3.26	0.48	-1.00E+10	-1.00E+10	-1.00E+10	-1.00E+10	-1.00E+10	-1.00E+10	-1.00E+10
							132.8	33.112	280.35	1.785	32.595	14.89	0.015	-0.005	2269	-1.00E+10	6.3	3.17	0.46	-1.00E+10	-1.00E+10	-1.00E+10	-1.00E+10	-1.00E+10	-1.00E+10	-1.00E+10
							149	-1.00E+10	274.4	1.71	31.94	14.99	0.02	-0.01	2276	-1.00E+10	6.13	3.06	0.48	-1.00E+10	-1.00E+10	-1.00E+10	-1.00E+10	-1.00E+10	-1.00E+10	-1.00E+10
							167.6	-1.00E+10	-1.00E+10	1.615	30.46	14.795	0.02	-0.005	-1.00E+10	-1.00E+10	-1.00E+10	-1.00E+10	-1.00E+10	-1.00E+10	-1.00E+10	-1.00E+10	-1.00E+10	-1.00E+10	-1.00E+10	-1.00E+10
							167.6	-1.00E+10	-1.00E+10	-1.00E+10	-1.00E+10	-1.00E+10	-1.00E+10	-1.00E+10	-1.00E+10	-1.00E+10	-1.00E+10	-1.00E+10	-1.00E+10	-1.00E+10	-1.00E+10	-1.00E+10	-1.00E+10	-1.00E+10	-1.00E+10	-1.00E+10
							174	-1.00E+10	263.43	1.46	27.155	14.315	0.005	-0.005	2284	-1.00E+10	6.01	2.95	0.42	-1.00E+10	-1.00E+10	-1.00E+10	-1.00E+10	-1.00E+10	-1.00E+10	-1.00E+10
							199.1	-1.00E+10	-1.00E+10	1.215	22.41	13.42	0.01	-0.01	2278.4	-1.00E+10	6.08	2.85	0.38	-1.00E+10	-1.00E+10	-1.00E+10	-1.00E+10	-1.00E+10	-1.00E+10	-1.00E+10
							216.9	-1.00E+10	-1.00E+10	-1.00E+10	-1.00E+10	-1.00E+10	-1.00E+10	-1.00E+10	-1.00E+10	-1.00E+10	-1.00E+10	-1.00E+10	-1.00E+10	-1.00E+10	-1.00E+10	-1.00E+10	-1.00E+10	-1.00E+10	-1.00E+10	-1.00E+10
							216.9	34.545	250.2	1.09	19.245	13.16	0.005	-0.01	2283.2	-1.00E+10	6.25	3.02	0.35	-1.00E+10	-1.00E+10	-1.00E+10	-1.00E+10	-1.00E+10	-1.00E+10	-1.00E+10
							223.5	-1.00E+10	252.73	1.055	18.3	13.075	0.015	-0.005	2275.8	-1.00E+10	6.34	3.01	0.38	-1.00E+10	-1.00E+10	-1.00E+10	-1.00E+10	-1.00E+10	-1.00E+10	-1.00E+10
							248.1	-1.00E+10	273.65	0.935	12.22	12.575	0.01	-0.01	2289.3	-1.00E+10	6.39	3.01	0.42	-1.00E+10	-1.00E+10	-1.00E+10	-1.00E+10	-1.00E+10	-1.00E+10	-1.00E+10
							297.8	-1.00E+10	284.085	0.9	8.935	12.795	0.015	-0.01	2293.2	-1.00E+10	5.97	2.92	0.4	-1.00E+10	-1.00E+10	-1.00E+10	-1.00E+10	-1.00E+10	-1.00E+10	-1.00E+10
							348	-1.00E+10	-1.00E+10	0.865	6.9	12.43	0.01	-1.00E+10	-1.00E+10	-1.00E+10	-1.00E+10	-1.00E+10	-1.00E+10	-1.00E+10	-1.00E+10	-1.00E+10	-1.00E+10	-1.00E+10	-1.00E+10	-1.00E+10
							397.7	-1.00E+10	293.98	0.87	7.185	12.545	0.005	-1.00E+10	-1.00E+10	-1.00E+10	5.79	2.69	0.38	-1.00E+10	-1.00E+10	-1.00E+10	-1.00E+10	-1.00E+10	-1.00E+10	-1.00E+10
MR04-05	A04060	B	2004-09-14T05:24	191.003	75.419	237	0	-1.00E+10	-1.00E+10	-1.00E+10	-1.00E+10	-1.00E+10	-1.00E+10	-1.00E+10	-1.00E+10	-1.00E+10	-1.00E+10	-1.00E+10	-1.00E+10	-1.00E+10	-1.00E+10	-1.00E+10	-1.00E+10	-1.00E+10	-1.00E+10	-1.00E+10
							5.2	-1.00E+10	374.14	0.62	2.67	-0.01	0.005	0.015	1924.2	-1.00E+10	7.8	3.98	0.69	-1.00E+10	-1.00E+10	-1.00E+10	-1.00E+10	-1.00E+10	-1.00E+10	-1.00E+10
							5.2	-1.00E+10	-1.00E+10	-1.00E+10	-1.00E+10	-1.00E+10	-1.00E+10	-1.00E+10	-1.00E+10	-1.00E+10	-1.00E+10	-1.00E+10	-1.00E+10	-1.00E+10	-1.00E+10	-1.00E+10	-1.00E+10	-1.00E+10	-1.00E+10	-1.00E+10
							10.2	-1.00E+10	-1.00E+10	0.65	2.93	-0.01	0.005	0.025	1978.3	-1.00E+10	-1.00E+10	-1.00E+10	-1.00E+10	-1.00E+10	-1.00E+10	-1.00E+10	-1.00E+10	-1.00E+10	-1.00E+10	-1.00E+10
							25	-1.00E+10	410.99	0.785	4.135	0.175	0.015	0.045	2168.7	-1.00E+10	7.81	4.05	0.7	-1.00E+10	-1.00E+10	-1.00E+10	-1.00E+10	-1.00E+10	-1.00E+10	-1.00E+10
							35.1	-1.00E+10	390.54	0.965	7.5	1.19	0.04	0.105	2206	-1.00E+10	-1.00E+10	-1.00E+10	-1.00E+10	-1.00E+10	-1.00E+10	-1.00E+10	-1.00E+10	-1.00E+10	-1.00E+10	-1.00E+10
							49.6	-1.00E+10	-1.00E+10	-1.00E+10	-1.00E+10	-1.00E+10	-1.00E+10	-1.00E+10	-1.00E+10	-1.00E+10	-1.00E+10	-1.00E+10	-1.00E+10	-1.00E+10	-1.00E+10	-1.00E+10	-1.00E+10	-1.00E+10	-1.00E+10	-1.00E+10
							49.6	-1.00E+10	335.74	1.435	19.93	7.96	0.1	0.205	2225.1	-1.00E+10	7.22	3.72	0.58	-1.00E+10	-1.00E+10	-1.00E+10	-1.00E+10	-1.00E+10	-1.00E+10	-1.00E+10
							49.6	-1.00E+10	-1.00E+10	1.185	12.07	3.85	0.11	0.195	-1.00E+10	-1.00E+10	-1.00E+10	-1.00E+10	-1.00E+10	-1.00E+10	-1.00E+10	-1.00E+10	-1.00E+10	-1.00E+10	-1.00E+10	-1.00E+10
							75.2	-1.00E+10	323.97	1.68	29.7	11.03	0.08	0.51	2241.1	-1.00E+10	7.06	3.71	0.63	-1.00E+10	-1.00E+10	-1.00E+10	-1.00E+10	-1.00E+10	-1.00E+10	-1.00E+10
							99.6	-1.00E+10	308.68	1.735	32.275	12.8	0.045	0.05	2254.6	-1.00E+10	6.75	3.46	0.56	-1.00E+10	-1.00E+10	-1.00E+10	-1.00E+10	-1.00E+10	-1.00E+10	-1.00E+10
							107.5	32.8033	314.56	1.735	33.255	12.655	0.065	0.12	2260.2	-1.00E+10	6.78	3.58	0.52	-1.00E+10	-1.00E+10	-1.00E+10	-1.00E+10	-1.00E+10	-1.00E+10	-1.00E+10
							107.6	-1.00E+10	-1.00E+10	-1.00E+10	-1.00E+10	-1.00E+10	-1.00E+10	-1.00E+10	-1.00E+10	-1.00E+10	-1.00E+10	-1.00E+10	-1.00E+10	-1.00E+10	-1.00E+10	-1.00E+10	-1.00E+10	-1.00E+10	-1.00E+10	-1.00E+10
							123.8	-1.00E+10	309.29	1.815	37.08	13.87	0.025	0.015	2263	-1.00E+10	6.87	3.6	0.61	-1.00E+10	-1.00E+10	-1.00E+10	-1.00E+10	-1.00E+10	-1.00E+10	-1.00E+10
							134.9	33.2142	298.45	1.795	35.755	14.18	0.035	0.025	2270.5	-1.00E+10	6.45	3.37	0.53	-1.00E+10	-1.00E+10	-1.00E+10	-1.00E+10	-1.00E+10	-1.00E+10	-1.00E+10
							134.9	-1.00E+10	-1.00E+10	-1.00E+10	-1.00E+10	-1.00E+10	-1.00E+10	-1.00E+10	-1.00E+10	-1.00E+10	-1.00E+10	-1.00E+10	-1.00E+10	-1.00E+10	-1.00E+10	-1.00E+10	-1.00E+10	-1.00E+10	-1.00E+10	-1.00E+10
							149.4	-1.00E+10	269.74	1.42	24.31	14.24	0.02	0.02	2282.4	-1.00E+10	-1.00E+10	-1.00E+10	-1.00E+10	-1.00E+10	-1.00E+10	-1.00E+10	-1.00E+10	-1.00E+10	-1.00E+10	-1.00E+10
							149.5	-1.00E+10	-1.00E+10	1.51	26.515	14.435	0.02	0.015	-1.00E+10	-1.00E+10	-1.00E+10	-1.00E+10	-1.00E+10	-1.00E+10	-1.00E+10	-1.00E+10	-1.00E+10	-1.00E+10	-1.00E+10	-1.00E+10
							149.5	-1.00E+10	-1.00E+10	-1.00E+10	-1.00E+10	-1.00E+10	-1.00E+10	-1.00E+10	-1.00E+10	-1.00E+10	-1.00E+10	-1.00E+10	-1.00E+10	-1.00E+10	-1.00E+10	-1.00E+10	-1.00E+10	-1.00E+10	-1.00E+10	-1.00E+10
							173.9	-1.00E+10	249.69	1.24	22.835	14.155	0.02	0.02	2284.8	-1.00E+10	5.39	2.61	0.32	-1.00E+10	-1.00E+10	-1.00E+10	-1.00E+10	-1.00E+10	-1.00E+10	-1.00E+10
							199.7	-1.00E+10	242.48	1.275	25.925	14.425	0.025	0.035	2287.5	-1.00E+10	5.69	2.78	0.35	-1.00E+10	-1.00E+10	-1.00E+10	-1.00E+10	-1.00E+10	-1.00E+10	-1.00E+10
							205.5	34.6702	243.84	1.255	25.105	14.395	0.03	0.04	2289.1	-1.00E+10	5.37	2.84	0.28	-1.00E+10	-1.00E+10	-1.00E+10	-1.00E+10	-1.00E+10	-1.00E+10	-1.00E+10
							205.5	-1.00E+10	-1.00E+10	-1.00E+10	-1.00E+10	-1.00E+10	-1.00E+10	-1.00E+10	-1.00E+10	-1.00E+10	-1.00E+10	-1.00E+10	-1.00E+10	-1.00E+10	-1.00E+10	-1.00E+10	-1.00E+10	-1.00E+10	-1.00E+10	-1.00E+10
							223.4	-1.00E+10	253.29	1.135	21.185	14.25	0.035	0.01	2293.6	-1.00E+10	5.41	2.65	0.31	-1.00E+10	-1.00E+10	-1.00E+10	-1.00E+10	-1.00E+10	-1.00E+10	-1.00E+10
							238.3	34.7655	256.28	1.1	20.045	14.2	0.025	-1.00E+10	2291.7	-1.00E+10	5.78	3.01	0.35	-1.00E+10	-1.00E+10	-1.00E+10	-1.00E+10	-1.00E+10	-1.00E+10	-1.00E+10
							238.4	-1.00E+10	-1.00E+10	-1.00E+10	-1.00E+10	-1.00E+10	-1.00E+10	-1.00E+10	-1.00E+10	-1.00E+10	-1.00E+10	-1.00E+10	-1.00E+10	-1.00E+10	-1.00E+10	-1.00E+10	-1.00E+10	-1.00E+10	-1.00E+10	-1.00E+10
MR04-05	A04061	B	2004-09-14T09:00	190.249	75.543	555	0	-1.00E+10	-1.00E+10	-1.00E+10	-1.00E+10	-1.00E+10	-1.00E+10	-1.00E+10	-1.00E+10	-1.00E+10	-1.00E+10	-1.00E+10	-1.00E+10	-1.00E+10	-1.00E+10	-1.00E+10	-1.00E+10	-1.00E+10	-1.00E+10	-1.00E+10
							5.1	-1.00E+10	374.035	0.625	2.605	-0.04	0.005	0.045	1928.8	-1.00E+10	-1.00E+10	-1.00E+10	-1.00E+10	-1.00E+10	-1.00E+10	-1.00E+10	-1.00E+10	-1.00E+10	-1.00E+10	-1.00E+10
							5.1	-1.00E+10	-1.00E+10	-1.00E+10	-1.00E+10	-1.00E+10	-1.00E+10	-1.00E+10	-1.00E+10	-1.00E+10	-1.00E+10	-1.00E+10	-1.00E+10	-1.00E+10	-1.00E+10	-1.00E+10	-1.00E+10	-1.00E+10	-1.00E+10	-1.00E+10
							10.1	-1.00E+10	-1.00E+10	0.64	2.73	-0.02	0.005	0.02	1955.4	-1.00E+10	-1.00E+10	-1.00E+10	-1.00E+10	-1.00E+10	-1.00E+10	-1.00E+10	-1.00E+10	-1.00E+10	-1.00E+10	-1.00E+10
							24.9	-1.00E+10	405.63	0.765	4.085	0	0.005	0.02	2162	-1.00E+10	-1.00E+10	-1.00E+10	-1.00E+10	-1.00E+10	-1.00E+10	-1.00E+10	-1.00E+10	-1.00E+10	-1.00E+10	-1.00E+10
							35	-1.00E+10	395.2	0.895	5.885	0.605	0.03	0.08	2206.8	-1.00E+10	-1.00E+10	-1.00E+10	-1.00E+10	-1.00E+10	-1.00E+10	-1.00E+10	-1.00E+10	-1.00E+10	-1.00E+10	-1.00E+10
							47.7	-1.00E+10	-1.00E+10	-1.00E+10	-1.00E+10	-1.00E+10	-1.00E+10	-1.00E+10	-1.00E+10	-1.00E+10	-1.00E+10	-1.00E+10	-1.00E+10	-1.00E+10	-1.00E+10	-1.00E+10	-1.00E+10	-1.00E+10	-1.00E+10	-1.00E+10
							47.7	-1.00E+10	-1.00E+10	1.35	15.145	6.025	0.13	0.23	-1.00E+10	-1.00E+10	-1.00E+10	-1.00E+10	-1.00E+10	-1.00E+10	-1.00E+10	-1.00E+10	-1.00E+10	-1.00E+10	-1.00E+10	-1.00E+10
							50.5	-1.00E+10	326.27	1.51	21.66	9.215	0.065	0.075	2215.5	-1.00E+10	-1.00E+10	-1.00E+10	-1.00E+10	-1.00E+10	-1.00E+10	-1.00E+10	-1.00E+10	-1.00E+10	-1.00E+10	-1.00E+10
							74.8	-1.00E+10	308.45	1.64	25.19	11.4	0.02	0.02	2234.1	-1.00E+10	-1.00E+10	-1.00E+10	-1.00E+10	-1.00E+10	-1.00E+10	-1.00E+10	-1.00E+10	-1.00E+10	-1.00E+10	-1.00E+10
							99.9	-1.00E+10	292.12	1.745	28.765	13.38	0.015	0.01	2249.2	-1.00E+10	-1.00E+10	-1.00E+10	-1.00E+10	-1.00E+10	-1.00E+10	-1.00E+10	-1.00E+10	-1.00E+10	-1.00E+10	-1.00E+10
							112.7	-1.00E+10	-1.00E+10	-1.00E+10	-1.00E+10	-1.00E+10	-1.00E+10	-1.00E+10	-1.00E+10	-1.00E+10	-1.00E+10	-1.00E+10	-1.00E+10	-1.00E+10	-1.00E+10	-1.00E+10	-1.00E+10	-1.00E+10	-1.00E+10	-1.00E+10
							112.8	32.8426	287.69	1.78	30.82	14.125	0.015	0.025	2255.8	-1.00E+10	-1.00E+10	-1.00E+10	-1.00E+10	-1.00E+10	-1.00E+10	-1.00E+10	-1.00E+10	-1.00E+10	-1.00E+10	-1.00E+10
							124.4	-1.00E+10	284.55	1.795	32.225	14.73	0.015	0.01	2264.5	-1.00E+10	-1.00E+10	-1.00E+10	-1.00E+10	-1.00E+10	-1.00E+10	-1.00E+10	-1.00E+10	-1.00E+10	-1.00E+10	-1.00E+10
							131.5	33.1337	283.42	1.775	32.085	14.78	0.015	0.035	2266	-1.00E+10	-1.00E+10	-1.00E+10	-1.00E+10	-1.00E+10	-1.00E+10	-1.00E+10	-1.00E+10	-1.00E+10	-1.00E+10	-1.00E+10
							131.7	-1.00E+10	-1.00E+10	-1.00E+10	-1.00E+10	-1.00E+10	-1.00E+10	-1.00E+10	-1.00E+10	-1.00E+10	-1.00E+10	-1.00E+10	-1.00E+10	-1.00E+10	-1.00E+10	-1.00E+10	-1.00E+10	-1.00E+10	-1.00E+10	-1.00E+10
							150.1	-1.00E+10	269.6	1.55	28.03	14.695	0.02	0.005	2286.1	-1.00E+10	-1.00E+10	-1.00E+10	-1.00E+10	-1.00E+10	-1.00E+10	-1.00E+10	-1.00E+10	-1.00E+10	-1.00E+10	-1.00E+10
							150.1	-1.00E+10	-1.00E+10	1.605	29.91	14.935	0.02	0.035	-1.00E+10	-1.00E+10	-1.00E+10	-1.00E+10	-1.00E+10	-1.00E+10	-1.00E+10	-1.00E+10	-1.00E+10	-1.00E+10	-1.00E+10	-1.00E+10
							150.1	-1.00E+10	-1.00E+10	-1.00E+10	-1.00E+10	-1.00E+10	-1.00E+10	-1.00E+10	-1.00E+10	-1.00E+10	-1.00E+10	-1.00E+10	-1.00E+10	-1.00E+10	-1.00E+10	-1.00E+10	-1.00E+10	-1.00E+10	-1.00E+10	-1.00E+10
							173.9	-1.00E+10	265.68	1.295	21.625	13.99	0.02	0.02	2285.4	-1.00E+10	-1.00E+10	-1.00E+10	-1.00E+10	-1.00E+10	-1.00E+10	-1.00E+10	-1.00E+10	-1.00E+10	-1.00E+10	-1.00E+10
							199.1	-1.00E+10	250.64	1.215	21.765	13.895	0.02	0.02	2284.8	-1.00E+10	-1.00E+10	-1.00E+10	-1.00E+10	-1.00E+10	-1.00E+10	-1.00E+10	-1.00E+10	-1.00E+10	-1.00E+10	-1.00E+10
							208.6	34.5866	235.95	1.175	23.37	14.01	0.015	0.04	2283.9	-1.00E+10	-1.00E+10	-1.00E+10	-1.00E+10	-1.00E+10	-1.00E+10	-1.00E+10	-1.00E+10	-1.00E+10	-1.00E+10	-1.00E+10
							208.6	-1.00E+10	-1.00E+10	-1.00E+10	-1.00E+10	-1.00E+10	-1.00E+10	-1.00E+10	-1.00E+10	-1.00E+10	-1.00E+10	-1.00E+10	-1.00E+10	-1.00E+10	-1.00E+10	-1.00E+10	-1.00E+10	-1.00E+10	-1.00E+10	-1.00E+10
							224	-1.00E+10	248.08	1.085	19.54	13.765	0.015	0.015	2286.8	-1.00E+10	-1.00E+10	-1.00E+10	-1.00E+10	-1.00E+10	-1.00E+10	-1.00E+10	-1.00E+10	-1.00E+10	-1.00E+10	-1.00E+10
							248.9	-1.00E+10	265.81	0.985	13.94	13.48	0.01	0.01	2289.7	-1.00E+10	-1.00E+10	-1.00E+10	-1.00E+10	-1.00E+10	-1.00E+10	-1.00E+10	-1.00E+10	-1.00E+10	-1.00E+10	-1.00E+10
							298.6	-1.00E+10	286.82	0.905	8.605	12.755	0.015	0.01	2296.9	-1.00E+10	-1.00E+10	-1.00E+10	-1.00E+10	-1.00E+10	-1.00E+10	-1.00E+10	-1.00E+10	-1.00E+10	-1.00E+10	-1.00E+10
							348.4	-1.00E+10	-1.00E+10	0.885	7.445	12.625	0.01	-1.00E+10	-1.00E+10	-1.00E+10	-1.00E+10	-1.00E+10	-1.00E+10	-1.00E+10	-1.00E+10	-1.00E+10	-1.00E+10	-1.00E+10	-1.00E+10	-1.00E+10
							398.1	-1.00E+10	293.86	0.885	7.655	12.635	0.01	-1.00E+10	-1.00E+10	-1.00E+10	-1.00E+10	-1.00E+10	-1.00E+10	-1.00E+10	-1.00E+10	-1.00E+10	-1.00E+10	-1.00E+10	-1.00E+10	-1.00E+10
MR04-05	A04062	B	2004-09-14T14:16	193.09	75.166	280	0	-1.00E+10	-1.00E+10	-1.00E+10	-1.00E+10	-1.00E+10	-1.00E+10	-1.00E+10	-1.00E+10	-1.00E+10	-1.00E+10	-1.00E+10	-1.00E+10	-1.00E+10	-1.00E+10	-1.00E+10	-1.00E+10	-1.00E+10	-1.00E+10	-1.00E+10
							5.2	-1.00E+10	-1.00E+10	-1.00E+10	-1.00E+10	-1.00E+10	-1.00E+10	-1.00E+10	-1.00E+10	-1.00E+10	-1.00E+10	-1.00E+10	-1.00E+10	-1.00E+10	-1.00E+10	-1.00E+10	-1.00E+10	-1.00E+10	-1.00E+10	-1.00E+10
							5.2	-1.00E+10	-1.00E+10	-1.00E+10	-1.00E+10	-1.00E+10	-1.00E+10	-1.00E+10	-1.00E+10	-1.00E+10	-1.00E+10	-1.00E+10	-1.00E+10	-1.00E+10	-1.00E+10	-1.00E+10	-1.00E+10	-1.00E+10	-1.00E+10	-1.00E+10
							5.3	-1.00E+10	-1.00E+10	-1.00E+10	-1.00E+10	-1.00E+10	-1.00E+10	-1.00E+10	-1.00E+10	-1.00E+10	-1.00E+10	-1.00E+10	-1.00E+10	-1.00E+10	-1.00E+10	-1.00E+10	-1.00E+10	-1.00E+10	-1.00E+10	-1.00E+10
							5.3	-1.00E+10	-1.00E+10	-1.00E+10	-1.00E+10	-1.00E+10	-1.00E+10	-1.00E+10	-1.00E+10	-1.00E+10	-1.00E+10	-1.00E+10	-1.00E+10	-1.00E+10	-1.00E+10	-1.00E+10	-1.00E+10	-1.00E+10	-1.00E+10	-1.00E+10
							5.3	-1.00E+10	-1.00E+10	-1.00E+10	-1.00E+10	-1.00E+10	-1.00E+10	-1.00E+10	-1.00E+10	-1.00E+10	-1.00E+10	-1.00E+10	-1.00E+10	-1.00E+10	-1.00E+10	-1.00E+10	-1.00E+10	-1.00E+10	-1.00E+10	-1.00E+10
							5.3	-1.00E+10	-1.00E+10	-1.00E+10	-1.00E+10	-1.00E+10	-1.00E+10	-1.00E+10	-1.00E+10	-1.00E+10	-1.00E+10	-1.00E+10	-1.00E+10	-1.00E+10	-1.00E+10	-1.00E+10	-1.00E+10	-1.00E+10	-1.00E+10	-1.00E+10
							5.3	-1.00E+10	-1.00E+10	-1.00E+10	-1.00E+10	-1.00E+10	-1.00E+10	-1.00E+10	-1.00E+10	-1.00E+10	-1.00E+10	-1.00E+10	-1.00E+10	-1.00E+10	-1.00E+10	-1.00E+10	-1.00E+10	-1.00E+10	-1.00E+10	-1.00E+10
							5.3	-1.00E+10	374.455	0.615	2.41	-0.035	0.005	0.025	1913.3	-1.00E+10	-1.00E+10	-1.00E+10	-1.00E+10	-1.00E+10	-1.00E+10	-1.00E+10	-1.00E+10	-1.00E+10	-1.00E+10	-3.22
							5.3	-1.00E+10	-1.00E+10	-1.00E+10	-1.00E+10	-1.00E+10	-1.00E+10	-1.00E+10	-1.00E+10	-1.00E+10	-1.00E+10	-1.00E+10	-1.00E+10	-1.00E+10	-1.00E+10	-1.00E+10	-1.00E+10	-1.00E+10	-1.00E+10	-1.00E+10
							5.3	-1.00E+10	-1.00E+10	-1.00E+10	-1.00E+10	-1.00E+10	-1.00E+10	-1.00E+10	-1.00E+10	-1.00E+10	-1.00E+10	-1.00E+10	-1.00E+10	-1.00E+10	-1.00E+10	-1.00E+10	-1.00E+10	-1.00E+10	-1.00E+10	-1.00E+10
							5.3	-1.00E+10	-1.00E+10	-1.00E+10	-1.00E+10	-1.00E+10	-1.00E+10	-1.00E+10	-1.00E+10	-1.00E+10	-1.00E+10	-1.00E+10	-1.00E+10	-1.00E+10	-1.00E+10	-1.00E+10	-1.00E+10	-1.00E+10	-1.00E+10	-1.00E+10
							5.4	-1.00E+10	-1.00E+10	-1.00E+10	-1.00E+10	-1.00E+10	-1.00E+10	-1.00E+10	-1.00E+10	-1.00E+10	-1.00E+10	-1.00E+10	-1.00E+10	-1.00E+10	-1.00E+10	-1.00E+10	-1.00E+10	-1.00E+10	-1.00E+10	-1.00E+10
							10.2	-1.00E+10	-1.00E+10	0.63	2.54	-0.02	0.01	0.01	2156.1	-1.00E+10	-1.00E+10	-1.00E+10	-1.00E+10	-1.00E+10	-1.00E+10	-1.00E+10	-1.00E+10	-1.00E+10	-1.00E+10	-2.83
							25.3	-1.00E+10	408.88	0.75	4.065	-0.005	0.01	0.01	2155.15	-1.00E+10	-1.00E+10	-1.00E+10	-1.00E+10	-1.00E+10	-1.00E+10	-1.00E+10	-1.00E+10	-1.00E+10	-1.00E+10	-2.83
							35.1	-1.00E+10	390.59	0.94	6.135	0.64	0.05	0.075	2203	-1.00E+10	-1.00E+10	-1.00E+10	-1.00E+10	-1.00E+10	-1.00E+10	-1.00E+10	-1.00E+10	-1.00E+10	-1.00E+10	-2.38
							47.7	-1.00E+10	-1.00E+10	1.4	17.49	7.47	0.14	0.075	-1.00E+10	-1.00E+10	-1.00E+10	-1.00E+10	-1.00E+10	-1.00E+10	-1.00E+10	-1.00E+10	-1.00E+10	-1.00E+10	-1.00E+10	-1.00E+10
							47.7	-1.00E+10	-1.00E+10	-1.00E+10	-1.00E+10	-1.00E+10	-1.00E+10	-1.00E+10	-1.00E+10	-1.00E+10	-1.00E+10	-1.00E+10	-1.00E+10	-1.00E+10	-1.00E+10	-1.00E+10	-1.00E+10	-1.00E+10	-1.00E+10	-1.00E+10
							50.2	-1.00E+10	328.5	1.45	19.14	8.375	0.105	0.04	2221.3	-1.00E+10	-1.00E+10	-1.00E+10	-1.00E+10	-1.00E+10	-1.00E+10	-1.00E+10	-1.00E+10	-1.00E+10	-1.00E+10	-1.97
							75.2	-1.00E+10	307.48	1.685	28.115	12.135	0.02	0.005	2241.6	-1.00E+10	-1.00E+10	-1.00E+10	-1.00E+10	-1.00E+10	-1.00E+10	-1.00E+10	-1.00E+10	-1.00E+10	-1.00E+10	-1.00E+10
							99.7	-1.00E+10	306.7	1.615	25.275	11.71	0.02	0.005	2252.9	-1.00E+10	-1.00E+10	-1.00E+10	-1.00E+10	-1.00E+10	-1.00E+10	-1.00E+10	-1.00E+10	-1.00E+10	-1.00E+10	-1.00E+10
							116.2	32.8391	309.57	1.755	32.98	13.08	0.015	0.015	2260.1	-1.00E+10	-1.00E+10	-1.00E+10	-1.00E+10	-1.00E+10	-1.00E+10	-1.00E+10	-1.00E+10	-1.00E+10	-1.00E+10	-1.00E+10
							116.2	-1.00E+10	-1.00E+10	-1.00E+10	-1.00E+10	-1.00E+10	-1.00E+10	-1.00E+10	-1.00E+10	-1.00E+10	-1.00E+10	-1.00E+10	-1.00E+10	-1.00E+10	-1.00E+10	-1.00E+10	-1.00E+10	-1.00E+10	-1.00E+10	-1.00E+10
							124.6	-1.00E+10	319.23	1.81	37.515	13.41	0.025	0.01	2261.9	-1.00E+10	-1.00E+10	-1.00E+10	-1.00E+10	-1.00E+10	-1.00E+10	-1.00E+10	-1.00E+10	-1.00E+10	-1.00E+10	-1.00E+10
							146.8	-1.00E+10	-1.00E+10	-1.00E+10	-1.00E+10	-1.00E+10	-1.00E+10	-1.00E+10	-1.00E+10	-1.00E+10	-1.00E+10	-1.00E+10	-1.00E+10	-1.00E+10	-1.00E+10	-1.00E+10	-1.00E+10	-1.00E+10	-1.00E+10	-1.00E+10
							146.8	33.1845	318.13	1.78	36.405	13.475	0.085	0.18	2272.6	-1.00E+10	-1.00E+10	-1.00E+10	-1.00E+10	-1.00E+10	-1.00E+10	-1.00E+10	-1.00E+10	-1.00E+10	-1.00E+10	-1.00E+10
							149.3	-1.00E+10	307.67	1.765	34.66	13.73	0.07	0.18	2276.6	-1.00E+10	-1.00E+10	-1.00E+10	-1.00E+10	-1.00E+10	-1.00E+10	-1.00E+10	-1.00E+10	-1.00E+10	-1.00E+10	-1.00E+10
							168.6	33.8333	277.43	1.57	28.17	14.555	0.015	0.015	2287.5	-1.00E+10	-1.00E+10	-1.00E+10	-1.00E+10	-1.00E+10	-1.00E+10	-1.00E+10	-1.00E+10	-1.00E+10	-1.00E+10	-1.00E+10
							168.6	-1.00E+10	-1.00E+10	1.575	28.11	14.525	0.015	0.02	-1.00E+10	-1.00E+10	-1.00E+10	-1.00E+10	-1.00E+10	-1.00E+10	-1.00E+10	-1.00E+10	-1.00E+10	-1.00E+10	-1.00E+10	-1.00E+10
							168.6	-1.00E+10	-1.00E+10	-1.00E+10	-1.00E+10	-1.00E+10	-1.00E+10	-1.00E+10	-1.00E+10	-1.00E+10	-1.00E+10	-1.00E+10	-1.00E+10	-1.00E+10	-1.00E+10	-1.00E+10	-1.00E+10	-1.00E+10	-1.00E+10	-1.00E+10
							168.6	-1.00E+10	-1.00E+10	-1.00E+10	-1.00E+10	-1.00E+10	-1.00E+10	-1.00E+10	-1.00E+10	-1.00E+10	-1.00E+10	-1.00E+10	-1.00E+10	-1.00E+10	-1.00E+10	-1.00E+10	-1.00E+10	-1.00E+10	-1.00E+10	-1.00E+10
							174.4	-1.00E+10	273.54	1.45	24.98	14.19	0.01	0.03	2290.4	-1.00E+10	-1.00E+10	-1.00E+10	-1.00E+10	-1.00E+10	-1.00E+10	-1.00E+10	-1.00E+10	-1.00E+10	-1.00E+10	-1.00E+10
							199.4	-1.00E+10	269.23	1.135	16.735	13.255	0.015	0.015	2286.2	-1.00E+10	-1.00E+10	-1.00E+10	-1.00E+10	-1.00E+10	-1.00E+10	-1.00E+10	-1.00E+10	-1.00E+10	-1.00E+10	-1.00E+10
							224.5	-1.00E+10	266.8	1.07	15.36	13.405	0.015	0.01	2288.2	-1.00E+10	-1.00E+10	-1.00E+10	-1.00E+10	-1.00E+10	-1.00E+10	-1.00E+10	-1.00E+10	-1.00E+10	-1.00E+10	-1.00E+10
							249	-1.00E+10	266.94	1.05	15.035	13.57	0.03	0.015	2284.8	-1.00E+10	-1.00E+10	-1.00E+10	-1.00E+10	-1.00E+10	-1.00E+10	-1.00E+10	-1.00E+10	-1.00E+10	-1.00E+10	-1.00E+10
							282	34.7538	268.715	1.035	14.495	13.59	0.035	-1.00E+10	2291.1	-1.00E+10	-1.00E+10	-1.00E+10	-1.00E+10	-1.00E+10	-1.00E+10	-1.00E+10	-1.00E+10	-1.00E+10	-1.00E+10	-1.00E+10
MR04-05	A04063	B	2004-09-14T16:34	194.255	74.999	519	0	-1.00E+10	-1.00E+10	-1.00E+10	-1.00E+10	-1.00E+10	-1.00E+10	-1.00E+10	-1.00E+10	-1.00E+10	-1.00E+10	-1.00E+10	-1.00E+10	0.15	-1.00E+10	-1.00E+10	-1.00E+10	-1.00E+10	-1.00E+10	-1.00E+10
							5.4	-1.00E+10	-1.00E+10	-1.00E+10	-1.00E+10	-1.00E+10	-1.00E+10	-1.00E+10	-1.00E+10	-1.00E+10	-1.00E+10	-1.00E+10	-1.00E+10	-1.00E+10	-1.00E+10	-1.00E+10	-1.00E+10	-1.00E+10	-1.00E+10	-1.00E+10
							5.5	-1.00E+10	-1.00E+10	-1.00E+10	-1.00E+10	-1.00E+10	-1.00E+10	-1.00E+10	-1.00E+10	-1.00E+10	-1.00E+10	-1.00E+10	-1.00E+10	-1.00E+10	-1.00E+10	-1.00E+10	-1.00E+10	-1.00E+10	-1.00E+10	-1.00E+10
							5.5	-1.00E+10	-1.00E+10	-1.00E+10	-1.00E+10	-1.00E+10	-1.00E+10	-1.00E+10	-1.00E+10	-1.00E+10	-1.00E+10	-1.00E+10	-1.00E+10	-1.00E+10	-1.00E+10	-1.00E+10	-1.00E+10	-1.00E+10	-1.00E+10	-1.00E+10
							5.5	-1.00E+10	-1.00E+10	-1.00E+10	-1.00E+10	-1.00E+10	-1.00E+10	-1.00E+10	-1.00E+10	-1.00E+10	-1.00E+10	-1.00E+10	-1.00E+10	0.17	-1.00E+10	-1.00E+10	-1.00E+10	-1.00E+10	-1.00E+10	-1.00E+10
							5.5	-1.00E+10	-1.00E+10	-1.00E+10	-1.00E+10	-1.00E+10	-1.00E+10	-1.00E+10	-1.00E+10	-1.00E+10	-1.00E+10	-1.00E+10	-1.00E+10	-1.00E+10	-1.00E+10	-1.00E+10	-1.00E+10	-1.00E+10	-1.00E+10	-1.00E+10
							5.5	-1.00E+10	-1.00E+10	-1.00E+10	-1.00E+10	-1.00E+10	-1.00E+10	-1.00E+10	-1.00E+10	-1.00E+10	-1.00E+10	-1.00E+10	-1.00E+10	-1.00E+10	-1.00E+10	-1.00E+10	-1.00E+10	-1.00E+10	-1.00E+10	-1.00E+10
							5.5	-1.00E+10	368.72	0.6	2.585	-0.01	0	0.04	1883.1	-1.00E+10	7.57	3.89	0.63	-1.00E+10	-1.00E+10	-1.00E+10	-1.00E+10	-1.00E+10	-1.00E+10	-3.23
							5.5	-1.00E+10	-1.00E+10	-1.00E+10	-1.00E+10	-1.00E+10	-1.00E+10	-1.00E+10	-1.00E+10	-1.00E+10	-1.00E+10	-1.00E+10	-1.00E+10	0.17	-1.00E+10	-1.00E+10	-1.00E+10	-1.00E+10	-1.00E+10	-1.00E+10
							10	-1.00E+10	-1.00E+10	0.64	2.765	-0.005	0	0.03	1955.5	-1.00E+10	-1.00E+10	-1.00E+10	-1.00E+10	0.17	-1.00E+10	-1.00E+10	-1.00E+10	-1.00E+10	-1.00E+10	-3.12
							25.2	-1.00E+10	406.35	0.725	3.29	-0.005	0	0.01	2137.7	-1.00E+10	7.87	4.17	0.68	0.22	-1.00E+10	-1.00E+10	-1.00E+10	-1.00E+10	-1.00E+10	-2.74
							35.1	-1.00E+10	405.67	0.73	3.305	0	0	0.025	2137.1	-1.00E+10	-1.00E+10	-1.00E+10	-1.00E+10	-1.00E+10	-1.00E+10	-1.00E+10	-1.00E+10	-1.00E+10	-1.00E+10	-2.97
							50.5	-1.00E+10	339.3	1.35	16.21	7	0.155	0.145	2215.6	-1.00E+10	7.15	3.9	0.54	0.43	-1.00E+10	-1.00E+10	-1.00E+10	-1.00E+10	-1.00E+10	-2.02
							52.2	-1.00E+10	-1.00E+10	1.305	14.53	6.255	0.19	0.13	-1.00E+10	-1.00E+10	-1.00E+10	-1.00E+10	-1.00E+10	-1.00E+10	-1.00E+10	-1.00E+10	-1.00E+10	-1.00E+10	-1.00E+10	-1.00E+10
							52.2	-1.00E+10	-1.00E+10	-1.00E+10	-1.00E+10	-1.00E+10	-1.00E+10	-1.00E+10	-1.00E+10	-1.00E+10	-1.00E+10	-1.00E+10	-1.00E+10	-1.00E+10	-1.00E+10	-1.00E+10	-1.00E+10	-1.00E+10	-1.00E+10	-1.00E+10
							74.8	-1.00E+10	315.95	1.595	24.98	10.95	0.04	0.045	2239.7	-1.00E+10	6.79	3.45	0.51	-1.00E+10	-1.00E+10	-1.00E+10	-1.00E+10	-1.00E+10	-1.00E+10	-1.00E+10
							99.7	-1.00E+10	316.645	1.74	32.705	12.495	0.03	0.02	2254.7	-1.00E+10	6.91	3.58	0.57	-1.00E+10	-1.00E+10	-1.00E+10	-1.00E+10	-1.00E+10	-1.00E+10	-1.00E+10
							112.9	32.7907	317.25	1.77	34.33	12.86	0.025	0.005	2271.9	-1.00E+10	6.92	3.56	0.58	-1.00E+10	-1.00E+10	-1.00E+10	-1.00E+10	-1.00E+10	-1.00E+10	-1.00E+10
							113	-1.00E+10	-1.00E+10	-1.00E+10	-1.00E+10	-1.00E+10	-1.00E+10	-1.00E+10	-1.00E+10	-1.00E+10	-1.00E+10	-1.00E+10	-1.00E+10	-1.00E+10	-1.00E+10	-1.00E+10	-1.00E+10	-1.00E+10	-1.00E+10	-1.00E+10
							124.6	-1.00E+10	306.98	1.815	35.425	13.96	0.015	0.015	2259.8	-1.00E+10	6.66	3.49	0.51	-1.00E+10	-1.00E+10	-1.00E+10	-1.00E+10	-1.00E+10	-1.00E+10	-1.00E+10
							149.8	-1.00E+10	295.77	1.755	32.96	14.345	0.05	0.03	2271.3	-1.00E+10	6.22	3.17	0.45	-1.00E+10	-1.00E+10	-1.00E+10	-1.00E+10	-1.00E+10	-1.00E+10	-1.00E+10
							149.8	33.1559	301.49	1.795	34.075	14.305	0.06	0.03	2257.6	-1.00E+10	6.43	3.51	0.49	-1.00E+10	-1.00E+10	-1.00E+10	-1.00E+10	-1.00E+10	-1.00E+10	-1.00E+10
							149.9	-1.00E+10	-1.00E+10	-1.00E+10	-1.00E+10	-1.00E+10	-1.00E+10	-1.00E+10	-1.00E+10	-1.00E+10	-1.00E+10	-1.00E+10	-1.00E+10	-1.00E+10	-1.00E+10	-1.00E+10	-1.00E+10	-1.00E+10	-1.00E+10	-1.00E+10
							173.7	-1.00E+10	-1.00E+10	-1.00E+10	-1.00E+10	-1.00E+10	-1.00E+10	-1.00E+10	-1.00E+10	-1.00E+10	-1.00E+10	-1.00E+10	-1.00E+10	-1.00E+10	-1.00E+10	-1.00E+10	-1.00E+10	-1.00E+10	-1.00E+10	-1.00E+10
							173.7	-1.00E+10	-1.00E+10	1.54	26.74	14.585	0.015	0.005	-1.00E+10	-1.00E+10	-1.00E+10	-1.00E+10	-1.00E+10	-1.00E+10	-1.00E+10	-1.00E+10	-1.00E+10	-1.00E+10	-1.00E+10	-1.00E+10
							174.4	-1.00E+10	276.82	1.505	25.725	14.5	0.01	0	2287.8	-1.00E+10	5.41	2.66	0.33	-1.00E+10	-1.00E+10	-1.00E+10	-1.00E+10	-1.00E+10	-1.00E+10	-1.00E+10
							199.7	-1.00E+10	273.4	1.16	16.615	13.22	0.01	0.005	2283.3	-1.00E+10	5.4	2.6	0.29	-1.00E+10	-1.00E+10	-1.00E+10	-1.00E+10	-1.00E+10	-1.00E+10	-1.00E+10
							224.4	-1.00E+10	273.94	1	12.415	12.81	0.005	0.005	2282.7	-1.00E+10	5.34	2.48	0.24	-1.00E+10	-1.00E+10	-1.00E+10	-1.00E+10	-1.00E+10	-1.00E+10	-1.00E+10
							249.2	-1.00E+10	273.66	0.98	11.75	13.02	0.01	0	2287.45	-1.00E+10	5.33	2.49	0.26	-1.00E+10	-1.00E+10	-1.00E+10	-1.00E+10	-1.00E+10	-1.00E+10	-1.00E+10
							266.7	-1.00E+10	-1.00E+10	-1.00E+10	-1.00E+10	-1.00E+10	-1.00E+10	-1.00E+10	-1.00E+10	-1.00E+10	-1.00E+10	-1.00E+10	-1.00E+10	-1.00E+10	-1.00E+10	-1.00E+10	-1.00E+10	-1.00E+10	-1.00E+10	-1.00E+10
							266.8	34.7209	268.19	0.99	13.54	13.5	0.01	0.005	2285.3	-1.00E+10	5.68	2.74	0.31	-1.00E+10	-1.00E+10	-1.00E+10	-1.00E+10	-1.00E+10	-1.00E+10	-1.00E+10
							299	-1.00E+10	274.635	0.965	11.72	13.415	0.005	0	2290.4	-1.00E+10	5.69	2.69	0.31	-1.00E+10	-1.00E+10	-1.00E+10	-1.00E+10	-1.00E+10	-1.00E+10	-1.00E+10
							348.7	-1.00E+10	-1.00E+10	0.93	10.29	13.27	0.005	-1.00E+10	-1.00E+10	-1.00E+10	-1.00E+10	-1.00E+10	-1.00E+10	-1.00E+10	-1.00E+10	-1.00E+10	-1.00E+10	-1.00E+10	-1.00E+10	-1.00E+10
							398.1	-1.00E+10	291.89	0.915	8.405	12.96	0	-1.00E+10	-1.00E+10	-1.00E+10	5.29	2.49	0.28	-1.00E+10	-1.00E+10	-1.00E+10	-1.00E+10	-1.00E+10	-1.00E+10	-1.00E+10
MR04-05	A04072	B	2004-09-15T20:50	191.173	71.002	33	0	-1.00E+10	-1.00E+10	-1.00E+10	-1.00E+10	-1.00E+10	-1.00E+10	-1.00E+10	-1.00E+10	-1.00E+10	-1.00E+10	-1.00E+10	-1.00E+10	1.4	-1.00E+10	-1.00E+10	-1.00E+10	-1.00E+10	-1.00E+10	-1.00E+10
							5.1	-1.00E+10	307.03	0.145	0.675	-0.005	0.02	0.03	2017.7	-1.00E+10	-1.00E+10	-1.00E+10	-1.00E+10	1.37	-1.00E+10	-1.00E+10	-1.00E+10	-1.00E+10	-1.00E+10	-1.35
							5.1	-1.00E+10	-1.00E+10	-1.00E+10	-1.00E+10	-1.00E+10	-1.00E+10	-1.00E+10	-1.00E+10	-1.00E+10	-1.00E+10	-1.00E+10	-1.00E+10	-1.00E+10	-1.00E+10	-1.00E+10	-1.00E+10	-1.00E+10	-1.00E+10	-1.00E+10
							7.5	-1.00E+10	306.99	0.15	0.67	0.015	0.01	0.035	2022.3	-1.00E+10	-1.00E+10	-1.00E+10	-1.00E+10	-1.00E+10	-1.00E+10	-1.00E+10	-1.00E+10	-1.00E+10	-1.00E+10	-1.26
							8.1	-1.00E+10	306.98	0.145	0.66	-0.01	0.02	0.025	2023.8	-1.00E+10	-1.00E+10	-1.00E+10	-1.00E+10	-1.00E+10	-1.00E+10	-1.00E+10	-1.00E+10	-1.00E+10	-1.00E+10	-0.32
							9.8	-1.00E+10	-1.00E+10	-1.00E+10	-1.00E+10	-1.00E+10	-1.00E+10	-1.00E+10	-1.00E+10	-1.00E+10	-1.00E+10	-1.00E+10	-1.00E+10	1.4	-1.00E+10	-1.00E+10	-1.00E+10	-1.00E+10	-1.00E+10	-1.00E+10
							13.2	-1.00E+10	311.69	0.325	1.1	0.02	0.01	0.09	2135.9	-1.00E+10	4.56	2.53	0.43	-1.00E+10	-1.00E+10	-1.00E+10	-1.00E+10	-1.00E+10	-1.00E+10	-1.04
							15.3	-1.00E+10	-1.00E+10	-1.00E+10	-1.00E+10	-1.00E+10	-1.00E+10	-1.00E+10	-1.00E+10	-1.00E+10	-1.00E+10	-1.00E+10	-1.00E+10	1.09	-1.00E+10	-1.00E+10	-1.00E+10	-1.00E+10	-1.00E+10	-1.00E+10
							18.1	-1.00E+10	352.08	0.655	2.29	0.17	0.03	0.23	2193	-1.00E+10	5.38	2.89	0.58	-1.00E+10	-1.00E+10	-1.00E+10	-1.00E+10	-1.00E+10	-1.00E+10	-0.82
							20.1	-1.00E+10	-1.00E+10	-1.00E+10	-1.00E+10	-1.00E+10	-1.00E+10	-1.00E+10	-1.00E+10	-1.00E+10	-1.00E+10	-1.00E+10	-1.00E+10	1.96	-1.00E+10	-1.00E+10	-1.00E+10	-1.00E+10	-1.00E+10	-1.00E+10
							23.1	-1.00E+10	361.29	0.985	3.425	1.77	0.085	1.5	2191.6	-1.00E+10	5.96	3.27	0.67	-1.00E+10	-1.00E+10	-1.00E+10	-1.00E+10	-1.00E+10	-1.00E+10	-0.78
							31.5	-1.00E+10	352.96	0.88	3.405	1.28	0.07	1.31	2185.7	-1.00E+10	5.73	3.05	0.62	-1.00E+10	-1.00E+10	-1.00E+10	-1.00E+10	-1.00E+10	-1.00E+10	-0.8
MR04-05	A04073	B	2004-09-15T23:23	191.175	71.501	41	0	-1.00E+10	-1.00E+10	-1.00E+10	-1.00E+10	-1.00E+10	-1.00E+10	-1.00E+10	-1.00E+10	-1.00E+10	-1.00E+10	-1.00E+10	-1.00E+10	-1.00E+10	-1.00E+10	-1.00E+10	-1.00E+10	-1.00E+10	-1.00E+10	-1.00E+10
							5	-1.00E+10	317.185	0.2	1.77	0.005	0.02	0.03	1966.4	-1.00E+10	-1.00E+10	-1.00E+10	-1.00E+10	-1.00E+10	-1.00E+10	-1.00E+10	-1.00E+10	-1.00E+10	-1.00E+10	-1.3
							6.7	-1.00E+10	345.38	0.415	0.75	0.11	0.025	0.145	2147.5	-1.00E+10	-1.00E+10	-1.00E+10	-1.00E+10	-1.00E+10	-1.00E+10	-1.00E+10	-1.00E+10	-1.00E+10	-1.00E+10	-1.05
							19.2	-1.00E+10	365.04	0.96	3.68	2.4	0.08	1.505	2202.85	-1.00E+10	-1.00E+10	-1.00E+10	-1.00E+10	-1.00E+10	-1.00E+10	-1.00E+10	-1.00E+10	-1.00E+10	-1.00E+10	-0.67
							24.4	-1.00E+10	362.12	1.025	4.27	2.625	0.095	1.745	2201.3	-1.00E+10	5.97	3.26	0.67	-1.00E+10	-1.00E+10	-1.00E+10	-1.00E+10	-1.00E+10	-1.00E+10	-0.77
							29.8	-1.00E+10	355.51	1.165	6.64	2.99	0.105	2.61	2204.9	-1.00E+10	5.96	3.21	0.67	-1.00E+10	-1.00E+10	-1.00E+10	-1.00E+10	-1.00E+10	-1.00E+10	-0.71
							34.4	-1.00E+10	326.76	1.41	10.175	3.865	0.145	3.955	2208.8	-1.00E+10	5.89	3.15	0.68	-1.00E+10	-1.00E+10	-1.00E+10	-1.00E+10	-1.00E+10	-1.00E+10	-0.3
							45.5	-1.00E+10	336.56	1.34	8.64	3.455	0.15	3.27	2207	-1.00E+10	5.9	3.25	0.68	-1.00E+10	-1.00E+10	-1.00E+10	-1.00E+10	-1.00E+10	-1.00E+10	-0.76
MR04-05	A04074	B	2004-09-16T01:51	191.148	72.001	44	0	-1.00E+10	-1.00E+10	-1.00E+10	-1.00E+10	-1.00E+10	-1.00E+10	-1.00E+10	-1.00E+10	-1.00E+10	-1.00E+10	-1.00E+10	-1.00E+10	-1.00E+10	-1.00E+10	-1.00E+10	-1.00E+10	-1.00E+10	-1.00E+10	-1.00E+10
							5.4	-1.00E+10	374.015	0.5	1.985	1.07	0.04	0.28	2051.4	-1.00E+10	-1.00E+10	-1.00E+10	-1.00E+10	-1.00E+10	-1.00E+10	-1.00E+10	-1.00E+10	-1.00E+10	-1.00E+10	-1.00E+10
							7.4	-1.00E+10	379.07	0.66	1.41	2.315	0.06	0.565	2127	-1.00E+10	-1.00E+10	-1.00E+10	-1.00E+10	-1.00E+10	-1.00E+10	-1.00E+10	-1.00E+10	-1.00E+10	-1.00E+10	-1.00E+10
							21.2	-1.00E+10	355.51	1.185	2.295	5.625	0.12	2.225	2218.95	-1.00E+10	-1.00E+10	-1.00E+10	-1.00E+10	-1.00E+10	-1.00E+10	-1.00E+10	-1.00E+10	-1.00E+10	-1.00E+10	-1.00E+10
							26.4	-1.00E+10	343.06	1.27	3.165	6.195	0.12	2.9	2219	-1.00E+10	-1.00E+10	-1.00E+10	-1.00E+10	-1.00E+10	-1.00E+10	-1.00E+10	-1.00E+10	-1.00E+10	-1.00E+10	-1.00E+10
							30.3	-1.00E+10	334.55	1.335	4.765	6.505	0.125	3.095	2217.8	-1.00E+10	-1.00E+10	-1.00E+10	-1.00E+10	-1.00E+10	-1.00E+10	-1.00E+10	-1.00E+10	-1.00E+10	-1.00E+10	-1.00E+10
							36	-1.00E+10	329.965	1.43	6.145	6.995	0.13	3.405	2220.8	-1.00E+10	-1.00E+10	-1.00E+10	-1.00E+10	-1.00E+10	-1.00E+10	-1.00E+10	-1.00E+10	-1.00E+10	-1.00E+10	-1.00E+10
							43	-1.00E+10	327.81	1.435	6.275	6.96	0.13	3.505	2220.6	-1.00E+10	-1.00E+10	-1.00E+10	-1.00E+10	-1.00E+10	-1.00E+10	-1.00E+10	-1.00E+10	-1.00E+10	-1.00E+10	-1.00E+10
MR04-05	A04075	B	2004-09-16T04:18	191.168	72.503	53	0	-1.00E+10	-1.00E+10	-1.00E+10	-1.00E+10	-1.00E+10	-1.00E+10	-1.00E+10	-1.00E+10	-1.00E+10	-1.00E+10	-1.00E+10	-1.00E+10	-1.00E+10	-1.00E+10	-1.00E+10	-1.00E+10	-1.00E+10	-1.00E+10	-1.00E+10
							4.9	-1.00E+10	426.01	0.68	8.835	0.025	0.005	0.375	2028.5	-1.00E+10	-1.00E+10	-1.00E+10	-1.00E+10	-1.00E+10	-1.00E+10	-1.00E+10	-1.00E+10	-1.00E+10	-1.00E+10	-1.00E+10
							6.3	-1.00E+10	441.42	0.77	9.975	0.04	0.005	0.285	2072.3	-1.00E+10	-1.00E+10	-1.00E+10	-1.00E+10	-1.00E+10	-1.00E+10	-1.00E+10	-1.00E+10	-1.00E+10	-1.00E+10	-1.00E+10
							20.3	-1.00E+10	362.01	1.72	22.775	9.59	0.07	0.55	2216.95	-1.00E+10	-1.00E+10	-1.00E+10	-1.00E+10	-1.00E+10	-1.00E+10	-1.00E+10	-1.00E+10	-1.00E+10	-1.00E+10	-1.00E+10
							30	-1.00E+10	-1.00E+10	-1.00E+10	-1.00E+10	-1.00E+10	-1.00E+10	-1.00E+10	-1.00E+10	-1.00E+10	-1.00E+10	-1.00E+10	-1.00E+10	-1.00E+10	-1.00E+10	-1.00E+10	-1.00E+10	-1.00E+10	-1.00E+10	-1.00E+10
							34	-1.00E+10	313.88	1.87	9.3	9.535	0.14	5.47	2232.5	-1.00E+10	-1.00E+10	-1.00E+10	-1.00E+10	-1.00E+10	-1.00E+10	-1.00E+10	-1.00E+10	-1.00E+10	-1.00E+10	-1.00E+10
							38.5	-1.00E+10	303.12	1.995	14.945	10.805	0.135	5.24	2226.5	-1.00E+10	-1.00E+10	-1.00E+10	-1.00E+10	-1.00E+10	-1.00E+10	-1.00E+10	-1.00E+10	-1.00E+10	-1.00E+10	-1.00E+10
							44	-1.00E+10	279.56	2.1	14.48	10.23	0.16	7.39	2239.1	-1.00E+10	-1.00E+10	-1.00E+10	-1.00E+10	-1.00E+10	-1.00E+10	-1.00E+10	-1.00E+10	-1.00E+10	-1.00E+10	-1.00E+10
							48.8	-1.00E+10	278.2	2.11	14.285	10.145	0.155	7.515	2236.4	-1.00E+10	-1.00E+10	-1.00E+10	-1.00E+10	-1.00E+10	-1.00E+10	-1.00E+10	-1.00E+10	-1.00E+10	-1.00E+10	-1.00E+10
							56.4	-1.00E+10	278.32	2.11	14.255	10.135	0.16	7.525	2237.1	-1.00E+10	-1.00E+10	-1.00E+10	-1.00E+10	-1.00E+10	-1.00E+10	-1.00E+10	-1.00E+10	-1.00E+10	-1.00E+10	-1.00E+10
MR04-05	A04076	B	2004-09-16T06:45	191.161	73.002	58	0	-1.00E+10	-1.00E+10	-1.00E+10	-1.00E+10	-1.00E+10	-1.00E+10	-1.00E+10	-1.00E+10	-1.00E+10	-1.00E+10	-1.00E+10	-1.00E+10	-1.00E+10	-1.00E+10	-1.00E+10	-1.00E+10	-1.00E+10	-1.00E+10	-1.00E+10
							5	-1.00E+10	364.11	0.395	4.73	0.01	0.005	0.04	1873.1	-1.00E+10	-1.00E+10	-1.00E+10	-1.00E+10	-1.00E+10	-1.00E+10	-1.00E+10	-1.00E+10	-1.00E+10	-1.00E+10	-1.39
							7	-1.00E+10	422.16	0.585	6.14	0.15	0.005	0.09	2063.1	-1.00E+10	-1.00E+10	-1.00E+10	-1.00E+10	-1.00E+10	-1.00E+10	-1.00E+10	-1.00E+10	-1.00E+10	-1.00E+10	-0.32
							20.1	-1.00E+10	393.24	1.4	11.005	4.51	0.075	0.87	2222.95	-1.00E+10	-1.00E+10	-1.00E+10	-1.00E+10	-1.00E+10	-1.00E+10	-1.00E+10	-1.00E+10	-1.00E+10	-1.00E+10	-1.13
							29.7	-1.00E+10	302.32	2.02	17.32	10.675	0.17	5.275	2233.5	-1.00E+10	-1.00E+10	-1.00E+10	-1.00E+10	-1.00E+10	-1.00E+10	-1.00E+10	-1.00E+10	-1.00E+10	-1.00E+10	-0.71
							29.7	-1.00E+10	-1.00E+10	-1.00E+10	-1.00E+10	-1.00E+10	-1.00E+10	-1.00E+10	-1.00E+10	-1.00E+10	-1.00E+10	-1.00E+10	-1.00E+10	-1.00E+10	-1.00E+10	-1.00E+10	-1.00E+10	-1.00E+10	-1.00E+10	-1.00E+10
							38.8	-1.00E+10	290.5	2.135	20.685	11.13	0.2	6.3	2236.8	-1.00E+10	-1.00E+10	-1.00E+10	-1.00E+10	-1.00E+10	-1.00E+10	-1.00E+10	-1.00E+10	-1.00E+10	-1.00E+10	-0.84
							39.8	-1.00E+10	287.65	2.16	21.985	11.25	0.21	6.39	2236.5	-1.00E+10	-1.00E+10	-1.00E+10	-1.00E+10	-1.00E+10	-1.00E+10	-1.00E+10	-1.00E+10	-1.00E+10	-1.00E+10	-0.81
							43.9	-1.00E+10	287.74	2.175	22.645	11.325	0.21	6.455	2235.3	-1.00E+10	-1.00E+10	-1.00E+10	-1.00E+10	-1.00E+10	-1.00E+10	-1.00E+10	-1.00E+10	-1.00E+10	-1.00E+10	-0.39
							48.5	-1.00E+10	286.85	2.19	23.12	11.41	0.225	6.52	2238	-1.00E+10	-1.00E+10	-1.00E+10	-1.00E+10	-1.00E+10	-1.00E+10	-1.00E+10	-1.00E+10	-1.00E+10	-1.00E+10	-0.83
							49.5	-1.00E+10	286.65	2.185	23.175	11.405	0.215	6.44	2236.8	-1.00E+10	-1.00E+10	-1.00E+10	-1.00E+10	-1.00E+10	-1.00E+10	-1.00E+10	-1.00E+10	-1.00E+10	-1.00E+10	-0.76
							53.1	-1.00E+10	286.58	2.185	23.16	11.405	0.215	6.49	2236	-1.00E+10	-1.00E+10	-1.00E+10	-1.00E+10	-1.00E+10	-1.00E+10	-1.00E+10	-1.00E+10	-1.00E+10	-1.00E+10	-0.73
							58.8	-1.00E+10	286.68	2.19	23.2	11.4	0.22	6.465	2236.8	-1.00E+10	-1.00E+10	-1.00E+10	-1.00E+10	-1.00E+10	-1.00E+10	-1.00E+10	-1.00E+10	-1.00E+10	-1.00E+10	-0.81
MR04-05	A04077	B	2004-09-16T09:23	191.163	73.499	117	0	-1.00E+10	-1.00E+10	-1.00E+10	-1.00E+10	-1.00E+10	-1.00E+10	-1.00E+10	-1.00E+10	-1.00E+10	-1.00E+10	-1.00E+10	-1.00E+10	-1.00E+10	-1.00E+10	-1.00E+10	-1.00E+10	-1.00E+10	-1.00E+10	-1.00E+10
							5.1	-1.00E+10	392.29	0.62	3.715	0	0.005	-0.005	1884.2	-1.00E+10	-1.00E+10	-1.00E+10	-1.00E+10	-1.00E+10	-1.00E+10	-1.00E+10	-1.00E+10	-1.00E+10	-1.00E+10	-1.00E+10
							7	-1.00E+10	417.94	0.66	3.58	0.01	0.005	-0.005	1992.3	-1.00E+10	-1.00E+10	-1.00E+10	-1.00E+10	-1.00E+10	-1.00E+10	-1.00E+10	-1.00E+10	-1.00E+10	-1.00E+10	-1.00E+10
							20.3	-1.00E+10	430.84	0.82	4.995	0.015	0	-0.015	2176.75	-1.00E+10	-1.00E+10	-1.00E+10	-1.00E+10	-1.00E+10	-1.00E+10	-1.00E+10	-1.00E+10	-1.00E+10	-1.00E+10	-1.00E+10
							29.8	-1.00E+10	397.33	1.055	10.355	0.88	0.02	0.105	2212.5	-1.00E+10	-1.00E+10	-1.00E+10	-1.00E+10	-1.00E+10	-1.00E+10	-1.00E+10	-1.00E+10	-1.00E+10	-1.00E+10	-1.00E+10
							36.3	-1.00E+10	-1.00E+10	-1.00E+10	-1.00E+10	-1.00E+10	-1.00E+10	-1.00E+10	-1.00E+10	-1.00E+10	-1.00E+10	-1.00E+10	-1.00E+10	-1.00E+10	-1.00E+10	-1.00E+10	-1.00E+10	-1.00E+10	-1.00E+10	-1.00E+10
							36.3	31.9025	388.5	1.155	11.735	1.725	0.045	0.215	-1.00E+10	-1.00E+10	-1.00E+10	-1.00E+10	-1.00E+10	-1.00E+10	-1.00E+10	-1.00E+10	-1.00E+10	-1.00E+10	-1.00E+10	-1.00E+10
							39.9	-1.00E+10	332.35	1.71	27.87	10.265	0.075	0.53	2221.5	-1.00E+10	-1.00E+10	-1.00E+10	-1.00E+10	-1.00E+10	-1.00E+10	-1.00E+10	-1.00E+10	-1.00E+10	-1.00E+10	-1.00E+10
							50	-1.00E+10	312.75	1.96	40.6	14.2	0.09	0.2	2223.3	-1.00E+10	-1.00E+10	-1.00E+10	-1.00E+10	-1.00E+10	-1.00E+10	-1.00E+10	-1.00E+10	-1.00E+10	-1.00E+10	-1.00E+10
							72.1	-1.00E+10	307.82	2.08	45.005	15.775	0.075	-0.005	2236.1	-1.00E+10	-1.00E+10	-1.00E+10	-1.00E+10	-1.00E+10	-1.00E+10	-1.00E+10	-1.00E+10	-1.00E+10	-1.00E+10	-1.00E+10
							74.6	-1.00E+10	303.84	2.025	44.485	15.225	0.045	0	2245.2	-1.00E+10	-1.00E+10	-1.00E+10	-1.00E+10	-1.00E+10	-1.00E+10	-1.00E+10	-1.00E+10	-1.00E+10	-1.00E+10	-1.00E+10
							74.6	-1.00E+10	305.62	1.995	42.29	14.975	0.05	-0.01	2238.1	-1.00E+10	-1.00E+10	-1.00E+10	-1.00E+10	-1.00E+10	-1.00E+10	-1.00E+10	-1.00E+10	-1.00E+10	-1.00E+10	-1.00E+10
							81.5	-1.00E+10	305.59	2.04	44.715	15.205	0.04	0.005	2244.2	-1.00E+10	-1.00E+10	-1.00E+10	-1.00E+10	-1.00E+10	-1.00E+10	-1.00E+10	-1.00E+10	-1.00E+10	-1.00E+10	-1.00E+10
							87.6	32.8483	304.88	1.975	43.075	14.57	0.04	0.015	-1.00E+10	-1.00E+10	-1.00E+10	-1.00E+10	-1.00E+10	-1.00E+10	-1.00E+10	-1.00E+10	-1.00E+10	-1.00E+10	-1.00E+10	-1.00E+10
							87.6	-1.00E+10	304.87	1.96	42.23	14.375	0.04	0.005	2253.1	-1.00E+10	-1.00E+10	-1.00E+10	-1.00E+10	-1.00E+10	-1.00E+10	-1.00E+10	-1.00E+10	-1.00E+10	-1.00E+10	-1.00E+10
							99.4	-1.00E+10	283.68	2.25	51.995	17.04	0.06	0.04	2262.3	-1.00E+10	-1.00E+10	-1.00E+10	-1.00E+10	-1.00E+10	-1.00E+10	-1.00E+10	-1.00E+10	-1.00E+10	-1.00E+10	-1.00E+10
							99.4	33.0948	284.62	2.265	52.885	17.115	0.06	0.08	-1.00E+10	-1.00E+10	-1.00E+10	-1.00E+10	-1.00E+10	-1.00E+10	-1.00E+10	-1.00E+10	-1.00E+10	-1.00E+10	-1.00E+10	-1.00E+10
							101.5	-1.00E+10	285.52	2.2	49.785	16.7	0.055	0.02	2264	-1.00E+10	-1.00E+10	-1.00E+10	-1.00E+10	-1.00E+10	-1.00E+10	-1.00E+10	-1.00E+10	-1.00E+10	-1.00E+10	-1.00E+10
MR04-05	A04078	B	2004-09-16T12:37	191.17	74.002	183	0	-1.00E+10	-1.00E+10	-1.00E+10	-1.00E+10	-1.00E+10	-1.00E+10	-1.00E+10	-1.00E+10	-1.00E+10	-1.00E+10	-1.00E+10	-1.00E+10	-1.00E+10	-1.00E+10	-1.00E+10	-1.00E+10	-1.00E+10	-1.00E+10	-1.00E+10
							5.4	-1.00E+10	380.64	0.62	2.79	0.025	-0.005	0.01	1948.2	-1.00E+10	-1.00E+10	-1.00E+10	-1.00E+10	-1.00E+10	-1.00E+10	-1.00E+10	-1.00E+10	-1.00E+10	-1.00E+10	-2.95
							5.4	-1.00E+10	-1.00E+10	-1.00E+10	-1.00E+10	-1.00E+10	-1.00E+10	-1.00E+10	-1.00E+10	-1.00E+10	-1.00E+10	-1.00E+10	-1.00E+10	-1.00E+10	-1.00E+10	-1.00E+10	-1.00E+10	-1.00E+10	-1.00E+10	-1.00E+10
							5.4	-1.00E+10	-1.00E+10	-1.00E+10	-1.00E+10	-1.00E+10	-1.00E+10	-1.00E+10	-1.00E+10	-1.00E+10	-1.00E+10	-1.00E+10	-1.00E+10	-1.00E+10	-1.00E+10	-1.00E+10	-1.00E+10	-1.00E+10	-1.00E+10	-1.00E+10
							5.4	-1.00E+10	-1.00E+10	-1.00E+10	-1.00E+10	-1.00E+10	-1.00E+10	-1.00E+10	-1.00E+10	-1.00E+10	-1.00E+10	-1.00E+10	-1.00E+10	-1.00E+10	-1.00E+10	-1.00E+10	-1.00E+10	-1.00E+10	-1.00E+10	-1.00E+10
							5.4	-1.00E+10	-1.00E+10	-1.00E+10	-1.00E+10	-1.00E+10	-1.00E+10	-1.00E+10	-1.00E+10	-1.00E+10	-1.00E+10	-1.00E+10	-1.00E+10	-1.00E+10	-1.00E+10	-1.00E+10	-1.00E+10	-1.00E+10	-1.00E+10	-1.00E+10
							5.5	-1.00E+10	-1.00E+10	-1.00E+10	-1.00E+10	-1.00E+10	-1.00E+10	-1.00E+10	-1.00E+10	-1.00E+10	-1.00E+10	-1.00E+10	-1.00E+10	-1.00E+10	-1.00E+10	-1.00E+10	-1.00E+10	-1.00E+10	-1.00E+10	-1.00E+10
							5.5	-1.00E+10	-1.00E+10	-1.00E+10	-1.00E+10	-1.00E+10	-1.00E+10	-1.00E+10	-1.00E+10	-1.00E+10	-1.00E+10	-1.00E+10	-1.00E+10	-1.00E+10	-1.00E+10	-1.00E+10	-1.00E+10	-1.00E+10	-1.00E+10	-1.00E+10
							5.5	-1.00E+10	-1.00E+10	-1.00E+10	-1.00E+10	-1.00E+10	-1.00E+10	-1.00E+10	-1.00E+10	-1.00E+10	-1.00E+10	-1.00E+10	-1.00E+10	-1.00E+10	-1.00E+10	-1.00E+10	-1.00E+10	-1.00E+10	-1.00E+10	-1.00E+10
							5.5	-1.00E+10	-1.00E+10	-1.00E+10	-1.00E+10	-1.00E+10	-1.00E+10	-1.00E+10	-1.00E+10	-1.00E+10	-1.00E+10	-1.00E+10	-1.00E+10	-1.00E+10	-1.00E+10	-1.00E+10	-1.00E+10	-1.00E+10	-1.00E+10	-1.00E+10
							5.5	-1.00E+10	-1.00E+10	-1.00E+10	-1.00E+10	-1.00E+10	-1.00E+10	-1.00E+10	-1.00E+10	-1.00E+10	-1.00E+10	-1.00E+10	-1.00E+10	-1.00E+10	-1.00E+10	-1.00E+10	-1.00E+10	-1.00E+10	-1.00E+10	-1.00E+10
							5.5	-1.00E+10	-1.00E+10	-1.00E+10	-1.00E+10	-1.00E+10	-1.00E+10	-1.00E+10	-1.00E+10	-1.00E+10	-1.00E+10	-1.00E+10	-1.00E+10	-1.00E+10	-1.00E+10	-1.00E+10	-1.00E+10	-1.00E+10	-1.00E+10	-1.00E+10
							5.5	-1.00E+10	-1.00E+10	-1.00E+10	-1.00E+10	-1.00E+10	-1.00E+10	-1.00E+10	-1.00E+10	-1.00E+10	-1.00E+10	-1.00E+10	-1.00E+10	-1.00E+10	-1.00E+10	-1.00E+10	-1.00E+10	-1.00E+10	-1.00E+10	-1.00E+10
							5.5	-1.00E+10	-1.00E+10	-1.00E+10	-1.00E+10	-1.00E+10	-1.00E+10	-1.00E+10	-1.00E+10	-1.00E+10	-1.00E+10	-1.00E+10	-1.00E+10	-1.00E+10	-1.00E+10	-1.00E+10	-1.00E+10	-1.00E+10	-1.00E+10	-1.00E+10
							5.5	-1.00E+10	-1.00E+10	-1.00E+10	-1.00E+10	-1.00E+10	-1.00E+10	-1.00E+10	-1.00E+10	-1.00E+10	-1.00E+10	-1.00E+10	-1.00E+10	-1.00E+10	-1.00E+10	-1.00E+10	-1.00E+10	-1.00E+10	-1.00E+10	-1.00E+10
							5.5	-1.00E+10	-1.00E+10	-1.00E+10	-1.00E+10	-1.00E+10	-1.00E+10	-1.00E+10	-1.00E+10	-1.00E+10	-1.00E+10	-1.00E+10	-1.00E+10	-1.00E+10	-1.00E+10	-1.00E+10	-1.00E+10	-1.00E+10	-1.00E+10	-1.00E+10
							5.5	-1.00E+10	-1.00E+10	-1.00E+10	-1.00E+10	-1.00E+10	-1.00E+10	-1.00E+10	-1.00E+10	-1.00E+10	-1.00E+10	-1.00E+10	-1.00E+10	-1.00E+10	-1.00E+10	-1.00E+10	-1.00E+10	-1.00E+10	-1.00E+10	-1.00E+10
							5.5	-1.00E+10	-1.00E+10	-1.00E+10	-1.00E+10	-1.00E+10	-1.00E+10	-1.00E+10	-1.00E+10	-1.00E+10	-1.00E+10	-1.00E+10	-1.00E+10	-1.00E+10	-1.00E+10	-1.00E+10	-1.00E+10	-1.00E+10	-1.00E+10	-1.00E+10
							10.5	-1.00E+10	406.47	0.675	3.385	0.03	-0.005	0.005	2067.4	-1.00E+10	-1.00E+10	-1.00E+10	-1.00E+10	-1.00E+10	-1.00E+10	-1.00E+10	-1.00E+10	-1.00E+10	-1.00E+10	-2.93
							25.3	-1.00E+10	424.99	0.79	4.95	0.21	0.005	0.035	2180.25	-1.00E+10	-1.00E+10	-1.00E+10	-1.00E+10	-1.00E+10	-1.00E+10	-1.00E+10	-1.00E+10	-1.00E+10	-1.00E+10	-2.19
							35.2	-1.00E+10	373.08	1.335	17.51	5.385	0.05	0.5	2219.3	-1.00E+10	-1.00E+10	-1.00E+10	-1.00E+10	-1.00E+10	-1.00E+10	-1.00E+10	-1.00E+10	-1.00E+10	-1.00E+10	-1.89
							35.2	-1.00E+10	-1.00E+10	-1.00E+10	-1.00E+10	-1.00E+10	-1.00E+10	-1.00E+10	-1.00E+10	-1.00E+10	-1.00E+10	-1.00E+10	-1.00E+10	-1.00E+10	-1.00E+10	-1.00E+10	-1.00E+10	-1.00E+10	-1.00E+10	-1.00E+10
							35.2	31.6578	413.71	0.965	8.015	0.665	0.01	0.095	-1.00E+10	-1.00E+10	-1.00E+10	-1.00E+10	-1.00E+10	-1.00E+10	-1.00E+10	-1.00E+10	-1.00E+10	-1.00E+10	-1.00E+10	-1.00E+10
							50.3	-1.00E+10	331.53	1.745	30.315	10.62	0.085	0.745	2238	-1.00E+10	-1.00E+10	-1.00E+10	-1.00E+10	-1.00E+10	-1.00E+10	-1.00E+10	-1.00E+10	-1.00E+10	-1.00E+10	-1.05
							70.2	-1.00E+10	323.85	1.775	32.52	11.635	0.09	0.47	2251	-1.00E+10	-1.00E+10	-1.00E+10	-1.00E+10	-1.00E+10	-1.00E+10	-1.00E+10	-1.00E+10	-1.00E+10	-1.00E+10	-1.00E+10
							84.1	32.7643	317.75	1.775	34.295	12.315	0.07	0.285	2256.9	-1.00E+10	-1.00E+10	-1.00E+10	-1.00E+10	-1.00E+10	-1.00E+10	-1.00E+10	-1.00E+10	-1.00E+10	-1.00E+10	-1.00E+10
							84.1	-1.00E+10	-1.00E+10	-1.00E+10	-1.00E+10	-1.00E+10	-1.00E+10	-1.00E+10	-1.00E+10	-1.00E+10	-1.00E+10	-1.00E+10	-1.00E+10	-1.00E+10	-1.00E+10	-1.00E+10	-1.00E+10	-1.00E+10	-1.00E+10	-1.00E+10
							99.9	-1.00E+10	317.36	1.885	39.23	13.79	0.06	0.045	2267.5	-1.00E+10	-1.00E+10	-1.00E+10	-1.00E+10	-1.00E+10	-1.00E+10	-1.00E+10	-1.00E+10	-1.00E+10	-1.00E+10	-1.00E+10
							116.9	-1.00E+10	-1.00E+10	-1.00E+10	-1.00E+10	-1.00E+10	-1.00E+10	-1.00E+10	-1.00E+10	-1.00E+10	-1.00E+10	-1.00E+10	-1.00E+10	-1.00E+10	-1.00E+10	-1.00E+10	-1.00E+10	-1.00E+10	-1.00E+10	-1.00E+10
							116.9	33.1707	308.38	1.79	35.845	13.765	0.06	0.1	2274.8	-1.00E+10	-1.00E+10	-1.00E+10	-1.00E+10	-1.00E+10	-1.00E+10	-1.00E+10	-1.00E+10	-1.00E+10	-1.00E+10	-1.00E+10
							124.8	-1.00E+10	279.55	1.68	30.59	14.515	0.02	0	2277.8	-1.00E+10	-1.00E+10	-1.00E+10	-1.00E+10	-1.00E+10	-1.00E+10	-1.00E+10	-1.00E+10	-1.00E+10	-1.00E+10	-1.00E+10
							127.9	-1.00E+10	-1.00E+10	-1.00E+10	-1.00E+10	-1.00E+10	-1.00E+10	-1.00E+10	-1.00E+10	-1.00E+10	-1.00E+10	-1.00E+10	-1.00E+10	-1.00E+10	-1.00E+10	-1.00E+10	-1.00E+10	-1.00E+10	-1.00E+10	-1.00E+10
							127.9	33.7228	274.94	1.62	29.59	14.63	0.015	0.005	-1.00E+10	-1.00E+10	-1.00E+10	-1.00E+10	-1.00E+10	-1.00E+10	-1.00E+10	-1.00E+10	-1.00E+10	-1.00E+10	-1.00E+10	-1.00E+10
							149.8	-1.00E+10	262.89	1.28	20.715	13.715	0.055	0.04	2286.7	-1.00E+10	-1.00E+10	-1.00E+10	-1.00E+10	-1.00E+10	-1.00E+10	-1.00E+10	-1.00E+10	-1.00E+10	-1.00E+10	-1.00E+10
							171.7	-1.00E+10	260.115	1.265	20.81	13.71	0.065	0.015	2287.7	-1.00E+10	-1.00E+10	-1.00E+10	-1.00E+10	-1.00E+10	-1.00E+10	-1.00E+10	-1.00E+10	-1.00E+10	-1.00E+10	-1.00E+10
MR04-05	A04079	B	2004-09-16T16:11	190.007	74.331	189	0	-1.00E+10	-1.00E+10	-1.00E+10	-1.00E+10	-1.00E+10	-1.00E+10	-1.00E+10	-1.00E+10	-1.00E+10	-1.00E+10	-1.00E+10	-1.00E+10	0.17	-1.00E+10	-1.00E+10	-1.00E+10	-1.00E+10	-1.00E+10	-1.00E+10
							5.3	-1.00E+10	-1.00E+10	-1.00E+10	-1.00E+10	-1.00E+10	-1.00E+10	-1.00E+10	-1.00E+10	-1.00E+10	-1.00E+10	-1.00E+10	-1.00E+10	-1.00E+10	-1.00E+10	-1.00E+10	-1.00E+10	-1.00E+10	-1.00E+10	-1.00E+10
							5.3	-1.00E+10	376.485	0.61	2.815	0.005	0	0.015	1886.9	-1.00E+10	7.38	3.82	0.65	0.17	-1.00E+10	-1.00E+10	-1.00E+10	-1.00E+10	-1.00E+10	-3.15
							10.3	-1.00E+10	-1.00E+10	0.7	3.67	0.065	0	0.01	2069.2	-1.00E+10	-1.00E+10	-1.00E+10	-1.00E+10	0.29	-1.00E+10	-1.00E+10	-1.00E+10	-1.00E+10	-1.00E+10	-2.68
							10.3	-1.00E+10	-1.00E+10	-1.00E+10	-1.00E+10	-1.00E+10	-1.00E+10	-1.00E+10	-1.00E+10	-1.00E+10	-1.00E+10	-1.00E+10	-1.00E+10	-1.00E+10	-1.00E+10	-1.00E+10	-1.00E+10	-1.00E+10	-1.00E+10	-1.00E+10
							25.5	-1.00E+10	389.29	1.06	9.845	2.57	0.025	0.065	2199.8	-1.00E+10	7.14	3.77	0.63	0.49	-1.00E+10	-1.00E+10	-1.00E+10	-1.00E+10	-1.00E+10	-1.24
							35.3	-1.00E+10	345.27	1.41	19.415	7.295	0.065	0.15	2221.8	-1.00E+10	-1.00E+10	-1.00E+10	-1.00E+10	0.51	-1.00E+10	-1.00E+10	-1.00E+10	-1.00E+10	-1.00E+10	-1.08
							41.6	-1.00E+10	-1.00E+10	-1.00E+10	-1.00E+10	-1.00E+10	-1.00E+10	-1.00E+10	-1.00E+10	-1.00E+10	-1.00E+10	-1.00E+10	-1.00E+10	-1.00E+10	-1.00E+10	-1.00E+10	-1.00E+10	-1.00E+10	-1.00E+10	-1.00E+10
							41.6	31.9165	363.2	1.225	11.6	4.375	0.09	0.29	-1.00E+10	-1.00E+10	-1.00E+10	-1.00E+10	-1.00E+10	-1.00E+10	-1.00E+10	-1.00E+10	-1.00E+10	-1.00E+10	-1.00E+10	-1.00E+10
							50.1	-1.00E+10	318.6	1.69	29.675	11.56	0.045	0.04	2233.1	-1.00E+10	6.82	3.56	0.58	-1.00E+10	-1.00E+10	-1.00E+10	-1.00E+10	-1.00E+10	-1.00E+10	-1.67
							74.9	-1.00E+10	316.49	1.735	33.36	12.515	0.03	0.02	2253.8	-1.00E+10	6.47	3.6	0.57	0.05	-1.00E+10	-1.00E+10	-1.00E+10	-1.00E+10	-1.00E+10	-1.55
							98	32.9048	316.95	1.815	36.645	13.27	0.02	0.01	2261.3	-1.00E+10	6.845	3.665	0.605	-1.00E+10	-1.00E+10	-1.00E+10	-1.00E+10	-1.00E+10	-1.00E+10	-1.00E+10
							98	-1.00E+10	-1.00E+10	-1.00E+10	-1.00E+10	-1.00E+10	-1.00E+10	-1.00E+10	-1.00E+10	-1.00E+10	-1.00E+10	-1.00E+10	-1.00E+10	-1.00E+10	-1.00E+10	-1.00E+10	-1.00E+10	-1.00E+10	-1.00E+10	-1.00E+10
							99.8	-1.00E+10	292.375	2.15	47.94	16.605	0.065	0.365	2258	-1.00E+10	6.69	3.66	0.66	-1.00E+10	-1.00E+10	-1.00E+10	-1.00E+10	-1.00E+10	-1.00E+10	-1.14
							122.1	-1.00E+10	-1.00E+10	-1.00E+10	-1.00E+10	-1.00E+10	-1.00E+10	-1.00E+10	-1.00E+10	-1.00E+10	-1.00E+10	-1.00E+10	-1.00E+10	-1.00E+10	-1.00E+10	-1.00E+10	-1.00E+10	-1.00E+10	-1.00E+10	-1.00E+10
							122.1	33.2401	285.32	2.33	53.705	17.835	0.055	0.385	2259.7	-1.00E+10	6.66	3.74	0.7	-1.00E+10	-1.00E+10	-1.00E+10	-1.00E+10	-1.00E+10	-1.00E+10	-1.00E+10
							124.9	-1.00E+10	273.94	1.995	41.225	16.195	0.035	0.035	2272.3	-1.00E+10	5.99	3.16	0.51	-1.00E+10	-1.00E+10	-1.00E+10	-1.00E+10	-1.00E+10	-1.00E+10	-1.09
							131.9	-1.00E+10	-1.00E+10	-1.00E+10	-1.00E+10	-1.00E+10	-1.00E+10	-1.00E+10	-1.00E+10	-1.00E+10	-1.00E+10	-1.00E+10	-1.00E+10	-1.00E+10	-1.00E+10	-1.00E+10	-1.00E+10	-1.00E+10	-1.00E+10	-1.00E+10
							132	33.7802	268.32	1.725	32.01	14.995	0.02	0	-1.00E+10	-1.00E+10	-1.00E+10	-1.00E+10	-1.00E+10	-1.00E+10	-1.00E+10	-1.00E+10	-1.00E+10	-1.00E+10	-1.00E+10	-1.00E+10
							149.8	-1.00E+10	243.84	1.445	27.035	14.35	0.025	0.005	2285.7	-1.00E+10	4.98	2.56	0.29	-1.00E+10	-1.00E+10	-1.00E+10	-1.00E+10	-1.00E+10	-1.00E+10	0.01
							152.7	-1.00E+10	-1.00E+10	-1.00E+10	-1.00E+10	-1.00E+10	-1.00E+10	-1.00E+10	-1.00E+10	-1.00E+10	-1.00E+10	-1.00E+10	-1.00E+10	-1.00E+10	-1.00E+10	-1.00E+10	-1.00E+10	-1.00E+10	-1.00E+10	-1.00E+10
							152.7	34.4689	244.9	1.385	26.12	14.305	0.02	-0.01	2285.6	-1.00E+10	5.13	2.56	0.29	-1.00E+10	-1.00E+10	-1.00E+10	-1.00E+10	-1.00E+10	-1.00E+10	-1.00E+10
							174.3	-1.00E+10	238.86	1.41	27.435	14.35	0.05	0	2284.6	-1.00E+10	5.14	2.53	0.28	-1.00E+10	-1.00E+10	-1.00E+10	-1.00E+10	-1.00E+10	-1.00E+10	-0.04
							182.3	-1.00E+10	239.635	1.42	27.07	14.32	0.045	0.005	2284.5	-1.00E+10	5.14	2.52	0.29	-1.00E+10	-1.00E+10	-1.00E+10	-1.00E+10	-1.00E+10	-1.00E+10	0.05
MR04-05	A04080	B	2004-09-17T03:43	193.007	75.997	291	0	-1.00E+10	-1.00E+10	-1.00E+10	-1.00E+10	-1.00E+10	-1.00E+10	-1.00E+10	-1.00E+10	-1.00E+10	-1.00E+10	-1.00E+10	-1.00E+10	-1.00E+10	-1.00E+10	-1.00E+10	-1.00E+10	-1.00E+10	-1.00E+10	-1.00E+10
							4.8	-1.00E+10	378.87	0.675	4.205	0.065	0	0	2006.6	-1.00E+10	-1.00E+10	-1.00E+10	-1.00E+10	-1.00E+10	-1.00E+10	-1.00E+10	-1.00E+10	-1.00E+10	-1.00E+10	-1.93
							10.2	-1.00E+10	-1.00E+10	0.73	4.555	0.31	0.005	-0.005	2071.2	-1.00E+10	-1.00E+10	-1.00E+10	-1.00E+10	-1.00E+10	-1.00E+10	-1.00E+10	-1.00E+10	-1.00E+10	-1.00E+10	-2.64
							24.8	-1.00E+10	374.14	0.975	8.995	2.37	0.05	0.01	2178.15	-1.00E+10	-1.00E+10	-1.00E+10	-1.00E+10	-1.00E+10	-1.00E+10	-1.00E+10	-1.00E+10	-1.00E+10	-1.00E+10	-1.9
							34.6	-1.00E+10	343.45	1.18	13.995	4.87	0.13	0.015	2185.3	-1.00E+10	-1.00E+10	-1.00E+10	-1.00E+10	-1.00E+10	-1.00E+10	-1.00E+10	-1.00E+10	-1.00E+10	-1.00E+10	-1.67
							50	-1.00E+10	322.91	1.47	23.155	8.945	0.04	-0.005	2201.4	-1.00E+10	-1.00E+10	-1.00E+10	-1.00E+10	-1.00E+10	-1.00E+10	-1.00E+10	-1.00E+10	-1.00E+10	-1.00E+10	-1.56
							50	31.8004	-1.00E+10	1.35	18.48	7.22	0.045	0	-1.00E+10	-1.00E+10	-1.00E+10	-1.00E+10	-1.00E+10	-1.00E+10	-1.00E+10	-1.00E+10	-1.00E+10	-1.00E+10	-1.00E+10	-1.00E+10
							74.9	-1.00E+10	312.94	1.96	42.865	14.85	0.01	-0.005	2211.1	-1.00E+10	-1.00E+10	-1.00E+10	-1.00E+10	-1.00E+10	-1.00E+10	-1.00E+10	-1.00E+10	-1.00E+10	-1.00E+10	-1.33
							99.8	-1.00E+10	311.53	1.995	44.105	15.36	0.01	-0.005	2218.9	-1.00E+10	-1.00E+10	-1.00E+10	-1.00E+10	-1.00E+10	-1.00E+10	-1.00E+10	-1.00E+10	-1.00E+10	-1.00E+10	-1.00E+10
							124.2	-1.00E+10	294.76	1.73	29.97	13.475	0.005	-0.01	2249.9	-1.00E+10	-1.00E+10	-1.00E+10	-1.00E+10	-1.00E+10	-1.00E+10	-1.00E+10	-1.00E+10	-1.00E+10	-1.00E+10	-1.66
							131.3	32.747	292.68	1.735	29.915	13.52	0.005	-0.01	2254.8	-1.00E+10	-1.00E+10	-1.00E+10	-1.00E+10	-1.00E+10	-1.00E+10	-1.00E+10	-1.00E+10	-1.00E+10	-1.00E+10	-1.00E+10
							149.3	33.0522	285.57	1.78	32.34	14.71	0.005	0	2265.9	-1.00E+10	-1.00E+10	-1.00E+10	-1.00E+10	-1.00E+10	-1.00E+10	-1.00E+10	-1.00E+10	-1.00E+10	-1.00E+10	-1.00E+10
							149.4	-1.00E+10	283.62	1.75	31.775	14.705	0.01	0.02	-1.00E+10	-1.00E+10	-1.00E+10	-1.00E+10	-1.00E+10	-1.00E+10	-1.00E+10	-1.00E+10	-1.00E+10	-1.00E+10	-1.00E+10	-1.42
							175.3	-1.00E+10	275.41	1.54	27.925	14.5	0.005	0.005	2285.5	-1.00E+10	-1.00E+10	-1.00E+10	-1.00E+10	-1.00E+10	-1.00E+10	-1.00E+10	-1.00E+10	-1.00E+10	-1.00E+10	-0.73
							175.6	33.7679	-1.00E+10	1.58	28.915	14.625	0.005	0	-1.00E+10	-1.00E+10	-1.00E+10	-1.00E+10	-1.00E+10	-1.00E+10	-1.00E+10	-1.00E+10	-1.00E+10	-1.00E+10	-1.00E+10	-1.00E+10
							198.8	-1.00E+10	263.79	1.235	21.235	13.885	0.005	-0.005	2284.6	-1.00E+10	-1.00E+10	-1.00E+10	-1.00E+10	-1.00E+10	-1.00E+10	-1.00E+10	-1.00E+10	-1.00E+10	-1.00E+10	-0.2
							223.6	-1.00E+10	264.59	1.03	16.02	13.675	0.005	-0.005	2292.8	-1.00E+10	-1.00E+10	-1.00E+10	-1.00E+10	-1.00E+10	-1.00E+10	-1.00E+10	-1.00E+10	-1.00E+10	-1.00E+10	0.17
							223.7	34.6909	262.83	1.04	16.63	13.71	0.005	0.005	2290.4	-1.00E+10	-1.00E+10	-1.00E+10	-1.00E+10	-1.00E+10	-1.00E+10	-1.00E+10	-1.00E+10	-1.00E+10	-1.00E+10	0.28
							248.9	-1.00E+10	270.36	0.99	14.37	13.6	0.01	-0.005	2291.1	-1.00E+10	-1.00E+10	-1.00E+10	-1.00E+10	-1.00E+10	-1.00E+10	-1.00E+10	-1.00E+10	-1.00E+10	-1.00E+10	0.18
							290.3	-1.00E+10	274.52	0.975	13.695	13.435	0.02	0	2292.3	-1.00E+10	-1.00E+10	-1.00E+10	-1.00E+10	-1.00E+10	-1.00E+10	-1.00E+10	-1.00E+10	-1.00E+10	-1.00E+10	0.26
MR04-05	A04081	B	2004-09-17T06:37	194.342	75.748	520	0	-1.00E+10	-1.00E+10	-1.00E+10	-1.00E+10	-1.00E+10	-1.00E+10	-1.00E+10	-1.00E+10	-1.00E+10	-1.00E+10	-1.00E+10	-1.00E+10	-1.00E+10	-1.00E+10	-1.00E+10	-1.00E+10	-1.00E+10	-1.00E+10	-1.00E+10
							4.4	-1.00E+10	-1.00E+10	-1.00E+10	-1.00E+10	-1.00E+10	-1.00E+10	-1.00E+10	-1.00E+10	-1.00E+10	-1.00E+10	-1.00E+10	-1.00E+10	-1.00E+10	-1.00E+10	-1.00E+10	-1.00E+10	-1.00E+10	-1.00E+10	-1.00E+10
							4.5	-1.00E+10	380.18	0.635	2.485	0.01	0	0.025	-1.00E+10	-1.00E+10	7.59	3.92	0.66	-1.00E+10	-1.00E+10	-1.00E+10	-1.00E+10	-1.00E+10	-1.00E+10	-1.00E+10
							10	28.1702	-1.00E+10	0.67	2.73	0	0	0.005	-1.00E+10	-1.00E+10	-1.00E+10	-1.00E+10	-1.00E+10	-1.00E+10	-1.00E+10	-1.00E+10	-1.00E+10	-1.00E+10	-1.00E+10	-1.00E+10
							25.1	-1.00E+10	-1.00E+10	-1.00E+10	-1.00E+10	-1.00E+10	-1.00E+10	-1.00E+10	-1.00E+10	-1.00E+10	-1.00E+10	-1.00E+10	-1.00E+10	-1.00E+10	-1.00E+10	-1.00E+10	-1.00E+10	-1.00E+10	-1.00E+10	-1.00E+10
							25.1	-1.00E+10	402.21	0.81	4.315	0.245	0.01	0.005	-1.00E+10	-1.00E+10	7.32	3.86	0.63	-1.00E+10	-1.00E+10	-1.00E+10	-1.00E+10	-1.00E+10	-1.00E+10	-1.00E+10
							25.2	-1.00E+10	-1.00E+10	-1.00E+10	-1.00E+10	-1.00E+10	-1.00E+10	-1.00E+10	-1.00E+10	-1.00E+10	-1.00E+10	-1.00E+10	-1.00E+10	-1.00E+10	-1.00E+10	-1.00E+10	-1.00E+10	-1.00E+10	-1.00E+10	-1.00E+10
							25.2	-1.00E+10	-1.00E+10	-1.00E+10	-1.00E+10	-1.00E+10	-1.00E+10	-1.00E+10	-1.00E+10	-1.00E+10	-1.00E+10	-1.00E+10	-1.00E+10	-1.00E+10	-1.00E+10	-1.00E+10	-1.00E+10	-1.00E+10	-1.00E+10	-1.00E+10
							35	-1.00E+10	393.95	0.89	5.57	0.52	0.03	0.02	-1.00E+10	-1.00E+10	-1.00E+10	-1.00E+10	-1.00E+10	-1.00E+10	-1.00E+10	-1.00E+10	-1.00E+10	-1.00E+10	-1.00E+10	-1.00E+10
							50.2	31.8236	-1.00E+10	1.235	14.09	5.64	0.145	0.03	-1.00E+10	-1.00E+10	-1.00E+10	-1.00E+10	-1.00E+10	-1.00E+10	-1.00E+10	-1.00E+10	-1.00E+10	-1.00E+10	-1.00E+10	-1.00E+10
							50.3	-1.00E+10	338.39	1.335	15.82	6.715	0.1	0.015	-1.00E+10	-1.00E+10	6.87	3.5	0.52	-1.00E+10	-1.00E+10	-1.00E+10	-1.00E+10	-1.00E+10	-1.00E+10	-1.00E+10
							50.4	-1.00E+10	-1.00E+10	-1.00E+10	-1.00E+10	-1.00E+10	-1.00E+10	-1.00E+10	-1.00E+10	-1.00E+10	-1.00E+10	-1.00E+10	-1.00E+10	-1.00E+10	-1.00E+10	-1.00E+10	-1.00E+10	-1.00E+10	-1.00E+10	-1.00E+10
							75.3	-1.00E+10	315.56	1.625	26.485	11.03	0.01	0	-1.00E+10	-1.00E+10	6.59	3.4	0.49	-1.00E+10	-1.00E+10	-1.00E+10	-1.00E+10	-1.00E+10	-1.00E+10	-1.00E+10
							99.9	-1.00E+10	311.005	1.685	31.44	12.45	0.005	0	-1.00E+10	-1.00E+10	6.51	3.45	0.49	-1.00E+10	-1.00E+10	-1.00E+10	-1.00E+10	-1.00E+10	-1.00E+10	-1.00E+10
							110	-1.00E+10	-1.00E+10	-1.00E+10	-1.00E+10	-1.00E+10	-1.00E+10	-1.00E+10	-1.00E+10	-1.00E+10	-1.00E+10	-1.00E+10	-1.00E+10	-1.00E+10	-1.00E+10	-1.00E+10	-1.00E+10	-1.00E+10	-1.00E+10	-1.00E+10
							110.1	32.7978	312.25	1.685	31.57	12.305	0.005	-0.01	-1.00E+10	-1.00E+10	6.545	3.475	0.535	-1.00E+10	-1.00E+10	-1.00E+10	-1.00E+10	-1.00E+10	-1.00E+10	-1.00E+10
							124.8	-1.00E+10	327.53	1.7	34.735	12.015	0.005	-0.005	-1.00E+10	-1.00E+10	6.91	3.7	0.6	-1.00E+10	-1.00E+10	-1.00E+10	-1.00E+10	-1.00E+10	-1.00E+10	-1.00E+10
							149.1	-1.00E+10	331.75	1.68	33.465	11.59	0.005	-0.005	-1.00E+10	-1.00E+10	7.01	3.8	0.59	-1.00E+10	-1.00E+10	-1.00E+10	-1.00E+10	-1.00E+10	-1.00E+10	-1.00E+10
							149.2	-1.00E+10	-1.00E+10	-1.00E+10	-1.00E+10	-1.00E+10	-1.00E+10	-1.00E+10	-1.00E+10	-1.00E+10	-1.00E+10	-1.00E+10	-1.00E+10	-1.00E+10	-1.00E+10	-1.00E+10	-1.00E+10	-1.00E+10	-1.00E+10	-1.00E+10
							149.3	33.0987	331.89	1.675	33.6	11.575	0.01	-0.005	-1.00E+10	-1.00E+10	7.17	3.86	0.62	-1.00E+10	-1.00E+10	-1.00E+10	-1.00E+10	-1.00E+10	-1.00E+10	-1.00E+10
							163.6	-1.00E+10	-1.00E+10	-1.00E+10	-1.00E+10	-1.00E+10	-1.00E+10	-1.00E+10	-1.00E+10	-1.00E+10	-1.00E+10	-1.00E+10	-1.00E+10	-1.00E+10	-1.00E+10	-1.00E+10	-1.00E+10	-1.00E+10	-1.00E+10	-1.00E+10
							163.7	-1.00E+10	-1.00E+10	-1.00E+10	-1.00E+10	-1.00E+10	-1.00E+10	-1.00E+10	-1.00E+10	-1.00E+10	-1.00E+10	-1.00E+10	-1.00E+10	-1.00E+10	-1.00E+10	-1.00E+10	-1.00E+10	-1.00E+10	-1.00E+10	-1.00E+10
							173.8	-1.00E+10	307.11	1.635	30.97	12.98	0.01	-0.005	-1.00E+10	-1.00E+10	6.28	3.25	0.48	-1.00E+10	-1.00E+10	-1.00E+10	-1.00E+10	-1.00E+10	-1.00E+10	-1.00E+10
							185.8	33.8203	-1.00E+10	1.53	27.72	14.44	0	-0.015	-1.00E+10	-1.00E+10	-1.00E+10	-1.00E+10	-1.00E+10	-1.00E+10	-1.00E+10	-1.00E+10	-1.00E+10	-1.00E+10	-1.00E+10	-1.00E+10
							185.8	-1.00E+10	-1.00E+10	-1.00E+10	-1.00E+10	-1.00E+10	-1.00E+10	-1.00E+10	-1.00E+10	-1.00E+10	-1.00E+10	-1.00E+10	-1.00E+10	-1.00E+10	-1.00E+10	-1.00E+10	-1.00E+10	-1.00E+10	-1.00E+10	-1.00E+10
							198.6	-1.00E+10	273.9	1.34	22.55	13.72	0	-0.01	-1.00E+10	-1.00E+10	5.39	2.61	0.3	-1.00E+10	-1.00E+10	-1.00E+10	-1.00E+10	-1.00E+10	-1.00E+10	-1.00E+10
							223.8	-1.00E+10	273.5	1.055	14.74	12.61	0	0	-1.00E+10	-1.00E+10	5.33	2.5	0.27	-1.00E+10	-1.00E+10	-1.00E+10	-1.00E+10	-1.00E+10	-1.00E+10	-1.00E+10
							234.3	34.4802	272.26	1.01	13.995	12.66	0	-0.005	-1.00E+10	-1.00E+10	5.23	2.46	0.25	-1.00E+10	-1.00E+10	-1.00E+10	-1.00E+10	-1.00E+10	-1.00E+10	-1.00E+10
							234.3	-1.00E+10	-1.00E+10	-1.00E+10	-1.00E+10	-1.00E+10	-1.00E+10	-1.00E+10	-1.00E+10	-1.00E+10	-1.00E+10	-1.00E+10	-1.00E+10	-1.00E+10	-1.00E+10	-1.00E+10	-1.00E+10	-1.00E+10	-1.00E+10	-1.00E+10
							249.3	-1.00E+10	273.6	0.975	12.405	12.565	0	-0.005	-1.00E+10	-1.00E+10	5.05	2.52	0.24	-1.00E+10	-1.00E+10	-1.00E+10	-1.00E+10	-1.00E+10	-1.00E+10	-1.00E+10
							298.9	-1.00E+10	280.95	0.91	9.935	12.805	0	-0.005	-1.00E+10	-1.00E+10	5.31	2.76	0.29	-1.00E+10	-1.00E+10	-1.00E+10	-1.00E+10	-1.00E+10	-1.00E+10	-1.00E+10
							348.2	-1.00E+10	-1.00E+10	0.89	8.685	12.76	0	-1.00E+10	-1.00E+10	-1.00E+10	-1.00E+10	-1.00E+10	-1.00E+10	-1.00E+10	-1.00E+10	-1.00E+10	-1.00E+10	-1.00E+10	-1.00E+10	-1.00E+10
							397.9	-1.00E+10	291.28	0.885	8.305	12.72	0	-1.00E+10	-1.00E+10	-1.00E+10	5.15	2.57	0.28	-1.00E+10	-1.00E+10	-1.00E+10	-1.00E+10	-1.00E+10	-1.00E+10	-1.00E+10
MR04-05	A04082	B	2004-09-17T11:08	196.66	75.498	1520	0	-1.00E+10	-1.00E+10	-1.00E+10	-1.00E+10	-1.00E+10	-1.00E+10	-1.00E+10	-1.00E+10	-1.00E+10	-1.00E+10	-1.00E+10	-1.00E+10	-1.00E+10	-1.00E+10	-1.00E+10	-1.00E+10	-1.00E+10	-1.00E+10	-1.00E+10
							5.3	-1.00E+10	-1.00E+10	-1.00E+10	-1.00E+10	-1.00E+10	-1.00E+10	-1.00E+10	-1.00E+10	-1.00E+10	-1.00E+10	-1.00E+10	-1.00E+10	-1.00E+10	-1.00E+10	-1.00E+10	-1.00E+10	-1.00E+10	-1.00E+10	-1.00E+10
							5.3	-1.00E+10	378.455	0.6	2.62	-0.02	0.005	0.01	1902.9	-1.00E+10	7.8	3.88	0.64	-1.00E+10	-1.00E+10	-1.00E+10	-1.00E+10	-1.00E+10	-1.00E+10	-3.32
							10.2	27.2633	-1.00E+10	0.615	2.695	-0.015	0.005	0.01	1939	-1.00E+10	-1.00E+10	-1.00E+10	-1.00E+10	-1.00E+10	-1.00E+10	-1.00E+10	-1.00E+10	-1.00E+10	-1.00E+10	-2.67
							25.2	-1.00E+10	399.22	0.73	3.62	0.04	0.02	0.015	2136.7	-1.00E+10	7.76	3.93	0.66	-1.00E+10	-1.00E+10	-1.00E+10	-1.00E+10	-1.00E+10	-1.00E+10	-2.91
							34.9	-1.00E+10	365.21	1.01	8.135	2.37	0.15	0.05	2183.7	-1.00E+10	-1.00E+10	-1.00E+10	-1.00E+10	-1.00E+10	-1.00E+10	-1.00E+10	-1.00E+10	-1.00E+10	-1.00E+10	-0.78
							50.3	-1.00E+10	334.13	1.31	16.69	6.845	0.04	0.01	2202.9	-1.00E+10	7.05	3.89	0.56	-1.00E+10	-1.00E+10	-1.00E+10	-1.00E+10	-1.00E+10	-1.00E+10	-1.78
							56.8	-1.00E+10	-1.00E+10	-1.00E+10	-1.00E+10	-1.00E+10	-1.00E+10	-1.00E+10	-1.00E+10	-1.00E+10	-1.00E+10	-1.00E+10	-1.00E+10	-1.00E+10	-1.00E+10	-1.00E+10	-1.00E+10	-1.00E+10	-1.00E+10	-1.00E+10
							56.9	31.8625	-1.00E+10	1.35	17.5	7.22	0.03	0.015	-1.00E+10	-1.00E+10	-1.00E+10	-1.00E+10	-1.00E+10	-1.00E+10	-1.00E+10	-1.00E+10	-1.00E+10	-1.00E+10	-1.00E+10	-1.00E+10
							75.1	-1.00E+10	320.64	1.505	21.775	9.675	0.02	0.02	2227.7	-1.00E+10	6.91	3.76	0.52	-1.00E+10	-1.00E+10	-1.00E+10	-1.00E+10	-1.00E+10	-1.00E+10	-1.00E+10
							99.5	-1.00E+10	297.875	1.69	26.51	12.385	0.02	0.01	2241.5	-1.00E+10	6.49	3.19	0.45	-1.00E+10	-1.00E+10	-1.00E+10	-1.00E+10	-1.00E+10	-1.00E+10	-1.00E+10
							124.5	-1.00E+10	298.82	1.72	30.16	13.275	0.03	0.01	2257	-1.00E+10	6.28	3.08	0.41	-1.00E+10	-1.00E+10	-1.00E+10	-1.00E+10	-1.00E+10	-1.00E+10	-1.00E+10
							126.7	32.7853	300.23	1.72	30.105	13.175	0.035	0.01	2261.3	-1.00E+10	6.295	3.145	0.44	-1.00E+10	-1.00E+10	-1.00E+10	-1.00E+10	-1.00E+10	-1.00E+10	-1.00E+10
							126.7	-1.00E+10	-1.00E+10	-1.00E+10	-1.00E+10	-1.00E+10	-1.00E+10	-1.00E+10	-1.00E+10	-1.00E+10	-1.00E+10	-1.00E+10	-1.00E+10	-1.00E+10	-1.00E+10	-1.00E+10	-1.00E+10	-1.00E+10	-1.00E+10	-1.00E+10
							149	-1.00E+10	287.02	1.79	33.105	14.815	0.02	0.01	2269.6	-1.00E+10	5.97	2.93	0.38	-1.00E+10	-1.00E+10	-1.00E+10	-1.00E+10	-1.00E+10	-1.00E+10	-1.00E+10
							162.6	-1.00E+10	-1.00E+10	-1.00E+10	-1.00E+10	-1.00E+10	-1.00E+10	-1.00E+10	-1.00E+10	-1.00E+10	-1.00E+10	-1.00E+10	-1.00E+10	-1.00E+10	-1.00E+10	-1.00E+10	-1.00E+10	-1.00E+10	-1.00E+10	-1.00E+10
							162.6	33.2243	285.34	1.765	33.075	14.835	0.02	0.005	2273.6	-1.00E+10	5.86	2.86	0.38	-1.00E+10	-1.00E+10	-1.00E+10	-1.00E+10	-1.00E+10	-1.00E+10	-1.00E+10
							174.2	-1.00E+10	279.47	1.69	31.2	14.85	0.01	0.01	2280.8	-1.00E+10	5.55	2.7	0.33	-1.00E+10	-1.00E+10	-1.00E+10	-1.00E+10	-1.00E+10	-1.00E+10	-1.00E+10
							190.7	-1.00E+10	-1.00E+10	-1.00E+10	-1.00E+10	-1.00E+10	-1.00E+10	-1.00E+10	-1.00E+10	-1.00E+10	-1.00E+10	-1.00E+10	-1.00E+10	-1.00E+10	-1.00E+10	-1.00E+10	-1.00E+10	-1.00E+10	-1.00E+10	-1.00E+10
							190.8	33.8596	-1.00E+10	1.53	27.815	14.455	0.015	0.015	-1.00E+10	-1.00E+10	-1.00E+10	-1.00E+10	-1.00E+10	-1.00E+10	-1.00E+10	-1.00E+10	-1.00E+10	-1.00E+10	-1.00E+10	-1.00E+10
							199.1	-1.00E+10	276.16	1.415	24.795	14.07	0.015	0	2290.5	-1.00E+10	5.38	2.61	0.31	-1.00E+10	-1.00E+10	-1.00E+10	-1.00E+10	-1.00E+10	-1.00E+10	-1.00E+10
							224.2	-1.00E+10	271.64	1.1	16.09	12.845	0.01	0.005	2284.4	-1.00E+10	5.24	2.47	0.26	-1.00E+10	-1.00E+10	-1.00E+10	-1.00E+10	-1.00E+10	-1.00E+10	-1.00E+10
							248.2	-1.00E+10	271.96	0.985	13.055	12.63	0.015	0.005	2283.25	-1.00E+10	5.2	2.43	0.24	-1.00E+10	-1.00E+10	-1.00E+10	-1.00E+10	-1.00E+10	-1.00E+10	-1.00E+10
							248.2	-1.00E+10	-1.00E+10	-1.00E+10	-1.00E+10	-1.00E+10	-1.00E+10	-1.00E+10	-1.00E+10	-1.00E+10	-1.00E+10	-1.00E+10	-1.00E+10	-1.00E+10	-1.00E+10	-1.00E+10	-1.00E+10	-1.00E+10	-1.00E+10	-1.00E+10
							248.3	34.5314	272.37	0.985	13.06	12.585	0.015	0.02	2283.1	-1.00E+10	5.3	2.41	0.24	-1.00E+10	-1.00E+10	-1.00E+10	-1.00E+10	-1.00E+10	-1.00E+10	-1.00E+10
							298.3	-1.00E+10	283.39	0.89	9.12	12.57	0.015	0.01	2292.8	-1.00E+10	5.2	2.57	0.27	-1.00E+10	-1.00E+10	-1.00E+10	-1.00E+10	-1.00E+10	-1.00E+10	-1.00E+10
							348.2	-1.00E+10	-1.00E+10	0.88	7.73	12.575	0.015	-1.00E+10	-1.00E+10	-1.00E+10	-1.00E+10	-1.00E+10	-1.00E+10	-1.00E+10	-1.00E+10	-1.00E+10	-1.00E+10	-1.00E+10	-1.00E+10	-1.00E+10
							398	-1.00E+10	292.85	0.86	7.265	12.55	0.01	-1.00E+10	-1.00E+10	-1.00E+10	5.09	2.43	0.26	-1.00E+10	-1.00E+10	-1.00E+10	-1.00E+10	-1.00E+10	-1.00E+10	-1.00E+10
MR04-05	A04083	B	2004-09-17T18:10	194.398	76.184	707	0	-1.00E+10	-1.00E+10	-1.00E+10	-1.00E+10	-1.00E+10	-1.00E+10	-1.00E+10	-1.00E+10	-1.00E+10	-1.00E+10	-1.00E+10	-1.00E+10	0.1	-1.00E+10	-1.00E+10	-1.00E+10	-1.00E+10	-1.00E+10	-1.00E+10
							5.2	-1.00E+10	381.375	0.64	3.29	0.02	0	0.01	1977.8	-1.00E+10	7.66	3.9	0.63	-1.00E+10	-1.00E+10	-1.00E+10	-1.00E+10	-1.00E+10	-1.00E+10	-2.11
							10.2	28.4519	-1.00E+10	0.665	3.43	0.025	0	0.005	2021.6	-1.00E+10	-1.00E+10	-1.00E+10	-1.00E+10	-1.00E+10	-1.00E+10	-1.00E+10	-1.00E+10	-1.00E+10	-1.00E+10	-3.07
							25.2	-1.00E+10	401.1	0.765	4.56	0.065	0	0.01	2169.85	-1.00E+10	7.39	3.83	0.6	-1.00E+10	-1.00E+10	-1.00E+10	-1.00E+10	-1.00E+10	-1.00E+10	-1.84
							34.8	-1.00E+10	390.06	0.89	5.905	1.15	0.03	0.06	2202.6	-1.00E+10	-1.00E+10	-1.00E+10	-1.00E+10	-1.00E+10	-1.00E+10	-1.00E+10	-1.00E+10	-1.00E+10	-1.00E+10	-2.27
							50	31.8123	-1.00E+10	1.21	12.585	5.095	0.09	0.145	-1.00E+10	-1.00E+10	-1.00E+10	-1.00E+10	-1.00E+10	-1.00E+10	-1.00E+10	-1.00E+10	-1.00E+10	-1.00E+10	-1.00E+10	-1.00E+10
							50	-1.00E+10	338.82	1.32	15.785	6.835	0.065	0.07	2216.1	-1.00E+10	6.9	3.51	0.48	-1.00E+10	-1.00E+10	-1.00E+10	-1.00E+10	-1.00E+10	-1.00E+10	-1.95
							50	-1.00E+10	-1.00E+10	-1.00E+10	-1.00E+10	-1.00E+10	-1.00E+10	-1.00E+10	-1.00E+10	-1.00E+10	-1.00E+10	-1.00E+10	-1.00E+10	-1.00E+10	-1.00E+10	-1.00E+10	-1.00E+10	-1.00E+10	-1.00E+10	-1.00E+10
							75.1	-1.00E+10	315.09	1.57	23.465	10.515	0.015	0.005	2232.6	-1.00E+10	6.63	3.39	0.45	-1.00E+10	-1.00E+10	-1.00E+10	-1.00E+10	-1.00E+10	-1.00E+10	-1.00E+10
							99.7	-1.00E+10	288.855	1.765	29.165	13.435	0.01	0	2247.3	-1.00E+10	6.26	3.19	0.41	-1.00E+10	-1.00E+10	-1.00E+10	-1.00E+10	-1.00E+10	-1.00E+10	-1.00E+10
							114.6	-1.00E+10	-1.00E+10	-1.00E+10	-1.00E+10	-1.00E+10	-1.00E+10	-1.00E+10	-1.00E+10	-1.00E+10	-1.00E+10	-1.00E+10	-1.00E+10	-1.00E+10	-1.00E+10	-1.00E+10	-1.00E+10	-1.00E+10	-1.00E+10	-1.00E+10
							114.7	32.7601	285.33	1.805	31.25	14.14	0.01	0.01	2250.3	-1.00E+10	6.2	3.165	0.43	-1.00E+10	-1.00E+10	-1.00E+10	-1.00E+10	-1.00E+10	-1.00E+10	-1.00E+10
							124.9	-1.00E+10	287.34	1.775	31.84	14.475	0.01	0.005	2261.4	-1.00E+10	5.98	3.16	0.38	-1.00E+10	-1.00E+10	-1.00E+10	-1.00E+10	-1.00E+10	-1.00E+10	-1.00E+10
							141	-1.00E+10	-1.00E+10	-1.00E+10	-1.00E+10	-1.00E+10	-1.00E+10	-1.00E+10	-1.00E+10	-1.00E+10	-1.00E+10	-1.00E+10	-1.00E+10	-1.00E+10	-1.00E+10	-1.00E+10	-1.00E+10	-1.00E+10	-1.00E+10	-1.00E+10
							141	33.1375	284.66	1.765	32.125	14.77	0	0.005	2271.4	-1.00E+10	5.78	2.92	0.36	-1.00E+10	-1.00E+10	-1.00E+10	-1.00E+10	-1.00E+10	-1.00E+10	-1.00E+10
							149.3	-1.00E+10	280.24	1.7	31.165	14.775	0.005	0.015	2279.3	-1.00E+10	5.47	2.91	0.37	-1.00E+10	-1.00E+10	-1.00E+10	-1.00E+10	-1.00E+10	-1.00E+10	-1.00E+10
							168.1	33.7748	-1.00E+10	1.595	28.965	14.59	0.01	0.015	-1.00E+10	-1.00E+10	-1.00E+10	-1.00E+10	-1.00E+10	-1.00E+10	-1.00E+10	-1.00E+10	-1.00E+10	-1.00E+10	-1.00E+10	-1.00E+10
							168.3	-1.00E+10	-1.00E+10	-1.00E+10	-1.00E+10	-1.00E+10	-1.00E+10	-1.00E+10	-1.00E+10	-1.00E+10	-1.00E+10	-1.00E+10	-1.00E+10	-1.00E+10	-1.00E+10	-1.00E+10	-1.00E+10	-1.00E+10	-1.00E+10	-1.00E+10
							175.1	-1.00E+10	272.49	1.435	25.67	14.095	0.01	0.015	2288.8	-1.00E+10	5.38	2.82	0.32	-1.00E+10	-1.00E+10	-1.00E+10	-1.00E+10	-1.00E+10	-1.00E+10	-1.00E+10
							200.6	-1.00E+10	263.09	1.215	20.55	13.42	0.005	0.01	2283.1	-1.00E+10	5.5	2.8	0.29	-1.00E+10	-1.00E+10	-1.00E+10	-1.00E+10	-1.00E+10	-1.00E+10	-1.00E+10
							223.6	-1.00E+10	263.28	1.065	16.32	12.97	0.005	0	2283	-1.00E+10	5.46	2.71	0.28	-1.00E+10	-1.00E+10	-1.00E+10	-1.00E+10	-1.00E+10	-1.00E+10	-1.00E+10
							247.2	-1.00E+10	265.36	1.005	14.68	13	0	0.01	2285.75	-1.00E+10	5.52	2.65	0.27	-1.00E+10	-1.00E+10	-1.00E+10	-1.00E+10	-1.00E+10	-1.00E+10	-1.00E+10
							247.3	34.6283	266.08	1	14.45	13.015	0	0.015	2283.1	-1.00E+10	5.48	2.63	0.27	-1.00E+10	-1.00E+10	-1.00E+10	-1.00E+10	-1.00E+10	-1.00E+10	-1.00E+10
							298.7	-1.00E+10	278.19	0.93	10.93	12.95	0.005	0.005	2292.5	-1.00E+10	5.59	2.97	0.31	-1.00E+10	-1.00E+10	-1.00E+10	-1.00E+10	-1.00E+10	-1.00E+10	-1.00E+10
							348	-1.00E+10	-1.00E+10	0.885	8.34	12.73	0	-1.00E+10	-1.00E+10	-1.00E+10	-1.00E+10	-1.00E+10	-1.00E+10	-1.00E+10	-1.00E+10	-1.00E+10	-1.00E+10	-1.00E+10	-1.00E+10	-1.00E+10
							398	-1.00E+10	292.29	0.88	7.94	12.665	0.005	-1.00E+10	-1.00E+10	-1.00E+10	5.24	2.46	0.3	-1.00E+10	-1.00E+10	-1.00E+10	-1.00E+10	-1.00E+10	-1.00E+10	-1.00E+10
MR04-05	A04084	B	2004-09-17T21:51	195.242	76.581	535	0	-1.00E+10	-1.00E+10	-1.00E+10	-1.00E+10	-1.00E+10	-1.00E+10	-1.00E+10	-1.00E+10	-1.00E+10	-1.00E+10	-1.00E+10	-1.00E+10	-1.00E+10	-1.00E+10	-1.00E+10	-1.00E+10	-1.00E+10	-1.00E+10	-1.00E+10
							96.5	-1.00E+10	268.08	1.94	28.085	14.37	0.01	0.005	2227.8	-1.00E+10	6.59	3.37	0.62	-1.00E+10	-1.00E+10	-1.00E+10	-1.00E+10	-1.00E+10	-1.00E+10	-1.00E+10
							114.8	-1.00E+10	-1.00E+10	-1.00E+10	-1.00E+10	-1.00E+10	-1.00E+10	-1.00E+10	-1.00E+10	-1.00E+10	-1.00E+10	-1.00E+10	-1.00E+10	-1.00E+10	-1.00E+10	-1.00E+10	-1.00E+10	-1.00E+10	-1.00E+10	-1.00E+10
							121.1	-1.00E+10	232.23	2.195	36.275	17.38	0.01	0.01	2237	-1.00E+10	6.01	3.31	0.59	-1.00E+10	-1.00E+10	-1.00E+10	-1.00E+10	-1.00E+10	-1.00E+10	-1.00E+10
							145.6	-1.00E+10	276.825	1.87	34.35	15.16	0.01	0	2259.8	-1.00E+10	6.29	3.02	0.48	-1.00E+10	-1.00E+10	-1.00E+10	-1.00E+10	-1.00E+10	-1.00E+10	-1.00E+10
MR04-05	A04085	B	2004-09-17T01:44	195.391	76.28	578	0	-1.00E+10	-1.00E+10	-1.00E+10	-1.00E+10	-1.00E+10	-1.00E+10	-1.00E+10	-1.00E+10	-1.00E+10	-1.00E+10	-1.00E+10	-1.00E+10	0.12	-1.00E+10	-1.00E+10	-1.00E+10	-1.00E+10	-1.00E+10	-1.00E+10
							5.2	-1.00E+10	-1.00E+10	-1.00E+10	-1.00E+10	-1.00E+10	-1.00E+10	-1.00E+10	-1.00E+10	-1.00E+10	-1.00E+10	-1.00E+10	-1.00E+10	-1.00E+10	-1.00E+10	-1.00E+10	-1.00E+10	-1.00E+10	-1.00E+10	-1.00E+10
							5.2	-1.00E+10	-1.00E+10	-1.00E+10	-1.00E+10	-1.00E+10	-1.00E+10	-1.00E+10	-1.00E+10	-1.00E+10	-1.00E+10	-1.00E+10	-1.00E+10	-1.00E+10	-1.00E+10	-1.00E+10	-1.00E+10	-1.00E+10	-1.00E+10	-1.00E+10
							5.2	-1.00E+10	-1.00E+10	-1.00E+10	-1.00E+10	-1.00E+10	-1.00E+10	-1.00E+10	-1.00E+10	-1.00E+10	-1.00E+10	-1.00E+10	-1.00E+10	-1.00E+10	-1.00E+10	-1.00E+10	-1.00E+10	-1.00E+10	-1.00E+10	-1.00E+10
							5.2	-1.00E+10	-1.00E+10	-1.00E+10	-1.00E+10	-1.00E+10	-1.00E+10	-1.00E+10	-1.00E+10	-1.00E+10	-1.00E+10	-1.00E+10	-1.00E+10	-1.00E+10	-1.00E+10	-1.00E+10	-1.00E+10	-1.00E+10	-1.00E+10	-1.00E+10
							5.2	-1.00E+10	-1.00E+10	-1.00E+10	-1.00E+10	-1.00E+10	-1.00E+10	-1.00E+10	-1.00E+10	-1.00E+10	-1.00E+10	-1.00E+10	-1.00E+10	-1.00E+10	-1.00E+10	-1.00E+10	-1.00E+10	-1.00E+10	-1.00E+10	-1.00E+10
							5.3	-1.00E+10	379.685	0.64	3.315	0.045	0	0.03	-1.00E+10	-1.00E+10	-1.00E+10	-1.00E+10	-1.00E+10	-1.00E+10	-1.00E+10	-1.00E+10	-1.00E+10	-1.00E+10	-1.00E+10	-1.00E+10
							5.3	-1.00E+10	-1.00E+10	-1.00E+10	-1.00E+10	-1.00E+10	-1.00E+10	-1.00E+10	-1.00E+10	-1.00E+10	-1.00E+10	-1.00E+10	-1.00E+10	-1.00E+10	-1.00E+10	-1.00E+10	-1.00E+10	-1.00E+10	-1.00E+10	-1.00E+10
							10.5	28.5518	-1.00E+10	0.68	3.61	0.095	0	0.025	-1.00E+10	-1.00E+10	-1.00E+10	-1.00E+10	-1.00E+10	-1.00E+10	-1.00E+10	-1.00E+10	-1.00E+10	-1.00E+10	-1.00E+10	-1.00E+10
							25.3	-1.00E+10	390.17	0.845	5.515	0.965	0.035	0.025	-1.00E+10	-1.00E+10	-1.00E+10	-1.00E+10	-1.00E+10	-1.00E+10	-1.00E+10	-1.00E+10	-1.00E+10	-1.00E+10	-1.00E+10	-1.00E+10
							35.1	-1.00E+10	366.62	1.04	9.28	3.19	0.08	0.035	-1.00E+10	-1.00E+10	-1.00E+10	-1.00E+10	-1.00E+10	-1.00E+10	-1.00E+10	-1.00E+10	-1.00E+10	-1.00E+10	-1.00E+10	-1.00E+10
							50.3	-1.00E+10	324.5	1.355	18.32	7.225	0.095	0.015	-1.00E+10	-1.00E+10	-1.00E+10	-1.00E+10	-1.00E+10	-1.00E+10	-1.00E+10	-1.00E+10	-1.00E+10	-1.00E+10	-1.00E+10	-1.00E+10
							54.1	31.8265	-1.00E+10	1.4	19.755	7.815	0.04	0.025	-1.00E+10	-1.00E+10	-1.00E+10	-1.00E+10	-1.00E+10	-1.00E+10	-1.00E+10	-1.00E+10	-1.00E+10	-1.00E+10	-1.00E+10	-1.00E+10
							75.5	-1.00E+10	314.03	1.62	25.955	11.255	0.01	0.01	-1.00E+10	-1.00E+10	-1.00E+10	-1.00E+10	-1.00E+10	-1.00E+10	-1.00E+10	-1.00E+10	-1.00E+10	-1.00E+10	-1.00E+10	-1.00E+10
							99.8	-1.00E+10	294.88	1.715	28.005	13.045	0.01	0.01	-1.00E+10	-1.00E+10	-1.00E+10	-1.00E+10	-1.00E+10	-1.00E+10	-1.00E+10	-1.00E+10	-1.00E+10	-1.00E+10	-1.00E+10	-1.00E+10
							119	32.779	289.98	1.755	30.31	13.87	0	0.005	-1.00E+10	-1.00E+10	-1.00E+10	-1.00E+10	-1.00E+10	-1.00E+10	-1.00E+10	-1.00E+10	-1.00E+10	-1.00E+10	-1.00E+10	-1.00E+10
							124.4	-1.00E+10	288.56	1.765	31.405	14.295	0.005	0.005	-1.00E+10	-1.00E+10	-1.00E+10	-1.00E+10	-1.00E+10	-1.00E+10	-1.00E+10	-1.00E+10	-1.00E+10	-1.00E+10	-1.00E+10	-1.00E+10
							149.6	33.1793	282.76	1.78	33.115	15.015	0.01	0.005	-1.00E+10	-1.00E+10	-1.00E+10	-1.00E+10	-1.00E+10	-1.00E+10	-1.00E+10	-1.00E+10	-1.00E+10	-1.00E+10	-1.00E+10	-1.00E+10
							149.7	-1.00E+10	281.81	1.74	32.365	14.945	0.01	0	-1.00E+10	-1.00E+10	-1.00E+10	-1.00E+10	-1.00E+10	-1.00E+10	-1.00E+10	-1.00E+10	-1.00E+10	-1.00E+10	-1.00E+10	-1.00E+10
							174.3	-1.00E+10	276.05	1.58	29.39	14.66	0	0.01	-1.00E+10	-1.00E+10	-1.00E+10	-1.00E+10	-1.00E+10	-1.00E+10	-1.00E+10	-1.00E+10	-1.00E+10	-1.00E+10	-1.00E+10	-1.00E+10
							174.4	33.771	-1.00E+10	1.61	30.145	14.745	0.005	0.005	-1.00E+10	-1.00E+10	-1.00E+10	-1.00E+10	-1.00E+10	-1.00E+10	-1.00E+10	-1.00E+10	-1.00E+10	-1.00E+10	-1.00E+10	-1.00E+10
							199.2	-1.00E+10	267.87	1.255	21.07	13.595	0	0.01	-1.00E+10	-1.00E+10	-1.00E+10	-1.00E+10	-1.00E+10	-1.00E+10	-1.00E+10	-1.00E+10	-1.00E+10	-1.00E+10	-1.00E+10	-1.00E+10
							219.1	34.4287	270.28	1.05	15.015	12.69	0	0.005	-1.00E+10	-1.00E+10	-1.00E+10	-1.00E+10	-1.00E+10	-1.00E+10	-1.00E+10	-1.00E+10	-1.00E+10	-1.00E+10	-1.00E+10	-1.00E+10
							223.9	-1.00E+10	270.62	1.015	14.22	12.62	0	0.02	-1.00E+10	-1.00E+10	-1.00E+10	-1.00E+10	-1.00E+10	-1.00E+10	-1.00E+10	-1.00E+10	-1.00E+10	-1.00E+10	-1.00E+10	-1.00E+10
							249.1	-1.00E+10	274.31	0.94	11.67	12.63	0.005	0.01	-1.00E+10	-1.00E+10	-1.00E+10	-1.00E+10	-1.00E+10	-1.00E+10	-1.00E+10	-1.00E+10	-1.00E+10	-1.00E+10	-1.00E+10	-1.00E+10
							298.6	-1.00E+10	288.105	0.87	7.975	12.48	0	0.01	-1.00E+10	-1.00E+10	-1.00E+10	-1.00E+10	-1.00E+10	-1.00E+10	-1.00E+10	-1.00E+10	-1.00E+10	-1.00E+10	-1.00E+10	-1.00E+10
							348.9	-1.00E+10	-1.00E+10	0.86	7.205	12.49	0	-1.00E+10	-1.00E+10	-1.00E+10	-1.00E+10	-1.00E+10	-1.00E+10	-1.00E+10	-1.00E+10	-1.00E+10	-1.00E+10	-1.00E+10	-1.00E+10	-1.00E+10
							398.4	-1.00E+10	295.14	0.86	6.945	12.485	0	-1.00E+10	-1.00E+10	-1.00E+10	-1.00E+10	-1.00E+10	-1.00E+10	-1.00E+10	-1.00E+10	-1.00E+10	-1.00E+10	-1.00E+10	-1.00E+10	-1.00E+10
MR04-05	A04086	B	2004-09-18T04:48	195.009	75.999	470	0	-1.00E+10	-1.00E+10	-1.00E+10	-1.00E+10	-1.00E+10	-1.00E+10	-1.00E+10	-1.00E+10	-1.00E+10	-1.00E+10	-1.00E+10	-1.00E+10	0.105	-1.00E+10	-1.00E+10	-1.00E+10	-1.00E+10	-1.00E+10	-1.00E+10
							5.1	-1.00E+10	379.945	0.615	2.635	0.005	0	0.015	-1.00E+10	-1.00E+10	-1.00E+10	-1.00E+10	-1.00E+10	-1.00E+10	-1.00E+10	-1.00E+10	-1.00E+10	-1.00E+10	-1.00E+10	-1.00E+10
							9.9	27.893	-1.00E+10	0.64	2.89	0	0	0.01	-1.00E+10	-1.00E+10	-1.00E+10	-1.00E+10	-1.00E+10	-1.00E+10	-1.00E+10	-1.00E+10	-1.00E+10	-1.00E+10	-1.00E+10	-1.00E+10
							24.9	-1.00E+10	-1.00E+10	-1.00E+10	-1.00E+10	-1.00E+10	-1.00E+10	-1.00E+10	-1.00E+10	-1.00E+10	-1.00E+10	-1.00E+10	-1.00E+10	-1.00E+10	-1.00E+10	-1.00E+10	-1.00E+10	-1.00E+10	-1.00E+10	-1.00E+10
							24.9	-1.00E+10	-1.00E+10	-1.00E+10	-1.00E+10	-1.00E+10	-1.00E+10	-1.00E+10	-1.00E+10	-1.00E+10	-1.00E+10	-1.00E+10	-1.00E+10	-1.00E+10	-1.00E+10	-1.00E+10	-1.00E+10	-1.00E+10	-1.00E+10	-1.00E+10
							24.9	-1.00E+10	403.82	0.775	3.975	0.005	-0.005	0.01	-1.00E+10	-1.00E+10	-1.00E+10	-1.00E+10	-1.00E+10	-1.00E+10	-1.00E+10	-1.00E+10	-1.00E+10	-1.00E+10	-1.00E+10	-1.00E+10
							35.2	-1.00E+10	384.7	0.955	7.365	1.535	0.04	0.185	-1.00E+10	-1.00E+10	-1.00E+10	-1.00E+10	-1.00E+10	-1.00E+10	-1.00E+10	-1.00E+10	-1.00E+10	-1.00E+10	-1.00E+10	-1.00E+10
							35.2	-1.00E+10	-1.00E+10	-1.00E+10	-1.00E+10	-1.00E+10	-1.00E+10	-1.00E+10	-1.00E+10	-1.00E+10	-1.00E+10	-1.00E+10	-1.00E+10	-1.00E+10	-1.00E+10	-1.00E+10	-1.00E+10	-1.00E+10	-1.00E+10	-1.00E+10
							35.2	-1.00E+10	-1.00E+10	-1.00E+10	-1.00E+10	-1.00E+10	-1.00E+10	-1.00E+10	-1.00E+10	-1.00E+10	-1.00E+10	-1.00E+10	-1.00E+10	-1.00E+10	-1.00E+10	-1.00E+10	-1.00E+10	-1.00E+10	-1.00E+10	-1.00E+10
							35.2	-1.00E+10	-1.00E+10	-1.00E+10	-1.00E+10	-1.00E+10	-1.00E+10	-1.00E+10	-1.00E+10	-1.00E+10	-1.00E+10	-1.00E+10	-1.00E+10	-1.00E+10	-1.00E+10	-1.00E+10	-1.00E+10	-1.00E+10	-1.00E+10	-1.00E+10
							35.2	-1.00E+10	-1.00E+10	-1.00E+10	-1.00E+10	-1.00E+10	-1.00E+10	-1.00E+10	-1.00E+10	-1.00E+10	-1.00E+10	-1.00E+10	-1.00E+10	-1.00E+10	-1.00E+10	-1.00E+10	-1.00E+10	-1.00E+10	-1.00E+10	-1.00E+10
							35.2	-1.00E+10	-1.00E+10	-1.00E+10	-1.00E+10	-1.00E+10	-1.00E+10	-1.00E+10	-1.00E+10	-1.00E+10	-1.00E+10	-1.00E+10	-1.00E+10	-1.00E+10	-1.00E+10	-1.00E+10	-1.00E+10	-1.00E+10	-1.00E+10	-1.00E+10
							35.2	-1.00E+10	-1.00E+10	-1.00E+10	-1.00E+10	-1.00E+10	-1.00E+10	-1.00E+10	-1.00E+10	-1.00E+10	-1.00E+10	-1.00E+10	-1.00E+10	-1.00E+10	-1.00E+10	-1.00E+10	-1.00E+10	-1.00E+10	-1.00E+10	-1.00E+10
							35.2	-1.00E+10	-1.00E+10	-1.00E+10	-1.00E+10	-1.00E+10	-1.00E+10	-1.00E+10	-1.00E+10	-1.00E+10	-1.00E+10	-1.00E+10	-1.00E+10	-1.00E+10	-1.00E+10	-1.00E+10	-1.00E+10	-1.00E+10	-1.00E+10	-1.00E+10
							35.2	-1.00E+10	-1.00E+10	-1.00E+10	-1.00E+10	-1.00E+10	-1.00E+10	-1.00E+10	-1.00E+10	-1.00E+10	-1.00E+10	-1.00E+10	-1.00E+10	-1.00E+10	-1.00E+10	-1.00E+10	-1.00E+10	-1.00E+10	-1.00E+10	-1.00E+10
							49.6	-1.00E+10	344.46	1.295	15.405	6.16	0.08	0.155	-1.00E+10	-1.00E+10	-1.00E+10	-1.00E+10	-1.00E+10	-1.00E+10	-1.00E+10	-1.00E+10	-1.00E+10	-1.00E+10	-1.00E+10	-1.00E+10
							54.7	31.8661	-1.00E+10	1.285	15	6.18	0.115	0.13	-1.00E+10	-1.00E+10	-1.00E+10	-1.00E+10	-1.00E+10	-1.00E+10	-1.00E+10	-1.00E+10	-1.00E+10	-1.00E+10	-1.00E+10	-1.00E+10
							74.9	-1.00E+10	315.22	1.635	27.21	11.31	0.01	0.025	-1.00E+10	-1.00E+10	-1.00E+10	-1.00E+10	-1.00E+10	-1.00E+10	-1.00E+10	-1.00E+10	-1.00E+10	-1.00E+10	-1.00E+10	-1.00E+10
							99.6	-1.00E+10	295.99	1.72	28.24	12.975	0.005	0.015	-1.00E+10	-1.00E+10	-1.00E+10	-1.00E+10	-1.00E+10	-1.00E+10	-1.00E+10	-1.00E+10	-1.00E+10	-1.00E+10	-1.00E+10	-1.00E+10
							121.5	32.8071	290.55	1.76	30.72	13.97	0.005	0.015	-1.00E+10	-1.00E+10	-1.00E+10	-1.00E+10	-1.00E+10	-1.00E+10	-1.00E+10	-1.00E+10	-1.00E+10	-1.00E+10	-1.00E+10	-1.00E+10
							123.5	-1.00E+10	289.22	1.77	31.64	14.33	0.005	0	-1.00E+10	-1.00E+10	-1.00E+10	-1.00E+10	-1.00E+10	-1.00E+10	-1.00E+10	-1.00E+10	-1.00E+10	-1.00E+10	-1.00E+10	-1.00E+10
							148.8	-1.00E+10	283.38	1.765	32.595	14.925	0.01	0.015	-1.00E+10	-1.00E+10	-1.00E+10	-1.00E+10	-1.00E+10	-1.00E+10	-1.00E+10	-1.00E+10	-1.00E+10	-1.00E+10	-1.00E+10	-1.00E+10
							151	33.2187	282.27	1.765	32.605	14.935	0	0.005	-1.00E+10	-1.00E+10	-1.00E+10	-1.00E+10	-1.00E+10	-1.00E+10	-1.00E+10	-1.00E+10	-1.00E+10	-1.00E+10	-1.00E+10	-1.00E+10
							173.4	-1.00E+10	278.18	1.61	29.45	14.635	0.01	0.01	-1.00E+10	-1.00E+10	-1.00E+10	-1.00E+10	-1.00E+10	-1.00E+10	-1.00E+10	-1.00E+10	-1.00E+10	-1.00E+10	-1.00E+10	-1.00E+10
							176.9	33.8051	-1.00E+10	1.58	28.94	14.55	0.005	0.01	-1.00E+10	-1.00E+10	-1.00E+10	-1.00E+10	-1.00E+10	-1.00E+10	-1.00E+10	-1.00E+10	-1.00E+10	-1.00E+10	-1.00E+10	-1.00E+10
							198.9	-1.00E+10	265.01	1.23	20.455	13.475	0	0.015	-1.00E+10	-1.00E+10	-1.00E+10	-1.00E+10	-1.00E+10	-1.00E+10	-1.00E+10	-1.00E+10	-1.00E+10	-1.00E+10	-1.00E+10	-1.00E+10
							223.3	-1.00E+10	261.65	1.08	16.94	13.075	0.005	0.005	-1.00E+10	-1.00E+10	-1.00E+10	-1.00E+10	-1.00E+10	-1.00E+10	-1.00E+10	-1.00E+10	-1.00E+10	-1.00E+10	-1.00E+10	-1.00E+10
							242.5	34.6068	262.05	1.035	15.87	13.14	0.005	0.025	-1.00E+10	-1.00E+10	-1.00E+10	-1.00E+10	-1.00E+10	-1.00E+10	-1.00E+10	-1.00E+10	-1.00E+10	-1.00E+10	-1.00E+10	-1.00E+10
							249	-1.00E+10	262.65	1.01	15.505	13.24	0.005	0.005	-1.00E+10	-1.00E+10	-1.00E+10	-1.00E+10	-1.00E+10	-1.00E+10	-1.00E+10	-1.00E+10	-1.00E+10	-1.00E+10	-1.00E+10	-1.00E+10
							299.3	-1.00E+10	278.825	0.93	10.87	12.975	0.005	0.005	-1.00E+10	-1.00E+10	-1.00E+10	-1.00E+10	-1.00E+10	-1.00E+10	-1.00E+10	-1.00E+10	-1.00E+10	-1.00E+10	-1.00E+10	-1.00E+10
							349.4	-1.00E+10	-1.00E+10	0.905	9.185	12.84	0	-1.00E+10	-1.00E+10	-1.00E+10	-1.00E+10	-1.00E+10	-1.00E+10	-1.00E+10	-1.00E+10	-1.00E+10	-1.00E+10	-1.00E+10	-1.00E+10	-1.00E+10
							397.8	-1.00E+10	292.61	0.89	8.43	12.745	0.005	-1.00E+10	-1.00E+10	-1.00E+10	-1.00E+10	-1.00E+10	-1.00E+10	-1.00E+10	-1.00E+10	-1.00E+10	-1.00E+10	-1.00E+10	-1.00E+10	-1.00E+10
MR04-05	A04087	B	2004-09-18T08:30	193.504	75.666	320	0	-1.00E+10	-1.00E+10	-1.00E+10	-1.00E+10	-1.00E+10	-1.00E+10	-1.00E+10	-1.00E+10	-1.00E+10	-1.00E+10	-1.00E+10	-1.00E+10	-1.00E+10	-1.00E+10	-1.00E+10	-1.00E+10	-1.00E+10	-1.00E+10	-1.00E+10
							5.5	-1.00E+10	379.865	0.62	2.97	0.015	0	0.03	-1.00E+10	-1.00E+10	-1.00E+10	-1.00E+10	-1.00E+10	-1.00E+10	-1.00E+10	-1.00E+10	-1.00E+10	-1.00E+10	-1.00E+10	-1.00E+10
							10.1	-1.00E+10	-1.00E+10	-1.00E+10	-1.00E+10	-1.00E+10	-1.00E+10	-1.00E+10	-1.00E+10	-1.00E+10	-1.00E+10	-1.00E+10	-1.00E+10	-1.00E+10	-1.00E+10	-1.00E+10	-1.00E+10	-1.00E+10	-1.00E+10	-1.00E+10
							10.2	-1.00E+10	-1.00E+10	0.67	3.025	0.01	-0.005	0.02	-1.00E+10	-1.00E+10	-1.00E+10	-1.00E+10	-1.00E+10	-1.00E+10	-1.00E+10	-1.00E+10	-1.00E+10	-1.00E+10	-1.00E+10	-1.00E+10
							10.2	-1.00E+10	-1.00E+10	-1.00E+10	-1.00E+10	-1.00E+10	-1.00E+10	-1.00E+10	-1.00E+10	-1.00E+10	-1.00E+10	-1.00E+10	-1.00E+10	-1.00E+10	-1.00E+10	-1.00E+10	-1.00E+10	-1.00E+10	-1.00E+10	-1.00E+10
							10.2	-1.00E+10	-1.00E+10	-1.00E+10	-1.00E+10	-1.00E+10	-1.00E+10	-1.00E+10	-1.00E+10	-1.00E+10	-1.00E+10	-1.00E+10	-1.00E+10	-1.00E+10	-1.00E+10	-1.00E+10	-1.00E+10	-1.00E+10	-1.00E+10	-1.00E+10
							24.9	-1.00E+10	415.87	0.735	3.185	0.025	0.005	0.015	-1.00E+10	-1.00E+10	-1.00E+10	-1.00E+10	-1.00E+10	-1.00E+10	-1.00E+10	-1.00E+10	-1.00E+10	-1.00E+10	-1.00E+10	-1.00E+10
							24.9	-1.00E+10	-1.00E+10	-1.00E+10	-1.00E+10	-1.00E+10	-1.00E+10	-1.00E+10	-1.00E+10	-1.00E+10	-1.00E+10	-1.00E+10	-1.00E+10	-1.00E+10	-1.00E+10	-1.00E+10	-1.00E+10	-1.00E+10	-1.00E+10	-1.00E+10
							24.9	-1.00E+10	-1.00E+10	-1.00E+10	-1.00E+10	-1.00E+10	-1.00E+10	-1.00E+10	-1.00E+10	-1.00E+10	-1.00E+10	-1.00E+10	-1.00E+10	-1.00E+10	-1.00E+10	-1.00E+10	-1.00E+10	-1.00E+10	-1.00E+10	-1.00E+10
							24.9	-1.00E+10	-1.00E+10	-1.00E+10	-1.00E+10	-1.00E+10	-1.00E+10	-1.00E+10	-1.00E+10	-1.00E+10	-1.00E+10	-1.00E+10	-1.00E+10	-1.00E+10	-1.00E+10	-1.00E+10	-1.00E+10	-1.00E+10	-1.00E+10	-1.00E+10
							24.9	-1.00E+10	-1.00E+10	-1.00E+10	-1.00E+10	-1.00E+10	-1.00E+10	-1.00E+10	-1.00E+10	-1.00E+10	-1.00E+10	-1.00E+10	-1.00E+10	-1.00E+10	-1.00E+10	-1.00E+10	-1.00E+10	-1.00E+10	-1.00E+10	-1.00E+10
							24.9	-1.00E+10	-1.00E+10	-1.00E+10	-1.00E+10	-1.00E+10	-1.00E+10	-1.00E+10	-1.00E+10	-1.00E+10	-1.00E+10	-1.00E+10	-1.00E+10	-1.00E+10	-1.00E+10	-1.00E+10	-1.00E+10	-1.00E+10	-1.00E+10	-1.00E+10
							34.9	-1.00E+10	-1.00E+10	-1.00E+10	-1.00E+10	-1.00E+10	-1.00E+10	-1.00E+10	-1.00E+10	-1.00E+10	-1.00E+10	-1.00E+10	-1.00E+10	-1.00E+10	-1.00E+10	-1.00E+10	-1.00E+10	-1.00E+10	-1.00E+10	-1.00E+10
							34.9	-1.00E+10	387.74	0.965	7.705	1.7	0.05	0.085	-1.00E+10	-1.00E+10	-1.00E+10	-1.00E+10	-1.00E+10	-1.00E+10	-1.00E+10	-1.00E+10	-1.00E+10	-1.00E+10	-1.00E+10	-1.00E+10
							34.9	-1.00E+10	-1.00E+10	-1.00E+10	-1.00E+10	-1.00E+10	-1.00E+10	-1.00E+10	-1.00E+10	-1.00E+10	-1.00E+10	-1.00E+10	-1.00E+10	-1.00E+10	-1.00E+10	-1.00E+10	-1.00E+10	-1.00E+10	-1.00E+10	-1.00E+10
							34.9	-1.00E+10	-1.00E+10	-1.00E+10	-1.00E+10	-1.00E+10	-1.00E+10	-1.00E+10	-1.00E+10	-1.00E+10	-1.00E+10	-1.00E+10	-1.00E+10	-1.00E+10	-1.00E+10	-1.00E+10	-1.00E+10	-1.00E+10	-1.00E+10	-1.00E+10
							34.9	-1.00E+10	-1.00E+10	-1.00E+10	-1.00E+10	-1.00E+10	-1.00E+10	-1.00E+10	-1.00E+10	-1.00E+10	-1.00E+10	-1.00E+10	-1.00E+10	-1.00E+10	-1.00E+10	-1.00E+10	-1.00E+10	-1.00E+10	-1.00E+10	-1.00E+10
							34.9	-1.00E+10	-1.00E+10	-1.00E+10	-1.00E+10	-1.00E+10	-1.00E+10	-1.00E+10	-1.00E+10	-1.00E+10	-1.00E+10	-1.00E+10	-1.00E+10	-1.00E+10	-1.00E+10	-1.00E+10	-1.00E+10	-1.00E+10	-1.00E+10	-1.00E+10
							34.9	-1.00E+10	-1.00E+10	-1.00E+10	-1.00E+10	-1.00E+10	-1.00E+10	-1.00E+10	-1.00E+10	-1.00E+10	-1.00E+10	-1.00E+10	-1.00E+10	-1.00E+10	-1.00E+10	-1.00E+10	-1.00E+10	-1.00E+10	-1.00E+10	-1.00E+10
							34.9	-1.00E+10	-1.00E+10	-1.00E+10	-1.00E+10	-1.00E+10	-1.00E+10	-1.00E+10	-1.00E+10	-1.00E+10	-1.00E+10	-1.00E+10	-1.00E+10	-1.00E+10	-1.00E+10	-1.00E+10	-1.00E+10	-1.00E+10	-1.00E+10	-1.00E+10
							34.9	-1.00E+10	-1.00E+10	-1.00E+10	-1.00E+10	-1.00E+10	-1.00E+10	-1.00E+10	-1.00E+10	-1.00E+10	-1.00E+10	-1.00E+10	-1.00E+10	-1.00E+10	-1.00E+10	-1.00E+10	-1.00E+10	-1.00E+10	-1.00E+10	-1.00E+10
							49.6	-1.00E+10	331.49	1.475	21.205	8.565	0.1	0.075	-1.00E+10	-1.00E+10	-1.00E+10	-1.00E+10	-1.00E+10	-1.00E+10	-1.00E+10	-1.00E+10	-1.00E+10	-1.00E+10	-1.00E+10	-1.00E+10
							49.6	31.8784	-1.00E+10	1.315	15.81	5.97	0.125	0.19	-1.00E+10	-1.00E+10	-1.00E+10	-1.00E+10	-1.00E+10	-1.00E+10	-1.00E+10	-1.00E+10	-1.00E+10	-1.00E+10	-1.00E+10	-1.00E+10
							75.1	-1.00E+10	312	1.71	30.745	12.34	0.01	0.015	-1.00E+10	-1.00E+10	-1.00E+10	-1.00E+10	-1.00E+10	-1.00E+10	-1.00E+10	-1.00E+10	-1.00E+10	-1.00E+10	-1.00E+10	-1.00E+10
							99.8	-1.00E+10	307.86	1.74	32.345	12.955	0.01	0.025	-1.00E+10	-1.00E+10	-1.00E+10	-1.00E+10	-1.00E+10	-1.00E+10	-1.00E+10	-1.00E+10	-1.00E+10	-1.00E+10	-1.00E+10	-1.00E+10
							120.7	32.8047	305.15	1.75	33.41	13.325	0.01	0.01	-1.00E+10	-1.00E+10	-1.00E+10	-1.00E+10	-1.00E+10	-1.00E+10	-1.00E+10	-1.00E+10	-1.00E+10	-1.00E+10	-1.00E+10	-1.00E+10
							124.4	-1.00E+10	293.49	1.75	32.03	14.07	0.01	0.005	-1.00E+10	-1.00E+10	-1.00E+10	-1.00E+10	-1.00E+10	-1.00E+10	-1.00E+10	-1.00E+10	-1.00E+10	-1.00E+10	-1.00E+10	-1.00E+10
							146.7	33.1985	283.71	1.755	32.14	14.765	0.005	0.005	-1.00E+10	-1.00E+10	-1.00E+10	-1.00E+10	-1.00E+10	-1.00E+10	-1.00E+10	-1.00E+10	-1.00E+10	-1.00E+10	-1.00E+10	-1.00E+10
							149.4	-1.00E+10	281.37	1.69	31.035	14.69	0.01	-0.005	-1.00E+10	-1.00E+10	-1.00E+10	-1.00E+10	-1.00E+10	-1.00E+10	-1.00E+10	-1.00E+10	-1.00E+10	-1.00E+10	-1.00E+10	-1.00E+10
							171.3	33.8496	-1.00E+10	1.56	28.31	14.5	0.005	0.01	-1.00E+10	-1.00E+10	-1.00E+10	-1.00E+10	-1.00E+10	-1.00E+10	-1.00E+10	-1.00E+10	-1.00E+10	-1.00E+10	-1.00E+10	-1.00E+10
							173.7	-1.00E+10	276.39	1.475	25.995	14.235	0.005	0	-1.00E+10	-1.00E+10	-1.00E+10	-1.00E+10	-1.00E+10	-1.00E+10	-1.00E+10	-1.00E+10	-1.00E+10	-1.00E+10	-1.00E+10	-1.00E+10
							199	-1.00E+10	273.24	1.115	16.28	12.925	0.005	-0.005	-1.00E+10	-1.00E+10	-1.00E+10	-1.00E+10	-1.00E+10	-1.00E+10	-1.00E+10	-1.00E+10	-1.00E+10	-1.00E+10	-1.00E+10	-1.00E+10
							223.9	-1.00E+10	266	1.07	16.275	13.405	0.005	0	-1.00E+10	-1.00E+10	-1.00E+10	-1.00E+10	-1.00E+10	-1.00E+10	-1.00E+10	-1.00E+10	-1.00E+10	-1.00E+10	-1.00E+10	-1.00E+10
							248.8	-1.00E+10	262.04	1.055	17.125	13.855	0.015	0.01	-1.00E+10	-1.00E+10	-1.00E+10	-1.00E+10	-1.00E+10	-1.00E+10	-1.00E+10	-1.00E+10	-1.00E+10	-1.00E+10	-1.00E+10	-1.00E+10
							267.4	34.7802	267.64	1.005	15.26	13.685	0.01	0.01	-1.00E+10	-1.00E+10	-1.00E+10	-1.00E+10	-1.00E+10	-1.00E+10	-1.00E+10	-1.00E+10	-1.00E+10	-1.00E+10	-1.00E+10	-1.00E+10
							298.6	-1.00E+10	272.23	0.985	14.085	13.51	0.025	0.005	-1.00E+10	-1.00E+10	-1.00E+10	-1.00E+10	-1.00E+10	-1.00E+10	-1.00E+10	-1.00E+10	-1.00E+10	-1.00E+10	-1.00E+10	-1.00E+10
							309.3	-1.00E+10	272.25	0.98	14.06	13.49	0.03	-1.00E+10	-1.00E+10	-1.00E+10	-1.00E+10	-1.00E+10	-1.00E+10	-1.00E+10	-1.00E+10	-1.00E+10	-1.00E+10	-1.00E+10	-1.00E+10	-1.00E+10
MR04-05	A04088	B	2004-09-18T11:24	192.006	75.667	197	0	-1.00E+10	-1.00E+10	-1.00E+10	-1.00E+10	-1.00E+10	-1.00E+10	-1.00E+10	-1.00E+10	-1.00E+10	-1.00E+10	-1.00E+10	-1.00E+10	-1.00E+10	-1.00E+10	-1.00E+10	-1.00E+10	-1.00E+10	-1.00E+10	-1.00E+10
							5.6	-1.00E+10	-1.00E+10	-1.00E+10	-1.00E+10	-1.00E+10	-1.00E+10	-1.00E+10	-1.00E+10	-1.00E+10	-1.00E+10	-1.00E+10	-1.00E+10	-1.00E+10	-1.00E+10	-1.00E+10	-1.00E+10	-1.00E+10	-1.00E+10	-1.00E+10
							5.6	-1.00E+10	-1.00E+10	-1.00E+10	-1.00E+10	-1.00E+10	-1.00E+10	-1.00E+10	-1.00E+10	-1.00E+10	-1.00E+10	-1.00E+10	-1.00E+10	-1.00E+10	-1.00E+10	-1.00E+10	-1.00E+10	-1.00E+10	-1.00E+10	-1.00E+10
							5.6	-1.00E+10	-1.00E+10	-1.00E+10	-1.00E+10	-1.00E+10	-1.00E+10	-1.00E+10	-1.00E+10	-1.00E+10	-1.00E+10	-1.00E+10	-1.00E+10	-1.00E+10	-1.00E+10	-1.00E+10	-1.00E+10	-1.00E+10	-1.00E+10	-1.00E+10
							5.6	-1.00E+10	377.285	0.62	2.78	-0.01	0.005	0.01	1911.9	-1.00E+10	-1.00E+10	-1.00E+10	-1.00E+10	-1.00E+10	-1.00E+10	-1.00E+10	-1.00E+10	-1.00E+10	-1.00E+10	-1.00E+10
							5.6	-1.00E+10	-1.00E+10	-1.00E+10	-1.00E+10	-1.00E+10	-1.00E+10	-1.00E+10	-1.00E+10	-1.00E+10	-1.00E+10	-1.00E+10	-1.00E+10	-1.00E+10	-1.00E+10	-1.00E+10	-1.00E+10	-1.00E+10	-1.00E+10	-1.00E+10
							5.7	-1.00E+10	-1.00E+10	-1.00E+10	-1.00E+10	-1.00E+10	-1.00E+10	-1.00E+10	-1.00E+10	-1.00E+10	-1.00E+10	-1.00E+10	-1.00E+10	-1.00E+10	-1.00E+10	-1.00E+10	-1.00E+10	-1.00E+10	-1.00E+10	-1.00E+10
							5.7	-1.00E+10	-1.00E+10	-1.00E+10	-1.00E+10	-1.00E+10	-1.00E+10	-1.00E+10	-1.00E+10	-1.00E+10	-1.00E+10	-1.00E+10	-1.00E+10	-1.00E+10	-1.00E+10	-1.00E+10	-1.00E+10	-1.00E+10	-1.00E+10	-1.00E+10
							5.7	-1.00E+10	-1.00E+10	-1.00E+10	-1.00E+10	-1.00E+10	-1.00E+10	-1.00E+10	-1.00E+10	-1.00E+10	-1.00E+10	-1.00E+10	-1.00E+10	-1.00E+10	-1.00E+10	-1.00E+10	-1.00E+10	-1.00E+10	-1.00E+10	-1.00E+10
							5.7	-1.00E+10	-1.00E+10	-1.00E+10	-1.00E+10	-1.00E+10	-1.00E+10	-1.00E+10	-1.00E+10	-1.00E+10	-1.00E+10	-1.00E+10	-1.00E+10	-1.00E+10	-1.00E+10	-1.00E+10	-1.00E+10	-1.00E+10	-1.00E+10	-1.00E+10
							5.7	-1.00E+10	-1.00E+10	-1.00E+10	-1.00E+10	-1.00E+10	-1.00E+10	-1.00E+10	-1.00E+10	-1.00E+10	-1.00E+10	-1.00E+10	-1.00E+10	-1.00E+10	-1.00E+10	-1.00E+10	-1.00E+10	-1.00E+10	-1.00E+10	-1.00E+10
							5.8	-1.00E+10	-1.00E+10	-1.00E+10	-1.00E+10	-1.00E+10	-1.00E+10	-1.00E+10	-1.00E+10	-1.00E+10	-1.00E+10	-1.00E+10	-1.00E+10	-1.00E+10	-1.00E+10	-1.00E+10	-1.00E+10	-1.00E+10	-1.00E+10	-1.00E+10
							10.3	-1.00E+10	383.72	0.64	3.02	-0.005	0.01	0	1961.5	-1.00E+10	-1.00E+10	-1.00E+10	-1.00E+10	-1.00E+10	-1.00E+10	-1.00E+10	-1.00E+10	-1.00E+10	-1.00E+10	-1.00E+10
							25.3	-1.00E+10	410.5	0.75	3.605	0.015	0.005	0.005	2149.65	-1.00E+10	-1.00E+10	-1.00E+10	-1.00E+10	-1.00E+10	-1.00E+10	-1.00E+10	-1.00E+10	-1.00E+10	-1.00E+10	-1.00E+10
							35.2	-1.00E+10	389.81	0.91	6.525	0.89	0.045	0.055	2197.8	-1.00E+10	-1.00E+10	-1.00E+10	-1.00E+10	-1.00E+10	-1.00E+10	-1.00E+10	-1.00E+10	-1.00E+10	-1.00E+10	-1.00E+10
							50.1	-1.00E+10	347.86	1.275	14.66	5.835	0.145	0.08	2210.2	-1.00E+10	-1.00E+10	-1.00E+10	-1.00E+10	-1.00E+10	-1.00E+10	-1.00E+10	-1.00E+10	-1.00E+10	-1.00E+10	-1.00E+10
							52.5	31.9902	-1.00E+10	1.39	18.07	7.695	0.11	0.1	-1.00E+10	-1.00E+10	-1.00E+10	-1.00E+10	-1.00E+10	-1.00E+10	-1.00E+10	-1.00E+10	-1.00E+10	-1.00E+10	-1.00E+10	-1.00E+10
							52.6	-1.00E+10	-1.00E+10	-1.00E+10	-1.00E+10	-1.00E+10	-1.00E+10	-1.00E+10	-1.00E+10	-1.00E+10	-1.00E+10	-1.00E+10	-1.00E+10	-1.00E+10	-1.00E+10	-1.00E+10	-1.00E+10	-1.00E+10	-1.00E+10	-1.00E+10
							75	-1.00E+10	313.16	1.72	30.785	12.255	0.02	0.005	2225.5	-1.00E+10	-1.00E+10	-1.00E+10	-1.00E+10	-1.00E+10	-1.00E+10	-1.00E+10	-1.00E+10	-1.00E+10	-1.00E+10	-1.00E+10
							99.8	-1.00E+10	302.35	1.75	31.115	13.12	0.02	-0.005	2243.3	-1.00E+10	-1.00E+10	-1.00E+10	-1.00E+10	-1.00E+10	-1.00E+10	-1.00E+10	-1.00E+10	-1.00E+10	-1.00E+10	-1.00E+10
							116.6	32.8038	291.87	1.75	30.565	13.8	0.02	0	2248.2	-1.00E+10	-1.00E+10	-1.00E+10	-1.00E+10	-1.00E+10	-1.00E+10	-1.00E+10	-1.00E+10	-1.00E+10	-1.00E+10	-1.00E+10
							116.6	-1.00E+10	-1.00E+10	-1.00E+10	-1.00E+10	-1.00E+10	-1.00E+10	-1.00E+10	-1.00E+10	-1.00E+10	-1.00E+10	-1.00E+10	-1.00E+10	-1.00E+10	-1.00E+10	-1.00E+10	-1.00E+10	-1.00E+10	-1.00E+10	-1.00E+10
							124.8	-1.00E+10	294.06	1.77	32.785	14.125	0.015	-0.01	2260.4	-1.00E+10	-1.00E+10	-1.00E+10	-1.00E+10	-1.00E+10	-1.00E+10	-1.00E+10	-1.00E+10	-1.00E+10	-1.00E+10	-1.00E+10
							135.4	33.2058	286.06	1.74	32.005	14.58	0.025	-0.005	2267.8	-1.00E+10	-1.00E+10	-1.00E+10	-1.00E+10	-1.00E+10	-1.00E+10	-1.00E+10	-1.00E+10	-1.00E+10	-1.00E+10	-1.00E+10
							135.4	-1.00E+10	-1.00E+10	-1.00E+10	-1.00E+10	-1.00E+10	-1.00E+10	-1.00E+10	-1.00E+10	-1.00E+10	-1.00E+10	-1.00E+10	-1.00E+10	-1.00E+10	-1.00E+10	-1.00E+10	-1.00E+10	-1.00E+10	-1.00E+10	-1.00E+10
							149.7	-1.00E+10	272.8	1.635	30.595	14.92	0.02	-0.01	2278.8	-1.00E+10	-1.00E+10	-1.00E+10	-1.00E+10	-1.00E+10	-1.00E+10	-1.00E+10	-1.00E+10	-1.00E+10	-1.00E+10	-1.00E+10
							158.6	33.9314	-1.00E+10	1.535	28.49	14.715	0.025	-0.005	-1.00E+10	-1.00E+10	-1.00E+10	-1.00E+10	-1.00E+10	-1.00E+10	-1.00E+10	-1.00E+10	-1.00E+10	-1.00E+10	-1.00E+10	-1.00E+10
							158.6	-1.00E+10	-1.00E+10	-1.00E+10	-1.00E+10	-1.00E+10	-1.00E+10	-1.00E+10	-1.00E+10	-1.00E+10	-1.00E+10	-1.00E+10	-1.00E+10	-1.00E+10	-1.00E+10	-1.00E+10	-1.00E+10	-1.00E+10	-1.00E+10	-1.00E+10
							174.5	-1.00E+10	263.18	1.33	23.41	14.14	0.035	0.005	2282.5	-1.00E+10	-1.00E+10	-1.00E+10	-1.00E+10	-1.00E+10	-1.00E+10	-1.00E+10	-1.00E+10	-1.00E+10	-1.00E+10	-1.00E+10
							192.1	34.3392	260.66	1.31	23.595	14.195	0.035	0	2280.6	-1.00E+10	-1.00E+10	-1.00E+10	-1.00E+10	-1.00E+10	-1.00E+10	-1.00E+10	-1.00E+10	-1.00E+10	-1.00E+10	-1.00E+10
							192.2	-1.00E+10	260.52	1.32	23.56	14.17	0.035	0.015	2278.8	-1.00E+10	-1.00E+10	-1.00E+10	-1.00E+10	-1.00E+10	-1.00E+10	-1.00E+10	-1.00E+10	-1.00E+10	-1.00E+10	-1.00E+10
							192.2	-1.00E+10	-1.00E+10	-1.00E+10	-1.00E+10	-1.00E+10	-1.00E+10	-1.00E+10	-1.00E+10	-1.00E+10	-1.00E+10	-1.00E+10	-1.00E+10	-1.00E+10	-1.00E+10	-1.00E+10	-1.00E+10	-1.00E+10	-1.00E+10	-1.00E+10
MR04-05	A04089	B	2004-09-18T15:06	192.089	76.15	679	0	-1.00E+10	-1.00E+10	-1.00E+10	-1.00E+10	-1.00E+10	-1.00E+10	-1.00E+10	-1.00E+10	-1.00E+10	-1.00E+10	-1.00E+10	-1.00E+10	-1.00E+10	-1.00E+10	-1.00E+10	-1.00E+10	-1.00E+10	-1.00E+10	-1.00E+10
							5.1	-1.00E+10	-1.00E+10	-1.00E+10	-1.00E+10	-1.00E+10	-1.00E+10	-1.00E+10	-1.00E+10	-1.00E+10	-1.00E+10	-1.00E+10	-1.00E+10	-1.00E+10	-1.00E+10	-1.00E+10	-1.00E+10	-1.00E+10	-1.00E+10	-1.00E+10
							5.3	-1.00E+10	376.9	0.66	4.19	0.005	0.005	-0.005	1972.5	-1.00E+10	7.57	3.81	0.65	-1.00E+10	-1.00E+10	-1.00E+10	-1.00E+10	-1.00E+10	-1.00E+10	-1.00E+10
							10.2	-1.00E+10	-1.00E+10	0.68	4.025	0.01	0.005	0	2009.4	-1.00E+10	-1.00E+10	-1.00E+10	-1.00E+10	-1.00E+10	-1.00E+10	-1.00E+10	-1.00E+10	-1.00E+10	-1.00E+10	-1.00E+10
							25.2	-1.00E+10	403.94	0.77	4.28	0.145	0.02	0.01	2144.05	-1.00E+10	7.51	3.91	0.67	-1.00E+10	-1.00E+10	-1.00E+10	-1.00E+10	-1.00E+10	-1.00E+10	-1.00E+10
							35	-1.00E+10	-1.00E+10	-1.00E+10	-1.00E+10	-1.00E+10	-1.00E+10	-1.00E+10	-1.00E+10	-1.00E+10	-1.00E+10	-1.00E+10	-1.00E+10	-1.00E+10	-1.00E+10	-1.00E+10	-1.00E+10	-1.00E+10	-1.00E+10	-1.00E+10
							35	-1.00E+10	378.44	0.915	6.68	1.33	0.135	0.015	2171.8	-1.00E+10	-1.00E+10	-1.00E+10	-1.00E+10	-1.00E+10	-1.00E+10	-1.00E+10	-1.00E+10	-1.00E+10	-1.00E+10	-1.00E+10
							35	-1.00E+10	-1.00E+10	-1.00E+10	-1.00E+10	-1.00E+10	-1.00E+10	-1.00E+10	-1.00E+10	-1.00E+10	-1.00E+10	-1.00E+10	-1.00E+10	-1.00E+10	-1.00E+10	-1.00E+10	-1.00E+10	-1.00E+10	-1.00E+10	-1.00E+10
							35	-1.00E+10	-1.00E+10	-1.00E+10	-1.00E+10	-1.00E+10	-1.00E+10	-1.00E+10	-1.00E+10	-1.00E+10	-1.00E+10	-1.00E+10	-1.00E+10	-1.00E+10	-1.00E+10	-1.00E+10	-1.00E+10	-1.00E+10	-1.00E+10	-1.00E+10
							50.1	-1.00E+10	325.93	1.305	17.2	6.735	0.07	0.01	2184.6	-1.00E+10	6.81	3.58	0.58	-1.00E+10	-1.00E+10	-1.00E+10	-1.00E+10	-1.00E+10	-1.00E+10	-1.00E+10
							61.6	-1.00E+10	-1.00E+10	-1.00E+10	-1.00E+10	-1.00E+10	-1.00E+10	-1.00E+10	-1.00E+10	-1.00E+10	-1.00E+10	-1.00E+10	-1.00E+10	-1.00E+10	-1.00E+10	-1.00E+10	-1.00E+10	-1.00E+10	-1.00E+10	-1.00E+10
							61.6	31.8715	-1.00E+10	1.41	20.04	7.99	0.045	0.01	-1.00E+10	-1.00E+10	-1.00E+10	-1.00E+10	-1.00E+10	-1.00E+10	-1.00E+10	-1.00E+10	-1.00E+10	-1.00E+10	-1.00E+10	-1.00E+10
							74.5	-1.00E+10	312.02	1.625	25.26	10.895	0.015	0.01	2215.8	-1.00E+10	6.74	3.49	0.55	-1.00E+10	-1.00E+10	-1.00E+10	-1.00E+10	-1.00E+10	-1.00E+10	-1.00E+10
							99.6	-1.00E+10	280.905	1.845	29.84	13.675	0.01	0	2234.2	-1.00E+10	6.45	3.4	0.54	-1.00E+10	-1.00E+10	-1.00E+10	-1.00E+10	-1.00E+10	-1.00E+10	-1.00E+10
							124.2	-1.00E+10	-1.00E+10	-1.00E+10	-1.00E+10	-1.00E+10	-1.00E+10	-1.00E+10	-1.00E+10	-1.00E+10	-1.00E+10	-1.00E+10	-1.00E+10	-1.00E+10	-1.00E+10	-1.00E+10	-1.00E+10	-1.00E+10	-1.00E+10	-1.00E+10
							124.3	32.8051	285.39	1.79	30.76	14.115	0.015	0.005	2254.6	-1.00E+10	6.04	3.185	0.425	-1.00E+10	-1.00E+10	-1.00E+10	-1.00E+10	-1.00E+10	-1.00E+10	-1.00E+10
							124.3	-1.00E+10	284.81	1.78	31.725	14.45	0.015	0	2257.4	-1.00E+10	5.96	2.98	0.41	-1.00E+10	-1.00E+10	-1.00E+10	-1.00E+10	-1.00E+10	-1.00E+10	-1.00E+10
							143.4	33.1834	281.96	1.775	32.645	14.865	0.015	0	2264.7	-1.00E+10	5.82	2.88	0.39	-1.00E+10	-1.00E+10	-1.00E+10	-1.00E+10	-1.00E+10	-1.00E+10	-1.00E+10
							143.4	-1.00E+10	-1.00E+10	-1.00E+10	-1.00E+10	-1.00E+10	-1.00E+10	-1.00E+10	-1.00E+10	-1.00E+10	-1.00E+10	-1.00E+10	-1.00E+10	-1.00E+10	-1.00E+10	-1.00E+10	-1.00E+10	-1.00E+10	-1.00E+10	-1.00E+10
							149.3	-1.00E+10	278.29	1.7	31.595	14.835	0.015	-0.01	2274.5	-1.00E+10	5.73	2.85	0.38	-1.00E+10	-1.00E+10	-1.00E+10	-1.00E+10	-1.00E+10	-1.00E+10	-1.00E+10
							167.3	33.8545	-1.00E+10	1.58	29.45	14.655	0.015	0.005	-1.00E+10	-1.00E+10	-1.00E+10	-1.00E+10	-1.00E+10	-1.00E+10	-1.00E+10	-1.00E+10	-1.00E+10	-1.00E+10	-1.00E+10	-1.00E+10
							167.3	-1.00E+10	-1.00E+10	-1.00E+10	-1.00E+10	-1.00E+10	-1.00E+10	-1.00E+10	-1.00E+10	-1.00E+10	-1.00E+10	-1.00E+10	-1.00E+10	-1.00E+10	-1.00E+10	-1.00E+10	-1.00E+10	-1.00E+10	-1.00E+10	-1.00E+10
							173.5	-1.00E+10	268.43	1.5	27.875	14.48	0.015	-0.01	2286.8	-1.00E+10	5.57	2.73	0.34	-1.00E+10	-1.00E+10	-1.00E+10	-1.00E+10	-1.00E+10	-1.00E+10	-1.00E+10
							198.7	-1.00E+10	241.59	1.275	24.63	13.87	0.005	-0.005	2277.1	-1.00E+10	5.51	2.64	0.27	-1.00E+10	-1.00E+10	-1.00E+10	-1.00E+10	-1.00E+10	-1.00E+10	-1.00E+10
							223.7	-1.00E+10	238.01	1.165	23	13.76	0.01	-0.005	2279.6	-1.00E+10	5.8	2.75	0.29	-1.00E+10	-1.00E+10	-1.00E+10	-1.00E+10	-1.00E+10	-1.00E+10	-1.00E+10
							239.5	34.648	249.51	1.08	19.7	13.66	0.01	0	2281.8	-1.00E+10	5.88	2.77	0.32	-1.00E+10	-1.00E+10	-1.00E+10	-1.00E+10	-1.00E+10	-1.00E+10	-1.00E+10
							239.5	-1.00E+10	-1.00E+10	-1.00E+10	-1.00E+10	-1.00E+10	-1.00E+10	-1.00E+10	-1.00E+10	-1.00E+10	-1.00E+10	-1.00E+10	-1.00E+10	-1.00E+10	-1.00E+10	-1.00E+10	-1.00E+10	-1.00E+10	-1.00E+10	-1.00E+10
							248.4	-1.00E+10	258.32	1.015	16.655	13.43	0.005	0	2282.7	-1.00E+10	5.91	2.87	0.3	-1.00E+10	-1.00E+10	-1.00E+10	-1.00E+10	-1.00E+10	-1.00E+10	-1.00E+10
							298.4	-1.00E+10	285.42	0.9	9.14	12.74	0.005	-0.005	2289.3	-1.00E+10	5.65	2.72	0.32	-1.00E+10	-1.00E+10	-1.00E+10	-1.00E+10	-1.00E+10	-1.00E+10	-1.00E+10
							347.8	-1.00E+10	-1.00E+10	0.875	7.595	12.525	0.005	-1.00E+10	-1.00E+10	-1.00E+10	-1.00E+10	-1.00E+10	-1.00E+10	-1.00E+10	-1.00E+10	-1.00E+10	-1.00E+10	-1.00E+10	-1.00E+10	-1.00E+10
							397.6	-1.00E+10	295.22	0.875	7.415	12.545	0.005	-1.00E+10	-1.00E+10	-1.00E+10	5.44	2.57	0.31	-1.00E+10	-1.00E+10	-1.00E+10	-1.00E+10	-1.00E+10	-1.00E+10	-1.00E+10
MR04-05	A04090	B	2004-09-18T17:59	191.487	76.25	1773	0	-1.00E+10	-1.00E+10	-1.00E+10	-1.00E+10	-1.00E+10	-1.00E+10	-1.00E+10	-1.00E+10	-1.00E+10	-1.00E+10	-1.00E+10	-1.00E+10	0.23	-1.00E+10	-1.00E+10	-1.00E+10	-1.00E+10	-1.00E+10	-1.00E+10
							5.5	-1.00E+10	378.54	0.675	4.235	0	0	0.015	1986.9	-1.00E+10	7.67	3.75	0.695	-1.00E+10	-1.00E+10	-1.00E+10	-1.00E+10	-1.00E+10	-1.00E+10	-1.82
							5.5	-1.00E+10	-1.00E+10	-1.00E+10	-1.00E+10	-1.00E+10	-1.00E+10	-1.00E+10	-1.00E+10	-1.00E+10	-1.00E+10	-1.00E+10	-1.00E+10	-1.00E+10	-1.00E+10	-1.00E+10	-1.00E+10	-1.00E+10	-1.00E+10	-1.00E+10
							10.3	-1.00E+10	-1.00E+10	-1.00E+10	-1.00E+10	-1.00E+10	-1.00E+10	-1.00E+10	-1.00E+10	-1.00E+10	-1.00E+10	-1.00E+10	-1.00E+10	-1.00E+10	-1.00E+10	-1.00E+10	-1.00E+10	-1.00E+10	-1.00E+10	-1.00E+10
							10.4	-1.00E+10	-1.00E+10	0.72	4.415	-0.005	0	0.005	2070.1	-1.00E+10	-1.00E+10	-1.00E+10	-1.00E+10	-1.00E+10	-1.00E+10	-1.00E+10	-1.00E+10	-1.00E+10	-1.00E+10	-2.73
							25.3	-1.00E+10	400.92	0.815	4.535	0.055	0.01	0.015	2176.45	-1.00E+10	7.32	3.81	0.67	-1.00E+10	-1.00E+10	-1.00E+10	-1.00E+10	-1.00E+10	-1.00E+10	-2.13
							25.4	-1.00E+10	-1.00E+10	-1.00E+10	-1.00E+10	-1.00E+10	-1.00E+10	-1.00E+10	-1.00E+10	-1.00E+10	-1.00E+10	-1.00E+10	-1.00E+10	-1.00E+10	-1.00E+10	-1.00E+10	-1.00E+10	-1.00E+10	-1.00E+10	-1.00E+10
							35.2	-1.00E+10	373.56	0.985	8.06	1.995	0.105	0.145	2194.9	-1.00E+10	-1.00E+10	-1.00E+10	-1.00E+10	-1.00E+10	-1.00E+10	-1.00E+10	-1.00E+10	-1.00E+10	-1.00E+10	-1.98
							35.2	-1.00E+10	-1.00E+10	-1.00E+10	-1.00E+10	-1.00E+10	-1.00E+10	-1.00E+10	-1.00E+10	-1.00E+10	-1.00E+10	-1.00E+10	-1.00E+10	-1.00E+10	-1.00E+10	-1.00E+10	-1.00E+10	-1.00E+10	-1.00E+10	-1.00E+10
							47.9	-1.00E+10	-1.00E+10	1.22	13.64	5.42	0.07	0.25	-1.00E+10	-1.00E+10	-1.00E+10	-1.00E+10	-1.00E+10	-1.00E+10	-1.00E+10	-1.00E+10	-1.00E+10	-1.00E+10	-1.00E+10	-1.00E+10
							49.9	-1.00E+10	335.44	1.345	16.8	7.17	0.07	0.12	2215.2	-1.00E+10	7.09	3.67	0.57	-1.00E+10	-1.00E+10	-1.00E+10	-1.00E+10	-1.00E+10	-1.00E+10	-0.92
							49.9	-1.00E+10	-1.00E+10	-1.00E+10	-1.00E+10	-1.00E+10	-1.00E+10	-1.00E+10	-1.00E+10	-1.00E+10	-1.00E+10	-1.00E+10	-1.00E+10	-1.00E+10	-1.00E+10	-1.00E+10	-1.00E+10	-1.00E+10	-1.00E+10	-1.00E+10
							75.1	-1.00E+10	310.95	1.63	25.45	11.11	0.02	0.01	2224.5	-1.00E+10	6.86	3.34	0.59	-1.00E+10	-1.00E+10	-1.00E+10	-1.00E+10	-1.00E+10	-1.00E+10	-1.00E+10
							99.7	-1.00E+10	287.84	1.78	28.6	13.32	0.01	0	2243.6	-1.00E+10	6.49	3.19	0.54	-1.00E+10	-1.00E+10	-1.00E+10	-1.00E+10	-1.00E+10	-1.00E+10	-1.00E+10
							116.8	-1.00E+10	279.9	1.85	32.985	14.575	0.015	0.005	2251	-1.00E+10	6.415	3.12	0.48	-1.00E+10	-1.00E+10	-1.00E+10	-1.00E+10	-1.00E+10	-1.00E+10	-1.00E+10
							123.9	-1.00E+10	279.08	1.855	34.105	14.955	0.015	0.005	2262	-1.00E+10	6.39	3.04	0.52	-1.00E+10	-1.00E+10	-1.00E+10	-1.00E+10	-1.00E+10	-1.00E+10	-1.00E+10
							136.9	-1.00E+10	262.97	1.985	40.125	16.41	0.01	0.01	2267.8	-1.00E+10	6.32	3.13	0.49	-1.00E+10	-1.00E+10	-1.00E+10	-1.00E+10	-1.00E+10	-1.00E+10	-1.00E+10
							149.6	-1.00E+10	258.16	1.815	36.49	15.725	0.015	0.01	2279.4	-1.00E+10	6.12	2.93	0.45	-1.00E+10	-1.00E+10	-1.00E+10	-1.00E+10	-1.00E+10	-1.00E+10	-1.00E+10
							163.3	-1.00E+10	-1.00E+10	1.455	27.405	13.8	0.015	0.01	-1.00E+10	-1.00E+10	-1.00E+10	-1.00E+10	-1.00E+10	-1.00E+10	-1.00E+10	-1.00E+10	-1.00E+10	-1.00E+10	-1.00E+10	-1.00E+10
							174.2	-1.00E+10	270.97	1.1	17.425	11.955	0.01	0.01	2275.7	-1.00E+10	6.44	2.98	0.37	-1.00E+10	-1.00E+10	-1.00E+10	-1.00E+10	-1.00E+10	-1.00E+10	-1.00E+10
							174.2	-1.00E+10	273.62	1.075	16.245	11.7	0.015	0.005	2273.3	-1.00E+10	6.67	3.18	0.4	-1.00E+10	-1.00E+10	-1.00E+10	-1.00E+10	-1.00E+10	-1.00E+10	-1.00E+10
							199	-1.00E+10	284.24	0.89	10.43	11.09	0.01	0	2277.2	-1.00E+10	6.72	3.12	0.41	-1.00E+10	-1.00E+10	-1.00E+10	-1.00E+10	-1.00E+10	-1.00E+10	-1.00E+10
							223.7	-1.00E+10	291.86	0.835	7.94	10.9	0.01	0	2279.8	-1.00E+10	6.75	3.01	0.45	-1.00E+10	-1.00E+10	-1.00E+10	-1.00E+10	-1.00E+10	-1.00E+10	-1.00E+10
							249.1	-1.00E+10	292.27	0.84	7.595	11.31	0.01	0.005	2285.15	-1.00E+10	6.53	2.97	0.47	-1.00E+10	-1.00E+10	-1.00E+10	-1.00E+10	-1.00E+10	-1.00E+10	-1.00E+10
							298.6	-1.00E+10	293.65	0.86	6.835	12.07	0.01	0.01	2287.2	-1.00E+10	6.12	2.82	0.43	-1.00E+10	-1.00E+10	-1.00E+10	-1.00E+10	-1.00E+10	-1.00E+10	-1.00E+10
							348.8	-1.00E+10	-1.00E+10	0.88	7.635	12.525	0.005	-1.00E+10	-1.00E+10	-1.00E+10	-1.00E+10	-1.00E+10	-1.00E+10	-1.00E+10	-1.00E+10	-1.00E+10	-1.00E+10	-1.00E+10	-1.00E+10	-1.00E+10
							397.7	-1.00E+10	297.12	0.865	6.56	12.365	0.005	-1.00E+10	-1.00E+10	-1.00E+10	5.72	2.59	0.4	-1.00E+10	-1.00E+10	-1.00E+10	-1.00E+10	-1.00E+10	-1.00E+10	-1.00E+10
MR04-05	A04091	B	2004-09-18T21:41	190.824	76.367	2112	0	-1.00E+10	-1.00E+10	-1.00E+10	-1.00E+10	-1.00E+10	-1.00E+10	-1.00E+10	-1.00E+10	-1.00E+10	-1.00E+10	-1.00E+10	-1.00E+10	0.22	-1.00E+10	-1.00E+10	-1.00E+10	-1.00E+10	-1.00E+10	-1.00E+10
							4.6	-1.00E+10	-1.00E+10	-1.00E+10	-1.00E+10	-1.00E+10	-1.00E+10	-1.00E+10	-1.00E+10	-1.00E+10	-1.00E+10	-1.00E+10	-1.00E+10	-1.00E+10	-1.00E+10	-1.00E+10	-1.00E+10	-1.00E+10	-1.00E+10	-1.00E+10
							4.7	-1.00E+10	382.03	0.695	3.65	-0.005	0	0.02	-1.00E+10	-1.00E+10	-1.00E+10	-1.00E+10	-1.00E+10	-1.00E+10	-1.00E+10	-1.00E+10	-1.00E+10	-1.00E+10	-1.00E+10	-1.00E+10
							4.8	-1.00E+10	-1.00E+10	-1.00E+10	-1.00E+10	-1.00E+10	-1.00E+10	-1.00E+10	-1.00E+10	-1.00E+10	-1.00E+10	-1.00E+10	-1.00E+10	-1.00E+10	-1.00E+10	-1.00E+10	-1.00E+10	-1.00E+10	-1.00E+10	-1.00E+10
							5	-1.00E+10	-1.00E+10	-1.00E+10	-1.00E+10	-1.00E+10	-1.00E+10	-1.00E+10	-1.00E+10	-1.00E+10	-1.00E+10	-1.00E+10	-1.00E+10	0.255	-1.00E+10	-1.00E+10	-1.00E+10	-1.00E+10	-1.00E+10	-1.00E+10
							10.5	-1.00E+10	-1.00E+10	0.715	3.53	-0.005	0.005	-1.00E+10	-1.00E+10	-1.00E+10	-1.00E+10	-1.00E+10	-1.00E+10	0.335	-1.00E+10	-1.00E+10	-1.00E+10	-1.00E+10	-1.00E+10	-1.00E+10
							20.1	-1.00E+10	-1.00E+10	-1.00E+10	-1.00E+10	-1.00E+10	-1.00E+10	-1.00E+10	-1.00E+10	-1.00E+10	-1.00E+10	-1.00E+10	-1.00E+10	0.62	-1.00E+10	-1.00E+10	-1.00E+10	-1.00E+10	-1.00E+10	-1.00E+10
							24.7	-1.00E+10	386.72	0.935	5.61	1.47	0.18	0.04	-1.00E+10	-1.00E+10	-1.00E+10	-1.00E+10	-1.00E+10	-1.00E+10	-1.00E+10	-1.00E+10	-1.00E+10	-1.00E+10	-1.00E+10	-1.00E+10
							35.3	-1.00E+10	349.46	1.09	11.525	3.745	0.22	0.02	-1.00E+10	-1.00E+10	-1.00E+10	-1.00E+10	-1.00E+10	-1.00E+10	-1.00E+10	-1.00E+10	-1.00E+10	-1.00E+10	-1.00E+10	-1.00E+10
							45	-1.00E+10	-1.00E+10	-1.00E+10	-1.00E+10	-1.00E+10	-1.00E+10	-1.00E+10	-1.00E+10	-1.00E+10	-1.00E+10	-1.00E+10	-1.00E+10	0.43	-1.00E+10	-1.00E+10	-1.00E+10	-1.00E+10	-1.00E+10	-1.00E+10
							49.5	-1.00E+10	312.48	1.535	22.935	9.585	0.02	0	-1.00E+10	-1.00E+10	-1.00E+10	-1.00E+10	-1.00E+10	-1.00E+10	-1.00E+10	-1.00E+10	-1.00E+10	-1.00E+10	-1.00E+10	-1.00E+10
							49.5	-1.00E+10	-1.00E+10	1.46	20.925	8.75	0.02	0	-1.00E+10	-1.00E+10	-1.00E+10	-1.00E+10	-1.00E+10	-1.00E+10	-1.00E+10	-1.00E+10	-1.00E+10	-1.00E+10	-1.00E+10	-1.00E+10
							75.2	-1.00E+10	294.67	1.73	26.41	12.02	0.01	0.01	-1.00E+10	-1.00E+10	-1.00E+10	-1.00E+10	-1.00E+10	0.045	-1.00E+10	-1.00E+10	-1.00E+10	-1.00E+10	-1.00E+10	-1.00E+10
							99.7	-1.00E+10	276.885	1.895	32.885	14.45	0.01	0.01	-1.00E+10	-1.00E+10	-1.00E+10	-1.00E+10	-1.00E+10	-1.00E+10	-1.00E+10	-1.00E+10	-1.00E+10	-1.00E+10	-1.00E+10	-1.00E+10
							106.4	-1.00E+10	271.73	1.925	34.355	15.025	0.01	0.01	-1.00E+10	-1.00E+10	-1.00E+10	-1.00E+10	-1.00E+10	-1.00E+10	-1.00E+10	-1.00E+10	-1.00E+10	-1.00E+10	-1.00E+10	-1.00E+10
							124.4	-1.00E+10	268.22	1.96	38.02	15.985	0.01	0	-1.00E+10	-1.00E+10	-1.00E+10	-1.00E+10	-1.00E+10	-1.00E+10	-1.00E+10	-1.00E+10	-1.00E+10	-1.00E+10	-1.00E+10	-1.00E+10
							129.1	-1.00E+10	272.59	1.92	37.58	15.875	0.01	0.01	-1.00E+10	-1.00E+10	-1.00E+10	-1.00E+10	-1.00E+10	-1.00E+10	-1.00E+10	-1.00E+10	-1.00E+10	-1.00E+10	-1.00E+10	-1.00E+10
							149.8	-1.00E+10	258.77	1.775	35.44	15.55	0.01	0	-1.00E+10	-1.00E+10	-1.00E+10	-1.00E+10	-1.00E+10	-1.00E+10	-1.00E+10	-1.00E+10	-1.00E+10	-1.00E+10	-1.00E+10	-1.00E+10
							157.2	-1.00E+10	-1.00E+10	1.56	30.015	14.425	0.015	-1.00E+10	-1.00E+10	-1.00E+10	-1.00E+10	-1.00E+10	-1.00E+10	-1.00E+10	-1.00E+10	-1.00E+10	-1.00E+10	-1.00E+10	-1.00E+10	-1.00E+10
							162.4	-1.00E+10	263.03	1.335	23.83	13.135	0.01	-1.00E+10	-1.00E+10	-1.00E+10	-1.00E+10	-1.00E+10	-1.00E+10	-1.00E+10	-1.00E+10	-1.00E+10	-1.00E+10	-1.00E+10	-1.00E+10	-1.00E+10
							174.5	-1.00E+10	273.49	1.07	16	11.74	0.005	-1.00E+10	-1.00E+10	-1.00E+10	-1.00E+10	-1.00E+10	-1.00E+10	-1.00E+10	-1.00E+10	-1.00E+10	-1.00E+10	-1.00E+10	-1.00E+10	-1.00E+10
							199.1	-1.00E+10	276.18	0.95	12.49	11.605	0.005	-1.00E+10	-1.00E+10	-1.00E+10	-1.00E+10	-1.00E+10	-1.00E+10	-1.00E+10	-1.00E+10	-1.00E+10	-1.00E+10	-1.00E+10	-1.00E+10	-1.00E+10
							224.3	-1.00E+10	278.91	0.92	10.875	11.73	0.005	-1.00E+10	-1.00E+10	-1.00E+10	-1.00E+10	-1.00E+10	-1.00E+10	-1.00E+10	-1.00E+10	-1.00E+10	-1.00E+10	-1.00E+10	-1.00E+10	-1.00E+10
							248.7	-1.00E+10	282.67	0.89	9.505	11.93	0.005	-1.00E+10	-1.00E+10	-1.00E+10	-1.00E+10	-1.00E+10	-1.00E+10	-1.00E+10	-1.00E+10	-1.00E+10	-1.00E+10	-1.00E+10	-1.00E+10	-1.00E+10
							298.6	-1.00E+10	291.105	0.86	7.22	12.255	0.005	-1.00E+10	-1.00E+10	-1.00E+10	-1.00E+10	-1.00E+10	-1.00E+10	-1.00E+10	-1.00E+10	-1.00E+10	-1.00E+10	-1.00E+10	-1.00E+10	-1.00E+10
							348.6	-1.00E+10	-1.00E+10	0.86	6.62	12.22	0.005	-1.00E+10	-1.00E+10	-1.00E+10	-1.00E+10	-1.00E+10	-1.00E+10	-1.00E+10	-1.00E+10	-1.00E+10	-1.00E+10	-1.00E+10	-1.00E+10	-1.00E+10
							398.4	-1.00E+10	296.71	0.865	6.605	12.36	0.005	-1.00E+10	-1.00E+10	-1.00E+10	-1.00E+10	-1.00E+10	-1.00E+10	-1.00E+10	-1.00E+10	-1.00E+10	-1.00E+10	-1.00E+10	-1.00E+10	-1.00E+10
MR04-05	A04092	B	2004-09-19T02:19	191.818	76.206	1272	0	-1.00E+10	-1.00E+10	-1.00E+10	-1.00E+10	-1.00E+10	-1.00E+10	-1.00E+10	-1.00E+10	-1.00E+10	-1.00E+10	-1.00E+10	-1.00E+10	-1.00E+10	-1.00E+10	-1.00E+10	-1.00E+10	-1.00E+10	-1.00E+10	-1.00E+10
							5.3	-1.00E+10	376.205	0.66	3.87	0.01	-0.005	0.02	-1.00E+10	-1.00E+10	-1.00E+10	-1.00E+10	-1.00E+10	-1.00E+10	-1.00E+10	-1.00E+10	-1.00E+10	-1.00E+10	-1.00E+10	-1.00E+10
							5.5	-1.00E+10	-1.00E+10	-1.00E+10	-1.00E+10	-1.00E+10	-1.00E+10	-1.00E+10	-1.00E+10	-1.00E+10	-1.00E+10	-1.00E+10	-1.00E+10	-1.00E+10	-1.00E+10	-1.00E+10	-1.00E+10	-1.00E+10	-1.00E+10	-1.00E+10
							10.6	-1.00E+10	-1.00E+10	0.69	4.14	0.005	0	-1.00E+10	-1.00E+10	-1.00E+10	-1.00E+10	-1.00E+10	-1.00E+10	-1.00E+10	-1.00E+10	-1.00E+10	-1.00E+10	-1.00E+10	-1.00E+10	-1.00E+10
							10.7	-1.00E+10	-1.00E+10	-1.00E+10	-1.00E+10	-1.00E+10	-1.00E+10	-1.00E+10	-1.00E+10	-1.00E+10	-1.00E+10	-1.00E+10	-1.00E+10	-1.00E+10	-1.00E+10	-1.00E+10	-1.00E+10	-1.00E+10	-1.00E+10	-1.00E+10
							19.4	-1.00E+10	-1.00E+10	-1.00E+10	-1.00E+10	-1.00E+10	-1.00E+10	-1.00E+10	-1.00E+10	-1.00E+10	-1.00E+10	-1.00E+10	-1.00E+10	-1.00E+10	-1.00E+10	-1.00E+10	-1.00E+10	-1.00E+10	-1.00E+10	-1.00E+10
							22.4	-1.00E+10	-1.00E+10	-1.00E+10	-1.00E+10	-1.00E+10	-1.00E+10	-1.00E+10	-1.00E+10	-1.00E+10	-1.00E+10	-1.00E+10	-1.00E+10	-1.00E+10	-1.00E+10	-1.00E+10	-1.00E+10	-1.00E+10	-1.00E+10	-1.00E+10
							25.6	-1.00E+10	396.57	0.825	4.88	0.375	0.035	0.03	-1.00E+10	-1.00E+10	-1.00E+10	-1.00E+10	-1.00E+10	-1.00E+10	-1.00E+10	-1.00E+10	-1.00E+10	-1.00E+10	-1.00E+10	-1.00E+10
							35.1	-1.00E+10	362.26	1.01	10.385	2.43	0.18	0.04	-1.00E+10	-1.00E+10	-1.00E+10	-1.00E+10	-1.00E+10	-1.00E+10	-1.00E+10	-1.00E+10	-1.00E+10	-1.00E+10	-1.00E+10	-1.00E+10
							50.2	-1.00E+10	338.71	1.285	15.865	6.085	0.1	0.12	-1.00E+10	-1.00E+10	-1.00E+10	-1.00E+10	-1.00E+10	-1.00E+10	-1.00E+10	-1.00E+10	-1.00E+10	-1.00E+10	-1.00E+10	-1.00E+10
							54	-1.00E+10	-1.00E+10	1.325	16.685	6.635	0.075	0.15	-1.00E+10	-1.00E+10	-1.00E+10	-1.00E+10	-1.00E+10	-1.00E+10	-1.00E+10	-1.00E+10	-1.00E+10	-1.00E+10	-1.00E+10	-1.00E+10
							75.3	-1.00E+10	313.33	1.665	27.78	11.64	0.01	0.01	-1.00E+10	-1.00E+10	-1.00E+10	-1.00E+10	-1.00E+10	-1.00E+10	-1.00E+10	-1.00E+10	-1.00E+10	-1.00E+10	-1.00E+10	-1.00E+10
							99.3	-1.00E+10	292.5	1.745	27.365	12.85	0.015	0.02	-1.00E+10	-1.00E+10	-1.00E+10	-1.00E+10	-1.00E+10	-1.00E+10	-1.00E+10	-1.00E+10	-1.00E+10	-1.00E+10	-1.00E+10	-1.00E+10
							119.1	-1.00E+10	283.48	1.8	31.06	14.27	0.015	0.01	-1.00E+10	-1.00E+10	-1.00E+10	-1.00E+10	-1.00E+10	-1.00E+10	-1.00E+10	-1.00E+10	-1.00E+10	-1.00E+10	-1.00E+10	-1.00E+10
							123.9	-1.00E+10	283.92	1.795	31.95	14.62	0.01	0.01	-1.00E+10	-1.00E+10	-1.00E+10	-1.00E+10	-1.00E+10	-1.00E+10	-1.00E+10	-1.00E+10	-1.00E+10	-1.00E+10	-1.00E+10	-1.00E+10
							136.5	-1.00E+10	281.56	1.78	32.585	14.87	0.01	0.02	-1.00E+10	-1.00E+10	-1.00E+10	-1.00E+10	-1.00E+10	-1.00E+10	-1.00E+10	-1.00E+10	-1.00E+10	-1.00E+10	-1.00E+10	-1.00E+10
							149.3	-1.00E+10	276.96	1.68	31.435	14.875	0.01	0.01	-1.00E+10	-1.00E+10	-1.00E+10	-1.00E+10	-1.00E+10	-1.00E+10	-1.00E+10	-1.00E+10	-1.00E+10	-1.00E+10	-1.00E+10	-1.00E+10
							163.2	-1.00E+10	-1.00E+10	1.595	29.86	14.71	0.015	-1.00E+10	-1.00E+10	-1.00E+10	-1.00E+10	-1.00E+10	-1.00E+10	-1.00E+10	-1.00E+10	-1.00E+10	-1.00E+10	-1.00E+10	-1.00E+10	-1.00E+10
							173.8	-1.00E+10	262.32	1.38	25.41	14.09	0.005	-1.00E+10	-1.00E+10	-1.00E+10	-1.00E+10	-1.00E+10	-1.00E+10	-1.00E+10	-1.00E+10	-1.00E+10	-1.00E+10	-1.00E+10	-1.00E+10	-1.00E+10
							199	-1.00E+10	248.91	1.2	21.94	13.435	0.005	-1.00E+10	-1.00E+10	-1.00E+10	-1.00E+10	-1.00E+10	-1.00E+10	-1.00E+10	-1.00E+10	-1.00E+10	-1.00E+10	-1.00E+10	-1.00E+10	-1.00E+10
							223.9	-1.00E+10	247.25	1.09	20.005	13.38	0.005	-1.00E+10	-1.00E+10	-1.00E+10	-1.00E+10	-1.00E+10	-1.00E+10	-1.00E+10	-1.00E+10	-1.00E+10	-1.00E+10	-1.00E+10	-1.00E+10	-1.00E+10
							224.1	-1.00E+10	247.14	1.11	20.105	13.36	0.005	-1.00E+10	-1.00E+10	-1.00E+10	-1.00E+10	-1.00E+10	-1.00E+10	-1.00E+10	-1.00E+10	-1.00E+10	-1.00E+10	-1.00E+10	-1.00E+10	-1.00E+10
							249	-1.00E+10	257.88	1.02	16.59	13.415	0.01	-1.00E+10	-1.00E+10	-1.00E+10	-1.00E+10	-1.00E+10	-1.00E+10	-1.00E+10	-1.00E+10	-1.00E+10	-1.00E+10	-1.00E+10	-1.00E+10	-1.00E+10
							298	-1.00E+10	279.605	0.915	10.435	13.01	0.005	-1.00E+10	-1.00E+10	-1.00E+10	-1.00E+10	-1.00E+10	-1.00E+10	-1.00E+10	-1.00E+10	-1.00E+10	-1.00E+10	-1.00E+10	-1.00E+10	-1.00E+10
							348.2	-1.00E+10	-1.00E+10	0.865	7.335	12.53	0.005	-1.00E+10	-1.00E+10	-1.00E+10	-1.00E+10	-1.00E+10	-1.00E+10	-1.00E+10	-1.00E+10	-1.00E+10	-1.00E+10	-1.00E+10	-1.00E+10	-1.00E+10
							397.5	-1.00E+10	295.67	0.87	7.105	12.475	0.005	-1.00E+10	-1.00E+10	-1.00E+10	-1.00E+10	-1.00E+10	-1.00E+10	-1.00E+10	-1.00E+10	-1.00E+10	-1.00E+10	-1.00E+10	-1.00E+10	-1.00E+10
MR04-05	A04098	B	2004-09-19T17:00	198.338	75.917	2107	0	-1.00E+10	-1.00E+10	-1.00E+10	-1.00E+10	-1.00E+10	-1.00E+10	-1.00E+10	-1.00E+10	-1.00E+10	-1.00E+10	-1.00E+10	-1.00E+10	-1.00E+10	-1.00E+10	-1.00E+10	-1.00E+10	-1.00E+10	-1.00E+10	-1.00E+10
							5.4	-1.00E+10	380.92	0.6	2.7	0.005	-0.005	-0.01	1925.1	-1.00E+10	8.61	3.93	0.76	-1.00E+10	-1.00E+10	-1.00E+10	-1.00E+10	-1.00E+10	-1.00E+10	-3.45
							5.5	-1.00E+10	-1.00E+10	-1.00E+10	-1.00E+10	-1.00E+10	-1.00E+10	-1.00E+10	-1.00E+10	-1.00E+10	-1.00E+10	-1.00E+10	-1.00E+10	-1.00E+10	-1.00E+10	-1.00E+10	-1.00E+10	-1.00E+10	-1.00E+10	-1.00E+10
							10.2	-1.00E+10	383.64	0.61	2.78	0.005	0	-0.01	1945.3	-1.00E+10	-1.00E+10	-1.00E+10	-1.00E+10	0.11	-1.00E+10	-1.00E+10	-1.00E+10	-1.00E+10	-1.00E+10	-3.43
							25.4	-1.00E+10	403.24	0.7	3.39	0.015	0	-0.01	2122.95	-1.00E+10	8.51	4.07	0.8	0.18	-1.00E+10	-1.00E+10	-1.00E+10	-1.00E+10	-1.00E+10	-3.11
							35.1	-1.00E+10	400.47	0.765	4.03	0.045	0.01	0	2169.9	-1.00E+10	-1.00E+10	-1.00E+10	-1.00E+10	0.28	-1.00E+10	-1.00E+10	-1.00E+10	-1.00E+10	-1.00E+10	-2.43
							49.5	-1.00E+10	370.8	1.035	9.465	2.49	0.235	0.04	2203.5	-1.00E+10	7.06	3.67	0.61	0.94	-1.00E+10	-1.00E+10	-1.00E+10	-1.00E+10	-1.00E+10	-1.98
							59.6	-1.00E+10	-1.00E+10	-1.00E+10	-1.00E+10	-1.00E+10	-1.00E+10	-1.00E+10	-1.00E+10	-1.00E+10	-1.00E+10	-1.00E+10	-1.00E+10	-1.00E+10	-1.00E+10	-1.00E+10	-1.00E+10	-1.00E+10	-1.00E+10	-1.00E+10
							59.6	-1.00E+10	-1.00E+10	1.305	16.14	6.95	0.08	0	-1.00E+10	-1.00E+10	-1.00E+10	-1.00E+10	-1.00E+10	-1.00E+10	-1.00E+10	-1.00E+10	-1.00E+10	-1.00E+10	-1.00E+10	-1.00E+10
							74.9	-1.00E+10	321.59	1.48	21.23	9.52	0.015	0	2232.2	-1.00E+10	6.85	3.52	0.55	0.17	-1.00E+10	-1.00E+10	-1.00E+10	-1.00E+10	-1.00E+10	-1.84
							99.9	-1.00E+10	304.18	1.64	26.64	12.05	0.01	-0.01	2248.5	-1.00E+10	6.21	3.17	0.47	-1.00E+10	-1.00E+10	-1.00E+10	-1.00E+10	-1.00E+10	-1.00E+10	-1.85
							109.6	32.5585	299.73	1.695	28.305	12.64	0.01	-0.02	2248.8	-1.00E+10	6.31	3.19	0.43	-1.00E+10	-1.00E+10	-1.00E+10	-1.00E+10	-1.00E+10	-1.00E+10	-1.00E+10
							124	32.7314	293.31	1.74	30.28	13.63	0.005	-0.01	2256.9	-1.00E+10	6.15	3.1	0.44	-1.00E+10	-1.00E+10	-1.00E+10	-1.00E+10	-1.00E+10	-1.00E+10	-1.67
							128.6	-1.00E+10	290.1	1.765	31.09	14.07	0.005	0	2261.7	-1.00E+10	7.335	3.075	0.51	-1.00E+10	-1.00E+10	-1.00E+10	-1.00E+10	-1.00E+10	-1.00E+10	-1.00E+10
							129	-1.00E+10	-1.00E+10	-1.00E+10	-1.00E+10	-1.00E+10	-1.00E+10	-1.00E+10	-1.00E+10	-1.00E+10	-1.00E+10	-1.00E+10	-1.00E+10	-1.00E+10	-1.00E+10	-1.00E+10	-1.00E+10	-1.00E+10	-1.00E+10	-1.00E+10
							149.5	33.021	286.8	1.795	33.38	14.905	0.005	-0.02	2269.1	-1.00E+10	5.98	3.02	0.4	-1.00E+10	-1.00E+10	-1.00E+10	-1.00E+10	-1.00E+10	-1.00E+10	-1.44
							161	-1.00E+10	284.54	1.78	33.445	15.01	0.005	-0.01	2274.9	-1.00E+10	6.87	2.97	0.48	-1.00E+10	-1.00E+10	-1.00E+10	-1.00E+10	-1.00E+10	-1.00E+10	-1.00E+10
							161.2	-1.00E+10	-1.00E+10	-1.00E+10	-1.00E+10	-1.00E+10	-1.00E+10	-1.00E+10	-1.00E+10	-1.00E+10	-1.00E+10	-1.00E+10	-1.00E+10	-1.00E+10	-1.00E+10	-1.00E+10	-1.00E+10	-1.00E+10	-1.00E+10	-1.00E+10
							174	-1.00E+10	280.35	1.69	32.19	14.935	0.01	-0.01	2286.3	-1.00E+10	5.68	3.05	0.38	-1.00E+10	-1.00E+10	-1.00E+10	-1.00E+10	-1.00E+10	-1.00E+10	-1.25
							192.9	-1.00E+10	-1.00E+10	-1.00E+10	-1.00E+10	-1.00E+10	-1.00E+10	-1.00E+10	-1.00E+10	-1.00E+10	-1.00E+10	-1.00E+10	-1.00E+10	-1.00E+10	-1.00E+10	-1.00E+10	-1.00E+10	-1.00E+10	-1.00E+10	-1.00E+10
							192.9	-1.00E+10	-1.00E+10	1.525	28.05	14.455	0.005	-0.01	-1.00E+10	-1.00E+10	-1.00E+10	-1.00E+10	-1.00E+10	-1.00E+10	-1.00E+10	-1.00E+10	-1.00E+10	-1.00E+10	-1.00E+10	-1.00E+10
							199	-1.00E+10	273.98	1.365	23.885	13.94	0.005	0	2289.4	-1.00E+10	5.4	2.7	0.31	-1.00E+10	-1.00E+10	-1.00E+10	-1.00E+10	-1.00E+10	-1.00E+10	-0.58
							224.1	-1.00E+10	271.33	1.055	15.605	12.7	0	-0.01	2283.5	-1.00E+10	5.32	2.56	0.26	-1.00E+10	-1.00E+10	-1.00E+10	-1.00E+10	-1.00E+10	-1.00E+10	-0.18
							248.7	-1.00E+10	-1.00E+10	-1.00E+10	-1.00E+10	-1.00E+10	-1.00E+10	-1.00E+10	-1.00E+10	-1.00E+10	-1.00E+10	-1.00E+10	-1.00E+10	0.03	-1.00E+10	-1.00E+10	-1.00E+10	-1.00E+10	-1.00E+10	-1.00E+10
							248.8	-1.00E+10	274.59	0.955	12.335	12.395	0.005	-0.01	2287	-1.00E+10	5.36	2.63	0.26	-1.00E+10	-1.00E+10	-1.00E+10	-1.00E+10	-1.00E+10	-1.00E+10	0.01
							248.9	-1.00E+10	274.88	0.95	12.415	12.395	0.005	-0.01	2287.3	-1.00E+10	6.07	2.54	0.32	-1.00E+10	-1.00E+10	-1.00E+10	-1.00E+10	-1.00E+10	-1.00E+10	-1.00E+10
							298.5	-1.00E+10	282.54	0.89	9.495	12.62	0	-0.02	2292.8	-1.00E+10	5.33	2.51	0.28	-1.00E+10	-1.00E+10	-1.00E+10	-1.00E+10	-1.00E+10	-1.00E+10	0.04
							348.7	-1.00E+10	-1.00E+10	0.865	7.64	12.555	0.005	-1.00E+10	-1.00E+10	-1.00E+10	-1.00E+10	-1.00E+10	-1.00E+10	-1.00E+10	-1.00E+10	-1.00E+10	-1.00E+10	-1.00E+10	-1.00E+10	-1.00E+10
							398.1	-1.00E+10	294.52	0.86	7.12	12.5	0	-1.00E+10	-1.00E+10	-1.00E+10	5.05	2.55	0.27	-1.00E+10	-1.00E+10	-1.00E+10	-1.00E+10	-1.00E+10	-1.00E+10	-1.00E+10
MR04-05	A04100	B	2004-09-19T23:45	200.619	75.916	1349	0	-1.00E+10	-1.00E+10	-1.00E+10	-1.00E+10	-1.00E+10	-1.00E+10	-1.00E+10	-1.00E+10	-1.00E+10	-1.00E+10	-1.00E+10	-1.00E+10	-1.00E+10	-1.00E+10	-1.00E+10	-1.00E+10	-1.00E+10	-1.00E+10	-1.00E+10
							1.7	-1.00E+10	-1.00E+10	-1.00E+10	-1.00E+10	-1.00E+10	-1.00E+10	-1.00E+10	-1.00E+10	-1.00E+10	-1.00E+10	-1.00E+10	-1.00E+10	-1.00E+10	-1.00E+10	-1.00E+10	-1.00E+10	-1.00E+10	-1.00E+10	-1.00E+10
							4.8	-1.00E+10	-1.00E+10	-1.00E+10	-1.00E+10	-1.00E+10	-1.00E+10	-1.00E+10	-1.00E+10	-1.00E+10	-1.00E+10	-1.00E+10	-1.00E+10	-1.00E+10	-1.00E+10	-1.00E+10	-1.00E+10	-1.00E+10	-1.00E+10	-1.00E+10
							4.8	-1.00E+10	-1.00E+10	-1.00E+10	-1.00E+10	-1.00E+10	-1.00E+10	-1.00E+10	-1.00E+10	-1.00E+10	-1.00E+10	-1.00E+10	-1.00E+10	-1.00E+10	-1.00E+10	-1.00E+10	-1.00E+10	-1.00E+10	-1.00E+10	-1.00E+10
							5	-1.00E+10	-1.00E+10	-1.00E+10	-1.00E+10	-1.00E+10	-1.00E+10	-1.00E+10	-1.00E+10	-1.00E+10	-1.00E+10	-1.00E+10	-1.00E+10	-1.00E+10	-1.00E+10	-1.00E+10	-1.00E+10	-1.00E+10	-1.00E+10	-1.00E+10
							5	-1.00E+10	383.035	0.635	2.98	-0.005	0	0	1961.9	-1.00E+10	8.02	4.24	0.75	-1.00E+10	-1.00E+10	-1.00E+10	-1.00E+10	-1.00E+10	-1.00E+10	-1.00E+10
							5	-1.00E+10	-1.00E+10	-1.00E+10	-1.00E+10	-1.00E+10	-1.00E+10	-1.00E+10	-1.00E+10	-1.00E+10	-1.00E+10	-1.00E+10	-1.00E+10	-1.00E+10	-1.00E+10	-1.00E+10	-1.00E+10	-1.00E+10	-1.00E+10	-1.00E+10
							10	-1.00E+10	-1.00E+10	0.685	3.315	0.04	-0.005	-0.01	2051.2	-1.00E+10	-1.00E+10	-1.00E+10	-1.00E+10	-1.00E+10	-1.00E+10	-1.00E+10	-1.00E+10	-1.00E+10	-1.00E+10	-1.00E+10
							25.7	-1.00E+10	397.11	0.77	3.565	0.25	0.01	0	2162.65	-1.00E+10	7.31	4.13	0.68	-1.00E+10	-1.00E+10	-1.00E+10	-1.00E+10	-1.00E+10	-1.00E+10	-1.00E+10
							35.2	-1.00E+10	374.48	0.895	5.51	1.12	0.09	0	2180.4	-1.00E+10	-1.00E+10	-1.00E+10	-1.00E+10	-1.00E+10	-1.00E+10	-1.00E+10	-1.00E+10	-1.00E+10	-1.00E+10	-1.00E+10
							50.1	-1.00E+10	335.42	1.26	15.08	6.135	0.04	0.02	2200.9	-1.00E+10	7.11	3.59	0.64	-1.00E+10	-1.00E+10	-1.00E+10	-1.00E+10	-1.00E+10	-1.00E+10	-1.00E+10
							58.3	-1.00E+10	-1.00E+10	-1.00E+10	-1.00E+10	-1.00E+10	-1.00E+10	-1.00E+10	-1.00E+10	-1.00E+10	-1.00E+10	-1.00E+10	-1.00E+10	-1.00E+10	-1.00E+10	-1.00E+10	-1.00E+10	-1.00E+10	-1.00E+10	-1.00E+10
							58.3	-1.00E+10	-1.00E+10	1.34	17.015	7.21	0.02	0.01	-1.00E+10	-1.00E+10	-1.00E+10	-1.00E+10	-1.00E+10	-1.00E+10	-1.00E+10	-1.00E+10	-1.00E+10	-1.00E+10	-1.00E+10	-1.00E+10
							75.2	-1.00E+10	321.23	1.495	21.175	9.47	0.01	0	2230.8	-1.00E+10	6.95	3.65	0.56	-1.00E+10	-1.00E+10	-1.00E+10	-1.00E+10	-1.00E+10	-1.00E+10	-1.00E+10
							99.4	-1.00E+10	302.45	1.655	25.91	11.955	0	0	2246.9	-1.00E+10	6.58	3.22	0.5	-1.00E+10	-1.00E+10	-1.00E+10	-1.00E+10	-1.00E+10	-1.00E+10	-1.00E+10
							123.9	-1.00E+10	296.23	1.73	30.14	13.38	0	-0.01	2257.9	-1.00E+10	6.4	3.12	0.48	-1.00E+10	-1.00E+10	-1.00E+10	-1.00E+10	-1.00E+10	-1.00E+10	-1.00E+10
							129.6	-1.00E+10	289.89	1.76	30.86	13.875	0	0	2256.7	-1.00E+10	6.18	3.1	0.435	-1.00E+10	-1.00E+10	-1.00E+10	-1.00E+10	-1.00E+10	-1.00E+10	-1.00E+10
							129.6	-1.00E+10	-1.00E+10	-1.00E+10	-1.00E+10	-1.00E+10	-1.00E+10	-1.00E+10	-1.00E+10	-1.00E+10	-1.00E+10	-1.00E+10	-1.00E+10	-1.00E+10	-1.00E+10	-1.00E+10	-1.00E+10	-1.00E+10	-1.00E+10	-1.00E+10
							149	-1.00E+10	287.08	1.785	33.315	14.795	0	0	2273.6	-1.00E+10	6.16	3.09	0.44	-1.00E+10	-1.00E+10	-1.00E+10	-1.00E+10	-1.00E+10	-1.00E+10	-1.00E+10
							161	-1.00E+10	283.82	1.8	34.205	15.05	0	0	2272	-1.00E+10	6.01	2.95	0.43	-1.00E+10	-1.00E+10	-1.00E+10	-1.00E+10	-1.00E+10	-1.00E+10	-1.00E+10
							161.1	-1.00E+10	-1.00E+10	-1.00E+10	-1.00E+10	-1.00E+10	-1.00E+10	-1.00E+10	-1.00E+10	-1.00E+10	-1.00E+10	-1.00E+10	-1.00E+10	-1.00E+10	-1.00E+10	-1.00E+10	-1.00E+10	-1.00E+10	-1.00E+10	-1.00E+10
							174.1	-1.00E+10	279.84	1.76	34.24	15.23	0	-0.01	2285.5	-1.00E+10	6.02	3.16	0.45	-1.00E+10	-1.00E+10	-1.00E+10	-1.00E+10	-1.00E+10	-1.00E+10	-1.00E+10
							197.4	-1.00E+10	273.59	1.505	27.495	14.37	0	0	2290.9	-1.00E+10	5.78	2.79	0.4	-1.00E+10	-1.00E+10	-1.00E+10	-1.00E+10	-1.00E+10	-1.00E+10	-1.00E+10
							197.5	-1.00E+10	-1.00E+10	-1.00E+10	-1.00E+10	-1.00E+10	-1.00E+10	-1.00E+10	-1.00E+10	-1.00E+10	-1.00E+10	-1.00E+10	-1.00E+10	-1.00E+10	-1.00E+10	-1.00E+10	-1.00E+10	-1.00E+10	-1.00E+10	-1.00E+10
							197.5	-1.00E+10	-1.00E+10	1.56	28.82	14.58	0	-0.01	-1.00E+10	-1.00E+10	-1.00E+10	-1.00E+10	-1.00E+10	-1.00E+10	-1.00E+10	-1.00E+10	-1.00E+10	-1.00E+10	-1.00E+10	-1.00E+10
							224	-1.00E+10	273.61	1.1	16.205	12.575	0	0	2287.5	-1.00E+10	5.57	2.63	0.3	-1.00E+10	-1.00E+10	-1.00E+10	-1.00E+10	-1.00E+10	-1.00E+10	-1.00E+10
							224.1	-1.00E+10	275.67	1.1	16.29	12.535	0	0	2285.9	-1.00E+10	5.82	2.57	0.33	-1.00E+10	-1.00E+10	-1.00E+10	-1.00E+10	-1.00E+10	-1.00E+10	-1.00E+10
							248.1	-1.00E+10	278.38	0.94	11.495	11.965	0	-0.01	2284.25	-1.00E+10	5.94	2.57	0.32	-1.00E+10	-1.00E+10	-1.00E+10	-1.00E+10	-1.00E+10	-1.00E+10	-1.00E+10
							297.9	-1.00E+10	287.15	0.885	8.44	12.215	0	0	2294	-1.00E+10	5.75	2.8	0.32	-1.00E+10	-1.00E+10	-1.00E+10	-1.00E+10	-1.00E+10	-1.00E+10	-1.00E+10
							347.7	-1.00E+10	-1.00E+10	0.865	7.06	12.295	0	-1.00E+10	-1.00E+10	-1.00E+10	-1.00E+10	-1.00E+10	-1.00E+10	-1.00E+10	-1.00E+10	-1.00E+10	-1.00E+10	-1.00E+10	-1.00E+10	-1.00E+10
							397.2	-1.00E+10	295.88	0.865	6.725	12.355	0	-1.00E+10	-1.00E+10	-1.00E+10	5.72	2.43	0.35	-1.00E+10	-1.00E+10	-1.00E+10	-1.00E+10	-1.00E+10	-1.00E+10	-1.00E+10
MR04-05	A04103	B	2004-09-20T07:20	200.992	75.465	1417	0	-1.00E+10	-1.00E+10	-1.00E+10	-1.00E+10	-1.00E+10	-1.00E+10	-1.00E+10	-1.00E+10	-1.00E+10	-1.00E+10	-1.00E+10	-1.00E+10	-1.00E+10	-1.00E+10	-1.00E+10	-1.00E+10	-1.00E+10	-1.00E+10	-1.00E+10
							5.1	-1.00E+10	383.115	0.61	2.78	-0.015	0.01	0.02	-1.00E+10	-1.00E+10	-1.00E+10	-1.00E+10	-1.00E+10	-1.00E+10	-1.00E+10	-1.00E+10	-1.00E+10	-1.00E+10	-1.00E+10	-1.00E+10
							5.1	-1.00E+10	-1.00E+10	-1.00E+10	-1.00E+10	-1.00E+10	-1.00E+10	-1.00E+10	-1.00E+10	-1.00E+10	-1.00E+10	-1.00E+10	-1.00E+10	-1.00E+10	-1.00E+10	-1.00E+10	-1.00E+10	-1.00E+10	-1.00E+10	-1.00E+10
							10.1	-1.00E+10	-1.00E+10	0.635	2.94	-0.01	0.01	0.03	-1.00E+10	-1.00E+10	-1.00E+10	-1.00E+10	-1.00E+10	-1.00E+10	-1.00E+10	-1.00E+10	-1.00E+10	-1.00E+10	-1.00E+10	-1.00E+10
							10.1	-1.00E+10	-1.00E+10	-1.00E+10	-1.00E+10	-1.00E+10	-1.00E+10	-1.00E+10	-1.00E+10	-1.00E+10	-1.00E+10	-1.00E+10	-1.00E+10	-1.00E+10	-1.00E+10	-1.00E+10	-1.00E+10	-1.00E+10	-1.00E+10	-1.00E+10
							25.1	-1.00E+10	397.65	0.735	3.705	-0.005	0.015	0.04	-1.00E+10	-1.00E+10	-1.00E+10	-1.00E+10	-1.00E+10	-1.00E+10	-1.00E+10	-1.00E+10	-1.00E+10	-1.00E+10	-1.00E+10	-1.00E+10
							35	-1.00E+10	378.72	0.905	4.8	0.98	0.14	0.05	-1.00E+10	-1.00E+10	-1.00E+10	-1.00E+10	-1.00E+10	-1.00E+10	-1.00E+10	-1.00E+10	-1.00E+10	-1.00E+10	-1.00E+10	-1.00E+10
							35.1	-1.00E+10	-1.00E+10	-1.00E+10	-1.00E+10	-1.00E+10	-1.00E+10	-1.00E+10	-1.00E+10	-1.00E+10	-1.00E+10	-1.00E+10	-1.00E+10	-1.00E+10	-1.00E+10	-1.00E+10	-1.00E+10	-1.00E+10	-1.00E+10	-1.00E+10
							49.7	-1.00E+10	-1.00E+10	-1.00E+10	-1.00E+10	-1.00E+10	-1.00E+10	-1.00E+10	-1.00E+10	-1.00E+10	-1.00E+10	-1.00E+10	-1.00E+10	-1.00E+10	-1.00E+10	-1.00E+10	-1.00E+10	-1.00E+10	-1.00E+10	-1.00E+10
							49.7	-1.00E+10	332.49	1.315	15.92	6.545	0.12	0.04	-1.00E+10	-1.00E+10	-1.00E+10	-1.00E+10	-1.00E+10	-1.00E+10	-1.00E+10	-1.00E+10	-1.00E+10	-1.00E+10	-1.00E+10	-1.00E+10
							54.1	-1.00E+10	-1.00E+10	1.34	17.515	7.25	0.06	0.05	-1.00E+10	-1.00E+10	-1.00E+10	-1.00E+10	-1.00E+10	-1.00E+10	-1.00E+10	-1.00E+10	-1.00E+10	-1.00E+10	-1.00E+10	-1.00E+10
							75	-1.00E+10	-1.00E+10	-1.00E+10	-1.00E+10	-1.00E+10	-1.00E+10	-1.00E+10	-1.00E+10	-1.00E+10	-1.00E+10	-1.00E+10	-1.00E+10	-1.00E+10	-1.00E+10	-1.00E+10	-1.00E+10	-1.00E+10	-1.00E+10	-1.00E+10
							75	-1.00E+10	322.65	1.53	23.32	9.68	0.02	0.02	-1.00E+10	-1.00E+10	-1.00E+10	-1.00E+10	-1.00E+10	-1.00E+10	-1.00E+10	-1.00E+10	-1.00E+10	-1.00E+10	-1.00E+10	-1.00E+10
							75.1	-1.00E+10	-1.00E+10	-1.00E+10	-1.00E+10	-1.00E+10	-1.00E+10	-1.00E+10	-1.00E+10	-1.00E+10	-1.00E+10	-1.00E+10	-1.00E+10	-1.00E+10	-1.00E+10	-1.00E+10	-1.00E+10	-1.00E+10	-1.00E+10	-1.00E+10
							99.5	-1.00E+10	305.485	1.635	25.075	11.305	0.02	0.01	-1.00E+10	-1.00E+10	-1.00E+10	-1.00E+10	-1.00E+10	-1.00E+10	-1.00E+10	-1.00E+10	-1.00E+10	-1.00E+10	-1.00E+10	-1.00E+10
							124.1	-1.00E+10	-1.00E+10	-1.00E+10	-1.00E+10	-1.00E+10	-1.00E+10	-1.00E+10	-1.00E+10	-1.00E+10	-1.00E+10	-1.00E+10	-1.00E+10	-1.00E+10	-1.00E+10	-1.00E+10	-1.00E+10	-1.00E+10	-1.00E+10	-1.00E+10
							124.1	-1.00E+10	289.64	1.785	31.045	13.75	0.015	0.02	-1.00E+10	-1.00E+10	-1.00E+10	-1.00E+10	-1.00E+10	-1.00E+10	-1.00E+10	-1.00E+10	-1.00E+10	-1.00E+10	-1.00E+10	-1.00E+10
							124.1	-1.00E+10	-1.00E+10	-1.00E+10	-1.00E+10	-1.00E+10	-1.00E+10	-1.00E+10	-1.00E+10	-1.00E+10	-1.00E+10	-1.00E+10	-1.00E+10	-1.00E+10	-1.00E+10	-1.00E+10	-1.00E+10	-1.00E+10	-1.00E+10	-1.00E+10
							143.7	-1.00E+10	296.13	1.715	29.925	13.42	0.02	0.04	-1.00E+10	-1.00E+10	-1.00E+10	-1.00E+10	-1.00E+10	-1.00E+10	-1.00E+10	-1.00E+10	-1.00E+10	-1.00E+10	-1.00E+10	-1.00E+10
							149.4	-1.00E+10	299.5	1.685	29.355	13.26	0.02	0.01	-1.00E+10	-1.00E+10	-1.00E+10	-1.00E+10	-1.00E+10	-1.00E+10	-1.00E+10	-1.00E+10	-1.00E+10	-1.00E+10	-1.00E+10	-1.00E+10
							173.7	-1.00E+10	284.21	1.79	33.94	14.975	0.02	0.02	-1.00E+10	-1.00E+10	-1.00E+10	-1.00E+10	-1.00E+10	-1.00E+10	-1.00E+10	-1.00E+10	-1.00E+10	-1.00E+10	-1.00E+10	-1.00E+10
							176.6	-1.00E+10	283.36	1.795	34.02	15.025	0.02	0.07	-1.00E+10	-1.00E+10	-1.00E+10	-1.00E+10	-1.00E+10	-1.00E+10	-1.00E+10	-1.00E+10	-1.00E+10	-1.00E+10	-1.00E+10	-1.00E+10
							199	-1.00E+10	278.05	1.65	31.15	14.805	0.02	0.01	-1.00E+10	-1.00E+10	-1.00E+10	-1.00E+10	-1.00E+10	-1.00E+10	-1.00E+10	-1.00E+10	-1.00E+10	-1.00E+10	-1.00E+10	-1.00E+10
							206.4	-1.00E+10	-1.00E+10	1.6	29.64	14.605	0.015	0.04	-1.00E+10	-1.00E+10	-1.00E+10	-1.00E+10	-1.00E+10	-1.00E+10	-1.00E+10	-1.00E+10	-1.00E+10	-1.00E+10	-1.00E+10	-1.00E+10
							223.9	-1.00E+10	272.59	1.24	20.29	13.225	0.02	0	-1.00E+10	-1.00E+10	-1.00E+10	-1.00E+10	-1.00E+10	-1.00E+10	-1.00E+10	-1.00E+10	-1.00E+10	-1.00E+10	-1.00E+10	-1.00E+10
							235.2	-1.00E+10	275.92	1.075	15.45	12.39	0.015	0.03	-1.00E+10	-1.00E+10	-1.00E+10	-1.00E+10	-1.00E+10	-1.00E+10	-1.00E+10	-1.00E+10	-1.00E+10	-1.00E+10	-1.00E+10	-1.00E+10
							249	-1.00E+10	278.62	0.965	12.375	11.945	0.015	0.02	-1.00E+10	-1.00E+10	-1.00E+10	-1.00E+10	-1.00E+10	-1.00E+10	-1.00E+10	-1.00E+10	-1.00E+10	-1.00E+10	-1.00E+10	-1.00E+10
							298.6	-1.00E+10	285.725	0.88	8.805	12.18	0.015	0.03	-1.00E+10	-1.00E+10	-1.00E+10	-1.00E+10	-1.00E+10	-1.00E+10	-1.00E+10	-1.00E+10	-1.00E+10	-1.00E+10	-1.00E+10	-1.00E+10
							348.2	-1.00E+10	-1.00E+10	0.855	7.165	12.265	0.02	-1.00E+10	-1.00E+10	-1.00E+10	-1.00E+10	-1.00E+10	-1.00E+10	-1.00E+10	-1.00E+10	-1.00E+10	-1.00E+10	-1.00E+10	-1.00E+10	-1.00E+10
							397.9	-1.00E+10	295.09	0.855	6.855	12.345	0.02	-1.00E+10	-1.00E+10	-1.00E+10	-1.00E+10	-1.00E+10	-1.00E+10	-1.00E+10	-1.00E+10	-1.00E+10	-1.00E+10	-1.00E+10	-1.00E+10	-1.00E+10
MR04-05	A04104	B	2004-09-20T11:41	200.846	75.039	1205	0	-1.00E+10	-1.00E+10	-1.00E+10	-1.00E+10	-1.00E+10	-1.00E+10	-1.00E+10	-1.00E+10	-1.00E+10	-1.00E+10	-1.00E+10	-1.00E+10	-1.00E+10	-1.00E+10	-1.00E+10	-1.00E+10	-1.00E+10	-1.00E+10	-1.00E+10
							5.6	-1.00E+10	-1.00E+10	-1.00E+10	-1.00E+10	-1.00E+10	-1.00E+10	-1.00E+10	-1.00E+10	-1.00E+10	-1.00E+10	-1.00E+10	-1.00E+10	-1.00E+10	-1.00E+10	-1.00E+10	-1.00E+10	-1.00E+10	-1.00E+10	-1.00E+10
							5.6	-1.00E+10	377.91	0.585	2.665	-0.045	0.015	0.02	-1.00E+10	-1.00E+10	-1.00E+10	-1.00E+10	-1.00E+10	-1.00E+10	-1.00E+10	-1.00E+10	-1.00E+10	-1.00E+10	-1.00E+10	-1.00E+10
							10.3	-1.00E+10	-1.00E+10	0.615	2.775	-0.025	0.01	0.02	-1.00E+10	-1.00E+10	-1.00E+10	-1.00E+10	-1.00E+10	-1.00E+10	-1.00E+10	-1.00E+10	-1.00E+10	-1.00E+10	-1.00E+10	-1.00E+10
							10.4	-1.00E+10	-1.00E+10	-1.00E+10	-1.00E+10	-1.00E+10	-1.00E+10	-1.00E+10	-1.00E+10	-1.00E+10	-1.00E+10	-1.00E+10	-1.00E+10	-1.00E+10	-1.00E+10	-1.00E+10	-1.00E+10	-1.00E+10	-1.00E+10	-1.00E+10
							25.3	-1.00E+10	-1.00E+10	-1.00E+10	-1.00E+10	-1.00E+10	-1.00E+10	-1.00E+10	-1.00E+10	-1.00E+10	-1.00E+10	-1.00E+10	-1.00E+10	-1.00E+10	-1.00E+10	-1.00E+10	-1.00E+10	-1.00E+10	-1.00E+10	-1.00E+10
							25.3	-1.00E+10	397.01	0.78	3.51	0.12	0.035	0.06	-1.00E+10	-1.00E+10	-1.00E+10	-1.00E+10	-1.00E+10	-1.00E+10	-1.00E+10	-1.00E+10	-1.00E+10	-1.00E+10	-1.00E+10	-1.00E+10
							35.1	-1.00E+10	388.85	0.785	3.53	0.11	0.035	0.04	-1.00E+10	-1.00E+10	-1.00E+10	-1.00E+10	-1.00E+10	-1.00E+10	-1.00E+10	-1.00E+10	-1.00E+10	-1.00E+10	-1.00E+10	-1.00E+10
							35.1	-1.00E+10	-1.00E+10	-1.00E+10	-1.00E+10	-1.00E+10	-1.00E+10	-1.00E+10	-1.00E+10	-1.00E+10	-1.00E+10	-1.00E+10	-1.00E+10	-1.00E+10	-1.00E+10	-1.00E+10	-1.00E+10	-1.00E+10	-1.00E+10	-1.00E+10
							50.4	-1.00E+10	-1.00E+10	-1.00E+10	-1.00E+10	-1.00E+10	-1.00E+10	-1.00E+10	-1.00E+10	-1.00E+10	-1.00E+10	-1.00E+10	-1.00E+10	-1.00E+10	-1.00E+10	-1.00E+10	-1.00E+10	-1.00E+10	-1.00E+10	-1.00E+10
							50.4	-1.00E+10	370.81	0.985	6.91	2.1	0.14	0.08	-1.00E+10	-1.00E+10	-1.00E+10	-1.00E+10	-1.00E+10	-1.00E+10	-1.00E+10	-1.00E+10	-1.00E+10	-1.00E+10	-1.00E+10	-1.00E+10
							62	-1.00E+10	-1.00E+10	1.26	14.89	6.27	0.075	0.04	-1.00E+10	-1.00E+10	-1.00E+10	-1.00E+10	-1.00E+10	-1.00E+10	-1.00E+10	-1.00E+10	-1.00E+10	-1.00E+10	-1.00E+10	-1.00E+10
							75.3	-1.00E+10	-1.00E+10	-1.00E+10	-1.00E+10	-1.00E+10	-1.00E+10	-1.00E+10	-1.00E+10	-1.00E+10	-1.00E+10	-1.00E+10	-1.00E+10	-1.00E+10	-1.00E+10	-1.00E+10	-1.00E+10	-1.00E+10	-1.00E+10	-1.00E+10
							75.3	-1.00E+10	328.02	1.435	19.62	8.575	0.03	0.01	-1.00E+10	-1.00E+10	-1.00E+10	-1.00E+10	-1.00E+10	-1.00E+10	-1.00E+10	-1.00E+10	-1.00E+10	-1.00E+10	-1.00E+10	-1.00E+10
							99.5	-1.00E+10	-1.00E+10	-1.00E+10	-1.00E+10	-1.00E+10	-1.00E+10	-1.00E+10	-1.00E+10	-1.00E+10	-1.00E+10	-1.00E+10	-1.00E+10	-1.00E+10	-1.00E+10	-1.00E+10	-1.00E+10	-1.00E+10	-1.00E+10	-1.00E+10
							99.7	-1.00E+10	305.835	1.61	24.695	11.34	0.02	0.01	-1.00E+10	-1.00E+10	-1.00E+10	-1.00E+10	-1.00E+10	-1.00E+10	-1.00E+10	-1.00E+10	-1.00E+10	-1.00E+10	-1.00E+10	-1.00E+10
							124.6	-1.00E+10	290.74	1.755	30.115	13.595	0.015	0.01	-1.00E+10	-1.00E+10	-1.00E+10	-1.00E+10	-1.00E+10	-1.00E+10	-1.00E+10	-1.00E+10	-1.00E+10	-1.00E+10	-1.00E+10	-1.00E+10
							124.6	-1.00E+10	-1.00E+10	-1.00E+10	-1.00E+10	-1.00E+10	-1.00E+10	-1.00E+10	-1.00E+10	-1.00E+10	-1.00E+10	-1.00E+10	-1.00E+10	-1.00E+10	-1.00E+10	-1.00E+10	-1.00E+10	-1.00E+10	-1.00E+10	-1.00E+10
							134.7	-1.00E+10	290.49	1.76	31.055	13.935	0.015	0.02	-1.00E+10	-1.00E+10	-1.00E+10	-1.00E+10	-1.00E+10	-1.00E+10	-1.00E+10	-1.00E+10	-1.00E+10	-1.00E+10	-1.00E+10	-1.00E+10
							149.2	-1.00E+10	288.06	1.8	32.995	14.615	0.02	0.03	-1.00E+10	-1.00E+10	-1.00E+10	-1.00E+10	-1.00E+10	-1.00E+10	-1.00E+10	-1.00E+10	-1.00E+10	-1.00E+10	-1.00E+10	-1.00E+10
							167.2	-1.00E+10	285.18	1.79	33.715	14.895	0.02	0.01	-1.00E+10	-1.00E+10	-1.00E+10	-1.00E+10	-1.00E+10	-1.00E+10	-1.00E+10	-1.00E+10	-1.00E+10	-1.00E+10	-1.00E+10	-1.00E+10
							174.5	-1.00E+10	283.92	1.76	33.68	14.895	0.02	0	-1.00E+10	-1.00E+10	-1.00E+10	-1.00E+10	-1.00E+10	-1.00E+10	-1.00E+10	-1.00E+10	-1.00E+10	-1.00E+10	-1.00E+10	-1.00E+10
							199	-1.00E+10	280.28	1.62	30.3	14.5	0.015	0	-1.00E+10	-1.00E+10	-1.00E+10	-1.00E+10	-1.00E+10	-1.00E+10	-1.00E+10	-1.00E+10	-1.00E+10	-1.00E+10	-1.00E+10	-1.00E+10
							205	-1.00E+10	-1.00E+10	1.495	26.375	13.525	0.02	-0.01	-1.00E+10	-1.00E+10	-1.00E+10	-1.00E+10	-1.00E+10	-1.00E+10	-1.00E+10	-1.00E+10	-1.00E+10	-1.00E+10	-1.00E+10	-1.00E+10
							223.8	-1.00E+10	276.69	1.285	20.705	13.57	0.02	0	-1.00E+10	-1.00E+10	-1.00E+10	-1.00E+10	-1.00E+10	-1.00E+10	-1.00E+10	-1.00E+10	-1.00E+10	-1.00E+10	-1.00E+10	-1.00E+10
							239.3	-1.00E+10	277.2	1.105	15.82	12.775	0.015	0.01	-1.00E+10	-1.00E+10	-1.00E+10	-1.00E+10	-1.00E+10	-1.00E+10	-1.00E+10	-1.00E+10	-1.00E+10	-1.00E+10	-1.00E+10	-1.00E+10
							248.5	-1.00E+10	278.09	1.045	13.885	12.545	0.015	0	-1.00E+10	-1.00E+10	-1.00E+10	-1.00E+10	-1.00E+10	-1.00E+10	-1.00E+10	-1.00E+10	-1.00E+10	-1.00E+10	-1.00E+10	-1.00E+10
							298.5	-1.00E+10	282.17	0.925	10.005	12.62	0.015	0.01	-1.00E+10	-1.00E+10	-1.00E+10	-1.00E+10	-1.00E+10	-1.00E+10	-1.00E+10	-1.00E+10	-1.00E+10	-1.00E+10	-1.00E+10	-1.00E+10
							348.3	-1.00E+10	-1.00E+10	0.875	7.65	12.48	0.01	-1.00E+10	-1.00E+10	-1.00E+10	-1.00E+10	-1.00E+10	-1.00E+10	-1.00E+10	-1.00E+10	-1.00E+10	-1.00E+10	-1.00E+10	-1.00E+10	-1.00E+10
							397.6	-1.00E+10	293.58	0.865	7.155	12.485	0.01	-1.00E+10	-1.00E+10	-1.00E+10	-1.00E+10	-1.00E+10	-1.00E+10	-1.00E+10	-1.00E+10	-1.00E+10	-1.00E+10	-1.00E+10	-1.00E+10	-1.00E+10
MR04-05	A04105	B	2004-09-20T15:00	202.173	74.999	1341	0	-1.00E+10	-1.00E+10	-1.00E+10	-1.00E+10	-1.00E+10	-1.00E+10	-1.00E+10	-1.00E+10	-1.00E+10	-1.00E+10	-1.00E+10	-1.00E+10	-1.00E+10	-1.00E+10	-1.00E+10	-1.00E+10	-1.00E+10	-1.00E+10	-1.00E+10
							4.5	-1.00E+10	372.56	0.58	2.72	-0.005	0	0.02	-1.00E+10	-1.00E+10	-1.00E+10	-1.00E+10	-1.00E+10	-1.00E+10	-1.00E+10	-1.00E+10	-1.00E+10	-1.00E+10	-1.00E+10	-1.00E+10
							10.2	-1.00E+10	-1.00E+10	0.63	2.79	-0.015	0	0.02	-1.00E+10	-1.00E+10	-1.00E+10	-1.00E+10	-1.00E+10	-1.00E+10	-1.00E+10	-1.00E+10	-1.00E+10	-1.00E+10	-1.00E+10	-1.00E+10
							24.9	-1.00E+10	397.25	0.705	3.46	-0.025	0.005	0.03	-1.00E+10	-1.00E+10	-1.00E+10	-1.00E+10	-1.00E+10	-1.00E+10	-1.00E+10	-1.00E+10	-1.00E+10	-1.00E+10	-1.00E+10	-1.00E+10
							34.9	-1.00E+10	-1.00E+10	-1.00E+10	-1.00E+10	-1.00E+10	-1.00E+10	-1.00E+10	-1.00E+10	-1.00E+10	-1.00E+10	-1.00E+10	-1.00E+10	-1.00E+10	-1.00E+10	-1.00E+10	-1.00E+10	-1.00E+10	-1.00E+10	-1.00E+10
							34.9	-1.00E+10	392.9	0.78	3.815	0.03	0.01	0.04	-1.00E+10	-1.00E+10	-1.00E+10	-1.00E+10	-1.00E+10	-1.00E+10	-1.00E+10	-1.00E+10	-1.00E+10	-1.00E+10	-1.00E+10	-1.00E+10
							34.9	-1.00E+10	-1.00E+10	-1.00E+10	-1.00E+10	-1.00E+10	-1.00E+10	-1.00E+10	-1.00E+10	-1.00E+10	-1.00E+10	-1.00E+10	-1.00E+10	-1.00E+10	-1.00E+10	-1.00E+10	-1.00E+10	-1.00E+10	-1.00E+10	-1.00E+10
							50.1	-1.00E+10	-1.00E+10	-1.00E+10	-1.00E+10	-1.00E+10	-1.00E+10	-1.00E+10	-1.00E+10	-1.00E+10	-1.00E+10	-1.00E+10	-1.00E+10	-1.00E+10	-1.00E+10	-1.00E+10	-1.00E+10	-1.00E+10	-1.00E+10	-1.00E+10
							50.1	-1.00E+10	365.91	1.07	9.675	3.05	0.165	0.2	-1.00E+10	-1.00E+10	-1.00E+10	-1.00E+10	-1.00E+10	-1.00E+10	-1.00E+10	-1.00E+10	-1.00E+10	-1.00E+10	-1.00E+10	-1.00E+10
							50.1	-1.00E+10	-1.00E+10	-1.00E+10	-1.00E+10	-1.00E+10	-1.00E+10	-1.00E+10	-1.00E+10	-1.00E+10	-1.00E+10	-1.00E+10	-1.00E+10	-1.00E+10	-1.00E+10	-1.00E+10	-1.00E+10	-1.00E+10	-1.00E+10	-1.00E+10
							50.1	-1.00E+10	-1.00E+10	-1.00E+10	-1.00E+10	-1.00E+10	-1.00E+10	-1.00E+10	-1.00E+10	-1.00E+10	-1.00E+10	-1.00E+10	-1.00E+10	-1.00E+10	-1.00E+10	-1.00E+10	-1.00E+10	-1.00E+10	-1.00E+10	-1.00E+10
							50.1	-1.00E+10	-1.00E+10	-1.00E+10	-1.00E+10	-1.00E+10	-1.00E+10	-1.00E+10	-1.00E+10	-1.00E+10	-1.00E+10	-1.00E+10	-1.00E+10	-1.00E+10	-1.00E+10	-1.00E+10	-1.00E+10	-1.00E+10	-1.00E+10	-1.00E+10
							63.2	-1.00E+10	-1.00E+10	1.185	12.14	4.975	0.14	0.27	-1.00E+10	-1.00E+10	-1.00E+10	-1.00E+10	-1.00E+10	-1.00E+10	-1.00E+10	-1.00E+10	-1.00E+10	-1.00E+10	-1.00E+10	-1.00E+10
							74.5	-1.00E+10	332.61	1.395	18.14	8.12	0.15	0.08	-1.00E+10	-1.00E+10	-1.00E+10	-1.00E+10	-1.00E+10	-1.00E+10	-1.00E+10	-1.00E+10	-1.00E+10	-1.00E+10	-1.00E+10	-1.00E+10
							99.8	-1.00E+10	310.13	1.625	25.415	11.465	0.065	0.16	-1.00E+10	-1.00E+10	-1.00E+10	-1.00E+10	-1.00E+10	-1.00E+10	-1.00E+10	-1.00E+10	-1.00E+10	-1.00E+10	-1.00E+10	-1.00E+10
							124	-1.00E+10	290.84	1.765	30.31	13.815	0.01	0.02	-1.00E+10	-1.00E+10	-1.00E+10	-1.00E+10	-1.00E+10	-1.00E+10	-1.00E+10	-1.00E+10	-1.00E+10	-1.00E+10	-1.00E+10	-1.00E+10
							137	-1.00E+10	290.39	1.765	31.22	14.115	0.01	0.02	-1.00E+10	-1.00E+10	-1.00E+10	-1.00E+10	-1.00E+10	-1.00E+10	-1.00E+10	-1.00E+10	-1.00E+10	-1.00E+10	-1.00E+10	-1.00E+10
							149.3	-1.00E+10	288.18	1.795	32.84	14.675	0.01	0.01	-1.00E+10	-1.00E+10	-1.00E+10	-1.00E+10	-1.00E+10	-1.00E+10	-1.00E+10	-1.00E+10	-1.00E+10	-1.00E+10	-1.00E+10	-1.00E+10
							170.6	-1.00E+10	284.28	1.795	34.06	15.095	0.01	0.02	-1.00E+10	-1.00E+10	-1.00E+10	-1.00E+10	-1.00E+10	-1.00E+10	-1.00E+10	-1.00E+10	-1.00E+10	-1.00E+10	-1.00E+10	-1.00E+10
							174	-1.00E+10	282.59	1.775	34.225	15.165	0.01	0.02	-1.00E+10	-1.00E+10	-1.00E+10	-1.00E+10	-1.00E+10	-1.00E+10	-1.00E+10	-1.00E+10	-1.00E+10	-1.00E+10	-1.00E+10	-1.00E+10
							199.1	-1.00E+10	278.02	1.625	30.17	14.76	0.01	0.03	-1.00E+10	-1.00E+10	-1.00E+10	-1.00E+10	-1.00E+10	-1.00E+10	-1.00E+10	-1.00E+10	-1.00E+10	-1.00E+10	-1.00E+10	-1.00E+10
							204.8	-1.00E+10	-1.00E+10	1.55	28.385	14.555	0.01	0.02	-1.00E+10	-1.00E+10	-1.00E+10	-1.00E+10	-1.00E+10	-1.00E+10	-1.00E+10	-1.00E+10	-1.00E+10	-1.00E+10	-1.00E+10	-1.00E+10
							223.7	-1.00E+10	275.01	1.225	19.425	13.215	0.01	0.03	-1.00E+10	-1.00E+10	-1.00E+10	-1.00E+10	-1.00E+10	-1.00E+10	-1.00E+10	-1.00E+10	-1.00E+10	-1.00E+10	-1.00E+10	-1.00E+10
							238.6	-1.00E+10	278.14	1.025	13.905	12.285	0.005	0.01	-1.00E+10	-1.00E+10	-1.00E+10	-1.00E+10	-1.00E+10	-1.00E+10	-1.00E+10	-1.00E+10	-1.00E+10	-1.00E+10	-1.00E+10	-1.00E+10
							248.7	-1.00E+10	278.86	1.005	12.93	12.32	0.01	0.01	-1.00E+10	-1.00E+10	-1.00E+10	-1.00E+10	-1.00E+10	-1.00E+10	-1.00E+10	-1.00E+10	-1.00E+10	-1.00E+10	-1.00E+10	-1.00E+10
							299.6	-1.00E+10	286.025	0.9	8.89	12.3	0.01	0.02	-1.00E+10	-1.00E+10	-1.00E+10	-1.00E+10	-1.00E+10	-1.00E+10	-1.00E+10	-1.00E+10	-1.00E+10	-1.00E+10	-1.00E+10	-1.00E+10
							348.5	-1.00E+10	-1.00E+10	0.87	7.06	12.365	0.01	-1.00E+10	-1.00E+10	-1.00E+10	-1.00E+10	-1.00E+10	-1.00E+10	-1.00E+10	-1.00E+10	-1.00E+10	-1.00E+10	-1.00E+10	-1.00E+10	-1.00E+10
							398	-1.00E+10	295.29	0.865	6.775	12.425	0.01	-1.00E+10	-1.00E+10	-1.00E+10	-1.00E+10	-1.00E+10	-1.00E+10	-1.00E+10	-1.00E+10	-1.00E+10	-1.00E+10	-1.00E+10	-1.00E+10	-1.00E+10
MR04-05	A04106	B	2004-09-20T19:15	203.338	75.501	1188	0	-1.00E+10	-1.00E+10	-1.00E+10	-1.00E+10	-1.00E+10	-1.00E+10	-1.00E+10	-1.00E+10	-1.00E+10	-1.00E+10	-1.00E+10	-1.00E+10	0.07	-1.00E+10	-1.00E+10	-1.00E+10	-1.00E+10	-1.00E+10	-1.00E+10
							5.3	-1.00E+10	-1.00E+10	-1.00E+10	-1.00E+10	-1.00E+10	-1.00E+10	-1.00E+10	-1.00E+10	-1.00E+10	-1.00E+10	-1.00E+10	-1.00E+10	-1.00E+10	-1.00E+10	-1.00E+10	-1.00E+10	-1.00E+10	-1.00E+10	-1.00E+10
							5.3	-1.00E+10	-1.00E+10	-1.00E+10	-1.00E+10	-1.00E+10	-1.00E+10	-1.00E+10	-1.00E+10	-1.00E+10	-1.00E+10	-1.00E+10	-1.00E+10	-1.00E+10	-1.00E+10	-1.00E+10	-1.00E+10	-1.00E+10	-1.00E+10	-1.00E+10
							5.3	-1.00E+10	383.825	0.61	2.845	-0.025	0.005	0.04	-1.00E+10	-1.00E+10	-1.00E+10	-1.00E+10	-1.00E+10	-1.00E+10	-1.00E+10	-1.00E+10	-1.00E+10	-1.00E+10	-1.00E+10	-1.00E+10
							5.4	-1.00E+10	-1.00E+10	-1.00E+10	-1.00E+10	-1.00E+10	-1.00E+10	-1.00E+10	-1.00E+10	-1.00E+10	-1.00E+10	-1.00E+10	-1.00E+10	0.07	-1.00E+10	-1.00E+10	-1.00E+10	-1.00E+10	-1.00E+10	-1.00E+10
							10	-1.00E+10	-1.00E+10	-1.00E+10	-1.00E+10	-1.00E+10	-1.00E+10	-1.00E+10	-1.00E+10	-1.00E+10	-1.00E+10	-1.00E+10	-1.00E+10	0.105	-1.00E+10	-1.00E+10	-1.00E+10	-1.00E+10	-1.00E+10	-1.00E+10
							10.1	-1.00E+10	-1.00E+10	0.635	2.915	-0.01	0	0.03	-1.00E+10	-1.00E+10	-1.00E+10	-1.00E+10	-1.00E+10	-1.00E+10	-1.00E+10	-1.00E+10	-1.00E+10	-1.00E+10	-1.00E+10	-1.00E+10
							25.4	-1.00E+10	394.56	0.785	4.145	-0.01	0	0.03	-1.00E+10	-1.00E+10	-1.00E+10	-1.00E+10	-1.00E+10	-1.00E+10	-1.00E+10	-1.00E+10	-1.00E+10	-1.00E+10	-1.00E+10	-1.00E+10
							35.3	-1.00E+10	389.25	0.69	2.855	-0.015	0.005	0.02	-1.00E+10	-1.00E+10	-1.00E+10	-1.00E+10	-1.00E+10	-1.00E+10	-1.00E+10	-1.00E+10	-1.00E+10	-1.00E+10	-1.00E+10	-1.00E+10
							50.4	-1.00E+10	369.48	0.905	4.16	1.26	0.06	0.13	-1.00E+10	-1.00E+10	-1.00E+10	-1.00E+10	-1.00E+10	-1.00E+10	-1.00E+10	-1.00E+10	-1.00E+10	-1.00E+10	-1.00E+10	-1.00E+10
							70	-1.00E+10	-1.00E+10	1.355	17.615	7.425	0.03	0.04	-1.00E+10	-1.00E+10	-1.00E+10	-1.00E+10	-1.00E+10	-1.00E+10	-1.00E+10	-1.00E+10	-1.00E+10	-1.00E+10	-1.00E+10	-1.00E+10
							75.1	-1.00E+10	328.91	1.44	19.88	8.52	0.02	0.03	-1.00E+10	-1.00E+10	-1.00E+10	-1.00E+10	-1.00E+10	-1.00E+10	-1.00E+10	-1.00E+10	-1.00E+10	-1.00E+10	-1.00E+10	-1.00E+10
							99.8	-1.00E+10	308.3	1.615	24.26	11.115	0.01	0.02	-1.00E+10	-1.00E+10	-1.00E+10	-1.00E+10	-1.00E+10	-1.00E+10	-1.00E+10	-1.00E+10	-1.00E+10	-1.00E+10	-1.00E+10	-1.00E+10
							125	-1.00E+10	294.83	1.735	29.085	13.235	0.015	0.04	-1.00E+10	-1.00E+10	-1.00E+10	-1.00E+10	-1.00E+10	-1.00E+10	-1.00E+10	-1.00E+10	-1.00E+10	-1.00E+10	-1.00E+10	-1.00E+10
							140.7	-1.00E+10	309.71	1.67	29.215	12.32	0.08	0.27	-1.00E+10	-1.00E+10	-1.00E+10	-1.00E+10	-1.00E+10	-1.00E+10	-1.00E+10	-1.00E+10	-1.00E+10	-1.00E+10	-1.00E+10	-1.00E+10
							149.4	-1.00E+10	301.6	1.74	31.845	13.565	0.02	0.02	-1.00E+10	-1.00E+10	-1.00E+10	-1.00E+10	-1.00E+10	-1.00E+10	-1.00E+10	-1.00E+10	-1.00E+10	-1.00E+10	-1.00E+10	-1.00E+10
							170.5	-1.00E+10	297.58	1.725	31.86	13.715	0.04	0.03	-1.00E+10	-1.00E+10	-1.00E+10	-1.00E+10	-1.00E+10	-1.00E+10	-1.00E+10	-1.00E+10	-1.00E+10	-1.00E+10	-1.00E+10	-1.00E+10
							174.2	-1.00E+10	283.41	1.76	33.29	14.98	0.01	0.02	-1.00E+10	-1.00E+10	-1.00E+10	-1.00E+10	-1.00E+10	-1.00E+10	-1.00E+10	-1.00E+10	-1.00E+10	-1.00E+10	-1.00E+10	-1.00E+10
							199.1	-1.00E+10	276.33	1.58	29.075	14.65	0.01	0.01	-1.00E+10	-1.00E+10	-1.00E+10	-1.00E+10	-1.00E+10	-1.00E+10	-1.00E+10	-1.00E+10	-1.00E+10	-1.00E+10	-1.00E+10	-1.00E+10
							200.8	-1.00E+10	-1.00E+10	1.56	28.735	14.62	0.01	0.01	-1.00E+10	-1.00E+10	-1.00E+10	-1.00E+10	-1.00E+10	-1.00E+10	-1.00E+10	-1.00E+10	-1.00E+10	-1.00E+10	-1.00E+10	-1.00E+10
							224.2	-1.00E+10	272.83	1.17	18.24	12.98	0.01	0.01	-1.00E+10	-1.00E+10	-1.00E+10	-1.00E+10	-1.00E+10	-1.00E+10	-1.00E+10	-1.00E+10	-1.00E+10	-1.00E+10	-1.00E+10	-1.00E+10
							239.7	-1.00E+10	277.54	1	13.42	12.015	0.01	0.02	-1.00E+10	-1.00E+10	-1.00E+10	-1.00E+10	-1.00E+10	-1.00E+10	-1.00E+10	-1.00E+10	-1.00E+10	-1.00E+10	-1.00E+10	-1.00E+10
							250.5	-1.00E+10	281.03	0.94	11.33	11.79	0.01	0.02	-1.00E+10	-1.00E+10	-1.00E+10	-1.00E+10	-1.00E+10	-1.00E+10	-1.00E+10	-1.00E+10	-1.00E+10	-1.00E+10	-1.00E+10	-1.00E+10
							300.5	-1.00E+10	287.74	0.875	8.26	12.135	0.005	0.01	-1.00E+10	-1.00E+10	-1.00E+10	-1.00E+10	-1.00E+10	-1.00E+10	-1.00E+10	-1.00E+10	-1.00E+10	-1.00E+10	-1.00E+10	-1.00E+10
							349.3	-1.00E+10	-1.00E+10	0.855	6.905	12.305	0.005	-1.00E+10	-1.00E+10	-1.00E+10	-1.00E+10	-1.00E+10	-1.00E+10	-1.00E+10	-1.00E+10	-1.00E+10	-1.00E+10	-1.00E+10	-1.00E+10	-1.00E+10
							398.4	-1.00E+10	296.32	0.86	6.62	12.365	0.005	-1.00E+10	-1.00E+10	-1.00E+10	-1.00E+10	-1.00E+10	-1.00E+10	-1.00E+10	-1.00E+10	-1.00E+10	-1.00E+10	-1.00E+10	-1.00E+10	-1.00E+10
MR04-05	A04108	B	2004-09-21T02:21	203.503	75.125	3537	0	-1.00E+10	-1.00E+10	-1.00E+10	-1.00E+10	-1.00E+10	-1.00E+10	-1.00E+10	-1.00E+10	-1.00E+10	-1.00E+10	-1.00E+10	-1.00E+10	0.09	-1.00E+10	-1.00E+10	-1.00E+10	-1.00E+10	-1.00E+10	-1.00E+10
							5.1	-1.00E+10	-1.00E+10	-1.00E+10	-1.00E+10	-1.00E+10	-1.00E+10	-1.00E+10	-1.00E+10	-1.00E+10	-1.00E+10	-1.00E+10	-1.00E+10	0.09	-1.00E+10	-1.00E+10	-1.00E+10	-1.00E+10	-1.00E+10	-1.00E+10
							5.2	-1.00E+10	377.185	0.61	2.8	-0.01	0	0	1890.2	-1.00E+10	7.7	3.95	0.66	-1.00E+10	-1.00E+10	-1.00E+10	-1.00E+10	-1.00E+10	-1.00E+10	-1.00E+10
							10.2	-1.00E+10	-1.00E+10	0.625	2.92	-0.015	0.005	-0.01	1925.9	-1.00E+10	-1.00E+10	-1.00E+10	-1.00E+10	-1.00E+10	-1.00E+10	-1.00E+10	-1.00E+10	-1.00E+10	-1.00E+10	-1.00E+10
							10.3	-1.00E+10	-1.00E+10	-1.00E+10	-1.00E+10	-1.00E+10	-1.00E+10	-1.00E+10	-1.00E+10	-1.00E+10	-1.00E+10	-1.00E+10	-1.00E+10	0.1	-1.00E+10	-1.00E+10	-1.00E+10	-1.00E+10	-1.00E+10	-1.00E+10
							24.8	-1.00E+10	365.26	0.67	2.605	-0.015	0.01	-0.02	2122.25	-1.00E+10	6.69	3.56	0.66	-1.00E+10	-1.00E+10	-1.00E+10	-1.00E+10	-1.00E+10	-1.00E+10	-1.00E+10
							34.4	-1.00E+10	351.4	0.645	1.255	0.08	0.015	0	2138.1	-1.00E+10	-1.00E+10	-1.00E+10	-1.00E+10	-1.00E+10	-1.00E+10	-1.00E+10	-1.00E+10	-1.00E+10	-1.00E+10	-1.00E+10
							50	-1.00E+10	346.01	0.94	5.67	1.445	0.155	0.04	2172.2	-1.00E+10	6.64	3.61	0.63	-1.00E+10	-1.00E+10	-1.00E+10	-1.00E+10	-1.00E+10	-1.00E+10	-1.00E+10
							69.9	-1.00E+10	-1.00E+10	1.28	15.165	6.515	0.03	0.02	-1.00E+10	-1.00E+10	-1.00E+10	-1.00E+10	-1.00E+10	-1.00E+10	-1.00E+10	-1.00E+10	-1.00E+10	-1.00E+10	-1.00E+10	-1.00E+10
							74.8	-1.00E+10	331.63	1.375	18.415	7.735	0.02	0	2210.9	-1.00E+10	6.99	3.61	0.59	-1.00E+10	-1.00E+10	-1.00E+10	-1.00E+10	-1.00E+10	-1.00E+10	-1.00E+10
							99.6	-1.00E+10	306	1.62	24.635	11.175	0.015	0	2234.2	-1.00E+10	6.65	3.46	0.53	-1.00E+10	-1.00E+10	-1.00E+10	-1.00E+10	-1.00E+10	-1.00E+10	-1.00E+10
							124.6	-1.00E+10	289.81	1.765	30.315	13.655	0.01	-0.01	2246.4	-1.00E+10	6.24	3.23	0.44	-1.00E+10	-1.00E+10	-1.00E+10	-1.00E+10	-1.00E+10	-1.00E+10	-1.00E+10
							139.1	-1.00E+10	289.06	1.77	31.405	14.015	0.015	-0.01	2251	-1.00E+10	6.15	3.04	0.41	-1.00E+10	-1.00E+10	-1.00E+10	-1.00E+10	-1.00E+10	-1.00E+10	-1.00E+10
							149	-1.00E+10	287.74	1.8	33.075	14.515	0.01	-0.02	2258.2	-1.00E+10	5.84	2.95	0.41	-1.00E+10	-1.00E+10	-1.00E+10	-1.00E+10	-1.00E+10	-1.00E+10	-1.00E+10
							171.6	-1.00E+10	280.27	1.835	35.685	15.42	0.015	0	2267	-1.00E+10	6.05	3.11	0.43	-1.00E+10	-1.00E+10	-1.00E+10	-1.00E+10	-1.00E+10	-1.00E+10	-1.00E+10
							174	-1.00E+10	281.13	1.815	35.49	15.345	0.015	0	2269.9	-1.00E+10	5.96	3.04	0.43	-1.00E+10	-1.00E+10	-1.00E+10	-1.00E+10	-1.00E+10	-1.00E+10	-1.00E+10
							198.9	-1.00E+10	275.73	1.63	30.73	14.825	0.005	-0.01	2283.2	-1.00E+10	5.54	2.77	0.36	-1.00E+10	-1.00E+10	-1.00E+10	-1.00E+10	-1.00E+10	-1.00E+10	-1.00E+10
							204.5	-1.00E+10	-1.00E+10	1.515	28.07	14.375	0.01	0	-1.00E+10	-1.00E+10	-1.00E+10	-1.00E+10	-1.00E+10	-1.00E+10	-1.00E+10	-1.00E+10	-1.00E+10	-1.00E+10	-1.00E+10	-1.00E+10
							224.1	-1.00E+10	273.55	1.135	17.925	12.45	0	-0.01	2276.5	-1.00E+10	5.73	2.73	0.31	-1.00E+10	-1.00E+10	-1.00E+10	-1.00E+10	-1.00E+10	-1.00E+10	-1.00E+10
							248.6	-1.00E+10	277.63	0.96	12.405	11.945	0	-0.01	2277.35	-1.00E+10	5.58	2.95	0.3	-1.00E+10	-1.00E+10	-1.00E+10	-1.00E+10	-1.00E+10	-1.00E+10	-1.00E+10
							248.6	-1.00E+10	277.9	0.965	12.36	11.91	0.01	-0.01	2273.1	-1.00E+10	5.63	2.68	0.28	-1.00E+10	-1.00E+10	-1.00E+10	-1.00E+10	-1.00E+10	-1.00E+10	-1.00E+10
							298.8	-1.00E+10	288.415	0.87	8.175	11.945	0.005	-0.01	2283.6	-1.00E+10	5.51	2.6	0.32	-1.00E+10	-1.00E+10	-1.00E+10	-1.00E+10	-1.00E+10	-1.00E+10	-1.00E+10
							348.4	-1.00E+10	-1.00E+10	0.855	6.91	12.215	0.01	-1.00E+10	-1.00E+10	-1.00E+10	-1.00E+10	-1.00E+10	-1.00E+10	-1.00E+10	-1.00E+10	-1.00E+10	-1.00E+10	-1.00E+10	-1.00E+10	-1.00E+10
							397.4	-1.00E+10	296.5	0.86	6.55	12.25	0	-1.00E+10	-1.00E+10	-1.00E+10	5.3	2.58	0.33	-1.00E+10	-1.00E+10	-1.00E+10	-1.00E+10	-1.00E+10	-1.00E+10	-1.00E+10
MR04-05	A04110	B	2004-09-21T10:22	206	74.501	3854	0	-1.00E+10	-1.00E+10	-1.00E+10	-1.00E+10	-1.00E+10	-1.00E+10	-1.00E+10	-1.00E+10	-1.00E+10	-1.00E+10	-1.00E+10	-1.00E+10	-1.00E+10	-1.00E+10	-1.00E+10	-1.00E+10	-1.00E+10	-1.00E+10	-1.00E+10
							5.1	-1.00E+10	-1.00E+10	-1.00E+10	-1.00E+10	-1.00E+10	-1.00E+10	-1.00E+10	-1.00E+10	-1.00E+10	-1.00E+10	-1.00E+10	-1.00E+10	-1.00E+10	-1.00E+10	-1.00E+10	-1.00E+10	-1.00E+10	-1.00E+10	-1.00E+10
							5.3	-1.00E+10	369.785	0.57	2.86	0.025	0	-0.02	1866.3	-1.00E+10	7.3	3.73	0.63	-1.00E+10	-1.00E+10	-1.00E+10	-1.00E+10	-1.00E+10	-1.00E+10	-3.12
							5.3	-1.00E+10	-1.00E+10	-1.00E+10	-1.00E+10	-1.00E+10	-1.00E+10	-1.00E+10	-1.00E+10	-1.00E+10	-1.00E+10	-1.00E+10	-1.00E+10	-1.00E+10	-1.00E+10	-1.00E+10	-1.00E+10	-1.00E+10	-1.00E+10	-1.00E+10
							5.3	-1.00E+10	-1.00E+10	-1.00E+10	-1.00E+10	-1.00E+10	-1.00E+10	-1.00E+10	-1.00E+10	-1.00E+10	-1.00E+10	-1.00E+10	-1.00E+10	-1.00E+10	-1.00E+10	-1.00E+10	-1.00E+10	-1.00E+10	-1.00E+10	-1.00E+10
							10.6	-1.00E+10	-1.00E+10	0.59	2.865	0.025	0	-0.01	1910.9	-1.00E+10	-1.00E+10	-1.00E+10	-1.00E+10	-1.00E+10	-1.00E+10	-1.00E+10	-1.00E+10	-1.00E+10	-1.00E+10	-3.3
							25.1	-1.00E+10	398.75	0.655	2.72	0.02	0	-0.01	2047.9	-1.00E+10	8.17	4.25	0.76	-1.00E+10	-1.00E+10	-1.00E+10	-1.00E+10	-1.00E+10	-1.00E+10	-3.48
							35.4	-1.00E+10	393.88	0.685	3.39	0.025	0	-0.01	2083.7	-1.00E+10	-1.00E+10	-1.00E+10	-1.00E+10	-1.00E+10	-1.00E+10	-1.00E+10	-1.00E+10	-1.00E+10	-1.00E+10	-3.06
							50	-1.00E+10	374.05	0.86	6.35	0.685	0.1	0.01	2172.5	-1.00E+10	7.07	3.63	0.61	-1.00E+10	-1.00E+10	-1.00E+10	-1.00E+10	-1.00E+10	-1.00E+10	-2.03
							71.9	-1.00E+10	338.53	1.31	16.2	6.735	0.02	0.01	2209.8	-1.00E+10	6.84	3.68	0.54	-1.00E+10	-1.00E+10	-1.00E+10	-1.00E+10	-1.00E+10	-1.00E+10	-1.00E+10
							75	-1.00E+10	333.01	1.38	18.05	7.76	0.02	-0.01	2218.6	-1.00E+10	6.96	3.5	0.53	-1.00E+10	-1.00E+10	-1.00E+10	-1.00E+10	-1.00E+10	-1.00E+10	-1.00E+10
							99.2	-1.00E+10	307.46	1.595	23.825	11.075	0.01	-0.01	2234	-1.00E+10	6.49	3.25	0.45	-1.00E+10	-1.00E+10	-1.00E+10	-1.00E+10	-1.00E+10	-1.00E+10	-1.00E+10
							124.5	-1.00E+10	291.19	1.745	29.525	13.47	0.005	-0.01	2247.3	-1.00E+10	6.13	3.05	0.4	-1.00E+10	-1.00E+10	-1.00E+10	-1.00E+10	-1.00E+10	-1.00E+10	-1.00E+10
							138.3	-1.00E+10	286.85	1.805	32.155	14.335	0.005	-0.01	2251.1	-1.00E+10	6.05	3.045	0.405	-1.00E+10	-1.00E+10	-1.00E+10	-1.00E+10	-1.00E+10	-1.00E+10	-1.00E+10
							149.6	-1.00E+10	286.47	1.82	33.375	14.88	0	-0.02	2258.2	-1.00E+10	5.92	2.92	0.38	-1.00E+10	-1.00E+10	-1.00E+10	-1.00E+10	-1.00E+10	-1.00E+10	-1.00E+10
							171.9	-1.00E+10	282.07	1.82	34.695	15.355	0.01	-0.03	2274.8	-1.00E+10	5.83	3	0.39	-1.00E+10	-1.00E+10	-1.00E+10	-1.00E+10	-1.00E+10	-1.00E+10	-1.00E+10
							174.1	-1.00E+10	281.26	1.82	34.955	15.4	0.005	-0.01	2271.3	-1.00E+10	5.81	2.91	0.38	-1.00E+10	-1.00E+10	-1.00E+10	-1.00E+10	-1.00E+10	-1.00E+10	-1.00E+10
							174.1	-1.00E+10	281.3	1.82	34.9	15.395	0.005	-0.02	2271.5	-1.00E+10	5.83	2.93	0.39	-1.00E+10	-1.00E+10	-1.00E+10	-1.00E+10	-1.00E+10	-1.00E+10	-1.00E+10
							199.4	-1.00E+10	274.26	1.66	31.32	15.03	0.01	-0.02	2282.7	-1.00E+10	5.4	2.7	0.35	-1.00E+10	-1.00E+10	-1.00E+10	-1.00E+10	-1.00E+10	-1.00E+10	-1.00E+10
							218.6	-1.00E+10	272.32	1.34	23.56	13.63	0.01	-0.01	2283.8	-1.00E+10	5.57	2.72	0.32	-1.00E+10	-1.00E+10	-1.00E+10	-1.00E+10	-1.00E+10	-1.00E+10	-1.00E+10
							223.8	-1.00E+10	273.23	1.28	21.455	13.34	0	0	2284	-1.00E+10	5.51	2.66	0.32	-1.00E+10	-1.00E+10	-1.00E+10	-1.00E+10	-1.00E+10	-1.00E+10	-1.00E+10
							248.6	-1.00E+10	278.68	1.04	14.24	12.41	0.01	0	2281.05	-1.00E+10	5.36	2.75	0.27	-1.00E+10	-1.00E+10	-1.00E+10	-1.00E+10	-1.00E+10	-1.00E+10	-1.00E+10
							298.6	-1.00E+10	283.545	0.92	9.61	12.405	0.005	-0.01	2284.1	-1.00E+10	5.04	2.53	0.25	-1.00E+10	-1.00E+10	-1.00E+10	-1.00E+10	-1.00E+10	-1.00E+10	-1.00E+10
							347.6	-1.00E+10	-1.00E+10	0.88	7.765	12.485	0.005	-1.00E+10	-1.00E+10	-1.00E+10	-1.00E+10	-1.00E+10	-1.00E+10	-1.00E+10	-1.00E+10	-1.00E+10	-1.00E+10	-1.00E+10	-1.00E+10	-1.00E+10
							397.6	-1.00E+10	293.94	0.87	6.905	12.455	0	-1.00E+10	-1.00E+10	-1.00E+10	5.03	2.46	0.29	-1.00E+10	-1.00E+10	-1.00E+10	-1.00E+10	-1.00E+10	-1.00E+10	-1.00E+10
MR04-05	A04112	B	2004-09-21T18:42	208.019	74.007	3847	0	-1.00E+10	-1.00E+10	-1.00E+10	-1.00E+10	-1.00E+10	-1.00E+10	-1.00E+10	-1.00E+10	-1.00E+10	-1.00E+10	-1.00E+10	-1.00E+10	0.2	0.04	0.03	0.01	0.02	0.1	-1.00E+10
							5.3	-1.00E+10	367.975	0.555	3.045	0	0	0.02	1855.4	-1.00E+10	-1.00E+10	-1.00E+10	-1.00E+10	-1.00E+10	-1.00E+10	-1.00E+10	-1.00E+10	-1.00E+10	-1.00E+10	-3.15
							5.3	-1.00E+10	-1.00E+10	-1.00E+10	-1.00E+10	-1.00E+10	-1.00E+10	-1.00E+10	-1.00E+10	-1.00E+10	-1.00E+10	-1.00E+10	-1.00E+10	0.18	0.04	0.04	0.01	0.03	0.08	-1.00E+10
							10.1	-1.00E+10	-1.00E+10	0.565	3.035	0	0	0.02	1862.2	-1.00E+10	-1.00E+10	-1.00E+10	-1.00E+10	-1.00E+10	-1.00E+10	-1.00E+10	-1.00E+10	-1.00E+10	-1.00E+10	-3.04
							17.2	-1.00E+10	-1.00E+10	-1.00E+10	-1.00E+10	-1.00E+10	-1.00E+10	-1.00E+10	-1.00E+10	-1.00E+10	-1.00E+10	-1.00E+10	-1.00E+10	0.33	0.08	0.06	0.03	0.03	0.13	-1.00E+10
							24.8	-1.00E+10	465.87	0.625	2.69	0.03	0.01	0.03	2110.85	-1.00E+10	-1.00E+10	-1.00E+10	-1.00E+10	-1.00E+10	-1.00E+10	-1.00E+10	-1.00E+10	-1.00E+10	-1.00E+10	-2.01
							29	-1.00E+10	-1.00E+10	-1.00E+10	-1.00E+10	-1.00E+10	-1.00E+10	-1.00E+10	-1.00E+10	-1.00E+10	-1.00E+10	-1.00E+10	-1.00E+10	0.36	0.13	0.05	0.02	0.03	0.13	-1.00E+10
							34.8	-1.00E+10	396.52	0.88	6.38	0.63	0.05	0.18	2191.5	-1.00E+10	-1.00E+10	-1.00E+10	-1.00E+10	-1.00E+10	-1.00E+10	-1.00E+10	-1.00E+10	-1.00E+10	-1.00E+10	-1.97
							48	-1.00E+10	357.5	1.195	11.91	4.495	0.12	0.75	2208.7	-1.00E+10	-1.00E+10	-1.00E+10	-1.00E+10	-1.00E+10	-1.00E+10	-1.00E+10	-1.00E+10	-1.00E+10	-1.00E+10	-1.00E+10
							50	-1.00E+10	347.93	1.32	15.155	6.09	0.13	0.84	2214.2	-1.00E+10	-1.00E+10	-1.00E+10	-1.00E+10	0.18	0.06	0.04	0.02	0.02	0.03	-1.74
							74.5	-1.00E+10	321.8	1.565	23.075	10.03	0.09	0.54	2236.2	-1.00E+10	-1.00E+10	-1.00E+10	-1.00E+10	-1.00E+10	-1.00E+10	-1.00E+10	-1.00E+10	-1.00E+10	-1.00E+10	-1.69
							99.6	-1.00E+10	315.375	1.65	27.395	11.47	0.1	0.57	2246.6	-1.00E+10	-1.00E+10	-1.00E+10	-1.00E+10	0.04	0.02	0.01	0.01	0	0	-1.4
							121.2	-1.00E+10	302.13	1.71	29.835	12.885	0.06	0.26	2258.6	-1.00E+10	-1.00E+10	-1.00E+10	-1.00E+10	-1.00E+10	-1.00E+10	-1.00E+10	-1.00E+10	-1.00E+10	-1.00E+10	-1.00E+10
							124.2	-1.00E+10	297.96	1.74	31.245	13.51	0.05	0.2	2260.6	-1.00E+10	-1.00E+10	-1.00E+10	-1.00E+10	-1.00E+10	-1.00E+10	-1.00E+10	-1.00E+10	-1.00E+10	-1.00E+10	-1.56
							149.6	-1.00E+10	316.95	1.62	28.645	11.53	0.1	0.32	2278	-1.00E+10	-1.00E+10	-1.00E+10	-1.00E+10	-1.00E+10	-1.00E+10	-1.00E+10	-1.00E+10	-1.00E+10	-1.00E+10	-1.56
							159.2	-1.00E+10	324.19	1.56	27.12	10.68	0.09	0.34	2284.9	-1.00E+10	-1.00E+10	-1.00E+10	-1.00E+10	-1.00E+10	-1.00E+10	-1.00E+10	-1.00E+10	-1.00E+10	-1.00E+10	-1.00E+10
							174.2	-1.00E+10	286.88	1.73	32.865	14.46	0.04	0.08	2284.7	-1.00E+10	-1.00E+10	-1.00E+10	-1.00E+10	-1.00E+10	-1.00E+10	-1.00E+10	-1.00E+10	-1.00E+10	-1.00E+10	-1.29
							198.9	-1.00E+10	287.85	1.51	27.05	13.63	0.04	0.02	2296.1	-1.00E+10	-1.00E+10	-1.00E+10	-1.00E+10	-1.00E+10	-1.00E+10	-1.00E+10	-1.00E+10	-1.00E+10	-1.00E+10	-0.9
							198.9	-1.00E+10	290.46	1.515	27.385	13.49	0.04	0.02	2294.6	-1.00E+10	-1.00E+10	-1.00E+10	-1.00E+10	-1.00E+10	-1.00E+10	-1.00E+10	-1.00E+10	-1.00E+10	-1.00E+10	-1.00E+10
							223.8	-1.00E+10	273.84	1.29	21.11	13.71	0.005	0.02	2287.1	-1.00E+10	-1.00E+10	-1.00E+10	-1.00E+10	-1.00E+10	-1.00E+10	-1.00E+10	-1.00E+10	-1.00E+10	-1.00E+10	-0.36
							228.6	-1.00E+10	274.58	1.22	18.975	13.4	0.01	0.01	2286	-1.00E+10	-1.00E+10	-1.00E+10	-1.00E+10	-1.00E+10	-1.00E+10	-1.00E+10	-1.00E+10	-1.00E+10	-1.00E+10	-1.00E+10
							248.9	-1.00E+10	274.97	1.14	16.33	13.23	0.01	0.01	2286.45	-1.00E+10	-1.00E+10	-1.00E+10	-1.00E+10	-1.00E+10	-1.00E+10	-1.00E+10	-1.00E+10	-1.00E+10	-1.00E+10	0.41
							298.5	-1.00E+10	276.73	1.01	12.205	13.09	0	0.02	2285.3	-1.00E+10	-1.00E+10	-1.00E+10	-1.00E+10	-1.00E+10	-1.00E+10	-1.00E+10	-1.00E+10	-1.00E+10	-1.00E+10	-1.00E+10
							348.3	-1.00E+10	-1.00E+10	0.94	9.64	12.875	0.005	-1.00E+10	-1.00E+10	-1.00E+10	-1.00E+10	-1.00E+10	-1.00E+10	-1.00E+10	-1.00E+10	-1.00E+10	-1.00E+10	-1.00E+10	-1.00E+10	-1.00E+10
							398.1	-1.00E+10	289.34	0.915	8.37	12.715	0.005	-1.00E+10	-1.00E+10	-1.00E+10	-1.00E+10	-1.00E+10	-1.00E+10	-1.00E+10	-1.00E+10	-1.00E+10	-1.00E+10	-1.00E+10	-1.00E+10	-1.00E+10
MR04-05	A04114	B	2004-09-22T04:48	207.999	73	3824	0	-1.00E+10	-1.00E+10	-1.00E+10	-1.00E+10	-1.00E+10	-1.00E+10	-1.00E+10	-1.00E+10	-1.00E+10	-1.00E+10	-1.00E+10	-1.00E+10	-1.00E+10	-1.00E+10	-1.00E+10	-1.00E+10	-1.00E+10	-1.00E+10	-1.00E+10
							4.8	-1.00E+10	-1.00E+10	-1.00E+10	-1.00E+10	-1.00E+10	-1.00E+10	-1.00E+10	-1.00E+10	-1.00E+10	-1.00E+10	-1.00E+10	-1.00E+10	-1.00E+10	-1.00E+10	-1.00E+10	-1.00E+10	-1.00E+10	-1.00E+10	-1.00E+10
							4.8	-1.00E+10	-1.00E+10	-1.00E+10	-1.00E+10	-1.00E+10	-1.00E+10	-1.00E+10	-1.00E+10	-1.00E+10	-1.00E+10	-1.00E+10	-1.00E+10	-1.00E+10	-1.00E+10	-1.00E+10	-1.00E+10	-1.00E+10	-1.00E+10	-1.00E+10
							4.9	-1.00E+10	376.755	0.575	2.625	0.015	0	0.03	-1.00E+10	-1.00E+10	-1.00E+10	-1.00E+10	-1.00E+10	-1.00E+10	-1.00E+10	-1.00E+10	-1.00E+10	-1.00E+10	-1.00E+10	-1.00E+10
							4.9	-1.00E+10	-1.00E+10	-1.00E+10	-1.00E+10	-1.00E+10	-1.00E+10	-1.00E+10	-1.00E+10	-1.00E+10	-1.00E+10	-1.00E+10	-1.00E+10	-1.00E+10	-1.00E+10	-1.00E+10	-1.00E+10	-1.00E+10	-1.00E+10	-1.00E+10
							10.2	-1.00E+10	-1.00E+10	0.635	2.66	0	0	0.02	-1.00E+10	-1.00E+10	-1.00E+10	-1.00E+10	-1.00E+10	-1.00E+10	-1.00E+10	-1.00E+10	-1.00E+10	-1.00E+10	-1.00E+10	-1.00E+10
							24.9	-1.00E+10	397.66	0.66	2.86	0	0	0.02	-1.00E+10	-1.00E+10	-1.00E+10	-1.00E+10	-1.00E+10	-1.00E+10	-1.00E+10	-1.00E+10	-1.00E+10	-1.00E+10	-1.00E+10	-1.00E+10
							35.2	-1.00E+10	385.28	0.68	3.55	0.065	0.01	0.03	-1.00E+10	-1.00E+10	-1.00E+10	-1.00E+10	-1.00E+10	-1.00E+10	-1.00E+10	-1.00E+10	-1.00E+10	-1.00E+10	-1.00E+10	-1.00E+10
							50.2	-1.00E+10	363.26	1	8.865	2.43	0.19	0.22	-1.00E+10	-1.00E+10	-1.00E+10	-1.00E+10	-1.00E+10	-1.00E+10	-1.00E+10	-1.00E+10	-1.00E+10	-1.00E+10	-1.00E+10	-1.00E+10
							72.5	-1.00E+10	346.93	1.19	12.05	5.16	0.16	0.05	-1.00E+10	-1.00E+10	-1.00E+10	-1.00E+10	-1.00E+10	-1.00E+10	-1.00E+10	-1.00E+10	-1.00E+10	-1.00E+10	-1.00E+10	-1.00E+10
							74.5	-1.00E+10	328.98	1.355	15.485	7.66	0.07	0.03	-1.00E+10	-1.00E+10	-1.00E+10	-1.00E+10	-1.00E+10	-1.00E+10	-1.00E+10	-1.00E+10	-1.00E+10	-1.00E+10	-1.00E+10	-1.00E+10
							99.4	-1.00E+10	302.73	1.63	24.2	11.585	0.02	0.02	-1.00E+10	-1.00E+10	-1.00E+10	-1.00E+10	-1.00E+10	-1.00E+10	-1.00E+10	-1.00E+10	-1.00E+10	-1.00E+10	-1.00E+10	-1.00E+10
							124.5	-1.00E+10	290.48	1.755	29.67	13.695	0.01	0.01	-1.00E+10	-1.00E+10	-1.00E+10	-1.00E+10	-1.00E+10	-1.00E+10	-1.00E+10	-1.00E+10	-1.00E+10	-1.00E+10	-1.00E+10	-1.00E+10
							137.4	-1.00E+10	287.76	1.785	31.415	14.255	0.01	0.03	-1.00E+10	-1.00E+10	-1.00E+10	-1.00E+10	-1.00E+10	-1.00E+10	-1.00E+10	-1.00E+10	-1.00E+10	-1.00E+10	-1.00E+10	-1.00E+10
							149.1	-1.00E+10	286.82	1.8	32.385	14.645	0.01	0.03	-1.00E+10	-1.00E+10	-1.00E+10	-1.00E+10	-1.00E+10	-1.00E+10	-1.00E+10	-1.00E+10	-1.00E+10	-1.00E+10	-1.00E+10	-1.00E+10
							171.2	-1.00E+10	278.24	1.815	34.025	15.42	0.01	0.01	-1.00E+10	-1.00E+10	-1.00E+10	-1.00E+10	-1.00E+10	-1.00E+10	-1.00E+10	-1.00E+10	-1.00E+10	-1.00E+10	-1.00E+10	-1.00E+10
							174	-1.00E+10	278.56	1.82	34.05	15.445	0.01	0.01	-1.00E+10	-1.00E+10	-1.00E+10	-1.00E+10	-1.00E+10	-1.00E+10	-1.00E+10	-1.00E+10	-1.00E+10	-1.00E+10	-1.00E+10	-1.00E+10
							198.8	-1.00E+10	273.4	1.61	29.64	14.775	0.01	0.02	-1.00E+10	-1.00E+10	-1.00E+10	-1.00E+10	-1.00E+10	-1.00E+10	-1.00E+10	-1.00E+10	-1.00E+10	-1.00E+10	-1.00E+10	-1.00E+10
							206.5	-1.00E+10	272.25	1.525	27.615	14.46	0.01	0.02	-1.00E+10	-1.00E+10	-1.00E+10	-1.00E+10	-1.00E+10	-1.00E+10	-1.00E+10	-1.00E+10	-1.00E+10	-1.00E+10	-1.00E+10	-1.00E+10
							210.4	-1.00E+10	273.05	1.52	26.8	14.405	0.01	0.02	-1.00E+10	-1.00E+10	-1.00E+10	-1.00E+10	-1.00E+10	-1.00E+10	-1.00E+10	-1.00E+10	-1.00E+10	-1.00E+10	-1.00E+10	-1.00E+10
							223.3	-1.00E+10	273.04	1.41	24.285	14.255	0.01	0.03	-1.00E+10	-1.00E+10	-1.00E+10	-1.00E+10	-1.00E+10	-1.00E+10	-1.00E+10	-1.00E+10	-1.00E+10	-1.00E+10	-1.00E+10	-1.00E+10
							248.5	-1.00E+10	274.25	1.14	16.44	13.25	0.01	0.01	-1.00E+10	-1.00E+10	-1.00E+10	-1.00E+10	-1.00E+10	-1.00E+10	-1.00E+10	-1.00E+10	-1.00E+10	-1.00E+10	-1.00E+10	-1.00E+10
							298.6	-1.00E+10	278.25	0.99	11.595	13	0.01	0.02	-1.00E+10	-1.00E+10	-1.00E+10	-1.00E+10	-1.00E+10	-1.00E+10	-1.00E+10	-1.00E+10	-1.00E+10	-1.00E+10	-1.00E+10	-1.00E+10
							348.2	-1.00E+10	-1.00E+10	0.915	8.65	12.735	0.01	-1.00E+10	-1.00E+10	-1.00E+10	-1.00E+10	-1.00E+10	-1.00E+10	-1.00E+10	-1.00E+10	-1.00E+10	-1.00E+10	-1.00E+10	-1.00E+10	-1.00E+10
							397.7	-1.00E+10	290.72	0.89	7.755	12.61	0.01	-1.00E+10	-1.00E+10	-1.00E+10	-1.00E+10	-1.00E+10	-1.00E+10	-1.00E+10	-1.00E+10	-1.00E+10	-1.00E+10	-1.00E+10	-1.00E+10	-1.00E+10
MR04-05	A04116	B	2004-09-22T13:42	206.002	73.501	3853	0	-1.00E+10	-1.00E+10	-1.00E+10	-1.00E+10	-1.00E+10	-1.00E+10	-1.00E+10	-1.00E+10	-1.00E+10	-1.00E+10	-1.00E+10	-1.00E+10	-1.00E+10	-1.00E+10	-1.00E+10	-1.00E+10	-1.00E+10	-1.00E+10	-1.00E+10
							5.3	-1.00E+10	-1.00E+10	-1.00E+10	-1.00E+10	-1.00E+10	-1.00E+10	-1.00E+10	-1.00E+10	-1.00E+10	-1.00E+10	-1.00E+10	-1.00E+10	-1.00E+10	-1.00E+10	-1.00E+10	-1.00E+10	-1.00E+10	-1.00E+10	-1.00E+10
							5.5	-1.00E+10	371.64	0.57	2.775	-0.005	0	0.02	1846.3	-1.00E+10	-1.00E+10	-1.00E+10	-1.00E+10	-1.00E+10	-1.00E+10	-1.00E+10	-1.00E+10	-1.00E+10	-1.00E+10	-3.23
							5.6	-1.00E+10	-1.00E+10	-1.00E+10	-1.00E+10	-1.00E+10	-1.00E+10	-1.00E+10	-1.00E+10	-1.00E+10	-1.00E+10	-1.00E+10	-1.00E+10	-1.00E+10	-1.00E+10	-1.00E+10	-1.00E+10	-1.00E+10	-1.00E+10	-1.00E+10
							10.7	-1.00E+10	-1.00E+10	0.58	3	-0.005	0	0.02	1888.6	-1.00E+10	-1.00E+10	-1.00E+10	-1.00E+10	-1.00E+10	-1.00E+10	-1.00E+10	-1.00E+10	-1.00E+10	-1.00E+10	-3.15
							25.3	-1.00E+10	396.01	0.68	2.94	0	0	0.02	2076.2	-1.00E+10	-1.00E+10	-1.00E+10	-1.00E+10	-1.00E+10	-1.00E+10	-1.00E+10	-1.00E+10	-1.00E+10	-1.00E+10	-2.62
							35.1	-1.00E+10	394.05	0.725	3.895	0.075	0.01	0.03	2130.2	-1.00E+10	-1.00E+10	-1.00E+10	-1.00E+10	-1.00E+10	-1.00E+10	-1.00E+10	-1.00E+10	-1.00E+10	-1.00E+10	-2.86
							50.2	-1.00E+10	375.15	0.915	7.48	1.31	0.155	0.2	2182.7	-1.00E+10	-1.00E+10	-1.00E+10	-1.00E+10	-1.00E+10	-1.00E+10	-1.00E+10	-1.00E+10	-1.00E+10	-1.00E+10	-2.14
							74.3	-1.00E+10	-1.00E+10	-1.00E+10	-1.00E+10	-1.00E+10	-1.00E+10	-1.00E+10	-1.00E+10	-1.00E+10	-1.00E+10	-1.00E+10	-1.00E+10	-1.00E+10	-1.00E+10	-1.00E+10	-1.00E+10	-1.00E+10	-1.00E+10	-1.00E+10
							74.3	-1.00E+10	351.04	1.2	12.58	4.935	0.235	0.52	2206.6	-1.00E+10	-1.00E+10	-1.00E+10	-1.00E+10	-1.00E+10	-1.00E+10	-1.00E+10	-1.00E+10	-1.00E+10	-1.00E+10	-1.00E+10
							74.3	-1.00E+10	347.3	1.265	13.955	5.72	0.17	0.56	2210.3	-1.00E+10	-1.00E+10	-1.00E+10	-1.00E+10	-1.00E+10	-1.00E+10	-1.00E+10	-1.00E+10	-1.00E+10	-1.00E+10	-1.76
							99.5	-1.00E+10	323.07	1.545	22.045	9.73	0.1	0.61	2232.8	-1.00E+10	-1.00E+10	-1.00E+10	-1.00E+10	-1.00E+10	-1.00E+10	-1.00E+10	-1.00E+10	-1.00E+10	-1.00E+10	-1.7
							124	-1.00E+10	324.14	1.625	26.76	10.76	0.125	1	2242.7	-1.00E+10	-1.00E+10	-1.00E+10	-1.00E+10	-1.00E+10	-1.00E+10	-1.00E+10	-1.00E+10	-1.00E+10	-1.00E+10	-1.37
							149.7	-1.00E+10	290.04	1.78	31.55	14.165	0.015	0.05	2253.3	-1.00E+10	-1.00E+10	-1.00E+10	-1.00E+10	-1.00E+10	-1.00E+10	-1.00E+10	-1.00E+10	-1.00E+10	-1.00E+10	-1.58
							150.2	-1.00E+10	289.91	1.78	31.445	14.16	0.015	0.06	2253.3	-1.00E+10	-1.00E+10	-1.00E+10	-1.00E+10	-1.00E+10	-1.00E+10	-1.00E+10	-1.00E+10	-1.00E+10	-1.00E+10	-1.00E+10
							174.2	-1.00E+10	304.79	1.725	31.375	13.07	0.08	0.28	2268.1	-1.00E+10	-1.00E+10	-1.00E+10	-1.00E+10	-1.00E+10	-1.00E+10	-1.00E+10	-1.00E+10	-1.00E+10	-1.00E+10	-1.46
							184.3	-1.00E+10	302.32	1.695	30.955	13.045	0.09	0.18	2273.5	-1.00E+10	-1.00E+10	-1.00E+10	-1.00E+10	-1.00E+10	-1.00E+10	-1.00E+10	-1.00E+10	-1.00E+10	-1.00E+10	-1.00E+10
							199.2	-1.00E+10	291.97	1.685	31.215	13.76	0.065	0.11	2285.6	-1.00E+10	-1.00E+10	-1.00E+10	-1.00E+10	-1.00E+10	-1.00E+10	-1.00E+10	-1.00E+10	-1.00E+10	-1.00E+10	-1.15
							223.7	-1.00E+10	283.34	1.595	30.555	14.75	0.01	0.01	2292.4	-1.00E+10	-1.00E+10	-1.00E+10	-1.00E+10	-1.00E+10	-1.00E+10	-1.00E+10	-1.00E+10	-1.00E+10	-1.00E+10	-0.94
							224.1	-1.00E+10	283.77	1.61	31.095	14.83	0.005	0.02	2290.1	-1.00E+10	-1.00E+10	-1.00E+10	-1.00E+10	-1.00E+10	-1.00E+10	-1.00E+10	-1.00E+10	-1.00E+10	-1.00E+10	-1.00E+10
							248.9	-1.00E+10	274.28	1.275	20.545	13.71	0	0	2285.3	-1.00E+10	-1.00E+10	-1.00E+10	-1.00E+10	-1.00E+10	-1.00E+10	-1.00E+10	-1.00E+10	-1.00E+10	-1.00E+10	-0.36
							266.2	-1.00E+10	276.76	1.07	14.675	12.82	0.005	0.01	2283.3	-1.00E+10	-1.00E+10	-1.00E+10	-1.00E+10	-1.00E+10	-1.00E+10	-1.00E+10	-1.00E+10	-1.00E+10	-1.00E+10	-1.00E+10
							299.4	-1.00E+10	277.01	1.015	12.73	13.045	0	0.01	2286.3	-1.00E+10	-1.00E+10	-1.00E+10	-1.00E+10	-1.00E+10	-1.00E+10	-1.00E+10	-1.00E+10	-1.00E+10	-1.00E+10	-1.00E+10
							348.3	-1.00E+10	-1.00E+10	0.925	9.335	12.905	0	-1.00E+10	-1.00E+10	-1.00E+10	-1.00E+10	-1.00E+10	-1.00E+10	-1.00E+10	-1.00E+10	-1.00E+10	-1.00E+10	-1.00E+10	-1.00E+10	-1.00E+10
							397.7	-1.00E+10	289.21	0.905	8.32	12.785	0	-1.00E+10	-1.00E+10	-1.00E+10	-1.00E+10	-1.00E+10	-1.00E+10	-1.00E+10	-1.00E+10	-1.00E+10	-1.00E+10	-1.00E+10	-1.00E+10	-1.00E+10
MR04-05	A04118	B	2004-09-22T21:19	203.999	74.001	3860	0	-1.00E+10	-1.00E+10	-1.00E+10	-1.00E+10	-1.00E+10	-1.00E+10	-1.00E+10	-1.00E+10	-1.00E+10	-1.00E+10	-1.00E+10	-1.00E+10	0.11	-1.00E+10	-1.00E+10	-1.00E+10	-1.00E+10	-1.00E+10	-1.00E+10
							5.2	-1.00E+10	-1.00E+10	-1.00E+10	-1.00E+10	-1.00E+10	-1.00E+10	-1.00E+10	-1.00E+10	-1.00E+10	-1.00E+10	-1.00E+10	-1.00E+10	0.11	-1.00E+10	-1.00E+10	-1.00E+10	-1.00E+10	-1.00E+10	-1.00E+10
							5.3	-1.00E+10	371.99	0.57	2.7	-0.015	0	0	-1.00E+10	-1.00E+10	-1.00E+10	-1.00E+10	-1.00E+10	-1.00E+10	-1.00E+10	-1.00E+10	-1.00E+10	-1.00E+10	-1.00E+10	-1.00E+10
							10.6	-1.00E+10	-1.00E+10	0.615	2.81	-0.015	0.005	0.01	-1.00E+10	-1.00E+10	-1.00E+10	-1.00E+10	-1.00E+10	-1.00E+10	-1.00E+10	-1.00E+10	-1.00E+10	-1.00E+10	-1.00E+10	-1.00E+10
							18.1	-1.00E+10	-1.00E+10	-1.00E+10	-1.00E+10	-1.00E+10	-1.00E+10	-1.00E+10	-1.00E+10	-1.00E+10	-1.00E+10	-1.00E+10	-1.00E+10	0.115	-1.00E+10	-1.00E+10	-1.00E+10	-1.00E+10	-1.00E+10	-1.00E+10
							25.4	-1.00E+10	398.05	0.69	3.31	-0.005	0.005	0.07	-1.00E+10	-1.00E+10	-1.00E+10	-1.00E+10	-1.00E+10	-1.00E+10	-1.00E+10	-1.00E+10	-1.00E+10	-1.00E+10	-1.00E+10	-1.00E+10
							35.3	-1.00E+10	389.04	0.775	4.76	0.15	0.035	0.14	-1.00E+10	-1.00E+10	-1.00E+10	-1.00E+10	-1.00E+10	0.36	-1.00E+10	-1.00E+10	-1.00E+10	-1.00E+10	-1.00E+10	-1.00E+10
							50	-1.00E+10	373.51	0.97	8.395	1.665	0.19	0.56	-1.00E+10	-1.00E+10	-1.00E+10	-1.00E+10	-1.00E+10	-1.00E+10	-1.00E+10	-1.00E+10	-1.00E+10	-1.00E+10	-1.00E+10	-1.00E+10
							62.7	-1.00E+10	359.2	1.14	11.63	3.775	0.23	0.84	-1.00E+10	-1.00E+10	-1.00E+10	-1.00E+10	-1.00E+10	-1.00E+10	-1.00E+10	-1.00E+10	-1.00E+10	-1.00E+10	-1.00E+10	-1.00E+10
							62.7	-1.00E+10	-1.00E+10	-1.00E+10	-1.00E+10	-1.00E+10	-1.00E+10	-1.00E+10	-1.00E+10	-1.00E+10	-1.00E+10	-1.00E+10	-1.00E+10	0.17	-1.00E+10	-1.00E+10	-1.00E+10	-1.00E+10	-1.00E+10	-1.00E+10
							75.3	-1.00E+10	339.74	1.39	17.715	7.385	0.14	0.83	-1.00E+10	-1.00E+10	-1.00E+10	-1.00E+10	-1.00E+10	-1.00E+10	-1.00E+10	-1.00E+10	-1.00E+10	-1.00E+10	-1.00E+10	-1.00E+10
							99.5	-1.00E+10	330.12	1.56	24.425	9.8	0.15	1.11	-1.00E+10	-1.00E+10	-1.00E+10	-1.00E+10	-1.00E+10	0.03	-1.00E+10	-1.00E+10	-1.00E+10	-1.00E+10	-1.00E+10	-1.00E+10
							124.4	-1.00E+10	315.555	1.655	28.875	11.765	0.11	0.67	-1.00E+10	-1.00E+10	-1.00E+10	-1.00E+10	-1.00E+10	-1.00E+10	-1.00E+10	-1.00E+10	-1.00E+10	-1.00E+10	-1.00E+10	-1.00E+10
							135.1	-1.00E+10	309.89	1.7	30.925	12.445	0.1	0.68	-1.00E+10	-1.00E+10	-1.00E+10	-1.00E+10	-1.00E+10	-1.00E+10	-1.00E+10	-1.00E+10	-1.00E+10	-1.00E+10	-1.00E+10	-1.00E+10
							149.3	-1.00E+10	302.33	1.705	30.935	13.12	0.08	0.24	-1.00E+10	-1.00E+10	-1.00E+10	-1.00E+10	-1.00E+10	-1.00E+10	-1.00E+10	-1.00E+10	-1.00E+10	-1.00E+10	-1.00E+10	-1.00E+10
							167.9	-1.00E+10	292.83	1.725	32.17	13.95	0.09	0.06	-1.00E+10	-1.00E+10	-1.00E+10	-1.00E+10	-1.00E+10	-1.00E+10	-1.00E+10	-1.00E+10	-1.00E+10	-1.00E+10	-1.00E+10	-1.00E+10
							174.1	-1.00E+10	287.59	1.73	32.935	14.435	0.03	0.08	-1.00E+10	-1.00E+10	-1.00E+10	-1.00E+10	-1.00E+10	-1.00E+10	-1.00E+10	-1.00E+10	-1.00E+10	-1.00E+10	-1.00E+10	-1.00E+10
							199.3	-1.00E+10	287.56	1.56	28.67	13.945	0.02	0.01	-1.00E+10	-1.00E+10	-1.00E+10	-1.00E+10	-1.00E+10	-1.00E+10	-1.00E+10	-1.00E+10	-1.00E+10	-1.00E+10	-1.00E+10	-1.00E+10
							201.9	-1.00E+10	284.41	1.535	28.39	14.11	0.015	0.01	-1.00E+10	-1.00E+10	-1.00E+10	-1.00E+10	-1.00E+10	-1.00E+10	-1.00E+10	-1.00E+10	-1.00E+10	-1.00E+10	-1.00E+10	-1.00E+10
							224	-1.00E+10	281.1	1.295	21.235	13.36	0.01	0	-1.00E+10	-1.00E+10	-1.00E+10	-1.00E+10	-1.00E+10	-1.00E+10	-1.00E+10	-1.00E+10	-1.00E+10	-1.00E+10	-1.00E+10	-1.00E+10
							249	-1.00E+10	279.88	0.975	12.43	12.3	0.01	-0.01	-1.00E+10	-1.00E+10	-1.00E+10	-1.00E+10	-1.00E+10	-1.00E+10	-1.00E+10	-1.00E+10	-1.00E+10	-1.00E+10	-1.00E+10	-1.00E+10
							249.6	-1.00E+10	278.95	1.005	13.035	12.52	0.01	0	-1.00E+10	-1.00E+10	-1.00E+10	-1.00E+10	-1.00E+10	-1.00E+10	-1.00E+10	-1.00E+10	-1.00E+10	-1.00E+10	-1.00E+10	-1.00E+10
							298.1	-1.00E+10	284.105	0.9	9.41	12.485	0.005	-0.01	-1.00E+10	-1.00E+10	-1.00E+10	-1.00E+10	-1.00E+10	-1.00E+10	-1.00E+10	-1.00E+10	-1.00E+10	-1.00E+10	-1.00E+10	-1.00E+10
							347.7	-1.00E+10	-1.00E+10	0.87	7.65	12.49	0.005	-1.00E+10	-1.00E+10	-1.00E+10	-1.00E+10	-1.00E+10	-1.00E+10	-1.00E+10	-1.00E+10	-1.00E+10	-1.00E+10	-1.00E+10	-1.00E+10	-1.00E+10
							398.5	-1.00E+10	293.3	0.87	7.195	12.495	0.005	-1.00E+10	-1.00E+10	-1.00E+10	-1.00E+10	-1.00E+10	-1.00E+10	-1.00E+10	-1.00E+10	-1.00E+10	-1.00E+10	-1.00E+10	-1.00E+10	-1.00E+10
MR04-05	A04120	B	2004-09-23T05:09	202.253	74.438	3490	0	-1.00E+10	-1.00E+10	-1.00E+10	-1.00E+10	-1.00E+10	-1.00E+10	-1.00E+10	-1.00E+10	-1.00E+10	-1.00E+10	-1.00E+10	-1.00E+10	-1.00E+10	-1.00E+10	-1.00E+10	-1.00E+10	-1.00E+10	-1.00E+10	-1.00E+10
							5.7	-1.00E+10	-1.00E+10	-1.00E+10	-1.00E+10	-1.00E+10	-1.00E+10	-1.00E+10	-1.00E+10	-1.00E+10	-1.00E+10	-1.00E+10	-1.00E+10	-1.00E+10	-1.00E+10	-1.00E+10	-1.00E+10	-1.00E+10	-1.00E+10	-1.00E+10
							5.7	26.4034	366.78	0.53	2.355	-0.005	0	0.03	1874.2	-1.00E+10	6.94	3.52	0.58	-1.00E+10	-1.00E+10	-1.00E+10	-1.00E+10	-1.00E+10	-1.00E+10	-1.00E+10
							10.3	-1.00E+10	-1.00E+10	-1.00E+10	-1.00E+10	-1.00E+10	-1.00E+10	-1.00E+10	-1.00E+10	-1.00E+10	-1.00E+10	-1.00E+10	-1.00E+10	-1.00E+10	-1.00E+10	-1.00E+10	-1.00E+10	-1.00E+10	-1.00E+10	-1.00E+10
							10.4	26.9673	-1.00E+10	0.57	2.555	-0.01	-0.005	0.02	1911.9	-1.00E+10	-1.00E+10	-1.00E+10	-1.00E+10	-1.00E+10	-1.00E+10	-1.00E+10	-1.00E+10	-1.00E+10	-1.00E+10	-1.00E+10
							25.8	-1.00E+10	396.48	0.68	3.245	0	0.005	0.03	2087.4	-1.00E+10	7.9	4.09	0.72	-1.00E+10	-1.00E+10	-1.00E+10	-1.00E+10	-1.00E+10	-1.00E+10	-1.00E+10
							25.8	-1.00E+10	-1.00E+10	-1.00E+10	-1.00E+10	-1.00E+10	-1.00E+10	-1.00E+10	-1.00E+10	-1.00E+10	-1.00E+10	-1.00E+10	-1.00E+10	-1.00E+10	-1.00E+10	-1.00E+10	-1.00E+10	-1.00E+10	-1.00E+10	-1.00E+10
							35.1	-1.00E+10	386.86	0.785	4.42	0.185	0.065	0.05	2153.7	-1.00E+10	-1.00E+10	-1.00E+10	-1.00E+10	-1.00E+10	-1.00E+10	-1.00E+10	-1.00E+10	-1.00E+10	-1.00E+10	-1.00E+10
							35.1	-1.00E+10	-1.00E+10	-1.00E+10	-1.00E+10	-1.00E+10	-1.00E+10	-1.00E+10	-1.00E+10	-1.00E+10	-1.00E+10	-1.00E+10	-1.00E+10	-1.00E+10	-1.00E+10	-1.00E+10	-1.00E+10	-1.00E+10	-1.00E+10	-1.00E+10
							49.9	-1.00E+10	364.52	1.065	9.365	3.06	0.165	0.15	2194.9	-1.00E+10	6.97	3.5	0.57	-1.00E+10	-1.00E+10	-1.00E+10	-1.00E+10	-1.00E+10	-1.00E+10	-1.00E+10
							62.8	-1.00E+10	341.62	1.255	13.91	5.73	0.18	0.12	2206.2	-1.00E+10	-1.00E+10	-1.00E+10	-1.00E+10	-1.00E+10	-1.00E+10	-1.00E+10	-1.00E+10	-1.00E+10	-1.00E+10	-1.00E+10
							75.2	-1.00E+10	324.07	1.465	20.25	9.08	0.07	0.1	2225.7	-1.00E+10	6.82	3.49	0.53	-1.00E+10	-1.00E+10	-1.00E+10	-1.00E+10	-1.00E+10	-1.00E+10	-1.00E+10
							99.7	-1.00E+10	308.27	1.595	24.28	11.27	0.06	0.08	2236.6	-1.00E+10	6.57	3.32	0.49	-1.00E+10	-1.00E+10	-1.00E+10	-1.00E+10	-1.00E+10	-1.00E+10	-1.00E+10
							124.5	-1.00E+10	301.41	1.675	27.705	12.565	0.065	0.05	2250.5	-1.00E+10	6.35	3.35	0.46	-1.00E+10	-1.00E+10	-1.00E+10	-1.00E+10	-1.00E+10	-1.00E+10	-1.00E+10
							149.1	-1.00E+10	302.51	1.69	29.88	12.995	0.06	0.04	2259.6	-1.00E+10	6.32	3.13	0.46	-1.00E+10	-1.00E+10	-1.00E+10	-1.00E+10	-1.00E+10	-1.00E+10	-1.00E+10
							149.2	-1.00E+10	302.86	1.675	29.045	12.68	0.07	0.08	2253.1	-1.00E+10	6.345	3.175	0.445	-1.00E+10	-1.00E+10	-1.00E+10	-1.00E+10	-1.00E+10	-1.00E+10	-1.00E+10
							173.5	-1.00E+10	295.54	1.745	32.535	14.04	0.035	0	2269.4	-1.00E+10	6.21	3.33	0.45	-1.00E+10	-1.00E+10	-1.00E+10	-1.00E+10	-1.00E+10	-1.00E+10	-1.00E+10
							187.6	-1.00E+10	286.59	1.775	33.205	14.76	0.01	0.01	2270.3	-1.00E+10	6	2.92	0.41	-1.00E+10	-1.00E+10	-1.00E+10	-1.00E+10	-1.00E+10	-1.00E+10	-1.00E+10
							199	-1.00E+10	284.54	1.725	32.525	14.715	0.015	0.02	2279.8	-1.00E+10	5.85	2.86	0.41	-1.00E+10	-1.00E+10	-1.00E+10	-1.00E+10	-1.00E+10	-1.00E+10	-1.00E+10
							223.4	-1.00E+10	277.72	1.57	28.88	14.585	0.005	0.01	2289	-1.00E+10	5.53	2.66	0.36	-1.00E+10	-1.00E+10	-1.00E+10	-1.00E+10	-1.00E+10	-1.00E+10	-1.00E+10
							224.9	-1.00E+10	278.24	1.545	28.2	14.47	0.005	0.02	2286.7	-1.00E+10	5.51	2.86	0.34	-1.00E+10	-1.00E+10	-1.00E+10	-1.00E+10	-1.00E+10	-1.00E+10	-1.00E+10
							248.9	-1.00E+10	275.86	1.15	17.23	12.92	0.005	0.02	2280.75	-1.00E+10	5.39	2.67	0.29	-1.00E+10	-1.00E+10	-1.00E+10	-1.00E+10	-1.00E+10	-1.00E+10	-1.00E+10
							261.3	-1.00E+10	278.73	1.01	13.425	12.285	0	0.01	2280.7	-1.00E+10	5.4	2.55	0.26	-1.00E+10	-1.00E+10	-1.00E+10	-1.00E+10	-1.00E+10	-1.00E+10	-1.00E+10
							298.1	-1.00E+10	281.29	0.935	10.52	12.37	0.005	0.02	2282.2	-1.00E+10	5	2.68	0.26	-1.00E+10	-1.00E+10	-1.00E+10	-1.00E+10	-1.00E+10	-1.00E+10	-1.00E+10
							348	-1.00E+10	-1.00E+10	0.885	8.05	12.49	0.005	-1.00E+10	-1.00E+10	-1.00E+10	-1.00E+10	-1.00E+10	-1.00E+10	-1.00E+10	-1.00E+10	-1.00E+10	-1.00E+10	-1.00E+10	-1.00E+10	-1.00E+10
							397.7	-1.00E+10	293.16	0.86	7.14	12.495	0	-1.00E+10	-1.00E+10	-1.00E+10	5.06	2.32	0.28	-1.00E+10	-1.00E+10	-1.00E+10	-1.00E+10	-1.00E+10	-1.00E+10	-1.00E+10
MR04-05	A04124	B	2004-09-23T17:21	197.998	75.007	1972	0	-1.00E+10	-1.00E+10	-1.00E+10	-1.00E+10	-1.00E+10	-1.00E+10	-1.00E+10	-1.00E+10	-1.00E+10	-1.00E+10	-1.00E+10	-1.00E+10	0.39	-1.00E+10	-1.00E+10	-1.00E+10	-1.00E+10	-1.00E+10	-1.00E+10
							5.2	-1.00E+10	-1.00E+10	-1.00E+10	-1.00E+10	-1.00E+10	-1.00E+10	-1.00E+10	-1.00E+10	-1.00E+10	-1.00E+10	-1.00E+10	-1.00E+10	-1.00E+10	-1.00E+10	-1.00E+10	-1.00E+10	-1.00E+10	-1.00E+10	-1.00E+10
							5.4	26.5427	358.48	0.53	2.45	-0.02	-0.01	0.03	1877.3	-1.00E+10	-1.00E+10	-1.00E+10	-1.00E+10	0.37	-1.00E+10	-1.00E+10	-1.00E+10	-1.00E+10	-1.00E+10	-3.11
							10.3	26.5629	-1.00E+10	0.525	2.46	-0.01	-0.005	0.03	1878.8	-1.00E+10	-1.00E+10	-1.00E+10	-1.00E+10	-1.00E+10	-1.00E+10	-1.00E+10	-1.00E+10	-1.00E+10	-1.00E+10	-3.15
							15.1	-1.00E+10	-1.00E+10	-1.00E+10	-1.00E+10	-1.00E+10	-1.00E+10	-1.00E+10	-1.00E+10	-1.00E+10	-1.00E+10	-1.00E+10	-1.00E+10	0.58	-1.00E+10	-1.00E+10	-1.00E+10	-1.00E+10	-1.00E+10	-1.00E+10
							25.3	-1.00E+10	392.47	0.67	3.28	-0.01	-0.005	0.02	2131.25	-1.00E+10	-1.00E+10	-1.00E+10	-1.00E+10	-1.00E+10	-1.00E+10	-1.00E+10	-1.00E+10	-1.00E+10	-1.00E+10	-2.73
							28.2	-1.00E+10	-1.00E+10	-1.00E+10	-1.00E+10	-1.00E+10	-1.00E+10	-1.00E+10	-1.00E+10	-1.00E+10	-1.00E+10	-1.00E+10	-1.00E+10	0.45	-1.00E+10	-1.00E+10	-1.00E+10	-1.00E+10	-1.00E+10	-1.00E+10
							35.4	-1.00E+10	387.82	0.8	4.385	0.245	0.04	0.07	2180.5	-1.00E+10	-1.00E+10	-1.00E+10	-1.00E+10	-1.00E+10	-1.00E+10	-1.00E+10	-1.00E+10	-1.00E+10	-1.00E+10	-2
							50.1	-1.00E+10	348.12	1.2	12.655	4.91	0.2	0.17	2203.9	-1.00E+10	-1.00E+10	-1.00E+10	-1.00E+10	-1.00E+10	-1.00E+10	-1.00E+10	-1.00E+10	-1.00E+10	-1.00E+10	-1.91
							55.9	-1.00E+10	-1.00E+10	1.275	14.975	6.315	0.16	0.17	-1.00E+10	-1.00E+10	-1.00E+10	-1.00E+10	-1.00E+10	-1.00E+10	-1.00E+10	-1.00E+10	-1.00E+10	-1.00E+10	-1.00E+10	-1.00E+10
							72	-1.00E+10	-1.00E+10	-1.00E+10	-1.00E+10	-1.00E+10	-1.00E+10	-1.00E+10	-1.00E+10	-1.00E+10	-1.00E+10	-1.00E+10	-1.00E+10	0.52	-1.00E+10	-1.00E+10	-1.00E+10	-1.00E+10	-1.00E+10	-1.00E+10
							74.9	-1.00E+10	341.74	1.42	18.92	7.445	0.18	1.16	2220.3	-1.00E+10	-1.00E+10	-1.00E+10	-1.00E+10	-1.00E+10	-1.00E+10	-1.00E+10	-1.00E+10	-1.00E+10	-1.00E+10	-1.00E+10
							99.8	-1.00E+10	325.63	1.61	26.525	10.59	0.145	1.13	2242.9	-1.00E+10	-1.00E+10	-1.00E+10	-1.00E+10	0.06	-1.00E+10	-1.00E+10	-1.00E+10	-1.00E+10	-1.00E+10	-1.00E+10
							124.3	-1.00E+10	310.6	1.66	29.645	12.33	0.06	0.2	2256.7	-1.00E+10	-1.00E+10	-1.00E+10	-1.00E+10	-1.00E+10	-1.00E+10	-1.00E+10	-1.00E+10	-1.00E+10	-1.00E+10	-1.00E+10
							124.3	-1.00E+10	309.71	1.675	30.39	12.595	0.04	0.1	2261.5	-1.00E+10	-1.00E+10	-1.00E+10	-1.00E+10	-1.00E+10	-1.00E+10	-1.00E+10	-1.00E+10	-1.00E+10	-1.00E+10	-1.00E+10
							149.4	-1.00E+10	314.3	1.74	33.725	12.78	0.09	0.41	2269.7	-1.00E+10	-1.00E+10	-1.00E+10	-1.00E+10	-1.00E+10	-1.00E+10	-1.00E+10	-1.00E+10	-1.00E+10	-1.00E+10	-1.00E+10
							157	-1.00E+10	305.82	1.67	30.855	12.89	0.08	0.16	2275	-1.00E+10	-1.00E+10	-1.00E+10	-1.00E+10	-1.00E+10	-1.00E+10	-1.00E+10	-1.00E+10	-1.00E+10	-1.00E+10	-1.00E+10
							174.1	-1.00E+10	295.93	1.615	29.49	13.445	0.025	0.02	2285	-1.00E+10	-1.00E+10	-1.00E+10	-1.00E+10	-1.00E+10	-1.00E+10	-1.00E+10	-1.00E+10	-1.00E+10	-1.00E+10	-1.00E+10
							193.7	-1.00E+10	-1.00E+10	1.54	28.165	14.53	0	0.01	-1.00E+10	-1.00E+10	-1.00E+10	-1.00E+10	-1.00E+10	-1.00E+10	-1.00E+10	-1.00E+10	-1.00E+10	-1.00E+10	-1.00E+10	-1.00E+10
							199.3	-1.00E+10	276.62	1.405	24.45	14.15	0	0.02	2286.2	-1.00E+10	-1.00E+10	-1.00E+10	-1.00E+10	-1.00E+10	-1.00E+10	-1.00E+10	-1.00E+10	-1.00E+10	-1.00E+10	-1.00E+10
							225.1	-1.00E+10	274.95	1.18	18.155	13.29	0	0.01	2285.5	-1.00E+10	-1.00E+10	-1.00E+10	-1.00E+10	-1.00E+10	-1.00E+10	-1.00E+10	-1.00E+10	-1.00E+10	-1.00E+10	-1.00E+10
							249	-1.00E+10	275.97	0.98	12.85	12.615	-0.005	0.02	2281.55	-1.00E+10	-1.00E+10	-1.00E+10	-1.00E+10	-1.00E+10	-1.00E+10	-1.00E+10	-1.00E+10	-1.00E+10	-1.00E+10	-1.00E+10
							249.2	-1.00E+10	277.07	0.97	12.2	12.55	0	0	2283.3	-1.00E+10	-1.00E+10	-1.00E+10	-1.00E+10	-1.00E+10	-1.00E+10	-1.00E+10	-1.00E+10	-1.00E+10	-1.00E+10	-1.00E+10
							299	-1.00E+10	283.83	0.885	9.07	12.675	-0.005	0.01	2284.1	-1.00E+10	-1.00E+10	-1.00E+10	-1.00E+10	-1.00E+10	-1.00E+10	-1.00E+10	-1.00E+10	-1.00E+10	-1.00E+10	-1.00E+10
							348.2	-1.00E+10	-1.00E+10	0.855	7.455	12.58	-0.005	-1.00E+10	-1.00E+10	-1.00E+10	-1.00E+10	-1.00E+10	-1.00E+10	-1.00E+10	-1.00E+10	-1.00E+10	-1.00E+10	-1.00E+10	-1.00E+10	-1.00E+10
							398	-1.00E+10	292.96	0.845	7.095	12.61	-0.005	-1.00E+10	-1.00E+10	-1.00E+10	-1.00E+10	-1.00E+10	-1.00E+10	-1.00E+10	-1.00E+10	-1.00E+10	-1.00E+10	-1.00E+10	-1.00E+10	-1.00E+10
MR04-05	A04128	B	2004-09-24T02:16	196.499	74.625	1219	0	-1.00E+10	-1.00E+10	-1.00E+10	-1.00E+10	-1.00E+10	-1.00E+10	-1.00E+10	-1.00E+10	-1.00E+10	-1.00E+10	-1.00E+10	-1.00E+10	0.255	-1.00E+10	-1.00E+10	-1.00E+10	-1.00E+10	-1.00E+10	-1.00E+10
							4.9	-1.00E+10	364.91	0.57	2.825	0.025	-0.015	0.01	1894.7	-1.00E+10	7.62	3.62	0.61	-1.00E+10	-1.00E+10	-1.00E+10	-1.00E+10	-1.00E+10	-1.00E+10	-1.00E+10
							10.4	28.5594	-1.00E+10	0.64	3.095	0.02	-0.01	0.03	2027.5	-1.00E+10	-1.00E+10	-1.00E+10	-1.00E+10	-1.00E+10	-1.00E+10	-1.00E+10	-1.00E+10	-1.00E+10	-1.00E+10	-1.00E+10
							25.6	-1.00E+10	400.21	0.74	4.135	0.085	-0.01	0.04	2151.45	-1.00E+10	8.08	3.79	0.66	-1.00E+10	-1.00E+10	-1.00E+10	-1.00E+10	-1.00E+10	-1.00E+10	-1.00E+10
							35.2	-1.00E+10	383.06	0.94	7.21	1.135	0.145	0.06	2194	-1.00E+10	-1.00E+10	-1.00E+10	-1.00E+10	-1.00E+10	-1.00E+10	-1.00E+10	-1.00E+10	-1.00E+10	-1.00E+10	-1.00E+10
							50.4	-1.00E+10	334.95	1.325	16.045	7.06	0.1	0.04	2214.3	-1.00E+10	7.51	3.79	0.53	-1.00E+10	-1.00E+10	-1.00E+10	-1.00E+10	-1.00E+10	-1.00E+10	-1.00E+10
							50.4	-1.00E+10	-1.00E+10	1.255	14.41	5.93	0.195	0.05	-1.00E+10	-1.00E+10	-1.00E+10	-1.00E+10	-1.00E+10	-1.00E+10	-1.00E+10	-1.00E+10	-1.00E+10	-1.00E+10	-1.00E+10	-1.00E+10
							75	-1.00E+10	311.38	1.57	23.385	10.63	0.005	0.04	2237.8	-1.00E+10	7.16	3.32	0.49	-1.00E+10	-1.00E+10	-1.00E+10	-1.00E+10	-1.00E+10	-1.00E+10	-1.00E+10
							99.5	-1.00E+10	295.135	1.71	28.315	12.905	-0.005	0.03	2250.9	-1.00E+10	6.8	3.25	0.43	-1.00E+10	-1.00E+10	-1.00E+10	-1.00E+10	-1.00E+10	-1.00E+10	-1.00E+10
							119.8	-1.00E+10	290.04	1.755	30.69	13.885	-0.01	0.02	2258.9	-1.00E+10	6.26	3.045	0.37	-1.00E+10	-1.00E+10	-1.00E+10	-1.00E+10	-1.00E+10	-1.00E+10	-1.00E+10
							124.9	-1.00E+10	288.78	1.785	32.04	14.315	-0.01	0.02	2264	-1.00E+10	6.61	2.99	0.39	-1.00E+10	-1.00E+10	-1.00E+10	-1.00E+10	-1.00E+10	-1.00E+10	-1.00E+10
							148.8	-1.00E+10	285.65	1.75	32.82	14.72	-0.01	0.01	2272.2	-1.00E+10	6.5	2.94	0.39	-1.00E+10	-1.00E+10	-1.00E+10	-1.00E+10	-1.00E+10	-1.00E+10	-1.00E+10
							148.9	-1.00E+10	286.91	1.765	32.85	14.605	-0.005	0.02	2272.1	-1.00E+10	6.19	2.96	0.38	-1.00E+10	-1.00E+10	-1.00E+10	-1.00E+10	-1.00E+10	-1.00E+10	-1.00E+10
							174.3	-1.00E+10	277.5	1.565	28.365	14.485	-0.01	0.01	2285	-1.00E+10	6.14	2.64	0.36	-1.00E+10	-1.00E+10	-1.00E+10	-1.00E+10	-1.00E+10	-1.00E+10	-1.00E+10
							178.1	-1.00E+10	-1.00E+10	1.54	27.845	14.425	-0.01	0.02	-1.00E+10	-1.00E+10	-1.00E+10	-1.00E+10	-1.00E+10	-1.00E+10	-1.00E+10	-1.00E+10	-1.00E+10	-1.00E+10	-1.00E+10	-1.00E+10
							199.5	-1.00E+10	275.3	1.23	19.67	13.275	-0.005	0.02	2288.5	-1.00E+10	5.96	2.56	0.3	-1.00E+10	-1.00E+10	-1.00E+10	-1.00E+10	-1.00E+10	-1.00E+10	-1.00E+10
							224.2	-1.00E+10	274.23	1.025	14.085	12.635	-0.01	0.03	2283.9	-1.00E+10	5.83	2.48	0.27	-1.00E+10	-1.00E+10	-1.00E+10	-1.00E+10	-1.00E+10	-1.00E+10	-1.00E+10
							249.3	-1.00E+10	277.24	0.945	11.33	12.52	-0.01	0.02	2285.9	-1.00E+10	5.67	2.35	0.26	-1.00E+10	-1.00E+10	-1.00E+10	-1.00E+10	-1.00E+10	-1.00E+10	-1.00E+10
							250.8	-1.00E+10	277.61	0.95	11.41	12.535	-0.01	0.01	2286.6	-1.00E+10	5.45	2.37	0.25	-1.00E+10	-1.00E+10	-1.00E+10	-1.00E+10	-1.00E+10	-1.00E+10	-1.00E+10
							298.7	-1.00E+10	287.69	0.875	8.15	12.455	-0.01	0.01	2290.1	-1.00E+10	5.71	2.39	0.28	-1.00E+10	-1.00E+10	-1.00E+10	-1.00E+10	-1.00E+10	-1.00E+10	-1.00E+10
							348.5	-1.00E+10	-1.00E+10	0.855	7.13	12.4	-0.01	-1.00E+10	-1.00E+10	-1.00E+10	-1.00E+10	-1.00E+10	-1.00E+10	-1.00E+10	-1.00E+10	-1.00E+10	-1.00E+10	-1.00E+10	-1.00E+10	-1.00E+10
							397.9	-1.00E+10	294.33	0.865	7.065	12.405	-0.005	-1.00E+10	-1.00E+10	-1.00E+10	5.31	2.24	0.26	-1.00E+10	-1.00E+10	-1.00E+10	-1.00E+10	-1.00E+10	-1.00E+10	-1.00E+10
MR04-05	A04130	B	2004-09-24T07:46	195.497	74.376	420	0	-1.00E+10	-1.00E+10	-1.00E+10	-1.00E+10	-1.00E+10	-1.00E+10	-1.00E+10	-1.00E+10	-1.00E+10	-1.00E+10	-1.00E+10	-1.00E+10	-1.00E+10	-1.00E+10	-1.00E+10	-1.00E+10	-1.00E+10	-1.00E+10	-1.00E+10
							5	-1.00E+10	356.05	0.52	2.865	0	0	0.02	1872.1	-1.00E+10	6.74	3.52	0.57	-1.00E+10	-1.00E+10	-1.00E+10	-1.00E+10	-1.00E+10	-1.00E+10	-1.00E+10
							5.1	-1.00E+10	-1.00E+10	-1.00E+10	-1.00E+10	-1.00E+10	-1.00E+10	-1.00E+10	-1.00E+10	-1.00E+10	-1.00E+10	-1.00E+10	-1.00E+10	-1.00E+10	-1.00E+10	-1.00E+10	-1.00E+10	-1.00E+10	-1.00E+10	-1.00E+10
							9.9	-1.00E+10	-1.00E+10	0.55	2.81	0.015	0	0.005	1942.1	-1.00E+10	-1.00E+10	-1.00E+10	-1.00E+10	-1.00E+10	-1.00E+10	-1.00E+10	-1.00E+10	-1.00E+10	-1.00E+10	-1.00E+10
							24.7	-1.00E+10	-1.00E+10	-1.00E+10	-1.00E+10	-1.00E+10	-1.00E+10	-1.00E+10	-1.00E+10	-1.00E+10	-1.00E+10	-1.00E+10	-1.00E+10	-1.00E+10	-1.00E+10	-1.00E+10	-1.00E+10	-1.00E+10	-1.00E+10	-1.00E+10
							24.7	-1.00E+10	399.9	0.77	4.63	0.15	0.005	0.04	2174.65	-1.00E+10	7.08	3.58	0.6	-1.00E+10	-1.00E+10	-1.00E+10	-1.00E+10	-1.00E+10	-1.00E+10	-1.00E+10
							34.7	-1.00E+10	-1.00E+10	-1.00E+10	-1.00E+10	-1.00E+10	-1.00E+10	-1.00E+10	-1.00E+10	-1.00E+10	-1.00E+10	-1.00E+10	-1.00E+10	-1.00E+10	-1.00E+10	-1.00E+10	-1.00E+10	-1.00E+10	-1.00E+10	-1.00E+10
							34.8	-1.00E+10	366.61	1.09	10.27	3.37	0.095	0.16	2208	-1.00E+10	-1.00E+10	-1.00E+10	-1.00E+10	-1.00E+10	-1.00E+10	-1.00E+10	-1.00E+10	-1.00E+10	-1.00E+10	-1.00E+10
							40.6	-1.00E+10	-1.00E+10	1.17	11.99	4.7	0.14	0.18	-1.00E+10	-1.00E+10	-1.00E+10	-1.00E+10	-1.00E+10	-1.00E+10	-1.00E+10	-1.00E+10	-1.00E+10	-1.00E+10	-1.00E+10	-1.00E+10
							49.8	-1.00E+10	332.93	1.42	18.415	8.09	0.09	0.385	2224.6	-1.00E+10	6.79	3.47	0.53	-1.00E+10	-1.00E+10	-1.00E+10	-1.00E+10	-1.00E+10	-1.00E+10	-1.00E+10
							74.8	-1.00E+10	-1.00E+10	-1.00E+10	-1.00E+10	-1.00E+10	-1.00E+10	-1.00E+10	-1.00E+10	-1.00E+10	-1.00E+10	-1.00E+10	-1.00E+10	-1.00E+10	-1.00E+10	-1.00E+10	-1.00E+10	-1.00E+10	-1.00E+10	-1.00E+10
							74.9	-1.00E+10	327.5	1.55	23.67	9.91	0.12	0.66	2244.6	-1.00E+10	6.6	3.27	0.52	-1.00E+10	-1.00E+10	-1.00E+10	-1.00E+10	-1.00E+10	-1.00E+10	-1.00E+10
							99.5	-1.00E+10	307.3	1.675	28.435	12.32	0.055	0.145	2253	-1.00E+10	6.3	3.15	0.45	-1.00E+10	-1.00E+10	-1.00E+10	-1.00E+10	-1.00E+10	-1.00E+10	-1.00E+10
							99.6	-1.00E+10	-1.00E+10	-1.00E+10	-1.00E+10	-1.00E+10	-1.00E+10	-1.00E+10	-1.00E+10	-1.00E+10	-1.00E+10	-1.00E+10	-1.00E+10	-1.00E+10	-1.00E+10	-1.00E+10	-1.00E+10	-1.00E+10	-1.00E+10	-1.00E+10
							107.4	-1.00E+10	-1.00E+10	-1.00E+10	-1.00E+10	-1.00E+10	-1.00E+10	-1.00E+10	-1.00E+10	-1.00E+10	-1.00E+10	-1.00E+10	-1.00E+10	-1.00E+10	-1.00E+10	-1.00E+10	-1.00E+10	-1.00E+10	-1.00E+10	-1.00E+10
							107.4	-1.00E+10	301.91	1.705	29.965	12.965	0.02	0.01	2258.1	-1.00E+10	6.245	3.15	0.43	-1.00E+10	-1.00E+10	-1.00E+10	-1.00E+10	-1.00E+10	-1.00E+10	-1.00E+10
							124.2	-1.00E+10	-1.00E+10	-1.00E+10	-1.00E+10	-1.00E+10	-1.00E+10	-1.00E+10	-1.00E+10	-1.00E+10	-1.00E+10	-1.00E+10	-1.00E+10	-1.00E+10	-1.00E+10	-1.00E+10	-1.00E+10	-1.00E+10	-1.00E+10	-1.00E+10
							124.2	-1.00E+10	-1.00E+10	-1.00E+10	-1.00E+10	-1.00E+10	-1.00E+10	-1.00E+10	-1.00E+10	-1.00E+10	-1.00E+10	-1.00E+10	-1.00E+10	-1.00E+10	-1.00E+10	-1.00E+10	-1.00E+10	-1.00E+10	-1.00E+10	-1.00E+10
							124.2	-1.00E+10	290.9	1.765	32.54	14.355	0.005	0.01	2266.5	-1.00E+10	6.06	2.97	0.4	-1.00E+10	-1.00E+10	-1.00E+10	-1.00E+10	-1.00E+10	-1.00E+10	-1.00E+10
							139.7	-1.00E+10	284.49	1.785	33.34	14.94	0.005	0	2270.7	-1.00E+10	5.87	2.95	0.42	-1.00E+10	-1.00E+10	-1.00E+10	-1.00E+10	-1.00E+10	-1.00E+10	-1.00E+10
							149.3	-1.00E+10	280.64	1.72	32.255	14.885	0.01	0	2276.1	-1.00E+10	5.73	2.84	0.36	-1.00E+10	-1.00E+10	-1.00E+10	-1.00E+10	-1.00E+10	-1.00E+10	-1.00E+10
							173	-1.00E+10	-1.00E+10	1.515	26.87	14.38	0.01	0.01	-1.00E+10	-1.00E+10	-1.00E+10	-1.00E+10	-1.00E+10	-1.00E+10	-1.00E+10	-1.00E+10	-1.00E+10	-1.00E+10	-1.00E+10	-1.00E+10
							174.6	-1.00E+10	277.1	1.465	25.745	14.23	0.01	0.005	2289.9	-1.00E+10	5.4	2.63	0.33	-1.00E+10	-1.00E+10	-1.00E+10	-1.00E+10	-1.00E+10	-1.00E+10	-1.00E+10
							198.7	-1.00E+10	274.55	1.16	17.16	13.145	0.005	-0.005	2285.5	-1.00E+10	5.35	2.46	0.28	-1.00E+10	-1.00E+10	-1.00E+10	-1.00E+10	-1.00E+10	-1.00E+10	-1.00E+10
							198.8	-1.00E+10	-1.00E+10	-1.00E+10	-1.00E+10	-1.00E+10	-1.00E+10	-1.00E+10	-1.00E+10	-1.00E+10	-1.00E+10	-1.00E+10	-1.00E+10	-1.00E+10	-1.00E+10	-1.00E+10	-1.00E+10	-1.00E+10	-1.00E+10	-1.00E+10
							223.5	-1.00E+10	275.96	0.985	12.165	12.53	0.005	-0.005	2284.9	-1.00E+10	5.37	2.42	0.26	-1.00E+10	-1.00E+10	-1.00E+10	-1.00E+10	-1.00E+10	-1.00E+10	-1.00E+10
							223.5	-1.00E+10	-1.00E+10	-1.00E+10	-1.00E+10	-1.00E+10	-1.00E+10	-1.00E+10	-1.00E+10	-1.00E+10	-1.00E+10	-1.00E+10	-1.00E+10	-1.00E+10	-1.00E+10	-1.00E+10	-1.00E+10	-1.00E+10	-1.00E+10	-1.00E+10
							248.5	-1.00E+10	276.68	0.94	10.905	12.665	0.005	-0.005	2287.95	-1.00E+10	5.35	2.38	0.27	-1.00E+10	-1.00E+10	-1.00E+10	-1.00E+10	-1.00E+10	-1.00E+10	-1.00E+10
							248.5	-1.00E+10	-1.00E+10	-1.00E+10	-1.00E+10	-1.00E+10	-1.00E+10	-1.00E+10	-1.00E+10	-1.00E+10	-1.00E+10	-1.00E+10	-1.00E+10	-1.00E+10	-1.00E+10	-1.00E+10	-1.00E+10	-1.00E+10	-1.00E+10	-1.00E+10
							278.4	-1.00E+10	275.96	0.95	11.345	13.12	0	0.005	2287	-1.00E+10	5.27	2.43	0.3	-1.00E+10	-1.00E+10	-1.00E+10	-1.00E+10	-1.00E+10	-1.00E+10	-1.00E+10
							278.4	-1.00E+10	-1.00E+10	-1.00E+10	-1.00E+10	-1.00E+10	-1.00E+10	-1.00E+10	-1.00E+10	-1.00E+10	-1.00E+10	-1.00E+10	-1.00E+10	-1.00E+10	-1.00E+10	-1.00E+10	-1.00E+10	-1.00E+10	-1.00E+10	-1.00E+10
							298.4	-1.00E+10	279.72	0.93	10.235	13.035	0	-0.005	2294.1	-1.00E+10	5.45	2.53	0.28	-1.00E+10	-1.00E+10	-1.00E+10	-1.00E+10	-1.00E+10	-1.00E+10	-1.00E+10
							298.4	-1.00E+10	-1.00E+10	-1.00E+10	-1.00E+10	-1.00E+10	-1.00E+10	-1.00E+10	-1.00E+10	-1.00E+10	-1.00E+10	-1.00E+10	-1.00E+10	-1.00E+10	-1.00E+10	-1.00E+10	-1.00E+10	-1.00E+10	-1.00E+10	-1.00E+10
							298.5	-1.00E+10	-1.00E+10	-1.00E+10	-1.00E+10	-1.00E+10	-1.00E+10	-1.00E+10	-1.00E+10	-1.00E+10	-1.00E+10	-1.00E+10	-1.00E+10	-1.00E+10	-1.00E+10	-1.00E+10	-1.00E+10	-1.00E+10	-1.00E+10	-1.00E+10
							349.4	-1.00E+10	-1.00E+10	0.92	10.325	13.135	0.005	-1.00E+10	-1.00E+10	-1.00E+10	-1.00E+10	-1.00E+10	-1.00E+10	-1.00E+10	-1.00E+10	-1.00E+10	-1.00E+10	-1.00E+10	-1.00E+10	-1.00E+10
							398.1	-1.00E+10	278.63	0.975	14.855	13.495	0.05	-1.00E+10	-1.00E+10	-1.00E+10	5.38	2.55	0.27	-1.00E+10	-1.00E+10	-1.00E+10	-1.00E+10	-1.00E+10	-1.00E+10	-1.00E+10
MR04-05	A04131	B	2004-09-24T10:25	194.499	74.125	230	0	-1.00E+10	-1.00E+10	-1.00E+10	-1.00E+10	-1.00E+10	-1.00E+10	-1.00E+10	-1.00E+10	-1.00E+10	-1.00E+10	-1.00E+10	-1.00E+10	-1.00E+10	-1.00E+10	-1.00E+10	-1.00E+10	-1.00E+10	-1.00E+10	-1.00E+10
							4.8	-1.00E+10	354.065	0.535	2.315	0.025	0	0.02	1908.4	-1.00E+10	6.51	3.32	0.56	-1.00E+10	-1.00E+10	-1.00E+10	-1.00E+10	-1.00E+10	-1.00E+10	-1.00E+10
							4.9	-1.00E+10	-1.00E+10	-1.00E+10	-1.00E+10	-1.00E+10	-1.00E+10	-1.00E+10	-1.00E+10	-1.00E+10	-1.00E+10	-1.00E+10	-1.00E+10	-1.00E+10	-1.00E+10	-1.00E+10	-1.00E+10	-1.00E+10	-1.00E+10	-1.00E+10
							4.9	-1.00E+10	-1.00E+10	-1.00E+10	-1.00E+10	-1.00E+10	-1.00E+10	-1.00E+10	-1.00E+10	-1.00E+10	-1.00E+10	-1.00E+10	-1.00E+10	-1.00E+10	-1.00E+10	-1.00E+10	-1.00E+10	-1.00E+10	-1.00E+10	-1.00E+10
							9.7	-1.00E+10	-1.00E+10	0.62	2.9	0.02	0	0.02	2012.4	-1.00E+10	-1.00E+10	-1.00E+10	-1.00E+10	-1.00E+10	-1.00E+10	-1.00E+10	-1.00E+10	-1.00E+10	-1.00E+10	-1.00E+10
							9.8	-1.00E+10	-1.00E+10	-1.00E+10	-1.00E+10	-1.00E+10	-1.00E+10	-1.00E+10	-1.00E+10	-1.00E+10	-1.00E+10	-1.00E+10	-1.00E+10	-1.00E+10	-1.00E+10	-1.00E+10	-1.00E+10	-1.00E+10	-1.00E+10	-1.00E+10
							24.8	-1.00E+10	-1.00E+10	-1.00E+10	-1.00E+10	-1.00E+10	-1.00E+10	-1.00E+10	-1.00E+10	-1.00E+10	-1.00E+10	-1.00E+10	-1.00E+10	-1.00E+10	-1.00E+10	-1.00E+10	-1.00E+10	-1.00E+10	-1.00E+10	-1.00E+10
							24.8	-1.00E+10	420.41	0.835	6.725	0.105	0.025	0.08	2186.1	-1.00E+10	7.05	3.48	0.65	-1.00E+10	-1.00E+10	-1.00E+10	-1.00E+10	-1.00E+10	-1.00E+10	-1.00E+10
							24.9	-1.00E+10	-1.00E+10	-1.00E+10	-1.00E+10	-1.00E+10	-1.00E+10	-1.00E+10	-1.00E+10	-1.00E+10	-1.00E+10	-1.00E+10	-1.00E+10	-1.00E+10	-1.00E+10	-1.00E+10	-1.00E+10	-1.00E+10	-1.00E+10	-1.00E+10
							34.5	-1.00E+10	-1.00E+10	1.05	10.425	1.405	0.04	0.35	-1.00E+10	-1.00E+10	-1.00E+10	-1.00E+10	-1.00E+10	-1.00E+10	-1.00E+10	-1.00E+10	-1.00E+10	-1.00E+10	-1.00E+10	-1.00E+10
							34.5	-1.00E+10	-1.00E+10	-1.00E+10	-1.00E+10	-1.00E+10	-1.00E+10	-1.00E+10	-1.00E+10	-1.00E+10	-1.00E+10	-1.00E+10	-1.00E+10	-1.00E+10	-1.00E+10	-1.00E+10	-1.00E+10	-1.00E+10	-1.00E+10	-1.00E+10
							34.5	-1.00E+10	-1.00E+10	-1.00E+10	-1.00E+10	-1.00E+10	-1.00E+10	-1.00E+10	-1.00E+10	-1.00E+10	-1.00E+10	-1.00E+10	-1.00E+10	-1.00E+10	-1.00E+10	-1.00E+10	-1.00E+10	-1.00E+10	-1.00E+10	-1.00E+10
							34.5	-1.00E+10	351.24	1.54	22.195	7.395	0.1	1.14	2223.4	-1.00E+10	-1.00E+10	-1.00E+10	-1.00E+10	-1.00E+10	-1.00E+10	-1.00E+10	-1.00E+10	-1.00E+10	-1.00E+10	-1.00E+10
							49.7	-1.00E+10	-1.00E+10	-1.00E+10	-1.00E+10	-1.00E+10	-1.00E+10	-1.00E+10	-1.00E+10	-1.00E+10	-1.00E+10	-1.00E+10	-1.00E+10	-1.00E+10	-1.00E+10	-1.00E+10	-1.00E+10	-1.00E+10	-1.00E+10	-1.00E+10
							49.8	-1.00E+10	-1.00E+10	-1.00E+10	-1.00E+10	-1.00E+10	-1.00E+10	-1.00E+10	-1.00E+10	-1.00E+10	-1.00E+10	-1.00E+10	-1.00E+10	-1.00E+10	-1.00E+10	-1.00E+10	-1.00E+10	-1.00E+10	-1.00E+10	-1.00E+10
							49.8	-1.00E+10	319.33	1.825	32.345	11.65	0.17	1.69	2240.1	-1.00E+10	6.63	3.45	0.62	-1.00E+10	-1.00E+10	-1.00E+10	-1.00E+10	-1.00E+10	-1.00E+10	-1.00E+10
							70.6	-1.00E+10	318.96	1.67	29.5	11.475	0.12	0.76	2261	-1.00E+10	6.52	3.22	0.57	-1.00E+10	-1.00E+10	-1.00E+10	-1.00E+10	-1.00E+10	-1.00E+10	-1.00E+10
							70.6	-1.00E+10	-1.00E+10	-1.00E+10	-1.00E+10	-1.00E+10	-1.00E+10	-1.00E+10	-1.00E+10	-1.00E+10	-1.00E+10	-1.00E+10	-1.00E+10	-1.00E+10	-1.00E+10	-1.00E+10	-1.00E+10	-1.00E+10	-1.00E+10	-1.00E+10
							70.6	-1.00E+10	-1.00E+10	-1.00E+10	-1.00E+10	-1.00E+10	-1.00E+10	-1.00E+10	-1.00E+10	-1.00E+10	-1.00E+10	-1.00E+10	-1.00E+10	-1.00E+10	-1.00E+10	-1.00E+10	-1.00E+10	-1.00E+10	-1.00E+10	-1.00E+10
							74.8	-1.00E+10	-1.00E+10	-1.00E+10	-1.00E+10	-1.00E+10	-1.00E+10	-1.00E+10	-1.00E+10	-1.00E+10	-1.00E+10	-1.00E+10	-1.00E+10	-1.00E+10	-1.00E+10	-1.00E+10	-1.00E+10	-1.00E+10	-1.00E+10	-1.00E+10
							74.8	-1.00E+10	312.62	1.73	32.22	12.455	0.09	0.51	2268	-1.00E+10	6.54	3.23	0.57	-1.00E+10	-1.00E+10	-1.00E+10	-1.00E+10	-1.00E+10	-1.00E+10	-1.00E+10
							99.6	-1.00E+10	305.14	1.935	40.685	15.195	0.07	0.3	2272.2	-1.00E+10	6.42	3.36	0.62	-1.00E+10	-1.00E+10	-1.00E+10	-1.00E+10	-1.00E+10	-1.00E+10	-1.00E+10
							99.6	-1.00E+10	305	1.945	41.23	15.205	0.075	0.38	2273.8	-1.00E+10	6.63	3.36	0.62	-1.00E+10	-1.00E+10	-1.00E+10	-1.00E+10	-1.00E+10	-1.00E+10	-1.00E+10
							99.7	-1.00E+10	-1.00E+10	-1.00E+10	-1.00E+10	-1.00E+10	-1.00E+10	-1.00E+10	-1.00E+10	-1.00E+10	-1.00E+10	-1.00E+10	-1.00E+10	-1.00E+10	-1.00E+10	-1.00E+10	-1.00E+10	-1.00E+10	-1.00E+10	-1.00E+10
							124.3	-1.00E+10	-1.00E+10	-1.00E+10	-1.00E+10	-1.00E+10	-1.00E+10	-1.00E+10	-1.00E+10	-1.00E+10	-1.00E+10	-1.00E+10	-1.00E+10	-1.00E+10	-1.00E+10	-1.00E+10	-1.00E+10	-1.00E+10	-1.00E+10	-1.00E+10
							124.4	-1.00E+10	-1.00E+10	-1.00E+10	-1.00E+10	-1.00E+10	-1.00E+10	-1.00E+10	-1.00E+10	-1.00E+10	-1.00E+10	-1.00E+10	-1.00E+10	-1.00E+10	-1.00E+10	-1.00E+10	-1.00E+10	-1.00E+10	-1.00E+10	-1.00E+10
							124.4	-1.00E+10	287.03	1.6	28.775	13.865	0.03	0.04	2290.3	-1.00E+10	5.77	2.78	0.46	-1.00E+10	-1.00E+10	-1.00E+10	-1.00E+10	-1.00E+10	-1.00E+10	-1.00E+10
							131.5	-1.00E+10	-1.00E+10	1.6	28.735	14.305	0.025	0.02	-1.00E+10	-1.00E+10	-1.00E+10	-1.00E+10	-1.00E+10	-1.00E+10	-1.00E+10	-1.00E+10	-1.00E+10	-1.00E+10	-1.00E+10	-1.00E+10
							131.5	-1.00E+10	-1.00E+10	-1.00E+10	-1.00E+10	-1.00E+10	-1.00E+10	-1.00E+10	-1.00E+10	-1.00E+10	-1.00E+10	-1.00E+10	-1.00E+10	-1.00E+10	-1.00E+10	-1.00E+10	-1.00E+10	-1.00E+10	-1.00E+10	-1.00E+10
							135.1	-1.00E+10	251.56	1.625	30.35	15.03	0.035	0.01	2285.5	-1.00E+10	5.22	2.5	0.34	-1.00E+10	-1.00E+10	-1.00E+10	-1.00E+10	-1.00E+10	-1.00E+10	-1.00E+10
							135.2	-1.00E+10	-1.00E+10	-1.00E+10	-1.00E+10	-1.00E+10	-1.00E+10	-1.00E+10	-1.00E+10	-1.00E+10	-1.00E+10	-1.00E+10	-1.00E+10	-1.00E+10	-1.00E+10	-1.00E+10	-1.00E+10	-1.00E+10	-1.00E+10	-1.00E+10
							135.2	-1.00E+10	-1.00E+10	-1.00E+10	-1.00E+10	-1.00E+10	-1.00E+10	-1.00E+10	-1.00E+10	-1.00E+10	-1.00E+10	-1.00E+10	-1.00E+10	-1.00E+10	-1.00E+10	-1.00E+10	-1.00E+10	-1.00E+10	-1.00E+10	-1.00E+10
							149.9	-1.00E+10	266.44	1.155	17.675	13.405	0.005	0	2287.7	-1.00E+10	5.13	2.36	0.37	-1.00E+10	-1.00E+10	-1.00E+10	-1.00E+10	-1.00E+10	-1.00E+10	-1.00E+10
							174.2	-1.00E+10	266.01	1.06	15.48	13.445	0.005	0	2289.4	-1.00E+10	5.12	2.35	0.27	-1.00E+10	-1.00E+10	-1.00E+10	-1.00E+10	-1.00E+10	-1.00E+10	-1.00E+10
							198.9	-1.00E+10	263.67	1.055	17.115	13.73	0.03	0	2291.6	-1.00E+10	5.22	2.39	0.3	-1.00E+10	-1.00E+10	-1.00E+10	-1.00E+10	-1.00E+10	-1.00E+10	-1.00E+10
							211.2	-1.00E+10	263.585	1.055	17.28	13.75	0.035	-1.00E+10	-1.00E+10	-1.00E+10	5.19	2.39	0.27	-1.00E+10	-1.00E+10	-1.00E+10	-1.00E+10	-1.00E+10	-1.00E+10	-1.00E+10
MR04-05	A04132	B	2004-09-24T13:35	192.916	74.46	314	0	-1.00E+10	-1.00E+10	-1.00E+10	-1.00E+10	-1.00E+10	-1.00E+10	-1.00E+10	-1.00E+10	-1.00E+10	-1.00E+10	-1.00E+10	-1.00E+10	-1.00E+10	-1.00E+10	-1.00E+10	-1.00E+10	-1.00E+10	-1.00E+10	-1.00E+10
							4.9	-1.00E+10	-1.00E+10	-1.00E+10	-1.00E+10	-1.00E+10	-1.00E+10	-1.00E+10	-1.00E+10	-1.00E+10	-1.00E+10	-1.00E+10	-1.00E+10	-1.00E+10	-1.00E+10	-1.00E+10	-1.00E+10	-1.00E+10	-1.00E+10	-1.00E+10
							4.9	-1.00E+10	355.55	0.51	2.47	-0.035	-0.005	0.04	1903	-1.00E+10	-1.00E+10	-1.00E+10	-1.00E+10	-1.00E+10	-1.00E+10	-1.00E+10	-1.00E+10	-1.00E+10	-1.00E+10	-2.87
							10.4	-1.00E+10	-1.00E+10	0.56	3.05	-0.025	-0.005	0.03	2031.9	-1.00E+10	-1.00E+10	-1.00E+10	-1.00E+10	-1.00E+10	-1.00E+10	-1.00E+10	-1.00E+10	-1.00E+10	-1.00E+10	-1.54
[truncated: 1,071 more rows]
