# Supplementary material for: Atlantic-origin water extension into the Pacific Arctic induced an anomalous biogeochemical event
Source: Nat Commun. 2023 Nov 2;14:6235. doi: 10.1038/s41467-023-41960-w (PMC10622542; doi:10.1038/s41467-023-41960-w)
Supplement: Supplementary file 4 — Supplementary Data 1 [file 41467_2023_41960_MOESM4_ESM.zip › Mirai_Btl_2009.txt]

Cruise	Station	Type	yyyy-mm-ddThh:mm	Longitude [degrees_east]	Latitude [degrees_north]	Bot. Depth [m]	Depth [m]	Bottle Salinity	Dissolved Oxygen [~$m~#mol/kg]	Phosphate [~$m~#mol/kg]	Silicate [~$m~#mol/kg]	Nitrate [~$m~#mol/kg]	Nitrite [~$m~#mol/kg]	Ammonium [~$m~#mol/kg]	Total Alkalinity [~$m~#mol/kg]	DIC [~$m~#mol/kg]	CFC-11 [pmol/kg]	CFC-12 [pmol/kg]	CFC-113 [pmol/kg]	Chl-a [~$m~#g/L]	Chl-a >10 [~$m~#g/L]	Chl-a 2-10 [~$m~#g/L]	Chl-a 5-10 [~$m~#g/L]	Chl-a 2-5 [~$m~#g/L]	Chl-a 0.7-2 [~$m~#g/L]	O18O16[permill]
MR09-03	001_1	B	2009-09-10T03:20	191.499	65.667	52	0	30.084	292.55	0.782	9.47	0.17	0.05	0.67	2130.1	1992.9	-1.00E+10	-1.00E+10	-1.00E+10	1.25	-1.00E+10	-1.00E+10	-1.00E+10	-1.00E+10	-1.00E+10	-1.00E+10
							4.8	30.083	293.15	0.731	9	0.15	0.05	0.59	2130.7	1984.9	-1.00E+10	-1.00E+10	-1.00E+10	1.36	-1.00E+10	-1.00E+10	-1.00E+10	-1.00E+10	-1.00E+10	-1.00E+10
							10	30.5553	297.3	0.567	6.22	0.1	0.04	0.45	2137.5	1957.6	-1.00E+10	-1.00E+10	-1.00E+10	1.31	-1.00E+10	-1.00E+10	-1.00E+10	-1.00E+10	-1.00E+10	-1.00E+10
							19.2	31.3944	302.64	0.366	2.15	0.08	0.02	0.34	2147.5	1929.9	-1.00E+10	-1.00E+10	-1.00E+10	0.66	-1.00E+10	-1.00E+10	-1.00E+10	-1.00E+10	-1.00E+10	-1.00E+10
							34.4	31.9604	278.54	1.009	11.42	0.92	0.1	2.92	2186.1	2067.8	-1.00E+10	-1.00E+10	-1.00E+10	0.75	-1.00E+10	-1.00E+10	-1.00E+10	-1.00E+10	-1.00E+10	-1.00E+10
							48.5	31.9631	277.68	1.015	11.52	0.98	0.1	2.98	2187.2	2069.8	-1.00E+10	-1.00E+10	-1.00E+10	-1.00E+10	-1.00E+10	-1.00E+10	-1.00E+10	-1.00E+10	-1.00E+10	-1.00E+10
MR09-03	002_1	B	2009-09-11T03:19	191.998	70	51	0	31.1885	315.54	0.47	4.22	0.08	0.01	0.1	2172.5	1975.8	-1.00E+10	-1.00E+10	-1.00E+10	1.08	-1.00E+10	-1.00E+10	-1.00E+10	-1.00E+10	-1.00E+10	-1.00E+10
							5	31.153	316.23	0.438	4.12	0.08	0	0.1	2168.9	1973.7	-1.00E+10	-1.00E+10	-1.00E+10	0.96	-1.00E+10	-1.00E+10	-1.00E+10	-1.00E+10	-1.00E+10	-1.00E+10
							10	31.678	317.71	0.346	2.6	0.07	0	0.08	2189.3	1981.3	-1.00E+10	-1.00E+10	-1.00E+10	1.14	-1.00E+10	-1.00E+10	-1.00E+10	-1.00E+10	-1.00E+10	-1.00E+10
							14.9	-1.00E+10	318.25	0.303	1.72	0.13	0.01	0.14	2205.1	1985.7	-1.00E+10	-1.00E+10	-1.00E+10	0.87	-1.00E+10	-1.00E+10	-1.00E+10	-1.00E+10	-1.00E+10	-1.00E+10
							20.2	32.1618	318	0.294	1.68	0.12	0.01	0.18	2205.4	1988.5	-1.00E+10	-1.00E+10	-1.00E+10	0.66	-1.00E+10	-1.00E+10	-1.00E+10	-1.00E+10	-1.00E+10	-1.00E+10
							30.2	-1.00E+10	297.27	1.36	6.75	4.6	0.16	4.85	2210.2	2088.8	-1.00E+10	-1.00E+10	-1.00E+10	-1.00E+10	-1.00E+10	-1.00E+10	-1.00E+10	-1.00E+10	-1.00E+10	-1.00E+10
							34.9	32.2793	302.54	1.305	7.88	3.65	0.16	4.17	2213	2086.9	-1.00E+10	-1.00E+10	-1.00E+10	0.31	-1.00E+10	-1.00E+10	-1.00E+10	-1.00E+10	-1.00E+10	-1.00E+10
							45	32.2955	306.76	1.237	10.2	2.9	0.17	3.18	2214.8	2092.4	-1.00E+10	-1.00E+10	-1.00E+10	0.3	-1.00E+10	-1.00E+10	-1.00E+10	-1.00E+10	-1.00E+10	-1.00E+10
MR09-03	003_1	B	2009-09-11T14:30	191.998	71.999	53	0	31.5551	323.98	0.424	1.24	0.15	0.01	0.11	2167.3	1964	-1.00E+10	-1.00E+10	-1.00E+10	1.54	-1.00E+10	-1.00E+10	-1.00E+10	-1.00E+10	-1.00E+10	-1.00E+10
							5.2	31.422	325.83	0.395	1.39	0.07	0	0.07	2157.6	1961.2	-1.00E+10	-1.00E+10	-1.00E+10	1.28	-1.00E+10	-1.00E+10	-1.00E+10	-1.00E+10	-1.00E+10	-1.00E+10
							10.1	31.6598	322.57	0.373	1.24	0.08	0	0.07	2175.8	1966	-1.00E+10	-1.00E+10	-1.00E+10	1.12	-1.00E+10	-1.00E+10	-1.00E+10	-1.00E+10	-1.00E+10	-1.00E+10
							14.8	-1.00E+10	319.9	0.421	1.23	0.2	0.01	0.16	2178.3	1975.1	-1.00E+10	-1.00E+10	-1.00E+10	1.06	-1.00E+10	-1.00E+10	-1.00E+10	-1.00E+10	-1.00E+10	-1.00E+10
							20.4	31.7762	319.42	0.443	1.22	0.18	0.02	0.13	2181.5	1974.5	-1.00E+10	-1.00E+10	-1.00E+10	0.99	-1.00E+10	-1.00E+10	-1.00E+10	-1.00E+10	-1.00E+10	-1.00E+10
							30.5	-1.00E+10	282.15	1.577	7.87	4.58	0.24	4.31	-1.00E+10	2132.8	-1.00E+10	-1.00E+10	-1.00E+10	-1.00E+10	-1.00E+10	-1.00E+10	-1.00E+10	-1.00E+10	-1.00E+10	-1.00E+10
							34.5	32.4103	283.14	1.576	7.78	4.6	0.23	4.42	2226.9	2129.5	-1.00E+10	-1.00E+10	-1.00E+10	0.23	-1.00E+10	-1.00E+10	-1.00E+10	-1.00E+10	-1.00E+10	-1.00E+10
							39.3	32.4067	280.89	1.583	8.1	4.62	0.24	4.41	2226.1	2130.2	-1.00E+10	-1.00E+10	-1.00E+10	0.25	-1.00E+10	-1.00E+10	-1.00E+10	-1.00E+10	-1.00E+10	-1.00E+10
MR09-03	004_1	B	2009-09-11T20:50	192.025	72.992	67	0	29.2794	351.53	0.515	2.74	0.09	0	0.11	2028.5	1880.8	-1.00E+10	-1.00E+10	-1.00E+10	0.25	0.09	0.08	0.03	0.05	0.08	-1.00E+10
							4.8	29.2989	352.03	0.495	2.72	0.08	0	0.07	2029.3	1880.5	-1.00E+10	-1.00E+10	-1.00E+10	-1.00E+10	-1.00E+10	-1.00E+10	-1.00E+10	-1.00E+10	-1.00E+10	-1.00E+10
							9.7	30.2741	350.37	0.53	2.91	0.07	0	0.02	2085.1	1919.9	-1.00E+10	-1.00E+10	-1.00E+10	-1.00E+10	-1.00E+10	-1.00E+10	-1.00E+10	-1.00E+10	-1.00E+10	-1.00E+10
							12	-1.00E+10	366.31	0.587	3.86	0.19	0	0.09	-1.00E+10	1942.2	-1.00E+10	-1.00E+10	-1.00E+10	0.52	0.27	0.22	0.09	0.13	0.07	-1.00E+10
							12.2	-1.00E+10	357.84	0.557	3.31	0.08	0	0.05	-1.00E+10	-1.00E+10	-1.00E+10	-1.00E+10	-1.00E+10	0.51	0.26	0.24	0.11	0.13	0.1	-1.00E+10
							19.2	31.7884	428.22	0.702	7.15	0.06	0	0.01	2188.2	2002.6	-1.00E+10	-1.00E+10	-1.00E+10	-1.00E+10	-1.00E+10	-1.00E+10	-1.00E+10	-1.00E+10	-1.00E+10	-1.00E+10
							22.6	-1.00E+10	429.4	1.004	7.73	2	0.03	0.23	-1.00E+10	2073.1	-1.00E+10	-1.00E+10	-1.00E+10	0.26	0.15	0.06	0.02	0.04	0.05	-1.00E+10
							29.6	-1.00E+10	267.31	2.133	13.1	13.38	0.08	1.96	-1.00E+10	2205.7	-1.00E+10	-1.00E+10	-1.00E+10	0.54	0.55	0.04	0.02	0.02	0.01	-1.00E+10
							35	32.7204	257.65	2.26	20.65	14.12	0.09	2.82	2241.6	2213.6	-1.00E+10	-1.00E+10	-1.00E+10	-1.00E+10	-1.00E+10	-1.00E+10	-1.00E+10	-1.00E+10	-1.00E+10	-1.00E+10
							35.1	-1.00E+10	257.05	2.271	23.24	13.84	0.09	3.11	-1.00E+10	2215.3	-1.00E+10	-1.00E+10	-1.00E+10	0.33	0.27	0.05	0.03	0.02	0.01	-1.00E+10
							41.7	-1.00E+10	255.07	2.314	30.5	13.52	0.12	3.58	-1.00E+10	2218.7	-1.00E+10	-1.00E+10	-1.00E+10	0.31	0.25	0.06	0.03	0.03	0.01	-1.00E+10
							46.1	-1.00E+10	252.36	2.363	34.07	13.72	0.12	3.66	-1.00E+10	2222.5	-1.00E+10	-1.00E+10	-1.00E+10	0.25	0.15	0.06	0.04	0.02	0.01	-1.00E+10
							48.8	-1.00E+10	250.28	2.404	35.58	13.88	0.13	3.76	-1.00E+10	2225.1	-1.00E+10	-1.00E+10	-1.00E+10	-1.00E+10	-1.00E+10	-1.00E+10	-1.00E+10	-1.00E+10	-1.00E+10	-1.00E+10
							49	32.7779	251.5	2.391	35.06	13.76	0.13	3.74	2248.1	2223.7	-1.00E+10	-1.00E+10	-1.00E+10	-1.00E+10	-1.00E+10	-1.00E+10	-1.00E+10	-1.00E+10	-1.00E+10	-1.00E+10
							57.1	32.8138	244.43	2.494	39.5	14.12	0.15	4.05	2251.6	2237.1	-1.00E+10	-1.00E+10	-1.00E+10	-1.00E+10	-1.00E+10	-1.00E+10	-1.00E+10	-1.00E+10	-1.00E+10	-1.00E+10
MR09-03	005_1	B	2009-09-12T03:32	191.993	74.001	201	0	27.4374	350.5	0.535	3.39	0.72	0	0.18	2002.2	1891.3	-1.00E+10	-1.00E+10	-1.00E+10	0.22	-1.00E+10	-1.00E+10	-1.00E+10	-1.00E+10	-1.00E+10	-1.00E+10
							5.2	27.4209	350.43	0.51	3.39	0.06	0	0.04	2000.3	1891.1	-1.00E+10	-1.00E+10	-1.00E+10	0.27	-1.00E+10	-1.00E+10	-1.00E+10	-1.00E+10	-1.00E+10	-1.00E+10
							10.3	27.4875	351.19	0.519	3.44	0.06	0	0.04	2004	1893.9	-1.00E+10	-1.00E+10	-1.00E+10	0.28	-1.00E+10	-1.00E+10	-1.00E+10	-1.00E+10	-1.00E+10	-1.00E+10
							20.1	30.2134	381.82	0.591	3.28	0.06	0	0.08	2139.1	1983.1	-1.00E+10	-1.00E+10	-1.00E+10	0.28	-1.00E+10	-1.00E+10	-1.00E+10	-1.00E+10	-1.00E+10	-1.00E+10
							22.6	-1.00E+10	373.87	0.804	5.67	1.21	0.04	0.32	-1.00E+10	-1.00E+10	-1.00E+10	-1.00E+10	-1.00E+10	0.38	-1.00E+10	-1.00E+10	-1.00E+10	-1.00E+10	-1.00E+10	-1.00E+10
							34.5	31.7913	366.16	1.079	10.29	3.57	0.04	0.49	2210.5	2082.3	-1.00E+10	-1.00E+10	-1.00E+10	0.13	-1.00E+10	-1.00E+10	-1.00E+10	-1.00E+10	-1.00E+10	-1.00E+10
							49.2	32.2808	319.2	1.537	21.65	9.91	0.05	0.27	2227.8	2144.4	-1.00E+10	-1.00E+10	-1.00E+10	0.04	-1.00E+10	-1.00E+10	-1.00E+10	-1.00E+10	-1.00E+10	-1.00E+10
							74.2	-1.00E+10	297.47	1.817	34	14.16	0.08	0.63	2257.1	2204.6	-1.00E+10	-1.00E+10	-1.00E+10	0.01	-1.00E+10	-1.00E+10	-1.00E+10	-1.00E+10	-1.00E+10	-1.00E+10
							99.7	32.9916	294.45	2.014	42.45	16.47	0.09	0.85	2262.8	2215.1	-1.00E+10	-1.00E+10	-1.00E+10	0.02	-1.00E+10	-1.00E+10	-1.00E+10	-1.00E+10	-1.00E+10	-1.00E+10
							123.3	-1.00E+10	252.8	2.373	54.84	19.35	0.05	0.61	2268.7	2253.6	-1.00E+10	-1.00E+10	-1.00E+10	-1.00E+10	-1.00E+10	-1.00E+10	-1.00E+10	-1.00E+10	-1.00E+10	-1.00E+10
							126	-1.00E+10	284.85	2.032	45.03	17.11	0.06	0.61	-1.00E+10	-1.00E+10	-1.00E+10	-1.00E+10	-1.00E+10	-1.00E+10	-1.00E+10	-1.00E+10	-1.00E+10	-1.00E+10	-1.00E+10	-1.00E+10
							148	-1.00E+10	280.42	1.539	27.99	15.03	0.04	0.04	2291.4	2218.1	-1.00E+10	-1.00E+10	-1.00E+10	0.03	-1.00E+10	-1.00E+10	-1.00E+10	-1.00E+10	-1.00E+10	-1.00E+10
							173.2	-1.00E+10	267.03	1.164	17.7	13.8	0.02	0.03	2288.4	2187.6	-1.00E+10	-1.00E+10	-1.00E+10	0.02	-1.00E+10	-1.00E+10	-1.00E+10	-1.00E+10	-1.00E+10	-1.00E+10
							186.2	34.6685	267.41	1.058	15.18	13.65	0.02	0.01	2290.9	2178.7	-1.00E+10	-1.00E+10	-1.00E+10	-1.00E+10	-1.00E+10	-1.00E+10	-1.00E+10	-1.00E+10	-1.00E+10	-1.00E+10
MR09-03	006_1	B	2009-09-12T09:49	188.999	74.597	226	0	27.2168	365.52	0.595	2.6	0.14	0	0.11	1961.9	1866.3	-1.00E+10	-1.00E+10	-1.00E+10	-1.00E+10	-1.00E+10	-1.00E+10	-1.00E+10	-1.00E+10	-1.00E+10	-1.00E+10
							5.3	27.2513	365.36	0.579	2.63	0.03	0	0.04	1964.4	1869	-1.00E+10	-1.00E+10	-1.00E+10	-1.00E+10	-1.00E+10	-1.00E+10	-1.00E+10	-1.00E+10	-1.00E+10	-1.00E+10
							10.4	27.4706	364.01	0.584	2.63	0.05	0	0.02	1981.8	1881.5	-1.00E+10	-1.00E+10	-1.00E+10	-1.00E+10	-1.00E+10	-1.00E+10	-1.00E+10	-1.00E+10	-1.00E+10	-1.00E+10
							20	28.5646	372.57	0.611	2.7	0.02	0	0.02	2051.8	1935.8	-1.00E+10	-1.00E+10	-1.00E+10	-1.00E+10	-1.00E+10	-1.00E+10	-1.00E+10	-1.00E+10	-1.00E+10	-1.00E+10
							34.8	31.3273	398.34	0.889	5.02	0.42	0.02	0.11	2187.4	2049.5	-1.00E+10	-1.00E+10	-1.00E+10	-1.00E+10	-1.00E+10	-1.00E+10	-1.00E+10	-1.00E+10	-1.00E+10	-1.00E+10
							40.1	-1.00E+10	368.67	1.209	11.25	3.72	0.05	0.65	-1.00E+10	-1.00E+10	-1.00E+10	-1.00E+10	-1.00E+10	-1.00E+10	-1.00E+10	-1.00E+10	-1.00E+10	-1.00E+10	-1.00E+10	-1.00E+10
							49.9	-1.00E+10	328.42	1.592	21.07	8.69	0.08	1.26	2219.4	2136.8	-1.00E+10	-1.00E+10	-1.00E+10	-1.00E+10	-1.00E+10	-1.00E+10	-1.00E+10	-1.00E+10	-1.00E+10	-1.00E+10
							67.9	-1.00E+10	307.77	2.056	38.81	15.16	0.09	1.52	2234	2178.5	-1.00E+10	-1.00E+10	-1.00E+10	-1.00E+10	-1.00E+10	-1.00E+10	-1.00E+10	-1.00E+10	-1.00E+10	-1.00E+10
							74.9	-1.00E+10	295.95	2.013	37.01	15.39	0.09	0.93	2239.7	2188.4	-1.00E+10	-1.00E+10	-1.00E+10	-1.00E+10	-1.00E+10	-1.00E+10	-1.00E+10	-1.00E+10	-1.00E+10	-1.00E+10
							99.4	32.9833	288.16	2.191	44.28	18.35	0.13	0.24	2255.3	2216	-1.00E+10	-1.00E+10	-1.00E+10	-1.00E+10	-1.00E+10	-1.00E+10	-1.00E+10	-1.00E+10	-1.00E+10	-1.00E+10
							124.4	-1.00E+10	285.65	1.946	39.34	17.06	0.05	0.05	2275.8	2227.2	-1.00E+10	-1.00E+10	-1.00E+10	-1.00E+10	-1.00E+10	-1.00E+10	-1.00E+10	-1.00E+10	-1.00E+10	-1.00E+10
							149.2	-1.00E+10	268.38	1.459	25.27	14.6	0.01	0.03	2286.8	2211.7	-1.00E+10	-1.00E+10	-1.00E+10	-1.00E+10	-1.00E+10	-1.00E+10	-1.00E+10	-1.00E+10	-1.00E+10	-1.00E+10
							172.8	-1.00E+10	249.92	1.3	23.44	14.28	0.01	0.02	2286.1	2198.5	-1.00E+10	-1.00E+10	-1.00E+10	-1.00E+10	-1.00E+10	-1.00E+10	-1.00E+10	-1.00E+10	-1.00E+10	-1.00E+10
							198.4	-1.00E+10	243.88	1.104	20.91	13.98	0.02	0.02	2289.4	2198	-1.00E+10	-1.00E+10	-1.00E+10	-1.00E+10	-1.00E+10	-1.00E+10	-1.00E+10	-1.00E+10	-1.00E+10	-1.00E+10
							214.6	34.7097	242.16	1.097	21.27	13.99	0.02	0.01	2291.1	2200.5	-1.00E+10	-1.00E+10	-1.00E+10	-1.00E+10	-1.00E+10	-1.00E+10	-1.00E+10	-1.00E+10	-1.00E+10	-1.00E+10
MR09-03	007_1	B	2009-09-12T14:58	187.597	75	369	0	26.6438	380.72	0.648	3.02	0.22	0.02	0.16	1915.5	1835.9	-1.00E+10	-1.00E+10	-1.00E+10	0.07	-1.00E+10	-1.00E+10	-1.00E+10	-1.00E+10	-1.00E+10	-1.00E+10
							4.8	26.6297	381.23	0.594	3.02	0.06	0	0.1	1916.3	1835.3	-1.00E+10	-1.00E+10	-1.00E+10	0.06	-1.00E+10	-1.00E+10	-1.00E+10	-1.00E+10	-1.00E+10	-1.00E+10
							9.6	26.6515	381.26	0.598	2.95	0.06	0	0.05	1915.3	1836.9	-1.00E+10	-1.00E+10	-1.00E+10	0.07	-1.00E+10	-1.00E+10	-1.00E+10	-1.00E+10	-1.00E+10	-1.00E+10
							19.9	28.7722	401.92	0.657	3.18	0.06	0	0.04	2062.3	1970.3	-1.00E+10	-1.00E+10	-1.00E+10	0.21	-1.00E+10	-1.00E+10	-1.00E+10	-1.00E+10	-1.00E+10	-1.00E+10
							34.7	30.6551	392.77	0.799	4.92	0.1	0.08	0.04	2163.8	2031.1	-1.00E+10	-1.00E+10	-1.00E+10	0.33	-1.00E+10	-1.00E+10	-1.00E+10	-1.00E+10	-1.00E+10	-1.00E+10
							39.6	-1.00E+10	374.29	0.976	7.9	1.74	0.43	0.04	-1.00E+10	-1.00E+10	-1.00E+10	-1.00E+10	-1.00E+10	0.44	-1.00E+10	-1.00E+10	-1.00E+10	-1.00E+10	-1.00E+10	-1.00E+10
							49.1	31.5169	358.07	1.103	10.53	3.71	0.3	0.03	2195.4	2081.3	-1.00E+10	-1.00E+10	-1.00E+10	0.39	-1.00E+10	-1.00E+10	-1.00E+10	-1.00E+10	-1.00E+10	-1.00E+10
							74	-1.00E+10	315.5	1.603	23.89	10.43	0.06	0.41	2220.4	2144.1	-1.00E+10	-1.00E+10	-1.00E+10	0.06	-1.00E+10	-1.00E+10	-1.00E+10	-1.00E+10	-1.00E+10	-1.00E+10
							99.1	-1.00E+10	295.51	1.721	27.24	13.02	0.02	0.06	2239.5	2176.3	-1.00E+10	-1.00E+10	-1.00E+10	0.01	-1.00E+10	-1.00E+10	-1.00E+10	-1.00E+10	-1.00E+10	-1.00E+10
							124.1	-1.00E+10	290.63	1.898	34.59	15.65	0.01	0.03	2255	2200.7	-1.00E+10	-1.00E+10	-1.00E+10	-1.00E+10	-1.00E+10	-1.00E+10	-1.00E+10	-1.00E+10	-1.00E+10	-1.00E+10
							149.1	33.1729	278.2	1.973	37.49	17.36	0.01	0.03	2267.2	2221.5	-1.00E+10	-1.00E+10	-1.00E+10	0.01	-1.00E+10	-1.00E+10	-1.00E+10	-1.00E+10	-1.00E+10	-1.00E+10
							173	-1.00E+10	276.96	1.653	29.82	15.16	0.01	0.02	2285.9	2224.2	-1.00E+10	-1.00E+10	-1.00E+10	-1.00E+10	-1.00E+10	-1.00E+10	-1.00E+10	-1.00E+10	-1.00E+10	-1.00E+10
							197.9	34.1736	265.76	1.334	22.52	14.15	0.01	0.04	2287	2203.6	-1.00E+10	-1.00E+10	-1.00E+10	0	-1.00E+10	-1.00E+10	-1.00E+10	-1.00E+10	-1.00E+10	-1.00E+10
							247.3	-1.00E+10	215.64	1.259	28.88	14.34	0.01	0.06	2285.2	2218.7	-1.00E+10	-1.00E+10	-1.00E+10	-1.00E+10	-1.00E+10	-1.00E+10	-1.00E+10	-1.00E+10	-1.00E+10	-1.00E+10
							247.4	-1.00E+10	216.04	1.246	28.79	14.34	0.01	0.02	2286.3	2221.5	-1.00E+10	-1.00E+10	-1.00E+10	-1.00E+10	-1.00E+10	-1.00E+10	-1.00E+10	-1.00E+10	-1.00E+10	-1.00E+10
							297.3	34.7316	259.72	0.969	14.9	13.24	0.01	0.02	2289.6	2186.8	-1.00E+10	-1.00E+10	-1.00E+10	-1.00E+10	-1.00E+10	-1.00E+10	-1.00E+10	-1.00E+10	-1.00E+10	-1.00E+10
							358.1	34.8294	270.36	0.977	14.39	13.44	0.02	0.03	-1.00E+10	-1.00E+10	-1.00E+10	-1.00E+10	-1.00E+10	-1.00E+10	-1.00E+10	-1.00E+10	-1.00E+10	-1.00E+10	-1.00E+10	-1.00E+10
MR09-03	008_1	B	2009-09-12T18:13	187.033	75.25	445	0	26.58	378.18	0.668	3.12	0.16	0.02	0.04	1913.8	1833.5	-1.00E+10	-1.00E+10	-1.00E+10	0.07	-1.00E+10	-1.00E+10	-1.00E+10	-1.00E+10	-1.00E+10	-1.00E+10
							4.8	26.5823	379.54	0.601	3	0.09	0	0.04	1910.1	1833.5	-1.00E+10	-1.00E+10	-1.00E+10	0.08	-1.00E+10	-1.00E+10	-1.00E+10	-1.00E+10	-1.00E+10	-1.00E+10
							9.8	26.7007	380.8	0.599	3	0.06	0	0.04	1919.5	1841.3	-1.00E+10	-1.00E+10	-1.00E+10	0.09	-1.00E+10	-1.00E+10	-1.00E+10	-1.00E+10	-1.00E+10	-1.00E+10
							20.2	27.9936	390.93	0.648	3.13	0.06	0	0.01	1995.8	1912.9	-1.00E+10	-1.00E+10	-1.00E+10	0.14	-1.00E+10	-1.00E+10	-1.00E+10	-1.00E+10	-1.00E+10	-1.00E+10
							33.9	30.2887	394.05	0.754	4.24	0.08	0.01	0.01	2143.3	2017.1	-1.00E+10	-1.00E+10	-1.00E+10	0.25	-1.00E+10	-1.00E+10	-1.00E+10	-1.00E+10	-1.00E+10	-1.00E+10
							49.6	31.3462	368.24	0.996	8.28	2.13	0.37	0.07	2192	2068.4	-1.00E+10	-1.00E+10	-1.00E+10	0.37	-1.00E+10	-1.00E+10	-1.00E+10	-1.00E+10	-1.00E+10	-1.00E+10
							57.1	-1.00E+10	335.31	1.283	14.19	6.62	0.02	0.04	-1.00E+10	-1.00E+10	-1.00E+10	-1.00E+10	-1.00E+10	0.24	-1.00E+10	-1.00E+10	-1.00E+10	-1.00E+10	-1.00E+10	-1.00E+10
							74.1	-1.00E+10	313.43	1.495	20.15	9.72	0.01	0.02	2213.6	2132.6	-1.00E+10	-1.00E+10	-1.00E+10	0.07	-1.00E+10	-1.00E+10	-1.00E+10	-1.00E+10	-1.00E+10	-1.00E+10
							99.1	-1.00E+10	300.7	1.675	25.46	12.28	0.01	0.01	2229.5	2166.9	-1.00E+10	-1.00E+10	-1.00E+10	0.02	-1.00E+10	-1.00E+10	-1.00E+10	-1.00E+10	-1.00E+10	-1.00E+10
							123.8	-1.00E+10	279.15	1.828	29.77	14.29	0.01	0.03	2248.3	2200.3	-1.00E+10	-1.00E+10	-1.00E+10	-1.00E+10	-1.00E+10	-1.00E+10	-1.00E+10	-1.00E+10	-1.00E+10	-1.00E+10
							148.1	-1.00E+10	281.23	2.015	38.1	17.48	0.01	0.02	2262.1	2222.1	-1.00E+10	-1.00E+10	-1.00E+10	0.01	-1.00E+10	-1.00E+10	-1.00E+10	-1.00E+10	-1.00E+10	-1.00E+10
							172.8	-1.00E+10	276.55	1.755	32.37	15.72	0	0.02	2282.8	2230.7	-1.00E+10	-1.00E+10	-1.00E+10	-1.00E+10	-1.00E+10	-1.00E+10	-1.00E+10	-1.00E+10	-1.00E+10	-1.00E+10
							197.4	34.0831	267.4	1.434	24.34	14.5	0.01	0.02	2287.2	2213.2	-1.00E+10	-1.00E+10	-1.00E+10	0.01	-1.00E+10	-1.00E+10	-1.00E+10	-1.00E+10	-1.00E+10	-1.00E+10
							247	-1.00E+10	218.88	1.285	28.23	14.36	0.01	0.02	2283.9	2223	-1.00E+10	-1.00E+10	-1.00E+10	-1.00E+10	-1.00E+10	-1.00E+10	-1.00E+10	-1.00E+10	-1.00E+10	-1.00E+10
							251.8	-1.00E+10	221.2	1.235	27.14	14.15	0.01	0.02	2284.4	2220	-1.00E+10	-1.00E+10	-1.00E+10	-1.00E+10	-1.00E+10	-1.00E+10	-1.00E+10	-1.00E+10	-1.00E+10	-1.00E+10
							296.5	34.6985	237.77	1.058	21.52	13.78	0.01	0.02	2291.8	2208.8	-1.00E+10	-1.00E+10	-1.00E+10	-1.00E+10	-1.00E+10	-1.00E+10	-1.00E+10	-1.00E+10	-1.00E+10	-1.00E+10
							395.4	-1.00E+10	283.47	0.924	11.2	12.95	0.01	0.01	2297.5	2174.1	-1.00E+10	-1.00E+10	-1.00E+10	-1.00E+10	-1.00E+10	-1.00E+10	-1.00E+10	-1.00E+10	-1.00E+10	-1.00E+10
MR09-03	009_2	B	2009-09-13T10:51	188.972	75.339	685	0	26.6808	380.85	0.632	3.2	0.08	0	0.1	1916.5	1840.5	-1.00E+10	-1.00E+10	-1.00E+10	0.08	-1.00E+10	-1.00E+10	-1.00E+10	-1.00E+10	-1.00E+10	-1.00E+10
							4.7	26.6747	381.52	0.606	3.13	0.06	0	0.06	1916.8	1840.5	-1.00E+10	-1.00E+10	-1.00E+10	0.07	-1.00E+10	-1.00E+10	-1.00E+10	-1.00E+10	-1.00E+10	-1.00E+10
							9.9	26.6785	381.81	0.609	3.15	0.04	0	0.04	1917.4	1840.3	-1.00E+10	-1.00E+10	-1.00E+10	0.07	-1.00E+10	-1.00E+10	-1.00E+10	-1.00E+10	-1.00E+10	-1.00E+10
							19.8	28.6853	399.64	0.662	3.52	0.03	0	0.03	2053.2	1950.7	-1.00E+10	-1.00E+10	-1.00E+10	0.2	-1.00E+10	-1.00E+10	-1.00E+10	-1.00E+10	-1.00E+10	-1.00E+10
							34.2	30.259	396.03	0.739	4.26	0.04	0	0.03	2144	2016.3	-1.00E+10	-1.00E+10	-1.00E+10	0.27	-1.00E+10	-1.00E+10	-1.00E+10	-1.00E+10	-1.00E+10	-1.00E+10
							42.3	-1.00E+10	380.71	0.915	7.01	1.11	0.22	0.02	-1.00E+10	-1.00E+10	-1.00E+10	-1.00E+10	-1.00E+10	0.45	-1.00E+10	-1.00E+10	-1.00E+10	-1.00E+10	-1.00E+10	-1.00E+10
							49.5	31.3388	370.04	1.001	8.35	1.82	0.51	0	2192.6	2072	-1.00E+10	-1.00E+10	-1.00E+10	0.37	-1.00E+10	-1.00E+10	-1.00E+10	-1.00E+10	-1.00E+10	-1.00E+10
							74	-1.00E+10	314.83	1.538	21.21	10.06	0.03	-0.01	2216.7	2140	-1.00E+10	-1.00E+10	-1.00E+10	0.09	-1.00E+10	-1.00E+10	-1.00E+10	-1.00E+10	-1.00E+10	-1.00E+10
							99	-1.00E+10	298.39	1.753	28.34	13.31	0.03	0.12	2235.1	2175.9	-1.00E+10	-1.00E+10	-1.00E+10	0.03	-1.00E+10	-1.00E+10	-1.00E+10	-1.00E+10	-1.00E+10	-1.00E+10
							123.5	32.8016	282.63	1.839	31.1	14.78	0.01	0.12	2251.5	2204.4	-1.00E+10	-1.00E+10	-1.00E+10	-1.00E+10	-1.00E+10	-1.00E+10	-1.00E+10	-1.00E+10	-1.00E+10	-1.00E+10
							148.1	-1.00E+10	287.35	1.981	37.68	17.15	0.01	0.09	2262	2218	-1.00E+10	-1.00E+10	-1.00E+10	0.01	-1.00E+10	-1.00E+10	-1.00E+10	-1.00E+10	-1.00E+10	-1.00E+10
							172.8	-1.00E+10	284.63	1.784	34.13	16.09	0	0.08	2280.6	2226.2	-1.00E+10	-1.00E+10	-1.00E+10	-1.00E+10	-1.00E+10	-1.00E+10	-1.00E+10	-1.00E+10	-1.00E+10	-1.00E+10
							197.8	-1.00E+10	269.35	1.397	23.69	14.39	0.01	0.06	2287	2210.2	-1.00E+10	-1.00E+10	-1.00E+10	0.01	-1.00E+10	-1.00E+10	-1.00E+10	-1.00E+10	-1.00E+10	-1.00E+10
							247	-1.00E+10	267.11	1.012	14.18	13.42	0	0.05	2290.2	2182	-1.00E+10	-1.00E+10	-1.00E+10	-1.00E+10	-1.00E+10	-1.00E+10	-1.00E+10	-1.00E+10	-1.00E+10	-1.00E+10
							260.9	-1.00E+10	268.39	0.983	13.5	13.32	0	0.06	2290.4	2179.4	-1.00E+10	-1.00E+10	-1.00E+10	-1.00E+10	-1.00E+10	-1.00E+10	-1.00E+10	-1.00E+10	-1.00E+10	-1.00E+10
							296	34.7657	275.83	0.929	11.07	13.11	0	0.06	2292.5	2173.3	-1.00E+10	-1.00E+10	-1.00E+10	-1.00E+10	-1.00E+10	-1.00E+10	-1.00E+10	-1.00E+10	-1.00E+10	-1.00E+10
							395.9	-1.00E+10	290.82	0.885	8.08	12.76	0	-1.00E+10	2295.7	2163	-1.00E+10	-1.00E+10	-1.00E+10	-1.00E+10	-1.00E+10	-1.00E+10	-1.00E+10	-1.00E+10	-1.00E+10	-1.00E+10
MR09-03	010_1	B	2009-09-13T21:37	189.094	74.599	225	0	27.5673	362.55	0.607	2.69	0.21	0	0.12	1991.4	1896	-1.00E+10	-1.00E+10	-1.00E+10	0.11	0.01	0.03	0.01	0.02	0.07	-1.00E+10
							4.8	27.868	361.87	0.596	2.68	0.06	0	0.06	2012.7	1910.9	-1.00E+10	-1.00E+10	-1.00E+10	-1.00E+10	-1.00E+10	-1.00E+10	-1.00E+10	-1.00E+10	-1.00E+10	-1.00E+10
							6.9	-1.00E+10	361.71	0.591	2.67	0.06	0	0.04	-1.00E+10	-1.00E+10	-1.00E+10	-1.00E+10	-1.00E+10	0.16	0.02	0.03	0.01	0.02	0.09	-1.00E+10
							9.9	27.8386	361.95	0.593	2.69	0.06	0	0.04	2010.5	1909.3	-1.00E+10	-1.00E+10	-1.00E+10	-1.00E+10	-1.00E+10	-1.00E+10	-1.00E+10	-1.00E+10	-1.00E+10	-1.00E+10
							14.7	-1.00E+10	359.9	0.6	2.75	0.06	0	0.02	-1.00E+10	1935.1	-1.00E+10	-1.00E+10	-1.00E+10	0.18	0.02	0.03	0.01	0.02	0.12	-1.00E+10
							19.4	28.4062	359.41	0.596	2.71	0.05	0	0.02	2050	1936.8	-1.00E+10	-1.00E+10	-1.00E+10	-1.00E+10	-1.00E+10	-1.00E+10	-1.00E+10	-1.00E+10	-1.00E+10	-1.00E+10
							25.5	-1.00E+10	388.48	0.696	3.21	0.09	0	0.05	-1.00E+10	2018.4	-1.00E+10	-1.00E+10	-1.00E+10	0.28	0.03	0.03	0.01	0.02	0.2	-1.00E+10
							33.4	-1.00E+10	390.3	0.852	4.37	0.69	0.03	0.19	-1.00E+10	2050.1	-1.00E+10	-1.00E+10	-1.00E+10	0.24	0.05	0.03	0.01	0.02	0.15	-1.00E+10
							34.4	31.0993	391.41	0.855	4.29	0.61	0.03	0.21	2186.7	2051.6	-1.00E+10	-1.00E+10	-1.00E+10	-1.00E+10	-1.00E+10	-1.00E+10	-1.00E+10	-1.00E+10	-1.00E+10	-1.00E+10
							39.4	-1.00E+10	368.56	1.166	10.05	3.27	0.06	0.64	-1.00E+10	-1.00E+10	-1.00E+10	-1.00E+10	-1.00E+10	0.16	0.15	0.03	0.01	0.02	0.05	-1.00E+10
							41.2	-1.00E+10	376.79	1.14	10.37	3.04	0.05	0.68	-1.00E+10	2088.5	-1.00E+10	-1.00E+10	-1.00E+10	0.15	0.08	0.03	0.01	0.02	0.03	-1.00E+10
							49.3	32.18	328.6	1.6	22.19	8.91	0.08	1.28	2220.5	2141.3	-1.00E+10	-1.00E+10	-1.00E+10	-1.00E+10	-1.00E+10	-1.00E+10	-1.00E+10	-1.00E+10	-1.00E+10	-1.00E+10
							49.3	-1.00E+10	322.35	1.676	26.05	10.34	0.09	1.2	-1.00E+10	2151.3	-1.00E+10	-1.00E+10	-1.00E+10	0.09	0.07	0.02	0.01	0.01	0.01	-1.00E+10
							64.2	-1.00E+10	304.37	1.843	32.34	13.59	0.09	0.74	-1.00E+10	2179	-1.00E+10	-1.00E+10	-1.00E+10	0.06	0.04	0.02	0.01	0.01	0.01	-1.00E+10
							73.8	-1.00E+10	293.05	1.891	33.41	14.89	0.09	0.23	2246.7	2196.1	-1.00E+10	-1.00E+10	-1.00E+10	-1.00E+10	-1.00E+10	-1.00E+10	-1.00E+10	-1.00E+10	-1.00E+10	-1.00E+10
							98.8	32.9803	289.55	2.114	41.71	17.91	0.05	0.08	2257.4	2215.4	-1.00E+10	-1.00E+10	-1.00E+10	0.04	0.02	0.02	0.01	0.01	0	-1.00E+10
							123.6	-1.00E+10	289.82	1.918	38.3	17.01	0.04	0.05	2278.4	2227.9	-1.00E+10	-1.00E+10	-1.00E+10	-1.00E+10	-1.00E+10	-1.00E+10	-1.00E+10	-1.00E+10	-1.00E+10	-1.00E+10
							148.4	-1.00E+10	267.62	1.473	25.8	14.63	0.01	0.03	2286.8	2214.9	-1.00E+10	-1.00E+10	-1.00E+10	0.02	0.01	0.01	0.01	0	0	-1.00E+10
							172.7	-1.00E+10	253.33	1.315	23.21	14.21	0.01	0.01	2286.6	2206	-1.00E+10	-1.00E+10	-1.00E+10	-1.00E+10	-1.00E+10	-1.00E+10	-1.00E+10	-1.00E+10	-1.00E+10	-1.00E+10
							177.9	-1.00E+10	253.55	1.226	21.29	14.09	0.01	0.01	-1.00E+10	-1.00E+10	-1.00E+10	-1.00E+10	-1.00E+10	-1.00E+10	-1.00E+10	-1.00E+10	-1.00E+10	-1.00E+10	-1.00E+10	-1.00E+10
							197.6	34.6842	246.95	1.1	20.16	13.9	0.02	0.01	2291.9	2197.9	-1.00E+10	-1.00E+10	-1.00E+10	0.01	0	0.01	0.01	0	0	-1.00E+10
							211.1	34.6846	244.34	1.102	20.53	13.95	0.02	0.02	2291.8	2199.5	-1.00E+10	-1.00E+10	-1.00E+10	-1.00E+10	-1.00E+10	-1.00E+10	-1.00E+10	-1.00E+10	-1.00E+10	-1.00E+10
MR09-03	011_1	B	2009-09-14T05:10	190.498	74.803	213	0	27.648	359.65	0.62	2.84	0.09	0.01	0.08	1999.6	1901.8	-1.00E+10	-1.00E+10	-1.00E+10	-1.00E+10	-1.00E+10	-1.00E+10	-1.00E+10	-1.00E+10	-1.00E+10	-1.00E+10
							5.1	27.6245	359.61	0.599	2.81	0.08	0	0.04	1996.8	1902.4	-1.00E+10	-1.00E+10	-1.00E+10	-1.00E+10	-1.00E+10	-1.00E+10	-1.00E+10	-1.00E+10	-1.00E+10	-1.00E+10
							10.2	27.6904	359.68	0.595	2.79	0.06	0.01	0.03	2001.6	1906.2	-1.00E+10	-1.00E+10	-1.00E+10	-1.00E+10	-1.00E+10	-1.00E+10	-1.00E+10	-1.00E+10	-1.00E+10	-1.00E+10
							20.2	28.1555	362.94	0.605	2.87	0.07	0.01	0.02	2014.5	1925.5	-1.00E+10	-1.00E+10	-1.00E+10	-1.00E+10	-1.00E+10	-1.00E+10	-1.00E+10	-1.00E+10	-1.00E+10	-1.00E+10
							34.8	31.2772	368.4	0.99	7.43	2.49	0.16	0.18	2191.1	2075.8	-1.00E+10	-1.00E+10	-1.00E+10	-1.00E+10	-1.00E+10	-1.00E+10	-1.00E+10	-1.00E+10	-1.00E+10	-1.00E+10
							40.7	-1.00E+10	335.14	1.302	15.29	6.8	0.11	0.02	-1.00E+10	-1.00E+10	-1.00E+10	-1.00E+10	-1.00E+10	-1.00E+10	-1.00E+10	-1.00E+10	-1.00E+10	-1.00E+10	-1.00E+10	-1.00E+10
							49.8	31.9415	325.59	1.386	17.5	8.18	0.06	0	2207.7	2123.1	-1.00E+10	-1.00E+10	-1.00E+10	-1.00E+10	-1.00E+10	-1.00E+10	-1.00E+10	-1.00E+10	-1.00E+10	-1.00E+10
							74.6	-1.00E+10	305.84	1.647	25.05	11.77	0.05	0.03	2224.5	2157.4	-1.00E+10	-1.00E+10	-1.00E+10	-1.00E+10	-1.00E+10	-1.00E+10	-1.00E+10	-1.00E+10	-1.00E+10	-1.00E+10
							99.2	-1.00E+10	293.07	1.875	34.75	15.17	0.06	0.18	2250.2	2201.8	-1.00E+10	-1.00E+10	-1.00E+10	-1.00E+10	-1.00E+10	-1.00E+10	-1.00E+10	-1.00E+10	-1.00E+10	-1.00E+10
							111.9	32.8115	296.36	1.951	39.45	15.91	0.11	0.52	-1.00E+10	-1.00E+10	-1.00E+10	-1.00E+10	-1.00E+10	-1.00E+10	-1.00E+10	-1.00E+10	-1.00E+10	-1.00E+10	-1.00E+10	-1.00E+10
							124	-1.00E+10	293.7	2.059	42.46	17.62	0.09	0.18	2259.4	2216.3	-1.00E+10	-1.00E+10	-1.00E+10	-1.00E+10	-1.00E+10	-1.00E+10	-1.00E+10	-1.00E+10	-1.00E+10	-1.00E+10
							148.8	-1.00E+10	290.56	1.789	35.31	15.77	0.06	0.11	2282.2	2228.5	-1.00E+10	-1.00E+10	-1.00E+10	-1.00E+10	-1.00E+10	-1.00E+10	-1.00E+10	-1.00E+10	-1.00E+10	-1.00E+10
							173.2	34.2454	262.58	1.368	23.33	14.44	0.04	0.02	2283.3	2205.2	-1.00E+10	-1.00E+10	-1.00E+10	-1.00E+10	-1.00E+10	-1.00E+10	-1.00E+10	-1.00E+10	-1.00E+10	-1.00E+10
							198.3	34.3971	256.02	1.319	22.38	14.3	0.04	0.01	2283.8	2201.3	-1.00E+10	-1.00E+10	-1.00E+10	-1.00E+10	-1.00E+10	-1.00E+10	-1.00E+10	-1.00E+10	-1.00E+10	-1.00E+10
MR09-03	012_1	B	2009-09-14T08:07	191.842	75.034	160	0	28.5459	373.1	0.625	2.8	0.15	0.01	0.11	1913	1836.3	-1.00E+10	-1.00E+10	-1.00E+10	0.09	-1.00E+10	-1.00E+10	-1.00E+10	-1.00E+10	-1.00E+10	-1.00E+10
							5.4	28.5337	373.62	0.595	2.78	0.05	0	0.07	1915.5	1838.8	-1.00E+10	-1.00E+10	-1.00E+10	0.08	-1.00E+10	-1.00E+10	-1.00E+10	-1.00E+10	-1.00E+10	-1.00E+10
							10.4	28.5657	373.67	0.598	2.8	0.05	0.01	0.03	1910.9	1839.3	-1.00E+10	-1.00E+10	-1.00E+10	0.09	-1.00E+10	-1.00E+10	-1.00E+10	-1.00E+10	-1.00E+10	-1.00E+10
							20	28.7945	400.76	0.642	2.88	0.04	0	0.03	2066.8	1952.4	-1.00E+10	-1.00E+10	-1.00E+10	0.16	-1.00E+10	-1.00E+10	-1.00E+10	-1.00E+10	-1.00E+10	-1.00E+10
							34.9	30.3009	394.18	0.759	3.68	0.05	0.01	0.02	2152.4	2028	-1.00E+10	-1.00E+10	-1.00E+10	0.17	-1.00E+10	-1.00E+10	-1.00E+10	-1.00E+10	-1.00E+10	-1.00E+10
							46.6	-1.00E+10	361.97	1.102	9.73	3.45	0.16	0.19	-1.00E+10	-1.00E+10	-1.00E+10	-1.00E+10	-1.00E+10	-1.00E+10	-1.00E+10	-1.00E+10	-1.00E+10	-1.00E+10	-1.00E+10	-1.00E+10
							49.7	31.4064	362.41	1.077	8.85	2.99	0.18	0.25	2192.4	2085	-1.00E+10	-1.00E+10	-1.00E+10	0.28	-1.00E+10	-1.00E+10	-1.00E+10	-1.00E+10	-1.00E+10	-1.00E+10
							74.8	-1.00E+10	316.08	1.644	25.86	10.93	0.08	0.38	2222.8	2152.9	-1.00E+10	-1.00E+10	-1.00E+10	0.05	-1.00E+10	-1.00E+10	-1.00E+10	-1.00E+10	-1.00E+10	-1.00E+10
							99.4	32.5987	294.07	1.756	28.54	13.59	0.02	0.03	2238.8	2185.9	-1.00E+10	-1.00E+10	-1.00E+10	0.02	-1.00E+10	-1.00E+10	-1.00E+10	-1.00E+10	-1.00E+10	-1.00E+10
							124.1	-1.00E+10	288.51	1.864	33.93	15.6	0.01	0.02	2257.4	2210.3	-1.00E+10	-1.00E+10	-1.00E+10	-1.00E+10	-1.00E+10	-1.00E+10	-1.00E+10	-1.00E+10	-1.00E+10	-1.00E+10
							148.4	-1.00E+10	281.18	1.895	35.99	16.61	0.01	0.02	2268.9	2225	-1.00E+10	-1.00E+10	-1.00E+10	0.01	-1.00E+10	-1.00E+10	-1.00E+10	-1.00E+10	-1.00E+10	-1.00E+10
							154.3	33.1993	281.48	1.888	35.72	16.51	0.01	0.02	2266.2	2222.1	-1.00E+10	-1.00E+10	-1.00E+10	-1.00E+10	-1.00E+10	-1.00E+10	-1.00E+10	-1.00E+10	-1.00E+10	-1.00E+10
MR09-03	013_1	B	2009-09-14T10:55	193.18	75.265	270	0	27.0581	357.55	0.552	3.44	0.04	0	0.08	1978.1	1886.3	-1.00E+10	-1.00E+10	-1.00E+10	-1.00E+10	-1.00E+10	-1.00E+10	-1.00E+10	-1.00E+10	-1.00E+10	-1.00E+10
							5.3	27.0686	356.82	0.535	3.47	0.03	0	0.07	1981.9	1887.2	-1.00E+10	-1.00E+10	-1.00E+10	-1.00E+10	-1.00E+10	-1.00E+10	-1.00E+10	-1.00E+10	-1.00E+10	-1.00E+10
							10.2	27.0793	355.81	0.536	3.48	0.02	0	0.04	1982.4	1887	-1.00E+10	-1.00E+10	-1.00E+10	-1.00E+10	-1.00E+10	-1.00E+10	-1.00E+10	-1.00E+10	-1.00E+10	-1.00E+10
							20	27.8925	358.99	0.551	3.58	0.03	0	0.06	2018.2	1915.9	-1.00E+10	-1.00E+10	-1.00E+10	-1.00E+10	-1.00E+10	-1.00E+10	-1.00E+10	-1.00E+10	-1.00E+10	-1.00E+10
							31.7	-1.00E+10	368.37	0.755	5	0.86	0.06	0.36	-1.00E+10	-1.00E+10	-1.00E+10	-1.00E+10	-1.00E+10	-1.00E+10	-1.00E+10	-1.00E+10	-1.00E+10	-1.00E+10	-1.00E+10	-1.00E+10
							35.2	30.9868	374.54	0.759	4.37	0.7	0.06	0.3	2176.4	2041.2	-1.00E+10	-1.00E+10	-1.00E+10	-1.00E+10	-1.00E+10	-1.00E+10	-1.00E+10	-1.00E+10	-1.00E+10	-1.00E+10
							50.1	31.6328	356.21	1.068	8.99	3.41	0.08	0.52	2202.7	2088.7	-1.00E+10	-1.00E+10	-1.00E+10	-1.00E+10	-1.00E+10	-1.00E+10	-1.00E+10	-1.00E+10	-1.00E+10	-1.00E+10
							74.9	-1.00E+10	329.78	1.552	23.87	9.35	0.08	1.04	2230.3	2148.4	-1.00E+10	-1.00E+10	-1.00E+10	-1.00E+10	-1.00E+10	-1.00E+10	-1.00E+10	-1.00E+10	-1.00E+10	-1.00E+10
							100	32.7428	297.95	1.834	34.48	14.43	0.12	0.46	2249.2	2198.3	-1.00E+10	-1.00E+10	-1.00E+10	-1.00E+10	-1.00E+10	-1.00E+10	-1.00E+10	-1.00E+10	-1.00E+10	-1.00E+10
							124.3	-1.00E+10	294.62	2.055	42.34	17.53	0.12	0.1	2257.7	2215.5	-1.00E+10	-1.00E+10	-1.00E+10	-1.00E+10	-1.00E+10	-1.00E+10	-1.00E+10	-1.00E+10	-1.00E+10	-1.00E+10
							149	-1.00E+10	290.24	1.885	37.68	16.45	0.02	0.02	2276.3	2226.9	-1.00E+10	-1.00E+10	-1.00E+10	-1.00E+10	-1.00E+10	-1.00E+10	-1.00E+10	-1.00E+10	-1.00E+10	-1.00E+10
							173.5	-1.00E+10	289.47	1.675	32.21	15.3	0.02	0.01	2289.5	2229.1	-1.00E+10	-1.00E+10	-1.00E+10	-1.00E+10	-1.00E+10	-1.00E+10	-1.00E+10	-1.00E+10	-1.00E+10	-1.00E+10
							198.9	34.1237	274.18	1.326	21.36	13.95	0.01	0.03	2285.3	2205	-1.00E+10	-1.00E+10	-1.00E+10	-1.00E+10	-1.00E+10	-1.00E+10	-1.00E+10	-1.00E+10	-1.00E+10	-1.00E+10
							230.5	-1.00E+10	269.68	1.139	16.75	13.68	0.01	0.04	-1.00E+10	-1.00E+10	-1.00E+10	-1.00E+10	-1.00E+10	-1.00E+10	-1.00E+10	-1.00E+10	-1.00E+10	-1.00E+10	-1.00E+10	-1.00E+10
							248.2	-1.00E+10	270.73	1.048	14.06	13.52	0.02	0.01	2287.8	2180.3	-1.00E+10	-1.00E+10	-1.00E+10	-1.00E+10	-1.00E+10	-1.00E+10	-1.00E+10	-1.00E+10	-1.00E+10	-1.00E+10
							259.3	34.5972	271.31	1.109	15.62	13.62	0.02	0.02	2286.8	2184.4	-1.00E+10	-1.00E+10	-1.00E+10	-1.00E+10	-1.00E+10	-1.00E+10	-1.00E+10	-1.00E+10	-1.00E+10	-1.00E+10
MR09-03	014_1	B	2009-09-14T18:49	194.348	75.47	559	0	27.0409	358.3	0.562	3.15	0.05	0	0.03	1976.6	1884.8	-1.00E+10	-1.00E+10	-1.00E+10	-1.00E+10	-1.00E+10	-1.00E+10	-1.00E+10	-1.00E+10	-1.00E+10	-1.00E+10
							4.8	27.0491	358.12	0.545	3.12	0.03	0	0.06	1978	1885	-1.00E+10	-1.00E+10	-1.00E+10	-1.00E+10	-1.00E+10	-1.00E+10	-1.00E+10	-1.00E+10	-1.00E+10	-1.00E+10
							9.9	27.0728	358.02	0.546	3.06	0.04	0	0.05	1979.5	1885.5	-1.00E+10	-1.00E+10	-1.00E+10	-1.00E+10	-1.00E+10	-1.00E+10	-1.00E+10	-1.00E+10	-1.00E+10	-1.00E+10
							20	29.286	370.89	0.62	3	0.04	0.02	0.04	2097.9	1970.7	-1.00E+10	-1.00E+10	-1.00E+10	-1.00E+10	-1.00E+10	-1.00E+10	-1.00E+10	-1.00E+10	-1.00E+10	-1.00E+10
							20.1	-1.00E+10	367.33	0.643	3.43	0.24	0.04	0.16	-1.00E+10	-1.00E+10	-1.00E+10	-1.00E+10	-1.00E+10	-1.00E+10	-1.00E+10	-1.00E+10	-1.00E+10	-1.00E+10	-1.00E+10	-1.00E+10
							34.5	30.7862	375.81	0.639	4.1	0.16	0.04	0.38	2167.7	2015.3	-1.00E+10	-1.00E+10	-1.00E+10	-1.00E+10	-1.00E+10	-1.00E+10	-1.00E+10	-1.00E+10	-1.00E+10	-1.00E+10
							49.8	31.6321	357.05	1.029	8.33	3.03	0.04	0.54	2205.5	2092.2	-1.00E+10	-1.00E+10	-1.00E+10	-1.00E+10	-1.00E+10	-1.00E+10	-1.00E+10	-1.00E+10	-1.00E+10	-1.00E+10
							74.6	-1.00E+10	323.43	1.485	20.01	9.32	0.07	0.33	2225.5	2138.9	-1.00E+10	-1.00E+10	-1.00E+10	-1.00E+10	-1.00E+10	-1.00E+10	-1.00E+10	-1.00E+10	-1.00E+10	-1.00E+10
							99.3	32.6115	309.59	1.669	26.31	11.68	0.1	0.88	2244.2	2183.1	-1.00E+10	-1.00E+10	-1.00E+10	-1.00E+10	-1.00E+10	-1.00E+10	-1.00E+10	-1.00E+10	-1.00E+10	-1.00E+10
							123.8	-1.00E+10	297.37	1.858	37.48	15.47	0.08	0.22	2259.4	2210.1	-1.00E+10	-1.00E+10	-1.00E+10	-1.00E+10	-1.00E+10	-1.00E+10	-1.00E+10	-1.00E+10	-1.00E+10	-1.00E+10
							148.6	-1.00E+10	298.56	1.854	39.29	15.62	0.06	0.36	2273.9	2222.5	-1.00E+10	-1.00E+10	-1.00E+10	-1.00E+10	-1.00E+10	-1.00E+10	-1.00E+10	-1.00E+10	-1.00E+10	-1.00E+10
							173	-1.00E+10	298.04	1.722	34.69	15.07	0.09	0.07	2291.6	2234.7	-1.00E+10	-1.00E+10	-1.00E+10	-1.00E+10	-1.00E+10	-1.00E+10	-1.00E+10	-1.00E+10	-1.00E+10	-1.00E+10
							198.7	33.9369	275.8	1.425	23.94	14.14	0.01	0.05	2285.8	2214	-1.00E+10	-1.00E+10	-1.00E+10	-1.00E+10	-1.00E+10	-1.00E+10	-1.00E+10	-1.00E+10	-1.00E+10	-1.00E+10
							235.2	-1.00E+10	272.05	1.103	15.37	13.28	0.01	0.03	-1.00E+10	-1.00E+10	-1.00E+10	-1.00E+10	-1.00E+10	-1.00E+10	-1.00E+10	-1.00E+10	-1.00E+10	-1.00E+10	-1.00E+10	-1.00E+10
							246.5	-1.00E+10	270.38	1.09	15.07	13.33	0.01	0.02	2286.3	2184.4	-1.00E+10	-1.00E+10	-1.00E+10	-1.00E+10	-1.00E+10	-1.00E+10	-1.00E+10	-1.00E+10	-1.00E+10	-1.00E+10
							297.8	34.6956	275.99	0.974	10.91	13.2	0	0.02	2288.7	2170.7	-1.00E+10	-1.00E+10	-1.00E+10	-1.00E+10	-1.00E+10	-1.00E+10	-1.00E+10	-1.00E+10	-1.00E+10	-1.00E+10
							396.5	-1.00E+10	290.08	0.877	7.5	12.79	0	-1.00E+10	2294.1	2158.9	-1.00E+10	-1.00E+10	-1.00E+10	-1.00E+10	-1.00E+10	-1.00E+10	-1.00E+10	-1.00E+10	-1.00E+10	-1.00E+10
MR09-03	015_1	B	2009-09-15T21:16	194.323	76.64	1171	0	26.5485	378.47	0.61	2.72	0.02	0	0.04	1910.1	1837.2	-1.00E+10	-1.00E+10	-1.00E+10	0.06	0	0.01	0	0.01	0.04	-1.00E+10
							5.3	26.5509	379.34	0.584	2.8	0.03	0	0.01	1910.6	1839.1	-1.00E+10	-1.00E+10	-1.00E+10	-1.00E+10	-1.00E+10	-1.00E+10	-1.00E+10	-1.00E+10	-1.00E+10	-1.00E+10
							8.9	-1.00E+10	379.02	0.585	2.8	0.04	0	0.01	-1.00E+10	-1.00E+10	-1.00E+10	-1.00E+10	-1.00E+10	0.07	0	0.01	0	0.01	0.04	-1.00E+10
							9.9	26.5534	378.8	0.59	2.81	0.02	0	-0.02	1909	1838.9	-1.00E+10	-1.00E+10	-1.00E+10	-1.00E+10	-1.00E+10	-1.00E+10	-1.00E+10	-1.00E+10	-1.00E+10	-1.00E+10
							18.9	-1.00E+10	387.09	0.635	3.14	0.01	0	-0.02	-1.00E+10	1917	-1.00E+10	-1.00E+10	-1.00E+10	0.13	0.01	0.03	0.01	0.02	0.06	-1.00E+10
							20	28.0064	388.05	0.632	2.86	-0.02	0	0.02	2011.4	1916.1	-1.00E+10	-1.00E+10	-1.00E+10	-1.00E+10	-1.00E+10	-1.00E+10	-1.00E+10	-1.00E+10	-1.00E+10	-1.00E+10
							33.6	-1.00E+10	390.37	0.747	3.63	0	0.01	0.02	-1.00E+10	2016.8	-1.00E+10	-1.00E+10	-1.00E+10	0.17	0.02	0.04	0.01	0.03	0.09	-1.00E+10
							34.5	30.2901	390.39	0.736	3.51	0.03	0	0.01	2142.1	2014.7	-1.00E+10	-1.00E+10	-1.00E+10	-1.00E+10	-1.00E+10	-1.00E+10	-1.00E+10	-1.00E+10	-1.00E+10	-1.00E+10
							42.3	-1.00E+10	385.74	0.808	4.94	0.1	0.11	-0.02	-1.00E+10	2035.3	-1.00E+10	-1.00E+10	-1.00E+10	0.28	0.04	0.07	0.03	0.04	0.14	-1.00E+10
							49.4	31.1175	375.53	0.908	6.32	0.88	0.33	-0.02	2179.1	2054	-1.00E+10	-1.00E+10	-1.00E+10	-1.00E+10	-1.00E+10	-1.00E+10	-1.00E+10	-1.00E+10	-1.00E+10	-1.00E+10
							51.9	-1.00E+10	360	1.054	8.75	3.21	0.15	-0.01	-1.00E+10	2073.9	-1.00E+10	-1.00E+10	-1.00E+10	0.31	0.04	0.12	0.03	0.09	0.12	-1.00E+10
							52	-1.00E+10	357.51	1.058	9.12	3.5	0.13	-0.01	-1.00E+10	-1.00E+10	-1.00E+10	-1.00E+10	-1.00E+10	0.29	0.04	0.12	0.03	0.09	0.1	-1.00E+10
							64.9	-1.00E+10	334.58	1.264	13.48	6.53	0.02	-0.02	-1.00E+10	2102.6	-1.00E+10	-1.00E+10	-1.00E+10	0.18	0.02	0.06	0.01	0.05	0.09	-1.00E+10
							74.5	-1.00E+10	325.05	1.362	16.02	8.01	0.01	-0.02	2209.1	2118.5	-1.00E+10	-1.00E+10	-1.00E+10	-1.00E+10	-1.00E+10	-1.00E+10	-1.00E+10	-1.00E+10	-1.00E+10	-1.00E+10
							75.3	-1.00E+10	321.26	1.422	17.56	8.73	0.01	0	-1.00E+10	2124.3	-1.00E+10	-1.00E+10	-1.00E+10	0.06	0.01	0.02	0.01	0.01	0.03	-1.00E+10
							99.3	32.3474	305.53	1.627	23.83	11.62	0.01	-0.02	2227.9	2160.6	-1.00E+10	-1.00E+10	-1.00E+10	0.02	0	0.01	0	0.01	0.01	-1.00E+10
							123.5	-1.00E+10	292.37	1.753	28.25	13.61	0.01	0	2246.1	2191.6	-1.00E+10	-1.00E+10	-1.00E+10	-1.00E+10	-1.00E+10	-1.00E+10	-1.00E+10	-1.00E+10	-1.00E+10	-1.00E+10
							148.6	-1.00E+10	286.91	1.797	31.18	14.78	0	-0.02	2258.8	2210.9	-1.00E+10	-1.00E+10	-1.00E+10	0.01	0	0	0	0	0	-1.00E+10
							173.2	-1.00E+10	282.55	1.826	33.33	15.59	0	-0.02	2270.9	2223.8	-1.00E+10	-1.00E+10	-1.00E+10	-1.00E+10	-1.00E+10	-1.00E+10	-1.00E+10	-1.00E+10	-1.00E+10	-1.00E+10
							197.9	33.4784	283.35	1.688	30.63	14.87	0	-0.02	2285.4	2227.5	-1.00E+10	-1.00E+10	-1.00E+10	0	0	0	0	0	0	-1.00E+10
							222.1	-1.00E+10	277.37	1.349	21.98	13.98	0	0.02	-1.00E+10	-1.00E+10	-1.00E+10	-1.00E+10	-1.00E+10	-1.00E+10	-1.00E+10	-1.00E+10	-1.00E+10	-1.00E+10	-1.00E+10	-1.00E+10
							247	-1.00E+10	271.36	1.154	17	13.35	0	0.03	2283.9	2190.3	-1.00E+10	-1.00E+10	-1.00E+10	-1.00E+10	-1.00E+10	-1.00E+10	-1.00E+10	-1.00E+10	-1.00E+10	-1.00E+10
							298.5	34.6344	270.8	0.977	12.6	13.18	0	-0.03	2287.3	2174.7	-1.00E+10	-1.00E+10	-1.00E+10	-1.00E+10	-1.00E+10	-1.00E+10	-1.00E+10	-1.00E+10	-1.00E+10	-1.00E+10
							395	-1.00E+10	287.29	0.886	8.42	12.87	0.01	-1.00E+10	2293.6	2160.6	-1.00E+10	-1.00E+10	-1.00E+10	-1.00E+10	-1.00E+10	-1.00E+10	-1.00E+10	-1.00E+10	-1.00E+10	-1.00E+10
MR09-03	016_1	B	2009-09-16T05:33	196.007	76.002	814	0	27.2063	359.44	0.587	3.08	0.16	0.01	0.07	1984.5	1892	-1.00E+10	-1.00E+10	-1.00E+10	-1.00E+10	-1.00E+10	-1.00E+10	-1.00E+10	-1.00E+10	-1.00E+10	-1.00E+10
							5	27.2069	358.85	0.567	3.09	0.07	0	0.02	1984.9	1893.2	-1.00E+10	-1.00E+10	-1.00E+10	-1.00E+10	-1.00E+10	-1.00E+10	-1.00E+10	-1.00E+10	-1.00E+10	-1.00E+10
							10.1	27.2098	359.41	0.559	3.15	0.05	0	0.03	1984.2	1891.7	-1.00E+10	-1.00E+10	-1.00E+10	-1.00E+10	-1.00E+10	-1.00E+10	-1.00E+10	-1.00E+10	-1.00E+10	-1.00E+10
							20	27.5218	363.72	0.594	2.73	0.06	0	0.04	1993.3	1897.2	-1.00E+10	-1.00E+10	-1.00E+10	-1.00E+10	-1.00E+10	-1.00E+10	-1.00E+10	-1.00E+10	-1.00E+10	-1.00E+10
							34.6	30.0501	381.58	0.65	2.46	0.05	0.01	0.03	2140.4	2000.4	-1.00E+10	-1.00E+10	-1.00E+10	-1.00E+10	-1.00E+10	-1.00E+10	-1.00E+10	-1.00E+10	-1.00E+10	-1.00E+10
							37.4	-1.00E+10	382.97	0.753	3.16	0.26	0.06	0.09	-1.00E+10	-1.00E+10	-1.00E+10	-1.00E+10	-1.00E+10	-1.00E+10	-1.00E+10	-1.00E+10	-1.00E+10	-1.00E+10	-1.00E+10	-1.00E+10
							49.9	30.7934	381.5	0.817	4.4	0.42	0.17	0.09	2171.2	2041.6	-1.00E+10	-1.00E+10	-1.00E+10	-1.00E+10	-1.00E+10	-1.00E+10	-1.00E+10	-1.00E+10	-1.00E+10	-1.00E+10
							74.3	-1.00E+10	323.65	1.397	16.78	8.4	0.01	0.01	2211.1	2123.8	-1.00E+10	-1.00E+10	-1.00E+10	-1.00E+10	-1.00E+10	-1.00E+10	-1.00E+10	-1.00E+10	-1.00E+10	-1.00E+10
							99	32.3679	306.29	1.613	23.68	11.51	0.01	0.02	2229.1	2161.7	-1.00E+10	-1.00E+10	-1.00E+10	-1.00E+10	-1.00E+10	-1.00E+10	-1.00E+10	-1.00E+10	-1.00E+10	-1.00E+10
							123.8	-1.00E+10	293.59	1.779	29.95	13.93	0.01	0.01	2249.7	2197.7	-1.00E+10	-1.00E+10	-1.00E+10	-1.00E+10	-1.00E+10	-1.00E+10	-1.00E+10	-1.00E+10	-1.00E+10	-1.00E+10
							148.5	-1.00E+10	280.22	1.909	36.43	16.15	0.01	0.01	2261.6	2212.8	-1.00E+10	-1.00E+10	-1.00E+10	-1.00E+10	-1.00E+10	-1.00E+10	-1.00E+10	-1.00E+10	-1.00E+10	-1.00E+10
							172.8	-1.00E+10	293.02	1.848	36.2	16.16	0	0.01	2272	2223	-1.00E+10	-1.00E+10	-1.00E+10	-1.00E+10	-1.00E+10	-1.00E+10	-1.00E+10	-1.00E+10	-1.00E+10	-1.00E+10
							197.3	33.5034	283.89	1.695	31.34	15.15	0.01	0.02	2285.5	2227.7	-1.00E+10	-1.00E+10	-1.00E+10	-1.00E+10	-1.00E+10	-1.00E+10	-1.00E+10	-1.00E+10	-1.00E+10	-1.00E+10
							247.1	-1.00E+10	275.37	1.134	16.16	13.08	0	0.01	2284.7	2190.9	-1.00E+10	-1.00E+10	-1.00E+10	-1.00E+10	-1.00E+10	-1.00E+10	-1.00E+10	-1.00E+10	-1.00E+10	-1.00E+10
							278.3	-1.00E+10	273.79	0.993	11.88	12.98	0	0.02	-1.00E+10	-1.00E+10	-1.00E+10	-1.00E+10	-1.00E+10	-1.00E+10	-1.00E+10	-1.00E+10	-1.00E+10	-1.00E+10	-1.00E+10	-1.00E+10
							297.3	34.6543	276.33	0.961	10.9	13.03	0	0.01	2289.3	2170.7	-1.00E+10	-1.00E+10	-1.00E+10	-1.00E+10	-1.00E+10	-1.00E+10	-1.00E+10	-1.00E+10	-1.00E+10	-1.00E+10
							395.2	-1.00E+10	290.44	0.867	7.11	12.69	0	-1.00E+10	-1.00E+10	-1.00E+10	-1.00E+10	-1.00E+10	-1.00E+10	-1.00E+10	-1.00E+10	-1.00E+10	-1.00E+10	-1.00E+10	-1.00E+10	-1.00E+10
MR09-03	017_1	B	2009-09-16T09:39	196.541	76.005	2024	0	26.712	370.26	0.607	2.72	0.06	0	0.04	1930.7	1851.9	-1.00E+10	-1.00E+10	-1.00E+10	0.11	-1.00E+10	-1.00E+10	-1.00E+10	-1.00E+10	-1.00E+10	-1.00E+10
							5.2	26.7144	370.94	0.58	2.61	0.06	0	0.04	1930.3	1851	-1.00E+10	-1.00E+10	-1.00E+10	0.08	-1.00E+10	-1.00E+10	-1.00E+10	-1.00E+10	-1.00E+10	-1.00E+10
							10	26.7478	370.49	0.576	2.65	0.06	0	0.02	1932.2	1852.7	-1.00E+10	-1.00E+10	-1.00E+10	0.09	-1.00E+10	-1.00E+10	-1.00E+10	-1.00E+10	-1.00E+10	-1.00E+10
							19.8	27.3506	365.19	0.585	2.79	0.07	0	0.02	1981.2	1890.1	-1.00E+10	-1.00E+10	-1.00E+10	0.12	-1.00E+10	-1.00E+10	-1.00E+10	-1.00E+10	-1.00E+10	-1.00E+10
							34.4	30.0517	394.4	0.71	2.99	0.06	0.01	0.02	2140.5	2013.9	-1.00E+10	-1.00E+10	-1.00E+10	0.17	-1.00E+10	-1.00E+10	-1.00E+10	-1.00E+10	-1.00E+10	-1.00E+10
							49.9	30.9951	379.95	0.862	5.49	0.49	0.29	0.02	2177.1	2048.1	-1.00E+10	-1.00E+10	-1.00E+10	0.33	-1.00E+10	-1.00E+10	-1.00E+10	-1.00E+10	-1.00E+10	-1.00E+10
							54.8	-1.00E+10	347.15	1.163	11.3	5.02	0.07	0.02	-1.00E+10	-1.00E+10	-1.00E+10	-1.00E+10	-1.00E+10	0.23	-1.00E+10	-1.00E+10	-1.00E+10	-1.00E+10	-1.00E+10	-1.00E+10
							74.6	-1.00E+10	325.56	1.381	16.23	8.12	0.01	0.04	2210.7	2121.8	-1.00E+10	-1.00E+10	-1.00E+10	0.1	-1.00E+10	-1.00E+10	-1.00E+10	-1.00E+10	-1.00E+10	-1.00E+10
							99.3	32.3283	306.8	1.602	23.14	11.25	0.01	0.04	2229.4	2159.9	-1.00E+10	-1.00E+10	-1.00E+10	0.02	-1.00E+10	-1.00E+10	-1.00E+10	-1.00E+10	-1.00E+10	-1.00E+10
							123.7	-1.00E+10	294.65	1.739	28.03	13.38	0.01	0.01	2246.3	2190.8	-1.00E+10	-1.00E+10	-1.00E+10	-1.00E+10	-1.00E+10	-1.00E+10	-1.00E+10	-1.00E+10	-1.00E+10	-1.00E+10
							137.8	-1.00E+10	291.04	1.799	31.58	14.66	0.01	0.02	-1.00E+10	-1.00E+10	-1.00E+10	-1.00E+10	-1.00E+10	-1.00E+10	-1.00E+10	-1.00E+10	-1.00E+10	-1.00E+10	-1.00E+10	-1.00E+10
							148.4	-1.00E+10	293.81	1.812	33.19	15	0.02	0.02	2259.3	2209.1	-1.00E+10	-1.00E+10	-1.00E+10	0.01	-1.00E+10	-1.00E+10	-1.00E+10	-1.00E+10	-1.00E+10	-1.00E+10
							173.2	-1.00E+10	297.42	1.903	39.12	16.56	0.01	0.01	2268.7	2220.2	-1.00E+10	-1.00E+10	-1.00E+10	-1.00E+10	-1.00E+10	-1.00E+10	-1.00E+10	-1.00E+10	-1.00E+10	-1.00E+10
							198.1	33.4152	287.09	1.714	31.43	14.88	0.01	0.02	2284.7	2229.6	-1.00E+10	-1.00E+10	-1.00E+10	0	-1.00E+10	-1.00E+10	-1.00E+10	-1.00E+10	-1.00E+10	-1.00E+10
							247.5	-1.00E+10	275.58	1.178	17.35	13.24	0.01	0.02	2284.7	2195.1	-1.00E+10	-1.00E+10	-1.00E+10	-1.00E+10	-1.00E+10	-1.00E+10	-1.00E+10	-1.00E+10	-1.00E+10	-1.00E+10
							296.7	34.5973	275	0.997	11.82	13.1	0	0.02	2287.4	2175.7	-1.00E+10	-1.00E+10	-1.00E+10	-1.00E+10	-1.00E+10	-1.00E+10	-1.00E+10	-1.00E+10	-1.00E+10	-1.00E+10
							394.8	-1.00E+10	288.83	0.872	7.43	12.73	0	-1.00E+10	-1.00E+10	-1.00E+10	-1.00E+10	-1.00E+10	-1.00E+10	-1.00E+10	-1.00E+10	-1.00E+10	-1.00E+10	-1.00E+10	-1.00E+10	-1.00E+10
MR09-03	019_2	B	2009-09-16T21:41	198.387	76.018	2130	0	26.6247	369.41	0.603	2.85	0.08	0	0.04	1925.8	1847.5	-1.00E+10	-1.00E+10	-1.00E+10	0.07	-1.00E+10	-1.00E+10	-1.00E+10	-1.00E+10	-1.00E+10	-1.00E+10
							5.1	26.629	369.21	0.586	2.86	0.07	0	0.02	1925.9	1847.6	-1.00E+10	-1.00E+10	-1.00E+10	0.07	0.01	0.01	0	0.01	0.04	-1.00E+10
							9.7	26.6336	369.26	0.582	2.95	0.05	0	0	1927	1848.3	-1.00E+10	-1.00E+10	-1.00E+10	0.07	-1.00E+10	-1.00E+10	-1.00E+10	-1.00E+10	-1.00E+10	-1.00E+10
							19.6	26.9159	368.48	0.596	3.03	0.05	0	0	1950.2	1867.7	-1.00E+10	-1.00E+10	-1.00E+10	0.08	-1.00E+10	-1.00E+10	-1.00E+10	-1.00E+10	-1.00E+10	-1.00E+10
							34.6	29.7179	395.49	0.703	3.11	0.06	0	0.02	2119.1	1997.5	-1.00E+10	-1.00E+10	-1.00E+10	0.18	0.04	0.03	0.01	0.02	0.1	-1.00E+10
							49.6	30.7983	385.15	0.815	4.78	0.17	0.16	0	2169.3	2038.3	-1.00E+10	-1.00E+10	-1.00E+10	0.23	-1.00E+10	-1.00E+10	-1.00E+10	-1.00E+10	-1.00E+10	-1.00E+10
							56	-1.00E+10	356.34	1.092	9.46	3.84	0.05	0	-1.00E+10	-1.00E+10	-1.00E+10	-1.00E+10	-1.00E+10	0.19	0.02	0.07	0.02	0.05	0.07	-1.00E+10
							74.4	-1.00E+10	332.38	1.313	14.46	7.07	0.01	0	2208	2110.9	-1.00E+10	-1.00E+10	-1.00E+10	0.1	-1.00E+10	-1.00E+10	-1.00E+10	-1.00E+10	-1.00E+10	-1.00E+10
							99	32.2974	308.27	1.629	23.49	11.31	0	0.01	2227.6	2157.7	-1.00E+10	-1.00E+10	-1.00E+10	0.02	0	0.01	0	0.01	0	-1.00E+10
							123.4	-1.00E+10	295.95	1.727	27.18	13.07	0	0.01	2246.2	2189	-1.00E+10	-1.00E+10	-1.00E+10	-1.00E+10	-1.00E+10	-1.00E+10	-1.00E+10	-1.00E+10	-1.00E+10	-1.00E+10
							143.6	-1.00E+10	288.89	1.816	31.3	14.66	0	0	-1.00E+10	-1.00E+10	-1.00E+10	-1.00E+10	-1.00E+10	-1.00E+10	-1.00E+10	-1.00E+10	-1.00E+10	-1.00E+10	-1.00E+10	-1.00E+10
							148.1	32.8497	288.63	1.806	31.27	14.65	0	0	2260.5	2212.4	-1.00E+10	-1.00E+10	-1.00E+10	0	-1.00E+10	-1.00E+10	-1.00E+10	-1.00E+10	-1.00E+10	-1.00E+10
							172.8	-1.00E+10	295.15	1.915	37.02	16.15	0	0	2269	2220.4	-1.00E+10	-1.00E+10	-1.00E+10	-1.00E+10	-1.00E+10	-1.00E+10	-1.00E+10	-1.00E+10	-1.00E+10	-1.00E+10
							197.8	33.3514	291.77	1.731	32.05	14.81	0	-0.01	2285.1	2229.4	-1.00E+10	-1.00E+10	-1.00E+10	0	-1.00E+10	-1.00E+10	-1.00E+10	-1.00E+10	-1.00E+10	-1.00E+10
							247.3	-1.00E+10	275.25	1.226	18.94	13.31	0	-0.01	2285.2	2200	-1.00E+10	-1.00E+10	-1.00E+10	-1.00E+10	-1.00E+10	-1.00E+10	-1.00E+10	-1.00E+10	-1.00E+10	-1.00E+10
							296.4	34.5682	274.5	1.001	12.17	12.92	0	-0.01	2286.8	2177.5	-1.00E+10	-1.00E+10	-1.00E+10	-1.00E+10	-1.00E+10	-1.00E+10	-1.00E+10	-1.00E+10	-1.00E+10	-1.00E+10
							395	-1.00E+10	288.16	0.894	7.85	12.79	0	-1.00E+10	2294	2160	-1.00E+10	-1.00E+10	-1.00E+10	-1.00E+10	-1.00E+10	-1.00E+10	-1.00E+10	-1.00E+10	-1.00E+10	-1.00E+10
MR09-03	021_1	B	2009-09-17T04:43	200.326	75.999	1571	0	26.5223	371.27	0.621	2.7	0.08	0	0.06	1919.5	1841.2	-1.00E+10	-1.00E+10	-1.00E+10	-1.00E+10	-1.00E+10	-1.00E+10	-1.00E+10	-1.00E+10	-1.00E+10	-1.00E+10
							5.1	26.5538	371.5	0.584	2.7	0.06	0	0.02	1920.6	1841.7	-1.00E+10	-1.00E+10	-1.00E+10	-1.00E+10	-1.00E+10	-1.00E+10	-1.00E+10	-1.00E+10	-1.00E+10	-1.00E+10
							10.4	26.6028	371.45	0.584	2.66	0.04	0	0.02	1922.7	1845.2	-1.00E+10	-1.00E+10	-1.00E+10	-1.00E+10	-1.00E+10	-1.00E+10	-1.00E+10	-1.00E+10	-1.00E+10	-1.00E+10
							20.2	27.8486	379.14	0.634	2.83	0.04	0	0.02	2009.8	1910.9	-1.00E+10	-1.00E+10	-1.00E+10	-1.00E+10	-1.00E+10	-1.00E+10	-1.00E+10	-1.00E+10	-1.00E+10	-1.00E+10
							35.2	30.1681	392.14	0.743	3.32	0.04	0.01	0.02	2141	2014.6	-1.00E+10	-1.00E+10	-1.00E+10	-1.00E+10	-1.00E+10	-1.00E+10	-1.00E+10	-1.00E+10	-1.00E+10	-1.00E+10
							49.9	30.9395	381.82	0.868	5.3	0.48	0.26	0	2175.9	2047	-1.00E+10	-1.00E+10	-1.00E+10	-1.00E+10	-1.00E+10	-1.00E+10	-1.00E+10	-1.00E+10	-1.00E+10	-1.00E+10
							57.9	-1.00E+10	351.47	1.143	10.53	4.63	0.04	0	-1.00E+10	-1.00E+10	-1.00E+10	-1.00E+10	-1.00E+10	-1.00E+10	-1.00E+10	-1.00E+10	-1.00E+10	-1.00E+10	-1.00E+10	-1.00E+10
							74.6	-1.00E+10	330.33	1.329	14.92	7.39	0.01	0.01	2208.6	2112.9	-1.00E+10	-1.00E+10	-1.00E+10	-1.00E+10	-1.00E+10	-1.00E+10	-1.00E+10	-1.00E+10	-1.00E+10	-1.00E+10
							99.7	32.2734	310.61	1.584	22.46	10.9	0.01	0	2226.1	2151.9	-1.00E+10	-1.00E+10	-1.00E+10	-1.00E+10	-1.00E+10	-1.00E+10	-1.00E+10	-1.00E+10	-1.00E+10	-1.00E+10
							124.4	-1.00E+10	297.85	1.724	27.2	12.95	0.01	0	2242.4	2182.1	-1.00E+10	-1.00E+10	-1.00E+10	-1.00E+10	-1.00E+10	-1.00E+10	-1.00E+10	-1.00E+10	-1.00E+10	-1.00E+10
							149.1	-1.00E+10	290.85	1.801	30.94	14.46	0.01	0.02	2256.7	2204.5	-1.00E+10	-1.00E+10	-1.00E+10	-1.00E+10	-1.00E+10	-1.00E+10	-1.00E+10	-1.00E+10	-1.00E+10	-1.00E+10
							157.7	-1.00E+10	292.04	1.838	33.78	15.19	0.02	0.02	-1.00E+10	-1.00E+10	-1.00E+10	-1.00E+10	-1.00E+10	-1.00E+10	-1.00E+10	-1.00E+10	-1.00E+10	-1.00E+10	-1.00E+10	-1.00E+10
							173.5	-1.00E+10	296.27	1.91	38.04	16.3	0.01	0.02	2266	2214.7	-1.00E+10	-1.00E+10	-1.00E+10	-1.00E+10	-1.00E+10	-1.00E+10	-1.00E+10	-1.00E+10	-1.00E+10	-1.00E+10
							198	33.2514	286.92	1.827	35.11	15.83	0	0.02	2279.9	2229.3	-1.00E+10	-1.00E+10	-1.00E+10	-1.00E+10	-1.00E+10	-1.00E+10	-1.00E+10	-1.00E+10	-1.00E+10	-1.00E+10
							247.9	-1.00E+10	275.61	1.348	21.8	13.88	0	0.02	2286.1	2207.5	-1.00E+10	-1.00E+10	-1.00E+10	-1.00E+10	-1.00E+10	-1.00E+10	-1.00E+10	-1.00E+10	-1.00E+10	-1.00E+10
							296.9	34.526	274.49	1.009	12.46	12.82	0	0	2286.8	2177	-1.00E+10	-1.00E+10	-1.00E+10	-1.00E+10	-1.00E+10	-1.00E+10	-1.00E+10	-1.00E+10	-1.00E+10	-1.00E+10
							396.8	-1.00E+10	287.02	0.894	7.97	12.86	0	-1.00E+10	-1.00E+10	-1.00E+10	-1.00E+10	-1.00E+10	-1.00E+10	-1.00E+10	-1.00E+10	-1.00E+10	-1.00E+10	-1.00E+10	-1.00E+10	-1.00E+10
MR09-03	022_1	B	2009-09-17T09:01	200.998	76.005	798	0	26.3108	370.61	0.589	2.77	0.08	0	0.02	1907	1833.4	-1.00E+10	-1.00E+10	-1.00E+10	0.07	-1.00E+10	-1.00E+10	-1.00E+10	-1.00E+10	-1.00E+10	-1.00E+10
							5	26.3148	370.7	0.574	2.73	0.05	0	0.02	1907.6	1834.1	-1.00E+10	-1.00E+10	-1.00E+10	0.06	-1.00E+10	-1.00E+10	-1.00E+10	-1.00E+10	-1.00E+10	-1.00E+10
							10.1	26.3207	370.93	0.577	2.71	0.05	0	0.04	1907.3	1834.8	-1.00E+10	-1.00E+10	-1.00E+10	0.06	-1.00E+10	-1.00E+10	-1.00E+10	-1.00E+10	-1.00E+10	-1.00E+10
							19.8	26.3619	370.76	0.576	2.7	0.02	0	0.01	1909.7	1835.4	-1.00E+10	-1.00E+10	-1.00E+10	0.07	-1.00E+10	-1.00E+10	-1.00E+10	-1.00E+10	-1.00E+10	-1.00E+10
							34.9	29.6136	393.42	0.706	3.02	0.04	0	0.01	2109	1989.5	-1.00E+10	-1.00E+10	-1.00E+10	0.15	-1.00E+10	-1.00E+10	-1.00E+10	-1.00E+10	-1.00E+10	-1.00E+10
							49.8	30.7777	388.17	0.797	4.44	0.04	0.05	0.05	2165.9	2031.4	-1.00E+10	-1.00E+10	-1.00E+10	0.2	-1.00E+10	-1.00E+10	-1.00E+10	-1.00E+10	-1.00E+10	-1.00E+10
							60.8	-1.00E+10	351.33	1.124	10.4	4.3	0.08	0.02	-1.00E+10	-1.00E+10	-1.00E+10	-1.00E+10	-1.00E+10	0.24	-1.00E+10	-1.00E+10	-1.00E+10	-1.00E+10	-1.00E+10	-1.00E+10
							74.5	-1.00E+10	335.65	1.252	13.2	6.4	0.01	0.03	2205.9	2101.4	-1.00E+10	-1.00E+10	-1.00E+10	0.15	-1.00E+10	-1.00E+10	-1.00E+10	-1.00E+10	-1.00E+10	-1.00E+10
							99.1	32.2792	310.97	1.585	22.04	10.76	0.01	0.02	2228.5	2152.2	-1.00E+10	-1.00E+10	-1.00E+10	0.02	-1.00E+10	-1.00E+10	-1.00E+10	-1.00E+10	-1.00E+10	-1.00E+10
							124	-1.00E+10	299.33	1.71	25.92	12.62	0.01	0.02	2240.5	2177.5	-1.00E+10	-1.00E+10	-1.00E+10	-1.00E+10	-1.00E+10	-1.00E+10	-1.00E+10	-1.00E+10	-1.00E+10	-1.00E+10
							148.8	-1.00E+10	289.61	1.786	29.66	14.23	0.01	0.02	2258.1	2205.6	-1.00E+10	-1.00E+10	-1.00E+10	0.01	-1.00E+10	-1.00E+10	-1.00E+10	-1.00E+10	-1.00E+10	-1.00E+10
							173.5	-1.00E+10	285.81	1.824	32.19	15.27	0	0.02	2268.7	2219.3	-1.00E+10	-1.00E+10	-1.00E+10	-1.00E+10	-1.00E+10	-1.00E+10	-1.00E+10	-1.00E+10	-1.00E+10	-1.00E+10
							183.1	-1.00E+10	285.08	1.805	32.97	15.45	0	0.03	-1.00E+10	-1.00E+10	-1.00E+10	-1.00E+10	-1.00E+10	-1.00E+10	-1.00E+10	-1.00E+10	-1.00E+10	-1.00E+10	-1.00E+10	-1.00E+10
							198.1	33.3764	284.99	1.744	31.83	15.15	0	0.01	2283.5	2228.6	-1.00E+10	-1.00E+10	-1.00E+10	0	-1.00E+10	-1.00E+10	-1.00E+10	-1.00E+10	-1.00E+10	-1.00E+10
							247.6	-1.00E+10	274.02	1.215	18.34	13.32	0	0	2284.5	2197.1	-1.00E+10	-1.00E+10	-1.00E+10	-1.00E+10	-1.00E+10	-1.00E+10	-1.00E+10	-1.00E+10	-1.00E+10	-1.00E+10
							296.4	34.5701	274.81	0.988	11.91	12.84	0	0.02	2287.1	2176.1	-1.00E+10	-1.00E+10	-1.00E+10	-1.00E+10	-1.00E+10	-1.00E+10	-1.00E+10	-1.00E+10	-1.00E+10	-1.00E+10
							395.1	-1.00E+10	288.31	0.885	7.65	12.78	0	-1.00E+10	-1.00E+10	-1.00E+10	-1.00E+10	-1.00E+10	-1.00E+10	-1.00E+10	-1.00E+10	-1.00E+10	-1.00E+10	-1.00E+10	-1.00E+10	-1.00E+10
MR09-03	025_1	B	2009-09-17T18:18	203.598	76.006	1052	0	25.821	373.99	0.595	2.87	0.04	0	0.02	1881.3	1811.8	-1.00E+10	-1.00E+10	-1.00E+10	0.06	0	0.01	0	0.01	0.03	-1.00E+10
							4.9	25.8479	373.87	0.541	2.87	0.03	0	-0.01	1883.5	1813	-1.00E+10	-1.00E+10	-1.00E+10	-1.00E+10	-1.00E+10	-1.00E+10	-1.00E+10	-1.00E+10	-1.00E+10	-1.00E+10
							6.9	-1.00E+10	373.83	0.546	2.86	0.03	0	-0.02	-1.00E+10	-1.00E+10	-1.00E+10	-1.00E+10	-1.00E+10	0.06	0	0.01	0	0.01	0.04	-1.00E+10
							10.3	26.0682	374.27	0.548	2.89	0.02	0	-0.02	1900.2	1825.3	-1.00E+10	-1.00E+10	-1.00E+10	-1.00E+10	-1.00E+10	-1.00E+10	-1.00E+10	-1.00E+10	-1.00E+10	-1.00E+10
							16.8	-1.00E+10	371.92	0.562	2.89	0.03	0	-0.01	-1.00E+10	1844.4	-1.00E+10	-1.00E+10	-1.00E+10	0.08	0.01	0.01	0	0.01	0.05	-1.00E+10
							19.9	26.3675	373.42	0.555	2.89	0.03	0	-0.03	1918.7	1841.9	-1.00E+10	-1.00E+10	-1.00E+10	-1.00E+10	-1.00E+10	-1.00E+10	-1.00E+10	-1.00E+10	-1.00E+10	-1.00E+10
							32.8	-1.00E+10	383.68	0.601	2.94	0.04	0	-0.03	-1.00E+10	1891.8	-1.00E+10	-1.00E+10	-1.00E+10	0.12	0.01	0.02	0.01	0.01	0.07	-1.00E+10
							34.7	27.4712	389.04	0.603	3.05	0.02	0	-0.03	1986.8	1896.3	-1.00E+10	-1.00E+10	-1.00E+10	-1.00E+10	-1.00E+10	-1.00E+10	-1.00E+10	-1.00E+10	-1.00E+10	-1.00E+10
							45.8	-1.00E+10	399.56	0.697	3.04	0.02	0	-0.03	-1.00E+10	1991.3	-1.00E+10	-1.00E+10	-1.00E+10	0.13	0.02	0.03	0.01	0.02	0.08	-1.00E+10
							49.9	29.7436	392.17	0.706	3.05	0.02	0	-0.03	2115.3	1994.9	-1.00E+10	-1.00E+10	-1.00E+10	-1.00E+10	-1.00E+10	-1.00E+10	-1.00E+10	-1.00E+10	-1.00E+10	-1.00E+10
							56.6	-1.00E+10	387.22	0.766	3.76	0.09	0.04	-0.04	-1.00E+10	2020	-1.00E+10	-1.00E+10	-1.00E+10	0.2	0.02	0.06	0.01	0.05	0.11	-1.00E+10
							67.3	-1.00E+10	372.57	0.898	5.9	1.5	0.04	-0.03	-1.00E+10	-1.00E+10	-1.00E+10	-1.00E+10	-1.00E+10	0.24	0.03	0.09	0.02	0.07	0.09	-1.00E+10
							70	-1.00E+10	369.66	0.932	6.39	1.88	0.03	-0.02	-1.00E+10	2057.8	-1.00E+10	-1.00E+10	-1.00E+10	0.22	0.03	0.08	0.01	0.07	0.09	-1.00E+10
							74.5	-1.00E+10	362.19	0.992	7.56	2.79	0.02	-0.02	2188.1	2067.9	-1.00E+10	-1.00E+10	-1.00E+10	-1.00E+10	-1.00E+10	-1.00E+10	-1.00E+10	-1.00E+10	-1.00E+10	-1.00E+10
							81.1	-1.00E+10	344.46	1.133	10.56	4.78	0.01	-0.03	-1.00E+10	2087.4	-1.00E+10	-1.00E+10	-1.00E+10	0.09	0.01	0.04	0.01	0.03	0.04	-1.00E+10
							99	32.0061	321.74	1.404	17.16	8.54	0	-0.02	2214	2125	-1.00E+10	-1.00E+10	-1.00E+10	0.02	0	0.01	0	0.01	0.01	-1.00E+10
							124.1	-1.00E+10	306.41	1.618	23.59	11.62	0	-0.03	2240.1	2171.9	-1.00E+10	-1.00E+10	-1.00E+10	-1.00E+10	-1.00E+10	-1.00E+10	-1.00E+10	-1.00E+10	-1.00E+10	-1.00E+10
							148.7	-1.00E+10	292.6	1.735	27.91	13.48	0	-0.03	2251.2	2198.1	-1.00E+10	-1.00E+10	-1.00E+10	0	0	0	0	0	0	-1.00E+10
							173.2	-1.00E+10	287.37	1.795	31.09	14.7	0	-0.04	2263.3	2215.4	-1.00E+10	-1.00E+10	-1.00E+10	-1.00E+10	-1.00E+10	-1.00E+10	-1.00E+10	-1.00E+10	-1.00E+10	-1.00E+10
							176.5	-1.00E+10	287.65	1.794	31.64	14.82	0	-0.03	-1.00E+10	-1.00E+10	-1.00E+10	-1.00E+10	-1.00E+10	-1.00E+10	-1.00E+10	-1.00E+10	-1.00E+10	-1.00E+10	-1.00E+10	-1.00E+10
							197.7	33.118	286.46	1.795	32.68	15.21	0	-0.03	2274.6	2224.6	-1.00E+10	-1.00E+10	-1.00E+10	0	0	0	0	0	0	-1.00E+10
							246.8	-1.00E+10	273.62	1.341	22.24	13.81	0	-0.03	2286	2209.7	-1.00E+10	-1.00E+10	-1.00E+10	-1.00E+10	-1.00E+10	-1.00E+10	-1.00E+10	-1.00E+10	-1.00E+10	-1.00E+10
							298.8	34.531	275.17	0.968	11.99	12.6	0	-0.03	2285.3	2176.6	-1.00E+10	-1.00E+10	-1.00E+10	-1.00E+10	-1.00E+10	-1.00E+10	-1.00E+10	-1.00E+10	-1.00E+10	-1.00E+10
							395.3	-1.00E+10	291.3	0.845	6.94	12.41	0	-1.00E+10	-1.00E+10	-1.00E+10	-1.00E+10	-1.00E+10	-1.00E+10	-1.00E+10	-1.00E+10	-1.00E+10	-1.00E+10	-1.00E+10	-1.00E+10	-1.00E+10
MR09-03	028_1	B	2009-09-18T03:51	204.995	76.005	3849	0	25.6933	370.6	0.579	3.32	0.15	0	0.03	1879.7	1810.1	-1.00E+10	-1.00E+10	-1.00E+10	0.07	-1.00E+10	-1.00E+10	-1.00E+10	-1.00E+10	-1.00E+10	-1.00E+10
							5.3	25.6682	370.53	0.543	3.3	0.04	0	0	1879.4	1809.7	-1.00E+10	-1.00E+10	-1.00E+10	0.07	-1.00E+10	-1.00E+10	-1.00E+10	-1.00E+10	-1.00E+10	-1.00E+10
							10.5	25.7856	369.43	0.552	3.24	0.06	0	0	1885.8	1814.5	-1.00E+10	-1.00E+10	-1.00E+10	0.08	-1.00E+10	-1.00E+10	-1.00E+10	-1.00E+10	-1.00E+10	-1.00E+10
							20.3	26.2393	364.14	0.558	3.43	0.05	0	-0.01	1926.6	1845	-1.00E+10	-1.00E+10	-1.00E+10	0.13	-1.00E+10	-1.00E+10	-1.00E+10	-1.00E+10	-1.00E+10	-1.00E+10
							35.1	28.7395	394.23	0.66	3.21	0.05	0	0	2063.8	1957.6	-1.00E+10	-1.00E+10	-1.00E+10	0.13	-1.00E+10	-1.00E+10	-1.00E+10	-1.00E+10	-1.00E+10	-1.00E+10
							50.2	30.1732	390.58	0.752	3.42	0.04	0.02	-0.02	2136.5	2009.8	-1.00E+10	-1.00E+10	-1.00E+10	0.18	-1.00E+10	-1.00E+10	-1.00E+10	-1.00E+10	-1.00E+10	-1.00E+10
							60.2	-1.00E+10	379.39	0.861	5.13	0.83	0.06	-0.01	-1.00E+10	-1.00E+10	-1.00E+10	-1.00E+10	-1.00E+10	0.27	-1.00E+10	-1.00E+10	-1.00E+10	-1.00E+10	-1.00E+10	-1.00E+10
							74.8	-1.00E+10	353.97	1.06	8.78	3.56	0.01	-0.01	2193.6	2075.8	-1.00E+10	-1.00E+10	-1.00E+10	0.11	-1.00E+10	-1.00E+10	-1.00E+10	-1.00E+10	-1.00E+10	-1.00E+10
							99.6	32.0416	320.96	1.444	17.72	8.8	0	0	2216.5	2129.4	-1.00E+10	-1.00E+10	-1.00E+10	0.02	-1.00E+10	-1.00E+10	-1.00E+10	-1.00E+10	-1.00E+10	-1.00E+10
							124.4	-1.00E+10	309.27	1.618	22.9	11.26	0	-0.01	2235.9	2163.3	-1.00E+10	-1.00E+10	-1.00E+10	-1.00E+10	-1.00E+10	-1.00E+10	-1.00E+10	-1.00E+10	-1.00E+10	-1.00E+10
							149	-1.00E+10	292.05	1.757	28.16	13.55	0	-0.01	2251.6	2194.8	-1.00E+10	-1.00E+10	-1.00E+10	0	-1.00E+10	-1.00E+10	-1.00E+10	-1.00E+10	-1.00E+10	-1.00E+10
							173.5	-1.00E+10	286.73	1.826	31.99	14.89	0	-0.01	2265.8	2214.1	-1.00E+10	-1.00E+10	-1.00E+10	-1.00E+10	-1.00E+10	-1.00E+10	-1.00E+10	-1.00E+10	-1.00E+10	-1.00E+10
							197.4	33.1692	286.09	1.811	32.76	15.21	0	0	2276.5	2222.9	-1.00E+10	-1.00E+10	-1.00E+10	0	-1.00E+10	-1.00E+10	-1.00E+10	-1.00E+10	-1.00E+10	-1.00E+10
							250	-1.00E+10	269.73	1.317	21.62	13.55	0	0	2284.4	2205.3	-1.00E+10	-1.00E+10	-1.00E+10	-1.00E+10	-1.00E+10	-1.00E+10	-1.00E+10	-1.00E+10	-1.00E+10	-1.00E+10
							296.5	34.5045	277.72	0.944	11.7	12.11	0	-0.01	2283.6	2176	-1.00E+10	-1.00E+10	-1.00E+10	-1.00E+10	-1.00E+10	-1.00E+10	-1.00E+10	-1.00E+10	-1.00E+10	-1.00E+10
							395.2	-1.00E+10	290.54	0.866	7.29	12.48	0	-1.00E+10	-1.00E+10	-1.00E+10	-1.00E+10	-1.00E+10	-1.00E+10	-1.00E+10	-1.00E+10	-1.00E+10	-1.00E+10	-1.00E+10	-1.00E+10	-1.00E+10
MR09-03	030_1	B	2009-09-18T16:17	208.978	76.011	3842	0	25.6542	375.98	0.57	2.91	0.07	0	0.06	1868.6	1803.6	-1.00E+10	-1.00E+10	-1.00E+10	0.06	0	0.01	0	0.01	0.03	-1.00E+10
							5.3	25.5806	377.64	0.543	2.94	0.04	0	0	1861	1796	-1.00E+10	-1.00E+10	-1.00E+10	0.05	-1.00E+10	-1.00E+10	-1.00E+10	-1.00E+10	-1.00E+10	-1.00E+10
							9.8	25.5884	378.16	0.55	2.94	0	0	0.01	1860.5	1796.2	-1.00E+10	-1.00E+10	-1.00E+10	0.05	-1.00E+10	-1.00E+10	-1.00E+10	-1.00E+10	-1.00E+10	-1.00E+10
							20	25.9928	382.17	0.566	2.96	0.02	0	0.03	1890.8	1821.1	-1.00E+10	-1.00E+10	-1.00E+10	0.07	-1.00E+10	-1.00E+10	-1.00E+10	-1.00E+10	-1.00E+10	-1.00E+10
							34.6	28.1268	399.52	0.633	3.06	0.03	0	0.01	2022.7	1927.7	-1.00E+10	-1.00E+10	-1.00E+10	0.08	0.01	0.03	0.01	0.02	0.05	-1.00E+10
							49.4	29.7439	393.53	0.724	3.16	0.07	0.01	0	2109	1989.2	-1.00E+10	-1.00E+10	-1.00E+10	0.14	-1.00E+10	-1.00E+10	-1.00E+10	-1.00E+10	-1.00E+10	-1.00E+10
							67.1	-1.00E+10	373.72	0.905	6.05	1.45	0.06	0	-1.00E+10	-1.00E+10	-1.00E+10	-1.00E+10	-1.00E+10	0.28	0.02	0.09	0.02	0.07	0.11	-1.00E+10
							74.1	-1.00E+10	371	0.951	6.69	1.85	0.05	0.01	2183.5	2059.5	-1.00E+10	-1.00E+10	-1.00E+10	0.25	-1.00E+10	-1.00E+10	-1.00E+10	-1.00E+10	-1.00E+10	-1.00E+10
							99.2	32.0405	321.13	1.439	17.6	8.74	0.01	0.01	2215.1	2128.6	-1.00E+10	-1.00E+10	-1.00E+10	0.03	0	0.01	0	0.01	0.01	-1.00E+10
							123.8	-1.00E+10	309.8	1.593	22.89	11	0	0.03	2228.9	2155.6	-1.00E+10	-1.00E+10	-1.00E+10	-1.00E+10	-1.00E+10	-1.00E+10	-1.00E+10	-1.00E+10	-1.00E+10	-1.00E+10
							148.8	-1.00E+10	295.01	1.736	27.19	13.16	0	0	2245.1	2188.4	-1.00E+10	-1.00E+10	-1.00E+10	0.01	-1.00E+10	-1.00E+10	-1.00E+10	-1.00E+10	-1.00E+10	-1.00E+10
							173.2	-1.00E+10	289.01	1.797	30.08	14.37	0.01	0	2259.9	2209.8	-1.00E+10	-1.00E+10	-1.00E+10	-1.00E+10	-1.00E+10	-1.00E+10	-1.00E+10	-1.00E+10	-1.00E+10	-1.00E+10
							196.9	33.0525	286.35	1.828	32.85	15.15	0.01	0	2274.5	2220.9	-1.00E+10	-1.00E+10	-1.00E+10	0	-1.00E+10	-1.00E+10	-1.00E+10	-1.00E+10	-1.00E+10	-1.00E+10
							246.7	-1.00E+10	271.28	1.408	24.02	13.82	0.01	0.02	2284.6	2213.4	-1.00E+10	-1.00E+10	-1.00E+10	-1.00E+10	-1.00E+10	-1.00E+10	-1.00E+10	-1.00E+10	-1.00E+10	-1.00E+10
							248.9	-1.00E+10	275.1	1.222	19.03	13.06	0	0	-1.00E+10	-1.00E+10	-1.00E+10	-1.00E+10	-1.00E+10	-1.00E+10	-1.00E+10	-1.00E+10	-1.00E+10	-1.00E+10	-1.00E+10	-1.00E+10
							297	34.4547	279.24	0.982	12.09	12.38	0.01	0	2284.4	2175.7	-1.00E+10	-1.00E+10	-1.00E+10	-1.00E+10	-1.00E+10	-1.00E+10	-1.00E+10	-1.00E+10	-1.00E+10	-1.00E+10
							395.5	-1.00E+10	287.5	0.896	8.01	12.72	0	-1.00E+10	2292.7	2157.9	-1.00E+10	-1.00E+10	-1.00E+10	-1.00E+10	-1.00E+10	-1.00E+10	-1.00E+10	-1.00E+10	-1.00E+10	-1.00E+10
MR09-03	031_1	B	2009-09-19T03:23	209.974	76.503	3835	0	25.7091	380.85	0.568	2.83	0.06	0	0.02	-1.00E+10	-1.00E+10	-1.00E+10	-1.00E+10	-1.00E+10	0.05	-1.00E+10	-1.00E+10	-1.00E+10	-1.00E+10	-1.00E+10	-1.00E+10
							4.9	25.7155	380.26	0.561	2.86	0.05	0	0.02	-1.00E+10	-1.00E+10	-1.00E+10	-1.00E+10	-1.00E+10	0.06	-1.00E+10	-1.00E+10	-1.00E+10	-1.00E+10	-1.00E+10	-1.00E+10
							9.8	25.7182	380.22	0.559	2.86	0.04	0	0.01	-1.00E+10	-1.00E+10	-1.00E+10	-1.00E+10	-1.00E+10	0.06	-1.00E+10	-1.00E+10	-1.00E+10	-1.00E+10	-1.00E+10	-1.00E+10
							20.2	26.1362	378.84	0.571	2.89	0.04	0	0	-1.00E+10	-1.00E+10	-1.00E+10	-1.00E+10	-1.00E+10	0.06	-1.00E+10	-1.00E+10	-1.00E+10	-1.00E+10	-1.00E+10	-1.00E+10
							35.2	28.4254	398.81	0.651	2.97	0.03	0	0.01	-1.00E+10	-1.00E+10	-1.00E+10	-1.00E+10	-1.00E+10	0.1	-1.00E+10	-1.00E+10	-1.00E+10	-1.00E+10	-1.00E+10	-1.00E+10
							49.8	30.1745	390	0.742	3.31	0.03	0.02	0	-1.00E+10	-1.00E+10	-1.00E+10	-1.00E+10	-1.00E+10	0.17	-1.00E+10	-1.00E+10	-1.00E+10	-1.00E+10	-1.00E+10	-1.00E+10
							60.8	-1.00E+10	369.84	0.957	6.95	2	0.08	0	-1.00E+10	-1.00E+10	-1.00E+10	-1.00E+10	-1.00E+10	0.22	-1.00E+10	-1.00E+10	-1.00E+10	-1.00E+10	-1.00E+10	-1.00E+10
							74.8	-1.00E+10	349.45	1.13	10.09	4.46	0.02	-0.01	-1.00E+10	-1.00E+10	-1.00E+10	-1.00E+10	-1.00E+10	0.14	-1.00E+10	-1.00E+10	-1.00E+10	-1.00E+10	-1.00E+10	-1.00E+10
							99	32.1342	321.88	1.441	17.95	9.01	0.01	-0.01	-1.00E+10	-1.00E+10	-1.00E+10	-1.00E+10	-1.00E+10	0.05	-1.00E+10	-1.00E+10	-1.00E+10	-1.00E+10	-1.00E+10	-1.00E+10
							124.2	-1.00E+10	308.25	1.61	22.86	11.36	0	-0.02	-1.00E+10	-1.00E+10	-1.00E+10	-1.00E+10	-1.00E+10	-1.00E+10	-1.00E+10	-1.00E+10	-1.00E+10	-1.00E+10	-1.00E+10	-1.00E+10
							148.9	-1.00E+10	294.26	1.734	27.36	13.46	0.01	-0.02	-1.00E+10	-1.00E+10	-1.00E+10	-1.00E+10	-1.00E+10	0.01	-1.00E+10	-1.00E+10	-1.00E+10	-1.00E+10	-1.00E+10	-1.00E+10
							173.5	-1.00E+10	291.64	1.768	29.61	14.21	0	-0.01	-1.00E+10	-1.00E+10	-1.00E+10	-1.00E+10	-1.00E+10	-1.00E+10	-1.00E+10	-1.00E+10	-1.00E+10	-1.00E+10	-1.00E+10	-1.00E+10
							198.2	33.0445	291.79	1.78	30.87	14.62	0	0	-1.00E+10	-1.00E+10	-1.00E+10	-1.00E+10	-1.00E+10	0	-1.00E+10	-1.00E+10	-1.00E+10	-1.00E+10	-1.00E+10	-1.00E+10
							247.7	-1.00E+10	284.63	1.662	29.62	14.8	0	-0.01	-1.00E+10	-1.00E+10	-1.00E+10	-1.00E+10	-1.00E+10	-1.00E+10	-1.00E+10	-1.00E+10	-1.00E+10	-1.00E+10	-1.00E+10	-1.00E+10
							267.3	-1.00E+10	270.8	1.3	21.21	13.37	0	0	-1.00E+10	-1.00E+10	-1.00E+10	-1.00E+10	-1.00E+10	-1.00E+10	-1.00E+10	-1.00E+10	-1.00E+10	-1.00E+10	-1.00E+10	-1.00E+10
							296.4	34.3549	278.47	0.971	12.53	11.8	0	-0.01	-1.00E+10	-1.00E+10	-1.00E+10	-1.00E+10	-1.00E+10	-1.00E+10	-1.00E+10	-1.00E+10	-1.00E+10	-1.00E+10	-1.00E+10	-1.00E+10
							396.5	-1.00E+10	290.71	0.866	7.16	12.41	0	-1.00E+10	-1.00E+10	-1.00E+10	-1.00E+10	-1.00E+10	-1.00E+10	-1.00E+10	-1.00E+10	-1.00E+10	-1.00E+10	-1.00E+10	-1.00E+10	-1.00E+10
MR09-03	032_1	B	2009-09-19T09:49	209.983	77.006	3836	0	26.0062	378.31	0.572	2.9	0.04	0	0	-1.00E+10	-1.00E+10	-1.00E+10	-1.00E+10	-1.00E+10	-1.00E+10	-1.00E+10	-1.00E+10	-1.00E+10	-1.00E+10	-1.00E+10	-1.00E+10
							5.1	26.0001	378.41	0.572	2.92	0.04	0	0.01	-1.00E+10	-1.00E+10	-1.00E+10	-1.00E+10	-1.00E+10	-1.00E+10	-1.00E+10	-1.00E+10	-1.00E+10	-1.00E+10	-1.00E+10	-1.00E+10
							10.2	26.0021	378.57	0.579	2.93	0.03	0	0	-1.00E+10	-1.00E+10	-1.00E+10	-1.00E+10	-1.00E+10	-1.00E+10	-1.00E+10	-1.00E+10	-1.00E+10	-1.00E+10	-1.00E+10	-1.00E+10
							19.8	26.5361	386.14	0.585	2.97	0.04	0	0	-1.00E+10	-1.00E+10	-1.00E+10	-1.00E+10	-1.00E+10	-1.00E+10	-1.00E+10	-1.00E+10	-1.00E+10	-1.00E+10	-1.00E+10	-1.00E+10
							34.6	28.9222	396.04	0.673	3.09	0.04	0	-0.01	-1.00E+10	-1.00E+10	-1.00E+10	-1.00E+10	-1.00E+10	-1.00E+10	-1.00E+10	-1.00E+10	-1.00E+10	-1.00E+10	-1.00E+10	-1.00E+10
							49.2	30.4986	388.81	0.76	4.53	0.03	0.03	0.01	-1.00E+10	-1.00E+10	-1.00E+10	-1.00E+10	-1.00E+10	-1.00E+10	-1.00E+10	-1.00E+10	-1.00E+10	-1.00E+10	-1.00E+10	-1.00E+10
							61.2	-1.00E+10	369.3	0.953	6.91	1.93	0.06	0	-1.00E+10	-1.00E+10	-1.00E+10	-1.00E+10	-1.00E+10	-1.00E+10	-1.00E+10	-1.00E+10	-1.00E+10	-1.00E+10	-1.00E+10	-1.00E+10
							74.2	-1.00E+10	350.78	1.111	9.73	4.23	0.01	0	-1.00E+10	-1.00E+10	-1.00E+10	-1.00E+10	-1.00E+10	-1.00E+10	-1.00E+10	-1.00E+10	-1.00E+10	-1.00E+10	-1.00E+10	-1.00E+10
							99	32.1362	319.63	1.481	19.1	9.46	0	-0.02	-1.00E+10	-1.00E+10	-1.00E+10	-1.00E+10	-1.00E+10	-1.00E+10	-1.00E+10	-1.00E+10	-1.00E+10	-1.00E+10	-1.00E+10	-1.00E+10
							123.8	-1.00E+10	304.14	1.66	24.33	11.96	0	-0.01	-1.00E+10	-1.00E+10	-1.00E+10	-1.00E+10	-1.00E+10	-1.00E+10	-1.00E+10	-1.00E+10	-1.00E+10	-1.00E+10	-1.00E+10	-1.00E+10
							148.3	-1.00E+10	291.51	1.776	28.75	13.81	0	-0.01	-1.00E+10	-1.00E+10	-1.00E+10	-1.00E+10	-1.00E+10	-1.00E+10	-1.00E+10	-1.00E+10	-1.00E+10	-1.00E+10	-1.00E+10	-1.00E+10
							173.1	-1.00E+10	288.54	1.81	31.35	14.75	0	0	-1.00E+10	-1.00E+10	-1.00E+10	-1.00E+10	-1.00E+10	-1.00E+10	-1.00E+10	-1.00E+10	-1.00E+10	-1.00E+10	-1.00E+10	-1.00E+10
							197.8	33.2697	287.06	1.766	31.92	15.03	0	-0.01	-1.00E+10	-1.00E+10	-1.00E+10	-1.00E+10	-1.00E+10	-1.00E+10	-1.00E+10	-1.00E+10	-1.00E+10	-1.00E+10	-1.00E+10	-1.00E+10
							232.3	-1.00E+10	270.64	1.36	22.86	13.64	0	-0.02	-1.00E+10	-1.00E+10	-1.00E+10	-1.00E+10	-1.00E+10	-1.00E+10	-1.00E+10	-1.00E+10	-1.00E+10	-1.00E+10	-1.00E+10	-1.00E+10
							247.5	-1.00E+10	273.13	1.118	16.81	12.38	0	-0.01	-1.00E+10	-1.00E+10	-1.00E+10	-1.00E+10	-1.00E+10	-1.00E+10	-1.00E+10	-1.00E+10	-1.00E+10	-1.00E+10	-1.00E+10	-1.00E+10
							296.7	34.5222	279.31	0.915	10.77	11.89	0	-0.01	-1.00E+10	-1.00E+10	-1.00E+10	-1.00E+10	-1.00E+10	-1.00E+10	-1.00E+10	-1.00E+10	-1.00E+10	-1.00E+10	-1.00E+10	-1.00E+10
							395.8	-1.00E+10	290.29	0.873	7.25	12.49	0	-1.00E+10	-1.00E+10	-1.00E+10	-1.00E+10	-1.00E+10	-1.00E+10	-1.00E+10	-1.00E+10	-1.00E+10	-1.00E+10	-1.00E+10	-1.00E+10	-1.00E+10
MR09-03	033_1	B	2009-09-19T17:59	209.998	77.512	3839	0	25.8597	382.4	0.595	2.8	0.21	0	0.02	1869.7	1803.3	-1.00E+10	-1.00E+10	-1.00E+10	0.06	0.01	0.01	0	0.01	0.03	-1.00E+10
							4.7	25.8435	381.14	0.57	2.77	0.03	0	-0.02	1870.6	1804.2	-1.00E+10	-1.00E+10	-1.00E+10	-1.00E+10	-1.00E+10	-1.00E+10	-1.00E+10	-1.00E+10	-1.00E+10	-1.00E+10
							8	-1.00E+10	386.14	0.584	2.8	0.03	0	-0.03	-1.00E+10	-1.00E+10	-1.00E+10	-1.00E+10	-1.00E+10	0.06	0.01	0.02	0.01	0.01	0.04	-1.00E+10
							10	25.881	381.67	0.575	2.77	0.03	0	-0.03	1871.4	1806.6	-1.00E+10	-1.00E+10	-1.00E+10	-1.00E+10	-1.00E+10	-1.00E+10	-1.00E+10	-1.00E+10	-1.00E+10	-1.00E+10
							20	-1.00E+10	400.04	0.641	3.08	0.03	0	-0.03	-1.00E+10	1938.7	-1.00E+10	-1.00E+10	-1.00E+10	0.12	0.02	0.03	0.01	0.02	0.07	-1.00E+10
							20	27.6859	400.83	0.622	2.93	0.03	0	-0.03	1997.7	1910	-1.00E+10	-1.00E+10	-1.00E+10	-1.00E+10	-1.00E+10	-1.00E+10	-1.00E+10	-1.00E+10	-1.00E+10	-1.00E+10
							34.8	-1.00E+10	394.81	0.697	3.5	0.03	0.01	-0.03	-1.00E+10	1977.5	-1.00E+10	-1.00E+10	-1.00E+10	0.16	0.02	0.03	0.01	0.02	0.1	-1.00E+10
							34.8	28.9248	398.36	0.66	3.2	0.02	0	-0.03	2067.4	1960	-1.00E+10	-1.00E+10	-1.00E+10	-1.00E+10	-1.00E+10	-1.00E+10	-1.00E+10	-1.00E+10	-1.00E+10	-1.00E+10
							46.5	-1.00E+10	390.1	0.762	4.14	0.04	0.03	-0.03	-1.00E+10	2007.1	-1.00E+10	-1.00E+10	-1.00E+10	0.21	0.03	0.06	0.01	0.05	0.12	-1.00E+10
							50.2	30.3305	390.13	0.756	4.1	0.03	0.03	-0.03	2136.6	2003.8	-1.00E+10	-1.00E+10	-1.00E+10	-1.00E+10	-1.00E+10	-1.00E+10	-1.00E+10	-1.00E+10	-1.00E+10	-1.00E+10
							57.3	-1.00E+10	385.7	0.828	4.91	0.23	0.11	-0.03	-1.00E+10	2030.8	-1.00E+10	-1.00E+10	-1.00E+10	0.27	0.03	0.11	0.03	0.08	0.12	-1.00E+10
							64.4	-1.00E+10	372.09	0.946	6.57	1.66	0.12	-0.03	-1.00E+10	-1.00E+10	-1.00E+10	-1.00E+10	-1.00E+10	0.23	0.02	0.11	0.02	0.09	0.08	-1.00E+10
							70	-1.00E+10	369.17	0.965	6.83	2.02	0.05	-0.02	-1.00E+10	2056.8	-1.00E+10	-1.00E+10	-1.00E+10	0.21	0.03	0.08	0.02	0.06	0.07	-1.00E+10
							74.1	-1.00E+10	364.64	0.985	7.22	2.38	0.03	-0.02	2185.6	2060.5	-1.00E+10	-1.00E+10	-1.00E+10	-1.00E+10	-1.00E+10	-1.00E+10	-1.00E+10	-1.00E+10	-1.00E+10	-1.00E+10
							81.4	-1.00E+10	350.12	1.117	9.54	4.26	0.02	-0.03	-1.00E+10	2082.8	-1.00E+10	-1.00E+10	-1.00E+10	0.14	0.02	0.06	0.01	0.05	0.04	-1.00E+10
							99.2	32.0782	321.95	1.447	17.49	8.87	0	-0.03	2220.4	2133.2	-1.00E+10	-1.00E+10	-1.00E+10	0.03	0	0.01	0	0.01	0.01	-1.00E+10
							123.8	-1.00E+10	305.8	1.634	23.2	11.53	0.01	-0.04	2239.3	2169.9	-1.00E+10	-1.00E+10	-1.00E+10	-1.00E+10	-1.00E+10	-1.00E+10	-1.00E+10	-1.00E+10	-1.00E+10	-1.00E+10
							148.8	-1.00E+10	287.22	1.839	29.84	14.34	0	-0.03	2251.8	2199.4	-1.00E+10	-1.00E+10	-1.00E+10	0.01	0	0	0	0	0	-1.00E+10
							173.4	-1.00E+10	278.29	1.916	34.2	15.63	0	-0.03	2265.9	2220	-1.00E+10	-1.00E+10	-1.00E+10	-1.00E+10	-1.00E+10	-1.00E+10	-1.00E+10	-1.00E+10	-1.00E+10	-1.00E+10
							196.4	33.3242	280.06	1.784	32.32	15.21	0	-0.03	2280.1	2226.5	-1.00E+10	-1.00E+10	-1.00E+10	0	0	0	0	0	0	-1.00E+10
							196.4	-1.00E+10	278.39	1.763	31.88	15.15	0	-0.03	-1.00E+10	-1.00E+10	-1.00E+10	-1.00E+10	-1.00E+10	-1.00E+10	-1.00E+10	-1.00E+10	-1.00E+10	-1.00E+10	-1.00E+10	-1.00E+10
							248	-1.00E+10	277.18	0.99	13.05	11.69	0	-0.04	2280.6	2181.5	-1.00E+10	-1.00E+10	-1.00E+10	-1.00E+10	-1.00E+10	-1.00E+10	-1.00E+10	-1.00E+10	-1.00E+10	-1.00E+10
							296.3	34.5677	282.37	0.896	9.63	11.87	0	-0.03	2286.5	2170.2	-1.00E+10	-1.00E+10	-1.00E+10	-1.00E+10	-1.00E+10	-1.00E+10	-1.00E+10	-1.00E+10	-1.00E+10	-1.00E+10
							396.3	-1.00E+10	290.43	0.879	7.22	12.54	0	-1.00E+10	-1.00E+10	-1.00E+10	-1.00E+10	-1.00E+10	-1.00E+10	-1.00E+10	-1.00E+10	-1.00E+10	-1.00E+10	-1.00E+10	-1.00E+10	-1.00E+10
MR09-03	034_1	B	2009-09-20T01:46	209.996	78.001	3834	0	26.2386	386.3	0.596	2.76	0.09	0	0.03	-1.00E+10	-1.00E+10	-1.00E+10	-1.00E+10	-1.00E+10	0.06	-1.00E+10	-1.00E+10	-1.00E+10	-1.00E+10	-1.00E+10	-1.00E+10
							5.2	26.2436	385.1	0.591	2.76	0.08	0	0.08	-1.00E+10	-1.00E+10	-1.00E+10	-1.00E+10	-1.00E+10	0.06	-1.00E+10	-1.00E+10	-1.00E+10	-1.00E+10	-1.00E+10	-1.00E+10
							10.2	26.2872	384.62	0.593	2.79	0.08	0	0.01	-1.00E+10	-1.00E+10	-1.00E+10	-1.00E+10	-1.00E+10	0.05	-1.00E+10	-1.00E+10	-1.00E+10	-1.00E+10	-1.00E+10	-1.00E+10
							19.8	26.9332	387.71	0.609	2.82	0.07	0	0	-1.00E+10	-1.00E+10	-1.00E+10	-1.00E+10	-1.00E+10	0.1	-1.00E+10	-1.00E+10	-1.00E+10	-1.00E+10	-1.00E+10	-1.00E+10
							34.7	29.2653	395.6	0.694	3.25	0.07	0	0.06	-1.00E+10	-1.00E+10	-1.00E+10	-1.00E+10	-1.00E+10	0.16	-1.00E+10	-1.00E+10	-1.00E+10	-1.00E+10	-1.00E+10	-1.00E+10
							49.8	30.659	388.17	0.8	4.58	0.1	0.06	0.01	-1.00E+10	-1.00E+10	-1.00E+10	-1.00E+10	-1.00E+10	0.29	-1.00E+10	-1.00E+10	-1.00E+10	-1.00E+10	-1.00E+10	-1.00E+10
							53.6	-1.00E+10	367.36	0.991	7.3	2.4	0.05	0.01	-1.00E+10	-1.00E+10	-1.00E+10	-1.00E+10	-1.00E+10	0.26	-1.00E+10	-1.00E+10	-1.00E+10	-1.00E+10	-1.00E+10	-1.00E+10
							74.4	-1.00E+10	337.92	1.252	12.46	6.2	0.01	0	-1.00E+10	-1.00E+10	-1.00E+10	-1.00E+10	-1.00E+10	0.08	-1.00E+10	-1.00E+10	-1.00E+10	-1.00E+10	-1.00E+10	-1.00E+10
							98.9	32.293	313.41	1.574	21.45	10.63	0	0.02	-1.00E+10	-1.00E+10	-1.00E+10	-1.00E+10	-1.00E+10	0.02	-1.00E+10	-1.00E+10	-1.00E+10	-1.00E+10	-1.00E+10	-1.00E+10
							123.8	-1.00E+10	298.99	1.72	26.2	12.89	0	0.02	-1.00E+10	-1.00E+10	-1.00E+10	-1.00E+10	-1.00E+10	-1.00E+10	-1.00E+10	-1.00E+10	-1.00E+10	-1.00E+10	-1.00E+10	-1.00E+10
							148.7	-1.00E+10	288.59	1.811	30.17	14.44	0	0.01	-1.00E+10	-1.00E+10	-1.00E+10	-1.00E+10	-1.00E+10	0.01	-1.00E+10	-1.00E+10	-1.00E+10	-1.00E+10	-1.00E+10	-1.00E+10
							173.3	-1.00E+10	286.28	1.831	32.85	15.2	0	0.01	-1.00E+10	-1.00E+10	-1.00E+10	-1.00E+10	-1.00E+10	-1.00E+10	-1.00E+10	-1.00E+10	-1.00E+10	-1.00E+10	-1.00E+10	-1.00E+10
							196.8	33.4342	279.04	1.74	31.5	15.16	0	0.01	-1.00E+10	-1.00E+10	-1.00E+10	-1.00E+10	-1.00E+10	0	-1.00E+10	-1.00E+10	-1.00E+10	-1.00E+10	-1.00E+10	-1.00E+10
							229.8	-1.00E+10	270.07	1.185	18.61	12.66	0	0.01	-1.00E+10	-1.00E+10	-1.00E+10	-1.00E+10	-1.00E+10	-1.00E+10	-1.00E+10	-1.00E+10	-1.00E+10	-1.00E+10	-1.00E+10	-1.00E+10
							248.2	-1.00E+10	275.38	1.013	13.78	11.84	0	0.01	-1.00E+10	-1.00E+10	-1.00E+10	-1.00E+10	-1.00E+10	-1.00E+10	-1.00E+10	-1.00E+10	-1.00E+10	-1.00E+10	-1.00E+10	-1.00E+10
							296.8	34.603	284.89	0.895	8.97	11.99	0	0.01	-1.00E+10	-1.00E+10	-1.00E+10	-1.00E+10	-1.00E+10	-1.00E+10	-1.00E+10	-1.00E+10	-1.00E+10	-1.00E+10	-1.00E+10	-1.00E+10
							395.9	-1.00E+10	294.3	0.873	6.65	12.51	0	-1.00E+10	-1.00E+10	-1.00E+10	-1.00E+10	-1.00E+10	-1.00E+10	-1.00E+10	-1.00E+10	-1.00E+10	-1.00E+10	-1.00E+10	-1.00E+10	-1.00E+10
MR09-03	035_1	B	2009-09-20T20:43	208.358	78.989	3827	0	26.7811	386.56	0.625	2.9	0.1	0	0.08	1924.9	1850.8	-1.00E+10	-1.00E+10	-1.00E+10	0.08	0.01	0.02	0.01	0.01	0.05	-1.00E+10
							4.9	26.7217	386.46	0.614	2.86	0.07	0	0.01	1920.8	1845.8	-1.00E+10	-1.00E+10	-1.00E+10	-1.00E+10	-1.00E+10	-1.00E+10	-1.00E+10	-1.00E+10	-1.00E+10	-1.00E+10
							6.7	-1.00E+10	387.01	0.616	2.9	0.05	0	0	-1.00E+10	-1.00E+10	-1.00E+10	-1.00E+10	-1.00E+10	0.1	0.01	0.02	0.01	0.01	0.05	-1.00E+10
							9.5	26.7416	386.46	0.614	2.87	0.05	0	0	1922.7	1847.2	-1.00E+10	-1.00E+10	-1.00E+10	-1.00E+10	-1.00E+10	-1.00E+10	-1.00E+10	-1.00E+10	-1.00E+10	-1.00E+10
							17.7	-1.00E+10	399.93	0.651	3.08	0.06	0	0	-1.00E+10	1938.1	-1.00E+10	-1.00E+10	-1.00E+10	0.13	0.02	0.03	0.01	0.02	0.06	-1.00E+10
							19.7	28.4943	400.21	0.654	3.05	0.06	0	0	2045.8	1943	-1.00E+10	-1.00E+10	-1.00E+10	-1.00E+10	-1.00E+10	-1.00E+10	-1.00E+10	-1.00E+10	-1.00E+10	-1.00E+10
							31.4	-1.00E+10	390.61	0.764	4.25	0.17	0.04	0	-1.00E+10	2001.5	-1.00E+10	-1.00E+10	-1.00E+10	0.22	0.03	0.05	0.01	0.04	0.12	-1.00E+10
							34.4	30.0679	-1.00E+10	0.732	3.93	0.05	0.01	0	2119.3	1989.9	-1.00E+10	-1.00E+10	-1.00E+10	-1.00E+10	-1.00E+10	-1.00E+10	-1.00E+10	-1.00E+10	-1.00E+10	-1.00E+10
							41.3	-1.00E+10	387.06	0.833	5.02	0.29	0.07	0	-1.00E+10	2029.9	-1.00E+10	-1.00E+10	-1.00E+10	0.27	0.03	0.09	0.03	0.06	0.13	-1.00E+10
							49.4	31.1424	377.13	0.917	6.06	0.84	0.23	0	2183.4	2054.9	-1.00E+10	-1.00E+10	-1.00E+10	-1.00E+10	-1.00E+10	-1.00E+10	-1.00E+10	-1.00E+10	-1.00E+10	-1.00E+10
							50.6	-1.00E+10	365.83	1.006	7.59	2.35	0.15	0	-1.00E+10	2073.4	-1.00E+10	-1.00E+10	-1.00E+10	0.3	0.04	0.12	0.02	0.1	0.09	-1.00E+10
							56.3	-1.00E+10	360.01	1.043	8.29	3.09	0.09	-0.01	-1.00E+10	-1.00E+10	-1.00E+10	-1.00E+10	-1.00E+10	0.27	0.01	0.12	0.03	0.09	0.09	-1.00E+10
							63.4	-1.00E+10	351.08	1.126	9.82	4.43	0.02	0.01	-1.00E+10	2091.9	-1.00E+10	-1.00E+10	-1.00E+10	0.19	0.02	0.08	0.01	0.07	0.06	-1.00E+10
							74.3	-1.00E+10	342.67	1.201	11.53	5.64	0.01	0	2211.2	2102.4	-1.00E+10	-1.00E+10	-1.00E+10	-1.00E+10	-1.00E+10	-1.00E+10	-1.00E+10	-1.00E+10	-1.00E+10	-1.00E+10
							74.4	-1.00E+10	342.02	1.213	11.82	5.8	0.01	-0.01	-1.00E+10	2105.1	-1.00E+10	-1.00E+10	-1.00E+10	0.08	0.01	0.04	0.01	0.03	0.02	-1.00E+10
							98.7	32.0999	322.78	1.464	17.86	9.06	0	0	2222.6	2133.9	-1.00E+10	-1.00E+10	-1.00E+10	-1.00E+10	0	0.01	0	0.01	0.01	-1.00E+10
							123.8	-1.00E+10	308.24	1.648	23.2	11.59	0	-0.01	2238.2	2167.2	-1.00E+10	-1.00E+10	-1.00E+10	-1.00E+10	-1.00E+10	-1.00E+10	-1.00E+10	-1.00E+10	-1.00E+10	-1.00E+10
							148.3	-1.00E+10	292.38	1.787	28.24	13.79	0	0	2253	2198.9	-1.00E+10	-1.00E+10	-1.00E+10	0	0	0	0	0	0	-1.00E+10
							173.1	-1.00E+10	286.59	1.846	31.54	14.9	0	0	2264.7	2214.8	-1.00E+10	-1.00E+10	-1.00E+10	-1.00E+10	-1.00E+10	-1.00E+10	-1.00E+10	-1.00E+10	-1.00E+10	-1.00E+10
							197.9	33.2471	280.88	1.832	33.15	15.42	0	0	2277.3	2227.4	-1.00E+10	-1.00E+10	-1.00E+10	0	0	0	0	0	0	-1.00E+10
							232.4	-1.00E+10	271.72	1.168	17.68	12.61	0	0	-1.00E+10	-1.00E+10	-1.00E+10	-1.00E+10	-1.00E+10	-1.00E+10	-1.00E+10	-1.00E+10	-1.00E+10	-1.00E+10	-1.00E+10	-1.00E+10
							247.3	-1.00E+10	270.7	1.118	16.51	12.39	0	-0.01	2280.6	2192.4	-1.00E+10	-1.00E+10	-1.00E+10	-1.00E+10	-1.00E+10	-1.00E+10	-1.00E+10	-1.00E+10	-1.00E+10	-1.00E+10
							297.1	34.5662	284.49	0.895	9.11	11.8	0	-0.01	2286.4	2168	-1.00E+10	-1.00E+10	-1.00E+10	-1.00E+10	-1.00E+10	-1.00E+10	-1.00E+10	-1.00E+10	-1.00E+10	-1.00E+10
							396.8	-1.00E+10	292.51	0.873	6.75	12.4	0	-1.00E+10	-1.00E+10	-1.00E+10	-1.00E+10	-1.00E+10	-1.00E+10	-1.00E+10	-1.00E+10	-1.00E+10	-1.00E+10	-1.00E+10	-1.00E+10	-1.00E+10
MR09-03	039_1	B	2009-09-21T22:09	207.136	78.085	2536	0	26.6437	385.08	0.621	3.08	0.1	0	0.03	1915.5	1843.6	-1.00E+10	-1.00E+10	-1.00E+10	-1.00E+10	-1.00E+10	-1.00E+10	-1.00E+10	-1.00E+10	-1.00E+10	-1.00E+10
							4.9	26.6457	385.25	0.607	3.04	0.07	0	0.02	1915.3	-1.00E+10	-1.00E+10	-1.00E+10	-1.00E+10	-1.00E+10	-1.00E+10	-1.00E+10	-1.00E+10	-1.00E+10	-1.00E+10	-1.00E+10
							10	26.6494	385.04	0.608	3.03	0.06	0	0.02	1916.1	-1.00E+10	-1.00E+10	-1.00E+10	-1.00E+10	-1.00E+10	-1.00E+10	-1.00E+10	-1.00E+10	-1.00E+10	-1.00E+10	-1.00E+10
							20	28.1319	398.16	0.65	3.18	0.06	0	0.01	2025.1	-1.00E+10	-1.00E+10	-1.00E+10	-1.00E+10	-1.00E+10	-1.00E+10	-1.00E+10	-1.00E+10	-1.00E+10	-1.00E+10	-1.00E+10
							34.5	30.142	393.84	0.758	4.2	0.06	0.01	0.04	2131.7	-1.00E+10	-1.00E+10	-1.00E+10	-1.00E+10	-1.00E+10	-1.00E+10	-1.00E+10	-1.00E+10	-1.00E+10	-1.00E+10	-1.00E+10
							49.6	30.9299	381.67	0.848	5.59	0.3	0.18	0.01	2170.2	-1.00E+10	-1.00E+10	-1.00E+10	-1.00E+10	-1.00E+10	-1.00E+10	-1.00E+10	-1.00E+10	-1.00E+10	-1.00E+10	-1.00E+10
							58.6	-1.00E+10	349.64	1.126	10.56	4.54	0.04	0.02	-1.00E+10	-1.00E+10	-1.00E+10	-1.00E+10	-1.00E+10	-1.00E+10	-1.00E+10	-1.00E+10	-1.00E+10	-1.00E+10	-1.00E+10	-1.00E+10
							74.5	-1.00E+10	327.57	1.36	15.22	7.7	0.01	0.01	2211.5	-1.00E+10	-1.00E+10	-1.00E+10	-1.00E+10	-1.00E+10	-1.00E+10	-1.00E+10	-1.00E+10	-1.00E+10	-1.00E+10	-1.00E+10
							99.1	32.3534	307.74	1.621	23	11.2	0	0.01	2232.8	-1.00E+10	-1.00E+10	-1.00E+10	-1.00E+10	-1.00E+10	-1.00E+10	-1.00E+10	-1.00E+10	-1.00E+10	-1.00E+10	-1.00E+10
							123.9	-1.00E+10	291.66	1.778	28.38	13.58	0	0.01	2250.1	-1.00E+10	-1.00E+10	-1.00E+10	-1.00E+10	-1.00E+10	-1.00E+10	-1.00E+10	-1.00E+10	-1.00E+10	-1.00E+10	-1.00E+10
							148.6	-1.00E+10	287.26	1.825	31.38	14.74	0	0	2263.4	-1.00E+10	-1.00E+10	-1.00E+10	-1.00E+10	-1.00E+10	-1.00E+10	-1.00E+10	-1.00E+10	-1.00E+10	-1.00E+10	-1.00E+10
							173.2	-1.00E+10	285.62	1.812	32.75	15.2	0	0	2276.8	-1.00E+10	-1.00E+10	-1.00E+10	-1.00E+10	-1.00E+10	-1.00E+10	-1.00E+10	-1.00E+10	-1.00E+10	-1.00E+10	-1.00E+10
							198.2	33.6255	271.96	1.648	29.74	14.94	0	0	2285.9	-1.00E+10	-1.00E+10	-1.00E+10	-1.00E+10	-1.00E+10	-1.00E+10	-1.00E+10	-1.00E+10	-1.00E+10	-1.00E+10	-1.00E+10
							213	-1.00E+10	268.67	1.261	20.65	13.02	0	0.01	-1.00E+10	-1.00E+10	-1.00E+10	-1.00E+10	-1.00E+10	-1.00E+10	-1.00E+10	-1.00E+10	-1.00E+10	-1.00E+10	-1.00E+10	-1.00E+10
							247	-1.00E+10	272.66	0.999	13.54	12.01	0	0.01	2281.4	-1.00E+10	-1.00E+10	-1.00E+10	-1.00E+10	-1.00E+10	-1.00E+10	-1.00E+10	-1.00E+10	-1.00E+10	-1.00E+10	-1.00E+10
							296	34.6438	283.18	0.889	9.33	12.03	0	0.01	2289.1	-1.00E+10	-1.00E+10	-1.00E+10	-1.00E+10	-1.00E+10	-1.00E+10	-1.00E+10	-1.00E+10	-1.00E+10	-1.00E+10	-1.00E+10
							397.2	-1.00E+10	292.16	0.87	7.07	12.45	0	-1.00E+10	-1.00E+10	-1.00E+10	-1.00E+10	-1.00E+10	-1.00E+10	-1.00E+10	-1.00E+10	-1.00E+10	-1.00E+10	-1.00E+10	-1.00E+10	-1.00E+10
MR09-03	042_1	B	2009-09-22T07:22	205.682	77.831	1227	0	28.6679	384.68	0.624	3.05	0.21	0	0.1	1919.7	1847.7	-1.00E+10	-1.00E+10	-1.00E+10	0.1	-1.00E+10	-1.00E+10	-1.00E+10	-1.00E+10	-1.00E+10	-1.00E+10
							4.8	28.668	384.88	0.613	3.08	0.05	0	0.05	1923.1	-1.00E+10	-1.00E+10	-1.00E+10	-1.00E+10	0.1	-1.00E+10	-1.00E+10	-1.00E+10	-1.00E+10	-1.00E+10	-1.00E+10
							9.9	28.6811	385.16	0.615	3.08	0.04	0	0.02	1924.7	-1.00E+10	-1.00E+10	-1.00E+10	-1.00E+10	0.1	-1.00E+10	-1.00E+10	-1.00E+10	-1.00E+10	-1.00E+10	-1.00E+10
							20	27.7229	393.83	0.63	3.14	0.04	0	0.02	1986.1	-1.00E+10	-1.00E+10	-1.00E+10	-1.00E+10	0.16	-1.00E+10	-1.00E+10	-1.00E+10	-1.00E+10	-1.00E+10	-1.00E+10
							34.6	30.2859	392.29	0.771	4.14	0.04	0.01	0.01	2139.7	-1.00E+10	-1.00E+10	-1.00E+10	-1.00E+10	0.22	-1.00E+10	-1.00E+10	-1.00E+10	-1.00E+10	-1.00E+10	-1.00E+10
							49.3	31.1077	380.07	0.886	6.1	0.39	0.23	0.01	2181	-1.00E+10	-1.00E+10	-1.00E+10	-1.00E+10	0.36	-1.00E+10	-1.00E+10	-1.00E+10	-1.00E+10	-1.00E+10	-1.00E+10
							53.4	-1.00E+10	351.67	1.097	9.97	4.02	0.06	0.01	-1.00E+10	-1.00E+10	-1.00E+10	-1.00E+10	-1.00E+10	0.28	-1.00E+10	-1.00E+10	-1.00E+10	-1.00E+10	-1.00E+10	-1.00E+10
							74.5	-1.00E+10	325.08	1.362	15.44	7.87	0.01	0.02	2211.7	-1.00E+10	-1.00E+10	-1.00E+10	-1.00E+10	0.06	-1.00E+10	-1.00E+10	-1.00E+10	-1.00E+10	-1.00E+10	-1.00E+10
							99.1	32.3626	308.9	1.622	22.78	11.17	0	0.01	2234.3	-1.00E+10	-1.00E+10	-1.00E+10	-1.00E+10	0.02	-1.00E+10	-1.00E+10	-1.00E+10	-1.00E+10	-1.00E+10	-1.00E+10
							123.9	-1.00E+10	293.55	1.824	30.91	14.74	0	0.01	2252	-1.00E+10	-1.00E+10	-1.00E+10	-1.00E+10	-1.00E+10	-1.00E+10	-1.00E+10	-1.00E+10	-1.00E+10	-1.00E+10	-1.00E+10
							148.4	-1.00E+10	287.56	1.831	31.18	14.83	0	0.01	2264.2	-1.00E+10	-1.00E+10	-1.00E+10	-1.00E+10	0.01	-1.00E+10	-1.00E+10	-1.00E+10	-1.00E+10	-1.00E+10	-1.00E+10
							173.2	-1.00E+10	283.03	1.879	34.75	16.14	0	0.01	2276.2	-1.00E+10	-1.00E+10	-1.00E+10	-1.00E+10	-1.00E+10	-1.00E+10	-1.00E+10	-1.00E+10	-1.00E+10	-1.00E+10	-1.00E+10
							196.9	33.482	284.56	1.738	31.47	15.2	0	0.01	2287.4	-1.00E+10	-1.00E+10	-1.00E+10	-1.00E+10	0	-1.00E+10	-1.00E+10	-1.00E+10	-1.00E+10	-1.00E+10	-1.00E+10
							231	-1.00E+10	266.99	1.229	19.6	13.07	0	0	-1.00E+10	-1.00E+10	-1.00E+10	-1.00E+10	-1.00E+10	-1.00E+10	-1.00E+10	-1.00E+10	-1.00E+10	-1.00E+10	-1.00E+10	-1.00E+10
							246.4	-1.00E+10	271.92	1.068	15.37	12.18	0	0	2281.1	-1.00E+10	-1.00E+10	-1.00E+10	-1.00E+10	-1.00E+10	-1.00E+10	-1.00E+10	-1.00E+10	-1.00E+10	-1.00E+10	-1.00E+10
							295.9	34.6019	271.72	0.969	12.28	12.72	0	0.01	2286.9	-1.00E+10	-1.00E+10	-1.00E+10	-1.00E+10	-1.00E+10	-1.00E+10	-1.00E+10	-1.00E+10	-1.00E+10	-1.00E+10	-1.00E+10
							394.6	-1.00E+10	290.37	0.884	7.38	12.62	0	-1.00E+10	-1.00E+10	-1.00E+10	-1.00E+10	-1.00E+10	-1.00E+10	-1.00E+10	-1.00E+10	-1.00E+10	-1.00E+10	-1.00E+10	-1.00E+10	-1.00E+10
MR09-03	043_1	B	2009-09-22T14:04	206.167	77.632	1011	0	26.5537	384.66	0.62	2.87	0.1	0	0.01	-1.00E+10	-1.00E+10	-1.00E+10	-1.00E+10	-1.00E+10	-1.00E+10	-1.00E+10	-1.00E+10	-1.00E+10	-1.00E+10	-1.00E+10	-1.00E+10
							4.7	26.5463	384.83	0.614	2.84	0.06	0	0.01	-1.00E+10	-1.00E+10	-1.00E+10	-1.00E+10	-1.00E+10	-1.00E+10	-1.00E+10	-1.00E+10	-1.00E+10	-1.00E+10	-1.00E+10	-1.00E+10
							9.5	26.5656	385.04	0.608	2.81	0.04	0	-0.02	-1.00E+10	-1.00E+10	-1.00E+10	-1.00E+10	-1.00E+10	-1.00E+10	-1.00E+10	-1.00E+10	-1.00E+10	-1.00E+10	-1.00E+10	-1.00E+10
							19.5	28.5128	401.72	0.665	3.07	0.04	0	-0.01	-1.00E+10	-1.00E+10	-1.00E+10	-1.00E+10	-1.00E+10	-1.00E+10	-1.00E+10	-1.00E+10	-1.00E+10	-1.00E+10	-1.00E+10	-1.00E+10
							34.4	29.4098	396.38	0.713	3.39	0.06	0.01	-0.02	-1.00E+10	-1.00E+10	-1.00E+10	-1.00E+10	-1.00E+10	-1.00E+10	-1.00E+10	-1.00E+10	-1.00E+10	-1.00E+10	-1.00E+10	-1.00E+10
							49.1	31.0155	381.14	0.891	5.68	0.35	0.28	-0.02	-1.00E+10	-1.00E+10	-1.00E+10	-1.00E+10	-1.00E+10	-1.00E+10	-1.00E+10	-1.00E+10	-1.00E+10	-1.00E+10	-1.00E+10	-1.00E+10
							53.1	-1.00E+10	348.73	1.14	10.44	4.55	0.04	0	-1.00E+10	-1.00E+10	-1.00E+10	-1.00E+10	-1.00E+10	-1.00E+10	-1.00E+10	-1.00E+10	-1.00E+10	-1.00E+10	-1.00E+10	-1.00E+10
							73.9	-1.00E+10	329.98	1.332	14.29	7.28	0.02	-0.02	-1.00E+10	-1.00E+10	-1.00E+10	-1.00E+10	-1.00E+10	-1.00E+10	-1.00E+10	-1.00E+10	-1.00E+10	-1.00E+10	-1.00E+10	-1.00E+10
							98.6	32.2936	311.79	1.597	22.02	10.78	0.01	-0.02	-1.00E+10	-1.00E+10	-1.00E+10	-1.00E+10	-1.00E+10	-1.00E+10	-1.00E+10	-1.00E+10	-1.00E+10	-1.00E+10	-1.00E+10	-1.00E+10
							123.5	-1.00E+10	297.88	1.735	26.68	13.01	0	-0.02	-1.00E+10	-1.00E+10	-1.00E+10	-1.00E+10	-1.00E+10	-1.00E+10	-1.00E+10	-1.00E+10	-1.00E+10	-1.00E+10	-1.00E+10	-1.00E+10
							148.4	-1.00E+10	289.48	1.82	29.95	14.39	0	-0.03	-1.00E+10	-1.00E+10	-1.00E+10	-1.00E+10	-1.00E+10	-1.00E+10	-1.00E+10	-1.00E+10	-1.00E+10	-1.00E+10	-1.00E+10	-1.00E+10
							172.9	-1.00E+10	284.78	1.873	32.7	15.61	0	-0.03	-1.00E+10	-1.00E+10	-1.00E+10	-1.00E+10	-1.00E+10	-1.00E+10	-1.00E+10	-1.00E+10	-1.00E+10	-1.00E+10	-1.00E+10	-1.00E+10
							197.3	33.3143	285.24	1.815	32.99	15.53	0	-0.02	-1.00E+10	-1.00E+10	-1.00E+10	-1.00E+10	-1.00E+10	-1.00E+10	-1.00E+10	-1.00E+10	-1.00E+10	-1.00E+10	-1.00E+10	-1.00E+10
							246.7	-1.00E+10	266.24	1.256	19.63	13.49	0	-0.02	-1.00E+10	-1.00E+10	-1.00E+10	-1.00E+10	-1.00E+10	-1.00E+10	-1.00E+10	-1.00E+10	-1.00E+10	-1.00E+10	-1.00E+10	-1.00E+10
							257.2	-1.00E+10	267.37	1.103	15.95	12.82	0.01	-0.02	-1.00E+10	-1.00E+10	-1.00E+10	-1.00E+10	-1.00E+10	-1.00E+10	-1.00E+10	-1.00E+10	-1.00E+10	-1.00E+10	-1.00E+10	-1.00E+10
							296.1	34.5738	272.56	0.975	12.08	12.6	0	0	-1.00E+10	-1.00E+10	-1.00E+10	-1.00E+10	-1.00E+10	-1.00E+10	-1.00E+10	-1.00E+10	-1.00E+10	-1.00E+10	-1.00E+10	-1.00E+10
							395.1	-1.00E+10	291.27	0.877	6.96	12.51	0	-1.00E+10	-1.00E+10	-1.00E+10	-1.00E+10	-1.00E+10	-1.00E+10	-1.00E+10	-1.00E+10	-1.00E+10	-1.00E+10	-1.00E+10	-1.00E+10	-1.00E+10
MR09-03	045_1	B	2009-09-22T20:10	207.18	77.527	2853	0	26.5522	384.87	0.626	2.89	0.14	0	0.02	1911.7	1840.3	-1.00E+10	-1.00E+10	-1.00E+10	0.08	0.01	0.02	0.01	0.01	0.05	-1.00E+10
							4.7	26.5635	385.05	0.607	2.89	0.06	0	-0.01	1912.5	-1.00E+10	-1.00E+10	-1.00E+10	-1.00E+10	0.09	-1.00E+10	-1.00E+10	-1.00E+10	-1.00E+10	-1.00E+10	-1.00E+10
							10	26.5818	384.98	0.609	2.89	0.08	0	-0.01	1913.6	-1.00E+10	-1.00E+10	-1.00E+10	-1.00E+10	0.08	-1.00E+10	-1.00E+10	-1.00E+10	-1.00E+10	-1.00E+10	-1.00E+10
							19.7	28.5856	401.37	0.667	3.08	0.06	0	-0.02	2050.2	-1.00E+10	-1.00E+10	-1.00E+10	-1.00E+10	0.14	-1.00E+10	-1.00E+10	-1.00E+10	-1.00E+10	-1.00E+10	-1.00E+10
							34.6	30.0394	393.81	0.753	3.64	0.07	0	-0.02	2124.3	-1.00E+10	-1.00E+10	-1.00E+10	-1.00E+10	0.18	0.02	0.04	0.01	0.03	0.11	-1.00E+10
							48.9	30.9552	383.83	0.871	5.48	0.2	0.19	-0.01	2173.3	-1.00E+10	-1.00E+10	-1.00E+10	-1.00E+10	0.28	-1.00E+10	-1.00E+10	-1.00E+10	-1.00E+10	-1.00E+10	-1.00E+10
							54.3	-1.00E+10	359.21	1.059	8.77	3.21	0.11	0.01	-1.00E+10	-1.00E+10	-1.00E+10	-1.00E+10	-1.00E+10	0.26	0.03	0.11	0.02	0.09	0.09	-1.00E+10
							74.2	-1.00E+10	330.54	1.344	14.53	7.32	0.01	0	2212.6	-1.00E+10	-1.00E+10	-1.00E+10	-1.00E+10	0.1	-1.00E+10	-1.00E+10	-1.00E+10	-1.00E+10	-1.00E+10	-1.00E+10
							98.9	32.3116	311.35	1.606	22.08	10.89	0	-0.02	2232.3	-1.00E+10	-1.00E+10	-1.00E+10	-1.00E+10	0.02	0	0.01	0	0.01	0.01	-1.00E+10
							123.8	-1.00E+10	297.63	1.747	26.62	12.99	0	-0.02	2248.6	-1.00E+10	-1.00E+10	-1.00E+10	-1.00E+10	-1.00E+10	-1.00E+10	-1.00E+10	-1.00E+10	-1.00E+10	-1.00E+10	-1.00E+10
							148.5	-1.00E+10	287.85	1.831	30.03	14.47	0.01	0.01	2260.2	-1.00E+10	-1.00E+10	-1.00E+10	-1.00E+10	0.01	-1.00E+10	-1.00E+10	-1.00E+10	-1.00E+10	-1.00E+10	-1.00E+10
							173	-1.00E+10	284.93	1.862	32.53	15.54	0.01	0	2271.2	-1.00E+10	-1.00E+10	-1.00E+10	-1.00E+10	-1.00E+10	-1.00E+10	-1.00E+10	-1.00E+10	-1.00E+10	-1.00E+10	-1.00E+10
							197.9	33.3268	284.13	1.822	33.57	15.72	0	-0.02	2282.4	-1.00E+10	-1.00E+10	-1.00E+10	-1.00E+10	0.01	-1.00E+10	-1.00E+10	-1.00E+10	-1.00E+10	-1.00E+10	-1.00E+10
							247.1	-1.00E+10	266.19	1.278	20.11	13.65	0	0	2285.6	-1.00E+10	-1.00E+10	-1.00E+10	-1.00E+10	-1.00E+10	-1.00E+10	-1.00E+10	-1.00E+10	-1.00E+10	-1.00E+10	-1.00E+10
							263.5	-1.00E+10	267.58	1.081	15.38	12.76	0	-0.01	-1.00E+10	-1.00E+10	-1.00E+10	-1.00E+10	-1.00E+10	-1.00E+10	-1.00E+10	-1.00E+10	-1.00E+10	-1.00E+10	-1.00E+10	-1.00E+10
							296.6	34.56	277.47	0.938	10.9	12.19	0	-0.02	2286.2	-1.00E+10	-1.00E+10	-1.00E+10	-1.00E+10	-1.00E+10	-1.00E+10	-1.00E+10	-1.00E+10	-1.00E+10	-1.00E+10	-1.00E+10
							395.7	-1.00E+10	292.68	0.87	6.78	12.41	0	-1.00E+10	-1.00E+10	-1.00E+10	-1.00E+10	-1.00E+10	-1.00E+10	-1.00E+10	-1.00E+10	-1.00E+10	-1.00E+10	-1.00E+10	-1.00E+10	-1.00E+10
MR09-03	046_2	B	2009-09-23T06:24	210.074	77.205	3835	0	25.7828	383.45	0.581	2.79	0.07	0	0.05	-1.00E+10	-1.00E+10	-1.00E+10	-1.00E+10	-1.00E+10	0.06	-1.00E+10	-1.00E+10	-1.00E+10	-1.00E+10	-1.00E+10	-1.00E+10
							5.9	25.7779	383.89	0.563	2.77	0.06	0	0.02	-1.00E+10	-1.00E+10	-1.00E+10	-1.00E+10	-1.00E+10	0.07	-1.00E+10	-1.00E+10	-1.00E+10	-1.00E+10	-1.00E+10	-1.00E+10
							10.5	25.7781	383.73	0.568	2.77	0.05	0	0.02	-1.00E+10	-1.00E+10	-1.00E+10	-1.00E+10	-1.00E+10	0.06	-1.00E+10	-1.00E+10	-1.00E+10	-1.00E+10	-1.00E+10	-1.00E+10
							20.5	26.6443	384.89	0.597	2.81	0.05	0	0	-1.00E+10	-1.00E+10	-1.00E+10	-1.00E+10	-1.00E+10	0.09	-1.00E+10	-1.00E+10	-1.00E+10	-1.00E+10	-1.00E+10	-1.00E+10
							34.8	29.2358	394.48	0.689	3.06	0.03	0	0	-1.00E+10	-1.00E+10	-1.00E+10	-1.00E+10	-1.00E+10	0.14	-1.00E+10	-1.00E+10	-1.00E+10	-1.00E+10	-1.00E+10	-1.00E+10
							49.6	30.5163	389.08	0.762	4.46	0.05	0.03	0.01	-1.00E+10	-1.00E+10	-1.00E+10	-1.00E+10	-1.00E+10	0.19	-1.00E+10	-1.00E+10	-1.00E+10	-1.00E+10	-1.00E+10	-1.00E+10
							58.9	-1.00E+10	368.44	0.957	6.71	2.12	0.03	0	-1.00E+10	-1.00E+10	-1.00E+10	-1.00E+10	-1.00E+10	0.22	-1.00E+10	-1.00E+10	-1.00E+10	-1.00E+10	-1.00E+10	-1.00E+10
							74.6	-1.00E+10	350.96	1.101	9.65	4.26	0.01	0	-1.00E+10	-1.00E+10	-1.00E+10	-1.00E+10	-1.00E+10	0.1	-1.00E+10	-1.00E+10	-1.00E+10	-1.00E+10	-1.00E+10	-1.00E+10
							99.5	32.1523	317.97	1.504	19.55	9.74	0.01	0.02	-1.00E+10	-1.00E+10	-1.00E+10	-1.00E+10	-1.00E+10	0.03	-1.00E+10	-1.00E+10	-1.00E+10	-1.00E+10	-1.00E+10	-1.00E+10
							124.1	-1.00E+10	302.96	1.667	24.57	12.11	0	0.01	-1.00E+10	-1.00E+10	-1.00E+10	-1.00E+10	-1.00E+10	-1.00E+10	-1.00E+10	-1.00E+10	-1.00E+10	-1.00E+10	-1.00E+10	-1.00E+10
							149.4	-1.00E+10	291.36	1.768	28.78	13.94	0	0	-1.00E+10	-1.00E+10	-1.00E+10	-1.00E+10	-1.00E+10	0	-1.00E+10	-1.00E+10	-1.00E+10	-1.00E+10	-1.00E+10	-1.00E+10
							173.6	-1.00E+10	288.48	1.804	31.27	14.8	0	0.02	-1.00E+10	-1.00E+10	-1.00E+10	-1.00E+10	-1.00E+10	-1.00E+10	-1.00E+10	-1.00E+10	-1.00E+10	-1.00E+10	-1.00E+10	-1.00E+10
							197.8	33.2073	288.27	1.777	31.68	15.09	0	0	-1.00E+10	-1.00E+10	-1.00E+10	-1.00E+10	-1.00E+10	0	-1.00E+10	-1.00E+10	-1.00E+10	-1.00E+10	-1.00E+10	-1.00E+10
							239	-1.00E+10	270.26	1.28	20.99	13.32	0	0	-1.00E+10	-1.00E+10	-1.00E+10	-1.00E+10	-1.00E+10	-1.00E+10	-1.00E+10	-1.00E+10	-1.00E+10	-1.00E+10	-1.00E+10	-1.00E+10
							246	-1.00E+10	274.13	1.179	18.29	12.85	0	-0.01	-1.00E+10	-1.00E+10	-1.00E+10	-1.00E+10	-1.00E+10	-1.00E+10	-1.00E+10	-1.00E+10	-1.00E+10	-1.00E+10	-1.00E+10	-1.00E+10
							296.5	34.5258	280.7	0.926	10.57	12.15	0	0	-1.00E+10	-1.00E+10	-1.00E+10	-1.00E+10	-1.00E+10	-1.00E+10	-1.00E+10	-1.00E+10	-1.00E+10	-1.00E+10	-1.00E+10	-1.00E+10
							395.1	-1.00E+10	291.82	0.867	6.88	12.49	0	-1.00E+10	-1.00E+10	-1.00E+10	-1.00E+10	-1.00E+10	-1.00E+10	-1.00E+10	-1.00E+10	-1.00E+10	-1.00E+10	-1.00E+10	-1.00E+10	-1.00E+10
MR09-03	047_1	B	2009-09-23T18:43	204	77.081	2200	0	26.3582	384.2	0.649	2.94	0.07	0	0.12	1900	1831	-1.00E+10	-1.00E+10	-1.00E+10	0.07	0.01	0.02	0.01	0.01	0.04	-1.00E+10
							4.7	26.354	384.59	0.594	2.88	0.05	0	0.03	1899.7	-1.00E+10	-1.00E+10	-1.00E+10	-1.00E+10	-1.00E+10	-1.00E+10	-1.00E+10	-1.00E+10	-1.00E+10	-1.00E+10	-1.00E+10
							7.7	-1.00E+10	384.78	0.6	2.93	0.05	0	0.01	-1.00E+10	-1.00E+10	-1.00E+10	-1.00E+10	-1.00E+10	0.08	0.01	0.02	0.01	0.01	0.04	-1.00E+10
							9.8	26.3758	384.78	0.594	2.89	0.05	0	0	1900.9	-1.00E+10	-1.00E+10	-1.00E+10	-1.00E+10	-1.00E+10	-1.00E+10	-1.00E+10	-1.00E+10	-1.00E+10	-1.00E+10	-1.00E+10
							19.7	28.262	400.34	0.649	3.1	0.03	0	-0.01	2032.2	-1.00E+10	-1.00E+10	-1.00E+10	-1.00E+10	-1.00E+10	-1.00E+10	-1.00E+10	-1.00E+10	-1.00E+10	-1.00E+10	-1.00E+10
							20.8	-1.00E+10	398.08	0.688	3.41	0.09	0.01	-0.01	-1.00E+10	1957.6	-1.00E+10	-1.00E+10	-1.00E+10	0.14	0.01	0.03	0.01	0.02	0.08	-1.00E+10
							34	29.9596	393.6	0.741	3.72	0.04	0	0	2123.8	-1.00E+10	-1.00E+10	-1.00E+10	-1.00E+10	-1.00E+10	-1.00E+10	-1.00E+10	-1.00E+10	-1.00E+10	-1.00E+10	-1.00E+10
							35.7	-1.00E+10	390.44	0.788	4.42	0.11	0.05	0.01	-1.00E+10	2014.7	-1.00E+10	-1.00E+10	-1.00E+10	0.2	0.02	0.04	0.01	0.03	0.12	-1.00E+10
							45.1	-1.00E+10	382.53	0.855	5.81	0.51	0.16	0.02	-1.00E+10	2038.8	-1.00E+10	-1.00E+10	-1.00E+10	0.27	0.02	0.08	0.02	0.06	0.13	-1.00E+10
							49.8	30.9485	379.94	0.864	5.89	0.26	0.31	0.03	2172.1	-1.00E+10	-1.00E+10	-1.00E+10	-1.00E+10	-1.00E+10	-1.00E+10	-1.00E+10	-1.00E+10	-1.00E+10	-1.00E+10	-1.00E+10
							54.2	-1.00E+10	368.06	0.963	7.59	1.95	0.2	0.03	-1.00E+10	2057.3	-1.00E+10	-1.00E+10	-1.00E+10	0.35	0.04	0.13	0.02	0.11	0.14	-1.00E+10
							56.1	-1.00E+10	355.26	1.054	9.58	3.58	0.08	0.03	-1.00E+10	-1.00E+10	-1.00E+10	-1.00E+10	-1.00E+10	0.29	0.03	0.1	0.02	0.08	0.12	-1.00E+10
							66.1	-1.00E+10	342.58	1.157	11.54	5.19	0.01	0	-1.00E+10	2087.8	-1.00E+10	-1.00E+10	-1.00E+10	0.21	0.02	0.07	0.01	0.06	0.07	-1.00E+10
							74	-1.00E+10	332.78	1.261	13.71	6.6	0.01	0	2204.5	-1.00E+10	-1.00E+10	-1.00E+10	-1.00E+10	-1.00E+10	-1.00E+10	-1.00E+10	-1.00E+10	-1.00E+10	-1.00E+10	-1.00E+10
							77.2	-1.00E+10	327.35	1.306	14.98	7.27	0.01	0	-1.00E+10	-1.00E+10	-1.00E+10	-1.00E+10	-1.00E+10	0.06	0.01	0.02	0.01	0.01	0.02	-1.00E+10
							98.9	32.2239	310.56	1.54	21.57	10.46	0	0	2221.3	-1.00E+10	-1.00E+10	-1.00E+10	-1.00E+10	0.02	0	0.01	0	0.01	0.01	-1.00E+10
							123.7	-1.00E+10	294.71	1.708	25.98	12.6	0	0	2241.5	-1.00E+10	-1.00E+10	-1.00E+10	-1.00E+10	-1.00E+10	-1.00E+10	-1.00E+10	-1.00E+10	-1.00E+10	-1.00E+10	-1.00E+10
							148.4	-1.00E+10	284.41	1.816	29.47	14.36	0	0.01	2255.1	-1.00E+10	-1.00E+10	-1.00E+10	-1.00E+10	0.01	0	0	0	0	0	-1.00E+10
							172.8	-1.00E+10	279.97	1.887	32.78	15.85	0	0	2265.3	-1.00E+10	-1.00E+10	-1.00E+10	-1.00E+10	-1.00E+10	-1.00E+10	-1.00E+10	-1.00E+10	-1.00E+10	-1.00E+10	-1.00E+10
							197	33.217	281.62	1.864	34.71	16.16	0	0	2276.9	-1.00E+10	-1.00E+10	-1.00E+10	-1.00E+10	0	0	0	0	0	0	-1.00E+10
							245.9	-1.00E+10	271.52	1.356	22.32	13.88	0	0	2286.7	-1.00E+10	-1.00E+10	-1.00E+10	-1.00E+10	-1.00E+10	-1.00E+10	-1.00E+10	-1.00E+10	-1.00E+10	-1.00E+10	-1.00E+10
							262.6	-1.00E+10	271.54	1.101	15.65	12.84	0	0	-1.00E+10	-1.00E+10	-1.00E+10	-1.00E+10	-1.00E+10	-1.00E+10	-1.00E+10	-1.00E+10	-1.00E+10	-1.00E+10	-1.00E+10	-1.00E+10
							298.6	34.5208	272.52	0.995	12.67	12.68	0	0	2284.9	-1.00E+10	-1.00E+10	-1.00E+10	-1.00E+10	-1.00E+10	-1.00E+10	-1.00E+10	-1.00E+10	-1.00E+10	-1.00E+10	-1.00E+10
							394.6	-1.00E+10	289.65	0.881	7.33	12.6	0	-1.00E+10	-1.00E+10	-1.00E+10	-1.00E+10	-1.00E+10	-1.00E+10	-1.00E+10	-1.00E+10	-1.00E+10	-1.00E+10	-1.00E+10	-1.00E+10	-1.00E+10
MR09-03	048_1	B	2009-09-24T00:10	200.982	77.079	1761	0	26.5862	385.27	0.612	2.89	0.06	0	0.02	1920	1844.7	-1.00E+10	-1.00E+10	-1.00E+10	-1.00E+10	-1.00E+10	-1.00E+10	-1.00E+10	-1.00E+10	-1.00E+10	-1.00E+10
							5	26.5693	385.13	0.593	2.87	0.04	0	0.02	1914.8	-1.00E+10	-1.00E+10	-1.00E+10	-1.00E+10	-1.00E+10	-1.00E+10	-1.00E+10	-1.00E+10	-1.00E+10	-1.00E+10	-1.00E+10
							10.1	26.6304	385.85	0.59	2.85	0.04	0	0.01	1921.5	-1.00E+10	-1.00E+10	-1.00E+10	-1.00E+10	-1.00E+10	-1.00E+10	-1.00E+10	-1.00E+10	-1.00E+10	-1.00E+10	-1.00E+10
							19.7	28.9109	398.15	0.669	3.18	0.04	0	0	2069	-1.00E+10	-1.00E+10	-1.00E+10	-1.00E+10	-1.00E+10	-1.00E+10	-1.00E+10	-1.00E+10	-1.00E+10	-1.00E+10	-1.00E+10
							34.7	30.3731	392.43	0.761	4.1	0.04	0	0	2142.4	-1.00E+10	-1.00E+10	-1.00E+10	-1.00E+10	-1.00E+10	-1.00E+10	-1.00E+10	-1.00E+10	-1.00E+10	-1.00E+10	-1.00E+10
							49.8	31.1288	374.45	0.909	6.38	1.07	0.25	-0.01	2181.6	-1.00E+10	-1.00E+10	-1.00E+10	-1.00E+10	-1.00E+10	-1.00E+10	-1.00E+10	-1.00E+10	-1.00E+10	-1.00E+10	-1.00E+10
							51.4	-1.00E+10	352.59	1.111	10.38	4.26	0.07	0	-1.00E+10	-1.00E+10	-1.00E+10	-1.00E+10	-1.00E+10	-1.00E+10	-1.00E+10	-1.00E+10	-1.00E+10	-1.00E+10	-1.00E+10	-1.00E+10
							73.9	-1.00E+10	329.44	1.343	15.07	7.63	0.01	0	2214.4	-1.00E+10	-1.00E+10	-1.00E+10	-1.00E+10	-1.00E+10	-1.00E+10	-1.00E+10	-1.00E+10	-1.00E+10	-1.00E+10	-1.00E+10
							99.1	32.2825	312.85	1.562	21.51	10.59	0	0	2231	-1.00E+10	-1.00E+10	-1.00E+10	-1.00E+10	-1.00E+10	-1.00E+10	-1.00E+10	-1.00E+10	-1.00E+10	-1.00E+10	-1.00E+10
							124	-1.00E+10	296.55	1.707	26.18	12.73	0	0	2245	-1.00E+10	-1.00E+10	-1.00E+10	-1.00E+10	-1.00E+10	-1.00E+10	-1.00E+10	-1.00E+10	-1.00E+10	-1.00E+10	-1.00E+10
							148.8	-1.00E+10	285.16	1.806	29.57	14.4	0	0	2254.5	-1.00E+10	-1.00E+10	-1.00E+10	-1.00E+10	-1.00E+10	-1.00E+10	-1.00E+10	-1.00E+10	-1.00E+10	-1.00E+10	-1.00E+10
							173.4	-1.00E+10	282.17	1.867	32.99	15.74	0	0.01	2267.6	-1.00E+10	-1.00E+10	-1.00E+10	-1.00E+10	-1.00E+10	-1.00E+10	-1.00E+10	-1.00E+10	-1.00E+10	-1.00E+10	-1.00E+10
							197.5	33.3141	283.32	1.805	33.76	15.79	0	0.01	2280.8	-1.00E+10	-1.00E+10	-1.00E+10	-1.00E+10	-1.00E+10	-1.00E+10	-1.00E+10	-1.00E+10	-1.00E+10	-1.00E+10	-1.00E+10
							246.8	-1.00E+10	274.53	1.329	21.62	13.81	0	0	2286.8	-1.00E+10	-1.00E+10	-1.00E+10	-1.00E+10	-1.00E+10	-1.00E+10	-1.00E+10	-1.00E+10	-1.00E+10	-1.00E+10	-1.00E+10
							260.3	-1.00E+10	271.83	1.12	16.21	12.99	0	0.01	-1.00E+10	-1.00E+10	-1.00E+10	-1.00E+10	-1.00E+10	-1.00E+10	-1.00E+10	-1.00E+10	-1.00E+10	-1.00E+10	-1.00E+10	-1.00E+10
							297	34.5288	273.77	0.989	12.47	12.73	0	0	2286.4	-1.00E+10	-1.00E+10	-1.00E+10	-1.00E+10	-1.00E+10	-1.00E+10	-1.00E+10	-1.00E+10	-1.00E+10	-1.00E+10	-1.00E+10
							396.6	-1.00E+10	288.15	0.879	7.72	12.73	0	-1.00E+10	-1.00E+10	-1.00E+10	-1.00E+10	-1.00E+10	-1.00E+10	-1.00E+10	-1.00E+10	-1.00E+10	-1.00E+10	-1.00E+10	-1.00E+10	-1.00E+10
MR09-03	049_1	B	2009-09-24T04:09	198.976	77.082	1781	0	26.4293	382.58	0.618	2.88	0.07	0	0.02	1908.5	1836.5	-1.00E+10	-1.00E+10	-1.00E+10	0.09	-1.00E+10	-1.00E+10	-1.00E+10	-1.00E+10	-1.00E+10	-1.00E+10
							5.1	26.4307	382.8	0.583	2.92	0.04	0	0.01	-1.00E+10	-1.00E+10	-1.00E+10	-1.00E+10	-1.00E+10	0.09	-1.00E+10	-1.00E+10	-1.00E+10	-1.00E+10	-1.00E+10	-1.00E+10
							10.2	26.4405	382.7	0.584	2.91	0.04	0	0.02	-1.00E+10	-1.00E+10	-1.00E+10	-1.00E+10	-1.00E+10	0.09	-1.00E+10	-1.00E+10	-1.00E+10	-1.00E+10	-1.00E+10	-1.00E+10
							20.3	27.5167	389.47	0.616	3	0.04	0	0.01	-1.00E+10	-1.00E+10	-1.00E+10	-1.00E+10	-1.00E+10	0.15	-1.00E+10	-1.00E+10	-1.00E+10	-1.00E+10	-1.00E+10	-1.00E+10
							34.6	30.2073	392.59	0.741	3.68	0.05	0	0.02	-1.00E+10	-1.00E+10	-1.00E+10	-1.00E+10	-1.00E+10	0.18	-1.00E+10	-1.00E+10	-1.00E+10	-1.00E+10	-1.00E+10	-1.00E+10
							50	31.1501	375.29	0.916	6.53	1.09	0.32	0.01	-1.00E+10	-1.00E+10	-1.00E+10	-1.00E+10	-1.00E+10	0.32	-1.00E+10	-1.00E+10	-1.00E+10	-1.00E+10	-1.00E+10	-1.00E+10
							55.7	-1.00E+10	344.1	1.178	11.85	5.32	0.03	0.03	-1.00E+10	-1.00E+10	-1.00E+10	-1.00E+10	-1.00E+10	0.2	-1.00E+10	-1.00E+10	-1.00E+10	-1.00E+10	-1.00E+10	-1.00E+10
							74.7	-1.00E+10	323.98	1.393	17.03	8.43	0.01	0.03	-1.00E+10	-1.00E+10	-1.00E+10	-1.00E+10	-1.00E+10	0.05	-1.00E+10	-1.00E+10	-1.00E+10	-1.00E+10	-1.00E+10	-1.00E+10
							99.5	32.3334	309.8	1.588	22.86	11.13	0	0.02	-1.00E+10	-1.00E+10	-1.00E+10	-1.00E+10	-1.00E+10	0.01	-1.00E+10	-1.00E+10	-1.00E+10	-1.00E+10	-1.00E+10	-1.00E+10
							124.2	-1.00E+10	294.19	1.739	27.63	13.33	0	0.02	-1.00E+10	-1.00E+10	-1.00E+10	-1.00E+10	-1.00E+10	-1.00E+10	-1.00E+10	-1.00E+10	-1.00E+10	-1.00E+10	-1.00E+10	-1.00E+10
							149	-1.00E+10	288.04	1.806	31.05	14.67	0	0	-1.00E+10	-1.00E+10	-1.00E+10	-1.00E+10	-1.00E+10	0	-1.00E+10	-1.00E+10	-1.00E+10	-1.00E+10	-1.00E+10	-1.00E+10
							173.5	-1.00E+10	286.8	1.882	34.82	16.09	0	0	-1.00E+10	-1.00E+10	-1.00E+10	-1.00E+10	-1.00E+10	-1.00E+10	-1.00E+10	-1.00E+10	-1.00E+10	-1.00E+10	-1.00E+10	-1.00E+10
							198.1	33.4147	284.94	1.741	32	15.16	0	-0.01	-1.00E+10	-1.00E+10	-1.00E+10	-1.00E+10	-1.00E+10	0	-1.00E+10	-1.00E+10	-1.00E+10	-1.00E+10	-1.00E+10	-1.00E+10
							248	-1.00E+10	272.58	1.152	17.08	13.09	0	-0.01	-1.00E+10	-1.00E+10	-1.00E+10	-1.00E+10	-1.00E+10	-1.00E+10	-1.00E+10	-1.00E+10	-1.00E+10	-1.00E+10	-1.00E+10	-1.00E+10
							258.3	-1.00E+10	273.69	1.016	13.7	12.49	0	0	-1.00E+10	-1.00E+10	-1.00E+10	-1.00E+10	-1.00E+10	-1.00E+10	-1.00E+10	-1.00E+10	-1.00E+10	-1.00E+10	-1.00E+10	-1.00E+10
							297.5	34.5864	276.36	0.96	11.48	12.7	0	-0.01	-1.00E+10	-1.00E+10	-1.00E+10	-1.00E+10	-1.00E+10	-1.00E+10	-1.00E+10	-1.00E+10	-1.00E+10	-1.00E+10	-1.00E+10	-1.00E+10
							396.1	-1.00E+10	290.03	0.871	7.41	12.66	0	-1.00E+10	-1.00E+10	-1.00E+10	-1.00E+10	-1.00E+10	-1.00E+10	-1.00E+10	-1.00E+10	-1.00E+10	-1.00E+10	-1.00E+10	-1.00E+10	-1.00E+10
MR09-03	050_1	B	2009-09-24T09:19	195.993	77.085	426	0	26.5429	383.08	0.603	2.81	0.15	0	0.05	1915.9	1842.8	-1.00E+10	-1.00E+10	-1.00E+10	-1.00E+10	-1.00E+10	-1.00E+10	-1.00E+10	-1.00E+10	-1.00E+10	-1.00E+10
							5.1	26.5679	383.34	0.591	2.83	0.04	0	0.04	1916.6	1843.9	-1.00E+10	-1.00E+10	-1.00E+10	-1.00E+10	-1.00E+10	-1.00E+10	-1.00E+10	-1.00E+10	-1.00E+10	-1.00E+10
							10.1	26.5942	383.42	0.592	2.78	0.04	0.01	0.02	1919.8	1844.9	-1.00E+10	-1.00E+10	-1.00E+10	-1.00E+10	-1.00E+10	-1.00E+10	-1.00E+10	-1.00E+10	-1.00E+10	-1.00E+10
							19.9	27.3876	387.71	0.605	2.85	0.03	0	0.02	1957.5	1879	-1.00E+10	-1.00E+10	-1.00E+10	-1.00E+10	-1.00E+10	-1.00E+10	-1.00E+10	-1.00E+10	-1.00E+10	-1.00E+10
							34.8	30.4305	390.35	0.765	3.9	0.04	0.03	0.02	2151.4	2021.1	-1.00E+10	-1.00E+10	-1.00E+10	-1.00E+10	-1.00E+10	-1.00E+10	-1.00E+10	-1.00E+10	-1.00E+10	-1.00E+10
							49.6	31.1834	372.37	0.935	6.91	1.29	0.35	0.01	2182.5	2058.4	-1.00E+10	-1.00E+10	-1.00E+10	-1.00E+10	-1.00E+10	-1.00E+10	-1.00E+10	-1.00E+10	-1.00E+10	-1.00E+10
							51.7	-1.00E+10	342.51	1.181	11.89	5.34	0.02	0.01	-1.00E+10	-1.00E+10	-1.00E+10	-1.00E+10	-1.00E+10	-1.00E+10	-1.00E+10	-1.00E+10	-1.00E+10	-1.00E+10	-1.00E+10	-1.00E+10
							74.6	-1.00E+10	317.57	1.475	18.85	9.32	0.01	0.02	2215.5	2131.7	-1.00E+10	-1.00E+10	-1.00E+10	-1.00E+10	-1.00E+10	-1.00E+10	-1.00E+10	-1.00E+10	-1.00E+10	-1.00E+10
							99	32.397	304.69	1.657	24.14	11.78	0.01	0.02	2234.2	2166	-1.00E+10	-1.00E+10	-1.00E+10	-1.00E+10	-1.00E+10	-1.00E+10	-1.00E+10	-1.00E+10	-1.00E+10	-1.00E+10
							123.6	-1.00E+10	292.54	1.754	28.25	13.58	0	0.03	2250.3	2194.2	-1.00E+10	-1.00E+10	-1.00E+10	-1.00E+10	-1.00E+10	-1.00E+10	-1.00E+10	-1.00E+10	-1.00E+10	-1.00E+10
							148.6	-1.00E+10	287.72	1.815	31.54	14.87	0	0.01	2263.3	2214.2	-1.00E+10	-1.00E+10	-1.00E+10	-1.00E+10	-1.00E+10	-1.00E+10	-1.00E+10	-1.00E+10	-1.00E+10	-1.00E+10
							173.4	-1.00E+10	283.81	1.823	33.64	15.66	0	0.02	2277.8	2227	-1.00E+10	-1.00E+10	-1.00E+10	-1.00E+10	-1.00E+10	-1.00E+10	-1.00E+10	-1.00E+10	-1.00E+10	-1.00E+10
							198.2	33.6052	283.97	1.64	29.3	14.68	0	0	2292	2231	-1.00E+10	-1.00E+10	-1.00E+10	-1.00E+10	-1.00E+10	-1.00E+10	-1.00E+10	-1.00E+10	-1.00E+10	-1.00E+10
							247.6	-1.00E+10	270.26	1.107	15.54	13.08	0	0.01	2286.1	2188.5	-1.00E+10	-1.00E+10	-1.00E+10	-1.00E+10	-1.00E+10	-1.00E+10	-1.00E+10	-1.00E+10	-1.00E+10	-1.00E+10
							279.9	-1.00E+10	270.7	0.981	12.59	12.93	0	0	-1.00E+10	-1.00E+10	-1.00E+10	-1.00E+10	-1.00E+10	-1.00E+10	-1.00E+10	-1.00E+10	-1.00E+10	-1.00E+10	-1.00E+10	-1.00E+10
							296.9	34.6604	272.97	0.956	11.6	12.95	0	0	2288.9	2174.6	-1.00E+10	-1.00E+10	-1.00E+10	-1.00E+10	-1.00E+10	-1.00E+10	-1.00E+10	-1.00E+10	-1.00E+10	-1.00E+10
							395.6	-1.00E+10	286.43	0.89	8.3	12.84	0	-1.00E+10	-1.00E+10	-1.00E+10	-1.00E+10	-1.00E+10	-1.00E+10	-1.00E+10	-1.00E+10	-1.00E+10	-1.00E+10	-1.00E+10	-1.00E+10	-1.00E+10
MR09-03	051_2	B	2009-09-24T17:26	197.272	77.096	2629	0	26.4471	382.67	0.594	2.91	0.09	0	0.03	1909.9	1837.9	-1.00E+10	-1.00E+10	-1.00E+10	0.1	0.01	0.02	0.01	0.01	0.06	-1.00E+10
							4.8	26.4366	382.71	0.591	2.85	0.04	0	0.02	1909.4	1837.7	-1.00E+10	-1.00E+10	-1.00E+10	-1.00E+10	-1.00E+10	-1.00E+10	-1.00E+10	-1.00E+10	-1.00E+10	-1.00E+10
							9	-1.00E+10	383.17	0.597	2.88	0.03	0	0.02	-1.00E+10	-1.00E+10	-1.00E+10	-1.00E+10	-1.00E+10	0.17	0.02	0.03	0.01	0.02	0.08	-1.00E+10
							10	26.4495	382.56	0.592	2.88	0.03	0	0.02	1908.4	1839.3	-1.00E+10	-1.00E+10	-1.00E+10	-1.00E+10	-1.00E+10	-1.00E+10	-1.00E+10	-1.00E+10	-1.00E+10	-1.00E+10
							19.8	28.1125	391.96	0.638	3.01	0.03	0	0.03	2004.5	1916.2	-1.00E+10	-1.00E+10	-1.00E+10	-1.00E+10	-1.00E+10	-1.00E+10	-1.00E+10	-1.00E+10	-1.00E+10	-1.00E+10
							21.9	-1.00E+10	392.88	0.72	3.27	0.04	0	0.02	-1.00E+10	1999.1	-1.00E+10	-1.00E+10	-1.00E+10	0.16	0.03	0.05	0.01	0.04	0.09	-1.00E+10
							34.6	30.2392	391.35	0.752	3.56	0.03	0	0.02	2141.1	2012.4	-1.00E+10	-1.00E+10	-1.00E+10	-1.00E+10	-1.00E+10	-1.00E+10	-1.00E+10	-1.00E+10	-1.00E+10	-1.00E+10
							35.7	-1.00E+10	389.31	0.793	4.2	0.04	0.04	0.02	-1.00E+10	2025.9	-1.00E+10	-1.00E+10	-1.00E+10	0.17	0.02	0.04	0.01	0.03	0.09	-1.00E+10
							45.5	-1.00E+10	382.95	0.857	5.45	0.32	0.18	0.01	-1.00E+10	2043.3	-1.00E+10	-1.00E+10	-1.00E+10	0.27	0.03	0.1	0.03	0.07	0.12	-1.00E+10
							49.6	31.1059	375.87	0.915	6.26	0.78	0.33	0.01	2181.6	2053.3	-1.00E+10	-1.00E+10	-1.00E+10	-1.00E+10	-1.00E+10	-1.00E+10	-1.00E+10	-1.00E+10	-1.00E+10	-1.00E+10
							54.4	-1.00E+10	357.24	1.072	9.07	3.43	0.08	0.01	-1.00E+10	2075.1	-1.00E+10	-1.00E+10	-1.00E+10	0.25	0.02	0.08	0.02	0.06	0.1	-1.00E+10
							55.5	-1.00E+10	340.4	1.218	12.26	5.69	0.02	0.02	-1.00E+10	-1.00E+10	-1.00E+10	-1.00E+10	-1.00E+10	0.19	0.03	0.06	0.01	0.05	0.09	-1.00E+10
							67.2	-1.00E+10	332.77	1.291	13.66	6.62	0.01	0.02	-1.00E+10	2106.1	-1.00E+10	-1.00E+10	-1.00E+10	0.14	0.01	0.05	0.01	0.04	0.06	-1.00E+10
							74	-1.00E+10	324.85	1.39	15.77	7.85	0.01	0.01	2210.3	2116.5	-1.00E+10	-1.00E+10	-1.00E+10	-1.00E+10	-1.00E+10	-1.00E+10	-1.00E+10	-1.00E+10	-1.00E+10	-1.00E+10
							77.9	-1.00E+10	319.24	1.472	17.98	8.94	0.01	0	-1.00E+10	-1.00E+10	-1.00E+10	-1.00E+10	-1.00E+10	0.05	0	0.02	0.01	0.01	0.02	-1.00E+10
							98.9	32.3253	308.12	1.595	22.69	11.05	0	0.01	2228.9	2158.1	-1.00E+10	-1.00E+10	-1.00E+10	0.02	0	0.01	0	0.01	0.01	-1.00E+10
							123.6	-1.00E+10	292.49	1.756	27.74	13.39	0	0.01	2246.6	2191.4	-1.00E+10	-1.00E+10	-1.00E+10	-1.00E+10	-1.00E+10	-1.00E+10	-1.00E+10	-1.00E+10	-1.00E+10	-1.00E+10
							148.3	-1.00E+10	286.31	1.848	31.32	14.78	0	0.01	2260.1	2212.4	-1.00E+10	-1.00E+10	-1.00E+10	0.01	0	0	0	0	0	-1.00E+10
							172.9	-1.00E+10	282.66	1.847	33.17	15.53	0	0	2271.4	2224	-1.00E+10	-1.00E+10	-1.00E+10	-1.00E+10	-1.00E+10	-1.00E+10	-1.00E+10	-1.00E+10	-1.00E+10	-1.00E+10
							197.5	33.4918	283.27	1.697	30.54	14.87	0	0.01	2286.2	2231	-1.00E+10	-1.00E+10	-1.00E+10	0	0	0	0	0	0	-1.00E+10
							246.8	-1.00E+10	275.3	1.184	17.11	13.35	0	0.01	2286.1	2194.4	-1.00E+10	-1.00E+10	-1.00E+10	-1.00E+10	-1.00E+10	-1.00E+10	-1.00E+10	-1.00E+10	-1.00E+10	-1.00E+10
							283.6	-1.00E+10	273.58	1.007	12.32	13	0	0.01	-1.00E+10	-1.00E+10	-1.00E+10	-1.00E+10	-1.00E+10	-1.00E+10	-1.00E+10	-1.00E+10	-1.00E+10	-1.00E+10	-1.00E+10	-1.00E+10
							296.5	34.6239	273.75	0.979	11.69	12.94	0	0.01	2287.8	2174.7	-1.00E+10	-1.00E+10	-1.00E+10	-1.00E+10	-1.00E+10	-1.00E+10	-1.00E+10	-1.00E+10	-1.00E+10	-1.00E+10
							395.9	-1.00E+10	287.58	0.887	7.92	12.76	0	-1.00E+10	2295.6	2161.4	-1.00E+10	-1.00E+10	-1.00E+10	-1.00E+10	-1.00E+10	-1.00E+10	-1.00E+10	-1.00E+10	-1.00E+10	-1.00E+10
MR09-03	056_1	B	2009-09-25T23:56	207.976	75.497	3849	0	24.845	380.37	0.528	3.29	0.22	0	0.04	1827.3	1767.9	-1.00E+10	-1.00E+10	-1.00E+10	0.1	0.01	0.03	0.01	0.02	0.05	-1.00E+10
							4.8	25.2329	380.14	0.538	3.08	0.07	0	0.02	-1.00E+10	-1.00E+10	-1.00E+10	-1.00E+10	-1.00E+10	0.09	-1.00E+10	-1.00E+10	-1.00E+10	-1.00E+10	-1.00E+10	-1.00E+10
							9.9	25.4675	379.26	0.548	3	0.06	0	0.01	-1.00E+10	-1.00E+10	-1.00E+10	-1.00E+10	-1.00E+10	0.09	-1.00E+10	-1.00E+10	-1.00E+10	-1.00E+10	-1.00E+10	-1.00E+10
							19.9	25.6552	378.58	0.551	3.02	0.06	0	0.01	-1.00E+10	-1.00E+10	-1.00E+10	-1.00E+10	-1.00E+10	0.09	-1.00E+10	-1.00E+10	-1.00E+10	-1.00E+10	-1.00E+10	-1.00E+10
							34.7	28.0993	397.96	0.637	2.96	0.06	0	0.01	-1.00E+10	-1.00E+10	-1.00E+10	-1.00E+10	-1.00E+10	0.15	0.02	0.04	0.01	0.03	0.08	-1.00E+10
							49.7	30.0431	391.95	0.743	3.11	0.06	0.02	0.01	-1.00E+10	-1.00E+10	-1.00E+10	-1.00E+10	-1.00E+10	0.17	-1.00E+10	-1.00E+10	-1.00E+10	-1.00E+10	-1.00E+10	-1.00E+10
							70.5	-1.00E+10	365.55	0.919	6.63	1.8	0.08	0.02	-1.00E+10	-1.00E+10	-1.00E+10	-1.00E+10	-1.00E+10	0.21	0.02	0.08	0.02	0.06	0.08	-1.00E+10
							74.4	-1.00E+10	365.94	0.924	6.73	1.84	0.06	0.01	-1.00E+10	-1.00E+10	-1.00E+10	-1.00E+10	-1.00E+10	0.2	-1.00E+10	-1.00E+10	-1.00E+10	-1.00E+10	-1.00E+10	-1.00E+10
							99.1	31.8877	329.08	1.331	14.81	7.4	0.01	0.01	-1.00E+10	-1.00E+10	-1.00E+10	-1.00E+10	-1.00E+10	0.03	0	0.01	0	0.01	0.01	-1.00E+10
							123.9	-1.00E+10	314.09	1.548	21.26	10.45	0	0.02	-1.00E+10	-1.00E+10	-1.00E+10	-1.00E+10	-1.00E+10	-1.00E+10	-1.00E+10	-1.00E+10	-1.00E+10	-1.00E+10	-1.00E+10	-1.00E+10
							148.7	-1.00E+10	301.31	1.687	25.21	12.38	0	0.01	-1.00E+10	-1.00E+10	-1.00E+10	-1.00E+10	-1.00E+10	0	-1.00E+10	-1.00E+10	-1.00E+10	-1.00E+10	-1.00E+10	-1.00E+10
							173.1	-1.00E+10	290.72	1.781	28.85	13.98	0	0.01	-1.00E+10	-1.00E+10	-1.00E+10	-1.00E+10	-1.00E+10	-1.00E+10	-1.00E+10	-1.00E+10	-1.00E+10	-1.00E+10	-1.00E+10	-1.00E+10
							197.4	32.919	287.16	1.823	31.71	14.9	0	0	-1.00E+10	-1.00E+10	-1.00E+10	-1.00E+10	-1.00E+10	0	-1.00E+10	-1.00E+10	-1.00E+10	-1.00E+10	-1.00E+10	-1.00E+10
							246.7	-1.00E+10	274.5	1.655	30.13	14.87	0	0.01	-1.00E+10	-1.00E+10	-1.00E+10	-1.00E+10	-1.00E+10	-1.00E+10	-1.00E+10	-1.00E+10	-1.00E+10	-1.00E+10	-1.00E+10	-1.00E+10
							268.4	-1.00E+10	274.56	1.229	19.43	13.17	0	0.01	-1.00E+10	-1.00E+10	-1.00E+10	-1.00E+10	-1.00E+10	-1.00E+10	-1.00E+10	-1.00E+10	-1.00E+10	-1.00E+10	-1.00E+10	-1.00E+10
							296.9	34.3579	278.3	0.968	12.61	11.93	0	0.01	-1.00E+10	-1.00E+10	-1.00E+10	-1.00E+10	-1.00E+10	-1.00E+10	-1.00E+10	-1.00E+10	-1.00E+10	-1.00E+10	-1.00E+10	-1.00E+10
							396.7	-1.00E+10	287.21	0.875	7.82	12.64	0	-1.00E+10	-1.00E+10	-1.00E+10	-1.00E+10	-1.00E+10	-1.00E+10	-1.00E+10	-1.00E+10	-1.00E+10	-1.00E+10	-1.00E+10	-1.00E+10	-1.00E+10
MR09-03	057_1	B	2009-09-26T07:33	206.948	74.999	3852	0	23.7025	379.75	0.513	4.45	0.07	0	0.05	1792.2	1735.8	-1.00E+10	-1.00E+10	-1.00E+10	0.14	-1.00E+10	-1.00E+10	-1.00E+10	-1.00E+10	-1.00E+10	-1.00E+10
							5.3	23.7065	379.52	0.483	4.4	0.05	0	0.03	-1.00E+10	-1.00E+10	-1.00E+10	-1.00E+10	-1.00E+10	0.15	-1.00E+10	-1.00E+10	-1.00E+10	-1.00E+10	-1.00E+10	-1.00E+10
							10.6	24.355	380.01	0.511	3.99	0.05	0	0.02	-1.00E+10	-1.00E+10	-1.00E+10	-1.00E+10	-1.00E+10	0.2	-1.00E+10	-1.00E+10	-1.00E+10	-1.00E+10	-1.00E+10	-1.00E+10
							20.2	26.6109	397.28	0.584	3.14	0.05	0	0.02	-1.00E+10	-1.00E+10	-1.00E+10	-1.00E+10	-1.00E+10	0.21	-1.00E+10	-1.00E+10	-1.00E+10	-1.00E+10	-1.00E+10	-1.00E+10
							31.8	-1.00E+10	395.15	0.627	2.98	0.06	0	0.02	-1.00E+10	-1.00E+10	-1.00E+10	-1.00E+10	-1.00E+10	0.17	-1.00E+10	-1.00E+10	-1.00E+10	-1.00E+10	-1.00E+10	-1.00E+10
							35.2	27.8454	395.36	0.639	2.89	0.04	0	0.02	-1.00E+10	-1.00E+10	-1.00E+10	-1.00E+10	-1.00E+10	0.17	-1.00E+10	-1.00E+10	-1.00E+10	-1.00E+10	-1.00E+10	-1.00E+10
							49.9	29.7424	389.4	0.721	2.96	0.05	0.04	0.01	-1.00E+10	-1.00E+10	-1.00E+10	-1.00E+10	-1.00E+10	0.17	-1.00E+10	-1.00E+10	-1.00E+10	-1.00E+10	-1.00E+10	-1.00E+10
							74.8	-1.00E+10	369.66	0.949	6.17	1.94	0.01	0.01	-1.00E+10	-1.00E+10	-1.00E+10	-1.00E+10	-1.00E+10	0.14	-1.00E+10	-1.00E+10	-1.00E+10	-1.00E+10	-1.00E+10	-1.00E+10
							99.3	31.9388	325.08	1.39	16.15	8.03	0	0.02	-1.00E+10	-1.00E+10	-1.00E+10	-1.00E+10	-1.00E+10	0.03	-1.00E+10	-1.00E+10	-1.00E+10	-1.00E+10	-1.00E+10	-1.00E+10
							124.3	-1.00E+10	309.74	1.607	22.71	11.12	0	0.02	-1.00E+10	-1.00E+10	-1.00E+10	-1.00E+10	-1.00E+10	-1.00E+10	-1.00E+10	-1.00E+10	-1.00E+10	-1.00E+10	-1.00E+10	-1.00E+10
							149	-1.00E+10	293.21	1.776	28.16	13.53	0	0.02	-1.00E+10	-1.00E+10	-1.00E+10	-1.00E+10	-1.00E+10	0	-1.00E+10	-1.00E+10	-1.00E+10	-1.00E+10	-1.00E+10	-1.00E+10
							173.3	-1.00E+10	287.34	1.816	31	14.62	0	0.02	-1.00E+10	-1.00E+10	-1.00E+10	-1.00E+10	-1.00E+10	-1.00E+10	-1.00E+10	-1.00E+10	-1.00E+10	-1.00E+10	-1.00E+10	-1.00E+10
							198.3	33.1468	283.94	1.837	33.38	15.46	0	0.02	-1.00E+10	-1.00E+10	-1.00E+10	-1.00E+10	-1.00E+10	0	-1.00E+10	-1.00E+10	-1.00E+10	-1.00E+10	-1.00E+10	-1.00E+10
							247.6	-1.00E+10	274.48	1.366	22.63	13.75	0	0.02	-1.00E+10	-1.00E+10	-1.00E+10	-1.00E+10	-1.00E+10	-1.00E+10	-1.00E+10	-1.00E+10	-1.00E+10	-1.00E+10	-1.00E+10	-1.00E+10
							261.4	-1.00E+10	276.88	1.139	16.49	12.76	0	0.02	-1.00E+10	-1.00E+10	-1.00E+10	-1.00E+10	-1.00E+10	-1.00E+10	-1.00E+10	-1.00E+10	-1.00E+10	-1.00E+10	-1.00E+10	-1.00E+10
							297.4	34.4757	277.5	1.027	12.83	12.78	0	0.03	-1.00E+10	-1.00E+10	-1.00E+10	-1.00E+10	-1.00E+10	-1.00E+10	-1.00E+10	-1.00E+10	-1.00E+10	-1.00E+10	-1.00E+10	-1.00E+10
							396.1	-1.00E+10	283.72	0.913	8.38	12.91	0	-1.00E+10	-1.00E+10	-1.00E+10	-1.00E+10	-1.00E+10	-1.00E+10	-1.00E+10	-1.00E+10	-1.00E+10	-1.00E+10	-1.00E+10	-1.00E+10	-1.00E+10
MR09-03	058_2	B	2009-09-26T18:57	205.902	74.507	3855	0	23.5528	378.97	0.48	4.82	0.08	0	0.01	1790.7	1733.1	-1.00E+10	-1.00E+10	-1.00E+10	0.19	0.03	0.05	0.01	0.04	0.11	-1.00E+10
							5.1	24.5496	373.25	0.486	4.66	0.05	0	0.02	1860.8	1793.4	-1.00E+10	-1.00E+10	-1.00E+10	-1.00E+10	-1.00E+10	-1.00E+10	-1.00E+10	-1.00E+10	-1.00E+10	-1.00E+10
							5.9	-1.00E+10	370.4	0.497	4.42	0.08	0	0	-1.00E+10	-1.00E+10	-1.00E+10	-1.00E+10	-1.00E+10	0.25	0.03	0.04	0.01	0.03	0.13	-1.00E+10
							10	25.8971	363.35	0.52	3.73	0.05	0	0	1918.3	1836.8	-1.00E+10	-1.00E+10	-1.00E+10	-1.00E+10	-1.00E+10	-1.00E+10	-1.00E+10	-1.00E+10	-1.00E+10	-1.00E+10
							11.9	-1.00E+10	362.62	0.523	3.69	0.05	0	0.03	-1.00E+10	1849.7	-1.00E+10	-1.00E+10	-1.00E+10	0.29	0.03	0.04	0.01	0.03	0.18	-1.00E+10
							19.7	26.3705	361.42	0.519	3.52	0.04	0	0.02	1938.9	1849.1	-1.00E+10	-1.00E+10	-1.00E+10	-1.00E+10	-1.00E+10	-1.00E+10	-1.00E+10	-1.00E+10	-1.00E+10	-1.00E+10
							21.8	-1.00E+10	371.39	0.562	3.31	0.06	0	0.03	-1.00E+10	1868.8	-1.00E+10	-1.00E+10	-1.00E+10	0.27	0.04	0.03	0.01	0.02	0.19	-1.00E+10
							23.7	-1.00E+10	385.06	0.612	3.15	0.06	0	0.03	-1.00E+10	-1.00E+10	-1.00E+10	-1.00E+10	-1.00E+10	0.22	0.03	0.03	0.01	0.02	0.15	-1.00E+10
							31.7	-1.00E+10	392.88	0.649	3.08	0.06	0.01	0.03	-1.00E+10	1936.3	-1.00E+10	-1.00E+10	-1.00E+10	0.19	0.02	0.04	0.01	0.03	0.11	-1.00E+10
							34.5	28.3358	393.03	0.656	3.09	0.07	0	0.04	2043.3	1941	-1.00E+10	-1.00E+10	-1.00E+10	-1.00E+10	-1.00E+10	-1.00E+10	-1.00E+10	-1.00E+10	-1.00E+10	-1.00E+10
							42.4	-1.00E+10	390.98	0.717	3.03	0.08	0.02	0.06	-1.00E+10	1995.5	-1.00E+10	-1.00E+10	-1.00E+10	0.13	0.01	0.03	0.01	0.02	0.07	-1.00E+10
							49.4	29.8946	389.34	0.714	3.1	0.06	0.04	0.03	2129.8	2007	-1.00E+10	-1.00E+10	-1.00E+10	-1.00E+10	-1.00E+10	-1.00E+10	-1.00E+10	-1.00E+10	-1.00E+10	-1.00E+10
							58.2	-1.00E+10	382.12	0.797	4.18	0.42	0.1	0.18	-1.00E+10	2038.9	-1.00E+10	-1.00E+10	-1.00E+10	0.07	0.01	0.02	0	0.02	0.03	-1.00E+10
							70.1	-1.00E+10	371.03	0.92	5.88	1.64	0.14	0.19	-1.00E+10	2062.8	-1.00E+10	-1.00E+10	-1.00E+10	0.05	0.01	0.01	0	0.01	0.02	-1.00E+10
							74	-1.00E+10	364.19	0.987	7.73	2.59	0.11	0.33	2194.5	2072.9	-1.00E+10	-1.00E+10	-1.00E+10	-1.00E+10	-1.00E+10	-1.00E+10	-1.00E+10	-1.00E+10	-1.00E+10	-1.00E+10
							98.9	32.0706	319.85	1.457	18.1	9.05	0.01	-0.01	2216.1	2132.3	-1.00E+10	-1.00E+10	-1.00E+10	0.03	0.01	0.01	0	0.01	0.01	-1.00E+10
							123.6	-1.00E+10	305.45	1.635	23.9	11.68	0.01	-0.01	2234.6	2167	-1.00E+10	-1.00E+10	-1.00E+10	-1.00E+10	-1.00E+10	-1.00E+10	-1.00E+10	-1.00E+10	-1.00E+10	-1.00E+10
							148.4	-1.00E+10	293	1.762	28.63	13.71	0.01	-0.02	2250.8	2195.8	-1.00E+10	-1.00E+10	-1.00E+10	0.01	0	0	0	0	0	-1.00E+10
							173.1	-1.00E+10	288.87	1.816	31.82	14.86	0	-0.01	2262.9	2212.6	-1.00E+10	-1.00E+10	-1.00E+10	-1.00E+10	-1.00E+10	-1.00E+10	-1.00E+10	-1.00E+10	-1.00E+10	-1.00E+10
							198	33.1536	284.54	1.824	33.16	15.4	0	-0.02	2275	2225.3	-1.00E+10	-1.00E+10	-1.00E+10	0	0	0	0	0	0	-1.00E+10
							247.5	-1.00E+10	273.38	1.301	21.2	13.5	0	-0.01	2285.6	2206.8	-1.00E+10	-1.00E+10	-1.00E+10	-1.00E+10	-1.00E+10	-1.00E+10	-1.00E+10	-1.00E+10	-1.00E+10	-1.00E+10
							265.9	-1.00E+10	275.07	1.072	15.35	12.52	0	-0.02	-1.00E+10	-1.00E+10	-1.00E+10	-1.00E+10	-1.00E+10	-1.00E+10	-1.00E+10	-1.00E+10	-1.00E+10	-1.00E+10	-1.00E+10	-1.00E+10
							296.6	34.5106	277.27	0.993	12.13	12.69	0	-0.01	2286.1	2177.4	-1.00E+10	-1.00E+10	-1.00E+10	-1.00E+10	-1.00E+10	-1.00E+10	-1.00E+10	-1.00E+10	-1.00E+10	-1.00E+10
							397.6	-1.00E+10	287.39	0.893	7.96	12.82	0	-1.00E+10	2294.7	2159.5	-1.00E+10	-1.00E+10	-1.00E+10	-1.00E+10	-1.00E+10	-1.00E+10	-1.00E+10	-1.00E+10	-1.00E+10	-1.00E+10
MR09-03	059_1	B	2009-09-27T01:33	205.003	73.995	3862	0	23.2423	380.28	0.486	4.85	0.07	0	0.02	1771.3	1714.3	-1.00E+10	-1.00E+10	-1.00E+10	0.2	-1.00E+10	-1.00E+10	-1.00E+10	-1.00E+10	-1.00E+10	-1.00E+10
							5.1	23.2894	379.23	0.458	4.83	0.04	0	0	-1.00E+10	-1.00E+10	-1.00E+10	-1.00E+10	-1.00E+10	0.24	-1.00E+10	-1.00E+10	-1.00E+10	-1.00E+10	-1.00E+10	-1.00E+10
							10	23.4436	377.38	0.455	4.91	0.04	0	0	-1.00E+10	-1.00E+10	-1.00E+10	-1.00E+10	-1.00E+10	0.25	-1.00E+10	-1.00E+10	-1.00E+10	-1.00E+10	-1.00E+10	-1.00E+10
							12.9	-1.00E+10	378.42	0.522	4.09	0.03	0	0.01	-1.00E+10	-1.00E+10	-1.00E+10	-1.00E+10	-1.00E+10	0.3	-1.00E+10	-1.00E+10	-1.00E+10	-1.00E+10	-1.00E+10	-1.00E+10
							19.9	27.5274	391.39	0.618	3.01	0.02	0	0.02	-1.00E+10	-1.00E+10	-1.00E+10	-1.00E+10	-1.00E+10	0.3	-1.00E+10	-1.00E+10	-1.00E+10	-1.00E+10	-1.00E+10	-1.00E+10
							34.5	29.0326	387.66	0.657	3.34	0.03	0.04	0.06	-1.00E+10	-1.00E+10	-1.00E+10	-1.00E+10	-1.00E+10	0.24	-1.00E+10	-1.00E+10	-1.00E+10	-1.00E+10	-1.00E+10	-1.00E+10
							49.3	30.0764	387.5	0.731	2.98	0.06	0.08	0.02	-1.00E+10	-1.00E+10	-1.00E+10	-1.00E+10	-1.00E+10	0.12	-1.00E+10	-1.00E+10	-1.00E+10	-1.00E+10	-1.00E+10	-1.00E+10
							74.2	-1.00E+10	367.29	0.961	6.56	2.48	0.04	0.01	-1.00E+10	-1.00E+10	-1.00E+10	-1.00E+10	-1.00E+10	0.04	-1.00E+10	-1.00E+10	-1.00E+10	-1.00E+10	-1.00E+10	-1.00E+10
							98.9	31.995	328.13	1.374	16.47	8.14	0.08	0.04	-1.00E+10	-1.00E+10	-1.00E+10	-1.00E+10	-1.00E+10	0.02	-1.00E+10	-1.00E+10	-1.00E+10	-1.00E+10	-1.00E+10	-1.00E+10
							123.9	-1.00E+10	314.63	1.576	22.4	10.59	0.08	0.37	-1.00E+10	-1.00E+10	-1.00E+10	-1.00E+10	-1.00E+10	-1.00E+10	-1.00E+10	-1.00E+10	-1.00E+10	-1.00E+10	-1.00E+10	-1.00E+10
							148.3	-1.00E+10	298.03	1.728	27.58	12.96	0.07	0.43	-1.00E+10	-1.00E+10	-1.00E+10	-1.00E+10	-1.00E+10	0.01	-1.00E+10	-1.00E+10	-1.00E+10	-1.00E+10	-1.00E+10	-1.00E+10
							173	-1.00E+10	286.8	1.824	31.9	14.82	0.04	0.09	-1.00E+10	-1.00E+10	-1.00E+10	-1.00E+10	-1.00E+10	-1.00E+10	-1.00E+10	-1.00E+10	-1.00E+10	-1.00E+10	-1.00E+10	-1.00E+10
							192	-1.00E+10	286.48	1.825	33.68	15.38	0.01	0.01	-1.00E+10	-1.00E+10	-1.00E+10	-1.00E+10	-1.00E+10	-1.00E+10	-1.00E+10	-1.00E+10	-1.00E+10	-1.00E+10	-1.00E+10	-1.00E+10
							196.8	33.0992	283.62	1.834	33.46	15.41	0.01	0	-1.00E+10	-1.00E+10	-1.00E+10	-1.00E+10	-1.00E+10	0	-1.00E+10	-1.00E+10	-1.00E+10	-1.00E+10	-1.00E+10	-1.00E+10
							247.4	-1.00E+10	283.34	1.572	28.66	14.98	0	0	-1.00E+10	-1.00E+10	-1.00E+10	-1.00E+10	-1.00E+10	-1.00E+10	-1.00E+10	-1.00E+10	-1.00E+10	-1.00E+10	-1.00E+10	-1.00E+10
							297.5	34.4712	276.04	1.066	13.78	13.16	0	-0.01	-1.00E+10	-1.00E+10	-1.00E+10	-1.00E+10	-1.00E+10	-1.00E+10	-1.00E+10	-1.00E+10	-1.00E+10	-1.00E+10	-1.00E+10	-1.00E+10
							396.2	-1.00E+10	285.33	0.912	8.48	12.95	0	-1.00E+10	-1.00E+10	-1.00E+10	-1.00E+10	-1.00E+10	-1.00E+10	-1.00E+10	-1.00E+10	-1.00E+10	-1.00E+10	-1.00E+10	-1.00E+10	-1.00E+10
MR09-03	060_1	B	2009-09-27T06:01	204.475	73.686	3861	0	23.4401	387.82	0.501	3.97	0.05	0	0.03	1743	1686.4	-1.00E+10	-1.00E+10	-1.00E+10	-1.00E+10	-1.00E+10	-1.00E+10	-1.00E+10	-1.00E+10	-1.00E+10	-1.00E+10
							5.3	23.4583	387.16	0.487	3.88	0.03	0	0.02	1742.6	1686.1	-1.00E+10	-1.00E+10	-1.00E+10	-1.00E+10	-1.00E+10	-1.00E+10	-1.00E+10	-1.00E+10	-1.00E+10	-1.00E+10
							10.5	23.7198	383.17	0.482	3.98	0.04	0	0.02	1765.9	1705	-1.00E+10	-1.00E+10	-1.00E+10	-1.00E+10	-1.00E+10	-1.00E+10	-1.00E+10	-1.00E+10	-1.00E+10	-1.00E+10
							17.1	-1.00E+10	394.63	0.599	2.8	0.04	0	0.02	-1.00E+10	-1.00E+10	-1.00E+10	-1.00E+10	-1.00E+10	-1.00E+10	-1.00E+10	-1.00E+10	-1.00E+10	-1.00E+10	-1.00E+10	-1.00E+10
							20.4	27.4739	396.97	0.61	2.72	0.04	0	0.01	1982.3	1896.7	-1.00E+10	-1.00E+10	-1.00E+10	-1.00E+10	-1.00E+10	-1.00E+10	-1.00E+10	-1.00E+10	-1.00E+10	-1.00E+10
							35	28.2297	397.86	0.662	2.81	0.04	0	0.01	2016.8	1920.3	-1.00E+10	-1.00E+10	-1.00E+10	-1.00E+10	-1.00E+10	-1.00E+10	-1.00E+10	-1.00E+10	-1.00E+10	-1.00E+10
							50.1	29.8041	388.02	0.728	2.98	0.06	0.12	0.05	2125.2	2005.5	-1.00E+10	-1.00E+10	-1.00E+10	-1.00E+10	-1.00E+10	-1.00E+10	-1.00E+10	-1.00E+10	-1.00E+10	-1.00E+10
							74.8	-1.00E+10	365.53	0.829	5.26	1	0.06	0.33	2180.7	2045.2	-1.00E+10	-1.00E+10	-1.00E+10	-1.00E+10	-1.00E+10	-1.00E+10	-1.00E+10	-1.00E+10	-1.00E+10	-1.00E+10
							99.7	31.889	330.31	1.332	14.74	7.25	0.02	0.09	2209.8	2115.5	-1.00E+10	-1.00E+10	-1.00E+10	-1.00E+10	-1.00E+10	-1.00E+10	-1.00E+10	-1.00E+10	-1.00E+10	-1.00E+10
							124.3	-1.00E+10	307.71	1.632	23.68	11.4	0.01	0.01	2225.3	2155	-1.00E+10	-1.00E+10	-1.00E+10	-1.00E+10	-1.00E+10	-1.00E+10	-1.00E+10	-1.00E+10	-1.00E+10	-1.00E+10
							129	-1.00E+10	308.78	1.625	24.06	11.35	0.03	0.24	2232.1	2163	-1.00E+10	-1.00E+10	-1.00E+10	-1.00E+10	-1.00E+10	-1.00E+10	-1.00E+10	-1.00E+10	-1.00E+10	-1.00E+10
							149	-1.00E+10	315.82	1.562	22.68	10.2	0.16	1.34	2245.5	2176.7	-1.00E+10	-1.00E+10	-1.00E+10	-1.00E+10	-1.00E+10	-1.00E+10	-1.00E+10	-1.00E+10	-1.00E+10	-1.00E+10
							173.5	-1.00E+10	293.22	1.785	30.18	13.86	0.07	0.52	2255	2204.4	-1.00E+10	-1.00E+10	-1.00E+10	-1.00E+10	-1.00E+10	-1.00E+10	-1.00E+10	-1.00E+10	-1.00E+10	-1.00E+10
							198.4	32.9886	286.87	1.837	33.34	15.21	0.02	0.02	2266.5	2218.3	-1.00E+10	-1.00E+10	-1.00E+10	-1.00E+10	-1.00E+10	-1.00E+10	-1.00E+10	-1.00E+10	-1.00E+10	-1.00E+10
							247	-1.00E+10	278.38	1.556	27.73	14.64	0	0.01	2288.8	2225	-1.00E+10	-1.00E+10	-1.00E+10	-1.00E+10	-1.00E+10	-1.00E+10	-1.00E+10	-1.00E+10	-1.00E+10	-1.00E+10
							296.9	34.4316	277.88	1.026	13.02	12.61	0	0.01	2284.8	2181	-1.00E+10	-1.00E+10	-1.00E+10	-1.00E+10	-1.00E+10	-1.00E+10	-1.00E+10	-1.00E+10	-1.00E+10	-1.00E+10
							395.7	-1.00E+10	288.55	0.885	7.62	12.68	0	-1.00E+10	-1.00E+10	-1.00E+10	-1.00E+10	-1.00E+10	-1.00E+10	-1.00E+10	-1.00E+10	-1.00E+10	-1.00E+10	-1.00E+10	-1.00E+10	-1.00E+10
MR09-03	062_2	B	2009-09-28T20:19	204.865	71.733	277	0	29.5517	335.5	0.621	4.62	0.09	0.03	0.25	2116.5	1992	-1.00E+10	-1.00E+10	-1.00E+10	0.67	0.13	0.18	0.05	0.13	0.33	-1.00E+10
							3.3	-1.00E+10	334.77	0.601	4.64	0.08	0.03	0.25	-1.00E+10	-1.00E+10	-1.00E+10	-1.00E+10	-1.00E+10	0.52	0.06	0.16	0.05	0.11	0.28	-1.00E+10
							5.2	29.5497	334.88	0.6	4.56	0.08	0.03	0.24	2116.3	1993.2	-1.00E+10	-1.00E+10	-1.00E+10	-1.00E+10	-1.00E+10	-1.00E+10	-1.00E+10	-1.00E+10	-1.00E+10	-1.00E+10
							6	-1.00E+10	333.69	0.602	4.67	0.08	0.04	0.27	-1.00E+10	1995	-1.00E+10	-1.00E+10	-1.00E+10	0.53	0.06	0.18	0.05	0.13	0.19	-1.00E+10
							10	-1.00E+10	332.04	0.628	4.92	0.1	0.04	0.33	-1.00E+10	1998.1	-1.00E+10	-1.00E+10	-1.00E+10	0.47	0.08	0.14	0.05	0.09	0.17	-1.00E+10
							10	29.5603	334.19	0.597	4.57	0.08	0.03	0.25	2117.8	1995.2	-1.00E+10	-1.00E+10	-1.00E+10	-1.00E+10	-1.00E+10	-1.00E+10	-1.00E+10	-1.00E+10	-1.00E+10	-1.00E+10
							13.1	-1.00E+10	329.15	0.644	5.38	0.16	0.05	0.48	-1.00E+10	-1.00E+10	-1.00E+10	-1.00E+10	-1.00E+10	0.35	0.04	0.11	0.03	0.08	0.18	-1.00E+10
							13.1	-1.00E+10	329.75	0.644	5.26	0.16	0.05	0.44	-1.00E+10	2000	-1.00E+10	-1.00E+10	-1.00E+10	0.37	0.07	0.13	0.03	0.1	0.13	-1.00E+10
							16	-1.00E+10	324.67	0.696	6.19	0.24	0.07	0.7	-1.00E+10	2005.1	-1.00E+10	-1.00E+10	-1.00E+10	0.31	0.06	0.11	0.04	0.07	0.08	-1.00E+10
							20	29.9369	319.71	0.724	6.67	0.31	0.08	0.83	2133.8	2007.6	-1.00E+10	-1.00E+10	-1.00E+10	-1.00E+10	-1.00E+10	-1.00E+10	-1.00E+10	-1.00E+10	-1.00E+10	-1.00E+10
							21	-1.00E+10	315.74	0.756	7.53	0.39	0.1	1.05	-1.00E+10	2009	-1.00E+10	-1.00E+10	-1.00E+10	0.23	0.07	0.07	0.03	0.04	0.05	-1.00E+10
							24	-1.00E+10	307.99	0.707	7.36	0.4	0.08	1.11	-1.00E+10	2003.4	-1.00E+10	-1.00E+10	-1.00E+10	0.19	0.08	0.07	0.03	0.04	0.04	-1.00E+10
							29.9	-1.00E+10	312.46	0.81	9.24	1.18	0.11	1.46	-1.00E+10	-1.00E+10	-1.00E+10	-1.00E+10	-1.00E+10	-1.00E+10	-1.00E+10	-1.00E+10	-1.00E+10	-1.00E+10	-1.00E+10	-1.00E+10
							34.9	30.9664	304.22	0.839	10.77	1.38	0.13	1.63	2167.2	2028.2	-1.00E+10	-1.00E+10	-1.00E+10	-1.00E+10	-1.00E+10	-1.00E+10	-1.00E+10	-1.00E+10	-1.00E+10	-1.00E+10
							50	32.2354	352.3	1.053	10.22	2.59	0.2	1.96	2221.7	2085.5	-1.00E+10	-1.00E+10	-1.00E+10	-1.00E+10	-1.00E+10	-1.00E+10	-1.00E+10	-1.00E+10	-1.00E+10	-1.00E+10
							74.4	-1.00E+10	322.98	1.492	20.43	7.6	0.27	2.26	2244.2	2160.7	-1.00E+10	-1.00E+10	-1.00E+10	-1.00E+10	-1.00E+10	-1.00E+10	-1.00E+10	-1.00E+10	-1.00E+10	-1.00E+10
							99	32.7538	299.16	1.744	28.67	10.4	0.24	2.77	2249.6	2194.8	-1.00E+10	-1.00E+10	-1.00E+10	0.21	0.14	0.04	0.03	0.01	0.01	-1.00E+10
							123.7	-1.00E+10	278.53	1.883	35.32	14.24	0.11	1.8	2262.3	2220.2	-1.00E+10	-1.00E+10	-1.00E+10	-1.00E+10	-1.00E+10	-1.00E+10	-1.00E+10	-1.00E+10	-1.00E+10	-1.00E+10
							148.5	-1.00E+10	277.09	1.722	29.53	13.9	0.15	0.99	2273.9	2211.1	-1.00E+10	-1.00E+10	-1.00E+10	0.17	0.11	0.03	0.02	0.01	0	-1.00E+10
							173.2	-1.00E+10	274.78	1.699	29.21	14.21	0.14	0.8	2276.9	2213.3	-1.00E+10	-1.00E+10	-1.00E+10	-1.00E+10	-1.00E+10	-1.00E+10	-1.00E+10	-1.00E+10	-1.00E+10	-1.00E+10
							198.2	33.8746	272.89	1.605	26.56	14.11	0.15	0.7	2283.2	2207.9	-1.00E+10	-1.00E+10	-1.00E+10	0.24	0.14	0.07	0.05	0.02	0.01	-1.00E+10
							247.5	-1.00E+10	269.77	1.197	16.16	13.79	0.06	0.03	2293.2	2182.9	-1.00E+10	-1.00E+10	-1.00E+10	-1.00E+10	-1.00E+10	-1.00E+10	-1.00E+10	-1.00E+10	-1.00E+10	-1.00E+10
							257.9	34.6704	271.2	1.211	16.37	13.66	0.1	0.09	2295.2	2183	-1.00E+10	-1.00E+10	-1.00E+10	-1.00E+10	-1.00E+10	-1.00E+10	-1.00E+10	-1.00E+10	-1.00E+10	-1.00E+10
MR09-03	064_1	B	2009-09-29T02:03	206	71.664	48	0	28.8009	353.88	0.598	3.46	0.12	0	0.03	2061.3	1947	-1.00E+10	-1.00E+10	-1.00E+10	0.28	-1.00E+10	-1.00E+10	-1.00E+10	-1.00E+10	-1.00E+10	-1.00E+10
							5	28.8849	353.09	0.57	3.5	0.03	0	0.03	2065.6	1949.5	-1.00E+10	-1.00E+10	-1.00E+10	0.54	-1.00E+10	-1.00E+10	-1.00E+10	-1.00E+10	-1.00E+10	-1.00E+10
							9.9	29.1964	352.79	0.611	3.61	0.02	0	0.01	2086.6	1966.5	-1.00E+10	-1.00E+10	-1.00E+10	0.56	-1.00E+10	-1.00E+10	-1.00E+10	-1.00E+10	-1.00E+10	-1.00E+10
							20.1	29.4992	257.25	0.623	3.88	0.04	0.01	0.03	2101	1978.5	-1.00E+10	-1.00E+10	-1.00E+10	0.6	-1.00E+10	-1.00E+10	-1.00E+10	-1.00E+10	-1.00E+10	-1.00E+10
							20.8	-1.00E+10	344.65	0.64	4.21	0.07	0.02	0.12	-1.00E+10	-1.00E+10	-1.00E+10	-1.00E+10	-1.00E+10	0.61	-1.00E+10	-1.00E+10	-1.00E+10	-1.00E+10	-1.00E+10	-1.00E+10
							30.7	-1.00E+10	336.88	0.668	4.9	0.16	0.03	0.3	-1.00E+10	-1.00E+10	-1.00E+10	-1.00E+10	-1.00E+10	-1.00E+10	-1.00E+10	-1.00E+10	-1.00E+10	-1.00E+10	-1.00E+10	-1.00E+10
							34.5	30.3526	323.38	0.7	6.83	0.38	0.06	0.82	2142	2004.7	-1.00E+10	-1.00E+10	-1.00E+10	0.28	-1.00E+10	-1.00E+10	-1.00E+10	-1.00E+10	-1.00E+10	-1.00E+10
							38.6	30.39	323.03	0.692	6.94	0.39	0.06	0.83	2141.4	2005.3	-1.00E+10	-1.00E+10	-1.00E+10	0.29	-1.00E+10	-1.00E+10	-1.00E+10	-1.00E+10	-1.00E+10	-1.00E+10
MR09-03	066_1	B	2009-09-29T04:10	205.998	71.832	172	0	28.4231	366.21	0.654	3.18	0.11	0	0.02	2042.4	1941.1	-1.00E+10	-1.00E+10	-1.00E+10	-1.00E+10	-1.00E+10	-1.00E+10	-1.00E+10	-1.00E+10	-1.00E+10	-1.00E+10
							5	28.5336	367.43	0.65	3.14	0.04	0	-0.01	2049.2	1945.9	-1.00E+10	-1.00E+10	-1.00E+10	-1.00E+10	-1.00E+10	-1.00E+10	-1.00E+10	-1.00E+10	-1.00E+10	-1.00E+10
							10	29.0011	364.03	0.643	3.16	0.03	0	-0.02	2071.7	1958.6	-1.00E+10	-1.00E+10	-1.00E+10	-1.00E+10	-1.00E+10	-1.00E+10	-1.00E+10	-1.00E+10	-1.00E+10	-1.00E+10
							19.9	29.6198	363.89	0.629	3.37	0.04	0	0	2100.4	1975	-1.00E+10	-1.00E+10	-1.00E+10	-1.00E+10	-1.00E+10	-1.00E+10	-1.00E+10	-1.00E+10	-1.00E+10	-1.00E+10
							24	-1.00E+10	336.92	0.625	5.07	0.18	0.03	0.48	-1.00E+10	-1.00E+10	-1.00E+10	-1.00E+10	-1.00E+10	-1.00E+10	-1.00E+10	-1.00E+10	-1.00E+10	-1.00E+10	-1.00E+10	-1.00E+10
							34.9	30.6827	347.74	0.702	5.32	0.27	0.05	0.55	2159.8	2016.2	-1.00E+10	-1.00E+10	-1.00E+10	-1.00E+10	-1.00E+10	-1.00E+10	-1.00E+10	-1.00E+10	-1.00E+10	-1.00E+10
							49.6	31.4473	344.13	0.951	9.34	2.69	0.09	0.64	2192	2068	-1.00E+10	-1.00E+10	-1.00E+10	-1.00E+10	-1.00E+10	-1.00E+10	-1.00E+10	-1.00E+10	-1.00E+10	-1.00E+10
							74.4	-1.00E+10	289.38	1.784	28.75	13.21	0.07	0.68	2247.7	2198.6	-1.00E+10	-1.00E+10	-1.00E+10	-1.00E+10	-1.00E+10	-1.00E+10	-1.00E+10	-1.00E+10	-1.00E+10	-1.00E+10
							99.2	32.9658	274.19	1.958	37.89	14.5	0.12	1.9	2262	2227	-1.00E+10	-1.00E+10	-1.00E+10	-1.00E+10	-1.00E+10	-1.00E+10	-1.00E+10	-1.00E+10	-1.00E+10	-1.00E+10
							114.9	-1.00E+10	278.66	1.838	33.36	13.94	0.14	1.43	-1.00E+10	-1.00E+10	-1.00E+10	-1.00E+10	-1.00E+10	-1.00E+10	-1.00E+10	-1.00E+10	-1.00E+10	-1.00E+10	-1.00E+10	-1.00E+10
							123.7	-1.00E+10	280.22	1.785	31.73	13.73	0.14	1.27	2264.9	2210.9	-1.00E+10	-1.00E+10	-1.00E+10	-1.00E+10	-1.00E+10	-1.00E+10	-1.00E+10	-1.00E+10	-1.00E+10	-1.00E+10
							148.5	-1.00E+10	279.13	1.8	32.44	13.97	0.13	1.18	2266.4	2214	-1.00E+10	-1.00E+10	-1.00E+10	-1.00E+10	-1.00E+10	-1.00E+10	-1.00E+10	-1.00E+10	-1.00E+10	-1.00E+10
							153.7	33.1604	279.11	1.8	32.48	13.94	0.13	1.25	2266.1	2213.4	-1.00E+10	-1.00E+10	-1.00E+10	-1.00E+10	-1.00E+10	-1.00E+10	-1.00E+10	-1.00E+10	-1.00E+10	-1.00E+10
MR09-03	067_1	B	2009-09-29T06:29	206.01	71.93	582	0	28.7221	349.12	0.531	3.57	0.07	0	0.02	2053.9	1938.3	-1.00E+10	-1.00E+10	-1.00E+10	-1.00E+10	-1.00E+10	-1.00E+10	-1.00E+10	-1.00E+10	-1.00E+10	-1.00E+10
							5	28.7155	349.08	0.523	3.56	0.04	0	0.03	2055.8	1938.5	-1.00E+10	-1.00E+10	-1.00E+10	-1.00E+10	-1.00E+10	-1.00E+10	-1.00E+10	-1.00E+10	-1.00E+10	-1.00E+10
							10.2	28.9051	344.52	0.504	3.59	0.05	0	0.03	2062.2	1941.1	-1.00E+10	-1.00E+10	-1.00E+10	-1.00E+10	-1.00E+10	-1.00E+10	-1.00E+10	-1.00E+10	-1.00E+10	-1.00E+10
							18.9	-1.00E+10	330.15	0.551	4.53	0.1	0.01	0.44	-1.00E+10	-1.00E+10	-1.00E+10	-1.00E+10	-1.00E+10	-1.00E+10	-1.00E+10	-1.00E+10	-1.00E+10	-1.00E+10	-1.00E+10	-1.00E+10
							20	30.0259	309.6	0.522	4.98	0.1	0.02	0.65	2112.4	1967.2	-1.00E+10	-1.00E+10	-1.00E+10	-1.00E+10	-1.00E+10	-1.00E+10	-1.00E+10	-1.00E+10	-1.00E+10	-1.00E+10
							34.8	30.6577	343.61	0.672	5.43	0.25	0.04	0.74	2154.6	2009	-1.00E+10	-1.00E+10	-1.00E+10	-1.00E+10	-1.00E+10	-1.00E+10	-1.00E+10	-1.00E+10	-1.00E+10	-1.00E+10
							49.6	31.2393	353.05	0.86	7.31	1.47	0.09	0.69	2187.2	2051.9	-1.00E+10	-1.00E+10	-1.00E+10	-1.00E+10	-1.00E+10	-1.00E+10	-1.00E+10	-1.00E+10	-1.00E+10	-1.00E+10
							74.4	-1.00E+10	316.98	1.472	19.55	9.14	0.06	0.4	2221	2138.8	-1.00E+10	-1.00E+10	-1.00E+10	-1.00E+10	-1.00E+10	-1.00E+10	-1.00E+10	-1.00E+10	-1.00E+10	-1.00E+10
							99.2	32.622	303.67	1.673	25.66	11.29	0.13	1.2	2244.1	2183.9	-1.00E+10	-1.00E+10	-1.00E+10	-1.00E+10	-1.00E+10	-1.00E+10	-1.00E+10	-1.00E+10	-1.00E+10	-1.00E+10
							123.1	-1.00E+10	273.29	1.943	35.83	15.13	0.08	1.43	-1.00E+10	-1.00E+10	-1.00E+10	-1.00E+10	-1.00E+10	-1.00E+10	-1.00E+10	-1.00E+10	-1.00E+10	-1.00E+10	-1.00E+10	-1.00E+10
							124.1	-1.00E+10	272.97	1.954	36.16	15.27	0.07	1.38	2260.2	2229	-1.00E+10	-1.00E+10	-1.00E+10	-1.00E+10	-1.00E+10	-1.00E+10	-1.00E+10	-1.00E+10	-1.00E+10	-1.00E+10
							148.6	-1.00E+10	277.26	1.72	31.85	14.96	0.1	0.44	2279.7	2222.7	-1.00E+10	-1.00E+10	-1.00E+10	-1.00E+10	-1.00E+10	-1.00E+10	-1.00E+10	-1.00E+10	-1.00E+10	-1.00E+10
							173.3	-1.00E+10	275.81	1.504	25.23	14.1	0.11	0.46	2284.5	2206.9	-1.00E+10	-1.00E+10	-1.00E+10	-1.00E+10	-1.00E+10	-1.00E+10	-1.00E+10	-1.00E+10	-1.00E+10	-1.00E+10
							198	34.3876	274.35	1.193	17.16	13.76	0.02	0.01	2288.6	2191.6	-1.00E+10	-1.00E+10	-1.00E+10	-1.00E+10	-1.00E+10	-1.00E+10	-1.00E+10	-1.00E+10	-1.00E+10	-1.00E+10
							248.2	-1.00E+10	277.62	1.068	12.96	13.48	0.04	0	2293.5	2175.7	-1.00E+10	-1.00E+10	-1.00E+10	-1.00E+10	-1.00E+10	-1.00E+10	-1.00E+10	-1.00E+10	-1.00E+10	-1.00E+10
							296.4	34.7933	283.09	1.004	10.77	13.18	0.05	0.01	2296.2	2166.8	-1.00E+10	-1.00E+10	-1.00E+10	-1.00E+10	-1.00E+10	-1.00E+10	-1.00E+10	-1.00E+10	-1.00E+10	-1.00E+10
							395.6	-1.00E+10	287.32	0.963	9.4	13.03	0.04	-1.00E+10	-1.00E+10	-1.00E+10	-1.00E+10	-1.00E+10	-1.00E+10	-1.00E+10	-1.00E+10	-1.00E+10	-1.00E+10	-1.00E+10	-1.00E+10	-1.00E+10
MR09-03	069_1	B	2009-09-29T11:28	205.996	72.185	1969	0	27.2636	371.23	0.629	3.44	0.09	0	0.02	1974.5	1886.2	-1.00E+10	-1.00E+10	-1.00E+10	-1.00E+10	-1.00E+10	-1.00E+10	-1.00E+10	-1.00E+10	-1.00E+10	-1.00E+10
							4.8	28.3128	375.22	0.625	3.09	0.03	0	0.04	2030.5	1927.9	-1.00E+10	-1.00E+10	-1.00E+10	-1.00E+10	-1.00E+10	-1.00E+10	-1.00E+10	-1.00E+10	-1.00E+10	-1.00E+10
							10	28.7759	376.57	0.672	2.9	0.03	0	0	2054.3	1947.2	-1.00E+10	-1.00E+10	-1.00E+10	-1.00E+10	-1.00E+10	-1.00E+10	-1.00E+10	-1.00E+10	-1.00E+10	-1.00E+10
							19.7	29.3368	381.21	0.688	3.08	0.02	0	0	2090.6	1975.7	-1.00E+10	-1.00E+10	-1.00E+10	-1.00E+10	-1.00E+10	-1.00E+10	-1.00E+10	-1.00E+10	-1.00E+10	-1.00E+10
							30.6	-1.00E+10	357.75	0.751	5.28	0.34	0.04	0.49	-1.00E+10	-1.00E+10	-1.00E+10	-1.00E+10	-1.00E+10	-1.00E+10	-1.00E+10	-1.00E+10	-1.00E+10	-1.00E+10	-1.00E+10	-1.00E+10
							34.5	30.9738	344.53	0.751	6.14	0.39	0.06	0.66	2180.4	2040.8	-1.00E+10	-1.00E+10	-1.00E+10	-1.00E+10	-1.00E+10	-1.00E+10	-1.00E+10	-1.00E+10	-1.00E+10	-1.00E+10
							49.6	31.1474	346.6	0.8	6.87	0.8	0.08	0.83	2188.9	2049	-1.00E+10	-1.00E+10	-1.00E+10	-1.00E+10	-1.00E+10	-1.00E+10	-1.00E+10	-1.00E+10	-1.00E+10	-1.00E+10
							74.1	-1.00E+10	319.57	1.409	17.39	8.09	0.06	0.34	2216.6	2130.2	-1.00E+10	-1.00E+10	-1.00E+10	-1.00E+10	-1.00E+10	-1.00E+10	-1.00E+10	-1.00E+10	-1.00E+10	-1.00E+10
							87	-1.00E+10	324.89	1.488	19.8	8.32	0.16	1.29	-1.00E+10	-1.00E+10	-1.00E+10	-1.00E+10	-1.00E+10	-1.00E+10	-1.00E+10	-1.00E+10	-1.00E+10	-1.00E+10	-1.00E+10	-1.00E+10
							99	32.6252	320.01	1.514	21.35	8.11	0.25	2.1	2242.8	2164.4	-1.00E+10	-1.00E+10	-1.00E+10	-1.00E+10	-1.00E+10	-1.00E+10	-1.00E+10	-1.00E+10	-1.00E+10	-1.00E+10
							123.6	-1.00E+10	274.76	1.933	34.99	14.49	0.09	1.81	2261.1	2225.5	-1.00E+10	-1.00E+10	-1.00E+10	-1.00E+10	-1.00E+10	-1.00E+10	-1.00E+10	-1.00E+10	-1.00E+10	-1.00E+10
							148.3	-1.00E+10	277.92	1.713	31.9	15.3	0.05	0.03	2283.6	2228.9	-1.00E+10	-1.00E+10	-1.00E+10	-1.00E+10	-1.00E+10	-1.00E+10	-1.00E+10	-1.00E+10	-1.00E+10	-1.00E+10
							173.4	-1.00E+10	275.29	1.34	21.68	13.89	0.01	0	2286.2	2205.7	-1.00E+10	-1.00E+10	-1.00E+10	-1.00E+10	-1.00E+10	-1.00E+10	-1.00E+10	-1.00E+10	-1.00E+10	-1.00E+10
							197.4	34.4108	274.75	1.132	15.47	13.37	0.01	-0.01	2286.4	2188.2	-1.00E+10	-1.00E+10	-1.00E+10	-1.00E+10	-1.00E+10	-1.00E+10	-1.00E+10	-1.00E+10	-1.00E+10	-1.00E+10
							249.6	-1.00E+10	276.47	1.003	11.34	13.36	0.01	0	2291.3	2171.6	-1.00E+10	-1.00E+10	-1.00E+10	-1.00E+10	-1.00E+10	-1.00E+10	-1.00E+10	-1.00E+10	-1.00E+10	-1.00E+10
							296.2	34.7783	284.84	0.928	8.77	13	0.01	0	2293.1	2162.5	-1.00E+10	-1.00E+10	-1.00E+10	-1.00E+10	-1.00E+10	-1.00E+10	-1.00E+10	-1.00E+10	-1.00E+10	-1.00E+10
							394.8	-1.00E+10	289.52	0.913	8.12	12.94	0	-1.00E+10	-1.00E+10	-1.00E+10	-1.00E+10	-1.00E+10	-1.00E+10	-1.00E+10	-1.00E+10	-1.00E+10	-1.00E+10	-1.00E+10	-1.00E+10	-1.00E+10
MR09-03	071_1	B	2009-09-29T18:50	205.525	72.33	1718	0	27.6706	364.64	0.612	3.43	0.09	0	0.02	2001.1	1901.3	-1.00E+10	-1.00E+10	-1.00E+10	0.2	0.04	0.04	0.01	0.03	0.11	-1.00E+10
							4.8	-1.00E+10	361.52	0.585	3.3	0.01	0	0.01	-1.00E+10	-1.00E+10	-1.00E+10	-1.00E+10	-1.00E+10	0.3	0.07	0.05	0.02	0.03	0.17	-1.00E+10
							4.8	28.3858	359.98	0.571	3.4	0.01	0	0.01	2036.8	1925	-1.00E+10	-1.00E+10	-1.00E+10	-1.00E+10	-1.00E+10	-1.00E+10	-1.00E+10	-1.00E+10	-1.00E+10	-1.00E+10
							9.9	29.0027	359.05	0.576	3.38	0.02	0	0.03	2067.9	1944.5	-1.00E+10	-1.00E+10	-1.00E+10	-1.00E+10	-1.00E+10	-1.00E+10	-1.00E+10	-1.00E+10	-1.00E+10	-1.00E+10
							11.6	-1.00E+10	355.36	0.568	3.37	0.01	0	0.07	-1.00E+10	1950.7	-1.00E+10	-1.00E+10	-1.00E+10	0.41	0.07	0.05	0.03	0.02	0.11	-1.00E+10
							12.8	-1.00E+10	354.19	0.564	3.42	0.02	0	0.08	-1.00E+10	-1.00E+10	-1.00E+10	-1.00E+10	-1.00E+10	0.42	0.08	0.08	0.04	0.04	0.24	-1.00E+10
							20.1	29.6406	352.43	0.559	3.5	0.02	0.01	0.12	2092.7	1958.6	-1.00E+10	-1.00E+10	-1.00E+10	-1.00E+10	-1.00E+10	-1.00E+10	-1.00E+10	-1.00E+10	-1.00E+10	-1.00E+10
							22.5	-1.00E+10	372.53	0.665	3.59	0.03	0.01	0.14	-1.00E+10	1992.7	-1.00E+10	-1.00E+10	-1.00E+10	0.26	0.07	0.07	0.03	0.04	0.11	-1.00E+10
							30.6	-1.00E+10	369.28	0.729	3.96	0.05	0.02	0.27	-1.00E+10	2006.4	-1.00E+10	-1.00E+10	-1.00E+10	0.18	0.06	0.05	0.02	0.03	0.06	-1.00E+10
							34.4	30.5228	365.9	0.703	4.18	0.07	0.02	0.3	2152.5	2010.8	-1.00E+10	-1.00E+10	-1.00E+10	-1.00E+10	-1.00E+10	-1.00E+10	-1.00E+10	-1.00E+10	-1.00E+10	-1.00E+10
							39.2	-1.00E+10	362.69	0.721	4.69	0.19	0.05	0.45	-1.00E+10	2019	-1.00E+10	-1.00E+10	-1.00E+10	0.17	0.05	0.04	0.02	0.02	0.05	-1.00E+10
							49.4	30.9581	364.84	0.762	4.88	0.42	0.07	0.4	2174.6	2032.1	-1.00E+10	-1.00E+10	-1.00E+10	-1.00E+10	-1.00E+10	-1.00E+10	-1.00E+10	-1.00E+10	-1.00E+10	-1.00E+10
							51.3	-1.00E+10	345.08	0.799	6.55	0.9	0.09	0.92	-1.00E+10	2038.1	-1.00E+10	-1.00E+10	-1.00E+10	0.09	0.05	0.04	0.02	0.02	0.04	-1.00E+10
							60.2	-1.00E+10	346.47	0.961	9.32	2.37	0.11	1.22	-1.00E+10	-1.00E+10	-1.00E+10	-1.00E+10	-1.00E+10	0.09	0.04	0.03	0.02	0.01	0.02	-1.00E+10
							74.3	-1.00E+10	313.36	1.503	20.01	9.34	0.06	0.36	2221.7	2142.2	-1.00E+10	-1.00E+10	-1.00E+10	-1.00E+10	-1.00E+10	-1.00E+10	-1.00E+10	-1.00E+10	-1.00E+10	-1.00E+10
							98.7	32.8863	281.67	1.829	31.98	14.61	0.06	0.21	2256.8	2210.1	-1.00E+10	-1.00E+10	-1.00E+10	0.02	0.01	0	0	0	0	-1.00E+10
							123.6	-1.00E+10	276.69	1.733	31.98	15.15	0.06	0.22	2279.7	2226.6	-1.00E+10	-1.00E+10	-1.00E+10	-1.00E+10	-1.00E+10	-1.00E+10	-1.00E+10	-1.00E+10	-1.00E+10	-1.00E+10
							148.4	-1.00E+10	275.11	1.466	25.19	14.47	0.02	-0.02	2287.3	2216.5	-1.00E+10	-1.00E+10	-1.00E+10	0.01	0.01	0	0	0	0	-1.00E+10
							173.1	-1.00E+10	272.49	1.225	17.62	14.03	0.01	-0.01	2288.4	2193.5	-1.00E+10	-1.00E+10	-1.00E+10	-1.00E+10	-1.00E+10	-1.00E+10	-1.00E+10	-1.00E+10	-1.00E+10	-1.00E+10
							188.1	-1.00E+10	273.03	1.102	14.12	13.72	0.01	-0.03	-1.00E+10	-1.00E+10	-1.00E+10	-1.00E+10	-1.00E+10	-1.00E+10	-1.00E+10	-1.00E+10	-1.00E+10	-1.00E+10	-1.00E+10	-1.00E+10
							197.3	34.6138	272.93	1.087	13.64	13.7	0.01	-0.02	2290.7	2180	-1.00E+10	-1.00E+10	-1.00E+10	0.01	0.01	0	0	0	0	-1.00E+10
							246.4	-1.00E+10	279.36	0.979	10.36	13.32	0.01	-0.01	2292.7	2168.2	-1.00E+10	-1.00E+10	-1.00E+10	-1.00E+10	-1.00E+10	-1.00E+10	-1.00E+10	-1.00E+10	-1.00E+10	-1.00E+10
							296.7	34.7988	283.24	0.971	9.77	13.29	0.01	-0.01	2294.9	2165.2	-1.00E+10	-1.00E+10	-1.00E+10	-1.00E+10	-1.00E+10	-1.00E+10	-1.00E+10	-1.00E+10	-1.00E+10	-1.00E+10
							395.5	-1.00E+10	287.96	0.942	9.01	13.06	0.02	-1.00E+10	-1.00E+10	-1.00E+10	-1.00E+10	-1.00E+10	-1.00E+10	-1.00E+10	-1.00E+10	-1.00E+10	-1.00E+10	-1.00E+10	-1.00E+10	-1.00E+10
MR09-03	075_2	B	2009-09-30T18:42	202.348	72.874	1695	0	28.7299	346.44	0.39	1.98	0.11	0	0.03	2013.8	1888.7	-1.00E+10	-1.00E+10	-1.00E+10	0.79	0.33	0.18	0.06	0.12	0.29	-1.00E+10
							4	-1.00E+10	343.39	0.412	2.46	0.1	0	0.02	-1.00E+10	-1.00E+10	-1.00E+10	-1.00E+10	-1.00E+10	1.13	0.39	0.18	0.08	0.1	0.38	-1.00E+10
							4.8	28.7906	345.14	0.4	2.03	0.1	0	0.01	2017	1892.2	-1.00E+10	-1.00E+10	-1.00E+10	-1.00E+10	-1.00E+10	-1.00E+10	-1.00E+10	-1.00E+10	-1.00E+10	-1.00E+10
							9.9	29.665	328.82	0.462	4.25	0.15	0.01	0.18	2083.5	1944.9	-1.00E+10	-1.00E+10	-1.00E+10	-1.00E+10	-1.00E+10	-1.00E+10	-1.00E+10	-1.00E+10	-1.00E+10	-1.00E+10
							9.9	-1.00E+10	328.19	0.414	3.08	0.11	0.01	0.06	-1.00E+10	1948.2	-1.00E+10	-1.00E+10	-1.00E+10	1.13	0.41	0.24	0.14	0.1	0.3	-1.00E+10
							11.7	-1.00E+10	327.63	0.485	4.59	0.17	0.02	0.31	-1.00E+10	-1.00E+10	-1.00E+10	-1.00E+10	-1.00E+10	1	0.32	0.28	0.16	0.12	0.34	-1.00E+10
							15.5	-1.00E+10	327.91	0.491	4.66	0.19	0.02	0.38	-1.00E+10	1958.6	-1.00E+10	-1.00E+10	-1.00E+10	0.85	0.3	0.25	0.14	0.11	0.37	-1.00E+10
							19.7	30.203	325.91	0.521	5.02	0.2	0.02	0.55	2119.6	1973	-1.00E+10	-1.00E+10	-1.00E+10	-1.00E+10	-1.00E+10	-1.00E+10	-1.00E+10	-1.00E+10	-1.00E+10	-1.00E+10
							20.6	-1.00E+10	337.59	0.617	4.94	0.31	0.06	0.67	-1.00E+10	1995.5	-1.00E+10	-1.00E+10	-1.00E+10	0.51	0.2	0.17	0.1	0.07	0.16	-1.00E+10
							25.3	-1.00E+10	341.39	0.691	5.32	0.41	0.09	0.66	-1.00E+10	2012.8	-1.00E+10	-1.00E+10	-1.00E+10	0.36	0.14	0.09	0.04	0.05	0.12	-1.00E+10
							34.1	31.485	351.62	0.81	6.82	1.24	0.1	0.93	2188.9	2044.8	-1.00E+10	-1.00E+10	-1.00E+10	-1.00E+10	-1.00E+10	-1.00E+10	-1.00E+10	-1.00E+10	-1.00E+10	-1.00E+10
							34.2	-1.00E+10	351.7	0.957	8.86	2.6	0.1	0.86	-1.00E+10	2067.7	-1.00E+10	-1.00E+10	-1.00E+10	0.09	0.05	0.02	0.01	0.01	0.02	-1.00E+10
							41.3	-1.00E+10	340.63	1.117	11.6	4.46	0.09	0.78	-1.00E+10	2088.2	-1.00E+10	-1.00E+10	-1.00E+10	0.06	0.04	0.02	0.01	0.01	0.01	-1.00E+10
							49.3	32.0929	323.34	1.451	18.08	8.97	0.05	0.32	2218.3	2130.2	-1.00E+10	-1.00E+10	-1.00E+10	-1.00E+10	-1.00E+10	-1.00E+10	-1.00E+10	-1.00E+10	-1.00E+10	-1.00E+10
							73.8	-1.00E+10	314.58	1.566	21.58	9.59	0.15	1.27	2238.6	2161.2	-1.00E+10	-1.00E+10	-1.00E+10	-1.00E+10	-1.00E+10	-1.00E+10	-1.00E+10	-1.00E+10	-1.00E+10	-1.00E+10
							98.8	32.8009	283.45	1.839	30.92	13.74	0.1	1.31	2254.6	2211.9	-1.00E+10	-1.00E+10	-1.00E+10	0.06	0.05	0.03	0.02	0.01	0.01	-1.00E+10
							117.7	-1.00E+10	277.85	1.894	35.99	15.96	0.07	0.49	-1.00E+10	-1.00E+10	-1.00E+10	-1.00E+10	-1.00E+10	-1.00E+10	-1.00E+10	-1.00E+10	-1.00E+10	-1.00E+10	-1.00E+10	-1.00E+10
							123.6	-1.00E+10	278.49	1.883	35.75	15.94	0.07	0.35	2270.6	2227.2	-1.00E+10	-1.00E+10	-1.00E+10	-1.00E+10	-1.00E+10	-1.00E+10	-1.00E+10	-1.00E+10	-1.00E+10	-1.00E+10
							148.3	-1.00E+10	277.93	1.605	29.38	15.34	0.02	-0.04	2288.7	2224.4	-1.00E+10	-1.00E+10	-1.00E+10	0.02	0.01	0.01	0.01	0	0	-1.00E+10
							172.8	-1.00E+10	275.69	1.217	18.06	13.73	0.01	-0.04	2286.4	2193.7	-1.00E+10	-1.00E+10	-1.00E+10	-1.00E+10	-1.00E+10	-1.00E+10	-1.00E+10	-1.00E+10	-1.00E+10	-1.00E+10
							197.7	34.5029	273.56	1.104	14.37	13.78	0.01	-0.05	2287.6	2183	-1.00E+10	-1.00E+10	-1.00E+10	0.02	0.01	0	0	0	0	-1.00E+10
							248.6	-1.00E+10	277.25	0.998	10.94	13.69	0	-0.04	2292.2	2170.1	-1.00E+10	-1.00E+10	-1.00E+10	-1.00E+10	-1.00E+10	-1.00E+10	-1.00E+10	-1.00E+10	-1.00E+10	-1.00E+10
							297.5	34.7938	284.14	0.951	8.96	13.29	0.01	-0.04	2293.8	2163.6	-1.00E+10	-1.00E+10	-1.00E+10	-1.00E+10	-1.00E+10	-1.00E+10	-1.00E+10	-1.00E+10	-1.00E+10	-1.00E+10
							395.7	-1.00E+10	293.65	0.883	7.11	12.95	0	-1.00E+10	2296.4	2157	-1.00E+10	-1.00E+10	-1.00E+10	-1.00E+10	-1.00E+10	-1.00E+10	-1.00E+10	-1.00E+10	-1.00E+10	-1.00E+10
MR09-03	077_1	B	2009-09-30T23:06	202.069	72.702	371	0	28.3082	349.62	0.387	2.41	0.08	0.01	0.05	2000.5	1879.9	-1.00E+10	-1.00E+10	-1.00E+10	-1.00E+10	-1.00E+10	-1.00E+10	-1.00E+10	-1.00E+10	-1.00E+10	-1.00E+10
							5.1	28.4301	347.52	0.376	2.44	0.05	0	0.06	2006.2	1883.8	-1.00E+10	-1.00E+10	-1.00E+10	-1.00E+10	-1.00E+10	-1.00E+10	-1.00E+10	-1.00E+10	-1.00E+10	-1.00E+10
							9.9	28.9776	339.95	0.386	2.65	0.06	0.01	0.07	2033.4	1902.5	-1.00E+10	-1.00E+10	-1.00E+10	-1.00E+10	-1.00E+10	-1.00E+10	-1.00E+10	-1.00E+10	-1.00E+10	-1.00E+10
							11.8	-1.00E+10	343.21	0.522	3.78	0.13	0.03	0.42	-1.00E+10	-1.00E+10	-1.00E+10	-1.00E+10	-1.00E+10	-1.00E+10	-1.00E+10	-1.00E+10	-1.00E+10	-1.00E+10	-1.00E+10	-1.00E+10
							19.7	30.9147	360.46	0.622	4.03	0.2	0.04	0.51	2160.1	2001.5	-1.00E+10	-1.00E+10	-1.00E+10	-1.00E+10	-1.00E+10	-1.00E+10	-1.00E+10	-1.00E+10	-1.00E+10	-1.00E+10
							34.7	32.1029	341.53	1.206	13.6	5.37	0.13	1.03	2218.6	2101.7	-1.00E+10	-1.00E+10	-1.00E+10	-1.00E+10	-1.00E+10	-1.00E+10	-1.00E+10	-1.00E+10	-1.00E+10	-1.00E+10
							49.2	32.4126	322.5	1.448	19.24	8.24	0.15	1.14	2233	2147.9	-1.00E+10	-1.00E+10	-1.00E+10	-1.00E+10	-1.00E+10	-1.00E+10	-1.00E+10	-1.00E+10	-1.00E+10	-1.00E+10
							71.8	-1.00E+10	289.18	1.796	30.35	13	0.12	1.51	-1.00E+10	-1.00E+10	-1.00E+10	-1.00E+10	-1.00E+10	-1.00E+10	-1.00E+10	-1.00E+10	-1.00E+10	-1.00E+10	-1.00E+10	-1.00E+10
							73.8	-1.00E+10	294.71	1.754	28.7	12.55	0.13	1.4	2251	2200.2	-1.00E+10	-1.00E+10	-1.00E+10	-1.00E+10	-1.00E+10	-1.00E+10	-1.00E+10	-1.00E+10	-1.00E+10	-1.00E+10
							98.7	32.9161	281.31	1.917	36.44	14.85	0.08	1.51	2260.2	2223.2	-1.00E+10	-1.00E+10	-1.00E+10	-1.00E+10	-1.00E+10	-1.00E+10	-1.00E+10	-1.00E+10	-1.00E+10	-1.00E+10
							123.5	-1.00E+10	280.06	1.786	33.35	15.36	0.04	0	2279.8	2229.2	-1.00E+10	-1.00E+10	-1.00E+10	-1.00E+10	-1.00E+10	-1.00E+10	-1.00E+10	-1.00E+10	-1.00E+10	-1.00E+10
							148	-1.00E+10	281.08	1.55	27.79	14.81	0.02	-0.01	2290.9	2223.9	-1.00E+10	-1.00E+10	-1.00E+10	-1.00E+10	-1.00E+10	-1.00E+10	-1.00E+10	-1.00E+10	-1.00E+10	-1.00E+10
							172.8	-1.00E+10	270.29	1.301	20.4	13.99	0.02	-0.01	2288.6	2199.8	-1.00E+10	-1.00E+10	-1.00E+10	-1.00E+10	-1.00E+10	-1.00E+10	-1.00E+10	-1.00E+10	-1.00E+10	-1.00E+10
							197.6	34.6311	273.81	1.162	15.18	13.75	0.05	-0.01	2291.7	2180.4	-1.00E+10	-1.00E+10	-1.00E+10	-1.00E+10	-1.00E+10	-1.00E+10	-1.00E+10	-1.00E+10	-1.00E+10	-1.00E+10
							247.2	-1.00E+10	287.2	0.933	8.85	12.86	0.04	0	2297.1	2162.7	-1.00E+10	-1.00E+10	-1.00E+10	-1.00E+10	-1.00E+10	-1.00E+10	-1.00E+10	-1.00E+10	-1.00E+10	-1.00E+10
							296.6	34.8466	291.11	0.91	8.59	12.73	0.05	0.06	2298	2161.5	-1.00E+10	-1.00E+10	-1.00E+10	-1.00E+10	-1.00E+10	-1.00E+10	-1.00E+10	-1.00E+10	-1.00E+10	-1.00E+10
							314.7	34.8431	291.07	0.907	8.54	12.72	0.04	-1.00E+10	-1.00E+10	-1.00E+10	-1.00E+10	-1.00E+10	-1.00E+10	-1.00E+10	-1.00E+10	-1.00E+10	-1.00E+10	-1.00E+10	-1.00E+10	-1.00E+10
MR09-03	078_1	B	2009-10-01T01:08	201.864	72.602	191	0	28.7283	346.2	0.408	2.44	0.15	0.01	0.07	2018.2	1892	-1.00E+10	-1.00E+10	-1.00E+10	1.04	0.28	0.2	0.06	0.14	0.26	-1.00E+10
							5.1	28.7118	346.07	0.377	2.55	0.05	0.01	0.06	2019	1894	-1.00E+10	-1.00E+10	-1.00E+10	0.72	-1.00E+10	-1.00E+10	-1.00E+10	-1.00E+10	-1.00E+10	-1.00E+10
							10.2	28.7454	345.4	0.385	2.53	0.06	0.01	0.04	2019.6	1895.5	-1.00E+10	-1.00E+10	-1.00E+10	0.74	-1.00E+10	-1.00E+10	-1.00E+10	-1.00E+10	-1.00E+10	-1.00E+10
							19.9	31.1891	352.35	0.408	1.4	0.06	0.01	0.06	2157	1982	-1.00E+10	-1.00E+10	-1.00E+10	0.7	-1.00E+10	-1.00E+10	-1.00E+10	-1.00E+10	-1.00E+10	-1.00E+10
							30.9	-1.00E+10	371.3	1.057	11.46	3.76	0.08	0.72	-1.00E+10	-1.00E+10	-1.00E+10	-1.00E+10	-1.00E+10	0.59	0.53	0.11	0.06	0.05	0.06	-1.00E+10
							34.7	32.0142	376.47	0.927	8.6	2.42	0.05	0.54	2213.2	2065.5	-1.00E+10	-1.00E+10	-1.00E+10	0.66	0.38	0.12	0.07	0.05	0.06	-1.00E+10
							49.7	32.482	345.23	1.39	17.5	6.76	0.17	1.39	2236.8	2138.8	-1.00E+10	-1.00E+10	-1.00E+10	0.17	-1.00E+10	-1.00E+10	-1.00E+10	-1.00E+10	-1.00E+10	-1.00E+10
							74.5	-1.00E+10	317.02	1.617	22.62	9.07	0.25	2.38	2247.6	2174.9	-1.00E+10	-1.00E+10	-1.00E+10	0.09	-1.00E+10	-1.00E+10	-1.00E+10	-1.00E+10	-1.00E+10	-1.00E+10
							99.2	32.9511	288.75	1.853	33.09	13.4	0.1	1.92	2260.4	2212.4	-1.00E+10	-1.00E+10	-1.00E+10	0.07	0.04	0.01	0.01	0	0	-1.00E+10
							124	-1.00E+10	286.62	1.746	34.05	15.05	0.1	0.28	2283.8	2229.9	-1.00E+10	-1.00E+10	-1.00E+10	-1.00E+10	-1.00E+10	-1.00E+10	-1.00E+10	-1.00E+10	-1.00E+10	-1.00E+10
							148.9	-1.00E+10	265.93	1.503	25.31	14.43	0.13	0.35	2289	2210.1	-1.00E+10	-1.00E+10	-1.00E+10	0.07	-1.00E+10	-1.00E+10	-1.00E+10	-1.00E+10	-1.00E+10	-1.00E+10
							173.3	-1.00E+10	267.26	1.331	19.88	14.05	0.13	0.09	2289.9	2192.5	-1.00E+10	-1.00E+10	-1.00E+10	-1.00E+10	-1.00E+10	-1.00E+10	-1.00E+10	-1.00E+10	-1.00E+10	-1.00E+10
							177.3	34.4057	267.24	1.385	21.57	14.18	0.14	0.17	2288.7	2198	-1.00E+10	-1.00E+10	-1.00E+10	-1.00E+10	-1.00E+10	-1.00E+10	-1.00E+10	-1.00E+10	-1.00E+10	-1.00E+10
MR09-03	079_1	B	2009-10-01T02:59	201.67	72.503	71	0	28.9712	352.62	0.392	0.92	0.06	0	0.08	2026.5	1896.1	-1.00E+10	-1.00E+10	-1.00E+10	-1.00E+10	-1.00E+10	-1.00E+10	-1.00E+10	-1.00E+10	-1.00E+10	-1.00E+10
							5.1	29.3284	351.46	0.383	1	0.06	0	0.05	2049.7	1912.2	-1.00E+10	-1.00E+10	-1.00E+10	-1.00E+10	-1.00E+10	-1.00E+10	-1.00E+10	-1.00E+10	-1.00E+10	-1.00E+10
							10.2	31.0728	345.19	0.377	0.98	0.06	0.01	0.04	2151.8	1975.8	-1.00E+10	-1.00E+10	-1.00E+10	-1.00E+10	-1.00E+10	-1.00E+10	-1.00E+10	-1.00E+10	-1.00E+10	-1.00E+10
							20.1	31.6123	336.35	0.382	1.23	0.06	0	0.04	2178.9	1993.8	-1.00E+10	-1.00E+10	-1.00E+10	-1.00E+10	-1.00E+10	-1.00E+10	-1.00E+10	-1.00E+10	-1.00E+10	-1.00E+10
							24.9	-1.00E+10	332.19	0.479	2.33	0.36	0.02	0.3	-1.00E+10	-1.00E+10	-1.00E+10	-1.00E+10	-1.00E+10	-1.00E+10	-1.00E+10	-1.00E+10	-1.00E+10	-1.00E+10	-1.00E+10	-1.00E+10
							34.9	32.0143	331.28	0.491	2.48	0.33	0.02	0.32	2201.8	2023.3	-1.00E+10	-1.00E+10	-1.00E+10	-1.00E+10	-1.00E+10	-1.00E+10	-1.00E+10	-1.00E+10	-1.00E+10	-1.00E+10
							37	-1.00E+10	327.62	0.855	6.46	2.01	0.08	1.52	-1.00E+10	-1.00E+10	-1.00E+10	-1.00E+10	-1.00E+10	-1.00E+10	-1.00E+10	-1.00E+10	-1.00E+10	-1.00E+10	-1.00E+10	-1.00E+10
							49.9	32.5332	300.95	1.607	15.4	6.05	0.23	4.78	2231.2	2138.9	-1.00E+10	-1.00E+10	-1.00E+10	-1.00E+10	-1.00E+10	-1.00E+10	-1.00E+10	-1.00E+10	-1.00E+10	-1.00E+10
							67.1	32.4808	304.27	1.437	13.43	5.03	0.2	3.93	2227.1	2124	-1.00E+10	-1.00E+10	-1.00E+10	-1.00E+10	-1.00E+10	-1.00E+10	-1.00E+10	-1.00E+10	-1.00E+10	-1.00E+10
MR09-03	080_1	B	2009-10-05T02:30	187.964	74.664	291	0	27.4417	367.61	0.577	2.95	0.31	0.01	0.04	1991.1	1897.1	-1.00E+10	-1.00E+10	-1.00E+10	0.26	0.03	0.06	0.02	0.04	0.15	-1.00E+10
							5.1	27.4296	366.79	0.567	2.88	0.01	0	-0.01	1990.7	1896.8	-1.00E+10	-1.00E+10	-1.00E+10	0.28	-1.00E+10	-1.00E+10	-1.00E+10	-1.00E+10	-1.00E+10	-1.00E+10
							10.1	27.439	366.76	0.555	2.91	0.03	0	0.02	1990.3	1896.3	-1.00E+10	-1.00E+10	-1.00E+10	0.25	-1.00E+10	-1.00E+10	-1.00E+10	-1.00E+10	-1.00E+10	-1.00E+10
							19.6	27.7531	366.49	0.569	2.94	0	0	0.02	2007	1908.5	-1.00E+10	-1.00E+10	-1.00E+10	0.22	-1.00E+10	-1.00E+10	-1.00E+10	-1.00E+10	-1.00E+10	-1.00E+10
							34.7	30.9263	383.98	0.721	3.43	0.1	0.04	0.15	2178.6	2032.3	-1.00E+10	-1.00E+10	-1.00E+10	0.42	0.07	0.07	0.02	0.05	0.22	-1.00E+10
							39.8	-1.00E+10	361.02	1.144	10.62	3.84	0.07	0.59	-1.00E+10	-1.00E+10	-1.00E+10	-1.00E+10	-1.00E+10	0.21	0.1	0.05	0.01	0.04	0.08	-1.00E+10
							49.1	31.9596	345.07	1.32	13.98	5.46	0.07	0.84	2211.1	2113.5	-1.00E+10	-1.00E+10	-1.00E+10	0.11	-1.00E+10	-1.00E+10	-1.00E+10	-1.00E+10	-1.00E+10	-1.00E+10
							74.5	-1.00E+10	300.2	1.895	32.47	14.22	0.15	0.5	2233.8	2179.6	-1.00E+10	-1.00E+10	-1.00E+10	0.03	-1.00E+10	-1.00E+10	-1.00E+10	-1.00E+10	-1.00E+10	-1.00E+10
							99.6	32.879	287	2.074	39.4	17.07	0.1	0.05	2251.4	2212.2	-1.00E+10	-1.00E+10	-1.00E+10	0.03	0.02	0	0	0	0	-1.00E+10
							124.5	-1.00E+10	288.22	2.18	44.71	19.11	0.01	-0.01	2257.9	2223.1	-1.00E+10	-1.00E+10	-1.00E+10	-1.00E+10	-1.00E+10	-1.00E+10	-1.00E+10	-1.00E+10	-1.00E+10	-1.00E+10
							149.3	-1.00E+10	277.39	1.674	30.22	15.29	0.01	-0.01	2285.5	2227.5	-1.00E+10	-1.00E+10	-1.00E+10	0.01	-1.00E+10	-1.00E+10	-1.00E+10	-1.00E+10	-1.00E+10	-1.00E+10
							173.5	-1.00E+10	261.22	1.337	22.51	14.22	0.01	0	2283.9	2207.8	-1.00E+10	-1.00E+10	-1.00E+10	-1.00E+10	-1.00E+10	-1.00E+10	-1.00E+10	-1.00E+10	-1.00E+10	-1.00E+10
							198.2	34.5067	229.68	1.303	26.73	14.38	0.01	0	2286.3	2218.2	-1.00E+10	-1.00E+10	-1.00E+10	0.01	-1.00E+10	-1.00E+10	-1.00E+10	-1.00E+10	-1.00E+10	-1.00E+10
							218.2	-1.00E+10	222.61	1.199	26.85	14.1	0	-0.01	-1.00E+10	-1.00E+10	-1.00E+10	-1.00E+10	-1.00E+10	-1.00E+10	-1.00E+10	-1.00E+10	-1.00E+10	-1.00E+10	-1.00E+10	-1.00E+10
							248.1	-1.00E+10	244.11	1.057	19.7	13.51	0.01	-0.02	2289.7	2203.8	-1.00E+10	-1.00E+10	-1.00E+10	-1.00E+10	-1.00E+10	-1.00E+10	-1.00E+10	-1.00E+10	-1.00E+10	-1.00E+10
							276.9	34.7525	255.91	1.004	16.8	13.52	0.02	0	2293.7	2194.4	-1.00E+10	-1.00E+10	-1.00E+10	-1.00E+10	-1.00E+10	-1.00E+10	-1.00E+10	-1.00E+10	-1.00E+10	-1.00E+10
MR09-03	081_1	B	2009-10-05T06:12	189.991	74.6	206	0	27.4589	366.39	0.524	2.46	0.22	0	0.06	1988.2	1889.1	-1.00E+10	-1.00E+10	-1.00E+10	-1.00E+10	-1.00E+10	-1.00E+10	-1.00E+10	-1.00E+10	-1.00E+10	-1.00E+10
							7	27.4329	364.93	0.475	2.38	0.05	0	0.02	1986.8	1887.7	-1.00E+10	-1.00E+10	-1.00E+10	-1.00E+10	-1.00E+10	-1.00E+10	-1.00E+10	-1.00E+10	-1.00E+10	-1.00E+10
							10.3	27.5329	363.43	0.466	2.25	0.08	0	0.02	1990.5	1889.4	-1.00E+10	-1.00E+10	-1.00E+10	-1.00E+10	-1.00E+10	-1.00E+10	-1.00E+10	-1.00E+10	-1.00E+10	-1.00E+10
							17.7	-1.00E+10	369.13	0.568	2.31	0.07	0	0.06	-1.00E+10	-1.00E+10	-1.00E+10	-1.00E+10	-1.00E+10	-1.00E+10	-1.00E+10	-1.00E+10	-1.00E+10	-1.00E+10	-1.00E+10	-1.00E+10
							20.3	30.6219	385.87	0.632	2.81	0.04	0	0.07	2160.7	2006.9	-1.00E+10	-1.00E+10	-1.00E+10	-1.00E+10	-1.00E+10	-1.00E+10	-1.00E+10	-1.00E+10	-1.00E+10	-1.00E+10
							35.3	31.8805	386.95	1.001	8.7	2.47	0.04	0.53	2210	2070.6	-1.00E+10	-1.00E+10	-1.00E+10	-1.00E+10	-1.00E+10	-1.00E+10	-1.00E+10	-1.00E+10	-1.00E+10	-1.00E+10
							50.8	32.3039	316.48	1.614	24.14	10.84	0.12	0.22	2225.6	2154.2	-1.00E+10	-1.00E+10	-1.00E+10	-1.00E+10	-1.00E+10	-1.00E+10	-1.00E+10	-1.00E+10	-1.00E+10	-1.00E+10
							74.9	-1.00E+10	302.16	1.797	30.62	13.31	0.14	1.02	2249.4	2195.5	-1.00E+10	-1.00E+10	-1.00E+10	-1.00E+10	-1.00E+10	-1.00E+10	-1.00E+10	-1.00E+10	-1.00E+10	-1.00E+10
							99.3	32.943	296.61	1.914	38.79	16.08	0.11	0.07	2260.8	2213.1	-1.00E+10	-1.00E+10	-1.00E+10	-1.00E+10	-1.00E+10	-1.00E+10	-1.00E+10	-1.00E+10	-1.00E+10	-1.00E+10
							125.1	-1.00E+10	293	1.874	38.39	16.09	0.06	0.02	2276.5	2230.1	-1.00E+10	-1.00E+10	-1.00E+10	-1.00E+10	-1.00E+10	-1.00E+10	-1.00E+10	-1.00E+10	-1.00E+10	-1.00E+10
							149.8	-1.00E+10	266.77	1.789	35.88	16.31	0.08	0.01	2287.2	2237.1	-1.00E+10	-1.00E+10	-1.00E+10	-1.00E+10	-1.00E+10	-1.00E+10	-1.00E+10	-1.00E+10	-1.00E+10	-1.00E+10
							162.2	-1.00E+10	257.74	1.34	22.7	14.54	0.02	0.03	-1.00E+10	-1.00E+10	-1.00E+10	-1.00E+10	-1.00E+10	-1.00E+10	-1.00E+10	-1.00E+10	-1.00E+10	-1.00E+10	-1.00E+10	-1.00E+10
							173.8	-1.00E+10	254.37	1.312	22.36	14.51	0.02	-0.01	2287.8	2203.4	-1.00E+10	-1.00E+10	-1.00E+10	-1.00E+10	-1.00E+10	-1.00E+10	-1.00E+10	-1.00E+10	-1.00E+10	-1.00E+10
							194.8	34.6467	241.92	1.198	23.38	14.34	0.04	-0.02	2291.1	2206.8	-1.00E+10	-1.00E+10	-1.00E+10	-1.00E+10	-1.00E+10	-1.00E+10	-1.00E+10	-1.00E+10	-1.00E+10	-1.00E+10
MR09-03	082_1	B	2009-10-05T09:49	191.998	74.566	274	0	27.2462	368.08	0.508	2.67	0.09	0	0.02	1967.8	1877.7	-1.00E+10	-1.00E+10	-1.00E+10	-1.00E+10	-1.00E+10	-1.00E+10	-1.00E+10	-1.00E+10	-1.00E+10	-1.00E+10
							4.9	27.2485	366.45	0.484	2.64	0.04	0	-0.01	1969.2	1875.4	-1.00E+10	-1.00E+10	-1.00E+10	-1.00E+10	-1.00E+10	-1.00E+10	-1.00E+10	-1.00E+10	-1.00E+10	-1.00E+10
							9.9	27.2544	365.84	0.478	2.6	0.04	0	0.01	1969.2	1874.4	-1.00E+10	-1.00E+10	-1.00E+10	-1.00E+10	-1.00E+10	-1.00E+10	-1.00E+10	-1.00E+10	-1.00E+10	-1.00E+10
							19.8	28.4183	352.18	0.483	1.76	0.03	0	0.12	2024.2	1901.5	-1.00E+10	-1.00E+10	-1.00E+10	-1.00E+10	-1.00E+10	-1.00E+10	-1.00E+10	-1.00E+10	-1.00E+10	-1.00E+10
							21.8	-1.00E+10	364.29	0.606	3.29	0.3	0.03	0.3	-1.00E+10	-1.00E+10	-1.00E+10	-1.00E+10	-1.00E+10	-1.00E+10	-1.00E+10	-1.00E+10	-1.00E+10	-1.00E+10	-1.00E+10	-1.00E+10
							35	31.3659	379.19	0.786	4.85	0.85	0.04	0.43	2195	2046.2	-1.00E+10	-1.00E+10	-1.00E+10	-1.00E+10	-1.00E+10	-1.00E+10	-1.00E+10	-1.00E+10	-1.00E+10	-1.00E+10
							49.7	32.1268	326.47	1.498	20.76	9.01	0.15	0.41	2219.4	2136.7	-1.00E+10	-1.00E+10	-1.00E+10	-1.00E+10	-1.00E+10	-1.00E+10	-1.00E+10	-1.00E+10	-1.00E+10	-1.00E+10
							74.3	-1.00E+10	304.52	1.681	25.66	12.16	0.1	0.44	2244.7	2182.8	-1.00E+10	-1.00E+10	-1.00E+10	-1.00E+10	-1.00E+10	-1.00E+10	-1.00E+10	-1.00E+10	-1.00E+10	-1.00E+10
							98.7	32.84	283.65	1.976	32.16	14.16	0.08	2.44	2255.3	2220	-1.00E+10	-1.00E+10	-1.00E+10	-1.00E+10	-1.00E+10	-1.00E+10	-1.00E+10	-1.00E+10	-1.00E+10	-1.00E+10
							108.9	-1.00E+10	283.73	2.049	40.58	16.09	0.06	1.48	-1.00E+10	-1.00E+10	-1.00E+10	-1.00E+10	-1.00E+10	-1.00E+10	-1.00E+10	-1.00E+10	-1.00E+10	-1.00E+10	-1.00E+10	-1.00E+10
							123.8	-1.00E+10	288.15	2.047	43.59	16.84	0.07	0.82	2263.6	2225.8	-1.00E+10	-1.00E+10	-1.00E+10	-1.00E+10	-1.00E+10	-1.00E+10	-1.00E+10	-1.00E+10	-1.00E+10	-1.00E+10
							148.2	-1.00E+10	295.27	1.884	40.3	16.48	0.06	0.03	2283.2	2239.5	-1.00E+10	-1.00E+10	-1.00E+10	-1.00E+10	-1.00E+10	-1.00E+10	-1.00E+10	-1.00E+10	-1.00E+10	-1.00E+10
							173.2	-1.00E+10	285.03	1.608	29.65	15.17	0.01	-0.01	2293.1	2227.4	-1.00E+10	-1.00E+10	-1.00E+10	-1.00E+10	-1.00E+10	-1.00E+10	-1.00E+10	-1.00E+10	-1.00E+10	-1.00E+10
							198.1	34.2247	274.91	1.239	18.82	13.65	0.01	-0.01	2286.3	2198.2	-1.00E+10	-1.00E+10	-1.00E+10	-1.00E+10	-1.00E+10	-1.00E+10	-1.00E+10	-1.00E+10	-1.00E+10	-1.00E+10
							247.4	-1.00E+10	269.24	1.046	14.03	13.57	0.01	-0.02	2289	2181.5	-1.00E+10	-1.00E+10	-1.00E+10	-1.00E+10	-1.00E+10	-1.00E+10	-1.00E+10	-1.00E+10	-1.00E+10	-1.00E+10
							261.1	34.6809	270.27	1.026	13.51	13.52	0.02	-0.02	2291.1	2179.8	-1.00E+10	-1.00E+10	-1.00E+10	-1.00E+10	-1.00E+10	-1.00E+10	-1.00E+10	-1.00E+10	-1.00E+10	-1.00E+10
MR09-03	083_1	B	2009-10-05T20:17	194.276	74.438	371	0	27.1373	367.84	0.414	2.55	0.07	0	0.12	1957.6	1859.3	-1.00E+10	-1.00E+10	-1.00E+10	0.64	0.27	0.09	0.02	0.07	0.22	-1.00E+10
							5.1	27.1537	367.33	0.414	2.6	0.04	0	0.12	1957.1	1859.9	-1.00E+10	-1.00E+10	-1.00E+10	-1.00E+10	-1.00E+10	-1.00E+10	-1.00E+10	-1.00E+10	-1.00E+10	-1.00E+10
							5.2	-1.00E+10	366.97	0.418	2.53	0.06	0	0.1	-1.00E+10	-1.00E+10	-1.00E+10	-1.00E+10	-1.00E+10	0.65	0.22	0.12	0.04	0.08	0.32	-1.00E+10
							10.2	27.2096	365.74	0.411	2.52	0.04	0	0.12	1958.6	1861.4	-1.00E+10	-1.00E+10	-1.00E+10	-1.00E+10	-1.00E+10	-1.00E+10	-1.00E+10	-1.00E+10	-1.00E+10	-1.00E+10
							11	-1.00E+10	359.1	0.425	2.22	0.06	0	0.13	-1.00E+10	1878	-1.00E+10	-1.00E+10	-1.00E+10	0.59	0.22	0.08	0.02	0.06	0.24	-1.00E+10
							18.9	-1.00E+10	351.82	0.463	1.9	0.07	0.01	0.2	-1.00E+10	1915.9	-1.00E+10	-1.00E+10	-1.00E+10	0.4	0.09	0.05	0.02	0.03	0.23	-1.00E+10
							20.1	-1.00E+10	356.67	0.498	2.16	0.1	0	0.24	-1.00E+10	-1.00E+10	-1.00E+10	-1.00E+10	-1.00E+10	0.42	0.11	0.06	0.02	0.04	0.22	-1.00E+10
							20.1	28.8356	349.08	0.449	1.67	0.06	0	0.22	2039.1	1911	-1.00E+10	-1.00E+10	-1.00E+10	-1.00E+10	-1.00E+10	-1.00E+10	-1.00E+10	-1.00E+10	-1.00E+10	-1.00E+10
							27.9	-1.00E+10	375.41	0.632	3.7	0.34	0.02	0.32	-1.00E+10	1996.5	-1.00E+10	-1.00E+10	-1.00E+10	0.35	0.12	0.05	0.02	0.03	0.17	-1.00E+10
							34.7	31.7374	383.18	0.83	7.16	1.54	0.03	0.48	2196.2	2039.9	-1.00E+10	-1.00E+10	-1.00E+10	-1.00E+10	-1.00E+10	-1.00E+10	-1.00E+10	-1.00E+10	-1.00E+10	-1.00E+10
							36.6	-1.00E+10	376.33	0.976	9.61	2.89	0.05	0.66	-1.00E+10	2063.7	-1.00E+10	-1.00E+10	-1.00E+10	0.24	0.16	0.04	0.02	0.02	0.02	-1.00E+10
							47.5	-1.00E+10	361.77	1.4	17.08	6.84	0.1	1.23	-1.00E+10	2121.1	-1.00E+10	-1.00E+10	-1.00E+10	0.13	0.12	0.02	0.01	0.01	0.01	-1.00E+10
							49.9	32.39	351.89	1.47	18.84	7.73	0.1	1.3	2230	2134.4	-1.00E+10	-1.00E+10	-1.00E+10	-1.00E+10	-1.00E+10	-1.00E+10	-1.00E+10	-1.00E+10	-1.00E+10	-1.00E+10
							57.3	-1.00E+10	335.92	1.628	22.89	9.59	0.13	1.59	-1.00E+10	2157.4	-1.00E+10	-1.00E+10	-1.00E+10	0.08	0.05	0.01	0.01	0	0	-1.00E+10
							74.4	-1.00E+10	289.2	1.794	29.54	13.73	0.06	0.41	2249.5	2200.8	-1.00E+10	-1.00E+10	-1.00E+10	-1.00E+10	-1.00E+10	-1.00E+10	-1.00E+10	-1.00E+10	-1.00E+10	-1.00E+10
							76.4	-1.00E+10	286.89	1.854	31.29	14.22	0.07	0.65	-1.00E+10	-1.00E+10	-1.00E+10	-1.00E+10	-1.00E+10	-1.00E+10	-1.00E+10	-1.00E+10	-1.00E+10	-1.00E+10	-1.00E+10	-1.00E+10
							99	-1.00E+10	282.96	2.098	43.13	16.26	0.09	1.96	2258.1	2223.3	-1.00E+10	-1.00E+10	-1.00E+10	0.06	0.04	0.01	0.01	0	0	-1.00E+10
							123.6	33.198	274.6	2.02	39.73	16.59	0.07	0.9	2271.1	2236.1	-1.00E+10	-1.00E+10	-1.00E+10	-1.00E+10	-1.00E+10	-1.00E+10	-1.00E+10	-1.00E+10	-1.00E+10	-1.00E+10
							148.5	-1.00E+10	281.53	1.563	28.68	15.15	0.01	0.02	2291.9	2223.5	-1.00E+10	-1.00E+10	-1.00E+10	0.03	0.02	0.01	0.01	0	0	-1.00E+10
							172.9	-1.00E+10	272.1	1.169	16.72	13.67	0.01	0.02	2287.2	2190.9	-1.00E+10	-1.00E+10	-1.00E+10	-1.00E+10	-1.00E+10	-1.00E+10	-1.00E+10	-1.00E+10	-1.00E+10	-1.00E+10
							198.1	34.5798	272.61	1.062	13.52	13.43	0.01	0.01	2288.7	2180.9	-1.00E+10	-1.00E+10	-1.00E+10	0.01	0.01	0	0	0	0	-1.00E+10
							247.8	-1.00E+10	280.42	0.946	9.95	13.09	0	0.01	2292.2	2166.9	-1.00E+10	-1.00E+10	-1.00E+10	-1.00E+10	-1.00E+10	-1.00E+10	-1.00E+10	-1.00E+10	-1.00E+10	-1.00E+10
							297.3	34.8143	287.65	0.898	8.24	12.92	0.01	0.01	2294.5	2159.2	-1.00E+10	-1.00E+10	-1.00E+10	-1.00E+10	-1.00E+10	-1.00E+10	-1.00E+10	-1.00E+10	-1.00E+10	-1.00E+10
							351.5	34.8418	285.77	0.927	10.47	13.18	0.01	0.01	-1.00E+10	-1.00E+10	-1.00E+10	-1.00E+10	-1.00E+10	-1.00E+10	-1.00E+10	-1.00E+10	-1.00E+10	-1.00E+10	-1.00E+10	-1.00E+10
MR09-03	084_1	B	2009-10-06T12:13	196	73.998	254	0	28.1847	357.98	0.407	1.78	0.13	0	0.15	1991.6	1879.5	-1.00E+10	-1.00E+10	-1.00E+10	-1.00E+10	-1.00E+10	-1.00E+10	-1.00E+10	-1.00E+10	-1.00E+10	-1.00E+10
							4.8	28.1762	357.44	0.391	1.7	0.08	0	0.12	1993	1880.6	-1.00E+10	-1.00E+10	-1.00E+10	-1.00E+10	-1.00E+10	-1.00E+10	-1.00E+10	-1.00E+10	-1.00E+10	-1.00E+10
							9.9	28.3936	355.56	0.401	1.82	0.09	0	0.19	1997.3	1885.8	-1.00E+10	-1.00E+10	-1.00E+10	-1.00E+10	-1.00E+10	-1.00E+10	-1.00E+10	-1.00E+10	-1.00E+10	-1.00E+10
							19.6	28.6299	355.03	0.392	1.91	0.08	0	0.12	2013.9	1893.9	-1.00E+10	-1.00E+10	-1.00E+10	-1.00E+10	-1.00E+10	-1.00E+10	-1.00E+10	-1.00E+10	-1.00E+10	-1.00E+10
							34.8	31.2609	349.31	0.491	2.19	0.11	0	0.22	2160.4	1985.8	-1.00E+10	-1.00E+10	-1.00E+10	-1.00E+10	-1.00E+10	-1.00E+10	-1.00E+10	-1.00E+10	-1.00E+10	-1.00E+10
							36.4	-1.00E+10	365.65	0.903	7.27	2.35	0.12	0.75	-1.00E+10	-1.00E+10	-1.00E+10	-1.00E+10	-1.00E+10	-1.00E+10	-1.00E+10	-1.00E+10	-1.00E+10	-1.00E+10	-1.00E+10	-1.00E+10
							49.4	32.1598	359.95	1.234	11.38	4.86	0.26	1.44	2226.1	2112.7	-1.00E+10	-1.00E+10	-1.00E+10	-1.00E+10	-1.00E+10	-1.00E+10	-1.00E+10	-1.00E+10	-1.00E+10	-1.00E+10
							74.1	-1.00E+10	303.03	1.662	23.97	11.4	0.1	1.6	2246.6	2194.6	-1.00E+10	-1.00E+10	-1.00E+10	-1.00E+10	-1.00E+10	-1.00E+10	-1.00E+10	-1.00E+10	-1.00E+10	-1.00E+10
							98.9	33.038	280.77	1.913	37.48	15.71	0.07	0.83	2266.7	2227.2	-1.00E+10	-1.00E+10	-1.00E+10	-1.00E+10	-1.00E+10	-1.00E+10	-1.00E+10	-1.00E+10	-1.00E+10	-1.00E+10
							102.9	-1.00E+10	281.85	1.807	35.33	15.67	0.06	0.34	-1.00E+10	-1.00E+10	-1.00E+10	-1.00E+10	-1.00E+10	-1.00E+10	-1.00E+10	-1.00E+10	-1.00E+10	-1.00E+10	-1.00E+10	-1.00E+10
							123.6	-1.00E+10	278.75	1.578	28.82	15.06	0.01	0	2289.4	2224.2	-1.00E+10	-1.00E+10	-1.00E+10	-1.00E+10	-1.00E+10	-1.00E+10	-1.00E+10	-1.00E+10	-1.00E+10	-1.00E+10
							148.4	-1.00E+10	271.59	1.279	19.87	14.08	0.01	0.01	2288.5	2199.5	-1.00E+10	-1.00E+10	-1.00E+10	-1.00E+10	-1.00E+10	-1.00E+10	-1.00E+10	-1.00E+10	-1.00E+10	-1.00E+10
							173	-1.00E+10	267.94	1.119	15.8	13.67	0.01	-0.01	2287.5	2185.4	-1.00E+10	-1.00E+10	-1.00E+10	-1.00E+10	-1.00E+10	-1.00E+10	-1.00E+10	-1.00E+10	-1.00E+10	-1.00E+10
							198	34.6789	273.57	1.015	12.5	13.4	0.01	0	2290.3	2174.7	-1.00E+10	-1.00E+10	-1.00E+10	-1.00E+10	-1.00E+10	-1.00E+10	-1.00E+10	-1.00E+10	-1.00E+10	-1.00E+10
							241.6	34.7619	274.13	0.995	12.99	13.45	0.02	-0.02	2293.3	2173.6	-1.00E+10	-1.00E+10	-1.00E+10	-1.00E+10	-1.00E+10	-1.00E+10	-1.00E+10	-1.00E+10	-1.00E+10	-1.00E+10
MR09-03	085_1	B	2009-10-06T16:08	194.007	73.747	123	0	27.9225	362.37	0.446	2.11	0.09	0.01	0.08	2003.6	1897	-1.00E+10	-1.00E+10	-1.00E+10	-1.00E+10	-1.00E+10	-1.00E+10	-1.00E+10	-1.00E+10	-1.00E+10	-1.00E+10
							5.1	27.9247	362.01	0.442	2.1	0.06	0.01	0.07	2000.8	1895.4	-1.00E+10	-1.00E+10	-1.00E+10	-1.00E+10	-1.00E+10	-1.00E+10	-1.00E+10	-1.00E+10	-1.00E+10	-1.00E+10
							9.6	27.9502	361.89	0.447	2.12	0.09	0.01	0.07	2004.9	1897.6	-1.00E+10	-1.00E+10	-1.00E+10	-1.00E+10	-1.00E+10	-1.00E+10	-1.00E+10	-1.00E+10	-1.00E+10	-1.00E+10
							13.8	-1.00E+10	362.44	0.629	4.09	0.87	0.01	0.25	-1.00E+10	-1.00E+10	-1.00E+10	-1.00E+10	-1.00E+10	-1.00E+10	-1.00E+10	-1.00E+10	-1.00E+10	-1.00E+10	-1.00E+10	-1.00E+10
							19.8	30.2324	373.45	0.589	3.1	0.16	0	0.26	2106.4	1958	-1.00E+10	-1.00E+10	-1.00E+10	-1.00E+10	-1.00E+10	-1.00E+10	-1.00E+10	-1.00E+10	-1.00E+10	-1.00E+10
							34.5	32.4156	325.59	1.852	26.73	11.55	0.1	1.57	2224.8	2158.9	-1.00E+10	-1.00E+10	-1.00E+10	-1.00E+10	-1.00E+10	-1.00E+10	-1.00E+10	-1.00E+10	-1.00E+10	-1.00E+10
							49.3	32.6071	302.55	2.024	36.04	14.78	0.1	1.43	2232.6	2186.5	-1.00E+10	-1.00E+10	-1.00E+10	-1.00E+10	-1.00E+10	-1.00E+10	-1.00E+10	-1.00E+10	-1.00E+10	-1.00E+10
							68.2	-1.00E+10	270.53	2.257	43.02	18.01	0.1	0.4	-1.00E+10	-1.00E+10	-1.00E+10	-1.00E+10	-1.00E+10	-1.00E+10	-1.00E+10	-1.00E+10	-1.00E+10	-1.00E+10	-1.00E+10	-1.00E+10
							74.2	-1.00E+10	270.06	2.297	44.54	18.35	0.09	0.4	2246.7	2226.6	-1.00E+10	-1.00E+10	-1.00E+10	-1.00E+10	-1.00E+10	-1.00E+10	-1.00E+10	-1.00E+10	-1.00E+10	-1.00E+10
							99	33.3065	246.92	2.322	51.94	19.3	0.07	0.23	2270.5	2257	-1.00E+10	-1.00E+10	-1.00E+10	-1.00E+10	-1.00E+10	-1.00E+10	-1.00E+10	-1.00E+10	-1.00E+10	-1.00E+10
							109	33.5748	225.35	2.173	47.46	17.82	0.09	0.21	2271.7	2252.3	-1.00E+10	-1.00E+10	-1.00E+10	-1.00E+10	-1.00E+10	-1.00E+10	-1.00E+10	-1.00E+10	-1.00E+10	-1.00E+10
MR09-03	086_1	B	2009-10-06T20:28	192.01	73.497	118	0	28.6702	363.86	0.535	2.3	0.12	0	0.07	2031.7	1919.2	-1.00E+10	-1.00E+10	-1.00E+10	0.47	0.12	0.09	0.03	0.06	0.23	-1.00E+10
							4.7	28.7852	363.2	0.517	2.32	0.04	0	0.03	2035.9	1918.1	-1.00E+10	-1.00E+10	-1.00E+10	-1.00E+10	-1.00E+10	-1.00E+10	-1.00E+10	-1.00E+10	-1.00E+10	-1.00E+10
							9.8	29.2599	361.5	0.521	2.27	0.07	0	0.06	2045.1	1918.5	-1.00E+10	-1.00E+10	-1.00E+10	-1.00E+10	-1.00E+10	-1.00E+10	-1.00E+10	-1.00E+10	-1.00E+10	-1.00E+10
							11.8	-1.00E+10	366.89	0.574	2.88	0.26	0.01	0.13	-1.00E+10	1944	-1.00E+10	-1.00E+10	-1.00E+10	-1.00E+10	-1.00E+10	-1.00E+10	-1.00E+10	-1.00E+10	-1.00E+10	-1.00E+10
							13.5	-1.00E+10	368.37	0.583	2.92	0.23	0	0.15	-1.00E+10	-1.00E+10	-1.00E+10	-1.00E+10	-1.00E+10	0.47	0.18	0.1	0.03	0.07	0.15	-1.00E+10
							19.8	31.3468	401.9	0.835	5.23	0.63	0.02	0.35	2188.2	2042	-1.00E+10	-1.00E+10	-1.00E+10	-1.00E+10	-1.00E+10	-1.00E+10	-1.00E+10	-1.00E+10	-1.00E+10	-1.00E+10
							21.7	-1.00E+10	369.11	1.28	11.84	4.72	0.06	0.84	-1.00E+10	2100.8	-1.00E+10	-1.00E+10	-1.00E+10	-1.00E+10	-1.00E+10	-1.00E+10	-1.00E+10	-1.00E+10	-1.00E+10	-1.00E+10
							29.6	-1.00E+10	344.87	1.689	17.15	8.9	0.09	1.26	-1.00E+10	2133.9	-1.00E+10	-1.00E+10	-1.00E+10	-1.00E+10	-1.00E+10	-1.00E+10	-1.00E+10	-1.00E+10	-1.00E+10	-1.00E+10
							34.2	32.2964	324.28	1.925	17.84	10.96	0.1	1.73	2216.9	2153.2	-1.00E+10	-1.00E+10	-1.00E+10	0.13	0.09	0.03	0.02	0.01	0.01	-1.00E+10
							38.5	-1.00E+10	308.99	2.093	35.33	14.25	0.11	1.49	-1.00E+10	2168.7	-1.00E+10	-1.00E+10	-1.00E+10	-1.00E+10	-1.00E+10	-1.00E+10	-1.00E+10	-1.00E+10	-1.00E+10	-1.00E+10
							49.2	32.4667	302.25	2.11	36.58	14.99	0.12	1.21	2218.6	2173.8	-1.00E+10	-1.00E+10	-1.00E+10	-1.00E+10	-1.00E+10	-1.00E+10	-1.00E+10	-1.00E+10	-1.00E+10	-1.00E+10
							51.4	-1.00E+10	296.1	2.112	36.04	15.37	0.12	1.04	-1.00E+10	2179.5	-1.00E+10	-1.00E+10	-1.00E+10	-1.00E+10	-1.00E+10	-1.00E+10	-1.00E+10	-1.00E+10	-1.00E+10	-1.00E+10
							74.2	-1.00E+10	248.79	2.312	42.02	16.64	0.16	1.16	-1.00E+10	-1.00E+10	-1.00E+10	-1.00E+10	-1.00E+10	-1.00E+10	-1.00E+10	-1.00E+10	-1.00E+10	-1.00E+10	-1.00E+10	-1.00E+10
							74.3	-1.00E+10	244.27	2.33	43.62	17.57	0.11	0.59	2241.9	2233.6	-1.00E+10	-1.00E+10	-1.00E+10	-1.00E+10	-1.00E+10	-1.00E+10	-1.00E+10	-1.00E+10	-1.00E+10	-1.00E+10
							98.9	32.959	263.59	2.324	45.56	17.45	0.15	1.15	2254.2	2238.9	-1.00E+10	-1.00E+10	-1.00E+10	0.04	0.02	0.01	0.01	0	0	-1.00E+10
							102.9	32.9332	259.13	2.307	42.76	16.4	0.17	1.62	2253	2235.7	-1.00E+10	-1.00E+10	-1.00E+10	-1.00E+10	-1.00E+10	-1.00E+10	-1.00E+10	-1.00E+10	-1.00E+10	-1.00E+10
MR09-03	087_1	B	2009-10-07T17:38	193.004	72.5	55	0	32.1799	329.35	0.595	1.64	0.52	0.03	0.86	2205.3	2014.2	-1.00E+10	-1.00E+10	-1.00E+10	-1.00E+10	-1.00E+10	-1.00E+10	-1.00E+10	-1.00E+10	-1.00E+10	-1.00E+10
							5.1	32.1706	328.44	0.579	1.63	0.5	0.03	0.86	2201.7	2014.5	-1.00E+10	-1.00E+10	-1.00E+10	-1.00E+10	-1.00E+10	-1.00E+10	-1.00E+10	-1.00E+10	-1.00E+10	-1.00E+10
							10	32.17	328.61	0.59	1.59	0.53	0.03	0.84	2204.3	2014	-1.00E+10	-1.00E+10	-1.00E+10	-1.00E+10	-1.00E+10	-1.00E+10	-1.00E+10	-1.00E+10	-1.00E+10	-1.00E+10
							20.1	32.1719	328.56	0.585	1.6	0.54	0.03	0.85	2203.4	2013.9	-1.00E+10	-1.00E+10	-1.00E+10	-1.00E+10	-1.00E+10	-1.00E+10	-1.00E+10	-1.00E+10	-1.00E+10	-1.00E+10
							30	-1.00E+10	326.96	0.601	1.89	0.59	0.03	0.98	-1.00E+10	-1.00E+10	-1.00E+10	-1.00E+10	-1.00E+10	-1.00E+10	-1.00E+10	-1.00E+10	-1.00E+10	-1.00E+10	-1.00E+10	-1.00E+10
							35.3	32.2499	318.89	0.677	2.7	0.91	0.04	1.38	2208.2	2026.1	-1.00E+10	-1.00E+10	-1.00E+10	-1.00E+10	-1.00E+10	-1.00E+10	-1.00E+10	-1.00E+10	-1.00E+10	-1.00E+10
							42.8	32.3517	287.67	0.937	5.87	1.59	0.07	2.96	2213.2	2053.8	-1.00E+10	-1.00E+10	-1.00E+10	-1.00E+10	-1.00E+10	-1.00E+10	-1.00E+10	-1.00E+10	-1.00E+10	-1.00E+10
MR09-03	088_1	B	2009-10-08T11:54	193.959	71.5	47	0	31.5891	334.62	0.515	1.98	0.3	0.02	0.41	2174.2	2003.3	-1.00E+10	-1.00E+10	-1.00E+10	-1.00E+10	-1.00E+10	-1.00E+10	-1.00E+10	-1.00E+10	-1.00E+10	-1.00E+10
							9.9	31.5811	333.67	0.507	1.89	0.24	0.02	0.42	2174	2002.8	-1.00E+10	-1.00E+10	-1.00E+10	-1.00E+10	-1.00E+10	-1.00E+10	-1.00E+10	-1.00E+10	-1.00E+10	-1.00E+10
							19.8	31.5858	332.96	0.493	1.97	0.29	0.03	0.4	2174	2001.9	-1.00E+10	-1.00E+10	-1.00E+10	-1.00E+10	-1.00E+10	-1.00E+10	-1.00E+10	-1.00E+10	-1.00E+10	-1.00E+10
							31.2	31.5952	332.7	0.518	2.19	0.27	0.02	0.47	2174.1	2002.8	-1.00E+10	-1.00E+10	-1.00E+10	-1.00E+10	-1.00E+10	-1.00E+10	-1.00E+10	-1.00E+10	-1.00E+10	-1.00E+10
MR09-03	089_1	B	2009-10-09T23:06	198.001	73.504	204	0	29.5016	362.94	0.462	1.56	0.03	0.02	0.15	2064.8	1935.7	-1.00E+10	-1.00E+10	-1.00E+10	0.83	0.43	0.13	0.04	0.09	0.26	-1.00E+10
							5.6	29.5257	363.16	0.437	1.69	0	0.02	0.11	2066.8	1937	-1.00E+10	-1.00E+10	-1.00E+10	0.74	-1.00E+10	-1.00E+10	-1.00E+10	-1.00E+10	-1.00E+10	-1.00E+10
							10	29.5697	362.96	0.439	1.81	0	0.03	0.09	2068.5	1939	-1.00E+10	-1.00E+10	-1.00E+10	0.74	-1.00E+10	-1.00E+10	-1.00E+10	-1.00E+10	-1.00E+10	-1.00E+10
							19.7	30.1634	361.25	0.478	1.81	0.06	0.04	0.14	2104.2	1961	-1.00E+10	-1.00E+10	-1.00E+10	0.66	-1.00E+10	-1.00E+10	-1.00E+10	-1.00E+10	-1.00E+10	-1.00E+10
							25.9	-1.00E+10	376.97	0.668	3.91	0.41	0.04	0.29	-1.00E+10	-1.00E+10	-1.00E+10	-1.00E+10	-1.00E+10	0.73	0.49	0.12	0.05	0.07	0.12	-1.00E+10
							34.9	31.7653	404.23	0.874	6.97	1.14	0.04	0.51	2201.3	2046	-1.00E+10	-1.00E+10	-1.00E+10	0.39	0.24	0.07	0.03	0.04	0.05	-1.00E+10
							49.8	32.4021	349.61	1.431	16.94	6.56	0.18	1.82	2230.8	2129.4	-1.00E+10	-1.00E+10	-1.00E+10	0.16	-1.00E+10	-1.00E+10	-1.00E+10	-1.00E+10	-1.00E+10	-1.00E+10
							73.8	-1.00E+10	313.69	1.704	22.82	9.45	0.27	2.74	2245.1	2177.6	-1.00E+10	-1.00E+10	-1.00E+10	0.11	0.08	0.09	0.08	0.01	0	-1.00E+10
							98.4	32.8696	271.19	2.092	34.75	15.01	0.1	2.15	2254.7	2225.9	-1.00E+10	-1.00E+10	-1.00E+10	0.07	-1.00E+10	-1.00E+10	-1.00E+10	-1.00E+10	-1.00E+10	-1.00E+10
							114.9	-1.00E+10	276.91	2.002	38.47	16.07	0.1	1.09	-1.00E+10	-1.00E+10	-1.00E+10	-1.00E+10	-1.00E+10	-1.00E+10	-1.00E+10	-1.00E+10	-1.00E+10	-1.00E+10	-1.00E+10	-1.00E+10
							124.2	-1.00E+10	279.05	1.947	37.94	16.09	0.1	0.58	2270.2	2229.3	-1.00E+10	-1.00E+10	-1.00E+10	-1.00E+10	-1.00E+10	-1.00E+10	-1.00E+10	-1.00E+10	-1.00E+10	-1.00E+10
							148.8	-1.00E+10	275.76	1.622	29.44	15.2	0.08	0	2288.7	2224	-1.00E+10	-1.00E+10	-1.00E+10	0.02	-1.00E+10	-1.00E+10	-1.00E+10	-1.00E+10	-1.00E+10	-1.00E+10
							173.3	-1.00E+10	264.98	1.3	21.76	14.21	0.05	0	2289.9	2202.6	-1.00E+10	-1.00E+10	-1.00E+10	-1.00E+10	-1.00E+10	-1.00E+10	-1.00E+10	-1.00E+10	-1.00E+10	-1.00E+10
							187.9	34.4066	255.57	1.365	24.37	14.51	0.06	0.03	2289.7	2205.5	-1.00E+10	-1.00E+10	-1.00E+10	-1.00E+10	-1.00E+10	-1.00E+10	-1.00E+10	-1.00E+10	-1.00E+10	-1.00E+10
MR09-03	090_1	B	2009-10-10T11:43	198	71.501	46	0	30.2774	345.04	0.345	0.79	0.05	0.02	0.06	2091.8	1947.1	-1.00E+10	-1.00E+10	-1.00E+10	-1.00E+10	-1.00E+10	-1.00E+10	-1.00E+10	-1.00E+10	-1.00E+10	-1.00E+10
							5.4	30.0814	346.2	0.333	0.81	0.03	0.02	0.05	2080.7	1938.7	-1.00E+10	-1.00E+10	-1.00E+10	-1.00E+10	-1.00E+10	-1.00E+10	-1.00E+10	-1.00E+10	-1.00E+10	-1.00E+10
							10	30.535	343.79	0.325	0.68	0.05	0.02	0.05	2108.5	1956.2	-1.00E+10	-1.00E+10	-1.00E+10	-1.00E+10	-1.00E+10	-1.00E+10	-1.00E+10	-1.00E+10	-1.00E+10	-1.00E+10
							14.7	-1.00E+10	343.94	0.339	0.69	0.04	0.02	0.03	-1.00E+10	-1.00E+10	-1.00E+10	-1.00E+10	-1.00E+10	-1.00E+10	-1.00E+10	-1.00E+10	-1.00E+10	-1.00E+10	-1.00E+10	-1.00E+10
							20.1	30.7417	343.67	0.344	0.78	0.04	0.02	0.04	2120.9	1965.6	-1.00E+10	-1.00E+10	-1.00E+10	-1.00E+10	-1.00E+10	-1.00E+10	-1.00E+10	-1.00E+10	-1.00E+10	-1.00E+10
							34.8	32.2672	290.62	1.399	17.78	2.38	0.22	2.92	2215.4	2119.9	-1.00E+10	-1.00E+10	-1.00E+10	-1.00E+10	-1.00E+10	-1.00E+10	-1.00E+10	-1.00E+10	-1.00E+10	-1.00E+10
MR09-03	091_1	B	2009-10-10T19:24	201.001	71.201	103	0	30.5117	349.19	0.537	4.39	0.44	0.06	0.66	2128	1990.1	-1.00E+10	-1.00E+10	-1.00E+10	0.9	0.37	0.25	0.11	0.14	0.3	-1.00E+10
							4.6	-1.00E+10	350.01	0.548	4.72	0.47	0.06	0.68	-1.00E+10	-1.00E+10	-1.00E+10	-1.00E+10	-1.00E+10	0.86	0.37	0.19	0.11	0.08	0.3	-1.00E+10
							5.2	30.5068	349.84	0.548	4.74	0.46	0.05	0.72	2130.3	1992.3	-1.00E+10	-1.00E+10	-1.00E+10	-1.00E+10	-1.00E+10	-1.00E+10	-1.00E+10	-1.00E+10	-1.00E+10	-1.00E+10
							9.2	-1.00E+10	349.92	0.54	4.74	0.45	0.05	0.7	-1.00E+10	1992	-1.00E+10	-1.00E+10	-1.00E+10	0.91	0.35	0.27	0.16	0.11	0.3	-1.00E+10
							10	30.5067	350.03	0.55	4.84	0.44	0.06	0.7	2130.7	1991.9	-1.00E+10	-1.00E+10	-1.00E+10	-1.00E+10	-1.00E+10	-1.00E+10	-1.00E+10	-1.00E+10	-1.00E+10	-1.00E+10
							16.1	-1.00E+10	349.89	0.564	5	0.6	0.06	0.76	-1.00E+10	1997.3	-1.00E+10	-1.00E+10	-1.00E+10	0.78	0.32	0.19	0.11	0.08	0.26	-1.00E+10
							19.9	31.1427	351.15	0.693	6.62	1.28	0.09	1.05	2163	2028.3	-1.00E+10	-1.00E+10	-1.00E+10	-1.00E+10	-1.00E+10	-1.00E+10	-1.00E+10	-1.00E+10	-1.00E+10	-1.00E+10
							21.2	-1.00E+10	349.64	0.94	10.26	2.58	0.17	1.58	-1.00E+10	2064.1	-1.00E+10	-1.00E+10	-1.00E+10	0.46	0.22	0.13	0.08	0.05	0.13	-1.00E+10
							26	-1.00E+10	347.29	1.15	13.48	3.62	0.24	2.06	-1.00E+10	2103.2	-1.00E+10	-1.00E+10	-1.00E+10	0.34	0.21	0.07	0.04	0.03	0.07	-1.00E+10
							31.8	-1.00E+10	344.72	1.218	14.6	3.96	0.27	2.28	-1.00E+10	2111.8	-1.00E+10	-1.00E+10	-1.00E+10	0.3	0.18	0.08	0.04	0.04	0.06	-1.00E+10
							34.7	32.2297	342.76	1.262	15.35	4.15	0.29	2.42	2223.6	2113.6	-1.00E+10	-1.00E+10	-1.00E+10	-1.00E+10	-1.00E+10	-1.00E+10	-1.00E+10	-1.00E+10	-1.00E+10	-1.00E+10
							36	-1.00E+10	342.24	1.263	15.49	4.21	0.29	2.48	-1.00E+10	-1.00E+10	-1.00E+10	-1.00E+10	-1.00E+10	0.28	0.16	0.08	0.06	0.02	0.06	-1.00E+10
							42.7	-1.00E+10	343.95	1.304	16.36	4.51	0.3	2.46	-1.00E+10	-1.00E+10	-1.00E+10	-1.00E+10	-1.00E+10	-1.00E+10	-1.00E+10	-1.00E+10	-1.00E+10	-1.00E+10	-1.00E+10	-1.00E+10
							49.7	-1.00E+10	344.59	1.409	18.11	5.14	0.31	2.55	-1.00E+10	-1.00E+10	-1.00E+10	-1.00E+10	-1.00E+10	0.18	0.13	0.05	0.03	0.02	0.02	-1.00E+10
							49.7	32.5078	343.76	1.397	17.97	5.12	0.31	2.5	2237.2	2134.4	-1.00E+10	-1.00E+10	-1.00E+10	-1.00E+10	-1.00E+10	-1.00E+10	-1.00E+10	-1.00E+10	-1.00E+10	-1.00E+10
							74.8	-1.00E+10	326.37	1.566	21.2	5.95	0.39	3.25	2243.6	2155.3	-1.00E+10	-1.00E+10	-1.00E+10	-1.00E+10	-1.00E+10	-1.00E+10	-1.00E+10	-1.00E+10	-1.00E+10	-1.00E+10
							99.4	32.6181	324.97	1.58	21.48	6.11	0.38	3.27	2244.1	2156.8	-1.00E+10	-1.00E+10	-1.00E+10	-1.00E+10	-1.00E+10	-1.00E+10	-1.00E+10	-1.00E+10	-1.00E+10	-1.00E+10
