# Supplementary material for: Atlantic-origin water extension into the Pacific Arctic induced an anomalous biogeochemical event
Source: Nat Commun. 2023 Nov 2;14:6235. doi: 10.1038/s41467-023-41960-w (PMC10622542; doi:10.1038/s41467-023-41960-w)
Supplement: Supplementary file 4 — Supplementary Data 1 [file 41467_2023_41960_MOESM4_ESM.zip › Mirai_Btl_2010.txt]

Cruise	Station	Type	yyyy-mm-ddThh:mm	Longitude [degrees_east]	Latitude [degrees_north]	Bot. Depth [m]	Depth [m]	Bottle Salinity	Dissolved Oxygen [~$m~#mol/kg]	Phosphate [~$m~#mol/kg]	Silicate [~$m~#mol/kg]	Nitrate [~$m~#mol/kg]	Nitrite [~$m~#mol/kg]	Ammonium [~$m~#mol/kg]	Total Alkalinity [~$m~#mol/kg]	DIC [~$m~#mol/kg]	CFC-11 [pmol/kg]	CFC-12 [pmol/kg]	CFC-113 [pmol/kg]	Chl-a [~$m~#g/L]	Chl-a >10 [~$m~#g/L]	Chl-a 2-10 [~$m~#g/L]	Chl-a 5-10 [~$m~#g/L]	Chl-a 2-5 [~$m~#g/L]	Chl-a 0.7-2 [~$m~#g/L]	O18O16[permill]
MR10-05	001_1	B	2010-09-04T18:08	191.503	65.756	56	0	30.9524	289.02	0.227	1.51	0.703	0.041	0.153	2119	1881.1	-1.00E+10	-1.00E+10	-1.00E+10	1.04	-1.00E+10	-1.00E+10	-1.00E+10	-1.00E+10	-1.00E+10	-1.00E+10
							4.8	-1.00E+10	-1.00E+10	-1.00E+10	-1.00E+10	-1.00E+10	-1.00E+10	-1.00E+10	-1.00E+10	-1.00E+10	-1.00E+10	-1.00E+10	-1.00E+10	-1.00E+10	-1.00E+10	-1.00E+10	-1.00E+10	-1.00E+10	-1.00E+10	-1.00E+10
							4.9	30.9315	288.93	0.139	1.377	0.058	0.01	0.042	2118.5	1879.6	-1.00E+10	-1.00E+10	-1.00E+10	0.96	-1.00E+10	-1.00E+10	-1.00E+10	-1.00E+10	-1.00E+10	-1.00E+10
							9.4	-1.00E+10	-1.00E+10	-1.00E+10	-1.00E+10	-1.00E+10	-1.00E+10	-1.00E+10	-1.00E+10	-1.00E+10	-1.00E+10	-1.00E+10	-1.00E+10	-1.00E+10	-1.00E+10	-1.00E+10	-1.00E+10	-1.00E+10	-1.00E+10	-1.00E+10
							9.4	-1.00E+10	-1.00E+10	-1.00E+10	-1.00E+10	-1.00E+10	-1.00E+10	-1.00E+10	-1.00E+10	-1.00E+10	-1.00E+10	-1.00E+10	-1.00E+10	-1.00E+10	-1.00E+10	-1.00E+10	-1.00E+10	-1.00E+10	-1.00E+10	-1.00E+10
							9.4	30.9469	289.3	0.139	1.481	0.091	0.011	0.049	2118.7	1880.6	-1.00E+10	-1.00E+10	-1.00E+10	1.06	-1.00E+10	-1.00E+10	-1.00E+10	-1.00E+10	-1.00E+10	-1.00E+10
							9.4	-1.00E+10	-1.00E+10	-1.00E+10	-1.00E+10	-1.00E+10	-1.00E+10	-1.00E+10	-1.00E+10	-1.00E+10	-1.00E+10	-1.00E+10	-1.00E+10	-1.00E+10	-1.00E+10	-1.00E+10	-1.00E+10	-1.00E+10	-1.00E+10	-1.00E+10
							13.6	-1.00E+10	-1.00E+10	-1.00E+10	-1.00E+10	-1.00E+10	-1.00E+10	-1.00E+10	-1.00E+10	-1.00E+10	-1.00E+10	-1.00E+10	-1.00E+10	-1.00E+10	-1.00E+10	-1.00E+10	-1.00E+10	-1.00E+10	-1.00E+10	-1.00E+10
							13.6	-1.00E+10	295.13	0.181	2.106	0.124	0.013	0.063	-1.00E+10	-1.00E+10	-1.00E+10	-1.00E+10	-1.00E+10	1.44	-1.00E+10	-1.00E+10	-1.00E+10	-1.00E+10	-1.00E+10	-1.00E+10
							19.5	31.7028	308.31	0.778	11.162	2.584	0.07	1.323	2163.6	2014.8	-1.00E+10	-1.00E+10	-1.00E+10	1.19	-1.00E+10	-1.00E+10	-1.00E+10	-1.00E+10	-1.00E+10	-1.00E+10
							19.5	-1.00E+10	-1.00E+10	-1.00E+10	-1.00E+10	-1.00E+10	-1.00E+10	-1.00E+10	-1.00E+10	-1.00E+10	-1.00E+10	-1.00E+10	-1.00E+10	-1.00E+10	-1.00E+10	-1.00E+10	-1.00E+10	-1.00E+10	-1.00E+10	-1.00E+10
							19.5	-1.00E+10	-1.00E+10	-1.00E+10	-1.00E+10	-1.00E+10	-1.00E+10	-1.00E+10	-1.00E+10	-1.00E+10	-1.00E+10	-1.00E+10	-1.00E+10	-1.00E+10	-1.00E+10	-1.00E+10	-1.00E+10	-1.00E+10	-1.00E+10	-1.00E+10
							19.5	-1.00E+10	-1.00E+10	-1.00E+10	-1.00E+10	-1.00E+10	-1.00E+10	-1.00E+10	-1.00E+10	-1.00E+10	-1.00E+10	-1.00E+10	-1.00E+10	-1.00E+10	-1.00E+10	-1.00E+10	-1.00E+10	-1.00E+10	-1.00E+10	-1.00E+10
							19.5	-1.00E+10	-1.00E+10	-1.00E+10	-1.00E+10	-1.00E+10	-1.00E+10	-1.00E+10	-1.00E+10	-1.00E+10	-1.00E+10	-1.00E+10	-1.00E+10	-1.00E+10	-1.00E+10	-1.00E+10	-1.00E+10	-1.00E+10	-1.00E+10	-1.00E+10
							34.9	-1.00E+10	-1.00E+10	-1.00E+10	-1.00E+10	-1.00E+10	-1.00E+10	-1.00E+10	-1.00E+10	-1.00E+10	-1.00E+10	-1.00E+10	-1.00E+10	-1.00E+10	-1.00E+10	-1.00E+10	-1.00E+10	-1.00E+10	-1.00E+10	-1.00E+10
							34.9	-1.00E+10	-1.00E+10	-1.00E+10	-1.00E+10	-1.00E+10	-1.00E+10	-1.00E+10	-1.00E+10	-1.00E+10	-1.00E+10	-1.00E+10	-1.00E+10	-1.00E+10	-1.00E+10	-1.00E+10	-1.00E+10	-1.00E+10	-1.00E+10	-1.00E+10
							34.9	31.9468	299.9	1.229	22.099	6.948	0.147	3.007	2179	2059	-1.00E+10	-1.00E+10	-1.00E+10	0.82	-1.00E+10	-1.00E+10	-1.00E+10	-1.00E+10	-1.00E+10	-1.00E+10
							34.9	-1.00E+10	-1.00E+10	-1.00E+10	-1.00E+10	-1.00E+10	-1.00E+10	-1.00E+10	-1.00E+10	-1.00E+10	-1.00E+10	-1.00E+10	-1.00E+10	-1.00E+10	-1.00E+10	-1.00E+10	-1.00E+10	-1.00E+10	-1.00E+10	-1.00E+10
							45.2	-1.00E+10	-1.00E+10	-1.00E+10	-1.00E+10	-1.00E+10	-1.00E+10	-1.00E+10	-1.00E+10	-1.00E+10	-1.00E+10	-1.00E+10	-1.00E+10	-1.00E+10	-1.00E+10	-1.00E+10	-1.00E+10	-1.00E+10	-1.00E+10	-1.00E+10
							45.3	-1.00E+10	-1.00E+10	-1.00E+10	-1.00E+10	-1.00E+10	-1.00E+10	-1.00E+10	-1.00E+10	-1.00E+10	-1.00E+10	-1.00E+10	-1.00E+10	-1.00E+10	-1.00E+10	-1.00E+10	-1.00E+10	-1.00E+10	-1.00E+10	-1.00E+10
							45.3	31.9489	300.69	1.228	22.241	6.998	0.141	2.972	2178.9	2060.9	-1.00E+10	-1.00E+10	-1.00E+10	0.81	-1.00E+10	-1.00E+10	-1.00E+10	-1.00E+10	-1.00E+10	-1.00E+10
							45.3	-1.00E+10	-1.00E+10	-1.00E+10	-1.00E+10	-1.00E+10	-1.00E+10	-1.00E+10	-1.00E+10	-1.00E+10	-1.00E+10	-1.00E+10	-1.00E+10	-1.00E+10	-1.00E+10	-1.00E+10	-1.00E+10	-1.00E+10	-1.00E+10	-1.00E+10
							45.3	-1.00E+10	-1.00E+10	-1.00E+10	-1.00E+10	-1.00E+10	-1.00E+10	-1.00E+10	-1.00E+10	-1.00E+10	-1.00E+10	-1.00E+10	-1.00E+10	-1.00E+10	-1.00E+10	-1.00E+10	-1.00E+10	-1.00E+10	-1.00E+10	-1.00E+10
MR10-05	002_1	B	2010-09-04T20:46	191.746	65.714	45	0	26.4817	271.54	0.529	16.309	0.331	0.044	0.828	2163.9	2029	-1.00E+10	-1.00E+10	-1.00E+10	-1.00E+10	-1.00E+10	-1.00E+10	-1.00E+10	-1.00E+10	-1.00E+10	-1.00E+10
							5.1	-1.00E+10	-1.00E+10	-1.00E+10	-1.00E+10	-1.00E+10	-1.00E+10	-1.00E+10	-1.00E+10	-1.00E+10	-1.00E+10	-1.00E+10	-1.00E+10	-1.00E+10	-1.00E+10	-1.00E+10	-1.00E+10	-1.00E+10	-1.00E+10	-1.00E+10
							5.1	26.863	270.95	0.526	15.856	0.267	0.029	0.768	2163	2028.8	-1.00E+10	-1.00E+10	-1.00E+10	-1.00E+10	-1.00E+10	-1.00E+10	-1.00E+10	-1.00E+10	-1.00E+10	-1.00E+10
							10	-1.00E+10	-1.00E+10	-1.00E+10	-1.00E+10	-1.00E+10	-1.00E+10	-1.00E+10	-1.00E+10	-1.00E+10	-1.00E+10	-1.00E+10	-1.00E+10	-1.00E+10	-1.00E+10	-1.00E+10	-1.00E+10	-1.00E+10	-1.00E+10	-1.00E+10
							10.1	29.6997	279.89	0.452	8.246	0.192	0.019	0.488	2147.1	1975.6	-1.00E+10	-1.00E+10	-1.00E+10	-1.00E+10	-1.00E+10	-1.00E+10	-1.00E+10	-1.00E+10	-1.00E+10	-1.00E+10
							19.5	-1.00E+10	-1.00E+10	-1.00E+10	-1.00E+10	-1.00E+10	-1.00E+10	-1.00E+10	-1.00E+10	-1.00E+10	-1.00E+10	-1.00E+10	-1.00E+10	-1.00E+10	-1.00E+10	-1.00E+10	-1.00E+10	-1.00E+10	-1.00E+10	-1.00E+10
							19.6	30.5646	284.48	0.453	5.731	0.171	0.02	0.433	2141.7	1963.2	-1.00E+10	-1.00E+10	-1.00E+10	-1.00E+10	-1.00E+10	-1.00E+10	-1.00E+10	-1.00E+10	-1.00E+10	-1.00E+10
							24.5	-1.00E+10	-1.00E+10	-1.00E+10	-1.00E+10	-1.00E+10	-1.00E+10	-1.00E+10	-1.00E+10	-1.00E+10	-1.00E+10	-1.00E+10	-1.00E+10	-1.00E+10	-1.00E+10	-1.00E+10	-1.00E+10	-1.00E+10	-1.00E+10	-1.00E+10
							24.6	-1.00E+10	284.33	0.484	5.903	0.194	0.023	0.505	-1.00E+10	-1.00E+10	-1.00E+10	-1.00E+10	-1.00E+10	-1.00E+10	-1.00E+10	-1.00E+10	-1.00E+10	-1.00E+10	-1.00E+10	-1.00E+10
							34.2	30.6599	283.18	0.532	6.374	0.179	0.021	0.518	2150.2	1984.2	-1.00E+10	-1.00E+10	-1.00E+10	-1.00E+10	-1.00E+10	-1.00E+10	-1.00E+10	-1.00E+10	-1.00E+10	-1.00E+10
							40.4	-1.00E+10	-1.00E+10	-1.00E+10	-1.00E+10	-1.00E+10	-1.00E+10	-1.00E+10	-1.00E+10	-1.00E+10	-1.00E+10	-1.00E+10	-1.00E+10	-1.00E+10	-1.00E+10	-1.00E+10	-1.00E+10	-1.00E+10	-1.00E+10	-1.00E+10
							40.4	30.6642	283.7	0.517	6.241	0.185	0.023	0.498	2148.9	1979.6	-1.00E+10	-1.00E+10	-1.00E+10	-1.00E+10	-1.00E+10	-1.00E+10	-1.00E+10	-1.00E+10	-1.00E+10	-1.00E+10
							40.4	-1.00E+10	-1.00E+10	-1.00E+10	-1.00E+10	-1.00E+10	-1.00E+10	-1.00E+10	-1.00E+10	-1.00E+10	-1.00E+10	-1.00E+10	-1.00E+10	-1.00E+10	-1.00E+10	-1.00E+10	-1.00E+10	-1.00E+10	-1.00E+10	-1.00E+10
MR10-05	003_1	B	2010-09-04T22:40	191.168	65.819	49	0	31.6986	323.51	0.877	15.123	5.057	0.089	1.575	2162.5	2003.6	-1.00E+10	-1.00E+10	-1.00E+10	-1.00E+10	-1.00E+10	-1.00E+10	-1.00E+10	-1.00E+10	-1.00E+10	-1.00E+10
							5	-1.00E+10	-1.00E+10	-1.00E+10	-1.00E+10	-1.00E+10	-1.00E+10	-1.00E+10	-1.00E+10	-1.00E+10	-1.00E+10	-1.00E+10	-1.00E+10	-1.00E+10	-1.00E+10	-1.00E+10	-1.00E+10	-1.00E+10	-1.00E+10	-1.00E+10
							5	31.8382	317.88	1.039	18.079	7.011	0.092	1.754	2171	2025.3	-1.00E+10	-1.00E+10	-1.00E+10	-1.00E+10	-1.00E+10	-1.00E+10	-1.00E+10	-1.00E+10	-1.00E+10	-1.00E+10
							9.9	-1.00E+10	-1.00E+10	-1.00E+10	-1.00E+10	-1.00E+10	-1.00E+10	-1.00E+10	-1.00E+10	-1.00E+10	-1.00E+10	-1.00E+10	-1.00E+10	-1.00E+10	-1.00E+10	-1.00E+10	-1.00E+10	-1.00E+10	-1.00E+10	-1.00E+10
							9.9	32.3347	284.72	1.654	30.735	14.755	0.161	2.48	2199.4	2102.7	-1.00E+10	-1.00E+10	-1.00E+10	-1.00E+10	-1.00E+10	-1.00E+10	-1.00E+10	-1.00E+10	-1.00E+10	-1.00E+10
							9.9	-1.00E+10	-1.00E+10	-1.00E+10	-1.00E+10	-1.00E+10	-1.00E+10	-1.00E+10	-1.00E+10	-1.00E+10	-1.00E+10	-1.00E+10	-1.00E+10	-1.00E+10	-1.00E+10	-1.00E+10	-1.00E+10	-1.00E+10	-1.00E+10	-1.00E+10
							10	-1.00E+10	295.81	1.474	26.942	12.235	0.146	2.392	-1.00E+10	-1.00E+10	-1.00E+10	-1.00E+10	-1.00E+10	-1.00E+10	-1.00E+10	-1.00E+10	-1.00E+10	-1.00E+10	-1.00E+10	-1.00E+10
							19.9	32.8295	251.89	2.252	41.631	22.79	0.231	2.924	2226.8	2173.5	-1.00E+10	-1.00E+10	-1.00E+10	-1.00E+10	-1.00E+10	-1.00E+10	-1.00E+10	-1.00E+10	-1.00E+10	-1.00E+10
							20	-1.00E+10	-1.00E+10	-1.00E+10	-1.00E+10	-1.00E+10	-1.00E+10	-1.00E+10	-1.00E+10	-1.00E+10	-1.00E+10	-1.00E+10	-1.00E+10	-1.00E+10	-1.00E+10	-1.00E+10	-1.00E+10	-1.00E+10	-1.00E+10	-1.00E+10
							33.8	32.8304	252.26	2.24	41.252	22.767	0.229	2.902	2226.7	2173.1	-1.00E+10	-1.00E+10	-1.00E+10	-1.00E+10	-1.00E+10	-1.00E+10	-1.00E+10	-1.00E+10	-1.00E+10	-1.00E+10
							43.7	32.8302	252.39	2.253	41.195	22.753	0.232	2.911	2227.4	2173.1	-1.00E+10	-1.00E+10	-1.00E+10	-1.00E+10	-1.00E+10	-1.00E+10	-1.00E+10	-1.00E+10	-1.00E+10	-1.00E+10
							43.7	-1.00E+10	-1.00E+10	-1.00E+10	-1.00E+10	-1.00E+10	-1.00E+10	-1.00E+10	-1.00E+10	-1.00E+10	-1.00E+10	-1.00E+10	-1.00E+10	-1.00E+10	-1.00E+10	-1.00E+10	-1.00E+10	-1.00E+10	-1.00E+10	-1.00E+10
							43.8	-1.00E+10	-1.00E+10	-1.00E+10	-1.00E+10	-1.00E+10	-1.00E+10	-1.00E+10	-1.00E+10	-1.00E+10	-1.00E+10	-1.00E+10	-1.00E+10	-1.00E+10	-1.00E+10	-1.00E+10	-1.00E+10	-1.00E+10	-1.00E+10	-1.00E+10
MR10-05	004_1	B	2010-09-05T00:27	191.17	66.005	53	0	31.8163	319.36	1.003	17.892	6.364	0.117	1.604	-1.00E+10	-1.00E+10	-1.00E+10	-1.00E+10	-1.00E+10	-1.00E+10	-1.00E+10	-1.00E+10	-1.00E+10	-1.00E+10	-1.00E+10	-1.00E+10
							5	-1.00E+10	-1.00E+10	-1.00E+10	-1.00E+10	-1.00E+10	-1.00E+10	-1.00E+10	-1.00E+10	-1.00E+10	-1.00E+10	-1.00E+10	-1.00E+10	-1.00E+10	-1.00E+10	-1.00E+10	-1.00E+10	-1.00E+10	-1.00E+10	-1.00E+10
							5	31.9674	315.08	1.207	21.428	8.132	0.14	2.306	-1.00E+10	-1.00E+10	-1.00E+10	-1.00E+10	-1.00E+10	-1.00E+10	-1.00E+10	-1.00E+10	-1.00E+10	-1.00E+10	-1.00E+10	-1.00E+10
							10.1	-1.00E+10	-1.00E+10	-1.00E+10	-1.00E+10	-1.00E+10	-1.00E+10	-1.00E+10	-1.00E+10	-1.00E+10	-1.00E+10	-1.00E+10	-1.00E+10	-1.00E+10	-1.00E+10	-1.00E+10	-1.00E+10	-1.00E+10	-1.00E+10	-1.00E+10
							10.2	-1.00E+10	313.58	1.231	21.899	8.369	0.148	2.285	-1.00E+10	-1.00E+10	-1.00E+10	-1.00E+10	-1.00E+10	-1.00E+10	-1.00E+10	-1.00E+10	-1.00E+10	-1.00E+10	-1.00E+10	-1.00E+10
							10.2	31.9838	312.18	1.232	21.755	8.369	0.148	2.32	-1.00E+10	-1.00E+10	-1.00E+10	-1.00E+10	-1.00E+10	-1.00E+10	-1.00E+10	-1.00E+10	-1.00E+10	-1.00E+10	-1.00E+10	-1.00E+10
							10.3	-1.00E+10	-1.00E+10	-1.00E+10	-1.00E+10	-1.00E+10	-1.00E+10	-1.00E+10	-1.00E+10	-1.00E+10	-1.00E+10	-1.00E+10	-1.00E+10	-1.00E+10	-1.00E+10	-1.00E+10	-1.00E+10	-1.00E+10	-1.00E+10	-1.00E+10
							20.2	31.9967	309.19	1.321	22.216	8.514	0.149	2.492	-1.00E+10	-1.00E+10	-1.00E+10	-1.00E+10	-1.00E+10	-1.00E+10	-1.00E+10	-1.00E+10	-1.00E+10	-1.00E+10	-1.00E+10	-1.00E+10
							20.2	-1.00E+10	-1.00E+10	-1.00E+10	-1.00E+10	-1.00E+10	-1.00E+10	-1.00E+10	-1.00E+10	-1.00E+10	-1.00E+10	-1.00E+10	-1.00E+10	-1.00E+10	-1.00E+10	-1.00E+10	-1.00E+10	-1.00E+10	-1.00E+10	-1.00E+10
							34.6	32.0237	306.12	1.371	23.058	8.958	0.167	2.709	-1.00E+10	-1.00E+10	-1.00E+10	-1.00E+10	-1.00E+10	-1.00E+10	-1.00E+10	-1.00E+10	-1.00E+10	-1.00E+10	-1.00E+10	-1.00E+10
							34.6	-1.00E+10	-1.00E+10	-1.00E+10	-1.00E+10	-1.00E+10	-1.00E+10	-1.00E+10	-1.00E+10	-1.00E+10	-1.00E+10	-1.00E+10	-1.00E+10	-1.00E+10	-1.00E+10	-1.00E+10	-1.00E+10	-1.00E+10	-1.00E+10	-1.00E+10
							44.2	-1.00E+10	-1.00E+10	-1.00E+10	-1.00E+10	-1.00E+10	-1.00E+10	-1.00E+10	-1.00E+10	-1.00E+10	-1.00E+10	-1.00E+10	-1.00E+10	-1.00E+10	-1.00E+10	-1.00E+10	-1.00E+10	-1.00E+10	-1.00E+10	-1.00E+10
							44.3	32.0277	305.06	1.323	23.261	9.023	0.158	2.725	-1.00E+10	-1.00E+10	-1.00E+10	-1.00E+10	-1.00E+10	-1.00E+10	-1.00E+10	-1.00E+10	-1.00E+10	-1.00E+10	-1.00E+10	-1.00E+10
MR10-05	006_1	B	2010-09-05T05:35	191.163	67.002	47	0	31.5556	314.33	0.527	7.133	1.129	0.064	0.71	2159.8	1962.3	-1.00E+10	-1.00E+10	-1.00E+10	2.7	-1.00E+10	-1.00E+10	-1.00E+10	-1.00E+10	-1.00E+10	-1.00E+10
							4.5	-1.00E+10	317.31	0.469	6.238	0.762	0.057	0.452	-1.00E+10	-1.00E+10	-1.00E+10	-1.00E+10	-1.00E+10	2.63	-1.00E+10	-1.00E+10	-1.00E+10	-1.00E+10	-1.00E+10	-1.00E+10
							4.5	31.5164	316.4	0.46	6.514	0.759	0.054	0.431	2156.2	1952.1	-1.00E+10	-1.00E+10	-1.00E+10	2.56	-1.00E+10	-1.00E+10	-1.00E+10	-1.00E+10	-1.00E+10	-1.00E+10
							4.6	-1.00E+10	-1.00E+10	-1.00E+10	-1.00E+10	-1.00E+10	-1.00E+10	-1.00E+10	-1.00E+10	-1.00E+10	-1.00E+10	-1.00E+10	-1.00E+10	-1.00E+10	-1.00E+10	-1.00E+10	-1.00E+10	-1.00E+10	-1.00E+10	-1.00E+10
							4.6	-1.00E+10	-1.00E+10	-1.00E+10	-1.00E+10	-1.00E+10	-1.00E+10	-1.00E+10	-1.00E+10	-1.00E+10	-1.00E+10	-1.00E+10	-1.00E+10	-1.00E+10	-1.00E+10	-1.00E+10	-1.00E+10	-1.00E+10	-1.00E+10	-1.00E+10
							10.2	31.8547	295.8	0.953	11.503	1.838	0.108	2.486	2180.5	2051.4	-1.00E+10	-1.00E+10	-1.00E+10	0.85	-1.00E+10	-1.00E+10	-1.00E+10	-1.00E+10	-1.00E+10	-1.00E+10
							10.3	-1.00E+10	-1.00E+10	-1.00E+10	-1.00E+10	-1.00E+10	-1.00E+10	-1.00E+10	-1.00E+10	-1.00E+10	-1.00E+10	-1.00E+10	-1.00E+10	-1.00E+10	-1.00E+10	-1.00E+10	-1.00E+10	-1.00E+10	-1.00E+10	-1.00E+10
							20	31.864	296.73	0.975	11.779	1.898	0.122	2.576	2182.2	2055.5	-1.00E+10	-1.00E+10	-1.00E+10	0.83	-1.00E+10	-1.00E+10	-1.00E+10	-1.00E+10	-1.00E+10	-1.00E+10
							20	-1.00E+10	-1.00E+10	-1.00E+10	-1.00E+10	-1.00E+10	-1.00E+10	-1.00E+10	-1.00E+10	-1.00E+10	-1.00E+10	-1.00E+10	-1.00E+10	-1.00E+10	-1.00E+10	-1.00E+10	-1.00E+10	-1.00E+10	-1.00E+10	-1.00E+10
							34.3	-1.00E+10	-1.00E+10	-1.00E+10	-1.00E+10	-1.00E+10	-1.00E+10	-1.00E+10	-1.00E+10	-1.00E+10	-1.00E+10	-1.00E+10	-1.00E+10	-1.00E+10	-1.00E+10	-1.00E+10	-1.00E+10	-1.00E+10	-1.00E+10	-1.00E+10
							34.4	31.8717	296.34	1.008	12.105	1.933	0.114	2.609	2182.5	2055.1	-1.00E+10	-1.00E+10	-1.00E+10	0.77	-1.00E+10	-1.00E+10	-1.00E+10	-1.00E+10	-1.00E+10	-1.00E+10
							40.3	31.8746	296.08	1.015	12.121	1.974	0.114	2.625	2182.4	2058.4	-1.00E+10	-1.00E+10	-1.00E+10	0.81	-1.00E+10	-1.00E+10	-1.00E+10	-1.00E+10	-1.00E+10	-1.00E+10
							40.3	-1.00E+10	-1.00E+10	-1.00E+10	-1.00E+10	-1.00E+10	-1.00E+10	-1.00E+10	-1.00E+10	-1.00E+10	-1.00E+10	-1.00E+10	-1.00E+10	-1.00E+10	-1.00E+10	-1.00E+10	-1.00E+10	-1.00E+10	-1.00E+10	-1.00E+10
MR10-05	007_1	B	2010-09-05T09:10	191.077	67.666	50	0	32.2159	394.47	0.66	6.61	1.994	0.046	0.221	-1.00E+10	-1.00E+10	-1.00E+10	-1.00E+10	-1.00E+10	-1.00E+10	-1.00E+10	-1.00E+10	-1.00E+10	-1.00E+10	-1.00E+10	-1.00E+10
							4.8	32.3475	344.79	1.112	16.878	8.227	0.11	1.076	-1.00E+10	-1.00E+10	-1.00E+10	-1.00E+10	-1.00E+10	-1.00E+10	-1.00E+10	-1.00E+10	-1.00E+10	-1.00E+10	-1.00E+10	-1.00E+10
							4.9	-1.00E+10	-1.00E+10	-1.00E+10	-1.00E+10	-1.00E+10	-1.00E+10	-1.00E+10	-1.00E+10	-1.00E+10	-1.00E+10	-1.00E+10	-1.00E+10	-1.00E+10	-1.00E+10	-1.00E+10	-1.00E+10	-1.00E+10	-1.00E+10	-1.00E+10
							9.6	-1.00E+10	-1.00E+10	-1.00E+10	-1.00E+10	-1.00E+10	-1.00E+10	-1.00E+10	-1.00E+10	-1.00E+10	-1.00E+10	-1.00E+10	-1.00E+10	-1.00E+10	-1.00E+10	-1.00E+10	-1.00E+10	-1.00E+10	-1.00E+10	-1.00E+10
							9.7	32.5925	295.07	1.681	27.503	14.306	0.189	2.483	-1.00E+10	-1.00E+10	-1.00E+10	-1.00E+10	-1.00E+10	-1.00E+10	-1.00E+10	-1.00E+10	-1.00E+10	-1.00E+10	-1.00E+10	-1.00E+10
							19.7	32.6922	291.49	1.788	29.942	14.898	0.193	2.876	-1.00E+10	-1.00E+10	-1.00E+10	-1.00E+10	-1.00E+10	-1.00E+10	-1.00E+10	-1.00E+10	-1.00E+10	-1.00E+10	-1.00E+10	-1.00E+10
							19.7	-1.00E+10	-1.00E+10	-1.00E+10	-1.00E+10	-1.00E+10	-1.00E+10	-1.00E+10	-1.00E+10	-1.00E+10	-1.00E+10	-1.00E+10	-1.00E+10	-1.00E+10	-1.00E+10	-1.00E+10	-1.00E+10	-1.00E+10	-1.00E+10	-1.00E+10
							24.8	-1.00E+10	-1.00E+10	-1.00E+10	-1.00E+10	-1.00E+10	-1.00E+10	-1.00E+10	-1.00E+10	-1.00E+10	-1.00E+10	-1.00E+10	-1.00E+10	-1.00E+10	-1.00E+10	-1.00E+10	-1.00E+10	-1.00E+10	-1.00E+10	-1.00E+10
							24.8	-1.00E+10	291.64	1.778	29.909	14.803	0.207	2.966	-1.00E+10	-1.00E+10	-1.00E+10	-1.00E+10	-1.00E+10	-1.00E+10	-1.00E+10	-1.00E+10	-1.00E+10	-1.00E+10	-1.00E+10	-1.00E+10
							34.2	32.8211	274.71	2.049	34.912	14.99	0.321	4.35	-1.00E+10	-1.00E+10	-1.00E+10	-1.00E+10	-1.00E+10	-1.00E+10	-1.00E+10	-1.00E+10	-1.00E+10	-1.00E+10	-1.00E+10	-1.00E+10
							34.3	-1.00E+10	-1.00E+10	-1.00E+10	-1.00E+10	-1.00E+10	-1.00E+10	-1.00E+10	-1.00E+10	-1.00E+10	-1.00E+10	-1.00E+10	-1.00E+10	-1.00E+10	-1.00E+10	-1.00E+10	-1.00E+10	-1.00E+10	-1.00E+10	-1.00E+10
							40.5	32.8198	274.44	2.138	34.973	14.938	0.331	4.327	-1.00E+10	-1.00E+10	-1.00E+10	-1.00E+10	-1.00E+10	-1.00E+10	-1.00E+10	-1.00E+10	-1.00E+10	-1.00E+10	-1.00E+10	-1.00E+10
							40.5	-1.00E+10	-1.00E+10	-1.00E+10	-1.00E+10	-1.00E+10	-1.00E+10	-1.00E+10	-1.00E+10	-1.00E+10	-1.00E+10	-1.00E+10	-1.00E+10	-1.00E+10	-1.00E+10	-1.00E+10	-1.00E+10	-1.00E+10	-1.00E+10	-1.00E+10
MR10-05	008_1	B	2010-09-05T11:07	191.165	68.001	58	0	31.2091	320.19	0.507	2.264	0.278	0.031	0.41	2129.8	1899.7	-1.00E+10	-1.00E+10	-1.00E+10	0.87	-1.00E+10	-1.00E+10	-1.00E+10	-1.00E+10	-1.00E+10	-1.00E+10
							4.7	-1.00E+10	-1.00E+10	-1.00E+10	-1.00E+10	-1.00E+10	-1.00E+10	-1.00E+10	-1.00E+10	-1.00E+10	-1.00E+10	-1.00E+10	-1.00E+10	-1.00E+10	-1.00E+10	-1.00E+10	-1.00E+10	-1.00E+10	-1.00E+10	-1.00E+10
							4.7	31.4743	322.09	0.623	4.527	1.128	0.047	0.982	2147.1	1942.7	-1.00E+10	-1.00E+10	-1.00E+10	0.83	-1.00E+10	-1.00E+10	-1.00E+10	-1.00E+10	-1.00E+10	-1.00E+10
							9.5	-1.00E+10	-1.00E+10	-1.00E+10	-1.00E+10	-1.00E+10	-1.00E+10	-1.00E+10	-1.00E+10	-1.00E+10	-1.00E+10	-1.00E+10	-1.00E+10	-1.00E+10	-1.00E+10	-1.00E+10	-1.00E+10	-1.00E+10	-1.00E+10	-1.00E+10
							9.6	31.9913	312.74	0.99	10.137	3.266	0.098	2.339	2180.3	2042.2	-1.00E+10	-1.00E+10	-1.00E+10	0.6	-1.00E+10	-1.00E+10	-1.00E+10	-1.00E+10	-1.00E+10	-1.00E+10
							14.4	-1.00E+10	303.22	1.204	13.366	4.778	0.131	3.168	-1.00E+10	-1.00E+10	-1.00E+10	-1.00E+10	-1.00E+10	0.78	-1.00E+10	-1.00E+10	-1.00E+10	-1.00E+10	-1.00E+10	-1.00E+10
							14.4	-1.00E+10	-1.00E+10	-1.00E+10	-1.00E+10	-1.00E+10	-1.00E+10	-1.00E+10	-1.00E+10	-1.00E+10	-1.00E+10	-1.00E+10	-1.00E+10	-1.00E+10	-1.00E+10	-1.00E+10	-1.00E+10	-1.00E+10	-1.00E+10	-1.00E+10
							19.4	-1.00E+10	-1.00E+10	-1.00E+10	-1.00E+10	-1.00E+10	-1.00E+10	-1.00E+10	-1.00E+10	-1.00E+10	-1.00E+10	-1.00E+10	-1.00E+10	-1.00E+10	-1.00E+10	-1.00E+10	-1.00E+10	-1.00E+10	-1.00E+10	-1.00E+10
							19.5	32.1336	282.86	1.574	20.489	6.064	0.194	5.154	2194.4	2096.6	-1.00E+10	-1.00E+10	-1.00E+10	0.82	-1.00E+10	-1.00E+10	-1.00E+10	-1.00E+10	-1.00E+10	-1.00E+10
							34.4	32.2604	289.93	1.69	25.381	10.974	0.182	3.854	2195	2095.1	-1.00E+10	-1.00E+10	-1.00E+10	0.7	-1.00E+10	-1.00E+10	-1.00E+10	-1.00E+10	-1.00E+10	-1.00E+10
							34.4	-1.00E+10	-1.00E+10	-1.00E+10	-1.00E+10	-1.00E+10	-1.00E+10	-1.00E+10	-1.00E+10	-1.00E+10	-1.00E+10	-1.00E+10	-1.00E+10	-1.00E+10	-1.00E+10	-1.00E+10	-1.00E+10	-1.00E+10	-1.00E+10	-1.00E+10
							50.8	32.4816	271.52	2.04	33.237	15.283	0.215	3.965	2208.6	2127.8	-1.00E+10	-1.00E+10	-1.00E+10	0.83	-1.00E+10	-1.00E+10	-1.00E+10	-1.00E+10	-1.00E+10	-1.00E+10
							50.8	-1.00E+10	-1.00E+10	-1.00E+10	-1.00E+10	-1.00E+10	-1.00E+10	-1.00E+10	-1.00E+10	-1.00E+10	-1.00E+10	-1.00E+10	-1.00E+10	-1.00E+10	-1.00E+10	-1.00E+10	-1.00E+10	-1.00E+10	-1.00E+10	-1.00E+10
MR10-05	010_1	B	2010-09-05T16:36	191.161	69.001	52	0	29.8574	313.18	0.518	4.434	0.151	0.027	0.438	2058.9	1877.9	-1.00E+10	-1.00E+10	-1.00E+10	1.06	-1.00E+10	-1.00E+10	-1.00E+10	-1.00E+10	-1.00E+10	-1.00E+10
							5	-1.00E+10	-1.00E+10	-1.00E+10	-1.00E+10	-1.00E+10	-1.00E+10	-1.00E+10	-1.00E+10	-1.00E+10	-1.00E+10	-1.00E+10	-1.00E+10	-1.00E+10	-1.00E+10	-1.00E+10	-1.00E+10	-1.00E+10	-1.00E+10	-1.00E+10
							5	30.0525	316.1	0.517	4.44	0.16	0.018	0.444	2072.9	1886.9	-1.00E+10	-1.00E+10	-1.00E+10	1.14	-1.00E+10	-1.00E+10	-1.00E+10	-1.00E+10	-1.00E+10	-1.00E+10
							9.9	-1.00E+10	-1.00E+10	-1.00E+10	-1.00E+10	-1.00E+10	-1.00E+10	-1.00E+10	-1.00E+10	-1.00E+10	-1.00E+10	-1.00E+10	-1.00E+10	-1.00E+10	-1.00E+10	-1.00E+10	-1.00E+10	-1.00E+10	-1.00E+10	-1.00E+10
							9.9	31.2261	332.02	0.618	4.724	0.515	0.026	1.119	2150.3	1955	-1.00E+10	-1.00E+10	-1.00E+10	0.59	-1.00E+10	-1.00E+10	-1.00E+10	-1.00E+10	-1.00E+10	-1.00E+10
							19.9	-1.00E+10	-1.00E+10	-1.00E+10	-1.00E+10	-1.00E+10	-1.00E+10	-1.00E+10	-1.00E+10	-1.00E+10	-1.00E+10	-1.00E+10	-1.00E+10	-1.00E+10	-1.00E+10	-1.00E+10	-1.00E+10	-1.00E+10	-1.00E+10	-1.00E+10
							20	32.1589	303.88	1.237	11.576	2.928	0.103	3.699	2201.7	2081.5	-1.00E+10	-1.00E+10	-1.00E+10	0.37	-1.00E+10	-1.00E+10	-1.00E+10	-1.00E+10	-1.00E+10	-1.00E+10
							29.8	-1.00E+10	311.08	1.292	12.089	4.766	0.102	3.501	-1.00E+10	-1.00E+10	-1.00E+10	-1.00E+10	-1.00E+10	0.47	-1.00E+10	-1.00E+10	-1.00E+10	-1.00E+10	-1.00E+10	-1.00E+10
							29.8	-1.00E+10	-1.00E+10	-1.00E+10	-1.00E+10	-1.00E+10	-1.00E+10	-1.00E+10	-1.00E+10	-1.00E+10	-1.00E+10	-1.00E+10	-1.00E+10	-1.00E+10	-1.00E+10	-1.00E+10	-1.00E+10	-1.00E+10	-1.00E+10	-1.00E+10
							34.7	32.3373	300.78	1.472	16.527	7.274	0.126	4.23	2206.8	2098	-1.00E+10	-1.00E+10	-1.00E+10	0.39	-1.00E+10	-1.00E+10	-1.00E+10	-1.00E+10	-1.00E+10	-1.00E+10
							42.2	32.3665	292.27	1.584	18.811	7.995	0.146	4.68	2208.5	2105.8	-1.00E+10	-1.00E+10	-1.00E+10	0.43	-1.00E+10	-1.00E+10	-1.00E+10	-1.00E+10	-1.00E+10	-1.00E+10
							42.3	-1.00E+10	-1.00E+10	-1.00E+10	-1.00E+10	-1.00E+10	-1.00E+10	-1.00E+10	-1.00E+10	-1.00E+10	-1.00E+10	-1.00E+10	-1.00E+10	-1.00E+10	-1.00E+10	-1.00E+10	-1.00E+10	-1.00E+10	-1.00E+10	-1.00E+10
							42.3	-1.00E+10	-1.00E+10	-1.00E+10	-1.00E+10	-1.00E+10	-1.00E+10	-1.00E+10	-1.00E+10	-1.00E+10	-1.00E+10	-1.00E+10	-1.00E+10	-1.00E+10	-1.00E+10	-1.00E+10	-1.00E+10	-1.00E+10	-1.00E+10	-1.00E+10
MR10-05	011_1	B	2010-09-05T19:45	191.168	69.501	52	0	-1.00E+10	-1.00E+10	-1.00E+10	-1.00E+10	-1.00E+10	-1.00E+10	-1.00E+10	-1.00E+10	-1.00E+10	-1.00E+10	-1.00E+10	-1.00E+10	-1.00E+10	-1.00E+10	-1.00E+10	-1.00E+10	-1.00E+10	-1.00E+10	-1.00E+10
							10.1	-1.00E+10	-1.00E+10	-1.00E+10	-1.00E+10	-1.00E+10	-1.00E+10	-1.00E+10	-1.00E+10	-1.00E+10	-1.00E+10	-1.00E+10	-1.00E+10	-1.00E+10	-1.00E+10	-1.00E+10	-1.00E+10	-1.00E+10	-1.00E+10	-1.00E+10
							10.1	-1.00E+10	-1.00E+10	-1.00E+10	-1.00E+10	-1.00E+10	-1.00E+10	-1.00E+10	-1.00E+10	-1.00E+10	-1.00E+10	-1.00E+10	-1.00E+10	-1.00E+10	-1.00E+10	-1.00E+10	-1.00E+10	-1.00E+10	-1.00E+10	-1.00E+10
							10.2	-1.00E+10	-1.00E+10	-1.00E+10	-1.00E+10	-1.00E+10	-1.00E+10	-1.00E+10	-1.00E+10	-1.00E+10	-1.00E+10	-1.00E+10	-1.00E+10	-1.00E+10	-1.00E+10	-1.00E+10	-1.00E+10	-1.00E+10	-1.00E+10	-1.00E+10
							10.2	-1.00E+10	-1.00E+10	-1.00E+10	-1.00E+10	-1.00E+10	-1.00E+10	-1.00E+10	-1.00E+10	-1.00E+10	-1.00E+10	-1.00E+10	-1.00E+10	-1.00E+10	-1.00E+10	-1.00E+10	-1.00E+10	-1.00E+10	-1.00E+10	-1.00E+10
							10.2	-1.00E+10	-1.00E+10	-1.00E+10	-1.00E+10	-1.00E+10	-1.00E+10	-1.00E+10	-1.00E+10	-1.00E+10	-1.00E+10	-1.00E+10	-1.00E+10	-1.00E+10	-1.00E+10	-1.00E+10	-1.00E+10	-1.00E+10	-1.00E+10	-1.00E+10
							10.2	-1.00E+10	-1.00E+10	-1.00E+10	-1.00E+10	-1.00E+10	-1.00E+10	-1.00E+10	-1.00E+10	-1.00E+10	-1.00E+10	-1.00E+10	-1.00E+10	-1.00E+10	-1.00E+10	-1.00E+10	-1.00E+10	-1.00E+10	-1.00E+10	-1.00E+10
							10.2	-1.00E+10	-1.00E+10	-1.00E+10	-1.00E+10	-1.00E+10	-1.00E+10	-1.00E+10	-1.00E+10	-1.00E+10	-1.00E+10	-1.00E+10	-1.00E+10	-1.00E+10	-1.00E+10	-1.00E+10	-1.00E+10	-1.00E+10	-1.00E+10	-1.00E+10
							10.2	-1.00E+10	-1.00E+10	-1.00E+10	-1.00E+10	-1.00E+10	-1.00E+10	-1.00E+10	-1.00E+10	-1.00E+10	-1.00E+10	-1.00E+10	-1.00E+10	-1.00E+10	-1.00E+10	-1.00E+10	-1.00E+10	-1.00E+10	-1.00E+10	-1.00E+10
							10.2	-1.00E+10	-1.00E+10	-1.00E+10	-1.00E+10	-1.00E+10	-1.00E+10	-1.00E+10	-1.00E+10	-1.00E+10	-1.00E+10	-1.00E+10	-1.00E+10	-1.00E+10	-1.00E+10	-1.00E+10	-1.00E+10	-1.00E+10	-1.00E+10	-1.00E+10
							10.2	-1.00E+10	-1.00E+10	-1.00E+10	-1.00E+10	-1.00E+10	-1.00E+10	-1.00E+10	-1.00E+10	-1.00E+10	-1.00E+10	-1.00E+10	-1.00E+10	-1.00E+10	-1.00E+10	-1.00E+10	-1.00E+10	-1.00E+10	-1.00E+10	-1.00E+10
							10.2	-1.00E+10	-1.00E+10	-1.00E+10	-1.00E+10	-1.00E+10	-1.00E+10	-1.00E+10	-1.00E+10	-1.00E+10	-1.00E+10	-1.00E+10	-1.00E+10	-1.00E+10	-1.00E+10	-1.00E+10	-1.00E+10	-1.00E+10	-1.00E+10	-1.00E+10
							10.2	-1.00E+10	-1.00E+10	-1.00E+10	-1.00E+10	-1.00E+10	-1.00E+10	-1.00E+10	-1.00E+10	-1.00E+10	-1.00E+10	-1.00E+10	-1.00E+10	-1.00E+10	-1.00E+10	-1.00E+10	-1.00E+10	-1.00E+10	-1.00E+10	-1.00E+10
							10.2	-1.00E+10	-1.00E+10	-1.00E+10	-1.00E+10	-1.00E+10	-1.00E+10	-1.00E+10	-1.00E+10	-1.00E+10	-1.00E+10	-1.00E+10	-1.00E+10	-1.00E+10	-1.00E+10	-1.00E+10	-1.00E+10	-1.00E+10	-1.00E+10	-1.00E+10
							10.2	-1.00E+10	-1.00E+10	-1.00E+10	-1.00E+10	-1.00E+10	-1.00E+10	-1.00E+10	-1.00E+10	-1.00E+10	-1.00E+10	-1.00E+10	-1.00E+10	-1.00E+10	-1.00E+10	-1.00E+10	-1.00E+10	-1.00E+10	-1.00E+10	-1.00E+10
							10.2	-1.00E+10	-1.00E+10	-1.00E+10	-1.00E+10	-1.00E+10	-1.00E+10	-1.00E+10	-1.00E+10	-1.00E+10	-1.00E+10	-1.00E+10	-1.00E+10	-1.00E+10	-1.00E+10	-1.00E+10	-1.00E+10	-1.00E+10	-1.00E+10	-1.00E+10
							10.3	-1.00E+10	-1.00E+10	-1.00E+10	-1.00E+10	-1.00E+10	-1.00E+10	-1.00E+10	-1.00E+10	-1.00E+10	-1.00E+10	-1.00E+10	-1.00E+10	-1.00E+10	-1.00E+10	-1.00E+10	-1.00E+10	-1.00E+10	-1.00E+10	-1.00E+10
							10.3	-1.00E+10	-1.00E+10	-1.00E+10	-1.00E+10	-1.00E+10	-1.00E+10	-1.00E+10	-1.00E+10	-1.00E+10	-1.00E+10	-1.00E+10	-1.00E+10	-1.00E+10	-1.00E+10	-1.00E+10	-1.00E+10	-1.00E+10	-1.00E+10	-1.00E+10
							10.3	-1.00E+10	-1.00E+10	-1.00E+10	-1.00E+10	-1.00E+10	-1.00E+10	-1.00E+10	-1.00E+10	-1.00E+10	-1.00E+10	-1.00E+10	-1.00E+10	-1.00E+10	-1.00E+10	-1.00E+10	-1.00E+10	-1.00E+10	-1.00E+10	-1.00E+10
							41.7	-1.00E+10	-1.00E+10	-1.00E+10	-1.00E+10	-1.00E+10	-1.00E+10	-1.00E+10	-1.00E+10	-1.00E+10	-1.00E+10	-1.00E+10	-1.00E+10	-1.00E+10	-1.00E+10	-1.00E+10	-1.00E+10	-1.00E+10	-1.00E+10	-1.00E+10
							41.7	-1.00E+10	-1.00E+10	-1.00E+10	-1.00E+10	-1.00E+10	-1.00E+10	-1.00E+10	-1.00E+10	-1.00E+10	-1.00E+10	-1.00E+10	-1.00E+10	-1.00E+10	-1.00E+10	-1.00E+10	-1.00E+10	-1.00E+10	-1.00E+10	-1.00E+10
							41.7	-1.00E+10	-1.00E+10	-1.00E+10	-1.00E+10	-1.00E+10	-1.00E+10	-1.00E+10	-1.00E+10	-1.00E+10	-1.00E+10	-1.00E+10	-1.00E+10	-1.00E+10	-1.00E+10	-1.00E+10	-1.00E+10	-1.00E+10	-1.00E+10	-1.00E+10
							41.8	-1.00E+10	-1.00E+10	-1.00E+10	-1.00E+10	-1.00E+10	-1.00E+10	-1.00E+10	-1.00E+10	-1.00E+10	-1.00E+10	-1.00E+10	-1.00E+10	-1.00E+10	-1.00E+10	-1.00E+10	-1.00E+10	-1.00E+10	-1.00E+10	-1.00E+10
							41.8	-1.00E+10	-1.00E+10	-1.00E+10	-1.00E+10	-1.00E+10	-1.00E+10	-1.00E+10	-1.00E+10	-1.00E+10	-1.00E+10	-1.00E+10	-1.00E+10	-1.00E+10	-1.00E+10	-1.00E+10	-1.00E+10	-1.00E+10	-1.00E+10	-1.00E+10
							41.8	-1.00E+10	-1.00E+10	-1.00E+10	-1.00E+10	-1.00E+10	-1.00E+10	-1.00E+10	-1.00E+10	-1.00E+10	-1.00E+10	-1.00E+10	-1.00E+10	-1.00E+10	-1.00E+10	-1.00E+10	-1.00E+10	-1.00E+10	-1.00E+10	-1.00E+10
							41.8	-1.00E+10	-1.00E+10	-1.00E+10	-1.00E+10	-1.00E+10	-1.00E+10	-1.00E+10	-1.00E+10	-1.00E+10	-1.00E+10	-1.00E+10	-1.00E+10	-1.00E+10	-1.00E+10	-1.00E+10	-1.00E+10	-1.00E+10	-1.00E+10	-1.00E+10
							41.8	-1.00E+10	-1.00E+10	-1.00E+10	-1.00E+10	-1.00E+10	-1.00E+10	-1.00E+10	-1.00E+10	-1.00E+10	-1.00E+10	-1.00E+10	-1.00E+10	-1.00E+10	-1.00E+10	-1.00E+10	-1.00E+10	-1.00E+10	-1.00E+10	-1.00E+10
							41.8	-1.00E+10	-1.00E+10	-1.00E+10	-1.00E+10	-1.00E+10	-1.00E+10	-1.00E+10	-1.00E+10	-1.00E+10	-1.00E+10	-1.00E+10	-1.00E+10	-1.00E+10	-1.00E+10	-1.00E+10	-1.00E+10	-1.00E+10	-1.00E+10	-1.00E+10
							41.8	-1.00E+10	-1.00E+10	-1.00E+10	-1.00E+10	-1.00E+10	-1.00E+10	-1.00E+10	-1.00E+10	-1.00E+10	-1.00E+10	-1.00E+10	-1.00E+10	-1.00E+10	-1.00E+10	-1.00E+10	-1.00E+10	-1.00E+10	-1.00E+10	-1.00E+10
							41.8	-1.00E+10	-1.00E+10	-1.00E+10	-1.00E+10	-1.00E+10	-1.00E+10	-1.00E+10	-1.00E+10	-1.00E+10	-1.00E+10	-1.00E+10	-1.00E+10	-1.00E+10	-1.00E+10	-1.00E+10	-1.00E+10	-1.00E+10	-1.00E+10	-1.00E+10
							41.8	-1.00E+10	-1.00E+10	-1.00E+10	-1.00E+10	-1.00E+10	-1.00E+10	-1.00E+10	-1.00E+10	-1.00E+10	-1.00E+10	-1.00E+10	-1.00E+10	-1.00E+10	-1.00E+10	-1.00E+10	-1.00E+10	-1.00E+10	-1.00E+10	-1.00E+10
							41.8	-1.00E+10	-1.00E+10	-1.00E+10	-1.00E+10	-1.00E+10	-1.00E+10	-1.00E+10	-1.00E+10	-1.00E+10	-1.00E+10	-1.00E+10	-1.00E+10	-1.00E+10	-1.00E+10	-1.00E+10	-1.00E+10	-1.00E+10	-1.00E+10	-1.00E+10
							41.8	-1.00E+10	-1.00E+10	-1.00E+10	-1.00E+10	-1.00E+10	-1.00E+10	-1.00E+10	-1.00E+10	-1.00E+10	-1.00E+10	-1.00E+10	-1.00E+10	-1.00E+10	-1.00E+10	-1.00E+10	-1.00E+10	-1.00E+10	-1.00E+10	-1.00E+10
							41.8	-1.00E+10	-1.00E+10	-1.00E+10	-1.00E+10	-1.00E+10	-1.00E+10	-1.00E+10	-1.00E+10	-1.00E+10	-1.00E+10	-1.00E+10	-1.00E+10	-1.00E+10	-1.00E+10	-1.00E+10	-1.00E+10	-1.00E+10	-1.00E+10	-1.00E+10
							41.9	-1.00E+10	-1.00E+10	-1.00E+10	-1.00E+10	-1.00E+10	-1.00E+10	-1.00E+10	-1.00E+10	-1.00E+10	-1.00E+10	-1.00E+10	-1.00E+10	-1.00E+10	-1.00E+10	-1.00E+10	-1.00E+10	-1.00E+10	-1.00E+10	-1.00E+10
							41.9	-1.00E+10	-1.00E+10	-1.00E+10	-1.00E+10	-1.00E+10	-1.00E+10	-1.00E+10	-1.00E+10	-1.00E+10	-1.00E+10	-1.00E+10	-1.00E+10	-1.00E+10	-1.00E+10	-1.00E+10	-1.00E+10	-1.00E+10	-1.00E+10	-1.00E+10
							41.9	-1.00E+10	-1.00E+10	-1.00E+10	-1.00E+10	-1.00E+10	-1.00E+10	-1.00E+10	-1.00E+10	-1.00E+10	-1.00E+10	-1.00E+10	-1.00E+10	-1.00E+10	-1.00E+10	-1.00E+10	-1.00E+10	-1.00E+10	-1.00E+10	-1.00E+10
MR10-05	012_1	B	2010-09-05T23:16	192.002	70	48	0	31.6822	328.23	0.457	1.772	0.035	0.02	0.073	2166.9	1941.6	-1.00E+10	-1.00E+10	-1.00E+10	2.41	-1.00E+10	-1.00E+10	-1.00E+10	-1.00E+10	-1.00E+10	-1.00E+10
							4.7	31.6599	325.64	0.406	1.087	0.013	0.008	0.046	2166.9	1950.8	-1.00E+10	-1.00E+10	-1.00E+10	1.42	-1.00E+10	-1.00E+10	-1.00E+10	-1.00E+10	-1.00E+10	-1.00E+10
							4.8	-1.00E+10	-1.00E+10	-1.00E+10	-1.00E+10	-1.00E+10	-1.00E+10	-1.00E+10	-1.00E+10	-1.00E+10	-1.00E+10	-1.00E+10	-1.00E+10	-1.00E+10	-1.00E+10	-1.00E+10	-1.00E+10	-1.00E+10	-1.00E+10	-1.00E+10
							9.7	-1.00E+10	-1.00E+10	-1.00E+10	-1.00E+10	-1.00E+10	-1.00E+10	-1.00E+10	-1.00E+10	-1.00E+10	-1.00E+10	-1.00E+10	-1.00E+10	-1.00E+10	-1.00E+10	-1.00E+10	-1.00E+10	-1.00E+10	-1.00E+10	-1.00E+10
							9.7	-1.00E+10	-1.00E+10	-1.00E+10	-1.00E+10	-1.00E+10	-1.00E+10	-1.00E+10	-1.00E+10	-1.00E+10	-1.00E+10	-1.00E+10	-1.00E+10	-1.00E+10	-1.00E+10	-1.00E+10	-1.00E+10	-1.00E+10	-1.00E+10	-1.00E+10
							9.7	-1.00E+10	-1.00E+10	-1.00E+10	-1.00E+10	-1.00E+10	-1.00E+10	-1.00E+10	-1.00E+10	-1.00E+10	-1.00E+10	-1.00E+10	-1.00E+10	-1.00E+10	-1.00E+10	-1.00E+10	-1.00E+10	-1.00E+10	-1.00E+10	-1.00E+10
							9.7	31.7077	324.62	0.365	0.27	0.071	0.012	0.016	2171.3	1957.5	-1.00E+10	-1.00E+10	-1.00E+10	1.46	-1.00E+10	-1.00E+10	-1.00E+10	-1.00E+10	-1.00E+10	-1.00E+10
							9.7	-1.00E+10	-1.00E+10	-1.00E+10	-1.00E+10	-1.00E+10	-1.00E+10	-1.00E+10	-1.00E+10	-1.00E+10	-1.00E+10	-1.00E+10	-1.00E+10	-1.00E+10	-1.00E+10	-1.00E+10	-1.00E+10	-1.00E+10	-1.00E+10	-1.00E+10
							9.8	-1.00E+10	-1.00E+10	-1.00E+10	-1.00E+10	-1.00E+10	-1.00E+10	-1.00E+10	-1.00E+10	-1.00E+10	-1.00E+10	-1.00E+10	-1.00E+10	-1.00E+10	-1.00E+10	-1.00E+10	-1.00E+10	-1.00E+10	-1.00E+10	-1.00E+10
							9.8	-1.00E+10	-1.00E+10	-1.00E+10	-1.00E+10	-1.00E+10	-1.00E+10	-1.00E+10	-1.00E+10	-1.00E+10	-1.00E+10	-1.00E+10	-1.00E+10	-1.00E+10	-1.00E+10	-1.00E+10	-1.00E+10	-1.00E+10	-1.00E+10	-1.00E+10
							9.8	-1.00E+10	-1.00E+10	-1.00E+10	-1.00E+10	-1.00E+10	-1.00E+10	-1.00E+10	-1.00E+10	-1.00E+10	-1.00E+10	-1.00E+10	-1.00E+10	-1.00E+10	-1.00E+10	-1.00E+10	-1.00E+10	-1.00E+10	-1.00E+10	-1.00E+10
							13.6	-1.00E+10	-1.00E+10	-1.00E+10	-1.00E+10	-1.00E+10	-1.00E+10	-1.00E+10	-1.00E+10	-1.00E+10	-1.00E+10	-1.00E+10	-1.00E+10	-1.00E+10	-1.00E+10	-1.00E+10	-1.00E+10	-1.00E+10	-1.00E+10	-1.00E+10
							13.6	-1.00E+10	-1.00E+10	-1.00E+10	-1.00E+10	-1.00E+10	-1.00E+10	-1.00E+10	-1.00E+10	-1.00E+10	-1.00E+10	-1.00E+10	-1.00E+10	-1.00E+10	-1.00E+10	-1.00E+10	-1.00E+10	-1.00E+10	-1.00E+10	-1.00E+10
							13.6	-1.00E+10	-1.00E+10	-1.00E+10	-1.00E+10	-1.00E+10	-1.00E+10	-1.00E+10	-1.00E+10	-1.00E+10	-1.00E+10	-1.00E+10	-1.00E+10	-1.00E+10	-1.00E+10	-1.00E+10	-1.00E+10	-1.00E+10	-1.00E+10	-1.00E+10
							13.6	-1.00E+10	-1.00E+10	-1.00E+10	-1.00E+10	-1.00E+10	-1.00E+10	-1.00E+10	-1.00E+10	-1.00E+10	-1.00E+10	-1.00E+10	-1.00E+10	-1.00E+10	-1.00E+10	-1.00E+10	-1.00E+10	-1.00E+10	-1.00E+10	-1.00E+10
							13.6	-1.00E+10	-1.00E+10	-1.00E+10	-1.00E+10	-1.00E+10	-1.00E+10	-1.00E+10	-1.00E+10	-1.00E+10	-1.00E+10	-1.00E+10	-1.00E+10	-1.00E+10	-1.00E+10	-1.00E+10	-1.00E+10	-1.00E+10	-1.00E+10	-1.00E+10
							13.6	-1.00E+10	-1.00E+10	-1.00E+10	-1.00E+10	-1.00E+10	-1.00E+10	-1.00E+10	-1.00E+10	-1.00E+10	-1.00E+10	-1.00E+10	-1.00E+10	-1.00E+10	-1.00E+10	-1.00E+10	-1.00E+10	-1.00E+10	-1.00E+10	-1.00E+10
							13.6	-1.00E+10	-1.00E+10	-1.00E+10	-1.00E+10	-1.00E+10	-1.00E+10	-1.00E+10	-1.00E+10	-1.00E+10	-1.00E+10	-1.00E+10	-1.00E+10	-1.00E+10	-1.00E+10	-1.00E+10	-1.00E+10	-1.00E+10	-1.00E+10	-1.00E+10
							13.7	-1.00E+10	-1.00E+10	-1.00E+10	-1.00E+10	-1.00E+10	-1.00E+10	-1.00E+10	-1.00E+10	-1.00E+10	-1.00E+10	-1.00E+10	-1.00E+10	-1.00E+10	-1.00E+10	-1.00E+10	-1.00E+10	-1.00E+10	-1.00E+10	-1.00E+10
							13.7	-1.00E+10	-1.00E+10	-1.00E+10	-1.00E+10	-1.00E+10	-1.00E+10	-1.00E+10	-1.00E+10	-1.00E+10	-1.00E+10	-1.00E+10	-1.00E+10	-1.00E+10	-1.00E+10	-1.00E+10	-1.00E+10	-1.00E+10	-1.00E+10	-1.00E+10
							13.7	-1.00E+10	324.38	0.358	0.258	0.085	0.01	0.056	-1.00E+10	-1.00E+10	-1.00E+10	-1.00E+10	-1.00E+10	1.18	-1.00E+10	-1.00E+10	-1.00E+10	-1.00E+10	-1.00E+10	-1.00E+10
							19.9	-1.00E+10	-1.00E+10	-1.00E+10	-1.00E+10	-1.00E+10	-1.00E+10	-1.00E+10	-1.00E+10	-1.00E+10	-1.00E+10	-1.00E+10	-1.00E+10	-1.00E+10	-1.00E+10	-1.00E+10	-1.00E+10	-1.00E+10	-1.00E+10	-1.00E+10
							20	31.9609	310.43	0.54	1.26	0.334	0.028	0.397	2187.6	1992.9	-1.00E+10	-1.00E+10	-1.00E+10	1.48	-1.00E+10	-1.00E+10	-1.00E+10	-1.00E+10	-1.00E+10	-1.00E+10
							34.5	32.2794	280.43	1.433	9.675	3.707	0.142	4.154	2203.2	2076.5	-1.00E+10	-1.00E+10	-1.00E+10	0.6	-1.00E+10	-1.00E+10	-1.00E+10	-1.00E+10	-1.00E+10	-1.00E+10
							37.7	-1.00E+10	-1.00E+10	-1.00E+10	-1.00E+10	-1.00E+10	-1.00E+10	-1.00E+10	-1.00E+10	-1.00E+10	-1.00E+10	-1.00E+10	-1.00E+10	-1.00E+10	-1.00E+10	-1.00E+10	-1.00E+10	-1.00E+10	-1.00E+10	-1.00E+10
							37.7	-1.00E+10	-1.00E+10	-1.00E+10	-1.00E+10	-1.00E+10	-1.00E+10	-1.00E+10	-1.00E+10	-1.00E+10	-1.00E+10	-1.00E+10	-1.00E+10	-1.00E+10	-1.00E+10	-1.00E+10	-1.00E+10	-1.00E+10	-1.00E+10	-1.00E+10
							37.7	32.2763	280.65	1.444	9.673	3.671	0.142	4.133	2203.5	2079.6	-1.00E+10	-1.00E+10	-1.00E+10	0.65	-1.00E+10	-1.00E+10	-1.00E+10	-1.00E+10	-1.00E+10	-1.00E+10
							37.7	-1.00E+10	-1.00E+10	-1.00E+10	-1.00E+10	-1.00E+10	-1.00E+10	-1.00E+10	-1.00E+10	-1.00E+10	-1.00E+10	-1.00E+10	-1.00E+10	-1.00E+10	-1.00E+10	-1.00E+10	-1.00E+10	-1.00E+10	-1.00E+10	-1.00E+10
							37.8	-1.00E+10	-1.00E+10	-1.00E+10	-1.00E+10	-1.00E+10	-1.00E+10	-1.00E+10	-1.00E+10	-1.00E+10	-1.00E+10	-1.00E+10	-1.00E+10	-1.00E+10	-1.00E+10	-1.00E+10	-1.00E+10	-1.00E+10	-1.00E+10	-1.00E+10
MR10-05	013_1	B	2010-09-06T08:08	191.998	71	54	0	31.0176	324.4	0.37	0.522	0.072	0.019	0.062	2123.7	1911.6	-1.00E+10	-1.00E+10	-1.00E+10	0.82	-1.00E+10	-1.00E+10	-1.00E+10	-1.00E+10	-1.00E+10	-1.00E+10
							4.8	-1.00E+10	-1.00E+10	-1.00E+10	-1.00E+10	-1.00E+10	-1.00E+10	-1.00E+10	-1.00E+10	-1.00E+10	-1.00E+10	-1.00E+10	-1.00E+10	-1.00E+10	-1.00E+10	-1.00E+10	-1.00E+10	-1.00E+10	-1.00E+10	-1.00E+10
							4.8	31.0358	325.17	0.373	0.342	0.07	0.014	0.072	2125.8	1911.9	-1.00E+10	-1.00E+10	-1.00E+10	0.66	-1.00E+10	-1.00E+10	-1.00E+10	-1.00E+10	-1.00E+10	-1.00E+10
							9.7	-1.00E+10	-1.00E+10	-1.00E+10	-1.00E+10	-1.00E+10	-1.00E+10	-1.00E+10	-1.00E+10	-1.00E+10	-1.00E+10	-1.00E+10	-1.00E+10	-1.00E+10	-1.00E+10	-1.00E+10	-1.00E+10	-1.00E+10	-1.00E+10	-1.00E+10
							9.7	31.6879	325.72	0.667	2.744	0.824	0.044	0.938	2169.3	1975.2	-1.00E+10	-1.00E+10	-1.00E+10	0.79	-1.00E+10	-1.00E+10	-1.00E+10	-1.00E+10	-1.00E+10	-1.00E+10
							20.1	32.3222	284.42	1.498	10.636	4.33	0.168	4.488	2207.4	2089.3	-1.00E+10	-1.00E+10	-1.00E+10	0.29	-1.00E+10	-1.00E+10	-1.00E+10	-1.00E+10	-1.00E+10	-1.00E+10
							20.3	-1.00E+10	-1.00E+10	-1.00E+10	-1.00E+10	-1.00E+10	-1.00E+10	-1.00E+10	-1.00E+10	-1.00E+10	-1.00E+10	-1.00E+10	-1.00E+10	-1.00E+10	-1.00E+10	-1.00E+10	-1.00E+10	-1.00E+10	-1.00E+10	-1.00E+10
							29.5	-1.00E+10	-1.00E+10	-1.00E+10	-1.00E+10	-1.00E+10	-1.00E+10	-1.00E+10	-1.00E+10	-1.00E+10	-1.00E+10	-1.00E+10	-1.00E+10	-1.00E+10	-1.00E+10	-1.00E+10	-1.00E+10	-1.00E+10	-1.00E+10	-1.00E+10
							29.5	-1.00E+10	320.76	1.394	4.493	4.117	0.182	2.23	-1.00E+10	-1.00E+10	-1.00E+10	-1.00E+10	-1.00E+10	2.13	-1.00E+10	-1.00E+10	-1.00E+10	-1.00E+10	-1.00E+10	-1.00E+10
							34.5	32.4568	310.91	1.453	4.405	3.712	0.187	2.675	2223.5	2147.3	-1.00E+10	-1.00E+10	-1.00E+10	1.73	-1.00E+10	-1.00E+10	-1.00E+10	-1.00E+10	-1.00E+10	-1.00E+10
							34.5	-1.00E+10	-1.00E+10	-1.00E+10	-1.00E+10	-1.00E+10	-1.00E+10	-1.00E+10	-1.00E+10	-1.00E+10	-1.00E+10	-1.00E+10	-1.00E+10	-1.00E+10	-1.00E+10	-1.00E+10	-1.00E+10	-1.00E+10	-1.00E+10	-1.00E+10
							42.9	-1.00E+10	-1.00E+10	-1.00E+10	-1.00E+10	-1.00E+10	-1.00E+10	-1.00E+10	-1.00E+10	-1.00E+10	-1.00E+10	-1.00E+10	-1.00E+10	-1.00E+10	-1.00E+10	-1.00E+10	-1.00E+10	-1.00E+10	-1.00E+10	-1.00E+10
							43	32.4689	309.84	1.464	3.892	3.269	0.186	2.873	2224.9	2155.2	-1.00E+10	-1.00E+10	-1.00E+10	1.71	-1.00E+10	-1.00E+10	-1.00E+10	-1.00E+10	-1.00E+10	-1.00E+10
MR10-05	014_1	B	2010-09-06T14:07	192.004	72.001	50	0	30.8496	330.57	0.255	0.349	0.188	0.014	0.098	2112.2	1887.5	-1.00E+10	-1.00E+10	-1.00E+10	2.09	-1.00E+10	-1.00E+10	-1.00E+10	-1.00E+10	-1.00E+10	-1.00E+10
							5.3	31.0492	337.51	0.202	0.264	0.079	0.018	0.147	2126.2	1892.5	-1.00E+10	-1.00E+10	-1.00E+10	2.61	-1.00E+10	-1.00E+10	-1.00E+10	-1.00E+10	-1.00E+10	-1.00E+10
							5.4	-1.00E+10	-1.00E+10	-1.00E+10	-1.00E+10	-1.00E+10	-1.00E+10	-1.00E+10	-1.00E+10	-1.00E+10	-1.00E+10	-1.00E+10	-1.00E+10	-1.00E+10	-1.00E+10	-1.00E+10	-1.00E+10	-1.00E+10	-1.00E+10	-1.00E+10
							9.9	-1.00E+10	-1.00E+10	-1.00E+10	-1.00E+10	-1.00E+10	-1.00E+10	-1.00E+10	-1.00E+10	-1.00E+10	-1.00E+10	-1.00E+10	-1.00E+10	-1.00E+10	-1.00E+10	-1.00E+10	-1.00E+10	-1.00E+10	-1.00E+10	-1.00E+10
							10	31.5172	346.76	0.176	0.173	0.016	0.02	0.156	2158.8	1905.3	-1.00E+10	-1.00E+10	-1.00E+10	3.18	-1.00E+10	-1.00E+10	-1.00E+10	-1.00E+10	-1.00E+10	-1.00E+10
							19.8	-1.00E+10	-1.00E+10	-1.00E+10	-1.00E+10	-1.00E+10	-1.00E+10	-1.00E+10	-1.00E+10	-1.00E+10	-1.00E+10	-1.00E+10	-1.00E+10	-1.00E+10	-1.00E+10	-1.00E+10	-1.00E+10	-1.00E+10	-1.00E+10	-1.00E+10
							19.8	31.8094	339.17	0.245	0.332	0.093	0.018	0.193	2178.7	1934.8	-1.00E+10	-1.00E+10	-1.00E+10	1.76	-1.00E+10	-1.00E+10	-1.00E+10	-1.00E+10	-1.00E+10	-1.00E+10
							23.9	-1.00E+10	-1.00E+10	-1.00E+10	-1.00E+10	-1.00E+10	-1.00E+10	-1.00E+10	-1.00E+10	-1.00E+10	-1.00E+10	-1.00E+10	-1.00E+10	-1.00E+10	-1.00E+10	-1.00E+10	-1.00E+10	-1.00E+10	-1.00E+10	-1.00E+10
							24	-1.00E+10	341.92	0.644	1.476	0.156	0.018	0.278	-1.00E+10	-1.00E+10	-1.00E+10	-1.00E+10	-1.00E+10	3.1	-1.00E+10	-1.00E+10	-1.00E+10	-1.00E+10	-1.00E+10	-1.00E+10
							34.9	32.5486	314.31	1.584	4.093	6.812	0.138	4.339	2226.9	2129.2	-1.00E+10	-1.00E+10	-1.00E+10	0.96	-1.00E+10	-1.00E+10	-1.00E+10	-1.00E+10	-1.00E+10	-1.00E+10
							34.9	-1.00E+10	-1.00E+10	-1.00E+10	-1.00E+10	-1.00E+10	-1.00E+10	-1.00E+10	-1.00E+10	-1.00E+10	-1.00E+10	-1.00E+10	-1.00E+10	-1.00E+10	-1.00E+10	-1.00E+10	-1.00E+10	-1.00E+10	-1.00E+10	-1.00E+10
							39.6	32.5361	322.26	1.522	4.542	5.88	0.12	3.752	2226.3	2121.1	-1.00E+10	-1.00E+10	-1.00E+10	0.89	-1.00E+10	-1.00E+10	-1.00E+10	-1.00E+10	-1.00E+10	-1.00E+10
							39.7	-1.00E+10	-1.00E+10	-1.00E+10	-1.00E+10	-1.00E+10	-1.00E+10	-1.00E+10	-1.00E+10	-1.00E+10	-1.00E+10	-1.00E+10	-1.00E+10	-1.00E+10	-1.00E+10	-1.00E+10	-1.00E+10	-1.00E+10	-1.00E+10	-1.00E+10
MR10-05	015_1	B	2010-09-06T19:51	191.999	73	64	0	29.9105	342.53	0.514	2.333	0.062	0.011	0.143	2053	1867.4	-1.00E+10	-1.00E+10	-1.00E+10	0.25	-1.00E+10	-1.00E+10	-1.00E+10	-1.00E+10	-1.00E+10	-1.00E+10
							4.8	-1.00E+10	-1.00E+10	-1.00E+10	-1.00E+10	-1.00E+10	-1.00E+10	-1.00E+10	-1.00E+10	-1.00E+10	-1.00E+10	-1.00E+10	-1.00E+10	-1.00E+10	-1.00E+10	-1.00E+10	-1.00E+10	-1.00E+10	-1.00E+10	-1.00E+10
							4.8	29.9753	342.77	0.486	2.219	0.064	0.012	0.044	2057.6	1871.1	-1.00E+10	-1.00E+10	-1.00E+10	0.24	-1.00E+10	-1.00E+10	-1.00E+10	-1.00E+10	-1.00E+10	-1.00E+10
							9.6	30.6348	375.87	0.545	3.525	0.032	0.01	0.064	2108.5	1915.4	-1.00E+10	-1.00E+10	-1.00E+10	0.35	-1.00E+10	-1.00E+10	-1.00E+10	-1.00E+10	-1.00E+10	-1.00E+10
							19.7	31.7388	466.51	0.811	9.974	0.101	0.02	0.073	2201	2015.5	-1.00E+10	-1.00E+10	-1.00E+10	0.51	-1.00E+10	-1.00E+10	-1.00E+10	-1.00E+10	-1.00E+10	-1.00E+10
							29.4	-1.00E+10	-1.00E+10	-1.00E+10	-1.00E+10	-1.00E+10	-1.00E+10	-1.00E+10	-1.00E+10	-1.00E+10	-1.00E+10	-1.00E+10	-1.00E+10	-1.00E+10	-1.00E+10	-1.00E+10	-1.00E+10	-1.00E+10	-1.00E+10	-1.00E+10
							29.5	-1.00E+10	393.36	1.231	17.514	4.537	0.046	0.107	-1.00E+10	-1.00E+10	-1.00E+10	-1.00E+10	-1.00E+10	3.84	-1.00E+10	-1.00E+10	-1.00E+10	-1.00E+10	-1.00E+10	-1.00E+10
							34.2	-1.00E+10	-1.00E+10	-1.00E+10	-1.00E+10	-1.00E+10	-1.00E+10	-1.00E+10	-1.00E+10	-1.00E+10	-1.00E+10	-1.00E+10	-1.00E+10	-1.00E+10	-1.00E+10	-1.00E+10	-1.00E+10	-1.00E+10	-1.00E+10	-1.00E+10
							34.3	32.6037	324.57	1.744	22.845	11.255	0.058	0.896	2243.7	2186.3	-1.00E+10	-1.00E+10	-1.00E+10	7.44	-1.00E+10	-1.00E+10	-1.00E+10	-1.00E+10	-1.00E+10	-1.00E+10
							34.3	-1.00E+10	-1.00E+10	-1.00E+10	-1.00E+10	-1.00E+10	-1.00E+10	-1.00E+10	-1.00E+10	-1.00E+10	-1.00E+10	-1.00E+10	-1.00E+10	-1.00E+10	-1.00E+10	-1.00E+10	-1.00E+10	-1.00E+10	-1.00E+10	-1.00E+10
							49.3	-1.00E+10	-1.00E+10	-1.00E+10	-1.00E+10	-1.00E+10	-1.00E+10	-1.00E+10	-1.00E+10	-1.00E+10	-1.00E+10	-1.00E+10	-1.00E+10	-1.00E+10	-1.00E+10	-1.00E+10	-1.00E+10	-1.00E+10	-1.00E+10	-1.00E+10
							49.3	32.8725	251.62	2.233	46.262	15.573	0.102	3.257	2258.5	2262.3	-1.00E+10	-1.00E+10	-1.00E+10	1.01	-1.00E+10	-1.00E+10	-1.00E+10	-1.00E+10	-1.00E+10	-1.00E+10
							53.5	-1.00E+10	-1.00E+10	-1.00E+10	-1.00E+10	-1.00E+10	-1.00E+10	-1.00E+10	-1.00E+10	-1.00E+10	-1.00E+10	-1.00E+10	-1.00E+10	-1.00E+10	-1.00E+10	-1.00E+10	-1.00E+10	-1.00E+10	-1.00E+10	-1.00E+10
							53.5	32.8606	255.97	2.24	45.698	15.889	0.092	3.045	2255.9	2253.3	-1.00E+10	-1.00E+10	-1.00E+10	0.98	-1.00E+10	-1.00E+10	-1.00E+10	-1.00E+10	-1.00E+10	-1.00E+10
MR10-05	016_1	B	2010-09-07T02:03	191.996	74.001	204	0	28.2536	354.2	0.609	2.527	0.121	0.007	0.077	1985.7	1869.1	-1.00E+10	-1.00E+10	-1.00E+10	0.11	-1.00E+10	-1.00E+10	-1.00E+10	-1.00E+10	-1.00E+10	-1.00E+10
							5.2	-1.00E+10	-1.00E+10	-1.00E+10	-1.00E+10	-1.00E+10	-1.00E+10	-1.00E+10	-1.00E+10	-1.00E+10	-1.00E+10	-1.00E+10	-1.00E+10	-1.00E+10	-1.00E+10	-1.00E+10	-1.00E+10	-1.00E+10	-1.00E+10	-1.00E+10
							5.2	28.1582	353.8	0.586	2.493	0.029	0.006	0.035	1980.6	1864.4	-1.00E+10	-1.00E+10	-1.00E+10	0.1	-1.00E+10	-1.00E+10	-1.00E+10	-1.00E+10	-1.00E+10	-1.00E+10
							10.4	29.6244	352.73	0.6	2.549	0.027	0.009	0.091	2070.3	1920.3	-1.00E+10	-1.00E+10	-1.00E+10	0.15	-1.00E+10	-1.00E+10	-1.00E+10	-1.00E+10	-1.00E+10	-1.00E+10
							10.5	-1.00E+10	-1.00E+10	-1.00E+10	-1.00E+10	-1.00E+10	-1.00E+10	-1.00E+10	-1.00E+10	-1.00E+10	-1.00E+10	-1.00E+10	-1.00E+10	-1.00E+10	-1.00E+10	-1.00E+10	-1.00E+10	-1.00E+10	-1.00E+10	-1.00E+10
							19.9	30.8511	369.41	0.689	3.054	0.041	0.011	0.043	2153	1993.4	-1.00E+10	-1.00E+10	-1.00E+10	0.25	-1.00E+10	-1.00E+10	-1.00E+10	-1.00E+10	-1.00E+10	-1.00E+10
							19.9	-1.00E+10	-1.00E+10	-1.00E+10	-1.00E+10	-1.00E+10	-1.00E+10	-1.00E+10	-1.00E+10	-1.00E+10	-1.00E+10	-1.00E+10	-1.00E+10	-1.00E+10	-1.00E+10	-1.00E+10	-1.00E+10	-1.00E+10	-1.00E+10	-1.00E+10
							34.6	31.2854	368.63	0.963	7.084	1.663	0.33	0.073	2194.9	2072	-1.00E+10	-1.00E+10	-1.00E+10	0.27	-1.00E+10	-1.00E+10	-1.00E+10	-1.00E+10	-1.00E+10	-1.00E+10
							34.7	-1.00E+10	-1.00E+10	-1.00E+10	-1.00E+10	-1.00E+10	-1.00E+10	-1.00E+10	-1.00E+10	-1.00E+10	-1.00E+10	-1.00E+10	-1.00E+10	-1.00E+10	-1.00E+10	-1.00E+10	-1.00E+10	-1.00E+10	-1.00E+10	-1.00E+10
							40.3	-1.00E+10	349.58	1.127	10.258	4.354	0.194	0.175	-1.00E+10	-1.00E+10	-1.00E+10	-1.00E+10	-1.00E+10	0.41	-1.00E+10	-1.00E+10	-1.00E+10	-1.00E+10	-1.00E+10	-1.00E+10
							40.3	-1.00E+10	-1.00E+10	-1.00E+10	-1.00E+10	-1.00E+10	-1.00E+10	-1.00E+10	-1.00E+10	-1.00E+10	-1.00E+10	-1.00E+10	-1.00E+10	-1.00E+10	-1.00E+10	-1.00E+10	-1.00E+10	-1.00E+10	-1.00E+10	-1.00E+10
							49.6	-1.00E+10	-1.00E+10	-1.00E+10	-1.00E+10	-1.00E+10	-1.00E+10	-1.00E+10	-1.00E+10	-1.00E+10	-1.00E+10	-1.00E+10	-1.00E+10	-1.00E+10	-1.00E+10	-1.00E+10	-1.00E+10	-1.00E+10	-1.00E+10	-1.00E+10
							49.7	32.0579	328.39	1.19	12.377	5.763	0.08	0.385	2225.8	2102.3	-1.00E+10	-1.00E+10	-1.00E+10	0.16	-1.00E+10	-1.00E+10	-1.00E+10	-1.00E+10	-1.00E+10	-1.00E+10
							74.1	-1.00E+10	312.83	1.488	20.047	9.661	0.079	0.234	2241.1	2153	-1.00E+10	-1.00E+10	-1.00E+10	0.04	-1.00E+10	-1.00E+10	-1.00E+10	-1.00E+10	-1.00E+10	-1.00E+10
							99	-1.00E+10	-1.00E+10	-1.00E+10	-1.00E+10	-1.00E+10	-1.00E+10	-1.00E+10	-1.00E+10	-1.00E+10	-1.00E+10	-1.00E+10	-1.00E+10	-1.00E+10	-1.00E+10	-1.00E+10	-1.00E+10	-1.00E+10	-1.00E+10	-1.00E+10
							99	32.727	286.79	1.819	29.487	14.067	0.042	0.046	2251.4	2201.8	-1.00E+10	-1.00E+10	-1.00E+10	0.02	-1.00E+10	-1.00E+10	-1.00E+10	-1.00E+10	-1.00E+10	-1.00E+10
							123.6	-1.00E+10	-1.00E+10	-1.00E+10	-1.00E+10	-1.00E+10	-1.00E+10	-1.00E+10	-1.00E+10	-1.00E+10	-1.00E+10	-1.00E+10	-1.00E+10	-1.00E+10	-1.00E+10	-1.00E+10	-1.00E+10	-1.00E+10	-1.00E+10	-1.00E+10
							123.7	-1.00E+10	284.28	1.828	31.553	13.314	0.102	1.413	2283.9	2242.3	-1.00E+10	-1.00E+10	-1.00E+10	-1.00E+10	-1.00E+10	-1.00E+10	-1.00E+10	-1.00E+10	-1.00E+10	-1.00E+10
							148.5	-1.00E+10	-1.00E+10	-1.00E+10	-1.00E+10	-1.00E+10	-1.00E+10	-1.00E+10	-1.00E+10	-1.00E+10	-1.00E+10	-1.00E+10	-1.00E+10	-1.00E+10	-1.00E+10	-1.00E+10	-1.00E+10	-1.00E+10	-1.00E+10	-1.00E+10
							148.5	33.8877	269.55	1.509	25.913	14.247	0.094	0.107	2284.3	2213.4	-1.00E+10	-1.00E+10	-1.00E+10	0.03	-1.00E+10	-1.00E+10	-1.00E+10	-1.00E+10	-1.00E+10	-1.00E+10
							173.3	-1.00E+10	-1.00E+10	-1.00E+10	-1.00E+10	-1.00E+10	-1.00E+10	-1.00E+10	-1.00E+10	-1.00E+10	-1.00E+10	-1.00E+10	-1.00E+10	-1.00E+10	-1.00E+10	-1.00E+10	-1.00E+10	-1.00E+10	-1.00E+10	-1.00E+10
							173.3	34.4944	268.67	1.132	16.043	13.665	0.023	0.037	2289.2	2185.6	-1.00E+10	-1.00E+10	-1.00E+10	0.02	-1.00E+10	-1.00E+10	-1.00E+10	-1.00E+10	-1.00E+10	-1.00E+10
							185.3	34.5424	268.01	1.118	15.794	13.643	0.029	0.042	2288.7	2184.9	-1.00E+10	-1.00E+10	-1.00E+10	0.02	-1.00E+10	-1.00E+10	-1.00E+10	-1.00E+10	-1.00E+10	-1.00E+10
MR10-05	017_1	B	2010-09-07T08:43	191.993	74.998	170	0	27.0373	366.99	0.662	2.884	0.194	0.009	0.073	1918.2	1835.3	-1.00E+10	-1.00E+10	-1.00E+10	0.08	-1.00E+10	-1.00E+10	-1.00E+10	-1.00E+10	-1.00E+10	-1.00E+10
							5.3	27.0858	367.45	0.645	2.923	0.03	0.008	0.046	1920.6	1836.7	-1.00E+10	-1.00E+10	-1.00E+10	0.08	-1.00E+10	-1.00E+10	-1.00E+10	-1.00E+10	-1.00E+10	-1.00E+10
							5.5	-1.00E+10	-1.00E+10	-1.00E+10	-1.00E+10	-1.00E+10	-1.00E+10	-1.00E+10	-1.00E+10	-1.00E+10	-1.00E+10	-1.00E+10	-1.00E+10	-1.00E+10	-1.00E+10	-1.00E+10	-1.00E+10	-1.00E+10	-1.00E+10	-1.00E+10
							9.8	-1.00E+10	-1.00E+10	-1.00E+10	-1.00E+10	-1.00E+10	-1.00E+10	-1.00E+10	-1.00E+10	-1.00E+10	-1.00E+10	-1.00E+10	-1.00E+10	-1.00E+10	-1.00E+10	-1.00E+10	-1.00E+10	-1.00E+10	-1.00E+10	-1.00E+10
							9.8	27.5093	374.94	0.652	2.948	0.03	0.007	0.042	1949.2	1856.8	-1.00E+10	-1.00E+10	-1.00E+10	0.09	-1.00E+10	-1.00E+10	-1.00E+10	-1.00E+10	-1.00E+10	-1.00E+10
							19.7	28.8812	397.92	0.694	3.339	0.042	0.009	0.058	2051.6	1940.7	-1.00E+10	-1.00E+10	-1.00E+10	0.09	-1.00E+10	-1.00E+10	-1.00E+10	-1.00E+10	-1.00E+10	-1.00E+10
							19.8	-1.00E+10	-1.00E+10	-1.00E+10	-1.00E+10	-1.00E+10	-1.00E+10	-1.00E+10	-1.00E+10	-1.00E+10	-1.00E+10	-1.00E+10	-1.00E+10	-1.00E+10	-1.00E+10	-1.00E+10	-1.00E+10	-1.00E+10	-1.00E+10	-1.00E+10
							35	30.7825	396.94	0.809	4.564	0.148	0.063	0.065	2172.1	2047.5	-1.00E+10	-1.00E+10	-1.00E+10	0.24	-1.00E+10	-1.00E+10	-1.00E+10	-1.00E+10	-1.00E+10	-1.00E+10
							35.1	-1.00E+10	-1.00E+10	-1.00E+10	-1.00E+10	-1.00E+10	-1.00E+10	-1.00E+10	-1.00E+10	-1.00E+10	-1.00E+10	-1.00E+10	-1.00E+10	-1.00E+10	-1.00E+10	-1.00E+10	-1.00E+10	-1.00E+10	-1.00E+10	-1.00E+10
							49.4	-1.00E+10	-1.00E+10	-1.00E+10	-1.00E+10	-1.00E+10	-1.00E+10	-1.00E+10	-1.00E+10	-1.00E+10	-1.00E+10	-1.00E+10	-1.00E+10	-1.00E+10	-1.00E+10	-1.00E+10	-1.00E+10	-1.00E+10	-1.00E+10	-1.00E+10
							49.4	31.5379	357.58	1.081	9.353	3.802	0.116	0.065	2206.4	2094.3	-1.00E+10	-1.00E+10	-1.00E+10	0.47	-1.00E+10	-1.00E+10	-1.00E+10	-1.00E+10	-1.00E+10	-1.00E+10
							49.5	-1.00E+10	363.09	1.018	8.498	2.998	0.181	0.067	-1.00E+10	-1.00E+10	-1.00E+10	-1.00E+10	-1.00E+10	0.51	-1.00E+10	-1.00E+10	-1.00E+10	-1.00E+10	-1.00E+10	-1.00E+10
							49.5	-1.00E+10	-1.00E+10	-1.00E+10	-1.00E+10	-1.00E+10	-1.00E+10	-1.00E+10	-1.00E+10	-1.00E+10	-1.00E+10	-1.00E+10	-1.00E+10	-1.00E+10	-1.00E+10	-1.00E+10	-1.00E+10	-1.00E+10	-1.00E+10	-1.00E+10
							74.1	-1.00E+10	319.63	1.505	19.096	9.609	0.021	0.022	2220.7	2141	-1.00E+10	-1.00E+10	-1.00E+10	0.07	-1.00E+10	-1.00E+10	-1.00E+10	-1.00E+10	-1.00E+10	-1.00E+10
							74.2	-1.00E+10	-1.00E+10	-1.00E+10	-1.00E+10	-1.00E+10	-1.00E+10	-1.00E+10	-1.00E+10	-1.00E+10	-1.00E+10	-1.00E+10	-1.00E+10	-1.00E+10	-1.00E+10	-1.00E+10	-1.00E+10	-1.00E+10	-1.00E+10	-1.00E+10
							98.8	-1.00E+10	-1.00E+10	-1.00E+10	-1.00E+10	-1.00E+10	-1.00E+10	-1.00E+10	-1.00E+10	-1.00E+10	-1.00E+10	-1.00E+10	-1.00E+10	-1.00E+10	-1.00E+10	-1.00E+10	-1.00E+10	-1.00E+10	-1.00E+10	-1.00E+10
							98.8	32.4519	299.09	1.741	25.715	12.747	0.016	0.025	2234.7	2174.5	-1.00E+10	-1.00E+10	-1.00E+10	0.02	-1.00E+10	-1.00E+10	-1.00E+10	-1.00E+10	-1.00E+10	-1.00E+10
							123.8	-1.00E+10	-1.00E+10	-1.00E+10	-1.00E+10	-1.00E+10	-1.00E+10	-1.00E+10	-1.00E+10	-1.00E+10	-1.00E+10	-1.00E+10	-1.00E+10	-1.00E+10	-1.00E+10	-1.00E+10	-1.00E+10	-1.00E+10	-1.00E+10	-1.00E+10
							123.8	-1.00E+10	281.98	1.866	30.946	14.853	0.014	0.041	2250.6	2205.4	-1.00E+10	-1.00E+10	-1.00E+10	-1.00E+10	-1.00E+10	-1.00E+10	-1.00E+10	-1.00E+10	-1.00E+10	-1.00E+10
							148.5	-1.00E+10	-1.00E+10	-1.00E+10	-1.00E+10	-1.00E+10	-1.00E+10	-1.00E+10	-1.00E+10	-1.00E+10	-1.00E+10	-1.00E+10	-1.00E+10	-1.00E+10	-1.00E+10	-1.00E+10	-1.00E+10	-1.00E+10	-1.00E+10	-1.00E+10
							148.6	-1.00E+10	276.86	1.798	32.435	15.309	0.017	0.039	2268.4	2219.1	-1.00E+10	-1.00E+10	-1.00E+10	0.02	-1.00E+10	-1.00E+10	-1.00E+10	-1.00E+10	-1.00E+10	-1.00E+10
							156.1	-1.00E+10	-1.00E+10	-1.00E+10	-1.00E+10	-1.00E+10	-1.00E+10	-1.00E+10	-1.00E+10	-1.00E+10	-1.00E+10	-1.00E+10	-1.00E+10	-1.00E+10	-1.00E+10	-1.00E+10	-1.00E+10	-1.00E+10	-1.00E+10	-1.00E+10
							156.2	33.2687	274.41	1.77	31.958	15.254	0.023	0.026	2270.1	2219.7	-1.00E+10	-1.00E+10	-1.00E+10	-1.00E+10	-1.00E+10	-1.00E+10	-1.00E+10	-1.00E+10	-1.00E+10	-1.00E+10
MR10-05	018_1	B	2010-09-07T17:26	189.063	74.602	227	0	-1.00E+10	-1.00E+10	-1.00E+10	-1.00E+10	-1.00E+10	-1.00E+10	-1.00E+10	-1.00E+10	-1.00E+10	-1.00E+10	-1.00E+10	-1.00E+10	-1.00E+10	-1.00E+10	-1.00E+10	-1.00E+10	-1.00E+10	-1.00E+10	-1.00E+10
							98.8	-1.00E+10	-1.00E+10	-1.00E+10	-1.00E+10	-1.00E+10	-1.00E+10	-1.00E+10	-1.00E+10	-1.00E+10	-1.00E+10	-1.00E+10	-1.00E+10	-1.00E+10	-1.00E+10	-1.00E+10	-1.00E+10	-1.00E+10	-1.00E+10	-1.00E+10
							98.8	-1.00E+10	-1.00E+10	-1.00E+10	-1.00E+10	-1.00E+10	-1.00E+10	-1.00E+10	-1.00E+10	-1.00E+10	-1.00E+10	-1.00E+10	-1.00E+10	-1.00E+10	-1.00E+10	-1.00E+10	-1.00E+10	-1.00E+10	-1.00E+10	-1.00E+10
							98.8	-1.00E+10	-1.00E+10	-1.00E+10	-1.00E+10	-1.00E+10	-1.00E+10	-1.00E+10	-1.00E+10	-1.00E+10	-1.00E+10	-1.00E+10	-1.00E+10	-1.00E+10	-1.00E+10	-1.00E+10	-1.00E+10	-1.00E+10	-1.00E+10	-1.00E+10
							98.8	-1.00E+10	-1.00E+10	-1.00E+10	-1.00E+10	-1.00E+10	-1.00E+10	-1.00E+10	-1.00E+10	-1.00E+10	-1.00E+10	-1.00E+10	-1.00E+10	-1.00E+10	-1.00E+10	-1.00E+10	-1.00E+10	-1.00E+10	-1.00E+10	-1.00E+10
							98.8	-1.00E+10	-1.00E+10	-1.00E+10	-1.00E+10	-1.00E+10	-1.00E+10	-1.00E+10	-1.00E+10	-1.00E+10	-1.00E+10	-1.00E+10	-1.00E+10	-1.00E+10	-1.00E+10	-1.00E+10	-1.00E+10	-1.00E+10	-1.00E+10	-1.00E+10
							98.8	-1.00E+10	-1.00E+10	-1.00E+10	-1.00E+10	-1.00E+10	-1.00E+10	-1.00E+10	-1.00E+10	-1.00E+10	-1.00E+10	-1.00E+10	-1.00E+10	-1.00E+10	-1.00E+10	-1.00E+10	-1.00E+10	-1.00E+10	-1.00E+10	-1.00E+10
							98.8	-1.00E+10	-1.00E+10	-1.00E+10	-1.00E+10	-1.00E+10	-1.00E+10	-1.00E+10	-1.00E+10	-1.00E+10	-1.00E+10	-1.00E+10	-1.00E+10	-1.00E+10	-1.00E+10	-1.00E+10	-1.00E+10	-1.00E+10	-1.00E+10	-1.00E+10
							98.8	-1.00E+10	-1.00E+10	-1.00E+10	-1.00E+10	-1.00E+10	-1.00E+10	-1.00E+10	-1.00E+10	-1.00E+10	-1.00E+10	-1.00E+10	-1.00E+10	-1.00E+10	-1.00E+10	-1.00E+10	-1.00E+10	-1.00E+10	-1.00E+10	-1.00E+10
							98.8	-1.00E+10	-1.00E+10	-1.00E+10	-1.00E+10	-1.00E+10	-1.00E+10	-1.00E+10	-1.00E+10	-1.00E+10	-1.00E+10	-1.00E+10	-1.00E+10	-1.00E+10	-1.00E+10	-1.00E+10	-1.00E+10	-1.00E+10	-1.00E+10	-1.00E+10
							98.8	-1.00E+10	-1.00E+10	-1.00E+10	-1.00E+10	-1.00E+10	-1.00E+10	-1.00E+10	-1.00E+10	-1.00E+10	-1.00E+10	-1.00E+10	-1.00E+10	-1.00E+10	-1.00E+10	-1.00E+10	-1.00E+10	-1.00E+10	-1.00E+10	-1.00E+10
							98.9	-1.00E+10	-1.00E+10	-1.00E+10	-1.00E+10	-1.00E+10	-1.00E+10	-1.00E+10	-1.00E+10	-1.00E+10	-1.00E+10	-1.00E+10	-1.00E+10	-1.00E+10	-1.00E+10	-1.00E+10	-1.00E+10	-1.00E+10	-1.00E+10	-1.00E+10
							98.9	-1.00E+10	-1.00E+10	-1.00E+10	-1.00E+10	-1.00E+10	-1.00E+10	-1.00E+10	-1.00E+10	-1.00E+10	-1.00E+10	-1.00E+10	-1.00E+10	-1.00E+10	-1.00E+10	-1.00E+10	-1.00E+10	-1.00E+10	-1.00E+10	-1.00E+10
							98.9	-1.00E+10	-1.00E+10	-1.00E+10	-1.00E+10	-1.00E+10	-1.00E+10	-1.00E+10	-1.00E+10	-1.00E+10	-1.00E+10	-1.00E+10	-1.00E+10	-1.00E+10	-1.00E+10	-1.00E+10	-1.00E+10	-1.00E+10	-1.00E+10	-1.00E+10
							98.9	-1.00E+10	-1.00E+10	-1.00E+10	-1.00E+10	-1.00E+10	-1.00E+10	-1.00E+10	-1.00E+10	-1.00E+10	-1.00E+10	-1.00E+10	-1.00E+10	-1.00E+10	-1.00E+10	-1.00E+10	-1.00E+10	-1.00E+10	-1.00E+10	-1.00E+10
							98.9	-1.00E+10	-1.00E+10	-1.00E+10	-1.00E+10	-1.00E+10	-1.00E+10	-1.00E+10	-1.00E+10	-1.00E+10	-1.00E+10	-1.00E+10	-1.00E+10	-1.00E+10	-1.00E+10	-1.00E+10	-1.00E+10	-1.00E+10	-1.00E+10	-1.00E+10
							98.9	-1.00E+10	-1.00E+10	-1.00E+10	-1.00E+10	-1.00E+10	-1.00E+10	-1.00E+10	-1.00E+10	-1.00E+10	-1.00E+10	-1.00E+10	-1.00E+10	-1.00E+10	-1.00E+10	-1.00E+10	-1.00E+10	-1.00E+10	-1.00E+10	-1.00E+10
							98.9	-1.00E+10	-1.00E+10	-1.00E+10	-1.00E+10	-1.00E+10	-1.00E+10	-1.00E+10	-1.00E+10	-1.00E+10	-1.00E+10	-1.00E+10	-1.00E+10	-1.00E+10	-1.00E+10	-1.00E+10	-1.00E+10	-1.00E+10	-1.00E+10	-1.00E+10
							98.9	-1.00E+10	-1.00E+10	-1.00E+10	-1.00E+10	-1.00E+10	-1.00E+10	-1.00E+10	-1.00E+10	-1.00E+10	-1.00E+10	-1.00E+10	-1.00E+10	-1.00E+10	-1.00E+10	-1.00E+10	-1.00E+10	-1.00E+10	-1.00E+10	-1.00E+10
							197.9	-1.00E+10	-1.00E+10	-1.00E+10	-1.00E+10	-1.00E+10	-1.00E+10	-1.00E+10	-1.00E+10	-1.00E+10	-1.00E+10	-1.00E+10	-1.00E+10	-1.00E+10	-1.00E+10	-1.00E+10	-1.00E+10	-1.00E+10	-1.00E+10	-1.00E+10
							197.9	-1.00E+10	-1.00E+10	-1.00E+10	-1.00E+10	-1.00E+10	-1.00E+10	-1.00E+10	-1.00E+10	-1.00E+10	-1.00E+10	-1.00E+10	-1.00E+10	-1.00E+10	-1.00E+10	-1.00E+10	-1.00E+10	-1.00E+10	-1.00E+10	-1.00E+10
							197.9	-1.00E+10	-1.00E+10	-1.00E+10	-1.00E+10	-1.00E+10	-1.00E+10	-1.00E+10	-1.00E+10	-1.00E+10	-1.00E+10	-1.00E+10	-1.00E+10	-1.00E+10	-1.00E+10	-1.00E+10	-1.00E+10	-1.00E+10	-1.00E+10	-1.00E+10
							197.9	-1.00E+10	-1.00E+10	-1.00E+10	-1.00E+10	-1.00E+10	-1.00E+10	-1.00E+10	-1.00E+10	-1.00E+10	-1.00E+10	-1.00E+10	-1.00E+10	-1.00E+10	-1.00E+10	-1.00E+10	-1.00E+10	-1.00E+10	-1.00E+10	-1.00E+10
							197.9	-1.00E+10	-1.00E+10	-1.00E+10	-1.00E+10	-1.00E+10	-1.00E+10	-1.00E+10	-1.00E+10	-1.00E+10	-1.00E+10	-1.00E+10	-1.00E+10	-1.00E+10	-1.00E+10	-1.00E+10	-1.00E+10	-1.00E+10	-1.00E+10	-1.00E+10
							197.9	-1.00E+10	-1.00E+10	-1.00E+10	-1.00E+10	-1.00E+10	-1.00E+10	-1.00E+10	-1.00E+10	-1.00E+10	-1.00E+10	-1.00E+10	-1.00E+10	-1.00E+10	-1.00E+10	-1.00E+10	-1.00E+10	-1.00E+10	-1.00E+10	-1.00E+10
							197.9	-1.00E+10	-1.00E+10	-1.00E+10	-1.00E+10	-1.00E+10	-1.00E+10	-1.00E+10	-1.00E+10	-1.00E+10	-1.00E+10	-1.00E+10	-1.00E+10	-1.00E+10	-1.00E+10	-1.00E+10	-1.00E+10	-1.00E+10	-1.00E+10	-1.00E+10
							197.9	-1.00E+10	-1.00E+10	-1.00E+10	-1.00E+10	-1.00E+10	-1.00E+10	-1.00E+10	-1.00E+10	-1.00E+10	-1.00E+10	-1.00E+10	-1.00E+10	-1.00E+10	-1.00E+10	-1.00E+10	-1.00E+10	-1.00E+10	-1.00E+10	-1.00E+10
							197.9	-1.00E+10	-1.00E+10	-1.00E+10	-1.00E+10	-1.00E+10	-1.00E+10	-1.00E+10	-1.00E+10	-1.00E+10	-1.00E+10	-1.00E+10	-1.00E+10	-1.00E+10	-1.00E+10	-1.00E+10	-1.00E+10	-1.00E+10	-1.00E+10	-1.00E+10
							198	-1.00E+10	-1.00E+10	-1.00E+10	-1.00E+10	-1.00E+10	-1.00E+10	-1.00E+10	-1.00E+10	-1.00E+10	-1.00E+10	-1.00E+10	-1.00E+10	-1.00E+10	-1.00E+10	-1.00E+10	-1.00E+10	-1.00E+10	-1.00E+10	-1.00E+10
							198	-1.00E+10	-1.00E+10	-1.00E+10	-1.00E+10	-1.00E+10	-1.00E+10	-1.00E+10	-1.00E+10	-1.00E+10	-1.00E+10	-1.00E+10	-1.00E+10	-1.00E+10	-1.00E+10	-1.00E+10	-1.00E+10	-1.00E+10	-1.00E+10	-1.00E+10
							198	-1.00E+10	-1.00E+10	-1.00E+10	-1.00E+10	-1.00E+10	-1.00E+10	-1.00E+10	-1.00E+10	-1.00E+10	-1.00E+10	-1.00E+10	-1.00E+10	-1.00E+10	-1.00E+10	-1.00E+10	-1.00E+10	-1.00E+10	-1.00E+10	-1.00E+10
							198	-1.00E+10	-1.00E+10	-1.00E+10	-1.00E+10	-1.00E+10	-1.00E+10	-1.00E+10	-1.00E+10	-1.00E+10	-1.00E+10	-1.00E+10	-1.00E+10	-1.00E+10	-1.00E+10	-1.00E+10	-1.00E+10	-1.00E+10	-1.00E+10	-1.00E+10
							198	-1.00E+10	-1.00E+10	-1.00E+10	-1.00E+10	-1.00E+10	-1.00E+10	-1.00E+10	-1.00E+10	-1.00E+10	-1.00E+10	-1.00E+10	-1.00E+10	-1.00E+10	-1.00E+10	-1.00E+10	-1.00E+10	-1.00E+10	-1.00E+10	-1.00E+10
							198	-1.00E+10	-1.00E+10	-1.00E+10	-1.00E+10	-1.00E+10	-1.00E+10	-1.00E+10	-1.00E+10	-1.00E+10	-1.00E+10	-1.00E+10	-1.00E+10	-1.00E+10	-1.00E+10	-1.00E+10	-1.00E+10	-1.00E+10	-1.00E+10	-1.00E+10
							198	-1.00E+10	-1.00E+10	-1.00E+10	-1.00E+10	-1.00E+10	-1.00E+10	-1.00E+10	-1.00E+10	-1.00E+10	-1.00E+10	-1.00E+10	-1.00E+10	-1.00E+10	-1.00E+10	-1.00E+10	-1.00E+10	-1.00E+10	-1.00E+10	-1.00E+10
							198	-1.00E+10	-1.00E+10	-1.00E+10	-1.00E+10	-1.00E+10	-1.00E+10	-1.00E+10	-1.00E+10	-1.00E+10	-1.00E+10	-1.00E+10	-1.00E+10	-1.00E+10	-1.00E+10	-1.00E+10	-1.00E+10	-1.00E+10	-1.00E+10	-1.00E+10
							198	-1.00E+10	-1.00E+10	-1.00E+10	-1.00E+10	-1.00E+10	-1.00E+10	-1.00E+10	-1.00E+10	-1.00E+10	-1.00E+10	-1.00E+10	-1.00E+10	-1.00E+10	-1.00E+10	-1.00E+10	-1.00E+10	-1.00E+10	-1.00E+10	-1.00E+10
MR10-05	018_2	B	2010-09-07T20:02	189.097	74.599	224	0	27.5786	367.95	0.667	2.902	0.108	0.004	0.028	1951.8	1860.7	-1.00E+10	-1.00E+10	-1.00E+10	0.06	0.01	0.01	0	0.01	0.05	-1.00E+10
							5.1	-1.00E+10	-1.00E+10	-1.00E+10	-1.00E+10	-1.00E+10	-1.00E+10	-1.00E+10	-1.00E+10	-1.00E+10	-1.00E+10	-1.00E+10	-1.00E+10	-1.00E+10	-1.00E+10	-1.00E+10	-1.00E+10	-1.00E+10	-1.00E+10	-1.00E+10
							5.2	27.632	371.27	0.647	2.886	0.058	0.002	-0.004	1957	1863	-1.00E+10	-1.00E+10	-1.00E+10	-1.00E+10	-1.00E+10	-1.00E+10	-1.00E+10	-1.00E+10	-1.00E+10	-1.00E+10
							8.1	-1.00E+10	372.46	0.645	2.898	0.052	-0.001	-0.015	-1.00E+10	-1.00E+10	-1.00E+10	-1.00E+10	-1.00E+10	0.07	0.01	0.01	0	0.01	0.05	-1.00E+10
							8.2	-1.00E+10	-1.00E+10	-1.00E+10	-1.00E+10	-1.00E+10	-1.00E+10	-1.00E+10	-1.00E+10	-1.00E+10	-1.00E+10	-1.00E+10	-1.00E+10	-1.00E+10	-1.00E+10	-1.00E+10	-1.00E+10	-1.00E+10	-1.00E+10	-1.00E+10
							10	27.6771	373.52	0.645	2.926	0.062	-0.001	-0.01	1959.9	1864.4	-1.00E+10	-1.00E+10	-1.00E+10	-1.00E+10	-1.00E+10	-1.00E+10	-1.00E+10	-1.00E+10	-1.00E+10	-1.00E+10
							19.9	28.2561	391.49	0.669	3.041	0.066	-0.002	-0.005	2004.6	1896.5	-1.00E+10	-1.00E+10	-1.00E+10	-1.00E+10	-1.00E+10	-1.00E+10	-1.00E+10	-1.00E+10	-1.00E+10	-1.00E+10
							19.9	-1.00E+10	-1.00E+10	-1.00E+10	-1.00E+10	-1.00E+10	-1.00E+10	-1.00E+10	-1.00E+10	-1.00E+10	-1.00E+10	-1.00E+10	-1.00E+10	-1.00E+10	-1.00E+10	-1.00E+10	-1.00E+10	-1.00E+10	-1.00E+10	-1.00E+10
							20	-1.00E+10	388.41	0.664	2.972	0.049	-0.003	-0.002	-1.00E+10	1888.3	-1.00E+10	-1.00E+10	-1.00E+10	0.09	0.01	0.01	0	0.01	0.06	-1.00E+10
							20	-1.00E+10	-1.00E+10	-1.00E+10	-1.00E+10	-1.00E+10	-1.00E+10	-1.00E+10	-1.00E+10	-1.00E+10	-1.00E+10	-1.00E+10	-1.00E+10	-1.00E+10	-1.00E+10	-1.00E+10	-1.00E+10	-1.00E+10	-1.00E+10	-1.00E+10
							34.4	-1.00E+10	-1.00E+10	-1.00E+10	-1.00E+10	-1.00E+10	-1.00E+10	-1.00E+10	-1.00E+10	-1.00E+10	-1.00E+10	-1.00E+10	-1.00E+10	-1.00E+10	-1.00E+10	-1.00E+10	-1.00E+10	-1.00E+10	-1.00E+10	-1.00E+10
							34.4	30.2769	416.69	0.7	3.198	0.065	-0.002	0.006	2143.4	2010.8	-1.00E+10	-1.00E+10	-1.00E+10	-1.00E+10	-1.00E+10	-1.00E+10	-1.00E+10	-1.00E+10	-1.00E+10	-1.00E+10
							35.8	-1.00E+10	415.68	0.691	3.266	0.076	-0.003	0.02	-1.00E+10	2014.7	-1.00E+10	-1.00E+10	-1.00E+10	0.08	0.01	0.02	0.01	0.01	0.04	-1.00E+10
							45.5	-1.00E+10	-1.00E+10	-1.00E+10	-1.00E+10	-1.00E+10	-1.00E+10	-1.00E+10	-1.00E+10	-1.00E+10	-1.00E+10	-1.00E+10	-1.00E+10	-1.00E+10	-1.00E+10	-1.00E+10	-1.00E+10	-1.00E+10	-1.00E+10	-1.00E+10
							45.6	-1.00E+10	408.51	0.765	3.748	0.077	0.004	0.018	-1.00E+10	-1.00E+10	-1.00E+10	-1.00E+10	-1.00E+10	0.2	0.02	0.03	0.01	0.02	0.15	-1.00E+10
							45.6	-1.00E+10	-1.00E+10	-1.00E+10	-1.00E+10	-1.00E+10	-1.00E+10	-1.00E+10	-1.00E+10	-1.00E+10	-1.00E+10	-1.00E+10	-1.00E+10	-1.00E+10	-1.00E+10	-1.00E+10	-1.00E+10	-1.00E+10	-1.00E+10	-1.00E+10
							45.7	-1.00E+10	-1.00E+10	-1.00E+10	-1.00E+10	-1.00E+10	-1.00E+10	-1.00E+10	-1.00E+10	-1.00E+10	-1.00E+10	-1.00E+10	-1.00E+10	-1.00E+10	-1.00E+10	-1.00E+10	-1.00E+10	-1.00E+10	-1.00E+10	-1.00E+10
							46.9	-1.00E+10	406.54	0.767	3.877	0.098	0.008	0.031	-1.00E+10	2044.9	-1.00E+10	-1.00E+10	-1.00E+10	0.22	0.01	0.04	0.01	0.03	0.15	-1.00E+10
							49.4	31.0107	395.18	0.817	4.548	0.374	0.013	0.099	2184.1	2063.5	-1.00E+10	-1.00E+10	-1.00E+10	-1.00E+10	-1.00E+10	-1.00E+10	-1.00E+10	-1.00E+10	-1.00E+10	-1.00E+10
							49.4	-1.00E+10	-1.00E+10	-1.00E+10	-1.00E+10	-1.00E+10	-1.00E+10	-1.00E+10	-1.00E+10	-1.00E+10	-1.00E+10	-1.00E+10	-1.00E+10	-1.00E+10	-1.00E+10	-1.00E+10	-1.00E+10	-1.00E+10	-1.00E+10	-1.00E+10
							56.7	-1.00E+10	363.98	1.073	9.218	2.828	0.062	0.334	-1.00E+10	2116.9	-1.00E+10	-1.00E+10	-1.00E+10	0.13	0.02	0.03	0.01	0.02	0.1	-1.00E+10
							56.8	-1.00E+10	-1.00E+10	-1.00E+10	-1.00E+10	-1.00E+10	-1.00E+10	-1.00E+10	-1.00E+10	-1.00E+10	-1.00E+10	-1.00E+10	-1.00E+10	-1.00E+10	-1.00E+10	-1.00E+10	-1.00E+10	-1.00E+10	-1.00E+10	-1.00E+10
							70.2	-1.00E+10	-1.00E+10	-1.00E+10	-1.00E+10	-1.00E+10	-1.00E+10	-1.00E+10	-1.00E+10	-1.00E+10	-1.00E+10	-1.00E+10	-1.00E+10	-1.00E+10	-1.00E+10	-1.00E+10	-1.00E+10	-1.00E+10	-1.00E+10	-1.00E+10
							70.2	-1.00E+10	323.16	1.48	22.135	9.667	0.06	-0.006	-1.00E+10	2155.3	-1.00E+10	-1.00E+10	-1.00E+10	0.04	0.01	0.02	0.01	0.01	0.02	-1.00E+10
							74	-1.00E+10	-1.00E+10	-1.00E+10	-1.00E+10	-1.00E+10	-1.00E+10	-1.00E+10	-1.00E+10	-1.00E+10	-1.00E+10	-1.00E+10	-1.00E+10	-1.00E+10	-1.00E+10	-1.00E+10	-1.00E+10	-1.00E+10	-1.00E+10	-1.00E+10
							74	-1.00E+10	313.34	1.576	25.75	11.086	0.031	0.015	2232.3	2165.4	-1.00E+10	-1.00E+10	-1.00E+10	0.03	0.01	0.02	0.01	0.01	0.01	-1.00E+10
							79.8	-1.00E+10	305.1	1.645	28.739	12.182	0.015	0.007	-1.00E+10	2174.5	-1.00E+10	-1.00E+10	-1.00E+10	0.03	0.01	0.02	0.01	0.01	0.01	-1.00E+10
							98.9	-1.00E+10	-1.00E+10	-1.00E+10	-1.00E+10	-1.00E+10	-1.00E+10	-1.00E+10	-1.00E+10	-1.00E+10	-1.00E+10	-1.00E+10	-1.00E+10	-1.00E+10	-1.00E+10	-1.00E+10	-1.00E+10	-1.00E+10	-1.00E+10	-1.00E+10
							98.9	33.0814	279.48	1.788	31.891	14.906	0.016	-0.004	2263.7	2213	-1.00E+10	-1.00E+10	-1.00E+10	0.02	0.01	0.02	0.01	0.01	0	-1.00E+10
							123.8	-1.00E+10	-1.00E+10	-1.00E+10	-1.00E+10	-1.00E+10	-1.00E+10	-1.00E+10	-1.00E+10	-1.00E+10	-1.00E+10	-1.00E+10	-1.00E+10	-1.00E+10	-1.00E+10	-1.00E+10	-1.00E+10	-1.00E+10	-1.00E+10	-1.00E+10
							123.8	-1.00E+10	270.15	1.469	24.769	14.4	0.013	0.024	2282.5	2212.1	-1.00E+10	-1.00E+10	-1.00E+10	-1.00E+10	-1.00E+10	-1.00E+10	-1.00E+10	-1.00E+10	-1.00E+10	-1.00E+10
							148.4	-1.00E+10	-1.00E+10	-1.00E+10	-1.00E+10	-1.00E+10	-1.00E+10	-1.00E+10	-1.00E+10	-1.00E+10	-1.00E+10	-1.00E+10	-1.00E+10	-1.00E+10	-1.00E+10	-1.00E+10	-1.00E+10	-1.00E+10	-1.00E+10	-1.00E+10
							148.4	-1.00E+10	259.41	1.266	20.576	14.266	0.017	-0.004	2286.6	2198.1	-1.00E+10	-1.00E+10	-1.00E+10	0.05	-1.00E+10	-1.00E+10	-1.00E+10	-1.00E+10	-1.00E+10	-1.00E+10
							173.1	-1.00E+10	245.97	1.157	21.216	14.186	0.007	0.002	2288.9	2199.4	-1.00E+10	-1.00E+10	-1.00E+10	-1.00E+10	-1.00E+10	-1.00E+10	-1.00E+10	-1.00E+10	-1.00E+10	-1.00E+10
							173.3	-1.00E+10	-1.00E+10	-1.00E+10	-1.00E+10	-1.00E+10	-1.00E+10	-1.00E+10	-1.00E+10	-1.00E+10	-1.00E+10	-1.00E+10	-1.00E+10	-1.00E+10	-1.00E+10	-1.00E+10	-1.00E+10	-1.00E+10	-1.00E+10	-1.00E+10
							197.9	-1.00E+10	237.43	1.139	22.391	14.291	0.014	-0.007	2290.6	2207.5	-1.00E+10	-1.00E+10	-1.00E+10	0.02	-1.00E+10	-1.00E+10	-1.00E+10	-1.00E+10	-1.00E+10	-1.00E+10
							209.6	34.7212	237.98	1.132	22.287	14.361	0.023	0.012	2291.9	2206.3	-1.00E+10	-1.00E+10	-1.00E+10	-1.00E+10	-1.00E+10	-1.00E+10	-1.00E+10	-1.00E+10	-1.00E+10	-1.00E+10
MR10-05	019_1	B	2010-09-08T13:41	197.41	74.255	1084	0	28.7854	341.69	0.558	1.757	0.131	0.001	0.025	2022.3	1891.7	-1.00E+10	-1.00E+10	-1.00E+10	0.24	0.05	0.06	0.02	0.04	0.11	-1.00E+10
							4.6	28.7847	342.07	0.555	1.645	0.082	-0.001	0.048	2021.6	1889	-1.00E+10	-1.00E+10	-1.00E+10	0.24	0.04	0.06	0.02	0.04	0.11	-1.00E+10
							4.6	-1.00E+10	-1.00E+10	-1.00E+10	-1.00E+10	-1.00E+10	-1.00E+10	-1.00E+10	-1.00E+10	-1.00E+10	-1.00E+10	-1.00E+10	-1.00E+10	-1.00E+10	-1.00E+10	-1.00E+10	-1.00E+10	-1.00E+10	-1.00E+10	-1.00E+10
							9.7	28.8211	343.51	0.552	1.703	0.044	0.001	0.02	2025.8	1891.3	-1.00E+10	-1.00E+10	-1.00E+10	0.22	0.04	0.06	0.02	0.04	0.1	-1.00E+10
							19.1	30.3417	367.59	0.65	3.003	0.028	-0.001	0.025	2124.6	1971	-1.00E+10	-1.00E+10	-1.00E+10	0.23	0.05	0.04	0.01	0.03	0.13	-1.00E+10
							28.9	-1.00E+10	344.05	0.616	2.946	0.049	0.003	0.03	-1.00E+10	-1.00E+10	-1.00E+10	-1.00E+10	-1.00E+10	0.42	0.1	0.08	0.03	0.05	0.18	-1.00E+10
							34.1	30.9265	368.42	0.741	3.613	0.132	0.028	0.287	2162.1	2009.5	-1.00E+10	-1.00E+10	-1.00E+10	0.53	0.13	0.1	0.04	0.06	0.25	-1.00E+10
							48.9	-1.00E+10	-1.00E+10	-1.00E+10	-1.00E+10	-1.00E+10	-1.00E+10	-1.00E+10	-1.00E+10	-1.00E+10	-1.00E+10	-1.00E+10	-1.00E+10	-1.00E+10	-1.00E+10	-1.00E+10	-1.00E+10	-1.00E+10	-1.00E+10	-1.00E+10
							49	31.5376	356.5	0.909	6.244	1.938	0.081	0.495	2200.5	2061.2	-1.00E+10	-1.00E+10	-1.00E+10	0.2	0.02	0.04	0.01	0.03	0.12	-1.00E+10
							74.4	-1.00E+10	327.91	1.332	15.301	7.376	0.033	0.42	2221.5	2119.3	-1.00E+10	-1.00E+10	-1.00E+10	0.06	0.02	0.02	0.01	0.01	0.03	-1.00E+10
							98.3	32.4643	322.48	1.473	19.141	8.906	0.057	0.784	2237.4	2146	-1.00E+10	-1.00E+10	-1.00E+10	0.03	0.02	0.02	0.01	0.01	0.01	-1.00E+10
							98.7	-1.00E+10	-1.00E+10	-1.00E+10	-1.00E+10	-1.00E+10	-1.00E+10	-1.00E+10	-1.00E+10	-1.00E+10	-1.00E+10	-1.00E+10	-1.00E+10	-1.00E+10	-1.00E+10	-1.00E+10	-1.00E+10	-1.00E+10	-1.00E+10	-1.00E+10
							123.2	-1.00E+10	307.54	1.468	18.11	8.663	0.11	1.431	2262.3	2187	-1.00E+10	-1.00E+10	-1.00E+10	-1.00E+10	-1.00E+10	-1.00E+10	-1.00E+10	-1.00E+10	-1.00E+10	-1.00E+10
							148.3	-1.00E+10	-1.00E+10	-1.00E+10	-1.00E+10	-1.00E+10	-1.00E+10	-1.00E+10	-1.00E+10	-1.00E+10	-1.00E+10	-1.00E+10	-1.00E+10	-1.00E+10	-1.00E+10	-1.00E+10	-1.00E+10	-1.00E+10	-1.00E+10	-1.00E+10
							148.3	-1.00E+10	282.76	1.76	30.104	13.971	0.059	0.329	2275.9	2223.6	-1.00E+10	-1.00E+10	-1.00E+10	0.02	-1.00E+10	-1.00E+10	-1.00E+10	-1.00E+10	-1.00E+10	-1.00E+10
							172.4	-1.00E+10	273.06	1.582	25.717	13.654	0.061	0.295	2289.8	2231.2	-1.00E+10	-1.00E+10	-1.00E+10	-1.00E+10	-1.00E+10	-1.00E+10	-1.00E+10	-1.00E+10	-1.00E+10	-1.00E+10
							197.3	-1.00E+10	-1.00E+10	-1.00E+10	-1.00E+10	-1.00E+10	-1.00E+10	-1.00E+10	-1.00E+10	-1.00E+10	-1.00E+10	-1.00E+10	-1.00E+10	-1.00E+10	-1.00E+10	-1.00E+10	-1.00E+10	-1.00E+10	-1.00E+10	-1.00E+10
							197.4	-1.00E+10	273.17	1.279	20.026	13.472	0.027	0.064	2284.8	2200.2	-1.00E+10	-1.00E+10	-1.00E+10	0.01	-1.00E+10	-1.00E+10	-1.00E+10	-1.00E+10	-1.00E+10	-1.00E+10
							221.6	-1.00E+10	274.56	1.115	15.168	13.267	0.007	0.038	2286.1	2182.4	-1.00E+10	-1.00E+10	-1.00E+10	-1.00E+10	-1.00E+10	-1.00E+10	-1.00E+10	-1.00E+10	-1.00E+10	-1.00E+10
							247	-1.00E+10	-1.00E+10	-1.00E+10	-1.00E+10	-1.00E+10	-1.00E+10	-1.00E+10	-1.00E+10	-1.00E+10	-1.00E+10	-1.00E+10	-1.00E+10	-1.00E+10	-1.00E+10	-1.00E+10	-1.00E+10	-1.00E+10	-1.00E+10	-1.00E+10
							247.1	-1.00E+10	274.63	1.012	12.319	13.174	0.002	0.053	2289.5	2176.5	-1.00E+10	-1.00E+10	-1.00E+10	-1.00E+10	-1.00E+10	-1.00E+10	-1.00E+10	-1.00E+10	-1.00E+10	-1.00E+10
							272	-1.00E+10	277.17	0.971	10.631	13.162	0.003	0.02	2291.3	2167.8	-1.00E+10	-1.00E+10	-1.00E+10	-1.00E+10	-1.00E+10	-1.00E+10	-1.00E+10	-1.00E+10	-1.00E+10	-1.00E+10
							296.3	34.7512	281.34	0.941	9.39	13.121	0.003	0.032	2293.7	2162.9	-1.00E+10	-1.00E+10	-1.00E+10	-1.00E+10	-1.00E+10	-1.00E+10	-1.00E+10	-1.00E+10	-1.00E+10	-1.00E+10
							296.6	-1.00E+10	-1.00E+10	-1.00E+10	-1.00E+10	-1.00E+10	-1.00E+10	-1.00E+10	-1.00E+10	-1.00E+10	-1.00E+10	-1.00E+10	-1.00E+10	-1.00E+10	-1.00E+10	-1.00E+10	-1.00E+10	-1.00E+10	-1.00E+10	-1.00E+10
							395.5	34.8377	290.8	0.884	7.952	12.842	0.006	0.026	2297.4	2160.8	-1.00E+10	-1.00E+10	-1.00E+10	-1.00E+10	-1.00E+10	-1.00E+10	-1.00E+10	-1.00E+10	-1.00E+10	-1.00E+10
MR10-05	020_1	B	2010-09-08T17:49	196.775	74.002	300	0	28.9963	343.52	0.516	2.066	0.063	0.002	0.058	2017.2	1866.5	-1.00E+10	-1.00E+10	-1.00E+10	0.2	0.06	0.03	0.01	0.02	0.09	-1.00E+10
							5.1	-1.00E+10	-1.00E+10	-1.00E+10	-1.00E+10	-1.00E+10	-1.00E+10	-1.00E+10	-1.00E+10	-1.00E+10	-1.00E+10	-1.00E+10	-1.00E+10	-1.00E+10	-1.00E+10	-1.00E+10	-1.00E+10	-1.00E+10	-1.00E+10	-1.00E+10
							5.3	28.9412	343.32	0.492	2	0.068	0.002	-0.003	2014.5	1864.5	-1.00E+10	-1.00E+10	-1.00E+10	0.19	0.04	0.03	0.01	0.02	0.09	-1.00E+10
							9.8	29.82	349.3	0.595	2.251	0.08	0.004	0.124	2076.7	1920.9	-1.00E+10	-1.00E+10	-1.00E+10	0.24	0.06	0.06	0.02	0.04	0.1	-1.00E+10
							9.8	-1.00E+10	-1.00E+10	-1.00E+10	-1.00E+10	-1.00E+10	-1.00E+10	-1.00E+10	-1.00E+10	-1.00E+10	-1.00E+10	-1.00E+10	-1.00E+10	-1.00E+10	-1.00E+10	-1.00E+10	-1.00E+10	-1.00E+10	-1.00E+10	-1.00E+10
							19.6	30.9059	360.05	0.684	2.884	0.068	0.009	0.079	2149.5	1987.6	-1.00E+10	-1.00E+10	-1.00E+10	0.52	0.1	0.14	0.05	0.09	0.21	-1.00E+10
							19.8	-1.00E+10	-1.00E+10	-1.00E+10	-1.00E+10	-1.00E+10	-1.00E+10	-1.00E+10	-1.00E+10	-1.00E+10	-1.00E+10	-1.00E+10	-1.00E+10	-1.00E+10	-1.00E+10	-1.00E+10	-1.00E+10	-1.00E+10	-1.00E+10	-1.00E+10
							21.7	-1.00E+10	366.61	0.717	3.113	0.037	0.01	0.043	-1.00E+10	-1.00E+10	-1.00E+10	-1.00E+10	-1.00E+10	0.62	0.13	0.18	0.07	0.11	0.24	-1.00E+10
							21.9	-1.00E+10	-1.00E+10	-1.00E+10	-1.00E+10	-1.00E+10	-1.00E+10	-1.00E+10	-1.00E+10	-1.00E+10	-1.00E+10	-1.00E+10	-1.00E+10	-1.00E+10	-1.00E+10	-1.00E+10	-1.00E+10	-1.00E+10	-1.00E+10	-1.00E+10
							34.6	31.4966	361.69	0.911	6.033	1.612	0.081	0.403	2201	2062.9	-1.00E+10	-1.00E+10	-1.00E+10	0.28	0.05	0.08	0.02	0.06	0.15	-1.00E+10
							34.7	-1.00E+10	-1.00E+10	-1.00E+10	-1.00E+10	-1.00E+10	-1.00E+10	-1.00E+10	-1.00E+10	-1.00E+10	-1.00E+10	-1.00E+10	-1.00E+10	-1.00E+10	-1.00E+10	-1.00E+10	-1.00E+10	-1.00E+10	-1.00E+10	-1.00E+10
							49.4	32.0469	347.01	0.989	8.191	2.173	0.059	1.315	2215.4	2058.6	-1.00E+10	-1.00E+10	-1.00E+10	0.12	0.02	0.03	0.01	0.02	0.04	-1.00E+10
							49.5	-1.00E+10	-1.00E+10	-1.00E+10	-1.00E+10	-1.00E+10	-1.00E+10	-1.00E+10	-1.00E+10	-1.00E+10	-1.00E+10	-1.00E+10	-1.00E+10	-1.00E+10	-1.00E+10	-1.00E+10	-1.00E+10	-1.00E+10	-1.00E+10	-1.00E+10
							74.1	-1.00E+10	-1.00E+10	-1.00E+10	-1.00E+10	-1.00E+10	-1.00E+10	-1.00E+10	-1.00E+10	-1.00E+10	-1.00E+10	-1.00E+10	-1.00E+10	-1.00E+10	-1.00E+10	-1.00E+10	-1.00E+10	-1.00E+10	-1.00E+10	-1.00E+10
							74.2	-1.00E+10	328.78	1.369	16.159	7.016	0.086	1.054	2243.2	2137.8	-1.00E+10	-1.00E+10	-1.00E+10	0.06	0.02	0.02	0.01	0.01	0.02	-1.00E+10
							99	32.9152	286.68	1.667	24.329	10.75	0.097	1.692	2268.8	2215.6	-1.00E+10	-1.00E+10	-1.00E+10	0.05	0.03	0.02	0.01	0.01	0.01	-1.00E+10
							99.1	-1.00E+10	-1.00E+10	-1.00E+10	-1.00E+10	-1.00E+10	-1.00E+10	-1.00E+10	-1.00E+10	-1.00E+10	-1.00E+10	-1.00E+10	-1.00E+10	-1.00E+10	-1.00E+10	-1.00E+10	-1.00E+10	-1.00E+10	-1.00E+10	-1.00E+10
							123.6	-1.00E+10	-1.00E+10	-1.00E+10	-1.00E+10	-1.00E+10	-1.00E+10	-1.00E+10	-1.00E+10	-1.00E+10	-1.00E+10	-1.00E+10	-1.00E+10	-1.00E+10	-1.00E+10	-1.00E+10	-1.00E+10	-1.00E+10	-1.00E+10	-1.00E+10
							123.9	-1.00E+10	283.32	1.563	20.833	10.413	0.072	1.359	2288.1	2232.6	-1.00E+10	-1.00E+10	-1.00E+10	-1.00E+10	-1.00E+10	-1.00E+10	-1.00E+10	-1.00E+10	-1.00E+10	-1.00E+10
							148.4	-1.00E+10	-1.00E+10	-1.00E+10	-1.00E+10	-1.00E+10	-1.00E+10	-1.00E+10	-1.00E+10	-1.00E+10	-1.00E+10	-1.00E+10	-1.00E+10	-1.00E+10	-1.00E+10	-1.00E+10	-1.00E+10	-1.00E+10	-1.00E+10	-1.00E+10
							148.5	-1.00E+10	268.18	1.528	19.235	11.446	0.069	1.098	2300.6	2246.4	-1.00E+10	-1.00E+10	-1.00E+10	0.02	-1.00E+10	-1.00E+10	-1.00E+10	-1.00E+10	-1.00E+10	-1.00E+10
							173.1	-1.00E+10	271.8	1.197	16.839	13.46	0.015	0.037	2286.2	2188.1	-1.00E+10	-1.00E+10	-1.00E+10	-1.00E+10	-1.00E+10	-1.00E+10	-1.00E+10	-1.00E+10	-1.00E+10	-1.00E+10
							173.3	-1.00E+10	-1.00E+10	-1.00E+10	-1.00E+10	-1.00E+10	-1.00E+10	-1.00E+10	-1.00E+10	-1.00E+10	-1.00E+10	-1.00E+10	-1.00E+10	-1.00E+10	-1.00E+10	-1.00E+10	-1.00E+10	-1.00E+10	-1.00E+10	-1.00E+10
							197.7	-1.00E+10	-1.00E+10	-1.00E+10	-1.00E+10	-1.00E+10	-1.00E+10	-1.00E+10	-1.00E+10	-1.00E+10	-1.00E+10	-1.00E+10	-1.00E+10	-1.00E+10	-1.00E+10	-1.00E+10	-1.00E+10	-1.00E+10	-1.00E+10	-1.00E+10
							197.8	-1.00E+10	272.56	1.084	13.571	13.61	0.009	-0.003	2291.4	2179.1	-1.00E+10	-1.00E+10	-1.00E+10	0.01	-1.00E+10	-1.00E+10	-1.00E+10	-1.00E+10	-1.00E+10	-1.00E+10
							222.5	-1.00E+10	274.49	1.017	12.242	13.58	0.009	-0.027	2293	2172	-1.00E+10	-1.00E+10	-1.00E+10	-1.00E+10	-1.00E+10	-1.00E+10	-1.00E+10	-1.00E+10	-1.00E+10	-1.00E+10
							222.5	-1.00E+10	-1.00E+10	-1.00E+10	-1.00E+10	-1.00E+10	-1.00E+10	-1.00E+10	-1.00E+10	-1.00E+10	-1.00E+10	-1.00E+10	-1.00E+10	-1.00E+10	-1.00E+10	-1.00E+10	-1.00E+10	-1.00E+10	-1.00E+10	-1.00E+10
							247.3	-1.00E+10	-1.00E+10	-1.00E+10	-1.00E+10	-1.00E+10	-1.00E+10	-1.00E+10	-1.00E+10	-1.00E+10	-1.00E+10	-1.00E+10	-1.00E+10	-1.00E+10	-1.00E+10	-1.00E+10	-1.00E+10	-1.00E+10	-1.00E+10	-1.00E+10
							247.4	-1.00E+10	276.96	1.005	12.062	13.518	0.022	0.003	2294.2	2168.6	-1.00E+10	-1.00E+10	-1.00E+10	-1.00E+10	-1.00E+10	-1.00E+10	-1.00E+10	-1.00E+10	-1.00E+10	-1.00E+10
							272.1	-1.00E+10	281.53	0.989	11.56	13.379	0.025	0.028	2296.2	2166.1	-1.00E+10	-1.00E+10	-1.00E+10	-1.00E+10	-1.00E+10	-1.00E+10	-1.00E+10	-1.00E+10	-1.00E+10	-1.00E+10
							287.2	34.8342	278.39	1.025	13.588	13.475	0.038	-0.012	2296.5	2170.2	-1.00E+10	-1.00E+10	-1.00E+10	-1.00E+10	-1.00E+10	-1.00E+10	-1.00E+10	-1.00E+10	-1.00E+10	-1.00E+10
							287.3	-1.00E+10	-1.00E+10	-1.00E+10	-1.00E+10	-1.00E+10	-1.00E+10	-1.00E+10	-1.00E+10	-1.00E+10	-1.00E+10	-1.00E+10	-1.00E+10	-1.00E+10	-1.00E+10	-1.00E+10	-1.00E+10	-1.00E+10	-1.00E+10	-1.00E+10
MR10-05	021_1	B	2010-09-08T20:59	195.899	73.671	171	0	29.0911	348.04	0.51	3.058	0.172	0	0.065	2021.8	1864	-1.00E+10	-1.00E+10	-1.00E+10	0.16	0.02	0.03	0.01	0.02	0.09	-1.00E+10
							4.1	-1.00E+10	-1.00E+10	-1.00E+10	-1.00E+10	-1.00E+10	-1.00E+10	-1.00E+10	-1.00E+10	-1.00E+10	-1.00E+10	-1.00E+10	-1.00E+10	-1.00E+10	-1.00E+10	-1.00E+10	-1.00E+10	-1.00E+10	-1.00E+10	-1.00E+10
							4.1	-1.00E+10	-1.00E+10	-1.00E+10	-1.00E+10	-1.00E+10	-1.00E+10	-1.00E+10	-1.00E+10	-1.00E+10	-1.00E+10	-1.00E+10	-1.00E+10	-1.00E+10	-1.00E+10	-1.00E+10	-1.00E+10	-1.00E+10	-1.00E+10	-1.00E+10
							4.2	29.0855	348.8	0.502	3.082	0.085	-0.002	0.001	2020.2	1863.5	-1.00E+10	-1.00E+10	-1.00E+10	0.15	0.02	0.04	0.01	0.03	0.08	-1.00E+10
							4.3	-1.00E+10	-1.00E+10	-1.00E+10	-1.00E+10	-1.00E+10	-1.00E+10	-1.00E+10	-1.00E+10	-1.00E+10	-1.00E+10	-1.00E+10	-1.00E+10	-1.00E+10	-1.00E+10	-1.00E+10	-1.00E+10	-1.00E+10	-1.00E+10	-1.00E+10
							9.2	-1.00E+10	-1.00E+10	-1.00E+10	-1.00E+10	-1.00E+10	-1.00E+10	-1.00E+10	-1.00E+10	-1.00E+10	-1.00E+10	-1.00E+10	-1.00E+10	-1.00E+10	-1.00E+10	-1.00E+10	-1.00E+10	-1.00E+10	-1.00E+10	-1.00E+10
							9.3	29.3001	356.88	0.513	2.879	0.047	0	0.095	2036.3	1877.8	-1.00E+10	-1.00E+10	-1.00E+10	0.17	0.02	0.03	0.01	0.02	0.09	-1.00E+10
							19.5	-1.00E+10	-1.00E+10	-1.00E+10	-1.00E+10	-1.00E+10	-1.00E+10	-1.00E+10	-1.00E+10	-1.00E+10	-1.00E+10	-1.00E+10	-1.00E+10	-1.00E+10	-1.00E+10	-1.00E+10	-1.00E+10	-1.00E+10	-1.00E+10	-1.00E+10
							19.6	30.9744	359.02	0.606	2.369	0.049	0	0.009	2150.6	1979.8	-1.00E+10	-1.00E+10	-1.00E+10	0.41	0.12	0.09	0.04	0.05	0.12	-1.00E+10
							28.9	-1.00E+10	-1.00E+10	-1.00E+10	-1.00E+10	-1.00E+10	-1.00E+10	-1.00E+10	-1.00E+10	-1.00E+10	-1.00E+10	-1.00E+10	-1.00E+10	-1.00E+10	-1.00E+10	-1.00E+10	-1.00E+10	-1.00E+10	-1.00E+10	-1.00E+10
							29.1	-1.00E+10	367.43	0.779	3.36	0.276	0.012	0.209	-1.00E+10	-1.00E+10	-1.00E+10	-1.00E+10	-1.00E+10	0.66	0.21	0.15	0.05	0.1	0.29	-1.00E+10
							34.2	31.9713	346.78	1.025	7.539	2.413	0.069	1.048	2219.6	2083.8	-1.00E+10	-1.00E+10	-1.00E+10	0.33	0.08	0.08	0.02	0.06	0.17	-1.00E+10
							34.2	-1.00E+10	-1.00E+10	-1.00E+10	-1.00E+10	-1.00E+10	-1.00E+10	-1.00E+10	-1.00E+10	-1.00E+10	-1.00E+10	-1.00E+10	-1.00E+10	-1.00E+10	-1.00E+10	-1.00E+10	-1.00E+10	-1.00E+10	-1.00E+10	-1.00E+10
							49.1	-1.00E+10	-1.00E+10	-1.00E+10	-1.00E+10	-1.00E+10	-1.00E+10	-1.00E+10	-1.00E+10	-1.00E+10	-1.00E+10	-1.00E+10	-1.00E+10	-1.00E+10	-1.00E+10	-1.00E+10	-1.00E+10	-1.00E+10	-1.00E+10	-1.00E+10
							49.2	32.4779	326.57	1.261	13.594	5.723	0.079	1.329	2244.6	2135.7	-1.00E+10	-1.00E+10	-1.00E+10	0.08	0.02	0.03	0.01	0.02	0.03	-1.00E+10
							73.6	-1.00E+10	273.08	1.9	32.525	12.872	0.085	2.613	2270.3	2239	-1.00E+10	-1.00E+10	-1.00E+10	0.08	0.03	0.03	0.02	0.01	0.01	-1.00E+10
							98.6	-1.00E+10	-1.00E+10	-1.00E+10	-1.00E+10	-1.00E+10	-1.00E+10	-1.00E+10	-1.00E+10	-1.00E+10	-1.00E+10	-1.00E+10	-1.00E+10	-1.00E+10	-1.00E+10	-1.00E+10	-1.00E+10	-1.00E+10	-1.00E+10	-1.00E+10
							98.6	33.3182	284.64	1.954	35.812	12.855	0.103	2.777	2295.6	2256.2	-1.00E+10	-1.00E+10	-1.00E+10	0.04	0.01	0.03	0.02	0.01	0.01	-1.00E+10
							98.8	-1.00E+10	-1.00E+10	-1.00E+10	-1.00E+10	-1.00E+10	-1.00E+10	-1.00E+10	-1.00E+10	-1.00E+10	-1.00E+10	-1.00E+10	-1.00E+10	-1.00E+10	-1.00E+10	-1.00E+10	-1.00E+10	-1.00E+10	-1.00E+10	-1.00E+10
							123.3	-1.00E+10	269.72	1.364	21.912	14.004	0.066	0.101	2283.2	2202.3	-1.00E+10	-1.00E+10	-1.00E+10	-1.00E+10	-1.00E+10	-1.00E+10	-1.00E+10	-1.00E+10	-1.00E+10	-1.00E+10
							147.7	-1.00E+10	260.86	1.301	19.842	13.971	0.106	0.135	2288.7	2192	-1.00E+10	-1.00E+10	-1.00E+10	0.03	-1.00E+10	-1.00E+10	-1.00E+10	-1.00E+10	-1.00E+10	-1.00E+10
							147.8	-1.00E+10	-1.00E+10	-1.00E+10	-1.00E+10	-1.00E+10	-1.00E+10	-1.00E+10	-1.00E+10	-1.00E+10	-1.00E+10	-1.00E+10	-1.00E+10	-1.00E+10	-1.00E+10	-1.00E+10	-1.00E+10	-1.00E+10	-1.00E+10	-1.00E+10
							147.8	-1.00E+10	-1.00E+10	-1.00E+10	-1.00E+10	-1.00E+10	-1.00E+10	-1.00E+10	-1.00E+10	-1.00E+10	-1.00E+10	-1.00E+10	-1.00E+10	-1.00E+10	-1.00E+10	-1.00E+10	-1.00E+10	-1.00E+10	-1.00E+10	-1.00E+10
							147.8	-1.00E+10	-1.00E+10	-1.00E+10	-1.00E+10	-1.00E+10	-1.00E+10	-1.00E+10	-1.00E+10	-1.00E+10	-1.00E+10	-1.00E+10	-1.00E+10	-1.00E+10	-1.00E+10	-1.00E+10	-1.00E+10	-1.00E+10	-1.00E+10	-1.00E+10
							147.8	-1.00E+10	-1.00E+10	-1.00E+10	-1.00E+10	-1.00E+10	-1.00E+10	-1.00E+10	-1.00E+10	-1.00E+10	-1.00E+10	-1.00E+10	-1.00E+10	-1.00E+10	-1.00E+10	-1.00E+10	-1.00E+10	-1.00E+10	-1.00E+10	-1.00E+10
							158.7	34.5688	258.96	1.245	20.305	13.972	0.105	0.1	2288.8	2191.8	-1.00E+10	-1.00E+10	-1.00E+10	-1.00E+10	-1.00E+10	-1.00E+10	-1.00E+10	-1.00E+10	-1.00E+10	-1.00E+10
MR10-05	022_1	B	2010-09-10T12:53	209.767	71.963	3018	0	25.4351	349.1	0.6	4.018	0.08	0.003	0.071	1865.1	1779.4	-1.00E+10	-1.00E+10	-1.00E+10	0.13	0.01	0.03	0.01	0.02	0.07	-1.00E+10
							5	25.4603	347.31	0.563	4.064	0.058	-0.001	0.039	1864.7	1781.2	-1.00E+10	-1.00E+10	-1.00E+10	0.12	0.01	0.02	0.01	0.01	0.07	-1.00E+10
							5.1	-1.00E+10	-1.00E+10	-1.00E+10	-1.00E+10	-1.00E+10	-1.00E+10	-1.00E+10	-1.00E+10	-1.00E+10	-1.00E+10	-1.00E+10	-1.00E+10	-1.00E+10	-1.00E+10	-1.00E+10	-1.00E+10	-1.00E+10	-1.00E+10	-1.00E+10
							9.8	25.678	354.42	0.567	3.995	0.041	-0.002	0.013	1876.4	1789.4	-1.00E+10	-1.00E+10	-1.00E+10	0.12	0.01	0.03	0.01	0.02	0.07	-1.00E+10
							9.8	-1.00E+10	-1.00E+10	-1.00E+10	-1.00E+10	-1.00E+10	-1.00E+10	-1.00E+10	-1.00E+10	-1.00E+10	-1.00E+10	-1.00E+10	-1.00E+10	-1.00E+10	-1.00E+10	-1.00E+10	-1.00E+10	-1.00E+10	-1.00E+10	-1.00E+10
							19.7	29.7423	404.6	0.736	4.549	0.045	-0.001	0.017	2124.3	2001.1	-1.00E+10	-1.00E+10	-1.00E+10	0.13	0.01	0.03	0.01	0.02	0.08	-1.00E+10
							34.7	31.0575	404.57	0.823	5.905	0.199	0.02	0.042	2191.1	2065.7	-1.00E+10	-1.00E+10	-1.00E+10	0.17	0.02	0.05	0.02	0.03	0.09	-1.00E+10
							49.6	-1.00E+10	-1.00E+10	-1.00E+10	-1.00E+10	-1.00E+10	-1.00E+10	-1.00E+10	-1.00E+10	-1.00E+10	-1.00E+10	-1.00E+10	-1.00E+10	-1.00E+10	-1.00E+10	-1.00E+10	-1.00E+10	-1.00E+10	-1.00E+10	-1.00E+10
							49.6	-1.00E+10	369.95	1.016	9.002	3.105	0.117	0.14	-1.00E+10	-1.00E+10	-1.00E+10	-1.00E+10	-1.00E+10	0.21	0.12	0.05	0.01	0.04	0.12	-1.00E+10
							49.6	31.603	365.78	1.046	9.509	3.498	0.104	0.139	2214.4	2109.5	-1.00E+10	-1.00E+10	-1.00E+10	0.28	0.09	0.05	0.01	0.04	0.12	-1.00E+10
							74.5	-1.00E+10	314.8	1.473	20.107	9.377	0.058	0.234	2243.3	2166.7	-1.00E+10	-1.00E+10	-1.00E+10	0.04	0.01	0.02	0.01	0.01	0.01	-1.00E+10
							99.2	32.8742	282.66	1.786	29.571	13.863	0.037	0.102	2260	2208.5	-1.00E+10	-1.00E+10	-1.00E+10	0.02	0.01	0.01	0	0.01	0.01	-1.00E+10
							123.7	-1.00E+10	271.88	1.709	29.532	14.169	0.041	0.188	2275.1	2226.3	-1.00E+10	-1.00E+10	-1.00E+10	-1.00E+10	-1.00E+10	-1.00E+10	-1.00E+10	-1.00E+10	-1.00E+10	-1.00E+10
							148.6	-1.00E+10	271.26	1.311	21.75	13.541	0.009	0.031	2281.8	2206.8	-1.00E+10	-1.00E+10	-1.00E+10	0.01	-1.00E+10	-1.00E+10	-1.00E+10	-1.00E+10	-1.00E+10	-1.00E+10
							173	-1.00E+10	277.71	1.065	14.91	12.546	0.004	0.036	2281.9	2187.7	-1.00E+10	-1.00E+10	-1.00E+10	-1.00E+10	-1.00E+10	-1.00E+10	-1.00E+10	-1.00E+10	-1.00E+10	-1.00E+10
							198	-1.00E+10	278.59	1	12.131	12.639	0.004	0.037	2284.6	2175.7	-1.00E+10	-1.00E+10	-1.00E+10	0.01	-1.00E+10	-1.00E+10	-1.00E+10	-1.00E+10	-1.00E+10	-1.00E+10
							222.6	-1.00E+10	276.96	0.998	11.905	13.028	0.003	0.02	2287.5	2173.2	-1.00E+10	-1.00E+10	-1.00E+10	-1.00E+10	-1.00E+10	-1.00E+10	-1.00E+10	-1.00E+10	-1.00E+10	-1.00E+10
							247.6	-1.00E+10	-1.00E+10	-1.00E+10	-1.00E+10	-1.00E+10	-1.00E+10	-1.00E+10	-1.00E+10	-1.00E+10	-1.00E+10	-1.00E+10	-1.00E+10	-1.00E+10	-1.00E+10	-1.00E+10	-1.00E+10	-1.00E+10	-1.00E+10	-1.00E+10
							247.7	-1.00E+10	-1.00E+10	-1.00E+10	-1.00E+10	-1.00E+10	-1.00E+10	-1.00E+10	-1.00E+10	-1.00E+10	-1.00E+10	-1.00E+10	-1.00E+10	-1.00E+10	-1.00E+10	-1.00E+10	-1.00E+10	-1.00E+10	-1.00E+10	-1.00E+10
							247.7	-1.00E+10	-1.00E+10	-1.00E+10	-1.00E+10	-1.00E+10	-1.00E+10	-1.00E+10	-1.00E+10	-1.00E+10	-1.00E+10	-1.00E+10	-1.00E+10	-1.00E+10	-1.00E+10	-1.00E+10	-1.00E+10	-1.00E+10	-1.00E+10	-1.00E+10
							247.8	-1.00E+10	-1.00E+10	-1.00E+10	-1.00E+10	-1.00E+10	-1.00E+10	-1.00E+10	-1.00E+10	-1.00E+10	-1.00E+10	-1.00E+10	-1.00E+10	-1.00E+10	-1.00E+10	-1.00E+10	-1.00E+10	-1.00E+10	-1.00E+10	-1.00E+10
							247.8	-1.00E+10	279.22	0.946	10.355	12.965	0.002	0.014	2289.7	2169	-1.00E+10	-1.00E+10	-1.00E+10	-1.00E+10	-1.00E+10	-1.00E+10	-1.00E+10	-1.00E+10	-1.00E+10	-1.00E+10
							272.4	-1.00E+10	283.35	0.907	9.038	12.931	0.001	-0.002	2292.4	2164	-1.00E+10	-1.00E+10	-1.00E+10	-1.00E+10	-1.00E+10	-1.00E+10	-1.00E+10	-1.00E+10	-1.00E+10	-1.00E+10
							298.9	34.7795	285.9	0.9	8.393	12.926	0.002	0.012	2291.8	2160.8	-1.00E+10	-1.00E+10	-1.00E+10	-1.00E+10	-1.00E+10	-1.00E+10	-1.00E+10	-1.00E+10	-1.00E+10	-1.00E+10
							395.1	34.8281	289.09	0.911	8.312	13.015	0.001	0.024	2294	2159.7	-1.00E+10	-1.00E+10	-1.00E+10	-1.00E+10	-1.00E+10	-1.00E+10	-1.00E+10	-1.00E+10	-1.00E+10	-1.00E+10
MR10-05	023_1	B	2010-09-10T19:24	208.767	71.659	2021	0	25.4504	337.12	0.583	3.874	0.115	0.003	0.125	1868.6	1784.9	-1.00E+10	-1.00E+10	-1.00E+10	0.13	0.01	0.03	0.01	0.02	0.07	-1.00E+10
							4.8	-1.00E+10	-1.00E+10	-1.00E+10	-1.00E+10	-1.00E+10	-1.00E+10	-1.00E+10	-1.00E+10	-1.00E+10	-1.00E+10	-1.00E+10	-1.00E+10	-1.00E+10	-1.00E+10	-1.00E+10	-1.00E+10	-1.00E+10	-1.00E+10	-1.00E+10
							4.9	25.5901	337.5	0.566	3.949	0.062	0	0.059	1881	1795.6	-1.00E+10	-1.00E+10	-1.00E+10	0.11	0.01	0.02	0.01	0.01	0.07	-1.00E+10
							10.1	-1.00E+10	-1.00E+10	-1.00E+10	-1.00E+10	-1.00E+10	-1.00E+10	-1.00E+10	-1.00E+10	-1.00E+10	-1.00E+10	-1.00E+10	-1.00E+10	-1.00E+10	-1.00E+10	-1.00E+10	-1.00E+10	-1.00E+10	-1.00E+10	-1.00E+10
							10.1	27.5133	362.94	0.624	3.851	0.048	0.001	0.031	1983.9	1882.6	-1.00E+10	-1.00E+10	-1.00E+10	0.14	0.01	0.03	0.01	0.02	0.08	-1.00E+10
							10.1	-1.00E+10	-1.00E+10	-1.00E+10	-1.00E+10	-1.00E+10	-1.00E+10	-1.00E+10	-1.00E+10	-1.00E+10	-1.00E+10	-1.00E+10	-1.00E+10	-1.00E+10	-1.00E+10	-1.00E+10	-1.00E+10	-1.00E+10	-1.00E+10	-1.00E+10
							19.8	-1.00E+10	-1.00E+10	-1.00E+10	-1.00E+10	-1.00E+10	-1.00E+10	-1.00E+10	-1.00E+10	-1.00E+10	-1.00E+10	-1.00E+10	-1.00E+10	-1.00E+10	-1.00E+10	-1.00E+10	-1.00E+10	-1.00E+10	-1.00E+10	-1.00E+10
							19.8	30.1589	399.87	0.765	3.683	0.039	0.001	0.036	2128.4	2008.8	-1.00E+10	-1.00E+10	-1.00E+10	0.14	0.01	0.04	0.01	0.03	0.09	-1.00E+10
							34.8	30.9368	400.74	0.802	4.088	0.053	0.006	0.023	2174.4	2047.9	-1.00E+10	-1.00E+10	-1.00E+10	0.25	0.02	0.07	0.02	0.05	0.14	-1.00E+10
							34.8	-1.00E+10	-1.00E+10	-1.00E+10	-1.00E+10	-1.00E+10	-1.00E+10	-1.00E+10	-1.00E+10	-1.00E+10	-1.00E+10	-1.00E+10	-1.00E+10	-1.00E+10	-1.00E+10	-1.00E+10	-1.00E+10	-1.00E+10	-1.00E+10	-1.00E+10
							41.6	-1.00E+10	-1.00E+10	-1.00E+10	-1.00E+10	-1.00E+10	-1.00E+10	-1.00E+10	-1.00E+10	-1.00E+10	-1.00E+10	-1.00E+10	-1.00E+10	-1.00E+10	-1.00E+10	-1.00E+10	-1.00E+10	-1.00E+10	-1.00E+10	-1.00E+10
							41.7	-1.00E+10	390.26	0.831	5.087	0.476	0.047	0.076	-1.00E+10	-1.00E+10	-1.00E+10	-1.00E+10	-1.00E+10	0.46	0.04	0.09	0.02	0.07	0.26	-1.00E+10
							41.7	-1.00E+10	-1.00E+10	-1.00E+10	-1.00E+10	-1.00E+10	-1.00E+10	-1.00E+10	-1.00E+10	-1.00E+10	-1.00E+10	-1.00E+10	-1.00E+10	-1.00E+10	-1.00E+10	-1.00E+10	-1.00E+10	-1.00E+10	-1.00E+10	-1.00E+10
							49.3	-1.00E+10	-1.00E+10	-1.00E+10	-1.00E+10	-1.00E+10	-1.00E+10	-1.00E+10	-1.00E+10	-1.00E+10	-1.00E+10	-1.00E+10	-1.00E+10	-1.00E+10	-1.00E+10	-1.00E+10	-1.00E+10	-1.00E+10	-1.00E+10	-1.00E+10
							49.3	31.4135	370.38	0.901	6.191	1.762	0.098	0.341	2197.2	2070.3	-1.00E+10	-1.00E+10	-1.00E+10	0.33	0.03	0.06	0.01	0.05	0.23	-1.00E+10
							74.3	-1.00E+10	332.27	1.037	9.186	3.735	0.058	0.924	2225.8	2081.4	-1.00E+10	-1.00E+10	-1.00E+10	0.06	0.01	0.01	0	0.01	0.04	-1.00E+10
							99.1	32.4813	322.41	1.274	14.529	6.562	0.079	1.011	2246.4	2127	-1.00E+10	-1.00E+10	-1.00E+10	0.01	0	0	0	0	0	-1.00E+10
							123.8	-1.00E+10	309.15	1.418	18.255	8.498	0.076	1.22	2255.1	2157.7	-1.00E+10	-1.00E+10	-1.00E+10	-1.00E+10	-1.00E+10	-1.00E+10	-1.00E+10	-1.00E+10	-1.00E+10	-1.00E+10
							148.5	-1.00E+10	292.35	1.5	20.157	9.879	0.082	1.175	2275.4	2203.1	-1.00E+10	-1.00E+10	-1.00E+10	0.01	-1.00E+10	-1.00E+10	-1.00E+10	-1.00E+10	-1.00E+10	-1.00E+10
							173	-1.00E+10	273.8	1.605	25.374	12.919	0.036	0.599	2285.3	2231.7	-1.00E+10	-1.00E+10	-1.00E+10	-1.00E+10	-1.00E+10	-1.00E+10	-1.00E+10	-1.00E+10	-1.00E+10	-1.00E+10
							197.9	-1.00E+10	273.24	1.301	20.446	13.352	0.038	0.128	2284.5	2206.9	-1.00E+10	-1.00E+10	-1.00E+10	0.01	-1.00E+10	-1.00E+10	-1.00E+10	-1.00E+10	-1.00E+10	-1.00E+10
							221.4	-1.00E+10	276.47	1.069	13.799	12.772	0.023	0.104	-1.00E+10	-1.00E+10	-1.00E+10	-1.00E+10	-1.00E+10	-1.00E+10	-1.00E+10	-1.00E+10	-1.00E+10	-1.00E+10	-1.00E+10	-1.00E+10
							247.4	-1.00E+10	276.25	1.023	12.401	13.046	0.012	0.015	2286.9	2176.3	-1.00E+10	-1.00E+10	-1.00E+10	-1.00E+10	-1.00E+10	-1.00E+10	-1.00E+10	-1.00E+10	-1.00E+10	-1.00E+10
							272.1	-1.00E+10	275.22	1.033	12.151	13.447	0.009	0.019	-1.00E+10	-1.00E+10	-1.00E+10	-1.00E+10	-1.00E+10	-1.00E+10	-1.00E+10	-1.00E+10	-1.00E+10	-1.00E+10	-1.00E+10	-1.00E+10
							296.5	34.7223	276.66	1.009	11.398	13.463	0.009	0.101	2292.2	2170.6	-1.00E+10	-1.00E+10	-1.00E+10	-1.00E+10	-1.00E+10	-1.00E+10	-1.00E+10	-1.00E+10	-1.00E+10	-1.00E+10
							393.9	34.8123	285.76	0.941	8.91	13.101	0.006	0.001	-1.00E+10	-1.00E+10	-1.00E+10	-1.00E+10	-1.00E+10	-1.00E+10	-1.00E+10	-1.00E+10	-1.00E+10	-1.00E+10	-1.00E+10	-1.00E+10
MR10-05	024_1	B	2010-09-10T23:31	208.343	71.502	997	0	26.4414	347.03	0.524	2.875	0.033	0.004	-0.008	1929.6	1822.1	-1.00E+10	-1.00E+10	-1.00E+10	0.52	0.2	0.08	0.03	0.05	0.16	-1.00E+10
							4.8	-1.00E+10	-1.00E+10	-1.00E+10	-1.00E+10	-1.00E+10	-1.00E+10	-1.00E+10	-1.00E+10	-1.00E+10	-1.00E+10	-1.00E+10	-1.00E+10	-1.00E+10	-1.00E+10	-1.00E+10	-1.00E+10	-1.00E+10	-1.00E+10	-1.00E+10
							4.8	27.4343	345.26	0.516	2.881	0.003	0.001	-0.051	1986.4	1867.9	-1.00E+10	-1.00E+10	-1.00E+10	0.51	0.18	0.08	0.03	0.05	0.21	-1.00E+10
							9.5	29.223	350	0.572	2.624	0.021	0	-0.017	2075.1	1934	-1.00E+10	-1.00E+10	-1.00E+10	0.55	0.12	0.08	0.03	0.05	0.21	-1.00E+10
							9.5	-1.00E+10	-1.00E+10	-1.00E+10	-1.00E+10	-1.00E+10	-1.00E+10	-1.00E+10	-1.00E+10	-1.00E+10	-1.00E+10	-1.00E+10	-1.00E+10	-1.00E+10	-1.00E+10	-1.00E+10	-1.00E+10	-1.00E+10	-1.00E+10	-1.00E+10
							19.6	29.9682	397.12	0.751	3.347	0.003	-0.003	-0.074	2115.6	1992.1	-1.00E+10	-1.00E+10	-1.00E+10	0.18	0.03	0.03	0.01	0.02	0.09	-1.00E+10
							19.6	-1.00E+10	-1.00E+10	-1.00E+10	-1.00E+10	-1.00E+10	-1.00E+10	-1.00E+10	-1.00E+10	-1.00E+10	-1.00E+10	-1.00E+10	-1.00E+10	-1.00E+10	-1.00E+10	-1.00E+10	-1.00E+10	-1.00E+10	-1.00E+10	-1.00E+10
							24.3	-1.00E+10	367.12	0.663	2.781	0.004	-0.001	0.008	-1.00E+10	-1.00E+10	-1.00E+10	-1.00E+10	-1.00E+10	0.42	0.07	0.09	0.04	0.05	0.2	-1.00E+10
							34.4	31.0844	365.55	0.724	3.496	0.047	0.006	0.14	2166.1	2014.3	-1.00E+10	-1.00E+10	-1.00E+10	0.39	0.11	0.11	0.05	0.06	0.14	-1.00E+10
							34.4	-1.00E+10	-1.00E+10	-1.00E+10	-1.00E+10	-1.00E+10	-1.00E+10	-1.00E+10	-1.00E+10	-1.00E+10	-1.00E+10	-1.00E+10	-1.00E+10	-1.00E+10	-1.00E+10	-1.00E+10	-1.00E+10	-1.00E+10	-1.00E+10	-1.00E+10
							49	31.5683	337.75	0.807	5.596	0.743	0.056	0.822	2186.1	2026	-1.00E+10	-1.00E+10	-1.00E+10	0.2	0.06	0.05	0.02	0.03	0.06	-1.00E+10
							49	-1.00E+10	-1.00E+10	-1.00E+10	-1.00E+10	-1.00E+10	-1.00E+10	-1.00E+10	-1.00E+10	-1.00E+10	-1.00E+10	-1.00E+10	-1.00E+10	-1.00E+10	-1.00E+10	-1.00E+10	-1.00E+10	-1.00E+10	-1.00E+10	-1.00E+10
							74	-1.00E+10	343.55	0.934	7.744	1.906	0.062	1.132	2205.4	2054.9	-1.00E+10	-1.00E+10	-1.00E+10	0.11	0.05	0.03	0.01	0.02	0.03	-1.00E+10
							99.4	32.2579	313.88	1.508	20.434	9.97	0.031	0.069	2229.9	2147.9	-1.00E+10	-1.00E+10	-1.00E+10	0.05	0.01	0.01	0	0.01	0.02	-1.00E+10
							99.4	-1.00E+10	-1.00E+10	-1.00E+10	-1.00E+10	-1.00E+10	-1.00E+10	-1.00E+10	-1.00E+10	-1.00E+10	-1.00E+10	-1.00E+10	-1.00E+10	-1.00E+10	-1.00E+10	-1.00E+10	-1.00E+10	-1.00E+10	-1.00E+10	-1.00E+10
							123.6	-1.00E+10	287.91	1.722	27.407	13.013	0.034	0.084	2251.4	2191.2	-1.00E+10	-1.00E+10	-1.00E+10	-1.00E+10	-1.00E+10	-1.00E+10	-1.00E+10	-1.00E+10	-1.00E+10	-1.00E+10
							148.8	-1.00E+10	270.28	1.819	33.492	15.352	0.014	-0.009	2266.3	2218.3	-1.00E+10	-1.00E+10	-1.00E+10	0.02	-1.00E+10	-1.00E+10	-1.00E+10	-1.00E+10	-1.00E+10	-1.00E+10
							173	-1.00E+10	269.83	1.408	23.122	13.751	0.035	-0.012	2281.9	2209.3	-1.00E+10	-1.00E+10	-1.00E+10	-1.00E+10	-1.00E+10	-1.00E+10	-1.00E+10	-1.00E+10	-1.00E+10	-1.00E+10
							197.8	-1.00E+10	277.61	1.045	13.323	12.614	0.005	-0.043	2283.5	2178.1	-1.00E+10	-1.00E+10	-1.00E+10	0.01	-1.00E+10	-1.00E+10	-1.00E+10	-1.00E+10	-1.00E+10	-1.00E+10
							222.4	-1.00E+10	275.01	1.04	12.373	13.384	0.011	-0.052	-1.00E+10	-1.00E+10	-1.00E+10	-1.00E+10	-1.00E+10	-1.00E+10	-1.00E+10	-1.00E+10	-1.00E+10	-1.00E+10	-1.00E+10	-1.00E+10
							247.3	-1.00E+10	276.49	1.027	11.593	13.406	0.016	-0.053	2291.2	2167.3	-1.00E+10	-1.00E+10	-1.00E+10	-1.00E+10	-1.00E+10	-1.00E+10	-1.00E+10	-1.00E+10	-1.00E+10	-1.00E+10
							271.7	-1.00E+10	280.76	0.985	9.994	13.333	0.008	-0.056	-1.00E+10	-1.00E+10	-1.00E+10	-1.00E+10	-1.00E+10	-1.00E+10	-1.00E+10	-1.00E+10	-1.00E+10	-1.00E+10	-1.00E+10	-1.00E+10
							299	34.7978	282.41	0.972	9.692	13.29	0.01	-0.043	2294.1	2161.1	-1.00E+10	-1.00E+10	-1.00E+10	-1.00E+10	-1.00E+10	-1.00E+10	-1.00E+10	-1.00E+10	-1.00E+10	-1.00E+10
							395.2	34.8294	287.17	0.941	9.029	13.17	0.013	-0.039	-1.00E+10	-1.00E+10	-1.00E+10	-1.00E+10	-1.00E+10	-1.00E+10	-1.00E+10	-1.00E+10	-1.00E+10	-1.00E+10	-1.00E+10	-1.00E+10
MR10-05	025_1	B	2010-09-11T01:56	208.192	71.455	430	0	27.2398	353.82	0.568	2.772	0.036	0.011	0.1	-1.00E+10	-1.00E+10	-1.00E+10	-1.00E+10	-1.00E+10	-1.00E+10	-1.00E+10	-1.00E+10	-1.00E+10	-1.00E+10	-1.00E+10	-1.00E+10
							5	-1.00E+10	-1.00E+10	-1.00E+10	-1.00E+10	-1.00E+10	-1.00E+10	-1.00E+10	-1.00E+10	-1.00E+10	-1.00E+10	-1.00E+10	-1.00E+10	-1.00E+10	-1.00E+10	-1.00E+10	-1.00E+10	-1.00E+10	-1.00E+10	-1.00E+10
							5.1	27.403	356.06	0.551	2.652	0.039	0.006	0.057	-1.00E+10	-1.00E+10	-1.00E+10	-1.00E+10	-1.00E+10	-1.00E+10	-1.00E+10	-1.00E+10	-1.00E+10	-1.00E+10	-1.00E+10	-1.00E+10
							9.9	-1.00E+10	-1.00E+10	-1.00E+10	-1.00E+10	-1.00E+10	-1.00E+10	-1.00E+10	-1.00E+10	-1.00E+10	-1.00E+10	-1.00E+10	-1.00E+10	-1.00E+10	-1.00E+10	-1.00E+10	-1.00E+10	-1.00E+10	-1.00E+10	-1.00E+10
							9.9	28.4047	350.58	0.581	2.676	0.028	0.01	0.077	-1.00E+10	-1.00E+10	-1.00E+10	-1.00E+10	-1.00E+10	-1.00E+10	-1.00E+10	-1.00E+10	-1.00E+10	-1.00E+10	-1.00E+10	-1.00E+10
							16.8	-1.00E+10	316.7	0.606	3.131	0.041	0.014	0.394	-1.00E+10	-1.00E+10	-1.00E+10	-1.00E+10	-1.00E+10	-1.00E+10	-1.00E+10	-1.00E+10	-1.00E+10	-1.00E+10	-1.00E+10	-1.00E+10
							16.8	-1.00E+10	-1.00E+10	-1.00E+10	-1.00E+10	-1.00E+10	-1.00E+10	-1.00E+10	-1.00E+10	-1.00E+10	-1.00E+10	-1.00E+10	-1.00E+10	-1.00E+10	-1.00E+10	-1.00E+10	-1.00E+10	-1.00E+10	-1.00E+10	-1.00E+10
							19.7	30.7361	322.06	0.611	3.168	0.044	0.013	0.397	-1.00E+10	-1.00E+10	-1.00E+10	-1.00E+10	-1.00E+10	-1.00E+10	-1.00E+10	-1.00E+10	-1.00E+10	-1.00E+10	-1.00E+10	-1.00E+10
							19.8	-1.00E+10	-1.00E+10	-1.00E+10	-1.00E+10	-1.00E+10	-1.00E+10	-1.00E+10	-1.00E+10	-1.00E+10	-1.00E+10	-1.00E+10	-1.00E+10	-1.00E+10	-1.00E+10	-1.00E+10	-1.00E+10	-1.00E+10	-1.00E+10	-1.00E+10
							34.3	31.0625	342.8	0.68	3.429	0.07	0.016	0.374	-1.00E+10	-1.00E+10	-1.00E+10	-1.00E+10	-1.00E+10	-1.00E+10	-1.00E+10	-1.00E+10	-1.00E+10	-1.00E+10	-1.00E+10	-1.00E+10
							34.4	-1.00E+10	-1.00E+10	-1.00E+10	-1.00E+10	-1.00E+10	-1.00E+10	-1.00E+10	-1.00E+10	-1.00E+10	-1.00E+10	-1.00E+10	-1.00E+10	-1.00E+10	-1.00E+10	-1.00E+10	-1.00E+10	-1.00E+10	-1.00E+10	-1.00E+10
							49.6	31.5674	325.21	0.78	5.126	0.349	0.047	0.944	-1.00E+10	-1.00E+10	-1.00E+10	-1.00E+10	-1.00E+10	-1.00E+10	-1.00E+10	-1.00E+10	-1.00E+10	-1.00E+10	-1.00E+10	-1.00E+10
							49.6	-1.00E+10	-1.00E+10	-1.00E+10	-1.00E+10	-1.00E+10	-1.00E+10	-1.00E+10	-1.00E+10	-1.00E+10	-1.00E+10	-1.00E+10	-1.00E+10	-1.00E+10	-1.00E+10	-1.00E+10	-1.00E+10	-1.00E+10	-1.00E+10	-1.00E+10
							74.3	-1.00E+10	357.79	0.937	6.331	1.717	0.072	0.564	-1.00E+10	-1.00E+10	-1.00E+10	-1.00E+10	-1.00E+10	-1.00E+10	-1.00E+10	-1.00E+10	-1.00E+10	-1.00E+10	-1.00E+10	-1.00E+10
							99.2	-1.00E+10	-1.00E+10	-1.00E+10	-1.00E+10	-1.00E+10	-1.00E+10	-1.00E+10	-1.00E+10	-1.00E+10	-1.00E+10	-1.00E+10	-1.00E+10	-1.00E+10	-1.00E+10	-1.00E+10	-1.00E+10	-1.00E+10	-1.00E+10	-1.00E+10
							99.3	32.2125	324.66	1.42	17.318	8.035	0.057	0.489	-1.00E+10	-1.00E+10	-1.00E+10	-1.00E+10	-1.00E+10	-1.00E+10	-1.00E+10	-1.00E+10	-1.00E+10	-1.00E+10	-1.00E+10	-1.00E+10
							124	-1.00E+10	289.44	1.761	27.267	12.961	0.035	0.122	-1.00E+10	-1.00E+10	-1.00E+10	-1.00E+10	-1.00E+10	-1.00E+10	-1.00E+10	-1.00E+10	-1.00E+10	-1.00E+10	-1.00E+10	-1.00E+10
							124	-1.00E+10	-1.00E+10	-1.00E+10	-1.00E+10	-1.00E+10	-1.00E+10	-1.00E+10	-1.00E+10	-1.00E+10	-1.00E+10	-1.00E+10	-1.00E+10	-1.00E+10	-1.00E+10	-1.00E+10	-1.00E+10	-1.00E+10	-1.00E+10	-1.00E+10
							148.4	-1.00E+10	275.48	1.75	28.788	13.681	0.052	0.426	-1.00E+10	-1.00E+10	-1.00E+10	-1.00E+10	-1.00E+10	-1.00E+10	-1.00E+10	-1.00E+10	-1.00E+10	-1.00E+10	-1.00E+10	-1.00E+10
							148.5	-1.00E+10	-1.00E+10	-1.00E+10	-1.00E+10	-1.00E+10	-1.00E+10	-1.00E+10	-1.00E+10	-1.00E+10	-1.00E+10	-1.00E+10	-1.00E+10	-1.00E+10	-1.00E+10	-1.00E+10	-1.00E+10	-1.00E+10	-1.00E+10	-1.00E+10
							173.1	-1.00E+10	-1.00E+10	-1.00E+10	-1.00E+10	-1.00E+10	-1.00E+10	-1.00E+10	-1.00E+10	-1.00E+10	-1.00E+10	-1.00E+10	-1.00E+10	-1.00E+10	-1.00E+10	-1.00E+10	-1.00E+10	-1.00E+10	-1.00E+10	-1.00E+10
							173.2	-1.00E+10	271.76	1.481	22.945	13.06	0.058	0.316	-1.00E+10	-1.00E+10	-1.00E+10	-1.00E+10	-1.00E+10	-1.00E+10	-1.00E+10	-1.00E+10	-1.00E+10	-1.00E+10	-1.00E+10	-1.00E+10
							198.1	-1.00E+10	-1.00E+10	-1.00E+10	-1.00E+10	-1.00E+10	-1.00E+10	-1.00E+10	-1.00E+10	-1.00E+10	-1.00E+10	-1.00E+10	-1.00E+10	-1.00E+10	-1.00E+10	-1.00E+10	-1.00E+10	-1.00E+10	-1.00E+10	-1.00E+10
							198.2	-1.00E+10	275.77	1.121	14.786	12.993	0.049	0.041	-1.00E+10	-1.00E+10	-1.00E+10	-1.00E+10	-1.00E+10	-1.00E+10	-1.00E+10	-1.00E+10	-1.00E+10	-1.00E+10	-1.00E+10	-1.00E+10
							222.8	-1.00E+10	276.69	1.032	11.805	13.526	0.013	0.001	-1.00E+10	-1.00E+10	-1.00E+10	-1.00E+10	-1.00E+10	-1.00E+10	-1.00E+10	-1.00E+10	-1.00E+10	-1.00E+10	-1.00E+10	-1.00E+10
							222.9	-1.00E+10	-1.00E+10	-1.00E+10	-1.00E+10	-1.00E+10	-1.00E+10	-1.00E+10	-1.00E+10	-1.00E+10	-1.00E+10	-1.00E+10	-1.00E+10	-1.00E+10	-1.00E+10	-1.00E+10	-1.00E+10	-1.00E+10	-1.00E+10	-1.00E+10
							247.5	-1.00E+10	282.42	0.991	10	13.3	0.023	0.017	-1.00E+10	-1.00E+10	-1.00E+10	-1.00E+10	-1.00E+10	-1.00E+10	-1.00E+10	-1.00E+10	-1.00E+10	-1.00E+10	-1.00E+10	-1.00E+10
							247.6	-1.00E+10	-1.00E+10	-1.00E+10	-1.00E+10	-1.00E+10	-1.00E+10	-1.00E+10	-1.00E+10	-1.00E+10	-1.00E+10	-1.00E+10	-1.00E+10	-1.00E+10	-1.00E+10	-1.00E+10	-1.00E+10	-1.00E+10	-1.00E+10	-1.00E+10
							272.1	-1.00E+10	284.81	0.974	9.475	13.223	0.027	0.011	-1.00E+10	-1.00E+10	-1.00E+10	-1.00E+10	-1.00E+10	-1.00E+10	-1.00E+10	-1.00E+10	-1.00E+10	-1.00E+10	-1.00E+10	-1.00E+10
							272.1	-1.00E+10	-1.00E+10	-1.00E+10	-1.00E+10	-1.00E+10	-1.00E+10	-1.00E+10	-1.00E+10	-1.00E+10	-1.00E+10	-1.00E+10	-1.00E+10	-1.00E+10	-1.00E+10	-1.00E+10	-1.00E+10	-1.00E+10	-1.00E+10	-1.00E+10
							297.3	-1.00E+10	-1.00E+10	-1.00E+10	-1.00E+10	-1.00E+10	-1.00E+10	-1.00E+10	-1.00E+10	-1.00E+10	-1.00E+10	-1.00E+10	-1.00E+10	-1.00E+10	-1.00E+10	-1.00E+10	-1.00E+10	-1.00E+10	-1.00E+10	-1.00E+10
							297.3	34.818	285.25	1.01	9.827	13.238	0.081	0.015	-1.00E+10	-1.00E+10	-1.00E+10	-1.00E+10	-1.00E+10	-1.00E+10	-1.00E+10	-1.00E+10	-1.00E+10	-1.00E+10	-1.00E+10	-1.00E+10
							396.1	-1.00E+10	-1.00E+10	-1.00E+10	-1.00E+10	-1.00E+10	-1.00E+10	-1.00E+10	-1.00E+10	-1.00E+10	-1.00E+10	-1.00E+10	-1.00E+10	-1.00E+10	-1.00E+10	-1.00E+10	-1.00E+10	-1.00E+10	-1.00E+10	-1.00E+10
							396.1	34.839	287.74	1.018	9.687	13.025	0.136	0.044	-1.00E+10	-1.00E+10	-1.00E+10	-1.00E+10	-1.00E+10	-1.00E+10	-1.00E+10	-1.00E+10	-1.00E+10	-1.00E+10	-1.00E+10	-1.00E+10
MR10-05	026_1	B	2010-09-11T04:41	207.881	71.367	64	0	26.8329	346.26	0.547	2.945	0.118	0.007	0.087	1947	1843.3	-1.00E+10	-1.00E+10	-1.00E+10	0.43	0.06	0.1	0.02	0.08	0.21	-1.00E+10
							4.8	-1.00E+10	-1.00E+10	-1.00E+10	-1.00E+10	-1.00E+10	-1.00E+10	-1.00E+10	-1.00E+10	-1.00E+10	-1.00E+10	-1.00E+10	-1.00E+10	-1.00E+10	-1.00E+10	-1.00E+10	-1.00E+10	-1.00E+10	-1.00E+10	-1.00E+10
							4.9	27.8914	359.44	0.562	2.364	0.029	0.008	0.004	1985.5	1862.6	-1.00E+10	-1.00E+10	-1.00E+10	0.28	0.09	0.05	0.02	0.03	0.12	-1.00E+10
							9.9	-1.00E+10	-1.00E+10	-1.00E+10	-1.00E+10	-1.00E+10	-1.00E+10	-1.00E+10	-1.00E+10	-1.00E+10	-1.00E+10	-1.00E+10	-1.00E+10	-1.00E+10	-1.00E+10	-1.00E+10	-1.00E+10	-1.00E+10	-1.00E+10	-1.00E+10
							9.9	28.414	356.56	0.577	2.369	0.023	0.009	0.023	2020	1889.8	-1.00E+10	-1.00E+10	-1.00E+10	0.27	0.12	0.03	0.01	0.02	0.1	-1.00E+10
							16	-1.00E+10	-1.00E+10	-1.00E+10	-1.00E+10	-1.00E+10	-1.00E+10	-1.00E+10	-1.00E+10	-1.00E+10	-1.00E+10	-1.00E+10	-1.00E+10	-1.00E+10	-1.00E+10	-1.00E+10	-1.00E+10	-1.00E+10	-1.00E+10	-1.00E+10
							16.1	-1.00E+10	323.14	0.614	3.104	0.059	0.012	0.458	-1.00E+10	-1.00E+10	-1.00E+10	-1.00E+10	-1.00E+10	0.65	0.21	0.14	0.07	0.07	0.27	-1.00E+10
							20.4	31.0049	305.88	0.633	3.593	0.056	0.018	0.522	2156.1	1992.8	-1.00E+10	-1.00E+10	-1.00E+10	0.55	0.2	0.14	0.07	0.07	0.18	-1.00E+10
							20.4	-1.00E+10	-1.00E+10	-1.00E+10	-1.00E+10	-1.00E+10	-1.00E+10	-1.00E+10	-1.00E+10	-1.00E+10	-1.00E+10	-1.00E+10	-1.00E+10	-1.00E+10	-1.00E+10	-1.00E+10	-1.00E+10	-1.00E+10	-1.00E+10	-1.00E+10
							34.6	-1.00E+10	-1.00E+10	-1.00E+10	-1.00E+10	-1.00E+10	-1.00E+10	-1.00E+10	-1.00E+10	-1.00E+10	-1.00E+10	-1.00E+10	-1.00E+10	-1.00E+10	-1.00E+10	-1.00E+10	-1.00E+10	-1.00E+10	-1.00E+10	-1.00E+10
							34.7	31.3134	297.75	0.655	3.947	0.083	0.022	0.748	2163	1993.2	-1.00E+10	-1.00E+10	-1.00E+10	0.36	0.13	0.09	0.05	0.04	0.07	-1.00E+10
							49.3	31.2726	317.71	0.673	3.697	0.09	0.02	0.626	2164.1	1994.4	-1.00E+10	-1.00E+10	-1.00E+10	0.28	0.16	0.06	0.03	0.03	0.06	-1.00E+10
							49.4	-1.00E+10	-1.00E+10	-1.00E+10	-1.00E+10	-1.00E+10	-1.00E+10	-1.00E+10	-1.00E+10	-1.00E+10	-1.00E+10	-1.00E+10	-1.00E+10	-1.00E+10	-1.00E+10	-1.00E+10	-1.00E+10	-1.00E+10	-1.00E+10	-1.00E+10
							54.4	-1.00E+10	-1.00E+10	-1.00E+10	-1.00E+10	-1.00E+10	-1.00E+10	-1.00E+10	-1.00E+10	-1.00E+10	-1.00E+10	-1.00E+10	-1.00E+10	-1.00E+10	-1.00E+10	-1.00E+10	-1.00E+10	-1.00E+10	-1.00E+10	-1.00E+10
							54.4	31.2762	319.64	0.669	3.743	0.08	0.022	0.618	2164.3	1998	-1.00E+10	-1.00E+10	-1.00E+10	-1.00E+10	-1.00E+10	-1.00E+10	-1.00E+10	-1.00E+10	-1.00E+10	-1.00E+10
MR10-05	027_1	B	2010-09-11T17:43	204.821	71.726	282	0	-1.00E+10	-1.00E+10	-1.00E+10	-1.00E+10	-1.00E+10	-1.00E+10	-1.00E+10	-1.00E+10	-1.00E+10	-1.00E+10	-1.00E+10	-1.00E+10	-1.00E+10	-1.00E+10	-1.00E+10	-1.00E+10	-1.00E+10	-1.00E+10	-1.00E+10
							128.8	-1.00E+10	-1.00E+10	-1.00E+10	-1.00E+10	-1.00E+10	-1.00E+10	-1.00E+10	-1.00E+10	-1.00E+10	-1.00E+10	-1.00E+10	-1.00E+10	-1.00E+10	-1.00E+10	-1.00E+10	-1.00E+10	-1.00E+10	-1.00E+10	-1.00E+10
							128.8	-1.00E+10	-1.00E+10	-1.00E+10	-1.00E+10	-1.00E+10	-1.00E+10	-1.00E+10	-1.00E+10	-1.00E+10	-1.00E+10	-1.00E+10	-1.00E+10	-1.00E+10	-1.00E+10	-1.00E+10	-1.00E+10	-1.00E+10	-1.00E+10	-1.00E+10
							128.8	-1.00E+10	-1.00E+10	-1.00E+10	-1.00E+10	-1.00E+10	-1.00E+10	-1.00E+10	-1.00E+10	-1.00E+10	-1.00E+10	-1.00E+10	-1.00E+10	-1.00E+10	-1.00E+10	-1.00E+10	-1.00E+10	-1.00E+10	-1.00E+10	-1.00E+10
							128.8	-1.00E+10	-1.00E+10	-1.00E+10	-1.00E+10	-1.00E+10	-1.00E+10	-1.00E+10	-1.00E+10	-1.00E+10	-1.00E+10	-1.00E+10	-1.00E+10	-1.00E+10	-1.00E+10	-1.00E+10	-1.00E+10	-1.00E+10	-1.00E+10	-1.00E+10
							128.8	-1.00E+10	-1.00E+10	-1.00E+10	-1.00E+10	-1.00E+10	-1.00E+10	-1.00E+10	-1.00E+10	-1.00E+10	-1.00E+10	-1.00E+10	-1.00E+10	-1.00E+10	-1.00E+10	-1.00E+10	-1.00E+10	-1.00E+10	-1.00E+10	-1.00E+10
							128.8	-1.00E+10	-1.00E+10	-1.00E+10	-1.00E+10	-1.00E+10	-1.00E+10	-1.00E+10	-1.00E+10	-1.00E+10	-1.00E+10	-1.00E+10	-1.00E+10	-1.00E+10	-1.00E+10	-1.00E+10	-1.00E+10	-1.00E+10	-1.00E+10	-1.00E+10
							128.8	-1.00E+10	-1.00E+10	-1.00E+10	-1.00E+10	-1.00E+10	-1.00E+10	-1.00E+10	-1.00E+10	-1.00E+10	-1.00E+10	-1.00E+10	-1.00E+10	-1.00E+10	-1.00E+10	-1.00E+10	-1.00E+10	-1.00E+10	-1.00E+10	-1.00E+10
							128.8	-1.00E+10	-1.00E+10	-1.00E+10	-1.00E+10	-1.00E+10	-1.00E+10	-1.00E+10	-1.00E+10	-1.00E+10	-1.00E+10	-1.00E+10	-1.00E+10	-1.00E+10	-1.00E+10	-1.00E+10	-1.00E+10	-1.00E+10	-1.00E+10	-1.00E+10
							128.8	-1.00E+10	-1.00E+10	-1.00E+10	-1.00E+10	-1.00E+10	-1.00E+10	-1.00E+10	-1.00E+10	-1.00E+10	-1.00E+10	-1.00E+10	-1.00E+10	-1.00E+10	-1.00E+10	-1.00E+10	-1.00E+10	-1.00E+10	-1.00E+10	-1.00E+10
							128.8	-1.00E+10	-1.00E+10	-1.00E+10	-1.00E+10	-1.00E+10	-1.00E+10	-1.00E+10	-1.00E+10	-1.00E+10	-1.00E+10	-1.00E+10	-1.00E+10	-1.00E+10	-1.00E+10	-1.00E+10	-1.00E+10	-1.00E+10	-1.00E+10	-1.00E+10
							128.8	-1.00E+10	-1.00E+10	-1.00E+10	-1.00E+10	-1.00E+10	-1.00E+10	-1.00E+10	-1.00E+10	-1.00E+10	-1.00E+10	-1.00E+10	-1.00E+10	-1.00E+10	-1.00E+10	-1.00E+10	-1.00E+10	-1.00E+10	-1.00E+10	-1.00E+10
							128.8	-1.00E+10	-1.00E+10	-1.00E+10	-1.00E+10	-1.00E+10	-1.00E+10	-1.00E+10	-1.00E+10	-1.00E+10	-1.00E+10	-1.00E+10	-1.00E+10	-1.00E+10	-1.00E+10	-1.00E+10	-1.00E+10	-1.00E+10	-1.00E+10	-1.00E+10
							128.8	-1.00E+10	-1.00E+10	-1.00E+10	-1.00E+10	-1.00E+10	-1.00E+10	-1.00E+10	-1.00E+10	-1.00E+10	-1.00E+10	-1.00E+10	-1.00E+10	-1.00E+10	-1.00E+10	-1.00E+10	-1.00E+10	-1.00E+10	-1.00E+10	-1.00E+10
							128.8	-1.00E+10	-1.00E+10	-1.00E+10	-1.00E+10	-1.00E+10	-1.00E+10	-1.00E+10	-1.00E+10	-1.00E+10	-1.00E+10	-1.00E+10	-1.00E+10	-1.00E+10	-1.00E+10	-1.00E+10	-1.00E+10	-1.00E+10	-1.00E+10	-1.00E+10
							128.9	-1.00E+10	-1.00E+10	-1.00E+10	-1.00E+10	-1.00E+10	-1.00E+10	-1.00E+10	-1.00E+10	-1.00E+10	-1.00E+10	-1.00E+10	-1.00E+10	-1.00E+10	-1.00E+10	-1.00E+10	-1.00E+10	-1.00E+10	-1.00E+10	-1.00E+10
							128.9	-1.00E+10	-1.00E+10	-1.00E+10	-1.00E+10	-1.00E+10	-1.00E+10	-1.00E+10	-1.00E+10	-1.00E+10	-1.00E+10	-1.00E+10	-1.00E+10	-1.00E+10	-1.00E+10	-1.00E+10	-1.00E+10	-1.00E+10	-1.00E+10	-1.00E+10
							128.9	-1.00E+10	-1.00E+10	-1.00E+10	-1.00E+10	-1.00E+10	-1.00E+10	-1.00E+10	-1.00E+10	-1.00E+10	-1.00E+10	-1.00E+10	-1.00E+10	-1.00E+10	-1.00E+10	-1.00E+10	-1.00E+10	-1.00E+10	-1.00E+10	-1.00E+10
							128.9	-1.00E+10	-1.00E+10	-1.00E+10	-1.00E+10	-1.00E+10	-1.00E+10	-1.00E+10	-1.00E+10	-1.00E+10	-1.00E+10	-1.00E+10	-1.00E+10	-1.00E+10	-1.00E+10	-1.00E+10	-1.00E+10	-1.00E+10	-1.00E+10	-1.00E+10
							198.3	-1.00E+10	-1.00E+10	-1.00E+10	-1.00E+10	-1.00E+10	-1.00E+10	-1.00E+10	-1.00E+10	-1.00E+10	-1.00E+10	-1.00E+10	-1.00E+10	-1.00E+10	-1.00E+10	-1.00E+10	-1.00E+10	-1.00E+10	-1.00E+10	-1.00E+10
							198.3	-1.00E+10	-1.00E+10	-1.00E+10	-1.00E+10	-1.00E+10	-1.00E+10	-1.00E+10	-1.00E+10	-1.00E+10	-1.00E+10	-1.00E+10	-1.00E+10	-1.00E+10	-1.00E+10	-1.00E+10	-1.00E+10	-1.00E+10	-1.00E+10	-1.00E+10
							198.4	-1.00E+10	-1.00E+10	-1.00E+10	-1.00E+10	-1.00E+10	-1.00E+10	-1.00E+10	-1.00E+10	-1.00E+10	-1.00E+10	-1.00E+10	-1.00E+10	-1.00E+10	-1.00E+10	-1.00E+10	-1.00E+10	-1.00E+10	-1.00E+10	-1.00E+10
							198.4	-1.00E+10	-1.00E+10	-1.00E+10	-1.00E+10	-1.00E+10	-1.00E+10	-1.00E+10	-1.00E+10	-1.00E+10	-1.00E+10	-1.00E+10	-1.00E+10	-1.00E+10	-1.00E+10	-1.00E+10	-1.00E+10	-1.00E+10	-1.00E+10	-1.00E+10
							198.4	-1.00E+10	-1.00E+10	-1.00E+10	-1.00E+10	-1.00E+10	-1.00E+10	-1.00E+10	-1.00E+10	-1.00E+10	-1.00E+10	-1.00E+10	-1.00E+10	-1.00E+10	-1.00E+10	-1.00E+10	-1.00E+10	-1.00E+10	-1.00E+10	-1.00E+10
							198.4	-1.00E+10	-1.00E+10	-1.00E+10	-1.00E+10	-1.00E+10	-1.00E+10	-1.00E+10	-1.00E+10	-1.00E+10	-1.00E+10	-1.00E+10	-1.00E+10	-1.00E+10	-1.00E+10	-1.00E+10	-1.00E+10	-1.00E+10	-1.00E+10	-1.00E+10
							198.4	-1.00E+10	-1.00E+10	-1.00E+10	-1.00E+10	-1.00E+10	-1.00E+10	-1.00E+10	-1.00E+10	-1.00E+10	-1.00E+10	-1.00E+10	-1.00E+10	-1.00E+10	-1.00E+10	-1.00E+10	-1.00E+10	-1.00E+10	-1.00E+10	-1.00E+10
							198.4	-1.00E+10	-1.00E+10	-1.00E+10	-1.00E+10	-1.00E+10	-1.00E+10	-1.00E+10	-1.00E+10	-1.00E+10	-1.00E+10	-1.00E+10	-1.00E+10	-1.00E+10	-1.00E+10	-1.00E+10	-1.00E+10	-1.00E+10	-1.00E+10	-1.00E+10
							198.4	-1.00E+10	-1.00E+10	-1.00E+10	-1.00E+10	-1.00E+10	-1.00E+10	-1.00E+10	-1.00E+10	-1.00E+10	-1.00E+10	-1.00E+10	-1.00E+10	-1.00E+10	-1.00E+10	-1.00E+10	-1.00E+10	-1.00E+10	-1.00E+10	-1.00E+10
							198.4	-1.00E+10	-1.00E+10	-1.00E+10	-1.00E+10	-1.00E+10	-1.00E+10	-1.00E+10	-1.00E+10	-1.00E+10	-1.00E+10	-1.00E+10	-1.00E+10	-1.00E+10	-1.00E+10	-1.00E+10	-1.00E+10	-1.00E+10	-1.00E+10	-1.00E+10
							198.4	-1.00E+10	-1.00E+10	-1.00E+10	-1.00E+10	-1.00E+10	-1.00E+10	-1.00E+10	-1.00E+10	-1.00E+10	-1.00E+10	-1.00E+10	-1.00E+10	-1.00E+10	-1.00E+10	-1.00E+10	-1.00E+10	-1.00E+10	-1.00E+10	-1.00E+10
							198.4	-1.00E+10	-1.00E+10	-1.00E+10	-1.00E+10	-1.00E+10	-1.00E+10	-1.00E+10	-1.00E+10	-1.00E+10	-1.00E+10	-1.00E+10	-1.00E+10	-1.00E+10	-1.00E+10	-1.00E+10	-1.00E+10	-1.00E+10	-1.00E+10	-1.00E+10
							198.4	-1.00E+10	-1.00E+10	-1.00E+10	-1.00E+10	-1.00E+10	-1.00E+10	-1.00E+10	-1.00E+10	-1.00E+10	-1.00E+10	-1.00E+10	-1.00E+10	-1.00E+10	-1.00E+10	-1.00E+10	-1.00E+10	-1.00E+10	-1.00E+10	-1.00E+10
							198.4	-1.00E+10	-1.00E+10	-1.00E+10	-1.00E+10	-1.00E+10	-1.00E+10	-1.00E+10	-1.00E+10	-1.00E+10	-1.00E+10	-1.00E+10	-1.00E+10	-1.00E+10	-1.00E+10	-1.00E+10	-1.00E+10	-1.00E+10	-1.00E+10	-1.00E+10
							198.4	-1.00E+10	-1.00E+10	-1.00E+10	-1.00E+10	-1.00E+10	-1.00E+10	-1.00E+10	-1.00E+10	-1.00E+10	-1.00E+10	-1.00E+10	-1.00E+10	-1.00E+10	-1.00E+10	-1.00E+10	-1.00E+10	-1.00E+10	-1.00E+10	-1.00E+10
							198.4	-1.00E+10	-1.00E+10	-1.00E+10	-1.00E+10	-1.00E+10	-1.00E+10	-1.00E+10	-1.00E+10	-1.00E+10	-1.00E+10	-1.00E+10	-1.00E+10	-1.00E+10	-1.00E+10	-1.00E+10	-1.00E+10	-1.00E+10	-1.00E+10	-1.00E+10
							198.4	-1.00E+10	-1.00E+10	-1.00E+10	-1.00E+10	-1.00E+10	-1.00E+10	-1.00E+10	-1.00E+10	-1.00E+10	-1.00E+10	-1.00E+10	-1.00E+10	-1.00E+10	-1.00E+10	-1.00E+10	-1.00E+10	-1.00E+10	-1.00E+10	-1.00E+10
							198.4	-1.00E+10	-1.00E+10	-1.00E+10	-1.00E+10	-1.00E+10	-1.00E+10	-1.00E+10	-1.00E+10	-1.00E+10	-1.00E+10	-1.00E+10	-1.00E+10	-1.00E+10	-1.00E+10	-1.00E+10	-1.00E+10	-1.00E+10	-1.00E+10	-1.00E+10
MR10-05	028_1	B	2010-09-12T21:01	204.902	71.735	246	0	29.7515	326.31	0.47	2.036	0.135	0.001	0.093	2051.5	1882.8	-1.00E+10	-1.00E+10	-1.00E+10	0.62	0.28	0.09	0.03	0.06	0.15	-1.00E+10
							5.1	-1.00E+10	-1.00E+10	-1.00E+10	-1.00E+10	-1.00E+10	-1.00E+10	-1.00E+10	-1.00E+10	-1.00E+10	-1.00E+10	-1.00E+10	-1.00E+10	-1.00E+10	-1.00E+10	-1.00E+10	-1.00E+10	-1.00E+10	-1.00E+10	-1.00E+10
							5.1	29.848	326.78	0.436	1.865	0.041	0	0.022	2058.1	1880.2	-1.00E+10	-1.00E+10	-1.00E+10	-1.00E+10	-1.00E+10	-1.00E+10	-1.00E+10	-1.00E+10	-1.00E+10	-1.00E+10
							5.1	-1.00E+10	326.52	0.439	1.938	0.046	-0.001	0.028	-1.00E+10	1878.6	-1.00E+10	-1.00E+10	-1.00E+10	0.56	0.23	0.11	0.03	0.08	0.14	-1.00E+10
							10.3	-1.00E+10	-1.00E+10	-1.00E+10	-1.00E+10	-1.00E+10	-1.00E+10	-1.00E+10	-1.00E+10	-1.00E+10	-1.00E+10	-1.00E+10	-1.00E+10	-1.00E+10	-1.00E+10	-1.00E+10	-1.00E+10	-1.00E+10	-1.00E+10	-1.00E+10
							10.3	30.1692	327.89	0.398	1.624	0.032	0.003	0.038	2072.2	1883.2	-1.00E+10	-1.00E+10	-1.00E+10	-1.00E+10	-1.00E+10	-1.00E+10	-1.00E+10	-1.00E+10	-1.00E+10	-1.00E+10
							11.3	-1.00E+10	328.08	0.401	1.7	0.036	0	0.016	-1.00E+10	1884.4	-1.00E+10	-1.00E+10	-1.00E+10	0.84	0.45	0.17	0.08	0.09	0.11	-1.00E+10
							18.8	-1.00E+10	325.91	0.419	1.587	0.049	0.003	0.035	-1.00E+10	1897.8	-1.00E+10	-1.00E+10	-1.00E+10	0.85	0.36	0.12	0.06	0.06	0.12	-1.00E+10
							19.7	30.4745	324.67	0.41	1.58	0.028	0.001	0.031	2093.9	1898	-1.00E+10	-1.00E+10	-1.00E+10	-1.00E+10	-1.00E+10	-1.00E+10	-1.00E+10	-1.00E+10	-1.00E+10	-1.00E+10
							19.7	-1.00E+10	-1.00E+10	-1.00E+10	-1.00E+10	-1.00E+10	-1.00E+10	-1.00E+10	-1.00E+10	-1.00E+10	-1.00E+10	-1.00E+10	-1.00E+10	-1.00E+10	-1.00E+10	-1.00E+10	-1.00E+10	-1.00E+10	-1.00E+10	-1.00E+10
							20.9	-1.00E+10	-1.00E+10	-1.00E+10	-1.00E+10	-1.00E+10	-1.00E+10	-1.00E+10	-1.00E+10	-1.00E+10	-1.00E+10	-1.00E+10	-1.00E+10	-1.00E+10	-1.00E+10	-1.00E+10	-1.00E+10	-1.00E+10	-1.00E+10	-1.00E+10
							20.9	-1.00E+10	327.67	0.549	3.199	0.153	0.016	0.288	-1.00E+10	-1.00E+10	-1.00E+10	-1.00E+10	-1.00E+10	0.87	0.52	0.18	0.1	0.08	0.13	-1.00E+10
							21	-1.00E+10	-1.00E+10	-1.00E+10	-1.00E+10	-1.00E+10	-1.00E+10	-1.00E+10	-1.00E+10	-1.00E+10	-1.00E+10	-1.00E+10	-1.00E+10	-1.00E+10	-1.00E+10	-1.00E+10	-1.00E+10	-1.00E+10	-1.00E+10	-1.00E+10
							21	-1.00E+10	-1.00E+10	-1.00E+10	-1.00E+10	-1.00E+10	-1.00E+10	-1.00E+10	-1.00E+10	-1.00E+10	-1.00E+10	-1.00E+10	-1.00E+10	-1.00E+10	-1.00E+10	-1.00E+10	-1.00E+10	-1.00E+10	-1.00E+10	-1.00E+10
							24.1	-1.00E+10	329.26	0.596	3.942	0.175	0.018	0.309	-1.00E+10	1966.2	-1.00E+10	-1.00E+10	-1.00E+10	0.98	0.47	0.26	0.16	0.1	0.12	-1.00E+10
							24.1	-1.00E+10	-1.00E+10	-1.00E+10	-1.00E+10	-1.00E+10	-1.00E+10	-1.00E+10	-1.00E+10	-1.00E+10	-1.00E+10	-1.00E+10	-1.00E+10	-1.00E+10	-1.00E+10	-1.00E+10	-1.00E+10	-1.00E+10	-1.00E+10	-1.00E+10
							28.2	-1.00E+10	300.56	0.892	8.333	0.684	0.066	1.319	-1.00E+10	2029.3	-1.00E+10	-1.00E+10	-1.00E+10	0.43	0.19	0.12	0.08	0.04	0.07	-1.00E+10
							32.7	-1.00E+10	309.44	0.91	8.778	0.863	0.068	1.376	-1.00E+10	2037.1	-1.00E+10	-1.00E+10	-1.00E+10	0.48	0.24	0.12	0.08	0.04	0.07	-1.00E+10
							34.5	32.0611	314.53	0.984	9.239	0.98	0.066	1.482	2203.5	2039	-1.00E+10	-1.00E+10	-1.00E+10	-1.00E+10	-1.00E+10	-1.00E+10	-1.00E+10	-1.00E+10	-1.00E+10	-1.00E+10
							34.5	-1.00E+10	-1.00E+10	-1.00E+10	-1.00E+10	-1.00E+10	-1.00E+10	-1.00E+10	-1.00E+10	-1.00E+10	-1.00E+10	-1.00E+10	-1.00E+10	-1.00E+10	-1.00E+10	-1.00E+10	-1.00E+10	-1.00E+10	-1.00E+10	-1.00E+10
							36.2	-1.00E+10	315.36	0.978	9.351	1.01	0.067	1.489	-1.00E+10	2042.4	-1.00E+10	-1.00E+10	-1.00E+10	0.47	0.24	0.11	0.07	0.04	0.07	-1.00E+10
							49.8	32.115	323.01	1.032	9.916	1.121	0.071	1.61	2207.6	2046.6	-1.00E+10	-1.00E+10	-1.00E+10	-1.00E+10	-1.00E+10	-1.00E+10	-1.00E+10	-1.00E+10	-1.00E+10	-1.00E+10
							49.9	-1.00E+10	-1.00E+10	-1.00E+10	-1.00E+10	-1.00E+10	-1.00E+10	-1.00E+10	-1.00E+10	-1.00E+10	-1.00E+10	-1.00E+10	-1.00E+10	-1.00E+10	-1.00E+10	-1.00E+10	-1.00E+10	-1.00E+10	-1.00E+10	-1.00E+10
							74.4	-1.00E+10	343.05	1.089	11.051	1.576	0.081	1.939	2215.8	2059.4	-1.00E+10	-1.00E+10	-1.00E+10	0.42	0.25	0.09	0.05	0.04	0.07	-1.00E+10
							99.3	32.4435	356.65	1.201	11.2	2.92	0.103	2.585	2233.4	2102	-1.00E+10	-1.00E+10	-1.00E+10	0.43	0.19	0.13	0.06	0.07	0.08	-1.00E+10
							123.9	-1.00E+10	310.42	1.503	15.018	7.067	0.153	3.441	2265.3	2197.4	-1.00E+10	-1.00E+10	-1.00E+10	-1.00E+10	-1.00E+10	-1.00E+10	-1.00E+10	-1.00E+10	-1.00E+10	-1.00E+10
							124	-1.00E+10	-1.00E+10	-1.00E+10	-1.00E+10	-1.00E+10	-1.00E+10	-1.00E+10	-1.00E+10	-1.00E+10	-1.00E+10	-1.00E+10	-1.00E+10	-1.00E+10	-1.00E+10	-1.00E+10	-1.00E+10	-1.00E+10	-1.00E+10	-1.00E+10
							148.7	-1.00E+10	276.09	1.675	20.305	8.194	0.121	4.051	2283.4	2249.3	-1.00E+10	-1.00E+10	-1.00E+10	0.38	-1.00E+10	-1.00E+10	-1.00E+10	-1.00E+10	-1.00E+10	-1.00E+10
							148.7	-1.00E+10	-1.00E+10	-1.00E+10	-1.00E+10	-1.00E+10	-1.00E+10	-1.00E+10	-1.00E+10	-1.00E+10	-1.00E+10	-1.00E+10	-1.00E+10	-1.00E+10	-1.00E+10	-1.00E+10	-1.00E+10	-1.00E+10	-1.00E+10	-1.00E+10
							173.2	-1.00E+10	-1.00E+10	-1.00E+10	-1.00E+10	-1.00E+10	-1.00E+10	-1.00E+10	-1.00E+10	-1.00E+10	-1.00E+10	-1.00E+10	-1.00E+10	-1.00E+10	-1.00E+10	-1.00E+10	-1.00E+10	-1.00E+10	-1.00E+10	-1.00E+10
							173.2	-1.00E+10	269.66	1.54	19.605	9.709	0.138	3.01	2292	2234.5	-1.00E+10	-1.00E+10	-1.00E+10	-1.00E+10	-1.00E+10	-1.00E+10	-1.00E+10	-1.00E+10	-1.00E+10	-1.00E+10
							198.3	-1.00E+10	-1.00E+10	-1.00E+10	-1.00E+10	-1.00E+10	-1.00E+10	-1.00E+10	-1.00E+10	-1.00E+10	-1.00E+10	-1.00E+10	-1.00E+10	-1.00E+10	-1.00E+10	-1.00E+10	-1.00E+10	-1.00E+10	-1.00E+10	-1.00E+10
							198.3	-1.00E+10	270.72	1.313	16.708	11.649	0.167	1.748	2296.7	2197.4	-1.00E+10	-1.00E+10	-1.00E+10	0.5	-1.00E+10	-1.00E+10	-1.00E+10	-1.00E+10	-1.00E+10	-1.00E+10
							236.6	-1.00E+10	-1.00E+10	-1.00E+10	-1.00E+10	-1.00E+10	-1.00E+10	-1.00E+10	-1.00E+10	-1.00E+10	-1.00E+10	-1.00E+10	-1.00E+10	-1.00E+10	-1.00E+10	-1.00E+10	-1.00E+10	-1.00E+10	-1.00E+10	-1.00E+10
							236.6	34.5242	270.34	1.25	15.923	12.222	0.181	1.509	2299.2	2189.5	-1.00E+10	-1.00E+10	-1.00E+10	-1.00E+10	-1.00E+10	-1.00E+10	-1.00E+10	-1.00E+10	-1.00E+10	-1.00E+10
MR10-05	029_1	B	2010-09-13T06:27	202.015	71.339	120	0	-1.00E+10	-1.00E+10	-1.00E+10	-1.00E+10	-1.00E+10	-1.00E+10	-1.00E+10	-1.00E+10	-1.00E+10	-1.00E+10	-1.00E+10	-1.00E+10	-1.00E+10	-1.00E+10	-1.00E+10	-1.00E+10	-1.00E+10	-1.00E+10	-1.00E+10
							107.7	-1.00E+10	-1.00E+10	-1.00E+10	-1.00E+10	-1.00E+10	-1.00E+10	-1.00E+10	-1.00E+10	-1.00E+10	-1.00E+10	-1.00E+10	-1.00E+10	-1.00E+10	-1.00E+10	-1.00E+10	-1.00E+10	-1.00E+10	-1.00E+10	-1.00E+10
							107.7	-1.00E+10	-1.00E+10	-1.00E+10	-1.00E+10	-1.00E+10	-1.00E+10	-1.00E+10	-1.00E+10	-1.00E+10	-1.00E+10	-1.00E+10	-1.00E+10	-1.00E+10	-1.00E+10	-1.00E+10	-1.00E+10	-1.00E+10	-1.00E+10	-1.00E+10
							107.7	-1.00E+10	-1.00E+10	-1.00E+10	-1.00E+10	-1.00E+10	-1.00E+10	-1.00E+10	-1.00E+10	-1.00E+10	-1.00E+10	-1.00E+10	-1.00E+10	-1.00E+10	-1.00E+10	-1.00E+10	-1.00E+10	-1.00E+10	-1.00E+10	-1.00E+10
							107.7	-1.00E+10	-1.00E+10	-1.00E+10	-1.00E+10	-1.00E+10	-1.00E+10	-1.00E+10	-1.00E+10	-1.00E+10	-1.00E+10	-1.00E+10	-1.00E+10	-1.00E+10	-1.00E+10	-1.00E+10	-1.00E+10	-1.00E+10	-1.00E+10	-1.00E+10
							107.7	-1.00E+10	-1.00E+10	-1.00E+10	-1.00E+10	-1.00E+10	-1.00E+10	-1.00E+10	-1.00E+10	-1.00E+10	-1.00E+10	-1.00E+10	-1.00E+10	-1.00E+10	-1.00E+10	-1.00E+10	-1.00E+10	-1.00E+10	-1.00E+10	-1.00E+10
							107.7	-1.00E+10	-1.00E+10	-1.00E+10	-1.00E+10	-1.00E+10	-1.00E+10	-1.00E+10	-1.00E+10	-1.00E+10	-1.00E+10	-1.00E+10	-1.00E+10	-1.00E+10	-1.00E+10	-1.00E+10	-1.00E+10	-1.00E+10	-1.00E+10	-1.00E+10
							107.7	-1.00E+10	-1.00E+10	-1.00E+10	-1.00E+10	-1.00E+10	-1.00E+10	-1.00E+10	-1.00E+10	-1.00E+10	-1.00E+10	-1.00E+10	-1.00E+10	-1.00E+10	-1.00E+10	-1.00E+10	-1.00E+10	-1.00E+10	-1.00E+10	-1.00E+10
							107.7	-1.00E+10	-1.00E+10	-1.00E+10	-1.00E+10	-1.00E+10	-1.00E+10	-1.00E+10	-1.00E+10	-1.00E+10	-1.00E+10	-1.00E+10	-1.00E+10	-1.00E+10	-1.00E+10	-1.00E+10	-1.00E+10	-1.00E+10	-1.00E+10	-1.00E+10
							107.7	-1.00E+10	-1.00E+10	-1.00E+10	-1.00E+10	-1.00E+10	-1.00E+10	-1.00E+10	-1.00E+10	-1.00E+10	-1.00E+10	-1.00E+10	-1.00E+10	-1.00E+10	-1.00E+10	-1.00E+10	-1.00E+10	-1.00E+10	-1.00E+10	-1.00E+10
							107.7	-1.00E+10	-1.00E+10	-1.00E+10	-1.00E+10	-1.00E+10	-1.00E+10	-1.00E+10	-1.00E+10	-1.00E+10	-1.00E+10	-1.00E+10	-1.00E+10	-1.00E+10	-1.00E+10	-1.00E+10	-1.00E+10	-1.00E+10	-1.00E+10	-1.00E+10
							107.7	-1.00E+10	-1.00E+10	-1.00E+10	-1.00E+10	-1.00E+10	-1.00E+10	-1.00E+10	-1.00E+10	-1.00E+10	-1.00E+10	-1.00E+10	-1.00E+10	-1.00E+10	-1.00E+10	-1.00E+10	-1.00E+10	-1.00E+10	-1.00E+10	-1.00E+10
							107.7	-1.00E+10	-1.00E+10	-1.00E+10	-1.00E+10	-1.00E+10	-1.00E+10	-1.00E+10	-1.00E+10	-1.00E+10	-1.00E+10	-1.00E+10	-1.00E+10	-1.00E+10	-1.00E+10	-1.00E+10	-1.00E+10	-1.00E+10	-1.00E+10	-1.00E+10
							107.7	-1.00E+10	-1.00E+10	-1.00E+10	-1.00E+10	-1.00E+10	-1.00E+10	-1.00E+10	-1.00E+10	-1.00E+10	-1.00E+10	-1.00E+10	-1.00E+10	-1.00E+10	-1.00E+10	-1.00E+10	-1.00E+10	-1.00E+10	-1.00E+10	-1.00E+10
							107.7	-1.00E+10	-1.00E+10	-1.00E+10	-1.00E+10	-1.00E+10	-1.00E+10	-1.00E+10	-1.00E+10	-1.00E+10	-1.00E+10	-1.00E+10	-1.00E+10	-1.00E+10	-1.00E+10	-1.00E+10	-1.00E+10	-1.00E+10	-1.00E+10	-1.00E+10
							107.7	-1.00E+10	-1.00E+10	-1.00E+10	-1.00E+10	-1.00E+10	-1.00E+10	-1.00E+10	-1.00E+10	-1.00E+10	-1.00E+10	-1.00E+10	-1.00E+10	-1.00E+10	-1.00E+10	-1.00E+10	-1.00E+10	-1.00E+10	-1.00E+10	-1.00E+10
							107.7	-1.00E+10	-1.00E+10	-1.00E+10	-1.00E+10	-1.00E+10	-1.00E+10	-1.00E+10	-1.00E+10	-1.00E+10	-1.00E+10	-1.00E+10	-1.00E+10	-1.00E+10	-1.00E+10	-1.00E+10	-1.00E+10	-1.00E+10	-1.00E+10	-1.00E+10
							107.7	-1.00E+10	-1.00E+10	-1.00E+10	-1.00E+10	-1.00E+10	-1.00E+10	-1.00E+10	-1.00E+10	-1.00E+10	-1.00E+10	-1.00E+10	-1.00E+10	-1.00E+10	-1.00E+10	-1.00E+10	-1.00E+10	-1.00E+10	-1.00E+10	-1.00E+10
							107.7	-1.00E+10	-1.00E+10	-1.00E+10	-1.00E+10	-1.00E+10	-1.00E+10	-1.00E+10	-1.00E+10	-1.00E+10	-1.00E+10	-1.00E+10	-1.00E+10	-1.00E+10	-1.00E+10	-1.00E+10	-1.00E+10	-1.00E+10	-1.00E+10	-1.00E+10
							107.7	-1.00E+10	-1.00E+10	-1.00E+10	-1.00E+10	-1.00E+10	-1.00E+10	-1.00E+10	-1.00E+10	-1.00E+10	-1.00E+10	-1.00E+10	-1.00E+10	-1.00E+10	-1.00E+10	-1.00E+10	-1.00E+10	-1.00E+10	-1.00E+10	-1.00E+10
							107.7	-1.00E+10	-1.00E+10	-1.00E+10	-1.00E+10	-1.00E+10	-1.00E+10	-1.00E+10	-1.00E+10	-1.00E+10	-1.00E+10	-1.00E+10	-1.00E+10	-1.00E+10	-1.00E+10	-1.00E+10	-1.00E+10	-1.00E+10	-1.00E+10	-1.00E+10
							107.7	-1.00E+10	-1.00E+10	-1.00E+10	-1.00E+10	-1.00E+10	-1.00E+10	-1.00E+10	-1.00E+10	-1.00E+10	-1.00E+10	-1.00E+10	-1.00E+10	-1.00E+10	-1.00E+10	-1.00E+10	-1.00E+10	-1.00E+10	-1.00E+10	-1.00E+10
							107.7	-1.00E+10	-1.00E+10	-1.00E+10	-1.00E+10	-1.00E+10	-1.00E+10	-1.00E+10	-1.00E+10	-1.00E+10	-1.00E+10	-1.00E+10	-1.00E+10	-1.00E+10	-1.00E+10	-1.00E+10	-1.00E+10	-1.00E+10	-1.00E+10	-1.00E+10
							107.7	-1.00E+10	-1.00E+10	-1.00E+10	-1.00E+10	-1.00E+10	-1.00E+10	-1.00E+10	-1.00E+10	-1.00E+10	-1.00E+10	-1.00E+10	-1.00E+10	-1.00E+10	-1.00E+10	-1.00E+10	-1.00E+10	-1.00E+10	-1.00E+10	-1.00E+10
							107.7	-1.00E+10	-1.00E+10	-1.00E+10	-1.00E+10	-1.00E+10	-1.00E+10	-1.00E+10	-1.00E+10	-1.00E+10	-1.00E+10	-1.00E+10	-1.00E+10	-1.00E+10	-1.00E+10	-1.00E+10	-1.00E+10	-1.00E+10	-1.00E+10	-1.00E+10
							107.7	-1.00E+10	-1.00E+10	-1.00E+10	-1.00E+10	-1.00E+10	-1.00E+10	-1.00E+10	-1.00E+10	-1.00E+10	-1.00E+10	-1.00E+10	-1.00E+10	-1.00E+10	-1.00E+10	-1.00E+10	-1.00E+10	-1.00E+10	-1.00E+10	-1.00E+10
							107.7	-1.00E+10	-1.00E+10	-1.00E+10	-1.00E+10	-1.00E+10	-1.00E+10	-1.00E+10	-1.00E+10	-1.00E+10	-1.00E+10	-1.00E+10	-1.00E+10	-1.00E+10	-1.00E+10	-1.00E+10	-1.00E+10	-1.00E+10	-1.00E+10	-1.00E+10
							107.7	-1.00E+10	-1.00E+10	-1.00E+10	-1.00E+10	-1.00E+10	-1.00E+10	-1.00E+10	-1.00E+10	-1.00E+10	-1.00E+10	-1.00E+10	-1.00E+10	-1.00E+10	-1.00E+10	-1.00E+10	-1.00E+10	-1.00E+10	-1.00E+10	-1.00E+10
							107.7	-1.00E+10	-1.00E+10	-1.00E+10	-1.00E+10	-1.00E+10	-1.00E+10	-1.00E+10	-1.00E+10	-1.00E+10	-1.00E+10	-1.00E+10	-1.00E+10	-1.00E+10	-1.00E+10	-1.00E+10	-1.00E+10	-1.00E+10	-1.00E+10	-1.00E+10
							107.7	-1.00E+10	-1.00E+10	-1.00E+10	-1.00E+10	-1.00E+10	-1.00E+10	-1.00E+10	-1.00E+10	-1.00E+10	-1.00E+10	-1.00E+10	-1.00E+10	-1.00E+10	-1.00E+10	-1.00E+10	-1.00E+10	-1.00E+10	-1.00E+10	-1.00E+10
							107.7	-1.00E+10	-1.00E+10	-1.00E+10	-1.00E+10	-1.00E+10	-1.00E+10	-1.00E+10	-1.00E+10	-1.00E+10	-1.00E+10	-1.00E+10	-1.00E+10	-1.00E+10	-1.00E+10	-1.00E+10	-1.00E+10	-1.00E+10	-1.00E+10	-1.00E+10
							107.8	-1.00E+10	-1.00E+10	-1.00E+10	-1.00E+10	-1.00E+10	-1.00E+10	-1.00E+10	-1.00E+10	-1.00E+10	-1.00E+10	-1.00E+10	-1.00E+10	-1.00E+10	-1.00E+10	-1.00E+10	-1.00E+10	-1.00E+10	-1.00E+10	-1.00E+10
							107.8	-1.00E+10	-1.00E+10	-1.00E+10	-1.00E+10	-1.00E+10	-1.00E+10	-1.00E+10	-1.00E+10	-1.00E+10	-1.00E+10	-1.00E+10	-1.00E+10	-1.00E+10	-1.00E+10	-1.00E+10	-1.00E+10	-1.00E+10	-1.00E+10	-1.00E+10
							107.8	-1.00E+10	-1.00E+10	-1.00E+10	-1.00E+10	-1.00E+10	-1.00E+10	-1.00E+10	-1.00E+10	-1.00E+10	-1.00E+10	-1.00E+10	-1.00E+10	-1.00E+10	-1.00E+10	-1.00E+10	-1.00E+10	-1.00E+10	-1.00E+10	-1.00E+10
							107.8	-1.00E+10	-1.00E+10	-1.00E+10	-1.00E+10	-1.00E+10	-1.00E+10	-1.00E+10	-1.00E+10	-1.00E+10	-1.00E+10	-1.00E+10	-1.00E+10	-1.00E+10	-1.00E+10	-1.00E+10	-1.00E+10	-1.00E+10	-1.00E+10	-1.00E+10
							107.8	-1.00E+10	-1.00E+10	-1.00E+10	-1.00E+10	-1.00E+10	-1.00E+10	-1.00E+10	-1.00E+10	-1.00E+10	-1.00E+10	-1.00E+10	-1.00E+10	-1.00E+10	-1.00E+10	-1.00E+10	-1.00E+10	-1.00E+10	-1.00E+10	-1.00E+10
							107.8	-1.00E+10	-1.00E+10	-1.00E+10	-1.00E+10	-1.00E+10	-1.00E+10	-1.00E+10	-1.00E+10	-1.00E+10	-1.00E+10	-1.00E+10	-1.00E+10	-1.00E+10	-1.00E+10	-1.00E+10	-1.00E+10	-1.00E+10	-1.00E+10	-1.00E+10
MR10-05	030_1	B	2010-09-13T09:34	200.677	71.106	83	0	30.3536	323.75	0.434	2.352	0.074	0.004	0.1	2083.6	1896.2	-1.00E+10	-1.00E+10	-1.00E+10	0.81	-1.00E+10	-1.00E+10	-1.00E+10	-1.00E+10	-1.00E+10	-1.00E+10
							4.9	-1.00E+10	-1.00E+10	-1.00E+10	-1.00E+10	-1.00E+10	-1.00E+10	-1.00E+10	-1.00E+10	-1.00E+10	-1.00E+10	-1.00E+10	-1.00E+10	-1.00E+10	-1.00E+10	-1.00E+10	-1.00E+10	-1.00E+10	-1.00E+10	-1.00E+10
							4.9	-1.00E+10	324.78	0.411	2.297	0.038	0	0.016	-1.00E+10	-1.00E+10	-1.00E+10	-1.00E+10	-1.00E+10	0.73	-1.00E+10	-1.00E+10	-1.00E+10	-1.00E+10	-1.00E+10	-1.00E+10
							4.9	-1.00E+10	-1.00E+10	-1.00E+10	-1.00E+10	-1.00E+10	-1.00E+10	-1.00E+10	-1.00E+10	-1.00E+10	-1.00E+10	-1.00E+10	-1.00E+10	-1.00E+10	-1.00E+10	-1.00E+10	-1.00E+10	-1.00E+10	-1.00E+10	-1.00E+10
							4.9	30.3286	324.53	0.415	2.254	0.031	-0.001	0.011	2079.9	1893.4	-1.00E+10	-1.00E+10	-1.00E+10	0.68	-1.00E+10	-1.00E+10	-1.00E+10	-1.00E+10	-1.00E+10	-1.00E+10
							10	31.0396	316.91	0.591	3.824	0.189	0.021	0.322	2130.6	1944.2	-1.00E+10	-1.00E+10	-1.00E+10	0.79	-1.00E+10	-1.00E+10	-1.00E+10	-1.00E+10	-1.00E+10	-1.00E+10
							10	-1.00E+10	-1.00E+10	-1.00E+10	-1.00E+10	-1.00E+10	-1.00E+10	-1.00E+10	-1.00E+10	-1.00E+10	-1.00E+10	-1.00E+10	-1.00E+10	-1.00E+10	-1.00E+10	-1.00E+10	-1.00E+10	-1.00E+10	-1.00E+10	-1.00E+10
							20.5	32.0794	306.38	1.029	9.45	0.72	0.084	1.17	2206.9	2042.3	-1.00E+10	-1.00E+10	-1.00E+10	0.6	-1.00E+10	-1.00E+10	-1.00E+10	-1.00E+10	-1.00E+10	-1.00E+10
							20.5	-1.00E+10	-1.00E+10	-1.00E+10	-1.00E+10	-1.00E+10	-1.00E+10	-1.00E+10	-1.00E+10	-1.00E+10	-1.00E+10	-1.00E+10	-1.00E+10	-1.00E+10	-1.00E+10	-1.00E+10	-1.00E+10	-1.00E+10	-1.00E+10	-1.00E+10
							34.7	-1.00E+10	-1.00E+10	-1.00E+10	-1.00E+10	-1.00E+10	-1.00E+10	-1.00E+10	-1.00E+10	-1.00E+10	-1.00E+10	-1.00E+10	-1.00E+10	-1.00E+10	-1.00E+10	-1.00E+10	-1.00E+10	-1.00E+10	-1.00E+10	-1.00E+10
							34.8	32.0941	318.21	1.069	10.094	0.803	0.097	1.187	2205.4	2050.4	-1.00E+10	-1.00E+10	-1.00E+10	0.67	-1.00E+10	-1.00E+10	-1.00E+10	-1.00E+10	-1.00E+10	-1.00E+10
							49.8	32.1304	327.76	1.099	10.686	1.009	0.106	1.344	2208.9	2059.4	-1.00E+10	-1.00E+10	-1.00E+10	0.62	-1.00E+10	-1.00E+10	-1.00E+10	-1.00E+10	-1.00E+10	-1.00E+10
							49.9	-1.00E+10	-1.00E+10	-1.00E+10	-1.00E+10	-1.00E+10	-1.00E+10	-1.00E+10	-1.00E+10	-1.00E+10	-1.00E+10	-1.00E+10	-1.00E+10	-1.00E+10	-1.00E+10	-1.00E+10	-1.00E+10	-1.00E+10	-1.00E+10	-1.00E+10
							73.5	-1.00E+10	-1.00E+10	-1.00E+10	-1.00E+10	-1.00E+10	-1.00E+10	-1.00E+10	-1.00E+10	-1.00E+10	-1.00E+10	-1.00E+10	-1.00E+10	-1.00E+10	-1.00E+10	-1.00E+10	-1.00E+10	-1.00E+10	-1.00E+10	-1.00E+10
							73.5	-1.00E+10	343.75	1.19	12.601	2.053	0.108	2.016	2220.8	2087.8	-1.00E+10	-1.00E+10	-1.00E+10	0.69	-1.00E+10	-1.00E+10	-1.00E+10	-1.00E+10	-1.00E+10	-1.00E+10
							76.6	-1.00E+10	-1.00E+10	-1.00E+10	-1.00E+10	-1.00E+10	-1.00E+10	-1.00E+10	-1.00E+10	-1.00E+10	-1.00E+10	-1.00E+10	-1.00E+10	-1.00E+10	-1.00E+10	-1.00E+10	-1.00E+10	-1.00E+10	-1.00E+10	-1.00E+10
							76.6	32.261	342.7	1.177	12.05	1.762	0.109	1.848	2218.5	2081.7	-1.00E+10	-1.00E+10	-1.00E+10	0.66	-1.00E+10	-1.00E+10	-1.00E+10	-1.00E+10	-1.00E+10	-1.00E+10
MR10-05	031_1	B	2010-09-13T14:19	198	71.001	45	0	31.4367	307.48	0.314	0.463	0.168	0.003	0.136	-1.00E+10	-1.00E+10	-1.00E+10	-1.00E+10	-1.00E+10	-1.00E+10	-1.00E+10	-1.00E+10	-1.00E+10	-1.00E+10	-1.00E+10	-1.00E+10
							5.1	-1.00E+10	-1.00E+10	-1.00E+10	-1.00E+10	-1.00E+10	-1.00E+10	-1.00E+10	-1.00E+10	-1.00E+10	-1.00E+10	-1.00E+10	-1.00E+10	-1.00E+10	-1.00E+10	-1.00E+10	-1.00E+10	-1.00E+10	-1.00E+10	-1.00E+10
							5.1	-1.00E+10	-1.00E+10	-1.00E+10	-1.00E+10	-1.00E+10	-1.00E+10	-1.00E+10	-1.00E+10	-1.00E+10	-1.00E+10	-1.00E+10	-1.00E+10	-1.00E+10	-1.00E+10	-1.00E+10	-1.00E+10	-1.00E+10	-1.00E+10	-1.00E+10
							5.2	31.4256	308.86	0.284	0.45	0.084	0.001	0.092	-1.00E+10	-1.00E+10	-1.00E+10	-1.00E+10	-1.00E+10	-1.00E+10	-1.00E+10	-1.00E+10	-1.00E+10	-1.00E+10	-1.00E+10	-1.00E+10
							5.2	-1.00E+10	308.93	0.285	0.445	0.029	0.003	0.034	-1.00E+10	-1.00E+10	-1.00E+10	-1.00E+10	-1.00E+10	-1.00E+10	-1.00E+10	-1.00E+10	-1.00E+10	-1.00E+10	-1.00E+10	-1.00E+10
							10	31.5267	308.75	0.295	0.417	0.028	0.002	0.031	-1.00E+10	-1.00E+10	-1.00E+10	-1.00E+10	-1.00E+10	-1.00E+10	-1.00E+10	-1.00E+10	-1.00E+10	-1.00E+10	-1.00E+10	-1.00E+10
							10.1	-1.00E+10	-1.00E+10	-1.00E+10	-1.00E+10	-1.00E+10	-1.00E+10	-1.00E+10	-1.00E+10	-1.00E+10	-1.00E+10	-1.00E+10	-1.00E+10	-1.00E+10	-1.00E+10	-1.00E+10	-1.00E+10	-1.00E+10	-1.00E+10	-1.00E+10
							19.9	32.0003	291.49	0.787	4.868	0.465	0.046	1.197	-1.00E+10	-1.00E+10	-1.00E+10	-1.00E+10	-1.00E+10	-1.00E+10	-1.00E+10	-1.00E+10	-1.00E+10	-1.00E+10	-1.00E+10	-1.00E+10
							34.9	-1.00E+10	-1.00E+10	-1.00E+10	-1.00E+10	-1.00E+10	-1.00E+10	-1.00E+10	-1.00E+10	-1.00E+10	-1.00E+10	-1.00E+10	-1.00E+10	-1.00E+10	-1.00E+10	-1.00E+10	-1.00E+10	-1.00E+10	-1.00E+10	-1.00E+10
							34.9	32.1209	267.27	1.266	12.813	1.25	0.116	2.967	-1.00E+10	-1.00E+10	-1.00E+10	-1.00E+10	-1.00E+10	-1.00E+10	-1.00E+10	-1.00E+10	-1.00E+10	-1.00E+10	-1.00E+10	-1.00E+10
MR10-05	032_1	B	2010-09-13T20:00	198.003	72	29	0	29.3823	332.44	0.441	1.741	0.069	0.003	0.026	2037	1876.4	-1.00E+10	-1.00E+10	-1.00E+10	-1.00E+10	-1.00E+10	-1.00E+10	-1.00E+10	-1.00E+10	-1.00E+10	-1.00E+10
							5.2	-1.00E+10	-1.00E+10	-1.00E+10	-1.00E+10	-1.00E+10	-1.00E+10	-1.00E+10	-1.00E+10	-1.00E+10	-1.00E+10	-1.00E+10	-1.00E+10	-1.00E+10	-1.00E+10	-1.00E+10	-1.00E+10	-1.00E+10	-1.00E+10	-1.00E+10
							5.2	29.3857	332.63	0.432	1.746	0.087	0.003	-0.005	2036.9	1875.7	-1.00E+10	-1.00E+10	-1.00E+10	-1.00E+10	-1.00E+10	-1.00E+10	-1.00E+10	-1.00E+10	-1.00E+10	-1.00E+10
							10.2	-1.00E+10	-1.00E+10	-1.00E+10	-1.00E+10	-1.00E+10	-1.00E+10	-1.00E+10	-1.00E+10	-1.00E+10	-1.00E+10	-1.00E+10	-1.00E+10	-1.00E+10	-1.00E+10	-1.00E+10	-1.00E+10	-1.00E+10	-1.00E+10	-1.00E+10
							10.3	29.77	346.65	0.502	2.75	0.231	0.009	0.038	2061.9	1898.9	-1.00E+10	-1.00E+10	-1.00E+10	-1.00E+10	-1.00E+10	-1.00E+10	-1.00E+10	-1.00E+10	-1.00E+10	-1.00E+10
							18.7	-1.00E+10	-1.00E+10	-1.00E+10	-1.00E+10	-1.00E+10	-1.00E+10	-1.00E+10	-1.00E+10	-1.00E+10	-1.00E+10	-1.00E+10	-1.00E+10	-1.00E+10	-1.00E+10	-1.00E+10	-1.00E+10	-1.00E+10	-1.00E+10	-1.00E+10
							18.7	31.883	410.44	0.791	7.245	1.015	0.047	0.118	2218	2070.6	-1.00E+10	-1.00E+10	-1.00E+10	-1.00E+10	-1.00E+10	-1.00E+10	-1.00E+10	-1.00E+10	-1.00E+10	-1.00E+10
							18.7	-1.00E+10	413.18	0.974	7.177	2.241	0.095	0.286	-1.00E+10	-1.00E+10	-1.00E+10	-1.00E+10	-1.00E+10	-1.00E+10	-1.00E+10	-1.00E+10	-1.00E+10	-1.00E+10	-1.00E+10	-1.00E+10
							18.9	-1.00E+10	-1.00E+10	-1.00E+10	-1.00E+10	-1.00E+10	-1.00E+10	-1.00E+10	-1.00E+10	-1.00E+10	-1.00E+10	-1.00E+10	-1.00E+10	-1.00E+10	-1.00E+10	-1.00E+10	-1.00E+10	-1.00E+10	-1.00E+10	-1.00E+10
MR10-05	033_1	B	2010-09-14T01:59	198.003	72.999	112	0	29.5432	342.69	0.511	2.514	0.098	0.004	0.033	-1.00E+10	-1.00E+10	-1.00E+10	-1.00E+10	-1.00E+10	-1.00E+10	-1.00E+10	-1.00E+10	-1.00E+10	-1.00E+10	-1.00E+10	-1.00E+10
							5	-1.00E+10	-1.00E+10	-1.00E+10	-1.00E+10	-1.00E+10	-1.00E+10	-1.00E+10	-1.00E+10	-1.00E+10	-1.00E+10	-1.00E+10	-1.00E+10	-1.00E+10	-1.00E+10	-1.00E+10	-1.00E+10	-1.00E+10	-1.00E+10	-1.00E+10
							5.1	29.6187	344.18	0.497	2.337	0.069	0.006	0.057	-1.00E+10	-1.00E+10	-1.00E+10	-1.00E+10	-1.00E+10	-1.00E+10	-1.00E+10	-1.00E+10	-1.00E+10	-1.00E+10	-1.00E+10	-1.00E+10
							10.1	-1.00E+10	-1.00E+10	-1.00E+10	-1.00E+10	-1.00E+10	-1.00E+10	-1.00E+10	-1.00E+10	-1.00E+10	-1.00E+10	-1.00E+10	-1.00E+10	-1.00E+10	-1.00E+10	-1.00E+10	-1.00E+10	-1.00E+10	-1.00E+10	-1.00E+10
							10.2	30.4433	343.16	0.478	1.456	0.069	0.004	0.018	-1.00E+10	-1.00E+10	-1.00E+10	-1.00E+10	-1.00E+10	-1.00E+10	-1.00E+10	-1.00E+10	-1.00E+10	-1.00E+10	-1.00E+10	-1.00E+10
							20	-1.00E+10	-1.00E+10	-1.00E+10	-1.00E+10	-1.00E+10	-1.00E+10	-1.00E+10	-1.00E+10	-1.00E+10	-1.00E+10	-1.00E+10	-1.00E+10	-1.00E+10	-1.00E+10	-1.00E+10	-1.00E+10	-1.00E+10	-1.00E+10	-1.00E+10
							20.1	30.6279	361.39	0.545	2.03	0.113	0.003	0.03	-1.00E+10	-1.00E+10	-1.00E+10	-1.00E+10	-1.00E+10	-1.00E+10	-1.00E+10	-1.00E+10	-1.00E+10	-1.00E+10	-1.00E+10	-1.00E+10
							20.1	-1.00E+10	352.9	0.499	1.745	0.057	0.004	0.006	-1.00E+10	-1.00E+10	-1.00E+10	-1.00E+10	-1.00E+10	-1.00E+10	-1.00E+10	-1.00E+10	-1.00E+10	-1.00E+10	-1.00E+10	-1.00E+10
							20.2	-1.00E+10	-1.00E+10	-1.00E+10	-1.00E+10	-1.00E+10	-1.00E+10	-1.00E+10	-1.00E+10	-1.00E+10	-1.00E+10	-1.00E+10	-1.00E+10	-1.00E+10	-1.00E+10	-1.00E+10	-1.00E+10	-1.00E+10	-1.00E+10	-1.00E+10
							34.8	-1.00E+10	-1.00E+10	-1.00E+10	-1.00E+10	-1.00E+10	-1.00E+10	-1.00E+10	-1.00E+10	-1.00E+10	-1.00E+10	-1.00E+10	-1.00E+10	-1.00E+10	-1.00E+10	-1.00E+10	-1.00E+10	-1.00E+10	-1.00E+10	-1.00E+10
							34.9	31.9689	381.46	1.037	11.276	3.218	0.048	0.286	-1.00E+10	-1.00E+10	-1.00E+10	-1.00E+10	-1.00E+10	-1.00E+10	-1.00E+10	-1.00E+10	-1.00E+10	-1.00E+10	-1.00E+10	-1.00E+10
							49.6	-1.00E+10	-1.00E+10	-1.00E+10	-1.00E+10	-1.00E+10	-1.00E+10	-1.00E+10	-1.00E+10	-1.00E+10	-1.00E+10	-1.00E+10	-1.00E+10	-1.00E+10	-1.00E+10	-1.00E+10	-1.00E+10	-1.00E+10	-1.00E+10	-1.00E+10
							49.7	32.7273	312.71	1.702	27.703	11.494	0.091	0.902	-1.00E+10	-1.00E+10	-1.00E+10	-1.00E+10	-1.00E+10	-1.00E+10	-1.00E+10	-1.00E+10	-1.00E+10	-1.00E+10	-1.00E+10	-1.00E+10
							74.3	-1.00E+10	274.23	2.099	41.886	13.103	0.138	3.235	-1.00E+10	-1.00E+10	-1.00E+10	-1.00E+10	-1.00E+10	-1.00E+10	-1.00E+10	-1.00E+10	-1.00E+10	-1.00E+10	-1.00E+10	-1.00E+10
							98.6	33.2214	282.48	1.985	37.648	12.94	0.142	2.653	-1.00E+10	-1.00E+10	-1.00E+10	-1.00E+10	-1.00E+10	-1.00E+10	-1.00E+10	-1.00E+10	-1.00E+10	-1.00E+10	-1.00E+10	-1.00E+10
MR10-05	034_1	B	2010-09-14T07:44	198.005	74	361	0	29.2554	368.66	0.723	2.587	0.162	0.006	0.21	2072.4	1951.3	-1.00E+10	-1.00E+10	-1.00E+10	0.26	0.1	0.06	0.02	0.04	0.09	-1.00E+10
							4.9	-1.00E+10	-1.00E+10	-1.00E+10	-1.00E+10	-1.00E+10	-1.00E+10	-1.00E+10	-1.00E+10	-1.00E+10	-1.00E+10	-1.00E+10	-1.00E+10	-1.00E+10	-1.00E+10	-1.00E+10	-1.00E+10	-1.00E+10	-1.00E+10	-1.00E+10
							5.1	-1.00E+10	-1.00E+10	-1.00E+10	-1.00E+10	-1.00E+10	-1.00E+10	-1.00E+10	-1.00E+10	-1.00E+10	-1.00E+10	-1.00E+10	-1.00E+10	-1.00E+10	-1.00E+10	-1.00E+10	-1.00E+10	-1.00E+10	-1.00E+10	-1.00E+10
							5.3	29.3196	368.63	0.644	2.621	-0.007	0.002	0.076	2074.6	1948.2	-1.00E+10	-1.00E+10	-1.00E+10	0.3	0.08	0.05	0.02	0.03	0.1	-1.00E+10
							5.4	-1.00E+10	-1.00E+10	-1.00E+10	-1.00E+10	-1.00E+10	-1.00E+10	-1.00E+10	-1.00E+10	-1.00E+10	-1.00E+10	-1.00E+10	-1.00E+10	-1.00E+10	-1.00E+10	-1.00E+10	-1.00E+10	-1.00E+10	-1.00E+10	-1.00E+10
							10.5	-1.00E+10	-1.00E+10	-1.00E+10	-1.00E+10	-1.00E+10	-1.00E+10	-1.00E+10	-1.00E+10	-1.00E+10	-1.00E+10	-1.00E+10	-1.00E+10	-1.00E+10	-1.00E+10	-1.00E+10	-1.00E+10	-1.00E+10	-1.00E+10	-1.00E+10
							10.6	29.9174	350.59	0.599	2.18	-0.02	0.004	0.064	2097.4	1950.9	-1.00E+10	-1.00E+10	-1.00E+10	0.39	0.11	0.1	0.05	0.05	0.12	-1.00E+10
							18.9	-1.00E+10	-1.00E+10	-1.00E+10	-1.00E+10	-1.00E+10	-1.00E+10	-1.00E+10	-1.00E+10	-1.00E+10	-1.00E+10	-1.00E+10	-1.00E+10	-1.00E+10	-1.00E+10	-1.00E+10	-1.00E+10	-1.00E+10	-1.00E+10	-1.00E+10
							19.1	30.2892	337.47	0.573	1.919	-0.02	0.002	0.036	2109.6	1949.1	-1.00E+10	-1.00E+10	-1.00E+10	0.57	0.21	0.12	0.05	0.07	0.17	-1.00E+10
							21.5	-1.00E+10	-1.00E+10	-1.00E+10	-1.00E+10	-1.00E+10	-1.00E+10	-1.00E+10	-1.00E+10	-1.00E+10	-1.00E+10	-1.00E+10	-1.00E+10	-1.00E+10	-1.00E+10	-1.00E+10	-1.00E+10	-1.00E+10	-1.00E+10	-1.00E+10
							21.5	-1.00E+10	338.83	0.559	1.669	-0.016	0.005	0.044	-1.00E+10	-1.00E+10	-1.00E+10	-1.00E+10	-1.00E+10	0.55	0.22	0.11	0.05	0.06	0.16	-1.00E+10
							34.7	-1.00E+10	-1.00E+10	-1.00E+10	-1.00E+10	-1.00E+10	-1.00E+10	-1.00E+10	-1.00E+10	-1.00E+10	-1.00E+10	-1.00E+10	-1.00E+10	-1.00E+10	-1.00E+10	-1.00E+10	-1.00E+10	-1.00E+10	-1.00E+10	-1.00E+10
							34.7	30.7373	373.65	0.758	3.794	0.021	0.022	0.085	2157.7	2014.2	-1.00E+10	-1.00E+10	-1.00E+10	0.48	0.09	0.11	0.04	0.07	0.21	-1.00E+10
							49.4	31.4881	345.95	0.898	6.573	1.801	0.071	0.412	2192.3	2045.5	-1.00E+10	-1.00E+10	-1.00E+10	0.25	0.07	0.08	0.03	0.05	0.07	-1.00E+10
							49.6	-1.00E+10	-1.00E+10	-1.00E+10	-1.00E+10	-1.00E+10	-1.00E+10	-1.00E+10	-1.00E+10	-1.00E+10	-1.00E+10	-1.00E+10	-1.00E+10	-1.00E+10	-1.00E+10	-1.00E+10	-1.00E+10	-1.00E+10	-1.00E+10	-1.00E+10
							74.8	-1.00E+10	323.72	1.426	16.955	8.831	0.014	0.04	2217.8	2129.4	-1.00E+10	-1.00E+10	-1.00E+10	0.06	0.01	0.02	0.01	0.01	0.02	-1.00E+10
							74.9	-1.00E+10	-1.00E+10	-1.00E+10	-1.00E+10	-1.00E+10	-1.00E+10	-1.00E+10	-1.00E+10	-1.00E+10	-1.00E+10	-1.00E+10	-1.00E+10	-1.00E+10	-1.00E+10	-1.00E+10	-1.00E+10	-1.00E+10	-1.00E+10	-1.00E+10
							99.9	32.4234	302.7	1.673	24.549	12.208	0.007	-0.002	2234.7	2170.5	-1.00E+10	-1.00E+10	-1.00E+10	0.02	0.01	0.02	0.01	0.01	0	-1.00E+10
							99.9	-1.00E+10	-1.00E+10	-1.00E+10	-1.00E+10	-1.00E+10	-1.00E+10	-1.00E+10	-1.00E+10	-1.00E+10	-1.00E+10	-1.00E+10	-1.00E+10	-1.00E+10	-1.00E+10	-1.00E+10	-1.00E+10	-1.00E+10	-1.00E+10	-1.00E+10
							123.9	-1.00E+10	289.84	1.786	28.192	13.848	0.015	0.136	2251.4	2198.4	-1.00E+10	-1.00E+10	-1.00E+10	-1.00E+10	-1.00E+10	-1.00E+10	-1.00E+10	-1.00E+10	-1.00E+10	-1.00E+10
							124.1	-1.00E+10	-1.00E+10	-1.00E+10	-1.00E+10	-1.00E+10	-1.00E+10	-1.00E+10	-1.00E+10	-1.00E+10	-1.00E+10	-1.00E+10	-1.00E+10	-1.00E+10	-1.00E+10	-1.00E+10	-1.00E+10	-1.00E+10	-1.00E+10	-1.00E+10
							148.8	-1.00E+10	284.27	1.685	26.19	12.616	0.058	0.736	2273.7	2215.4	-1.00E+10	-1.00E+10	-1.00E+10	0.01	-1.00E+10	-1.00E+10	-1.00E+10	-1.00E+10	-1.00E+10	-1.00E+10
							148.8	-1.00E+10	-1.00E+10	-1.00E+10	-1.00E+10	-1.00E+10	-1.00E+10	-1.00E+10	-1.00E+10	-1.00E+10	-1.00E+10	-1.00E+10	-1.00E+10	-1.00E+10	-1.00E+10	-1.00E+10	-1.00E+10	-1.00E+10	-1.00E+10	-1.00E+10
							173.4	-1.00E+10	275.19	1.585	22.373	11.889	0.064	0.748	2293	2238.8	-1.00E+10	-1.00E+10	-1.00E+10	-1.00E+10	-1.00E+10	-1.00E+10	-1.00E+10	-1.00E+10	-1.00E+10	-1.00E+10
							173.7	-1.00E+10	-1.00E+10	-1.00E+10	-1.00E+10	-1.00E+10	-1.00E+10	-1.00E+10	-1.00E+10	-1.00E+10	-1.00E+10	-1.00E+10	-1.00E+10	-1.00E+10	-1.00E+10	-1.00E+10	-1.00E+10	-1.00E+10	-1.00E+10	-1.00E+10
							198.6	-1.00E+10	-1.00E+10	-1.00E+10	-1.00E+10	-1.00E+10	-1.00E+10	-1.00E+10	-1.00E+10	-1.00E+10	-1.00E+10	-1.00E+10	-1.00E+10	-1.00E+10	-1.00E+10	-1.00E+10	-1.00E+10	-1.00E+10	-1.00E+10	-1.00E+10
							198.7	-1.00E+10	272.93	1.291	20.034	13.554	0.029	0.06	2284.5	2201.5	-1.00E+10	-1.00E+10	-1.00E+10	0.03	-1.00E+10	-1.00E+10	-1.00E+10	-1.00E+10	-1.00E+10	-1.00E+10
							222.8	-1.00E+10	-1.00E+10	-1.00E+10	-1.00E+10	-1.00E+10	-1.00E+10	-1.00E+10	-1.00E+10	-1.00E+10	-1.00E+10	-1.00E+10	-1.00E+10	-1.00E+10	-1.00E+10	-1.00E+10	-1.00E+10	-1.00E+10	-1.00E+10	-1.00E+10
							222.9	-1.00E+10	274.07	1.115	14.952	13.137	0.041	0.039	2285.9	2183.9	-1.00E+10	-1.00E+10	-1.00E+10	-1.00E+10	-1.00E+10	-1.00E+10	-1.00E+10	-1.00E+10	-1.00E+10	-1.00E+10
							247.8	-1.00E+10	-1.00E+10	-1.00E+10	-1.00E+10	-1.00E+10	-1.00E+10	-1.00E+10	-1.00E+10	-1.00E+10	-1.00E+10	-1.00E+10	-1.00E+10	-1.00E+10	-1.00E+10	-1.00E+10	-1.00E+10	-1.00E+10	-1.00E+10	-1.00E+10
							248.1	-1.00E+10	274.54	1.077	13.183	13.435	0.015	0.03	2288.8	2178.2	-1.00E+10	-1.00E+10	-1.00E+10	-1.00E+10	-1.00E+10	-1.00E+10	-1.00E+10	-1.00E+10	-1.00E+10	-1.00E+10
							272	-1.00E+10	-1.00E+10	-1.00E+10	-1.00E+10	-1.00E+10	-1.00E+10	-1.00E+10	-1.00E+10	-1.00E+10	-1.00E+10	-1.00E+10	-1.00E+10	-1.00E+10	-1.00E+10	-1.00E+10	-1.00E+10	-1.00E+10	-1.00E+10	-1.00E+10
							272.4	-1.00E+10	275.44	1.031	12.256	13.583	0.016	0.013	2292.3	2171.5	-1.00E+10	-1.00E+10	-1.00E+10	-1.00E+10	-1.00E+10	-1.00E+10	-1.00E+10	-1.00E+10	-1.00E+10	-1.00E+10
							298	34.7693	276.58	1.021	12.31	13.585	0.027	0.01	2293.8	2170.2	-1.00E+10	-1.00E+10	-1.00E+10	-1.00E+10	-1.00E+10	-1.00E+10	-1.00E+10	-1.00E+10	-1.00E+10	-1.00E+10
							298.2	-1.00E+10	-1.00E+10	-1.00E+10	-1.00E+10	-1.00E+10	-1.00E+10	-1.00E+10	-1.00E+10	-1.00E+10	-1.00E+10	-1.00E+10	-1.00E+10	-1.00E+10	-1.00E+10	-1.00E+10	-1.00E+10	-1.00E+10	-1.00E+10	-1.00E+10
							348.9	34.8486	286.41	0.962	11.096	13.14	0.056	0.021	2296.7	2164.4	-1.00E+10	-1.00E+10	-1.00E+10	-1.00E+10	-1.00E+10	-1.00E+10	-1.00E+10	-1.00E+10	-1.00E+10	-1.00E+10
							349.2	-1.00E+10	-1.00E+10	-1.00E+10	-1.00E+10	-1.00E+10	-1.00E+10	-1.00E+10	-1.00E+10	-1.00E+10	-1.00E+10	-1.00E+10	-1.00E+10	-1.00E+10	-1.00E+10	-1.00E+10	-1.00E+10	-1.00E+10	-1.00E+10	-1.00E+10
MR10-05	035_1	B	2010-09-16T13:05	190.008	78.259	2534	0	27.1835	386.89	0.606	1.496	0.087	0.009	0.04	1935	1849	-1.00E+10	-1.00E+10	-1.00E+10	0.07	0.01	0.02	0.01	0.01	0.02	-1.00E+10
							5	27.1877	387.13	0.576	1.481	0.04	0.002	0.027	1934.9	1848.6	-1.00E+10	-1.00E+10	-1.00E+10	0.07	0.01	0.02	0.01	0.01	0.02	-1.00E+10
							9.8	27.189	387.07	0.58	1.496	0.052	0.003	0.028	1935.7	1849	-1.00E+10	-1.00E+10	-1.00E+10	0.06	0.01	0.02	0.01	0.01	0.03	-1.00E+10
							19.8	27.5232	391.84	0.585	1.521	0.067	-0.001	0.011	1959.2	1865.2	-1.00E+10	-1.00E+10	-1.00E+10	0.06	0.01	0.02	0.01	0.01	0.02	-1.00E+10
							34.2	30.6042	403	0.761	1.924	0.093	0.013	0.016	2155.3	2026.6	-1.00E+10	-1.00E+10	-1.00E+10	0.24	0.07	0.05	0.02	0.03	0.11	-1.00E+10
							47.5	-1.00E+10	369.2	0.937	5.198	1.732	0.201	0.064	-1.00E+10	-1.00E+10	-1.00E+10	-1.00E+10	-1.00E+10	0.82	0.21	0.17	0.09	0.08	0.41	-1.00E+10
							49.7	31.6905	346.71	1.102	9.521	4.497	0.125	0.154	2196.4	2091.4	-1.00E+10	-1.00E+10	-1.00E+10	0.58	0.28	0.12	0.05	0.07	0.19	-1.00E+10
							74.7	-1.00E+10	314.6	1.526	20.326	10.238	0.013	0.019	2221	2141.4	-1.00E+10	-1.00E+10	-1.00E+10	0.08	0.01	0.03	0.01	0.02	0.03	-1.00E+10
							98.9	32.5929	293.27	1.762	27.241	13.445	0.014	0.011	2239.7	2183	-1.00E+10	-1.00E+10	-1.00E+10	0.04	0.01	0.03	0.01	0.02	0.01	-1.00E+10
							123.9	-1.00E+10	275.83	1.912	33.626	15.839	0.008	0.006	2254.1	2216.1	-1.00E+10	-1.00E+10	-1.00E+10	-1.00E+10	-1.00E+10	-1.00E+10	-1.00E+10	-1.00E+10	-1.00E+10	-1.00E+10
							148.1	-1.00E+10	277.02	1.933	36.525	16.778	0.009	0.026	2272.2	2232.5	-1.00E+10	-1.00E+10	-1.00E+10	0.02	-1.00E+10	-1.00E+10	-1.00E+10	-1.00E+10	-1.00E+10	-1.00E+10
							173.5	-1.00E+10	277.42	1.729	31.934	15.665	0.002	0.023	2286	2232.5	-1.00E+10	-1.00E+10	-1.00E+10	-1.00E+10	-1.00E+10	-1.00E+10	-1.00E+10	-1.00E+10	-1.00E+10	-1.00E+10
							197.7	-1.00E+10	256.15	1.38	24.294	14.234	0.003	0.017	2283.3	2216.2	-1.00E+10	-1.00E+10	-1.00E+10	0.04	-1.00E+10	-1.00E+10	-1.00E+10	-1.00E+10	-1.00E+10	-1.00E+10
							210.1	-1.00E+10	-1.00E+10	-1.00E+10	-1.00E+10	-1.00E+10	-1.00E+10	-1.00E+10	-1.00E+10	-1.00E+10	-1.00E+10	-1.00E+10	-1.00E+10	-1.00E+10	-1.00E+10	-1.00E+10	-1.00E+10	-1.00E+10	-1.00E+10	-1.00E+10
							210.3	-1.00E+10	-1.00E+10	-1.00E+10	-1.00E+10	-1.00E+10	-1.00E+10	-1.00E+10	-1.00E+10	-1.00E+10	-1.00E+10	-1.00E+10	-1.00E+10	-1.00E+10	-1.00E+10	-1.00E+10	-1.00E+10	-1.00E+10	-1.00E+10	-1.00E+10
							223	-1.00E+10	279.35	0.939	11.898	11.452	0.004	0.024	2280.7	2180.1	-1.00E+10	-1.00E+10	-1.00E+10	-1.00E+10	-1.00E+10	-1.00E+10	-1.00E+10	-1.00E+10	-1.00E+10	-1.00E+10
							247.4	-1.00E+10	284.59	0.879	9.418	11.395	0.004	0.009	2283.5	2173.2	-1.00E+10	-1.00E+10	-1.00E+10	-1.00E+10	-1.00E+10	-1.00E+10	-1.00E+10	-1.00E+10	-1.00E+10	-1.00E+10
							272	-1.00E+10	291.45	0.837	7.19	11.444	0.003	0.018	2288.7	2165.8	-1.00E+10	-1.00E+10	-1.00E+10	-1.00E+10	-1.00E+10	-1.00E+10	-1.00E+10	-1.00E+10	-1.00E+10	-1.00E+10
							295.8	34.7279	293.58	0.831	6.553	11.725	0.003	0.001	2292.2	2161.7	-1.00E+10	-1.00E+10	-1.00E+10	-1.00E+10	-1.00E+10	-1.00E+10	-1.00E+10	-1.00E+10	-1.00E+10	-1.00E+10
							296.2	-1.00E+10	-1.00E+10	-1.00E+10	-1.00E+10	-1.00E+10	-1.00E+10	-1.00E+10	-1.00E+10	-1.00E+10	-1.00E+10	-1.00E+10	-1.00E+10	-1.00E+10	-1.00E+10	-1.00E+10	-1.00E+10	-1.00E+10	-1.00E+10	-1.00E+10
							397.1	34.823	295.55	0.841	6.199	12.269	0.001	0.008	2296.5	2157.8	-1.00E+10	-1.00E+10	-1.00E+10	-1.00E+10	-1.00E+10	-1.00E+10	-1.00E+10	-1.00E+10	-1.00E+10	-1.00E+10
							397.4	-1.00E+10	-1.00E+10	-1.00E+10	-1.00E+10	-1.00E+10	-1.00E+10	-1.00E+10	-1.00E+10	-1.00E+10	-1.00E+10	-1.00E+10	-1.00E+10	-1.00E+10	-1.00E+10	-1.00E+10	-1.00E+10	-1.00E+10	-1.00E+10	-1.00E+10
MR10-05	037_1	B	2010-09-16T20:14	191.61	77.85	497	0	26.7146	386.84	0.612	2.222	0.031	0	-0.003	-1.00E+10	-1.00E+10	-1.00E+10	-1.00E+10	-1.00E+10	-1.00E+10	-1.00E+10	-1.00E+10	-1.00E+10	-1.00E+10	-1.00E+10	-1.00E+10
							5.4	26.7228	387.16	0.589	2.226	0.051	-0.002	-0.038	-1.00E+10	-1.00E+10	-1.00E+10	-1.00E+10	-1.00E+10	-1.00E+10	-1.00E+10	-1.00E+10	-1.00E+10	-1.00E+10	-1.00E+10	-1.00E+10
							5.5	-1.00E+10	-1.00E+10	-1.00E+10	-1.00E+10	-1.00E+10	-1.00E+10	-1.00E+10	-1.00E+10	-1.00E+10	-1.00E+10	-1.00E+10	-1.00E+10	-1.00E+10	-1.00E+10	-1.00E+10	-1.00E+10	-1.00E+10	-1.00E+10	-1.00E+10
							10.2	26.7242	387.12	0.591	2.338	0.038	-0.005	-0.065	-1.00E+10	-1.00E+10	-1.00E+10	-1.00E+10	-1.00E+10	-1.00E+10	-1.00E+10	-1.00E+10	-1.00E+10	-1.00E+10	-1.00E+10	-1.00E+10
							10.2	-1.00E+10	-1.00E+10	-1.00E+10	-1.00E+10	-1.00E+10	-1.00E+10	-1.00E+10	-1.00E+10	-1.00E+10	-1.00E+10	-1.00E+10	-1.00E+10	-1.00E+10	-1.00E+10	-1.00E+10	-1.00E+10	-1.00E+10	-1.00E+10	-1.00E+10
							19.9	27.9211	396.96	0.623	1.873	0.044	-0.004	-0.049	-1.00E+10	-1.00E+10	-1.00E+10	-1.00E+10	-1.00E+10	-1.00E+10	-1.00E+10	-1.00E+10	-1.00E+10	-1.00E+10	-1.00E+10	-1.00E+10
							20	-1.00E+10	-1.00E+10	-1.00E+10	-1.00E+10	-1.00E+10	-1.00E+10	-1.00E+10	-1.00E+10	-1.00E+10	-1.00E+10	-1.00E+10	-1.00E+10	-1.00E+10	-1.00E+10	-1.00E+10	-1.00E+10	-1.00E+10	-1.00E+10	-1.00E+10
							34.3	-1.00E+10	-1.00E+10	-1.00E+10	-1.00E+10	-1.00E+10	-1.00E+10	-1.00E+10	-1.00E+10	-1.00E+10	-1.00E+10	-1.00E+10	-1.00E+10	-1.00E+10	-1.00E+10	-1.00E+10	-1.00E+10	-1.00E+10	-1.00E+10	-1.00E+10
							34.8	30.5569	399.09	0.747	3.089	0.016	0.002	-0.051	-1.00E+10	-1.00E+10	-1.00E+10	-1.00E+10	-1.00E+10	-1.00E+10	-1.00E+10	-1.00E+10	-1.00E+10	-1.00E+10	-1.00E+10	-1.00E+10
							49.4	31.4657	364.16	0.983	8.463	2.722	0.24	-0.028	-1.00E+10	-1.00E+10	-1.00E+10	-1.00E+10	-1.00E+10	-1.00E+10	-1.00E+10	-1.00E+10	-1.00E+10	-1.00E+10	-1.00E+10	-1.00E+10
							49.5	-1.00E+10	-1.00E+10	-1.00E+10	-1.00E+10	-1.00E+10	-1.00E+10	-1.00E+10	-1.00E+10	-1.00E+10	-1.00E+10	-1.00E+10	-1.00E+10	-1.00E+10	-1.00E+10	-1.00E+10	-1.00E+10	-1.00E+10	-1.00E+10	-1.00E+10
							51.5	-1.00E+10	355.15	1.038	9.352	3.766	0.204	-0.04	-1.00E+10	-1.00E+10	-1.00E+10	-1.00E+10	-1.00E+10	-1.00E+10	-1.00E+10	-1.00E+10	-1.00E+10	-1.00E+10	-1.00E+10	-1.00E+10
							51.6	-1.00E+10	-1.00E+10	-1.00E+10	-1.00E+10	-1.00E+10	-1.00E+10	-1.00E+10	-1.00E+10	-1.00E+10	-1.00E+10	-1.00E+10	-1.00E+10	-1.00E+10	-1.00E+10	-1.00E+10	-1.00E+10	-1.00E+10	-1.00E+10	-1.00E+10
							74.2	-1.00E+10	-1.00E+10	-1.00E+10	-1.00E+10	-1.00E+10	-1.00E+10	-1.00E+10	-1.00E+10	-1.00E+10	-1.00E+10	-1.00E+10	-1.00E+10	-1.00E+10	-1.00E+10	-1.00E+10	-1.00E+10	-1.00E+10	-1.00E+10	-1.00E+10
							74.3	-1.00E+10	321.93	1.382	17	8.766	0.011	-0.041	-1.00E+10	-1.00E+10	-1.00E+10	-1.00E+10	-1.00E+10	-1.00E+10	-1.00E+10	-1.00E+10	-1.00E+10	-1.00E+10	-1.00E+10	-1.00E+10
							99	32.4113	303.22	1.658	23.563	11.882	0.009	-0.063	-1.00E+10	-1.00E+10	-1.00E+10	-1.00E+10	-1.00E+10	-1.00E+10	-1.00E+10	-1.00E+10	-1.00E+10	-1.00E+10	-1.00E+10	-1.00E+10
							99	-1.00E+10	-1.00E+10	-1.00E+10	-1.00E+10	-1.00E+10	-1.00E+10	-1.00E+10	-1.00E+10	-1.00E+10	-1.00E+10	-1.00E+10	-1.00E+10	-1.00E+10	-1.00E+10	-1.00E+10	-1.00E+10	-1.00E+10	-1.00E+10	-1.00E+10
							123.5	-1.00E+10	285.69	1.787	29.361	14.232	0.004	-0.053	-1.00E+10	-1.00E+10	-1.00E+10	-1.00E+10	-1.00E+10	-1.00E+10	-1.00E+10	-1.00E+10	-1.00E+10	-1.00E+10	-1.00E+10	-1.00E+10
							123.9	-1.00E+10	-1.00E+10	-1.00E+10	-1.00E+10	-1.00E+10	-1.00E+10	-1.00E+10	-1.00E+10	-1.00E+10	-1.00E+10	-1.00E+10	-1.00E+10	-1.00E+10	-1.00E+10	-1.00E+10	-1.00E+10	-1.00E+10	-1.00E+10	-1.00E+10
							148.2	-1.00E+10	278.55	1.967	37.497	16.915	0.004	-0.024	-1.00E+10	-1.00E+10	-1.00E+10	-1.00E+10	-1.00E+10	-1.00E+10	-1.00E+10	-1.00E+10	-1.00E+10	-1.00E+10	-1.00E+10	-1.00E+10
							148.5	-1.00E+10	-1.00E+10	-1.00E+10	-1.00E+10	-1.00E+10	-1.00E+10	-1.00E+10	-1.00E+10	-1.00E+10	-1.00E+10	-1.00E+10	-1.00E+10	-1.00E+10	-1.00E+10	-1.00E+10	-1.00E+10	-1.00E+10	-1.00E+10	-1.00E+10
							173.3	-1.00E+10	-1.00E+10	-1.00E+10	-1.00E+10	-1.00E+10	-1.00E+10	-1.00E+10	-1.00E+10	-1.00E+10	-1.00E+10	-1.00E+10	-1.00E+10	-1.00E+10	-1.00E+10	-1.00E+10	-1.00E+10	-1.00E+10	-1.00E+10	-1.00E+10
							173.3	-1.00E+10	276.89	1.849	35.518	16.473	0.002	-0.05	-1.00E+10	-1.00E+10	-1.00E+10	-1.00E+10	-1.00E+10	-1.00E+10	-1.00E+10	-1.00E+10	-1.00E+10	-1.00E+10	-1.00E+10	-1.00E+10
							197.7	-1.00E+10	268.18	1.514	27.186	14.853	0	-0.085	-1.00E+10	-1.00E+10	-1.00E+10	-1.00E+10	-1.00E+10	-1.00E+10	-1.00E+10	-1.00E+10	-1.00E+10	-1.00E+10	-1.00E+10	-1.00E+10
							197.8	-1.00E+10	-1.00E+10	-1.00E+10	-1.00E+10	-1.00E+10	-1.00E+10	-1.00E+10	-1.00E+10	-1.00E+10	-1.00E+10	-1.00E+10	-1.00E+10	-1.00E+10	-1.00E+10	-1.00E+10	-1.00E+10	-1.00E+10	-1.00E+10	-1.00E+10
							222.2	-1.00E+10	-1.00E+10	-1.00E+10	-1.00E+10	-1.00E+10	-1.00E+10	-1.00E+10	-1.00E+10	-1.00E+10	-1.00E+10	-1.00E+10	-1.00E+10	-1.00E+10	-1.00E+10	-1.00E+10	-1.00E+10	-1.00E+10	-1.00E+10	-1.00E+10
							222.2	-1.00E+10	266.97	1.111	17.343	12.724	0.002	-0.039	-1.00E+10	-1.00E+10	-1.00E+10	-1.00E+10	-1.00E+10	-1.00E+10	-1.00E+10	-1.00E+10	-1.00E+10	-1.00E+10	-1.00E+10	-1.00E+10
							246.9	-1.00E+10	-1.00E+10	-1.00E+10	-1.00E+10	-1.00E+10	-1.00E+10	-1.00E+10	-1.00E+10	-1.00E+10	-1.00E+10	-1.00E+10	-1.00E+10	-1.00E+10	-1.00E+10	-1.00E+10	-1.00E+10	-1.00E+10	-1.00E+10	-1.00E+10
							247.1	-1.00E+10	275.99	0.954	12.123	12.098	0.001	-0.03	-1.00E+10	-1.00E+10	-1.00E+10	-1.00E+10	-1.00E+10	-1.00E+10	-1.00E+10	-1.00E+10	-1.00E+10	-1.00E+10	-1.00E+10	-1.00E+10
							271.9	-1.00E+10	-1.00E+10	-1.00E+10	-1.00E+10	-1.00E+10	-1.00E+10	-1.00E+10	-1.00E+10	-1.00E+10	-1.00E+10	-1.00E+10	-1.00E+10	-1.00E+10	-1.00E+10	-1.00E+10	-1.00E+10	-1.00E+10	-1.00E+10	-1.00E+10
							272	-1.00E+10	272.94	0.957	12.067	12.718	0	-0.035	-1.00E+10	-1.00E+10	-1.00E+10	-1.00E+10	-1.00E+10	-1.00E+10	-1.00E+10	-1.00E+10	-1.00E+10	-1.00E+10	-1.00E+10	-1.00E+10
							296.5	34.6903	273.72	0.939	11.316	13.011	0.002	-0.043	-1.00E+10	-1.00E+10	-1.00E+10	-1.00E+10	-1.00E+10	-1.00E+10	-1.00E+10	-1.00E+10	-1.00E+10	-1.00E+10	-1.00E+10	-1.00E+10
							296.8	-1.00E+10	-1.00E+10	-1.00E+10	-1.00E+10	-1.00E+10	-1.00E+10	-1.00E+10	-1.00E+10	-1.00E+10	-1.00E+10	-1.00E+10	-1.00E+10	-1.00E+10	-1.00E+10	-1.00E+10	-1.00E+10	-1.00E+10	-1.00E+10	-1.00E+10
							396.2	-1.00E+10	-1.00E+10	-1.00E+10	-1.00E+10	-1.00E+10	-1.00E+10	-1.00E+10	-1.00E+10	-1.00E+10	-1.00E+10	-1.00E+10	-1.00E+10	-1.00E+10	-1.00E+10	-1.00E+10	-1.00E+10	-1.00E+10	-1.00E+10	-1.00E+10
							396.2	34.83	288.9	0.87	8.16	12.852	0.001	-0.043	-1.00E+10	-1.00E+10	-1.00E+10	-1.00E+10	-1.00E+10	-1.00E+10	-1.00E+10	-1.00E+10	-1.00E+10	-1.00E+10	-1.00E+10	-1.00E+10
MR10-05	045_1	B	2010-09-19T07:04	179.001	74.998	261	0	-1.00E+10	-1.00E+10	-1.00E+10	-1.00E+10	-1.00E+10	-1.00E+10	-1.00E+10	-1.00E+10	-1.00E+10	-1.00E+10	-1.00E+10	-1.00E+10	-1.00E+10	-1.00E+10	-1.00E+10	-1.00E+10	-1.00E+10	-1.00E+10	-1.00E+10
							177.7	-1.00E+10	-1.00E+10	-1.00E+10	-1.00E+10	-1.00E+10	-1.00E+10	-1.00E+10	-1.00E+10	-1.00E+10	-1.00E+10	-1.00E+10	-1.00E+10	-1.00E+10	-1.00E+10	-1.00E+10	-1.00E+10	-1.00E+10	-1.00E+10	-1.00E+10
							177.8	-1.00E+10	-1.00E+10	-1.00E+10	-1.00E+10	-1.00E+10	-1.00E+10	-1.00E+10	-1.00E+10	-1.00E+10	-1.00E+10	-1.00E+10	-1.00E+10	-1.00E+10	-1.00E+10	-1.00E+10	-1.00E+10	-1.00E+10	-1.00E+10	-1.00E+10
							177.8	-1.00E+10	-1.00E+10	-1.00E+10	-1.00E+10	-1.00E+10	-1.00E+10	-1.00E+10	-1.00E+10	-1.00E+10	-1.00E+10	-1.00E+10	-1.00E+10	-1.00E+10	-1.00E+10	-1.00E+10	-1.00E+10	-1.00E+10	-1.00E+10	-1.00E+10
							177.8	-1.00E+10	-1.00E+10	-1.00E+10	-1.00E+10	-1.00E+10	-1.00E+10	-1.00E+10	-1.00E+10	-1.00E+10	-1.00E+10	-1.00E+10	-1.00E+10	-1.00E+10	-1.00E+10	-1.00E+10	-1.00E+10	-1.00E+10	-1.00E+10	-1.00E+10
							177.8	-1.00E+10	-1.00E+10	-1.00E+10	-1.00E+10	-1.00E+10	-1.00E+10	-1.00E+10	-1.00E+10	-1.00E+10	-1.00E+10	-1.00E+10	-1.00E+10	-1.00E+10	-1.00E+10	-1.00E+10	-1.00E+10	-1.00E+10	-1.00E+10	-1.00E+10
							177.8	-1.00E+10	-1.00E+10	-1.00E+10	-1.00E+10	-1.00E+10	-1.00E+10	-1.00E+10	-1.00E+10	-1.00E+10	-1.00E+10	-1.00E+10	-1.00E+10	-1.00E+10	-1.00E+10	-1.00E+10	-1.00E+10	-1.00E+10	-1.00E+10	-1.00E+10
							177.8	-1.00E+10	-1.00E+10	-1.00E+10	-1.00E+10	-1.00E+10	-1.00E+10	-1.00E+10	-1.00E+10	-1.00E+10	-1.00E+10	-1.00E+10	-1.00E+10	-1.00E+10	-1.00E+10	-1.00E+10	-1.00E+10	-1.00E+10	-1.00E+10	-1.00E+10
							177.8	-1.00E+10	-1.00E+10	-1.00E+10	-1.00E+10	-1.00E+10	-1.00E+10	-1.00E+10	-1.00E+10	-1.00E+10	-1.00E+10	-1.00E+10	-1.00E+10	-1.00E+10	-1.00E+10	-1.00E+10	-1.00E+10	-1.00E+10	-1.00E+10	-1.00E+10
							177.9	-1.00E+10	-1.00E+10	-1.00E+10	-1.00E+10	-1.00E+10	-1.00E+10	-1.00E+10	-1.00E+10	-1.00E+10	-1.00E+10	-1.00E+10	-1.00E+10	-1.00E+10	-1.00E+10	-1.00E+10	-1.00E+10	-1.00E+10	-1.00E+10	-1.00E+10
							177.9	-1.00E+10	-1.00E+10	-1.00E+10	-1.00E+10	-1.00E+10	-1.00E+10	-1.00E+10	-1.00E+10	-1.00E+10	-1.00E+10	-1.00E+10	-1.00E+10	-1.00E+10	-1.00E+10	-1.00E+10	-1.00E+10	-1.00E+10	-1.00E+10	-1.00E+10
							177.9	-1.00E+10	-1.00E+10	-1.00E+10	-1.00E+10	-1.00E+10	-1.00E+10	-1.00E+10	-1.00E+10	-1.00E+10	-1.00E+10	-1.00E+10	-1.00E+10	-1.00E+10	-1.00E+10	-1.00E+10	-1.00E+10	-1.00E+10	-1.00E+10	-1.00E+10
							177.9	-1.00E+10	-1.00E+10	-1.00E+10	-1.00E+10	-1.00E+10	-1.00E+10	-1.00E+10	-1.00E+10	-1.00E+10	-1.00E+10	-1.00E+10	-1.00E+10	-1.00E+10	-1.00E+10	-1.00E+10	-1.00E+10	-1.00E+10	-1.00E+10	-1.00E+10
							177.9	-1.00E+10	-1.00E+10	-1.00E+10	-1.00E+10	-1.00E+10	-1.00E+10	-1.00E+10	-1.00E+10	-1.00E+10	-1.00E+10	-1.00E+10	-1.00E+10	-1.00E+10	-1.00E+10	-1.00E+10	-1.00E+10	-1.00E+10	-1.00E+10	-1.00E+10
							177.9	-1.00E+10	-1.00E+10	-1.00E+10	-1.00E+10	-1.00E+10	-1.00E+10	-1.00E+10	-1.00E+10	-1.00E+10	-1.00E+10	-1.00E+10	-1.00E+10	-1.00E+10	-1.00E+10	-1.00E+10	-1.00E+10	-1.00E+10	-1.00E+10	-1.00E+10
							177.9	-1.00E+10	-1.00E+10	-1.00E+10	-1.00E+10	-1.00E+10	-1.00E+10	-1.00E+10	-1.00E+10	-1.00E+10	-1.00E+10	-1.00E+10	-1.00E+10	-1.00E+10	-1.00E+10	-1.00E+10	-1.00E+10	-1.00E+10	-1.00E+10	-1.00E+10
							177.9	-1.00E+10	-1.00E+10	-1.00E+10	-1.00E+10	-1.00E+10	-1.00E+10	-1.00E+10	-1.00E+10	-1.00E+10	-1.00E+10	-1.00E+10	-1.00E+10	-1.00E+10	-1.00E+10	-1.00E+10	-1.00E+10	-1.00E+10	-1.00E+10	-1.00E+10
							177.9	-1.00E+10	-1.00E+10	-1.00E+10	-1.00E+10	-1.00E+10	-1.00E+10	-1.00E+10	-1.00E+10	-1.00E+10	-1.00E+10	-1.00E+10	-1.00E+10	-1.00E+10	-1.00E+10	-1.00E+10	-1.00E+10	-1.00E+10	-1.00E+10	-1.00E+10
							178	-1.00E+10	-1.00E+10	-1.00E+10	-1.00E+10	-1.00E+10	-1.00E+10	-1.00E+10	-1.00E+10	-1.00E+10	-1.00E+10	-1.00E+10	-1.00E+10	-1.00E+10	-1.00E+10	-1.00E+10	-1.00E+10	-1.00E+10	-1.00E+10	-1.00E+10
							243.1	-1.00E+10	-1.00E+10	-1.00E+10	-1.00E+10	-1.00E+10	-1.00E+10	-1.00E+10	-1.00E+10	-1.00E+10	-1.00E+10	-1.00E+10	-1.00E+10	-1.00E+10	-1.00E+10	-1.00E+10	-1.00E+10	-1.00E+10	-1.00E+10	-1.00E+10
							243.1	-1.00E+10	-1.00E+10	-1.00E+10	-1.00E+10	-1.00E+10	-1.00E+10	-1.00E+10	-1.00E+10	-1.00E+10	-1.00E+10	-1.00E+10	-1.00E+10	-1.00E+10	-1.00E+10	-1.00E+10	-1.00E+10	-1.00E+10	-1.00E+10	-1.00E+10
							243.3	-1.00E+10	-1.00E+10	-1.00E+10	-1.00E+10	-1.00E+10	-1.00E+10	-1.00E+10	-1.00E+10	-1.00E+10	-1.00E+10	-1.00E+10	-1.00E+10	-1.00E+10	-1.00E+10	-1.00E+10	-1.00E+10	-1.00E+10	-1.00E+10	-1.00E+10
							243.3	-1.00E+10	-1.00E+10	-1.00E+10	-1.00E+10	-1.00E+10	-1.00E+10	-1.00E+10	-1.00E+10	-1.00E+10	-1.00E+10	-1.00E+10	-1.00E+10	-1.00E+10	-1.00E+10	-1.00E+10	-1.00E+10	-1.00E+10	-1.00E+10	-1.00E+10
							243.3	-1.00E+10	-1.00E+10	-1.00E+10	-1.00E+10	-1.00E+10	-1.00E+10	-1.00E+10	-1.00E+10	-1.00E+10	-1.00E+10	-1.00E+10	-1.00E+10	-1.00E+10	-1.00E+10	-1.00E+10	-1.00E+10	-1.00E+10	-1.00E+10	-1.00E+10
							243.3	-1.00E+10	-1.00E+10	-1.00E+10	-1.00E+10	-1.00E+10	-1.00E+10	-1.00E+10	-1.00E+10	-1.00E+10	-1.00E+10	-1.00E+10	-1.00E+10	-1.00E+10	-1.00E+10	-1.00E+10	-1.00E+10	-1.00E+10	-1.00E+10	-1.00E+10
							243.4	-1.00E+10	-1.00E+10	-1.00E+10	-1.00E+10	-1.00E+10	-1.00E+10	-1.00E+10	-1.00E+10	-1.00E+10	-1.00E+10	-1.00E+10	-1.00E+10	-1.00E+10	-1.00E+10	-1.00E+10	-1.00E+10	-1.00E+10	-1.00E+10	-1.00E+10
							243.4	-1.00E+10	-1.00E+10	-1.00E+10	-1.00E+10	-1.00E+10	-1.00E+10	-1.00E+10	-1.00E+10	-1.00E+10	-1.00E+10	-1.00E+10	-1.00E+10	-1.00E+10	-1.00E+10	-1.00E+10	-1.00E+10	-1.00E+10	-1.00E+10	-1.00E+10
							244.9	-1.00E+10	-1.00E+10	-1.00E+10	-1.00E+10	-1.00E+10	-1.00E+10	-1.00E+10	-1.00E+10	-1.00E+10	-1.00E+10	-1.00E+10	-1.00E+10	-1.00E+10	-1.00E+10	-1.00E+10	-1.00E+10	-1.00E+10	-1.00E+10	-1.00E+10
							249.9	-1.00E+10	-1.00E+10	-1.00E+10	-1.00E+10	-1.00E+10	-1.00E+10	-1.00E+10	-1.00E+10	-1.00E+10	-1.00E+10	-1.00E+10	-1.00E+10	-1.00E+10	-1.00E+10	-1.00E+10	-1.00E+10	-1.00E+10	-1.00E+10	-1.00E+10
							252.9	-1.00E+10	-1.00E+10	-1.00E+10	-1.00E+10	-1.00E+10	-1.00E+10	-1.00E+10	-1.00E+10	-1.00E+10	-1.00E+10	-1.00E+10	-1.00E+10	-1.00E+10	-1.00E+10	-1.00E+10	-1.00E+10	-1.00E+10	-1.00E+10	-1.00E+10
							254.2	-1.00E+10	-1.00E+10	-1.00E+10	-1.00E+10	-1.00E+10	-1.00E+10	-1.00E+10	-1.00E+10	-1.00E+10	-1.00E+10	-1.00E+10	-1.00E+10	-1.00E+10	-1.00E+10	-1.00E+10	-1.00E+10	-1.00E+10	-1.00E+10	-1.00E+10
							254.3	-1.00E+10	-1.00E+10	-1.00E+10	-1.00E+10	-1.00E+10	-1.00E+10	-1.00E+10	-1.00E+10	-1.00E+10	-1.00E+10	-1.00E+10	-1.00E+10	-1.00E+10	-1.00E+10	-1.00E+10	-1.00E+10	-1.00E+10	-1.00E+10	-1.00E+10
							254.3	-1.00E+10	-1.00E+10	-1.00E+10	-1.00E+10	-1.00E+10	-1.00E+10	-1.00E+10	-1.00E+10	-1.00E+10	-1.00E+10	-1.00E+10	-1.00E+10	-1.00E+10	-1.00E+10	-1.00E+10	-1.00E+10	-1.00E+10	-1.00E+10	-1.00E+10
							254.4	-1.00E+10	-1.00E+10	-1.00E+10	-1.00E+10	-1.00E+10	-1.00E+10	-1.00E+10	-1.00E+10	-1.00E+10	-1.00E+10	-1.00E+10	-1.00E+10	-1.00E+10	-1.00E+10	-1.00E+10	-1.00E+10	-1.00E+10	-1.00E+10	-1.00E+10
							254.4	-1.00E+10	-1.00E+10	-1.00E+10	-1.00E+10	-1.00E+10	-1.00E+10	-1.00E+10	-1.00E+10	-1.00E+10	-1.00E+10	-1.00E+10	-1.00E+10	-1.00E+10	-1.00E+10	-1.00E+10	-1.00E+10	-1.00E+10	-1.00E+10	-1.00E+10
							254.4	-1.00E+10	-1.00E+10	-1.00E+10	-1.00E+10	-1.00E+10	-1.00E+10	-1.00E+10	-1.00E+10	-1.00E+10	-1.00E+10	-1.00E+10	-1.00E+10	-1.00E+10	-1.00E+10	-1.00E+10	-1.00E+10	-1.00E+10	-1.00E+10	-1.00E+10
							254.5	-1.00E+10	-1.00E+10	-1.00E+10	-1.00E+10	-1.00E+10	-1.00E+10	-1.00E+10	-1.00E+10	-1.00E+10	-1.00E+10	-1.00E+10	-1.00E+10	-1.00E+10	-1.00E+10	-1.00E+10	-1.00E+10	-1.00E+10	-1.00E+10	-1.00E+10
MR10-05	036_1	B	2010-09-16T17:24	190.658	78.072	1186	0	27.18	386.37	0.605	1.763	0.057	0.003	0.049	1939.2	1855.7	-1.00E+10	-1.00E+10	-1.00E+10	-1.00E+10	-1.00E+10	-1.00E+10	-1.00E+10	-1.00E+10	-1.00E+10	-1.00E+10
							4.9	27.181	386.58	0.582	1.759	0.05	0	0.021	1939.1	1857.1	-1.00E+10	-1.00E+10	-1.00E+10	-1.00E+10	-1.00E+10	-1.00E+10	-1.00E+10	-1.00E+10	-1.00E+10	-1.00E+10
							5.1	-1.00E+10	-1.00E+10	-1.00E+10	-1.00E+10	-1.00E+10	-1.00E+10	-1.00E+10	-1.00E+10	-1.00E+10	-1.00E+10	-1.00E+10	-1.00E+10	-1.00E+10	-1.00E+10	-1.00E+10	-1.00E+10	-1.00E+10	-1.00E+10	-1.00E+10
							9.7	27.1821	386.74	0.586	1.774	0.066	0.003	0.014	1939.3	1854.7	-1.00E+10	-1.00E+10	-1.00E+10	-1.00E+10	-1.00E+10	-1.00E+10	-1.00E+10	-1.00E+10	-1.00E+10	-1.00E+10
							9.7	-1.00E+10	-1.00E+10	-1.00E+10	-1.00E+10	-1.00E+10	-1.00E+10	-1.00E+10	-1.00E+10	-1.00E+10	-1.00E+10	-1.00E+10	-1.00E+10	-1.00E+10	-1.00E+10	-1.00E+10	-1.00E+10	-1.00E+10	-1.00E+10	-1.00E+10
							19.8	27.9276	393.28	0.617	2.006	0.061	0.001	0.014	1991.9	1896.9	-1.00E+10	-1.00E+10	-1.00E+10	-1.00E+10	-1.00E+10	-1.00E+10	-1.00E+10	-1.00E+10	-1.00E+10	-1.00E+10
							34.8	30.9437	393.94	0.781	3.584	0.128	0.023	0.023	2174.9	2042.7	-1.00E+10	-1.00E+10	-1.00E+10	-1.00E+10	-1.00E+10	-1.00E+10	-1.00E+10	-1.00E+10	-1.00E+10	-1.00E+10
							46.7	-1.00E+10	-1.00E+10	-1.00E+10	-1.00E+10	-1.00E+10	-1.00E+10	-1.00E+10	-1.00E+10	-1.00E+10	-1.00E+10	-1.00E+10	-1.00E+10	-1.00E+10	-1.00E+10	-1.00E+10	-1.00E+10	-1.00E+10	-1.00E+10	-1.00E+10
							46.8	-1.00E+10	366.58	0.964	7.296	2.422	0.211	0.032	-1.00E+10	-1.00E+10	-1.00E+10	-1.00E+10	-1.00E+10	-1.00E+10	-1.00E+10	-1.00E+10	-1.00E+10	-1.00E+10	-1.00E+10	-1.00E+10
							49.8	31.6589	345.72	1.143	11.335	5.251	0.039	0.027	2201.4	2097.6	-1.00E+10	-1.00E+10	-1.00E+10	-1.00E+10	-1.00E+10	-1.00E+10	-1.00E+10	-1.00E+10	-1.00E+10	-1.00E+10
							74	-1.00E+10	317.55	1.477	19.324	9.71	0.01	0.015	2218	2139.2	-1.00E+10	-1.00E+10	-1.00E+10	-1.00E+10	-1.00E+10	-1.00E+10	-1.00E+10	-1.00E+10	-1.00E+10	-1.00E+10
							99.1	32.5089	298.55	1.68	25.244	12.561	0.008	0.019	2238	2178.8	-1.00E+10	-1.00E+10	-1.00E+10	-1.00E+10	-1.00E+10	-1.00E+10	-1.00E+10	-1.00E+10	-1.00E+10	-1.00E+10
							123.8	-1.00E+10	286.38	1.799	30.148	14.375	0.008	0.014	2252.5	2208.2	-1.00E+10	-1.00E+10	-1.00E+10	-1.00E+10	-1.00E+10	-1.00E+10	-1.00E+10	-1.00E+10	-1.00E+10	-1.00E+10
							148.5	-1.00E+10	283.79	1.853	34.888	15.7	0.007	0.013	2266.6	2222.6	-1.00E+10	-1.00E+10	-1.00E+10	-1.00E+10	-1.00E+10	-1.00E+10	-1.00E+10	-1.00E+10	-1.00E+10	-1.00E+10
							148.9	-1.00E+10	-1.00E+10	-1.00E+10	-1.00E+10	-1.00E+10	-1.00E+10	-1.00E+10	-1.00E+10	-1.00E+10	-1.00E+10	-1.00E+10	-1.00E+10	-1.00E+10	-1.00E+10	-1.00E+10	-1.00E+10	-1.00E+10	-1.00E+10	-1.00E+10
							172.9	-1.00E+10	279.75	1.778	33.913	15.838	0.007	0.02	2279.9	2232.8	-1.00E+10	-1.00E+10	-1.00E+10	-1.00E+10	-1.00E+10	-1.00E+10	-1.00E+10	-1.00E+10	-1.00E+10	-1.00E+10
							173.1	-1.00E+10	-1.00E+10	-1.00E+10	-1.00E+10	-1.00E+10	-1.00E+10	-1.00E+10	-1.00E+10	-1.00E+10	-1.00E+10	-1.00E+10	-1.00E+10	-1.00E+10	-1.00E+10	-1.00E+10	-1.00E+10	-1.00E+10	-1.00E+10	-1.00E+10
							197.7	-1.00E+10	271.97	1.508	26.832	14.804	0.007	0.017	2287.2	2223.8	-1.00E+10	-1.00E+10	-1.00E+10	-1.00E+10	-1.00E+10	-1.00E+10	-1.00E+10	-1.00E+10	-1.00E+10	-1.00E+10
							197.9	-1.00E+10	-1.00E+10	-1.00E+10	-1.00E+10	-1.00E+10	-1.00E+10	-1.00E+10	-1.00E+10	-1.00E+10	-1.00E+10	-1.00E+10	-1.00E+10	-1.00E+10	-1.00E+10	-1.00E+10	-1.00E+10	-1.00E+10	-1.00E+10	-1.00E+10
							222.4	-1.00E+10	268.37	1.244	20.163	13.565	0.004	0.017	2283.9	2204.1	-1.00E+10	-1.00E+10	-1.00E+10	-1.00E+10	-1.00E+10	-1.00E+10	-1.00E+10	-1.00E+10	-1.00E+10	-1.00E+10
							222.6	-1.00E+10	-1.00E+10	-1.00E+10	-1.00E+10	-1.00E+10	-1.00E+10	-1.00E+10	-1.00E+10	-1.00E+10	-1.00E+10	-1.00E+10	-1.00E+10	-1.00E+10	-1.00E+10	-1.00E+10	-1.00E+10	-1.00E+10	-1.00E+10	-1.00E+10
							247.3	-1.00E+10	275.15	1.001	13.226	12.477	0.006	0.009	2283.6	2184.3	-1.00E+10	-1.00E+10	-1.00E+10	-1.00E+10	-1.00E+10	-1.00E+10	-1.00E+10	-1.00E+10	-1.00E+10	-1.00E+10
							247.5	-1.00E+10	-1.00E+10	-1.00E+10	-1.00E+10	-1.00E+10	-1.00E+10	-1.00E+10	-1.00E+10	-1.00E+10	-1.00E+10	-1.00E+10	-1.00E+10	-1.00E+10	-1.00E+10	-1.00E+10	-1.00E+10	-1.00E+10	-1.00E+10	-1.00E+10
							271.9	-1.00E+10	-1.00E+10	-1.00E+10	-1.00E+10	-1.00E+10	-1.00E+10	-1.00E+10	-1.00E+10	-1.00E+10	-1.00E+10	-1.00E+10	-1.00E+10	-1.00E+10	-1.00E+10	-1.00E+10	-1.00E+10	-1.00E+10	-1.00E+10	-1.00E+10
							272	-1.00E+10	271.39	0.988	13.001	13.083	0.002	0.014	2286.8	2181.2	-1.00E+10	-1.00E+10	-1.00E+10	-1.00E+10	-1.00E+10	-1.00E+10	-1.00E+10	-1.00E+10	-1.00E+10	-1.00E+10
							295.7	-1.00E+10	-1.00E+10	-1.00E+10	-1.00E+10	-1.00E+10	-1.00E+10	-1.00E+10	-1.00E+10	-1.00E+10	-1.00E+10	-1.00E+10	-1.00E+10	-1.00E+10	-1.00E+10	-1.00E+10	-1.00E+10	-1.00E+10	-1.00E+10	-1.00E+10
							296	34.6682	271.67	0.955	12.273	13.16	0.005	0.015	2288.8	2177.4	-1.00E+10	-1.00E+10	-1.00E+10	-1.00E+10	-1.00E+10	-1.00E+10	-1.00E+10	-1.00E+10	-1.00E+10	-1.00E+10
							394.6	-1.00E+10	-1.00E+10	-1.00E+10	-1.00E+10	-1.00E+10	-1.00E+10	-1.00E+10	-1.00E+10	-1.00E+10	-1.00E+10	-1.00E+10	-1.00E+10	-1.00E+10	-1.00E+10	-1.00E+10	-1.00E+10	-1.00E+10	-1.00E+10	-1.00E+10
							395	34.8167	286.93	0.884	8.341	12.879	0.006	0.009	2294.3	2164.8	-1.00E+10	-1.00E+10	-1.00E+10	-1.00E+10	-1.00E+10	-1.00E+10	-1.00E+10	-1.00E+10	-1.00E+10	-1.00E+10
MR10-05	038_1	B	2010-09-17T00:29	192.527	77.63	430	0	26.5106	386.67	0.6	2.591	0.086	-0.002	0.022	1902.3	1830.4	-1.00E+10	-1.00E+10	-1.00E+10	0.1	0.02	0.02	0.01	0.01	0.06	-1.00E+10
							4.8	26.5103	387.01	0.594	2.594	0.083	-0.002	0.009	1901.1	1831.2	-1.00E+10	-1.00E+10	-1.00E+10	0.09	0.01	0.02	0.01	0.01	0.05	-1.00E+10
							5	-1.00E+10	-1.00E+10	-1.00E+10	-1.00E+10	-1.00E+10	-1.00E+10	-1.00E+10	-1.00E+10	-1.00E+10	-1.00E+10	-1.00E+10	-1.00E+10	-1.00E+10	-1.00E+10	-1.00E+10	-1.00E+10	-1.00E+10	-1.00E+10	-1.00E+10
							10.4	26.5192	387.14	0.598	2.624	0.068	-0.004	0.011	1902.1	1830.9	-1.00E+10	-1.00E+10	-1.00E+10	0.09	0.01	0.02	0.01	0.01	0.04	-1.00E+10
							10.5	-1.00E+10	-1.00E+10	-1.00E+10	-1.00E+10	-1.00E+10	-1.00E+10	-1.00E+10	-1.00E+10	-1.00E+10	-1.00E+10	-1.00E+10	-1.00E+10	-1.00E+10	-1.00E+10	-1.00E+10	-1.00E+10	-1.00E+10	-1.00E+10	-1.00E+10
							20.1	27.4569	393.25	0.633	2.78	0.063	-0.004	-0.016	1967.6	1884.4	-1.00E+10	-1.00E+10	-1.00E+10	0.12	0.02	0.03	0.01	0.02	0.05	-1.00E+10
							20.3	-1.00E+10	-1.00E+10	-1.00E+10	-1.00E+10	-1.00E+10	-1.00E+10	-1.00E+10	-1.00E+10	-1.00E+10	-1.00E+10	-1.00E+10	-1.00E+10	-1.00E+10	-1.00E+10	-1.00E+10	-1.00E+10	-1.00E+10	-1.00E+10	-1.00E+10
							34.5	30.5435	389.26	0.757	3.835	0.053	0.018	0.008	2155.5	2030.4	-1.00E+10	-1.00E+10	-1.00E+10	0.16	0.01	0.03	0.01	0.02	0.04	-1.00E+10
							34.6	-1.00E+10	-1.00E+10	-1.00E+10	-1.00E+10	-1.00E+10	-1.00E+10	-1.00E+10	-1.00E+10	-1.00E+10	-1.00E+10	-1.00E+10	-1.00E+10	-1.00E+10	-1.00E+10	-1.00E+10	-1.00E+10	-1.00E+10	-1.00E+10	-1.00E+10
							50	31.0867	376.78	0.853	5.912	0.637	0.28	-0.006	2183.8	2058.8	-1.00E+10	-1.00E+10	-1.00E+10	0.37	0.07	0.06	0.02	0.04	0.21	-1.00E+10
							50.2	-1.00E+10	378.35	0.829	5.525	0.32	0.283	0	-1.00E+10	-1.00E+10	-1.00E+10	-1.00E+10	-1.00E+10	0.38	0.07	0.07	0.03	0.04	0.2	-1.00E+10
							50.4	-1.00E+10	-1.00E+10	-1.00E+10	-1.00E+10	-1.00E+10	-1.00E+10	-1.00E+10	-1.00E+10	-1.00E+10	-1.00E+10	-1.00E+10	-1.00E+10	-1.00E+10	-1.00E+10	-1.00E+10	-1.00E+10	-1.00E+10	-1.00E+10	-1.00E+10
							50.5	-1.00E+10	-1.00E+10	-1.00E+10	-1.00E+10	-1.00E+10	-1.00E+10	-1.00E+10	-1.00E+10	-1.00E+10	-1.00E+10	-1.00E+10	-1.00E+10	-1.00E+10	-1.00E+10	-1.00E+10	-1.00E+10	-1.00E+10	-1.00E+10	-1.00E+10
							73.8	-1.00E+10	328.95	1.367	15.713	7.88	0.008	-0.001	2213.6	2125	-1.00E+10	-1.00E+10	-1.00E+10	0.09	0.03	0.02	0.01	0.01	0.09	-1.00E+10
							99	-1.00E+10	-1.00E+10	-1.00E+10	-1.00E+10	-1.00E+10	-1.00E+10	-1.00E+10	-1.00E+10	-1.00E+10	-1.00E+10	-1.00E+10	-1.00E+10	-1.00E+10	-1.00E+10	-1.00E+10	-1.00E+10	-1.00E+10	-1.00E+10	-1.00E+10
							99.1	32.3151	310.75	1.598	22.275	11.056	0.005	-0.002	2227.5	2158.3	-1.00E+10	-1.00E+10	-1.00E+10	0.02	0	0.01	0	0.01	0.01	-1.00E+10
							123.4	-1.00E+10	295.2	1.73	26.86	13.164	0.008	-0.024	2244.3	2189.6	-1.00E+10	-1.00E+10	-1.00E+10	-1.00E+10	-1.00E+10	-1.00E+10	-1.00E+10	-1.00E+10	-1.00E+10	-1.00E+10
							123.6	-1.00E+10	-1.00E+10	-1.00E+10	-1.00E+10	-1.00E+10	-1.00E+10	-1.00E+10	-1.00E+10	-1.00E+10	-1.00E+10	-1.00E+10	-1.00E+10	-1.00E+10	-1.00E+10	-1.00E+10	-1.00E+10	-1.00E+10	-1.00E+10	-1.00E+10
							148.7	-1.00E+10	276.58	1.913	33.443	15.882	0.006	0.009	2254.2	2217.9	-1.00E+10	-1.00E+10	-1.00E+10	0.02	-1.00E+10	-1.00E+10	-1.00E+10	-1.00E+10	-1.00E+10	-1.00E+10
							148.9	-1.00E+10	-1.00E+10	-1.00E+10	-1.00E+10	-1.00E+10	-1.00E+10	-1.00E+10	-1.00E+10	-1.00E+10	-1.00E+10	-1.00E+10	-1.00E+10	-1.00E+10	-1.00E+10	-1.00E+10	-1.00E+10	-1.00E+10	-1.00E+10	-1.00E+10
							172	-1.00E+10	277.92	1.914	36.043	16.433	0.004	-0.017	2267	2227.2	-1.00E+10	-1.00E+10	-1.00E+10	-1.00E+10	-1.00E+10	-1.00E+10	-1.00E+10	-1.00E+10	-1.00E+10	-1.00E+10
							172.3	-1.00E+10	-1.00E+10	-1.00E+10	-1.00E+10	-1.00E+10	-1.00E+10	-1.00E+10	-1.00E+10	-1.00E+10	-1.00E+10	-1.00E+10	-1.00E+10	-1.00E+10	-1.00E+10	-1.00E+10	-1.00E+10	-1.00E+10	-1.00E+10	-1.00E+10
							197.6	-1.00E+10	285.18	1.741	32.663	15.305	0.004	-0.027	2283.2	2231.9	-1.00E+10	-1.00E+10	-1.00E+10	0.01	-1.00E+10	-1.00E+10	-1.00E+10	-1.00E+10	-1.00E+10	-1.00E+10
							197.6	-1.00E+10	-1.00E+10	-1.00E+10	-1.00E+10	-1.00E+10	-1.00E+10	-1.00E+10	-1.00E+10	-1.00E+10	-1.00E+10	-1.00E+10	-1.00E+10	-1.00E+10	-1.00E+10	-1.00E+10	-1.00E+10	-1.00E+10	-1.00E+10	-1.00E+10
							221.8	-1.00E+10	-1.00E+10	-1.00E+10	-1.00E+10	-1.00E+10	-1.00E+10	-1.00E+10	-1.00E+10	-1.00E+10	-1.00E+10	-1.00E+10	-1.00E+10	-1.00E+10	-1.00E+10	-1.00E+10	-1.00E+10	-1.00E+10	-1.00E+10	-1.00E+10
							221.9	-1.00E+10	270.29	1.455	25.157	14.545	0.003	0.013	2285.2	2219.8	-1.00E+10	-1.00E+10	-1.00E+10	-1.00E+10	-1.00E+10	-1.00E+10	-1.00E+10	-1.00E+10	-1.00E+10	-1.00E+10
							246.8	-1.00E+10	-1.00E+10	-1.00E+10	-1.00E+10	-1.00E+10	-1.00E+10	-1.00E+10	-1.00E+10	-1.00E+10	-1.00E+10	-1.00E+10	-1.00E+10	-1.00E+10	-1.00E+10	-1.00E+10	-1.00E+10	-1.00E+10	-1.00E+10	-1.00E+10
							247.1	-1.00E+10	272.64	1.102	16.217	12.951	-0.001	-0.005	2283	2195.6	-1.00E+10	-1.00E+10	-1.00E+10	-1.00E+10	-1.00E+10	-1.00E+10	-1.00E+10	-1.00E+10	-1.00E+10	-1.00E+10
							271	-1.00E+10	-1.00E+10	-1.00E+10	-1.00E+10	-1.00E+10	-1.00E+10	-1.00E+10	-1.00E+10	-1.00E+10	-1.00E+10	-1.00E+10	-1.00E+10	-1.00E+10	-1.00E+10	-1.00E+10	-1.00E+10	-1.00E+10	-1.00E+10	-1.00E+10
							271	-1.00E+10	271.87	1.045	13.909	13.197	0.003	-0.006	2286.7	2185.4	-1.00E+10	-1.00E+10	-1.00E+10	-1.00E+10	-1.00E+10	-1.00E+10	-1.00E+10	-1.00E+10	-1.00E+10	-1.00E+10
							297.4	-1.00E+10	-1.00E+10	-1.00E+10	-1.00E+10	-1.00E+10	-1.00E+10	-1.00E+10	-1.00E+10	-1.00E+10	-1.00E+10	-1.00E+10	-1.00E+10	-1.00E+10	-1.00E+10	-1.00E+10	-1.00E+10	-1.00E+10	-1.00E+10	-1.00E+10
							297.6	34.6362	272.32	0.98	12.243	13.188	0.002	-0.009	2287.4	2179.1	-1.00E+10	-1.00E+10	-1.00E+10	-1.00E+10	-1.00E+10	-1.00E+10	-1.00E+10	-1.00E+10	-1.00E+10	-1.00E+10
							396.5	-1.00E+10	-1.00E+10	-1.00E+10	-1.00E+10	-1.00E+10	-1.00E+10	-1.00E+10	-1.00E+10	-1.00E+10	-1.00E+10	-1.00E+10	-1.00E+10	-1.00E+10	-1.00E+10	-1.00E+10	-1.00E+10	-1.00E+10	-1.00E+10	-1.00E+10
							396.6	34.7949	283.47	0.89	9.116	13.02	0.004	-0.036	2292.9	2167.5	-1.00E+10	-1.00E+10	-1.00E+10	-1.00E+10	-1.00E+10	-1.00E+10	-1.00E+10	-1.00E+10	-1.00E+10	-1.00E+10
							396.9	-1.00E+10	-1.00E+10	-1.00E+10	-1.00E+10	-1.00E+10	-1.00E+10	-1.00E+10	-1.00E+10	-1.00E+10	-1.00E+10	-1.00E+10	-1.00E+10	-1.00E+10	-1.00E+10	-1.00E+10	-1.00E+10	-1.00E+10	-1.00E+10	-1.00E+10
MR10-05	039_1	B	2010-09-17T16:41	184.75	76	2100	0	26.3624	384.02	0.587	2.547	0.058	0	0.096	1891.7	1814.6	-1.00E+10	-1.00E+10	-1.00E+10	0.08	0.01	0.02	0.01	0.01	0.05	-1.00E+10
							5	-1.00E+10	-1.00E+10	-1.00E+10	-1.00E+10	-1.00E+10	-1.00E+10	-1.00E+10	-1.00E+10	-1.00E+10	-1.00E+10	-1.00E+10	-1.00E+10	-1.00E+10	-1.00E+10	-1.00E+10	-1.00E+10	-1.00E+10	-1.00E+10	-1.00E+10
							5	26.3669	384.35	0.574	2.53	0.038	-0.002	0.019	1891.9	1814	-1.00E+10	-1.00E+10	-1.00E+10	0.1	0.01	0.02	0.01	0.01	0.05	-1.00E+10
							9.9	26.3686	384.36	0.575	2.615	0.032	-0.003	0.033	1891.4	1813.5	-1.00E+10	-1.00E+10	-1.00E+10	0.08	0.01	0.02	0.01	0.01	0.05	-1.00E+10
							10	-1.00E+10	-1.00E+10	-1.00E+10	-1.00E+10	-1.00E+10	-1.00E+10	-1.00E+10	-1.00E+10	-1.00E+10	-1.00E+10	-1.00E+10	-1.00E+10	-1.00E+10	-1.00E+10	-1.00E+10	-1.00E+10	-1.00E+10	-1.00E+10	-1.00E+10
							19.9	27.4967	394.94	0.601	2.601	0.041	-0.002	0.006	1968.3	1877.4	-1.00E+10	-1.00E+10	-1.00E+10	0.1	0.01	0.02	0.01	0.01	0.05	-1.00E+10
							34.8	30.6666	398.51	0.757	4.504	0.09	0.003	0.022	2161.7	2032.4	-1.00E+10	-1.00E+10	-1.00E+10	0.2	0.04	0.05	0.02	0.03	0.1	-1.00E+10
							49.4	31.572	376.33	0.891	6.76	1.733	0.303	0.034	2200.7	2077	-1.00E+10	-1.00E+10	-1.00E+10	0.34	0.08	0.17	0.07	0.1	0.09	-1.00E+10
							52.5	-1.00E+10	357.86	1.088	9.333	4.564	0.254	0.201	-1.00E+10	-1.00E+10	-1.00E+10	-1.00E+10	-1.00E+10	0.37	0.09	0.17	0.05	0.12	0.09	-1.00E+10
							52.6	-1.00E+10	-1.00E+10	-1.00E+10	-1.00E+10	-1.00E+10	-1.00E+10	-1.00E+10	-1.00E+10	-1.00E+10	-1.00E+10	-1.00E+10	-1.00E+10	-1.00E+10	-1.00E+10	-1.00E+10	-1.00E+10	-1.00E+10	-1.00E+10	-1.00E+10
							74.4	-1.00E+10	318.26	1.421	19.351	9.264	0.012	0.016	2215.2	2132.2	-1.00E+10	-1.00E+10	-1.00E+10	0.08	0.01	0.03	0.01	0.02	0.03	-1.00E+10
							99.3	32.4139	302.9	1.654	25.858	12.328	0.006	0.01	2229.2	2165.8	-1.00E+10	-1.00E+10	-1.00E+10	0.03	0.01	0.02	0.01	0.01	0.01	-1.00E+10
							123.9	-1.00E+10	283.22	1.794	29.298	14.219	0.005	0.009	2248.2	2199.9	-1.00E+10	-1.00E+10	-1.00E+10	-1.00E+10	-1.00E+10	-1.00E+10	-1.00E+10	-1.00E+10	-1.00E+10	-1.00E+10
							148.7	-1.00E+10	276.27	1.866	34.665	15.89	0.004	0.01	2265.3	2224.1	-1.00E+10	-1.00E+10	-1.00E+10	0.03	-1.00E+10	-1.00E+10	-1.00E+10	-1.00E+10	-1.00E+10	-1.00E+10
							173.5	-1.00E+10	277.31	1.695	31.497	15.361	0.004	-0.004	2283.3	2230	-1.00E+10	-1.00E+10	-1.00E+10	-1.00E+10	-1.00E+10	-1.00E+10	-1.00E+10	-1.00E+10	-1.00E+10	-1.00E+10
							198.1	-1.00E+10	265.27	1.376	24.254	14.523	0.001	-0.004	2285.8	2213.2	-1.00E+10	-1.00E+10	-1.00E+10	0.02	-1.00E+10	-1.00E+10	-1.00E+10	-1.00E+10	-1.00E+10	-1.00E+10
							222.7	-1.00E+10	240.78	1.192	22.79	13.794	0.001	-0.003	2283	2208.6	-1.00E+10	-1.00E+10	-1.00E+10	-1.00E+10	-1.00E+10	-1.00E+10	-1.00E+10	-1.00E+10	-1.00E+10	-1.00E+10
							247.5	-1.00E+10	252.82	1.057	17.949	13.322	0	0.007	2285.8	2195.6	-1.00E+10	-1.00E+10	-1.00E+10	-1.00E+10	-1.00E+10	-1.00E+10	-1.00E+10	-1.00E+10	-1.00E+10	-1.00E+10
							272	-1.00E+10	267.06	0.942	13.236	12.984	0.002	0	2289.2	2182.4	-1.00E+10	-1.00E+10	-1.00E+10	-1.00E+10	-1.00E+10	-1.00E+10	-1.00E+10	-1.00E+10	-1.00E+10	-1.00E+10
							297.2	-1.00E+10	-1.00E+10	-1.00E+10	-1.00E+10	-1.00E+10	-1.00E+10	-1.00E+10	-1.00E+10	-1.00E+10	-1.00E+10	-1.00E+10	-1.00E+10	-1.00E+10	-1.00E+10	-1.00E+10	-1.00E+10	-1.00E+10	-1.00E+10	-1.00E+10
							297.3	34.7272	281.06	0.869	9.052	12.537	0	0.006	2291.4	2169.3	-1.00E+10	-1.00E+10	-1.00E+10	-1.00E+10	-1.00E+10	-1.00E+10	-1.00E+10	-1.00E+10	-1.00E+10	-1.00E+10
							396.2	34.8296	292.76	0.836	6.798	12.527	0	0.005	2295.1	2159.5	-1.00E+10	-1.00E+10	-1.00E+10	-1.00E+10	-1.00E+10	-1.00E+10	-1.00E+10	-1.00E+10	-1.00E+10	-1.00E+10
							396.3	-1.00E+10	-1.00E+10	-1.00E+10	-1.00E+10	-1.00E+10	-1.00E+10	-1.00E+10	-1.00E+10	-1.00E+10	-1.00E+10	-1.00E+10	-1.00E+10	-1.00E+10	-1.00E+10	-1.00E+10	-1.00E+10	-1.00E+10	-1.00E+10	-1.00E+10
MR10-05	042_1	B	2010-09-18T22:05	178.212	75.411	497	0	27.7265	381.8	0.557	2.611	0.034	0.013	0.076	1963.8	1856.9	-1.00E+10	-1.00E+10	-1.00E+10	0.12	0.01	0.02	0.01	0.01	0.08	-1.00E+10
							4.8	-1.00E+10	-1.00E+10	-1.00E+10	-1.00E+10	-1.00E+10	-1.00E+10	-1.00E+10	-1.00E+10	-1.00E+10	-1.00E+10	-1.00E+10	-1.00E+10	-1.00E+10	-1.00E+10	-1.00E+10	-1.00E+10	-1.00E+10	-1.00E+10	-1.00E+10
							4.9	27.7519	383.64	0.542	2.584	0.036	0.011	0.004	1964.6	1855	-1.00E+10	-1.00E+10	-1.00E+10	-1.00E+10	-1.00E+10	-1.00E+10	-1.00E+10	-1.00E+10	-1.00E+10	-1.00E+10
							7.1	-1.00E+10	383.01	0.557	2.58	0.067	0.01	0.012	-1.00E+10	1854.7	-1.00E+10	-1.00E+10	-1.00E+10	0.13	0.02	0.02	0.01	0.01	0.08	-1.00E+10
							9.9	-1.00E+10	-1.00E+10	-1.00E+10	-1.00E+10	-1.00E+10	-1.00E+10	-1.00E+10	-1.00E+10	-1.00E+10	-1.00E+10	-1.00E+10	-1.00E+10	-1.00E+10	-1.00E+10	-1.00E+10	-1.00E+10	-1.00E+10	-1.00E+10	-1.00E+10
							10.2	27.7972	384.59	0.552	2.564	0.027	0.011	0.013	1968.1	1857.4	-1.00E+10	-1.00E+10	-1.00E+10	-1.00E+10	-1.00E+10	-1.00E+10	-1.00E+10	-1.00E+10	-1.00E+10	-1.00E+10
							16.8	-1.00E+10	397.12	0.557	2.769	0.066	0.009	0.005	-1.00E+10	1872.7	-1.00E+10	-1.00E+10	-1.00E+10	0.15	0.03	0.02	0.01	0.01	0.09	-1.00E+10
							16.9	-1.00E+10	-1.00E+10	-1.00E+10	-1.00E+10	-1.00E+10	-1.00E+10	-1.00E+10	-1.00E+10	-1.00E+10	-1.00E+10	-1.00E+10	-1.00E+10	-1.00E+10	-1.00E+10	-1.00E+10	-1.00E+10	-1.00E+10	-1.00E+10	-1.00E+10
							20.3	29.6662	422.22	0.619	2.901	0.034	0.008	0.042	2096.9	1957.5	-1.00E+10	-1.00E+10	-1.00E+10	-1.00E+10	-1.00E+10	-1.00E+10	-1.00E+10	-1.00E+10	-1.00E+10	-1.00E+10
							30.9	-1.00E+10	418.87	0.699	3.282	0.027	0.009	0.02	-1.00E+10	2032.8	-1.00E+10	-1.00E+10	-1.00E+10	0.14	0.02	0.02	0.01	0.01	0.08	-1.00E+10
							30.9	-1.00E+10	-1.00E+10	-1.00E+10	-1.00E+10	-1.00E+10	-1.00E+10	-1.00E+10	-1.00E+10	-1.00E+10	-1.00E+10	-1.00E+10	-1.00E+10	-1.00E+10	-1.00E+10	-1.00E+10	-1.00E+10	-1.00E+10	-1.00E+10	-1.00E+10
							35	31.241	402.43	0.795	4.105	0.14	0.015	0.062	2193.2	2061.1	-1.00E+10	-1.00E+10	-1.00E+10	-1.00E+10	-1.00E+10	-1.00E+10	-1.00E+10	-1.00E+10	-1.00E+10	-1.00E+10
							41.1	-1.00E+10	389.3	0.843	4.415	0.278	0.015	0.087	-1.00E+10	2082.5	-1.00E+10	-1.00E+10	-1.00E+10	0.25	0.08	0.06	0.03	0.03	0.11	-1.00E+10
							41.2	-1.00E+10	-1.00E+10	-1.00E+10	-1.00E+10	-1.00E+10	-1.00E+10	-1.00E+10	-1.00E+10	-1.00E+10	-1.00E+10	-1.00E+10	-1.00E+10	-1.00E+10	-1.00E+10	-1.00E+10	-1.00E+10	-1.00E+10	-1.00E+10	-1.00E+10
							41.6	-1.00E+10	-1.00E+10	-1.00E+10	-1.00E+10	-1.00E+10	-1.00E+10	-1.00E+10	-1.00E+10	-1.00E+10	-1.00E+10	-1.00E+10	-1.00E+10	-1.00E+10	-1.00E+10	-1.00E+10	-1.00E+10	-1.00E+10	-1.00E+10	-1.00E+10
							49.8	-1.00E+10	350.28	1.254	9.613	6.194	0.073	0.53	-1.00E+10	2117.1	-1.00E+10	-1.00E+10	-1.00E+10	0.2	0.08	0.05	0.02	0.03	0.06	-1.00E+10
							49.9	-1.00E+10	-1.00E+10	-1.00E+10	-1.00E+10	-1.00E+10	-1.00E+10	-1.00E+10	-1.00E+10	-1.00E+10	-1.00E+10	-1.00E+10	-1.00E+10	-1.00E+10	-1.00E+10	-1.00E+10	-1.00E+10	-1.00E+10	-1.00E+10	-1.00E+10
							50.1	31.9046	342.46	1.299	11.755	6.486	0.079	0.401	2215.8	2121.4	-1.00E+10	-1.00E+10	-1.00E+10	-1.00E+10	-1.00E+10	-1.00E+10	-1.00E+10	-1.00E+10	-1.00E+10	-1.00E+10
							60.3	-1.00E+10	317.43	1.505	21.297	9.847	0.039	0.016	-1.00E+10	2142.3	-1.00E+10	-1.00E+10	-1.00E+10	0.28	0.2	0.06	0.03	0.03	0.04	-1.00E+10
							60.3	-1.00E+10	-1.00E+10	-1.00E+10	-1.00E+10	-1.00E+10	-1.00E+10	-1.00E+10	-1.00E+10	-1.00E+10	-1.00E+10	-1.00E+10	-1.00E+10	-1.00E+10	-1.00E+10	-1.00E+10	-1.00E+10	-1.00E+10	-1.00E+10	-1.00E+10
							62.2	-1.00E+10	-1.00E+10	-1.00E+10	-1.00E+10	-1.00E+10	-1.00E+10	-1.00E+10	-1.00E+10	-1.00E+10	-1.00E+10	-1.00E+10	-1.00E+10	-1.00E+10	-1.00E+10	-1.00E+10	-1.00E+10	-1.00E+10	-1.00E+10	-1.00E+10
							62.6	-1.00E+10	316.28	1.475	20.965	9.898	0.03	0.041	-1.00E+10	-1.00E+10	-1.00E+10	-1.00E+10	-1.00E+10	0.5	0.47	0.04	0.02	0.02	0.03	-1.00E+10
							69.5	-1.00E+10	-1.00E+10	-1.00E+10	-1.00E+10	-1.00E+10	-1.00E+10	-1.00E+10	-1.00E+10	-1.00E+10	-1.00E+10	-1.00E+10	-1.00E+10	-1.00E+10	-1.00E+10	-1.00E+10	-1.00E+10	-1.00E+10	-1.00E+10	-1.00E+10
							69.6	-1.00E+10	312.19	1.513	22.349	10.26	0.041	0.009	-1.00E+10	2146.1	-1.00E+10	-1.00E+10	-1.00E+10	0.42	0.4	0.05	0.03	0.02	0.02	-1.00E+10
							74.3	-1.00E+10	306.26	1.643	24.791	11.712	0.021	0.004	2227.3	2157.1	-1.00E+10	-1.00E+10	-1.00E+10	0.22	0.16	0.02	0.01	0.01	0.02	-1.00E+10
							98.6	32.5798	296.97	1.706	26.642	12.591	0.016	0	2237	2175.2	-1.00E+10	-1.00E+10	-1.00E+10	0.05	0.01	0.02	0.01	0.01	0.01	-1.00E+10
							123.9	-1.00E+10	277.41	1.819	31.633	14.997	0.016	0.01	2258.1	2210.4	-1.00E+10	-1.00E+10	-1.00E+10	-1.00E+10	-1.00E+10	-1.00E+10	-1.00E+10	-1.00E+10	-1.00E+10	-1.00E+10
							148.6	-1.00E+10	268.56	1.592	29.127	15.376	0.015	0.009	2286.5	2224.4	-1.00E+10	-1.00E+10	-1.00E+10	0.04	-1.00E+10	-1.00E+10	-1.00E+10	-1.00E+10	-1.00E+10	-1.00E+10
							173.8	-1.00E+10	212.33	1.517	34.328	15.216	0.014	0.019	2284.8	2236.7	-1.00E+10	-1.00E+10	-1.00E+10	-1.00E+10	-1.00E+10	-1.00E+10	-1.00E+10	-1.00E+10	-1.00E+10	-1.00E+10
							198	-1.00E+10	214.56	1.238	28.491	14.555	0.017	0.008	2284.5	2225.9	-1.00E+10	-1.00E+10	-1.00E+10	0.05	-1.00E+10	-1.00E+10	-1.00E+10	-1.00E+10	-1.00E+10	-1.00E+10
							247.8	-1.00E+10	251.73	0.996	16.933	13.939	0.016	0.014	2292.2	2195.1	-1.00E+10	-1.00E+10	-1.00E+10	-1.00E+10	-1.00E+10	-1.00E+10	-1.00E+10	-1.00E+10	-1.00E+10	-1.00E+10
							298.3	34.7937	277.23	0.898	10.592	13.181	0.016	0.018	2294.6	2172.5	-1.00E+10	-1.00E+10	-1.00E+10	-1.00E+10	-1.00E+10	-1.00E+10	-1.00E+10	-1.00E+10	-1.00E+10	-1.00E+10
							395.5	34.8488	291.34	0.895	7.858	12.764	0.014	0.006	-1.00E+10	-1.00E+10	-1.00E+10	-1.00E+10	-1.00E+10	-1.00E+10	-1.00E+10	-1.00E+10	-1.00E+10	-1.00E+10	-1.00E+10	-1.00E+10
MR10-05	046_1	B	2010-09-19T09:05	179.998	74.998	397	0	28.112	381.92	0.547	3.074	0.154	0.007	0.085	-1.00E+10	-1.00E+10	-1.00E+10	-1.00E+10	-1.00E+10	-1.00E+10	-1.00E+10	-1.00E+10	-1.00E+10	-1.00E+10	-1.00E+10	-1.00E+10
							5.1	-1.00E+10	-1.00E+10	-1.00E+10	-1.00E+10	-1.00E+10	-1.00E+10	-1.00E+10	-1.00E+10	-1.00E+10	-1.00E+10	-1.00E+10	-1.00E+10	-1.00E+10	-1.00E+10	-1.00E+10	-1.00E+10	-1.00E+10	-1.00E+10	-1.00E+10
							5.1	28.107	381.97	0.535	3.017	0.064	0.006	0.008	-1.00E+10	-1.00E+10	-1.00E+10	-1.00E+10	-1.00E+10	-1.00E+10	-1.00E+10	-1.00E+10	-1.00E+10	-1.00E+10	-1.00E+10	-1.00E+10
							10.6	-1.00E+10	-1.00E+10	-1.00E+10	-1.00E+10	-1.00E+10	-1.00E+10	-1.00E+10	-1.00E+10	-1.00E+10	-1.00E+10	-1.00E+10	-1.00E+10	-1.00E+10	-1.00E+10	-1.00E+10	-1.00E+10	-1.00E+10	-1.00E+10	-1.00E+10
							10.6	28.1171	382.7	0.538	3.051	0.05	0.008	-0.007	-1.00E+10	-1.00E+10	-1.00E+10	-1.00E+10	-1.00E+10	-1.00E+10	-1.00E+10	-1.00E+10	-1.00E+10	-1.00E+10	-1.00E+10	-1.00E+10
							19.7	-1.00E+10	-1.00E+10	-1.00E+10	-1.00E+10	-1.00E+10	-1.00E+10	-1.00E+10	-1.00E+10	-1.00E+10	-1.00E+10	-1.00E+10	-1.00E+10	-1.00E+10	-1.00E+10	-1.00E+10	-1.00E+10	-1.00E+10	-1.00E+10	-1.00E+10
							19.9	29.169	423.76	0.554	3.536	0.053	0.008	0.065	-1.00E+10	-1.00E+10	-1.00E+10	-1.00E+10	-1.00E+10	-1.00E+10	-1.00E+10	-1.00E+10	-1.00E+10	-1.00E+10	-1.00E+10	-1.00E+10
							34.8	31.3861	400.39	0.825	4.289	0.482	0.017	0.058	-1.00E+10	-1.00E+10	-1.00E+10	-1.00E+10	-1.00E+10	-1.00E+10	-1.00E+10	-1.00E+10	-1.00E+10	-1.00E+10	-1.00E+10	-1.00E+10
							34.8	-1.00E+10	-1.00E+10	-1.00E+10	-1.00E+10	-1.00E+10	-1.00E+10	-1.00E+10	-1.00E+10	-1.00E+10	-1.00E+10	-1.00E+10	-1.00E+10	-1.00E+10	-1.00E+10	-1.00E+10	-1.00E+10	-1.00E+10	-1.00E+10	-1.00E+10
							49.5	-1.00E+10	-1.00E+10	-1.00E+10	-1.00E+10	-1.00E+10	-1.00E+10	-1.00E+10	-1.00E+10	-1.00E+10	-1.00E+10	-1.00E+10	-1.00E+10	-1.00E+10	-1.00E+10	-1.00E+10	-1.00E+10	-1.00E+10	-1.00E+10	-1.00E+10
							49.5	32.0835	321.29	1.543	18.765	9.025	0.08	0.76	-1.00E+10	-1.00E+10	-1.00E+10	-1.00E+10	-1.00E+10	-1.00E+10	-1.00E+10	-1.00E+10	-1.00E+10	-1.00E+10	-1.00E+10	-1.00E+10
							53.8	-1.00E+10	312.12	1.623	22.411	10.199	0.083	0.659	-1.00E+10	-1.00E+10	-1.00E+10	-1.00E+10	-1.00E+10	-1.00E+10	-1.00E+10	-1.00E+10	-1.00E+10	-1.00E+10	-1.00E+10	-1.00E+10
							54	-1.00E+10	-1.00E+10	-1.00E+10	-1.00E+10	-1.00E+10	-1.00E+10	-1.00E+10	-1.00E+10	-1.00E+10	-1.00E+10	-1.00E+10	-1.00E+10	-1.00E+10	-1.00E+10	-1.00E+10	-1.00E+10	-1.00E+10	-1.00E+10	-1.00E+10
							74.2	-1.00E+10	-1.00E+10	-1.00E+10	-1.00E+10	-1.00E+10	-1.00E+10	-1.00E+10	-1.00E+10	-1.00E+10	-1.00E+10	-1.00E+10	-1.00E+10	-1.00E+10	-1.00E+10	-1.00E+10	-1.00E+10	-1.00E+10	-1.00E+10	-1.00E+10
							74.3	-1.00E+10	285.56	1.945	37.483	15.859	0.098	0.331	-1.00E+10	-1.00E+10	-1.00E+10	-1.00E+10	-1.00E+10	-1.00E+10	-1.00E+10	-1.00E+10	-1.00E+10	-1.00E+10	-1.00E+10	-1.00E+10
							99	-1.00E+10	-1.00E+10	-1.00E+10	-1.00E+10	-1.00E+10	-1.00E+10	-1.00E+10	-1.00E+10	-1.00E+10	-1.00E+10	-1.00E+10	-1.00E+10	-1.00E+10	-1.00E+10	-1.00E+10	-1.00E+10	-1.00E+10	-1.00E+10	-1.00E+10
							99.1	32.5484	283.35	1.972	36.793	16.07	0.041	0.031	-1.00E+10	-1.00E+10	-1.00E+10	-1.00E+10	-1.00E+10	-1.00E+10	-1.00E+10	-1.00E+10	-1.00E+10	-1.00E+10	-1.00E+10	-1.00E+10
							124.1	-1.00E+10	-1.00E+10	-1.00E+10	-1.00E+10	-1.00E+10	-1.00E+10	-1.00E+10	-1.00E+10	-1.00E+10	-1.00E+10	-1.00E+10	-1.00E+10	-1.00E+10	-1.00E+10	-1.00E+10	-1.00E+10	-1.00E+10	-1.00E+10	-1.00E+10
							124.2	-1.00E+10	276.99	1.764	31.165	14.971	0.021	0.025	-1.00E+10	-1.00E+10	-1.00E+10	-1.00E+10	-1.00E+10	-1.00E+10	-1.00E+10	-1.00E+10	-1.00E+10	-1.00E+10	-1.00E+10	-1.00E+10
							148.1	-1.00E+10	-1.00E+10	-1.00E+10	-1.00E+10	-1.00E+10	-1.00E+10	-1.00E+10	-1.00E+10	-1.00E+10	-1.00E+10	-1.00E+10	-1.00E+10	-1.00E+10	-1.00E+10	-1.00E+10	-1.00E+10	-1.00E+10	-1.00E+10	-1.00E+10
							148.4	-1.00E+10	265.39	1.476	25.351	14.728	0.023	0.012	-1.00E+10	-1.00E+10	-1.00E+10	-1.00E+10	-1.00E+10	-1.00E+10	-1.00E+10	-1.00E+10	-1.00E+10	-1.00E+10	-1.00E+10	-1.00E+10
							173.1	-1.00E+10	-1.00E+10	-1.00E+10	-1.00E+10	-1.00E+10	-1.00E+10	-1.00E+10	-1.00E+10	-1.00E+10	-1.00E+10	-1.00E+10	-1.00E+10	-1.00E+10	-1.00E+10	-1.00E+10	-1.00E+10	-1.00E+10	-1.00E+10	-1.00E+10
							173.1	-1.00E+10	211.92	1.465	32.991	14.987	0.016	0.009	-1.00E+10	-1.00E+10	-1.00E+10	-1.00E+10	-1.00E+10	-1.00E+10	-1.00E+10	-1.00E+10	-1.00E+10	-1.00E+10	-1.00E+10	-1.00E+10
							198.2	-1.00E+10	129.78	1.712	58.03	15.167	0.016	0.019	-1.00E+10	-1.00E+10	-1.00E+10	-1.00E+10	-1.00E+10	-1.00E+10	-1.00E+10	-1.00E+10	-1.00E+10	-1.00E+10	-1.00E+10	-1.00E+10
							198.5	-1.00E+10	-1.00E+10	-1.00E+10	-1.00E+10	-1.00E+10	-1.00E+10	-1.00E+10	-1.00E+10	-1.00E+10	-1.00E+10	-1.00E+10	-1.00E+10	-1.00E+10	-1.00E+10	-1.00E+10	-1.00E+10	-1.00E+10	-1.00E+10	-1.00E+10
							222.7	-1.00E+10	234.23	1.099	22.265	14.115	0.021	0.058	-1.00E+10	-1.00E+10	-1.00E+10	-1.00E+10	-1.00E+10	-1.00E+10	-1.00E+10	-1.00E+10	-1.00E+10	-1.00E+10	-1.00E+10	-1.00E+10
							222.7	-1.00E+10	-1.00E+10	-1.00E+10	-1.00E+10	-1.00E+10	-1.00E+10	-1.00E+10	-1.00E+10	-1.00E+10	-1.00E+10	-1.00E+10	-1.00E+10	-1.00E+10	-1.00E+10	-1.00E+10	-1.00E+10	-1.00E+10	-1.00E+10	-1.00E+10
							247.9	-1.00E+10	-1.00E+10	-1.00E+10	-1.00E+10	-1.00E+10	-1.00E+10	-1.00E+10	-1.00E+10	-1.00E+10	-1.00E+10	-1.00E+10	-1.00E+10	-1.00E+10	-1.00E+10	-1.00E+10	-1.00E+10	-1.00E+10	-1.00E+10	-1.00E+10
							247.9	-1.00E+10	250.87	1.023	17.776	14.038	0.018	0.017	-1.00E+10	-1.00E+10	-1.00E+10	-1.00E+10	-1.00E+10	-1.00E+10	-1.00E+10	-1.00E+10	-1.00E+10	-1.00E+10	-1.00E+10	-1.00E+10
							272.1	-1.00E+10	-1.00E+10	-1.00E+10	-1.00E+10	-1.00E+10	-1.00E+10	-1.00E+10	-1.00E+10	-1.00E+10	-1.00E+10	-1.00E+10	-1.00E+10	-1.00E+10	-1.00E+10	-1.00E+10	-1.00E+10	-1.00E+10	-1.00E+10	-1.00E+10
							272.3	-1.00E+10	264.59	0.976	13.675	13.667	0.016	-0.002	-1.00E+10	-1.00E+10	-1.00E+10	-1.00E+10	-1.00E+10	-1.00E+10	-1.00E+10	-1.00E+10	-1.00E+10	-1.00E+10	-1.00E+10	-1.00E+10
							297.5	-1.00E+10	-1.00E+10	-1.00E+10	-1.00E+10	-1.00E+10	-1.00E+10	-1.00E+10	-1.00E+10	-1.00E+10	-1.00E+10	-1.00E+10	-1.00E+10	-1.00E+10	-1.00E+10	-1.00E+10	-1.00E+10	-1.00E+10	-1.00E+10	-1.00E+10
							297.5	34.8018	272.63	0.962	12.051	13.432	0.019	-0.002	-1.00E+10	-1.00E+10	-1.00E+10	-1.00E+10	-1.00E+10	-1.00E+10	-1.00E+10	-1.00E+10	-1.00E+10	-1.00E+10	-1.00E+10	-1.00E+10
							380.3	34.8594	289.01	0.942	10.78	12.89	0.019	-0.013	-1.00E+10	-1.00E+10	-1.00E+10	-1.00E+10	-1.00E+10	-1.00E+10	-1.00E+10	-1.00E+10	-1.00E+10	-1.00E+10	-1.00E+10	-1.00E+10
							380.3	-1.00E+10	-1.00E+10	-1.00E+10	-1.00E+10	-1.00E+10	-1.00E+10	-1.00E+10	-1.00E+10	-1.00E+10	-1.00E+10	-1.00E+10	-1.00E+10	-1.00E+10	-1.00E+10	-1.00E+10	-1.00E+10	-1.00E+10	-1.00E+10	-1.00E+10
MR10-05	055_1	B	2010-09-21T18:01	186.001	75.836	1997	0	-1.00E+10	-1.00E+10	-1.00E+10	-1.00E+10	-1.00E+10	-1.00E+10	-1.00E+10	-1.00E+10	-1.00E+10	-1.00E+10	-1.00E+10	-1.00E+10	-1.00E+10	-1.00E+10	-1.00E+10	-1.00E+10	-1.00E+10	-1.00E+10	-1.00E+10
							296.1	-1.00E+10	-1.00E+10	-1.00E+10	-1.00E+10	-1.00E+10	-1.00E+10	-1.00E+10	-1.00E+10	-1.00E+10	-1.00E+10	-1.00E+10	-1.00E+10	-1.00E+10	-1.00E+10	-1.00E+10	-1.00E+10	-1.00E+10	-1.00E+10	-1.00E+10
							296.2	-1.00E+10	-1.00E+10	-1.00E+10	-1.00E+10	-1.00E+10	-1.00E+10	-1.00E+10	-1.00E+10	-1.00E+10	-1.00E+10	-1.00E+10	-1.00E+10	-1.00E+10	-1.00E+10	-1.00E+10	-1.00E+10	-1.00E+10	-1.00E+10	-1.00E+10
							296.3	-1.00E+10	-1.00E+10	-1.00E+10	-1.00E+10	-1.00E+10	-1.00E+10	-1.00E+10	-1.00E+10	-1.00E+10	-1.00E+10	-1.00E+10	-1.00E+10	-1.00E+10	-1.00E+10	-1.00E+10	-1.00E+10	-1.00E+10	-1.00E+10	-1.00E+10
							296.3	-1.00E+10	-1.00E+10	-1.00E+10	-1.00E+10	-1.00E+10	-1.00E+10	-1.00E+10	-1.00E+10	-1.00E+10	-1.00E+10	-1.00E+10	-1.00E+10	-1.00E+10	-1.00E+10	-1.00E+10	-1.00E+10	-1.00E+10	-1.00E+10	-1.00E+10
							296.3	-1.00E+10	-1.00E+10	-1.00E+10	-1.00E+10	-1.00E+10	-1.00E+10	-1.00E+10	-1.00E+10	-1.00E+10	-1.00E+10	-1.00E+10	-1.00E+10	-1.00E+10	-1.00E+10	-1.00E+10	-1.00E+10	-1.00E+10	-1.00E+10	-1.00E+10
							296.3	-1.00E+10	-1.00E+10	-1.00E+10	-1.00E+10	-1.00E+10	-1.00E+10	-1.00E+10	-1.00E+10	-1.00E+10	-1.00E+10	-1.00E+10	-1.00E+10	-1.00E+10	-1.00E+10	-1.00E+10	-1.00E+10	-1.00E+10	-1.00E+10	-1.00E+10
							296.3	-1.00E+10	-1.00E+10	-1.00E+10	-1.00E+10	-1.00E+10	-1.00E+10	-1.00E+10	-1.00E+10	-1.00E+10	-1.00E+10	-1.00E+10	-1.00E+10	-1.00E+10	-1.00E+10	-1.00E+10	-1.00E+10	-1.00E+10	-1.00E+10	-1.00E+10
							296.3	-1.00E+10	-1.00E+10	-1.00E+10	-1.00E+10	-1.00E+10	-1.00E+10	-1.00E+10	-1.00E+10	-1.00E+10	-1.00E+10	-1.00E+10	-1.00E+10	-1.00E+10	-1.00E+10	-1.00E+10	-1.00E+10	-1.00E+10	-1.00E+10	-1.00E+10
							296.4	-1.00E+10	-1.00E+10	-1.00E+10	-1.00E+10	-1.00E+10	-1.00E+10	-1.00E+10	-1.00E+10	-1.00E+10	-1.00E+10	-1.00E+10	-1.00E+10	-1.00E+10	-1.00E+10	-1.00E+10	-1.00E+10	-1.00E+10	-1.00E+10	-1.00E+10
							296.4	-1.00E+10	-1.00E+10	-1.00E+10	-1.00E+10	-1.00E+10	-1.00E+10	-1.00E+10	-1.00E+10	-1.00E+10	-1.00E+10	-1.00E+10	-1.00E+10	-1.00E+10	-1.00E+10	-1.00E+10	-1.00E+10	-1.00E+10	-1.00E+10	-1.00E+10
							296.4	-1.00E+10	-1.00E+10	-1.00E+10	-1.00E+10	-1.00E+10	-1.00E+10	-1.00E+10	-1.00E+10	-1.00E+10	-1.00E+10	-1.00E+10	-1.00E+10	-1.00E+10	-1.00E+10	-1.00E+10	-1.00E+10	-1.00E+10	-1.00E+10	-1.00E+10
							296.4	-1.00E+10	-1.00E+10	-1.00E+10	-1.00E+10	-1.00E+10	-1.00E+10	-1.00E+10	-1.00E+10	-1.00E+10	-1.00E+10	-1.00E+10	-1.00E+10	-1.00E+10	-1.00E+10	-1.00E+10	-1.00E+10	-1.00E+10	-1.00E+10	-1.00E+10
							296.4	-1.00E+10	-1.00E+10	-1.00E+10	-1.00E+10	-1.00E+10	-1.00E+10	-1.00E+10	-1.00E+10	-1.00E+10	-1.00E+10	-1.00E+10	-1.00E+10	-1.00E+10	-1.00E+10	-1.00E+10	-1.00E+10	-1.00E+10	-1.00E+10	-1.00E+10
							296.4	-1.00E+10	-1.00E+10	-1.00E+10	-1.00E+10	-1.00E+10	-1.00E+10	-1.00E+10	-1.00E+10	-1.00E+10	-1.00E+10	-1.00E+10	-1.00E+10	-1.00E+10	-1.00E+10	-1.00E+10	-1.00E+10	-1.00E+10	-1.00E+10	-1.00E+10
							296.5	-1.00E+10	-1.00E+10	-1.00E+10	-1.00E+10	-1.00E+10	-1.00E+10	-1.00E+10	-1.00E+10	-1.00E+10	-1.00E+10	-1.00E+10	-1.00E+10	-1.00E+10	-1.00E+10	-1.00E+10	-1.00E+10	-1.00E+10	-1.00E+10	-1.00E+10
							296.5	-1.00E+10	-1.00E+10	-1.00E+10	-1.00E+10	-1.00E+10	-1.00E+10	-1.00E+10	-1.00E+10	-1.00E+10	-1.00E+10	-1.00E+10	-1.00E+10	-1.00E+10	-1.00E+10	-1.00E+10	-1.00E+10	-1.00E+10	-1.00E+10	-1.00E+10
							296.5	-1.00E+10	-1.00E+10	-1.00E+10	-1.00E+10	-1.00E+10	-1.00E+10	-1.00E+10	-1.00E+10	-1.00E+10	-1.00E+10	-1.00E+10	-1.00E+10	-1.00E+10	-1.00E+10	-1.00E+10	-1.00E+10	-1.00E+10	-1.00E+10	-1.00E+10
							296.5	-1.00E+10	-1.00E+10	-1.00E+10	-1.00E+10	-1.00E+10	-1.00E+10	-1.00E+10	-1.00E+10	-1.00E+10	-1.00E+10	-1.00E+10	-1.00E+10	-1.00E+10	-1.00E+10	-1.00E+10	-1.00E+10	-1.00E+10	-1.00E+10	-1.00E+10
MR10-05	040_1	B	2010-09-18T12:23	179.6	76.45	1156	0	26.8731	383.65	0.62	2.451	0.027	0.003	0.046	1921.3	1841.8	-1.00E+10	-1.00E+10	-1.00E+10	0.07	0.01	0.02	0.01	0.01	0.05	-1.00E+10
							4.9	-1.00E+10	-1.00E+10	-1.00E+10	-1.00E+10	-1.00E+10	-1.00E+10	-1.00E+10	-1.00E+10	-1.00E+10	-1.00E+10	-1.00E+10	-1.00E+10	-1.00E+10	-1.00E+10	-1.00E+10	-1.00E+10	-1.00E+10	-1.00E+10	-1.00E+10
							5	-1.00E+10	-1.00E+10	-1.00E+10	-1.00E+10	-1.00E+10	-1.00E+10	-1.00E+10	-1.00E+10	-1.00E+10	-1.00E+10	-1.00E+10	-1.00E+10	-1.00E+10	-1.00E+10	-1.00E+10	-1.00E+10	-1.00E+10	-1.00E+10	-1.00E+10
							5.1	26.8764	384.21	0.595	2.729	0.028	0.008	-0.017	1921.6	1840.8	-1.00E+10	-1.00E+10	-1.00E+10	0.08	0.01	0.02	0.01	0.01	0.04	-1.00E+10
							10.3	-1.00E+10	-1.00E+10	-1.00E+10	-1.00E+10	-1.00E+10	-1.00E+10	-1.00E+10	-1.00E+10	-1.00E+10	-1.00E+10	-1.00E+10	-1.00E+10	-1.00E+10	-1.00E+10	-1.00E+10	-1.00E+10	-1.00E+10	-1.00E+10	-1.00E+10
							10.3	26.9097	384.68	0.59	2.539	0.034	0.006	-0.001	1925.1	1843.1	-1.00E+10	-1.00E+10	-1.00E+10	0.08	0.01	0.02	0.01	0.01	0.04	-1.00E+10
							19.8	28.3701	399.73	0.643	2.749	0.052	0.004	-0.001	2032.4	1933.7	-1.00E+10	-1.00E+10	-1.00E+10	0.12	0.02	0.03	0.01	0.02	0.07	-1.00E+10
							35	30.5851	392.8	0.772	3.723	0.022	0.023	0	2159	2028.5	-1.00E+10	-1.00E+10	-1.00E+10	0.19	0.02	0.05	0.02	0.03	0.1	-1.00E+10
							49.5	-1.00E+10	-1.00E+10	-1.00E+10	-1.00E+10	-1.00E+10	-1.00E+10	-1.00E+10	-1.00E+10	-1.00E+10	-1.00E+10	-1.00E+10	-1.00E+10	-1.00E+10	-1.00E+10	-1.00E+10	-1.00E+10	-1.00E+10	-1.00E+10	-1.00E+10
							49.6	31.1003	381.62	0.872	5.931	0.659	0.243	-0.015	2186.2	2057.8	-1.00E+10	-1.00E+10	-1.00E+10	0.32	0.04	0.12	0.03	0.09	0.15	-1.00E+10
							52.4	-1.00E+10	-1.00E+10	-1.00E+10	-1.00E+10	-1.00E+10	-1.00E+10	-1.00E+10	-1.00E+10	-1.00E+10	-1.00E+10	-1.00E+10	-1.00E+10	-1.00E+10	-1.00E+10	-1.00E+10	-1.00E+10	-1.00E+10	-1.00E+10	-1.00E+10
							52.5	-1.00E+10	371.73	0.929	6.82	1.551	0.276	-0.03	-1.00E+10	-1.00E+10	-1.00E+10	-1.00E+10	-1.00E+10	0.33	0.02	0.17	0.05	0.12	0.13	-1.00E+10
							74.3	-1.00E+10	325.54	1.391	17.134	8.404	0.011	-0.022	2216.1	2127.1	-1.00E+10	-1.00E+10	-1.00E+10	0.1	0.02	0.04	0.01	0.03	0.04	-1.00E+10
							99.4	-1.00E+10	-1.00E+10	-1.00E+10	-1.00E+10	-1.00E+10	-1.00E+10	-1.00E+10	-1.00E+10	-1.00E+10	-1.00E+10	-1.00E+10	-1.00E+10	-1.00E+10	-1.00E+10	-1.00E+10	-1.00E+10	-1.00E+10	-1.00E+10	-1.00E+10
							99.4	32.3475	305.74	1.642	26.088	12.11	0.005	-0.012	2229.3	2161.3	-1.00E+10	-1.00E+10	-1.00E+10	0.04	0.01	0.02	0.01	0.01	0.01	-1.00E+10
							123.7	-1.00E+10	291.58	1.764	28.064	13.556	0.01	0.002	2245.3	2187.5	-1.00E+10	-1.00E+10	-1.00E+10	-1.00E+10	-1.00E+10	-1.00E+10	-1.00E+10	-1.00E+10	-1.00E+10	-1.00E+10
							148.7	-1.00E+10	279.36	1.806	32.008	15.053	0.007	0.025	2261.7	2211.1	-1.00E+10	-1.00E+10	-1.00E+10	0.02	-1.00E+10	-1.00E+10	-1.00E+10	-1.00E+10	-1.00E+10	-1.00E+10
							173.2	-1.00E+10	275.32	1.686	30.745	15.261	0.01	0.038	2281.5	2222.8	-1.00E+10	-1.00E+10	-1.00E+10	-1.00E+10	-1.00E+10	-1.00E+10	-1.00E+10	-1.00E+10	-1.00E+10	-1.00E+10
							197.8	-1.00E+10	-1.00E+10	-1.00E+10	-1.00E+10	-1.00E+10	-1.00E+10	-1.00E+10	-1.00E+10	-1.00E+10	-1.00E+10	-1.00E+10	-1.00E+10	-1.00E+10	-1.00E+10	-1.00E+10	-1.00E+10	-1.00E+10	-1.00E+10	-1.00E+10
							197.8	-1.00E+10	-1.00E+10	-1.00E+10	-1.00E+10	-1.00E+10	-1.00E+10	-1.00E+10	-1.00E+10	-1.00E+10	-1.00E+10	-1.00E+10	-1.00E+10	-1.00E+10	-1.00E+10	-1.00E+10	-1.00E+10	-1.00E+10	-1.00E+10	-1.00E+10
							198	-1.00E+10	-1.00E+10	-1.00E+10	-1.00E+10	-1.00E+10	-1.00E+10	-1.00E+10	-1.00E+10	-1.00E+10	-1.00E+10	-1.00E+10	-1.00E+10	-1.00E+10	-1.00E+10	-1.00E+10	-1.00E+10	-1.00E+10	-1.00E+10	-1.00E+10
							198	-1.00E+10	267.89	1.328	22.033	14.179	0.005	-0.031	2285.5	2205.1	-1.00E+10	-1.00E+10	-1.00E+10	0.02	-1.00E+10	-1.00E+10	-1.00E+10	-1.00E+10	-1.00E+10	-1.00E+10
							222.9	-1.00E+10	252.38	1.145	19.298	13.605	0.005	-0.012	2285	2196.7	-1.00E+10	-1.00E+10	-1.00E+10	-1.00E+10	-1.00E+10	-1.00E+10	-1.00E+10	-1.00E+10	-1.00E+10	-1.00E+10
							247.2	-1.00E+10	254.62	1.071	17.383	13.425	0.007	-0.008	2286.6	2191.5	-1.00E+10	-1.00E+10	-1.00E+10	-1.00E+10	-1.00E+10	-1.00E+10	-1.00E+10	-1.00E+10	-1.00E+10	-1.00E+10
							271.9	-1.00E+10	272.62	0.938	11.708	12.913	0.008	-0.014	2289.7	2174.2	-1.00E+10	-1.00E+10	-1.00E+10	-1.00E+10	-1.00E+10	-1.00E+10	-1.00E+10	-1.00E+10	-1.00E+10	-1.00E+10
							296.7	34.7548	283.95	0.885	8.514	12.732	0.007	-0.002	2293.3	2163.6	-1.00E+10	-1.00E+10	-1.00E+10	-1.00E+10	-1.00E+10	-1.00E+10	-1.00E+10	-1.00E+10	-1.00E+10	-1.00E+10
							296.9	-1.00E+10	-1.00E+10	-1.00E+10	-1.00E+10	-1.00E+10	-1.00E+10	-1.00E+10	-1.00E+10	-1.00E+10	-1.00E+10	-1.00E+10	-1.00E+10	-1.00E+10	-1.00E+10	-1.00E+10	-1.00E+10	-1.00E+10	-1.00E+10	-1.00E+10
							394.7	34.8369	293.41	0.857	6.756	12.676	0.011	-0.006	2296.1	2157	-1.00E+10	-1.00E+10	-1.00E+10	-1.00E+10	-1.00E+10	-1.00E+10	-1.00E+10	-1.00E+10	-1.00E+10	-1.00E+10
							394.8	-1.00E+10	-1.00E+10	-1.00E+10	-1.00E+10	-1.00E+10	-1.00E+10	-1.00E+10	-1.00E+10	-1.00E+10	-1.00E+10	-1.00E+10	-1.00E+10	-1.00E+10	-1.00E+10	-1.00E+10	-1.00E+10	-1.00E+10	-1.00E+10	-1.00E+10
MR10-05	041_1	B	2010-09-18T16:37	178.904	76.001	1073	0	27.159	382.23	0.65	2.749	0.059	0.013	0.036	1938.1	1853.3	-1.00E+10	-1.00E+10	-1.00E+10	-1.00E+10	-1.00E+10	-1.00E+10	-1.00E+10	-1.00E+10	-1.00E+10	-1.00E+10
							5.6	-1.00E+10	-1.00E+10	-1.00E+10	-1.00E+10	-1.00E+10	-1.00E+10	-1.00E+10	-1.00E+10	-1.00E+10	-1.00E+10	-1.00E+10	-1.00E+10	-1.00E+10	-1.00E+10	-1.00E+10	-1.00E+10	-1.00E+10	-1.00E+10	-1.00E+10
							5.6	27.1629	382.83	0.63	2.796	0.023	0.006	-0.011	1937.9	1853.6	-1.00E+10	-1.00E+10	-1.00E+10	-1.00E+10	-1.00E+10	-1.00E+10	-1.00E+10	-1.00E+10	-1.00E+10	-1.00E+10
							10.7	-1.00E+10	-1.00E+10	-1.00E+10	-1.00E+10	-1.00E+10	-1.00E+10	-1.00E+10	-1.00E+10	-1.00E+10	-1.00E+10	-1.00E+10	-1.00E+10	-1.00E+10	-1.00E+10	-1.00E+10	-1.00E+10	-1.00E+10	-1.00E+10	-1.00E+10
							11	27.2497	384	0.639	2.868	0.028	0.009	-0.012	1944.7	1858.1	-1.00E+10	-1.00E+10	-1.00E+10	-1.00E+10	-1.00E+10	-1.00E+10	-1.00E+10	-1.00E+10	-1.00E+10	-1.00E+10
							19.6	28.9768	403.16	0.701	2.997	0.055	0.012	-0.013	2071.4	1965.4	-1.00E+10	-1.00E+10	-1.00E+10	-1.00E+10	-1.00E+10	-1.00E+10	-1.00E+10	-1.00E+10	-1.00E+10	-1.00E+10
							34.8	30.7841	400.49	0.802	4.696	0.212	0.043	0	2172	2043.4	-1.00E+10	-1.00E+10	-1.00E+10	-1.00E+10	-1.00E+10	-1.00E+10	-1.00E+10	-1.00E+10	-1.00E+10	-1.00E+10
							46.7	-1.00E+10	-1.00E+10	-1.00E+10	-1.00E+10	-1.00E+10	-1.00E+10	-1.00E+10	-1.00E+10	-1.00E+10	-1.00E+10	-1.00E+10	-1.00E+10	-1.00E+10	-1.00E+10	-1.00E+10	-1.00E+10	-1.00E+10	-1.00E+10	-1.00E+10
							46.8	-1.00E+10	377.67	0.961	8.089	1.914	0.152	-0.001	-1.00E+10	-1.00E+10	-1.00E+10	-1.00E+10	-1.00E+10	-1.00E+10	-1.00E+10	-1.00E+10	-1.00E+10	-1.00E+10	-1.00E+10	-1.00E+10
							49.7	31.4584	366.61	1.042	9.643	3.112	0.155	0.006	2201	2087.3	-1.00E+10	-1.00E+10	-1.00E+10	-1.00E+10	-1.00E+10	-1.00E+10	-1.00E+10	-1.00E+10	-1.00E+10	-1.00E+10
							75.1	-1.00E+10	315.69	1.537	21.377	10.093	0.016	-0.027	2222.5	2147.6	-1.00E+10	-1.00E+10	-1.00E+10	-1.00E+10	-1.00E+10	-1.00E+10	-1.00E+10	-1.00E+10	-1.00E+10	-1.00E+10
							99.3	32.4416	302.01	1.739	28.927	13.182	0.015	-0.029	2230	2171.4	-1.00E+10	-1.00E+10	-1.00E+10	-1.00E+10	-1.00E+10	-1.00E+10	-1.00E+10	-1.00E+10	-1.00E+10	-1.00E+10
							123.7	-1.00E+10	285.46	1.799	30.088	14.155	0.013	-0.019	2250.2	2201.7	-1.00E+10	-1.00E+10	-1.00E+10	-1.00E+10	-1.00E+10	-1.00E+10	-1.00E+10	-1.00E+10	-1.00E+10	-1.00E+10
							148.8	-1.00E+10	275.39	1.811	32.486	15.298	0.016	0.006	2271.8	2221.5	-1.00E+10	-1.00E+10	-1.00E+10	-1.00E+10	-1.00E+10	-1.00E+10	-1.00E+10	-1.00E+10	-1.00E+10	-1.00E+10
							148.8	-1.00E+10	-1.00E+10	-1.00E+10	-1.00E+10	-1.00E+10	-1.00E+10	-1.00E+10	-1.00E+10	-1.00E+10	-1.00E+10	-1.00E+10	-1.00E+10	-1.00E+10	-1.00E+10	-1.00E+10	-1.00E+10	-1.00E+10	-1.00E+10	-1.00E+10
							173.4	-1.00E+10	270.88	1.483	25.807	14.561	0.014	0.009	2285.6	2214.7	-1.00E+10	-1.00E+10	-1.00E+10	-1.00E+10	-1.00E+10	-1.00E+10	-1.00E+10	-1.00E+10	-1.00E+10	-1.00E+10
							173.5	-1.00E+10	-1.00E+10	-1.00E+10	-1.00E+10	-1.00E+10	-1.00E+10	-1.00E+10	-1.00E+10	-1.00E+10	-1.00E+10	-1.00E+10	-1.00E+10	-1.00E+10	-1.00E+10	-1.00E+10	-1.00E+10	-1.00E+10	-1.00E+10	-1.00E+10
							198.4	-1.00E+10	-1.00E+10	-1.00E+10	-1.00E+10	-1.00E+10	-1.00E+10	-1.00E+10	-1.00E+10	-1.00E+10	-1.00E+10	-1.00E+10	-1.00E+10	-1.00E+10	-1.00E+10	-1.00E+10	-1.00E+10	-1.00E+10	-1.00E+10	-1.00E+10
							198.5	-1.00E+10	264.45	1.207	19.043	13.727	0.013	0.002	2284.8	2195.1	-1.00E+10	-1.00E+10	-1.00E+10	-1.00E+10	-1.00E+10	-1.00E+10	-1.00E+10	-1.00E+10	-1.00E+10	-1.00E+10
							222.5	-1.00E+10	265.07	1.058	15.256	13.309	0.012	-0.002	2286.1	2183.1	-1.00E+10	-1.00E+10	-1.00E+10	-1.00E+10	-1.00E+10	-1.00E+10	-1.00E+10	-1.00E+10	-1.00E+10	-1.00E+10
							222.7	-1.00E+10	-1.00E+10	-1.00E+10	-1.00E+10	-1.00E+10	-1.00E+10	-1.00E+10	-1.00E+10	-1.00E+10	-1.00E+10	-1.00E+10	-1.00E+10	-1.00E+10	-1.00E+10	-1.00E+10	-1.00E+10	-1.00E+10	-1.00E+10	-1.00E+10
							247.3	-1.00E+10	277.11	0.935	10.747	12.679	0.014	0.015	2290.1	2171.3	-1.00E+10	-1.00E+10	-1.00E+10	-1.00E+10	-1.00E+10	-1.00E+10	-1.00E+10	-1.00E+10	-1.00E+10	-1.00E+10
							247.4	-1.00E+10	-1.00E+10	-1.00E+10	-1.00E+10	-1.00E+10	-1.00E+10	-1.00E+10	-1.00E+10	-1.00E+10	-1.00E+10	-1.00E+10	-1.00E+10	-1.00E+10	-1.00E+10	-1.00E+10	-1.00E+10	-1.00E+10	-1.00E+10	-1.00E+10
							272	-1.00E+10	283.07	0.906	8.945	12.656	0.014	0.008	2293.2	2164.3	-1.00E+10	-1.00E+10	-1.00E+10	-1.00E+10	-1.00E+10	-1.00E+10	-1.00E+10	-1.00E+10	-1.00E+10	-1.00E+10
							272.3	-1.00E+10	-1.00E+10	-1.00E+10	-1.00E+10	-1.00E+10	-1.00E+10	-1.00E+10	-1.00E+10	-1.00E+10	-1.00E+10	-1.00E+10	-1.00E+10	-1.00E+10	-1.00E+10	-1.00E+10	-1.00E+10	-1.00E+10	-1.00E+10	-1.00E+10
							294.5	-1.00E+10	-1.00E+10	-1.00E+10	-1.00E+10	-1.00E+10	-1.00E+10	-1.00E+10	-1.00E+10	-1.00E+10	-1.00E+10	-1.00E+10	-1.00E+10	-1.00E+10	-1.00E+10	-1.00E+10	-1.00E+10	-1.00E+10	-1.00E+10	-1.00E+10
							294.6	34.7897	288.54	0.905	7.663	12.462	0.013	0.009	2294.8	2160.7	-1.00E+10	-1.00E+10	-1.00E+10	-1.00E+10	-1.00E+10	-1.00E+10	-1.00E+10	-1.00E+10	-1.00E+10	-1.00E+10
							395.6	-1.00E+10	-1.00E+10	-1.00E+10	-1.00E+10	-1.00E+10	-1.00E+10	-1.00E+10	-1.00E+10	-1.00E+10	-1.00E+10	-1.00E+10	-1.00E+10	-1.00E+10	-1.00E+10	-1.00E+10	-1.00E+10	-1.00E+10	-1.00E+10	-1.00E+10
							396	34.8409	294.29	0.903	6.902	12.537	0.011	0.027	-1.00E+10	-1.00E+10	-1.00E+10	-1.00E+10	-1.00E+10	-1.00E+10	-1.00E+10	-1.00E+10	-1.00E+10	-1.00E+10	-1.00E+10	-1.00E+10
MR10-05	043_1	B	2010-09-19T01:01	177.984	75.233	352	0	27.8098	381.22	0.592	2.622	0.116	0.012	0.069	1965.6	1853.9	-1.00E+10	-1.00E+10	-1.00E+10	-1.00E+10	-1.00E+10	-1.00E+10	-1.00E+10	-1.00E+10	-1.00E+10	-1.00E+10
							5.3	-1.00E+10	-1.00E+10	-1.00E+10	-1.00E+10	-1.00E+10	-1.00E+10	-1.00E+10	-1.00E+10	-1.00E+10	-1.00E+10	-1.00E+10	-1.00E+10	-1.00E+10	-1.00E+10	-1.00E+10	-1.00E+10	-1.00E+10	-1.00E+10	-1.00E+10
							5.4	28.3121	379.99	0.565	4.312	0.06	0.009	0.037	1981.5	1851.5	-1.00E+10	-1.00E+10	-1.00E+10	-1.00E+10	-1.00E+10	-1.00E+10	-1.00E+10	-1.00E+10	-1.00E+10	-1.00E+10
							10.3	-1.00E+10	-1.00E+10	-1.00E+10	-1.00E+10	-1.00E+10	-1.00E+10	-1.00E+10	-1.00E+10	-1.00E+10	-1.00E+10	-1.00E+10	-1.00E+10	-1.00E+10	-1.00E+10	-1.00E+10	-1.00E+10	-1.00E+10	-1.00E+10	-1.00E+10
							10.8	28.3806	379.71	0.565	4.489	0.058	0.011	0.029	1983.7	1850.3	-1.00E+10	-1.00E+10	-1.00E+10	-1.00E+10	-1.00E+10	-1.00E+10	-1.00E+10	-1.00E+10	-1.00E+10	-1.00E+10
							20.4	29.998	442.09	0.623	4.005	0.038	0.007	0.014	2108.7	1947	-1.00E+10	-1.00E+10	-1.00E+10	-1.00E+10	-1.00E+10	-1.00E+10	-1.00E+10	-1.00E+10	-1.00E+10	-1.00E+10
							33.9	31.4747	392.17	0.835	3.341	0.214	0.016	0.05	2202.5	2078.7	-1.00E+10	-1.00E+10	-1.00E+10	-1.00E+10	-1.00E+10	-1.00E+10	-1.00E+10	-1.00E+10	-1.00E+10	-1.00E+10
							44.5	-1.00E+10	-1.00E+10	-1.00E+10	-1.00E+10	-1.00E+10	-1.00E+10	-1.00E+10	-1.00E+10	-1.00E+10	-1.00E+10	-1.00E+10	-1.00E+10	-1.00E+10	-1.00E+10	-1.00E+10	-1.00E+10	-1.00E+10	-1.00E+10	-1.00E+10
							44.5	-1.00E+10	340.66	1.416	14.089	7.675	0.085	0.642	-1.00E+10	-1.00E+10	-1.00E+10	-1.00E+10	-1.00E+10	-1.00E+10	-1.00E+10	-1.00E+10	-1.00E+10	-1.00E+10	-1.00E+10	-1.00E+10
							49.7	32.0967	317.89	1.576	21.212	9.825	0.071	0.474	2217.5	2141.8	-1.00E+10	-1.00E+10	-1.00E+10	-1.00E+10	-1.00E+10	-1.00E+10	-1.00E+10	-1.00E+10	-1.00E+10	-1.00E+10
							74.5	-1.00E+10	300.77	1.738	28.516	13.179	0.021	0.018	2226.2	2166.3	-1.00E+10	-1.00E+10	-1.00E+10	-1.00E+10	-1.00E+10	-1.00E+10	-1.00E+10	-1.00E+10	-1.00E+10	-1.00E+10
							99.2	32.5762	298.73	1.714	26.514	12.607	0.02	0.018	2235.3	2173.4	-1.00E+10	-1.00E+10	-1.00E+10	-1.00E+10	-1.00E+10	-1.00E+10	-1.00E+10	-1.00E+10	-1.00E+10	-1.00E+10
							99.3	-1.00E+10	-1.00E+10	-1.00E+10	-1.00E+10	-1.00E+10	-1.00E+10	-1.00E+10	-1.00E+10	-1.00E+10	-1.00E+10	-1.00E+10	-1.00E+10	-1.00E+10	-1.00E+10	-1.00E+10	-1.00E+10	-1.00E+10	-1.00E+10	-1.00E+10
							124.2	-1.00E+10	-1.00E+10	-1.00E+10	-1.00E+10	-1.00E+10	-1.00E+10	-1.00E+10	-1.00E+10	-1.00E+10	-1.00E+10	-1.00E+10	-1.00E+10	-1.00E+10	-1.00E+10	-1.00E+10	-1.00E+10	-1.00E+10	-1.00E+10	-1.00E+10
							124.3	-1.00E+10	276.3	1.824	31.884	15.149	0.019	0.029	2260.2	2212.9	-1.00E+10	-1.00E+10	-1.00E+10	-1.00E+10	-1.00E+10	-1.00E+10	-1.00E+10	-1.00E+10	-1.00E+10	-1.00E+10
							148.7	-1.00E+10	-1.00E+10	-1.00E+10	-1.00E+10	-1.00E+10	-1.00E+10	-1.00E+10	-1.00E+10	-1.00E+10	-1.00E+10	-1.00E+10	-1.00E+10	-1.00E+10	-1.00E+10	-1.00E+10	-1.00E+10	-1.00E+10	-1.00E+10	-1.00E+10
							148.7	-1.00E+10	259.85	1.635	30.493	15.571	0.02	0.001	2283.1	2226.6	-1.00E+10	-1.00E+10	-1.00E+10	-1.00E+10	-1.00E+10	-1.00E+10	-1.00E+10	-1.00E+10	-1.00E+10	-1.00E+10
							173.8	-1.00E+10	-1.00E+10	-1.00E+10	-1.00E+10	-1.00E+10	-1.00E+10	-1.00E+10	-1.00E+10	-1.00E+10	-1.00E+10	-1.00E+10	-1.00E+10	-1.00E+10	-1.00E+10	-1.00E+10	-1.00E+10	-1.00E+10	-1.00E+10	-1.00E+10
							173.8	-1.00E+10	189.16	1.63	40.525	15.421	0.015	-0.007	2280.6	2255.6	-1.00E+10	-1.00E+10	-1.00E+10	-1.00E+10	-1.00E+10	-1.00E+10	-1.00E+10	-1.00E+10	-1.00E+10	-1.00E+10
							183.2	-1.00E+10	167.53	1.592	44.807	15.159	0.015	0.025	-1.00E+10	-1.00E+10	-1.00E+10	-1.00E+10	-1.00E+10	-1.00E+10	-1.00E+10	-1.00E+10	-1.00E+10	-1.00E+10	-1.00E+10	-1.00E+10
							183.2	-1.00E+10	-1.00E+10	-1.00E+10	-1.00E+10	-1.00E+10	-1.00E+10	-1.00E+10	-1.00E+10	-1.00E+10	-1.00E+10	-1.00E+10	-1.00E+10	-1.00E+10	-1.00E+10	-1.00E+10	-1.00E+10	-1.00E+10	-1.00E+10	-1.00E+10
							183.3	-1.00E+10	-1.00E+10	-1.00E+10	-1.00E+10	-1.00E+10	-1.00E+10	-1.00E+10	-1.00E+10	-1.00E+10	-1.00E+10	-1.00E+10	-1.00E+10	-1.00E+10	-1.00E+10	-1.00E+10	-1.00E+10	-1.00E+10	-1.00E+10	-1.00E+10
							183.3	-1.00E+10	-1.00E+10	-1.00E+10	-1.00E+10	-1.00E+10	-1.00E+10	-1.00E+10	-1.00E+10	-1.00E+10	-1.00E+10	-1.00E+10	-1.00E+10	-1.00E+10	-1.00E+10	-1.00E+10	-1.00E+10	-1.00E+10	-1.00E+10	-1.00E+10
							183.3	-1.00E+10	-1.00E+10	-1.00E+10	-1.00E+10	-1.00E+10	-1.00E+10	-1.00E+10	-1.00E+10	-1.00E+10	-1.00E+10	-1.00E+10	-1.00E+10	-1.00E+10	-1.00E+10	-1.00E+10	-1.00E+10	-1.00E+10	-1.00E+10	-1.00E+10
							197.9	-1.00E+10	-1.00E+10	-1.00E+10	-1.00E+10	-1.00E+10	-1.00E+10	-1.00E+10	-1.00E+10	-1.00E+10	-1.00E+10	-1.00E+10	-1.00E+10	-1.00E+10	-1.00E+10	-1.00E+10	-1.00E+10	-1.00E+10	-1.00E+10	-1.00E+10
							198.1	-1.00E+10	204.98	1.29	31.52	14.486	0.012	0.016	2282.7	2234.1	-1.00E+10	-1.00E+10	-1.00E+10	-1.00E+10	-1.00E+10	-1.00E+10	-1.00E+10	-1.00E+10	-1.00E+10	-1.00E+10
							222.3	-1.00E+10	245.99	1.035	18.393	13.937	0.013	0.015	2287.8	2200.8	-1.00E+10	-1.00E+10	-1.00E+10	-1.00E+10	-1.00E+10	-1.00E+10	-1.00E+10	-1.00E+10	-1.00E+10	-1.00E+10
							222.5	-1.00E+10	-1.00E+10	-1.00E+10	-1.00E+10	-1.00E+10	-1.00E+10	-1.00E+10	-1.00E+10	-1.00E+10	-1.00E+10	-1.00E+10	-1.00E+10	-1.00E+10	-1.00E+10	-1.00E+10	-1.00E+10	-1.00E+10	-1.00E+10	-1.00E+10
							247.5	-1.00E+10	-1.00E+10	-1.00E+10	-1.00E+10	-1.00E+10	-1.00E+10	-1.00E+10	-1.00E+10	-1.00E+10	-1.00E+10	-1.00E+10	-1.00E+10	-1.00E+10	-1.00E+10	-1.00E+10	-1.00E+10	-1.00E+10	-1.00E+10	-1.00E+10
							247.5	-1.00E+10	258.42	0.979	14.648	13.676	0.015	-0.004	2290.6	2189.9	-1.00E+10	-1.00E+10	-1.00E+10	-1.00E+10	-1.00E+10	-1.00E+10	-1.00E+10	-1.00E+10	-1.00E+10	-1.00E+10
							272.2	-1.00E+10	270.39	0.937	11.402	13.457	0.014	0.021	2293	2181.2	-1.00E+10	-1.00E+10	-1.00E+10	-1.00E+10	-1.00E+10	-1.00E+10	-1.00E+10	-1.00E+10	-1.00E+10	-1.00E+10
							272.6	-1.00E+10	-1.00E+10	-1.00E+10	-1.00E+10	-1.00E+10	-1.00E+10	-1.00E+10	-1.00E+10	-1.00E+10	-1.00E+10	-1.00E+10	-1.00E+10	-1.00E+10	-1.00E+10	-1.00E+10	-1.00E+10	-1.00E+10	-1.00E+10	-1.00E+10
							296.9	34.7936	272.28	0.945	11.351	13.48	0.016	0.019	2295.3	2179.3	-1.00E+10	-1.00E+10	-1.00E+10	-1.00E+10	-1.00E+10	-1.00E+10	-1.00E+10	-1.00E+10	-1.00E+10	-1.00E+10
							336.6	-1.00E+10	-1.00E+10	-1.00E+10	-1.00E+10	-1.00E+10	-1.00E+10	-1.00E+10	-1.00E+10	-1.00E+10	-1.00E+10	-1.00E+10	-1.00E+10	-1.00E+10	-1.00E+10	-1.00E+10	-1.00E+10	-1.00E+10	-1.00E+10	-1.00E+10
							336.7	-1.00E+10	-1.00E+10	-1.00E+10	-1.00E+10	-1.00E+10	-1.00E+10	-1.00E+10	-1.00E+10	-1.00E+10	-1.00E+10	-1.00E+10	-1.00E+10	-1.00E+10	-1.00E+10	-1.00E+10	-1.00E+10	-1.00E+10	-1.00E+10	-1.00E+10
							336.8	34.8391	271.36	0.974	14.276	13.408	0.034	0.017	2298.2	2183.8	-1.00E+10	-1.00E+10	-1.00E+10	-1.00E+10	-1.00E+10	-1.00E+10	-1.00E+10	-1.00E+10	-1.00E+10	-1.00E+10
							337	-1.00E+10	-1.00E+10	-1.00E+10	-1.00E+10	-1.00E+10	-1.00E+10	-1.00E+10	-1.00E+10	-1.00E+10	-1.00E+10	-1.00E+10	-1.00E+10	-1.00E+10	-1.00E+10	-1.00E+10	-1.00E+10	-1.00E+10	-1.00E+10	-1.00E+10
MR10-05	044_1	B	2010-09-19T03:38	177.718	75	217	0	28.6392	377.15	0.728	5.603	0.082	0.009	0.095	1992.9	1859.5	-1.00E+10	-1.00E+10	-1.00E+10	0.16	0.04	0.04	0.02	0.02	0.08	-1.00E+10
							5.3	-1.00E+10	-1.00E+10	-1.00E+10	-1.00E+10	-1.00E+10	-1.00E+10	-1.00E+10	-1.00E+10	-1.00E+10	-1.00E+10	-1.00E+10	-1.00E+10	-1.00E+10	-1.00E+10	-1.00E+10	-1.00E+10	-1.00E+10	-1.00E+10	-1.00E+10
							5.4	28.6331	377.75	0.648	5.579	0.08	0.01	0.064	1993.7	1856.5	-1.00E+10	-1.00E+10	-1.00E+10	0.16	0.04	0.03	0.01	0.02	0.08	-1.00E+10
							10	-1.00E+10	-1.00E+10	-1.00E+10	-1.00E+10	-1.00E+10	-1.00E+10	-1.00E+10	-1.00E+10	-1.00E+10	-1.00E+10	-1.00E+10	-1.00E+10	-1.00E+10	-1.00E+10	-1.00E+10	-1.00E+10	-1.00E+10	-1.00E+10	-1.00E+10
							10.2	28.6403	377.98	0.657	5.665	0.101	0.008	0.055	1993.4	1858.4	-1.00E+10	-1.00E+10	-1.00E+10	0.17	0.04	0.04	0.02	0.02	0.08	-1.00E+10
							20.4	30.2654	412.48	0.728	3.394	0.038	0.011	0.047	2138.8	2014.7	-1.00E+10	-1.00E+10	-1.00E+10	0.11	0.02	0.02	0.01	0.01	0.07	-1.00E+10
							20.4	-1.00E+10	-1.00E+10	-1.00E+10	-1.00E+10	-1.00E+10	-1.00E+10	-1.00E+10	-1.00E+10	-1.00E+10	-1.00E+10	-1.00E+10	-1.00E+10	-1.00E+10	-1.00E+10	-1.00E+10	-1.00E+10	-1.00E+10	-1.00E+10	-1.00E+10
							34.8	-1.00E+10	-1.00E+10	-1.00E+10	-1.00E+10	-1.00E+10	-1.00E+10	-1.00E+10	-1.00E+10	-1.00E+10	-1.00E+10	-1.00E+10	-1.00E+10	-1.00E+10	-1.00E+10	-1.00E+10	-1.00E+10	-1.00E+10	-1.00E+10	-1.00E+10
							34.9	-1.00E+10	-1.00E+10	-1.00E+10	-1.00E+10	-1.00E+10	-1.00E+10	-1.00E+10	-1.00E+10	-1.00E+10	-1.00E+10	-1.00E+10	-1.00E+10	-1.00E+10	-1.00E+10	-1.00E+10	-1.00E+10	-1.00E+10	-1.00E+10	-1.00E+10
							34.9	-1.00E+10	412.99	0.782	4.291	0.106	0.014	0.06	-1.00E+10	-1.00E+10	-1.00E+10	-1.00E+10	-1.00E+10	0.19	0.06	0.04	0.02	0.02	0.08	-1.00E+10
							35.1	31.3688	410.36	0.805	4.519	0.316	0.023	0.075	2198.3	2061.8	-1.00E+10	-1.00E+10	-1.00E+10	0.22	0.07	0.05	0.02	0.03	0.1	-1.00E+10
							49.8	-1.00E+10	-1.00E+10	-1.00E+10	-1.00E+10	-1.00E+10	-1.00E+10	-1.00E+10	-1.00E+10	-1.00E+10	-1.00E+10	-1.00E+10	-1.00E+10	-1.00E+10	-1.00E+10	-1.00E+10	-1.00E+10	-1.00E+10	-1.00E+10	-1.00E+10
							50	32.0534	319.79	1.511	20.544	9.573	0.088	0.133	2216.3	2143	-1.00E+10	-1.00E+10	-1.00E+10	0.18	0.06	0.03	0.01	0.02	0.08	-1.00E+10
							74.6	-1.00E+10	288.89	1.879	33.949	14.921	0.065	0.121	2224	2183.2	-1.00E+10	-1.00E+10	-1.00E+10	0.1	0.06	0.04	0.02	0.02	0.01	-1.00E+10
							74.6	-1.00E+10	-1.00E+10	-1.00E+10	-1.00E+10	-1.00E+10	-1.00E+10	-1.00E+10	-1.00E+10	-1.00E+10	-1.00E+10	-1.00E+10	-1.00E+10	-1.00E+10	-1.00E+10	-1.00E+10	-1.00E+10	-1.00E+10	-1.00E+10	-1.00E+10
							99.2	-1.00E+10	-1.00E+10	-1.00E+10	-1.00E+10	-1.00E+10	-1.00E+10	-1.00E+10	-1.00E+10	-1.00E+10	-1.00E+10	-1.00E+10	-1.00E+10	-1.00E+10	-1.00E+10	-1.00E+10	-1.00E+10	-1.00E+10	-1.00E+10	-1.00E+10
							99.3	32.4922	282.63	1.995	37.447	16.359	0.046	0.006	2228.5	2191.3	-1.00E+10	-1.00E+10	-1.00E+10	0.06	0.04	0.03	0.02	0.01	0.01	-1.00E+10
							123.8	-1.00E+10	-1.00E+10	-1.00E+10	-1.00E+10	-1.00E+10	-1.00E+10	-1.00E+10	-1.00E+10	-1.00E+10	-1.00E+10	-1.00E+10	-1.00E+10	-1.00E+10	-1.00E+10	-1.00E+10	-1.00E+10	-1.00E+10	-1.00E+10	-1.00E+10
							124	-1.00E+10	265.56	1.87	33.196	15.265	0.044	0.048	2257.3	2217.4	-1.00E+10	-1.00E+10	-1.00E+10	-1.00E+10	-1.00E+10	-1.00E+10	-1.00E+10	-1.00E+10	-1.00E+10	-1.00E+10
							148.7	-1.00E+10	-1.00E+10	-1.00E+10	-1.00E+10	-1.00E+10	-1.00E+10	-1.00E+10	-1.00E+10	-1.00E+10	-1.00E+10	-1.00E+10	-1.00E+10	-1.00E+10	-1.00E+10	-1.00E+10	-1.00E+10	-1.00E+10	-1.00E+10	-1.00E+10
							148.8	-1.00E+10	213.25	1.731	38.797	15.845	0.024	0.026	2283.8	2246.8	-1.00E+10	-1.00E+10	-1.00E+10	0.05	-1.00E+10	-1.00E+10	-1.00E+10	-1.00E+10	-1.00E+10	-1.00E+10
							173.2	-1.00E+10	159.54	1.711	50.906	15.352	0.021	0.029	2283.9	2270.9	-1.00E+10	-1.00E+10	-1.00E+10	-1.00E+10	-1.00E+10	-1.00E+10	-1.00E+10	-1.00E+10	-1.00E+10	-1.00E+10
							173.3	-1.00E+10	-1.00E+10	-1.00E+10	-1.00E+10	-1.00E+10	-1.00E+10	-1.00E+10	-1.00E+10	-1.00E+10	-1.00E+10	-1.00E+10	-1.00E+10	-1.00E+10	-1.00E+10	-1.00E+10	-1.00E+10	-1.00E+10	-1.00E+10	-1.00E+10
							198.1	-1.00E+10	259.12	1.015	16.175	13.871	0.035	0.021	2294.5	2192.5	-1.00E+10	-1.00E+10	-1.00E+10	0.04	-1.00E+10	-1.00E+10	-1.00E+10	-1.00E+10	-1.00E+10	-1.00E+10
							198.2	-1.00E+10	-1.00E+10	-1.00E+10	-1.00E+10	-1.00E+10	-1.00E+10	-1.00E+10	-1.00E+10	-1.00E+10	-1.00E+10	-1.00E+10	-1.00E+10	-1.00E+10	-1.00E+10	-1.00E+10	-1.00E+10	-1.00E+10	-1.00E+10	-1.00E+10
							204.9	-1.00E+10	-1.00E+10	-1.00E+10	-1.00E+10	-1.00E+10	-1.00E+10	-1.00E+10	-1.00E+10	-1.00E+10	-1.00E+10	-1.00E+10	-1.00E+10	-1.00E+10	-1.00E+10	-1.00E+10	-1.00E+10	-1.00E+10	-1.00E+10	-1.00E+10
							205	34.7836	259.73	1.019	16.219	13.884	0.037	0.039	2295.5	2192	-1.00E+10	-1.00E+10	-1.00E+10	-1.00E+10	-1.00E+10	-1.00E+10	-1.00E+10	-1.00E+10	-1.00E+10	-1.00E+10
MR10-05	047_1	B	2010-09-19T13:01	181.995	74.998	328	0	26.8729	375.54	0.641	2.692	0.241	0.009	0.097	1921.3	1838.4	-1.00E+10	-1.00E+10	-1.00E+10	-1.00E+10	-1.00E+10	-1.00E+10	-1.00E+10	-1.00E+10	-1.00E+10	-1.00E+10
							5.2	-1.00E+10	-1.00E+10	-1.00E+10	-1.00E+10	-1.00E+10	-1.00E+10	-1.00E+10	-1.00E+10	-1.00E+10	-1.00E+10	-1.00E+10	-1.00E+10	-1.00E+10	-1.00E+10	-1.00E+10	-1.00E+10	-1.00E+10	-1.00E+10	-1.00E+10
							5.3	26.8799	375.81	0.63	2.678	0.074	0.007	-0.01	1922.6	1838.1	-1.00E+10	-1.00E+10	-1.00E+10	-1.00E+10	-1.00E+10	-1.00E+10	-1.00E+10	-1.00E+10	-1.00E+10	-1.00E+10
							9.7	26.9077	376.17	0.632	2.673	0.057	0.006	-0.005	1925.1	1839.3	-1.00E+10	-1.00E+10	-1.00E+10	-1.00E+10	-1.00E+10	-1.00E+10	-1.00E+10	-1.00E+10	-1.00E+10	-1.00E+10
							9.8	-1.00E+10	-1.00E+10	-1.00E+10	-1.00E+10	-1.00E+10	-1.00E+10	-1.00E+10	-1.00E+10	-1.00E+10	-1.00E+10	-1.00E+10	-1.00E+10	-1.00E+10	-1.00E+10	-1.00E+10	-1.00E+10	-1.00E+10	-1.00E+10	-1.00E+10
							20.3	27.6181	385.44	0.653	2.86	0.05	0.007	0.01	1970.6	1879.5	-1.00E+10	-1.00E+10	-1.00E+10	-1.00E+10	-1.00E+10	-1.00E+10	-1.00E+10	-1.00E+10	-1.00E+10	-1.00E+10
							34.9	30.3451	407.19	0.762	3.528	0.037	0.008	0.011	2146.2	2022.9	-1.00E+10	-1.00E+10	-1.00E+10	-1.00E+10	-1.00E+10	-1.00E+10	-1.00E+10	-1.00E+10	-1.00E+10	-1.00E+10
							49.5	-1.00E+10	-1.00E+10	-1.00E+10	-1.00E+10	-1.00E+10	-1.00E+10	-1.00E+10	-1.00E+10	-1.00E+10	-1.00E+10	-1.00E+10	-1.00E+10	-1.00E+10	-1.00E+10	-1.00E+10	-1.00E+10	-1.00E+10	-1.00E+10	-1.00E+10
							49.6	-1.00E+10	-1.00E+10	-1.00E+10	-1.00E+10	-1.00E+10	-1.00E+10	-1.00E+10	-1.00E+10	-1.00E+10	-1.00E+10	-1.00E+10	-1.00E+10	-1.00E+10	-1.00E+10	-1.00E+10	-1.00E+10	-1.00E+10	-1.00E+10	-1.00E+10
							49.6	-1.00E+10	387.72	0.902	5.824	0.986	0.1	0.068	-1.00E+10	-1.00E+10	-1.00E+10	-1.00E+10	-1.00E+10	-1.00E+10	-1.00E+10	-1.00E+10	-1.00E+10	-1.00E+10	-1.00E+10	-1.00E+10
							49.7	31.356	380.54	0.957	6.94	1.794	0.101	0.115	2197.4	2076.6	-1.00E+10	-1.00E+10	-1.00E+10	-1.00E+10	-1.00E+10	-1.00E+10	-1.00E+10	-1.00E+10	-1.00E+10	-1.00E+10
							74.4	-1.00E+10	315.04	1.552	21.565	10.105	0.023	-0.015	2221.8	2147.7	-1.00E+10	-1.00E+10	-1.00E+10	-1.00E+10	-1.00E+10	-1.00E+10	-1.00E+10	-1.00E+10	-1.00E+10	-1.00E+10
							74.4	-1.00E+10	-1.00E+10	-1.00E+10	-1.00E+10	-1.00E+10	-1.00E+10	-1.00E+10	-1.00E+10	-1.00E+10	-1.00E+10	-1.00E+10	-1.00E+10	-1.00E+10	-1.00E+10	-1.00E+10	-1.00E+10	-1.00E+10	-1.00E+10	-1.00E+10
							99.2	32.4189	302.38	1.724	27.254	12.83	0.019	0.017	2229	2169.1	-1.00E+10	-1.00E+10	-1.00E+10	-1.00E+10	-1.00E+10	-1.00E+10	-1.00E+10	-1.00E+10	-1.00E+10	-1.00E+10
							99.2	-1.00E+10	-1.00E+10	-1.00E+10	-1.00E+10	-1.00E+10	-1.00E+10	-1.00E+10	-1.00E+10	-1.00E+10	-1.00E+10	-1.00E+10	-1.00E+10	-1.00E+10	-1.00E+10	-1.00E+10	-1.00E+10	-1.00E+10	-1.00E+10	-1.00E+10
							123.6	-1.00E+10	285.47	1.802	29.811	14.288	0.015	0	2251	2199.7	-1.00E+10	-1.00E+10	-1.00E+10	-1.00E+10	-1.00E+10	-1.00E+10	-1.00E+10	-1.00E+10	-1.00E+10	-1.00E+10
							123.9	-1.00E+10	-1.00E+10	-1.00E+10	-1.00E+10	-1.00E+10	-1.00E+10	-1.00E+10	-1.00E+10	-1.00E+10	-1.00E+10	-1.00E+10	-1.00E+10	-1.00E+10	-1.00E+10	-1.00E+10	-1.00E+10	-1.00E+10	-1.00E+10	-1.00E+10
							148.5	-1.00E+10	276.35	1.715	30.589	14.896	0.017	-0.014	2274.1	2217.1	-1.00E+10	-1.00E+10	-1.00E+10	-1.00E+10	-1.00E+10	-1.00E+10	-1.00E+10	-1.00E+10	-1.00E+10	-1.00E+10
							148.6	-1.00E+10	-1.00E+10	-1.00E+10	-1.00E+10	-1.00E+10	-1.00E+10	-1.00E+10	-1.00E+10	-1.00E+10	-1.00E+10	-1.00E+10	-1.00E+10	-1.00E+10	-1.00E+10	-1.00E+10	-1.00E+10	-1.00E+10	-1.00E+10	-1.00E+10
							173	-1.00E+10	264.65	1.437	24.54	14.68	0.017	-0.002	2284.8	2211.5	-1.00E+10	-1.00E+10	-1.00E+10	-1.00E+10	-1.00E+10	-1.00E+10	-1.00E+10	-1.00E+10	-1.00E+10	-1.00E+10
							173.2	-1.00E+10	-1.00E+10	-1.00E+10	-1.00E+10	-1.00E+10	-1.00E+10	-1.00E+10	-1.00E+10	-1.00E+10	-1.00E+10	-1.00E+10	-1.00E+10	-1.00E+10	-1.00E+10	-1.00E+10	-1.00E+10	-1.00E+10	-1.00E+10	-1.00E+10
							198	-1.00E+10	230.46	1.358	27.434	14.729	0.01	-0.03	2286.8	2217.6	-1.00E+10	-1.00E+10	-1.00E+10	-1.00E+10	-1.00E+10	-1.00E+10	-1.00E+10	-1.00E+10	-1.00E+10	-1.00E+10
							198.1	-1.00E+10	-1.00E+10	-1.00E+10	-1.00E+10	-1.00E+10	-1.00E+10	-1.00E+10	-1.00E+10	-1.00E+10	-1.00E+10	-1.00E+10	-1.00E+10	-1.00E+10	-1.00E+10	-1.00E+10	-1.00E+10	-1.00E+10	-1.00E+10	-1.00E+10
							222.7	-1.00E+10	140.76	1.71	55.931	15.942	0.014	-0.009	2284.1	2284.9	-1.00E+10	-1.00E+10	-1.00E+10	-1.00E+10	-1.00E+10	-1.00E+10	-1.00E+10	-1.00E+10	-1.00E+10	-1.00E+10
							223.1	-1.00E+10	-1.00E+10	-1.00E+10	-1.00E+10	-1.00E+10	-1.00E+10	-1.00E+10	-1.00E+10	-1.00E+10	-1.00E+10	-1.00E+10	-1.00E+10	-1.00E+10	-1.00E+10	-1.00E+10	-1.00E+10	-1.00E+10	-1.00E+10	-1.00E+10
							247.4	-1.00E+10	159.26	1.587	50.307	15.441	0.019	-0.001	2287.1	2269.6	-1.00E+10	-1.00E+10	-1.00E+10	-1.00E+10	-1.00E+10	-1.00E+10	-1.00E+10	-1.00E+10	-1.00E+10	-1.00E+10
							247.6	-1.00E+10	-1.00E+10	-1.00E+10	-1.00E+10	-1.00E+10	-1.00E+10	-1.00E+10	-1.00E+10	-1.00E+10	-1.00E+10	-1.00E+10	-1.00E+10	-1.00E+10	-1.00E+10	-1.00E+10	-1.00E+10	-1.00E+10	-1.00E+10	-1.00E+10
							272.1	-1.00E+10	238.49	1.135	23.151	14.274	0.019	-0.009	2291.9	2205.9	-1.00E+10	-1.00E+10	-1.00E+10	-1.00E+10	-1.00E+10	-1.00E+10	-1.00E+10	-1.00E+10	-1.00E+10	-1.00E+10
							272.5	-1.00E+10	-1.00E+10	-1.00E+10	-1.00E+10	-1.00E+10	-1.00E+10	-1.00E+10	-1.00E+10	-1.00E+10	-1.00E+10	-1.00E+10	-1.00E+10	-1.00E+10	-1.00E+10	-1.00E+10	-1.00E+10	-1.00E+10	-1.00E+10	-1.00E+10
							296.6	-1.00E+10	-1.00E+10	-1.00E+10	-1.00E+10	-1.00E+10	-1.00E+10	-1.00E+10	-1.00E+10	-1.00E+10	-1.00E+10	-1.00E+10	-1.00E+10	-1.00E+10	-1.00E+10	-1.00E+10	-1.00E+10	-1.00E+10	-1.00E+10	-1.00E+10
							296.7	34.8474	280.17	0.972	12.453	13.238	0.019	0.004	2296.8	2176	-1.00E+10	-1.00E+10	-1.00E+10	-1.00E+10	-1.00E+10	-1.00E+10	-1.00E+10	-1.00E+10	-1.00E+10	-1.00E+10
							309.8	34.852	282.66	0.946	11.834	13.135	0.017	-0.026	2296.9	2172.1	-1.00E+10	-1.00E+10	-1.00E+10	-1.00E+10	-1.00E+10	-1.00E+10	-1.00E+10	-1.00E+10	-1.00E+10	-1.00E+10
							309.9	-1.00E+10	-1.00E+10	-1.00E+10	-1.00E+10	-1.00E+10	-1.00E+10	-1.00E+10	-1.00E+10	-1.00E+10	-1.00E+10	-1.00E+10	-1.00E+10	-1.00E+10	-1.00E+10	-1.00E+10	-1.00E+10	-1.00E+10	-1.00E+10	-1.00E+10
MR10-05	048_1	B	2010-09-19T16:35	183.994	75	260	0	26.4423	375.12	0.6	2.755	0.048	0.008	0.019	-1.00E+10	-1.00E+10	-1.00E+10	-1.00E+10	-1.00E+10	-1.00E+10	-1.00E+10	-1.00E+10	-1.00E+10	-1.00E+10	-1.00E+10	-1.00E+10
							5.2	-1.00E+10	-1.00E+10	-1.00E+10	-1.00E+10	-1.00E+10	-1.00E+10	-1.00E+10	-1.00E+10	-1.00E+10	-1.00E+10	-1.00E+10	-1.00E+10	-1.00E+10	-1.00E+10	-1.00E+10	-1.00E+10	-1.00E+10	-1.00E+10	-1.00E+10
							5.2	26.4439	375.01	0.588	2.689	0.049	0.011	0.022	1895.2	1816.9	-1.00E+10	-1.00E+10	-1.00E+10	-1.00E+10	-1.00E+10	-1.00E+10	-1.00E+10	-1.00E+10	-1.00E+10	-1.00E+10
							9.9	-1.00E+10	-1.00E+10	-1.00E+10	-1.00E+10	-1.00E+10	-1.00E+10	-1.00E+10	-1.00E+10	-1.00E+10	-1.00E+10	-1.00E+10	-1.00E+10	-1.00E+10	-1.00E+10	-1.00E+10	-1.00E+10	-1.00E+10	-1.00E+10	-1.00E+10
							10.1	26.5213	374.84	0.589	2.706	0.056	0.007	0.013	1900.2	1820.9	-1.00E+10	-1.00E+10	-1.00E+10	-1.00E+10	-1.00E+10	-1.00E+10	-1.00E+10	-1.00E+10	-1.00E+10	-1.00E+10
							20.2	27.4658	376.52	0.613	2.766	0.033	0.007	-0.009	1955.8	1859.2	-1.00E+10	-1.00E+10	-1.00E+10	-1.00E+10	-1.00E+10	-1.00E+10	-1.00E+10	-1.00E+10	-1.00E+10	-1.00E+10
							34.8	29.5037	408.85	0.695	3.036	0.036	0.02	0.032	2094.4	1974.2	-1.00E+10	-1.00E+10	-1.00E+10	-1.00E+10	-1.00E+10	-1.00E+10	-1.00E+10	-1.00E+10	-1.00E+10	-1.00E+10
							49.7	30.6165	402.92	0.783	4.131	0.087	0.021	0.034	2163	2040.3	-1.00E+10	-1.00E+10	-1.00E+10	-1.00E+10	-1.00E+10	-1.00E+10	-1.00E+10	-1.00E+10	-1.00E+10	-1.00E+10
							61.3	-1.00E+10	-1.00E+10	-1.00E+10	-1.00E+10	-1.00E+10	-1.00E+10	-1.00E+10	-1.00E+10	-1.00E+10	-1.00E+10	-1.00E+10	-1.00E+10	-1.00E+10	-1.00E+10	-1.00E+10	-1.00E+10	-1.00E+10	-1.00E+10	-1.00E+10
							61.3	-1.00E+10	382.29	0.949	6.478	1.269	0.151	0.063	-1.00E+10	-1.00E+10	-1.00E+10	-1.00E+10	-1.00E+10	-1.00E+10	-1.00E+10	-1.00E+10	-1.00E+10	-1.00E+10	-1.00E+10	-1.00E+10
							61.3	-1.00E+10	-1.00E+10	-1.00E+10	-1.00E+10	-1.00E+10	-1.00E+10	-1.00E+10	-1.00E+10	-1.00E+10	-1.00E+10	-1.00E+10	-1.00E+10	-1.00E+10	-1.00E+10	-1.00E+10	-1.00E+10	-1.00E+10	-1.00E+10	-1.00E+10
							61.5	-1.00E+10	-1.00E+10	-1.00E+10	-1.00E+10	-1.00E+10	-1.00E+10	-1.00E+10	-1.00E+10	-1.00E+10	-1.00E+10	-1.00E+10	-1.00E+10	-1.00E+10	-1.00E+10	-1.00E+10	-1.00E+10	-1.00E+10	-1.00E+10	-1.00E+10
							74.4	-1.00E+10	334.4	1.348	15.907	7.397	0.039	-0.004	2214.9	2124.3	-1.00E+10	-1.00E+10	-1.00E+10	-1.00E+10	-1.00E+10	-1.00E+10	-1.00E+10	-1.00E+10	-1.00E+10	-1.00E+10
							98.6	32.3098	307.65	1.657	25.732	11.718	0.022	0.004	2227	2161.6	-1.00E+10	-1.00E+10	-1.00E+10	-1.00E+10	-1.00E+10	-1.00E+10	-1.00E+10	-1.00E+10	-1.00E+10	-1.00E+10
							98.8	-1.00E+10	-1.00E+10	-1.00E+10	-1.00E+10	-1.00E+10	-1.00E+10	-1.00E+10	-1.00E+10	-1.00E+10	-1.00E+10	-1.00E+10	-1.00E+10	-1.00E+10	-1.00E+10	-1.00E+10	-1.00E+10	-1.00E+10	-1.00E+10	-1.00E+10
							123.5	-1.00E+10	-1.00E+10	-1.00E+10	-1.00E+10	-1.00E+10	-1.00E+10	-1.00E+10	-1.00E+10	-1.00E+10	-1.00E+10	-1.00E+10	-1.00E+10	-1.00E+10	-1.00E+10	-1.00E+10	-1.00E+10	-1.00E+10	-1.00E+10	-1.00E+10
							123.6	-1.00E+10	296.99	1.728	27.121	12.74	0.016	0.006	2237	2177.6	-1.00E+10	-1.00E+10	-1.00E+10	-1.00E+10	-1.00E+10	-1.00E+10	-1.00E+10	-1.00E+10	-1.00E+10	-1.00E+10
							148.6	-1.00E+10	-1.00E+10	-1.00E+10	-1.00E+10	-1.00E+10	-1.00E+10	-1.00E+10	-1.00E+10	-1.00E+10	-1.00E+10	-1.00E+10	-1.00E+10	-1.00E+10	-1.00E+10	-1.00E+10	-1.00E+10	-1.00E+10	-1.00E+10	-1.00E+10
							148.7	-1.00E+10	280.22	1.803	31.897	14.789	0.015	-0.01	2261.7	2214.4	-1.00E+10	-1.00E+10	-1.00E+10	-1.00E+10	-1.00E+10	-1.00E+10	-1.00E+10	-1.00E+10	-1.00E+10	-1.00E+10
							173.3	-1.00E+10	-1.00E+10	-1.00E+10	-1.00E+10	-1.00E+10	-1.00E+10	-1.00E+10	-1.00E+10	-1.00E+10	-1.00E+10	-1.00E+10	-1.00E+10	-1.00E+10	-1.00E+10	-1.00E+10	-1.00E+10	-1.00E+10	-1.00E+10	-1.00E+10
							173.3	-1.00E+10	267.31	1.441	24.54	14.316	0.014	-0.014	2283.7	2208.9	-1.00E+10	-1.00E+10	-1.00E+10	-1.00E+10	-1.00E+10	-1.00E+10	-1.00E+10	-1.00E+10	-1.00E+10	-1.00E+10
							198.2	-1.00E+10	244.64	1.309	23.934	14.402	0.015	0.029	2286	2208.6	-1.00E+10	-1.00E+10	-1.00E+10	-1.00E+10	-1.00E+10	-1.00E+10	-1.00E+10	-1.00E+10	-1.00E+10	-1.00E+10
							198.3	-1.00E+10	-1.00E+10	-1.00E+10	-1.00E+10	-1.00E+10	-1.00E+10	-1.00E+10	-1.00E+10	-1.00E+10	-1.00E+10	-1.00E+10	-1.00E+10	-1.00E+10	-1.00E+10	-1.00E+10	-1.00E+10	-1.00E+10	-1.00E+10	-1.00E+10
							222.3	-1.00E+10	165.89	1.54	45.834	15.902	0.017	-0.004	2286.8	2263.3	-1.00E+10	-1.00E+10	-1.00E+10	-1.00E+10	-1.00E+10	-1.00E+10	-1.00E+10	-1.00E+10	-1.00E+10	-1.00E+10
							222.6	-1.00E+10	-1.00E+10	-1.00E+10	-1.00E+10	-1.00E+10	-1.00E+10	-1.00E+10	-1.00E+10	-1.00E+10	-1.00E+10	-1.00E+10	-1.00E+10	-1.00E+10	-1.00E+10	-1.00E+10	-1.00E+10	-1.00E+10	-1.00E+10	-1.00E+10
							251.8	34.6444	160.26	1.559	48.377	15.997	0.032	0.007	2286.4	2267.8	-1.00E+10	-1.00E+10	-1.00E+10	-1.00E+10	-1.00E+10	-1.00E+10	-1.00E+10	-1.00E+10	-1.00E+10	-1.00E+10
							252.1	-1.00E+10	-1.00E+10	-1.00E+10	-1.00E+10	-1.00E+10	-1.00E+10	-1.00E+10	-1.00E+10	-1.00E+10	-1.00E+10	-1.00E+10	-1.00E+10	-1.00E+10	-1.00E+10	-1.00E+10	-1.00E+10	-1.00E+10	-1.00E+10	-1.00E+10
MR10-05	049_1	B	2010-09-19T21:24	185.989	75.25	401	0	26.5204	375.47	0.616	2.694	0.049	0.006	0.056	1899.4	1822.5	-1.00E+10	-1.00E+10	-1.00E+10	0.09	0.01	0.03	0.01	0.02	0.04	-1.00E+10
							4.8	26.5109	375.66	0.603	2.691	0.046	0.007	0.012	1899.9	1821.9	-1.00E+10	-1.00E+10	-1.00E+10	-1.00E+10	-1.00E+10	-1.00E+10	-1.00E+10	-1.00E+10	-1.00E+10	-1.00E+10
							4.9	-1.00E+10	-1.00E+10	-1.00E+10	-1.00E+10	-1.00E+10	-1.00E+10	-1.00E+10	-1.00E+10	-1.00E+10	-1.00E+10	-1.00E+10	-1.00E+10	-1.00E+10	-1.00E+10	-1.00E+10	-1.00E+10	-1.00E+10	-1.00E+10	-1.00E+10
							7.9	-1.00E+10	375.41	0.605	2.711	0.043	0.005	-0.004	-1.00E+10	1822.7	-1.00E+10	-1.00E+10	-1.00E+10	0.08	0.01	0.02	0.01	0.01	0.05	-1.00E+10
							9.9	-1.00E+10	-1.00E+10	-1.00E+10	-1.00E+10	-1.00E+10	-1.00E+10	-1.00E+10	-1.00E+10	-1.00E+10	-1.00E+10	-1.00E+10	-1.00E+10	-1.00E+10	-1.00E+10	-1.00E+10	-1.00E+10	-1.00E+10	-1.00E+10	-1.00E+10
							10.1	26.5953	375.47	0.599	2.712	0.037	0.004	-0.014	1904.9	1824.7	-1.00E+10	-1.00E+10	-1.00E+10	-1.00E+10	-1.00E+10	-1.00E+10	-1.00E+10	-1.00E+10	-1.00E+10	-1.00E+10
							19.8	-1.00E+10	-1.00E+10	-1.00E+10	-1.00E+10	-1.00E+10	-1.00E+10	-1.00E+10	-1.00E+10	-1.00E+10	-1.00E+10	-1.00E+10	-1.00E+10	-1.00E+10	-1.00E+10	-1.00E+10	-1.00E+10	-1.00E+10	-1.00E+10	-1.00E+10
							19.8	-1.00E+10	395.39	0.649	2.895	0.11	0.01	0.017	-1.00E+10	1922.5	-1.00E+10	-1.00E+10	-1.00E+10	0.15	0.02	0.04	0.01	0.03	0.07	-1.00E+10
							20	28.5779	397.29	0.649	2.926	0.037	0.009	0.014	2043.7	1937.7	-1.00E+10	-1.00E+10	-1.00E+10	-1.00E+10	-1.00E+10	-1.00E+10	-1.00E+10	-1.00E+10	-1.00E+10	-1.00E+10
							34.7	30.4952	391.61	0.772	3.68	0.033	0.018	-0.005	2153.5	2025.4	-1.00E+10	-1.00E+10	-1.00E+10	-1.00E+10	-1.00E+10	-1.00E+10	-1.00E+10	-1.00E+10	-1.00E+10	-1.00E+10
							34.8	-1.00E+10	-1.00E+10	-1.00E+10	-1.00E+10	-1.00E+10	-1.00E+10	-1.00E+10	-1.00E+10	-1.00E+10	-1.00E+10	-1.00E+10	-1.00E+10	-1.00E+10	-1.00E+10	-1.00E+10	-1.00E+10	-1.00E+10	-1.00E+10	-1.00E+10
							34.9	-1.00E+10	392.52	0.774	3.582	0.034	0.015	-0.003	-1.00E+10	2023	-1.00E+10	-1.00E+10	-1.00E+10	0.16	0.02	0.04	0.02	0.02	0.09	-1.00E+10
							44.7	-1.00E+10	383.52	0.852	5.402	0.308	0.193	0	-1.00E+10	2053.9	-1.00E+10	-1.00E+10	-1.00E+10	0.3	0.04	0.09	0.03	0.06	0.15	-1.00E+10
							44.9	-1.00E+10	-1.00E+10	-1.00E+10	-1.00E+10	-1.00E+10	-1.00E+10	-1.00E+10	-1.00E+10	-1.00E+10	-1.00E+10	-1.00E+10	-1.00E+10	-1.00E+10	-1.00E+10	-1.00E+10	-1.00E+10	-1.00E+10	-1.00E+10	-1.00E+10
							49.6	31.2427	372.2	0.966	7.309	2.043	0.203	0.118	2192.8	2077.2	-1.00E+10	-1.00E+10	-1.00E+10	-1.00E+10	-1.00E+10	-1.00E+10	-1.00E+10	-1.00E+10	-1.00E+10	-1.00E+10
							52.7	-1.00E+10	-1.00E+10	-1.00E+10	-1.00E+10	-1.00E+10	-1.00E+10	-1.00E+10	-1.00E+10	-1.00E+10	-1.00E+10	-1.00E+10	-1.00E+10	-1.00E+10	-1.00E+10	-1.00E+10	-1.00E+10	-1.00E+10	-1.00E+10	-1.00E+10
							52.9	-1.00E+10	-1.00E+10	-1.00E+10	-1.00E+10	-1.00E+10	-1.00E+10	-1.00E+10	-1.00E+10	-1.00E+10	-1.00E+10	-1.00E+10	-1.00E+10	-1.00E+10	-1.00E+10	-1.00E+10	-1.00E+10	-1.00E+10	-1.00E+10	-1.00E+10
							53	-1.00E+10	363.81	0.997	8.216	2.844	0.138	-0.028	-1.00E+10	2081.2	-1.00E+10	-1.00E+10	-1.00E+10	0.32	0.04	0.13	0.03	0.1	0.12	-1.00E+10
							55.5	-1.00E+10	-1.00E+10	-1.00E+10	-1.00E+10	-1.00E+10	-1.00E+10	-1.00E+10	-1.00E+10	-1.00E+10	-1.00E+10	-1.00E+10	-1.00E+10	-1.00E+10	-1.00E+10	-1.00E+10	-1.00E+10	-1.00E+10	-1.00E+10	-1.00E+10
							55.6	-1.00E+10	353.62	1.091	10.118	4.253	0.072	-0.029	-1.00E+10	-1.00E+10	-1.00E+10	-1.00E+10	-1.00E+10	0.28	0.03	0.1	0.03	0.07	0.11	-1.00E+10
							66.4	-1.00E+10	-1.00E+10	-1.00E+10	-1.00E+10	-1.00E+10	-1.00E+10	-1.00E+10	-1.00E+10	-1.00E+10	-1.00E+10	-1.00E+10	-1.00E+10	-1.00E+10	-1.00E+10	-1.00E+10	-1.00E+10	-1.00E+10	-1.00E+10	-1.00E+10
							66.5	-1.00E+10	332.97	1.358	16.143	7.523	0.04	0.056	-1.00E+10	2130.1	-1.00E+10	-1.00E+10	-1.00E+10	0.18	0.01	0.07	0.02	0.05	0.08	-1.00E+10
							66.6	-1.00E+10	-1.00E+10	-1.00E+10	-1.00E+10	-1.00E+10	-1.00E+10	-1.00E+10	-1.00E+10	-1.00E+10	-1.00E+10	-1.00E+10	-1.00E+10	-1.00E+10	-1.00E+10	-1.00E+10	-1.00E+10	-1.00E+10	-1.00E+10	-1.00E+10
							74.1	-1.00E+10	326.83	1.419	18.108	8.458	0.034	0.066	2222.9	2139.3	-1.00E+10	-1.00E+10	-1.00E+10	0.14	0.03	0.05	0.01	0.04	0.06	-1.00E+10
							77.5	-1.00E+10	325.05	1.432	18.95	8.76	0.024	-0.001	-1.00E+10	2148.9	-1.00E+10	-1.00E+10	-1.00E+10	0.12	0.02	0.04	0.01	0.03	0.05	-1.00E+10
							77.5	-1.00E+10	-1.00E+10	-1.00E+10	-1.00E+10	-1.00E+10	-1.00E+10	-1.00E+10	-1.00E+10	-1.00E+10	-1.00E+10	-1.00E+10	-1.00E+10	-1.00E+10	-1.00E+10	-1.00E+10	-1.00E+10	-1.00E+10	-1.00E+10	-1.00E+10
							98.9	-1.00E+10	313.54	1.518	22.065	10.03	0.018	0.003	2230.4	2159.4	-1.00E+10	-1.00E+10	-1.00E+10	0.05	0.01	0.02	0.01	0.01	0.02	-1.00E+10
							123.9	-1.00E+10	302.56	1.764	30.251	13.454	0.016	-0.007	2232.1	2173.9	-1.00E+10	-1.00E+10	-1.00E+10	-1.00E+10	-1.00E+10	-1.00E+10	-1.00E+10	-1.00E+10	-1.00E+10	-1.00E+10
							148.5	-1.00E+10	286.73	1.817	29.664	14.054	0.012	-0.023	2248	2195.4	-1.00E+10	-1.00E+10	-1.00E+10	0.02	-1.00E+10	-1.00E+10	-1.00E+10	-1.00E+10	-1.00E+10	-1.00E+10
							173.4	-1.00E+10	277.11	1.776	31.533	14.976	0.016	-0.011	2267.8	2216.6	-1.00E+10	-1.00E+10	-1.00E+10	-1.00E+10	-1.00E+10	-1.00E+10	-1.00E+10	-1.00E+10	-1.00E+10	-1.00E+10
							197.7	-1.00E+10	272.12	1.51	25.497	14.396	0.016	-0.017	2280.6	2210.5	-1.00E+10	-1.00E+10	-1.00E+10	0.02	-1.00E+10	-1.00E+10	-1.00E+10	-1.00E+10	-1.00E+10	-1.00E+10
							247.4	-1.00E+10	271.07	1.071	14.265	13.299	0.011	-0.033	2286.5	2179.8	-1.00E+10	-1.00E+10	-1.00E+10	-1.00E+10	-1.00E+10	-1.00E+10	-1.00E+10	-1.00E+10	-1.00E+10	-1.00E+10
							297.1	34.7613	265.56	0.975	13.908	13.513	0.011	-0.012	2292.7	2180	-1.00E+10	-1.00E+10	-1.00E+10	-1.00E+10	-1.00E+10	-1.00E+10	-1.00E+10	-1.00E+10	-1.00E+10	-1.00E+10
							386.6	-1.00E+10	-1.00E+10	-1.00E+10	-1.00E+10	-1.00E+10	-1.00E+10	-1.00E+10	-1.00E+10	-1.00E+10	-1.00E+10	-1.00E+10	-1.00E+10	-1.00E+10	-1.00E+10	-1.00E+10	-1.00E+10	-1.00E+10	-1.00E+10	-1.00E+10
							386.6	34.8522	288.21	0.924	10.072	12.856	0.014	-0.031	2296.8	2167.3	-1.00E+10	-1.00E+10	-1.00E+10	-1.00E+10	-1.00E+10	-1.00E+10	-1.00E+10	-1.00E+10	-1.00E+10	-1.00E+10
MR10-05	050_1	B	2010-09-20T00:57	185.998	75	304	0	26.6882	373.09	0.627	2.767	0.198	0.007	0.059	-1.00E+10	-1.00E+10	-1.00E+10	-1.00E+10	-1.00E+10	-1.00E+10	-1.00E+10	-1.00E+10	-1.00E+10	-1.00E+10	-1.00E+10	-1.00E+10
							4.9	-1.00E+10	-1.00E+10	-1.00E+10	-1.00E+10	-1.00E+10	-1.00E+10	-1.00E+10	-1.00E+10	-1.00E+10	-1.00E+10	-1.00E+10	-1.00E+10	-1.00E+10	-1.00E+10	-1.00E+10	-1.00E+10	-1.00E+10	-1.00E+10	-1.00E+10
							5	26.6969	373.37	0.618	2.681	0.049	0.007	0.119	-1.00E+10	-1.00E+10	-1.00E+10	-1.00E+10	-1.00E+10	-1.00E+10	-1.00E+10	-1.00E+10	-1.00E+10	-1.00E+10	-1.00E+10	-1.00E+10
							9.8	-1.00E+10	-1.00E+10	-1.00E+10	-1.00E+10	-1.00E+10	-1.00E+10	-1.00E+10	-1.00E+10	-1.00E+10	-1.00E+10	-1.00E+10	-1.00E+10	-1.00E+10	-1.00E+10	-1.00E+10	-1.00E+10	-1.00E+10	-1.00E+10	-1.00E+10
							10.1	26.7053	373.27	0.6	2.726	0.033	0.006	-0.01	-1.00E+10	-1.00E+10	-1.00E+10	-1.00E+10	-1.00E+10	-1.00E+10	-1.00E+10	-1.00E+10	-1.00E+10	-1.00E+10	-1.00E+10	-1.00E+10
							19.9	-1.00E+10	-1.00E+10	-1.00E+10	-1.00E+10	-1.00E+10	-1.00E+10	-1.00E+10	-1.00E+10	-1.00E+10	-1.00E+10	-1.00E+10	-1.00E+10	-1.00E+10	-1.00E+10	-1.00E+10	-1.00E+10	-1.00E+10	-1.00E+10	-1.00E+10
							20	29.2238	399.53	0.692	3.148	0.03	0.008	-0.008	-1.00E+10	-1.00E+10	-1.00E+10	-1.00E+10	-1.00E+10	-1.00E+10	-1.00E+10	-1.00E+10	-1.00E+10	-1.00E+10	-1.00E+10	-1.00E+10
							35	-1.00E+10	-1.00E+10	-1.00E+10	-1.00E+10	-1.00E+10	-1.00E+10	-1.00E+10	-1.00E+10	-1.00E+10	-1.00E+10	-1.00E+10	-1.00E+10	-1.00E+10	-1.00E+10	-1.00E+10	-1.00E+10	-1.00E+10	-1.00E+10	-1.00E+10
							35.1	30.6401	396.93	0.782	4.209	0.075	0.057	0.021	-1.00E+10	-1.00E+10	-1.00E+10	-1.00E+10	-1.00E+10	-1.00E+10	-1.00E+10	-1.00E+10	-1.00E+10	-1.00E+10	-1.00E+10	-1.00E+10
							49.7	31.4181	362.48	1.026	8.596	3.074	0.144	-0.006	-1.00E+10	-1.00E+10	-1.00E+10	-1.00E+10	-1.00E+10	-1.00E+10	-1.00E+10	-1.00E+10	-1.00E+10	-1.00E+10	-1.00E+10	-1.00E+10
							49.7	-1.00E+10	-1.00E+10	-1.00E+10	-1.00E+10	-1.00E+10	-1.00E+10	-1.00E+10	-1.00E+10	-1.00E+10	-1.00E+10	-1.00E+10	-1.00E+10	-1.00E+10	-1.00E+10	-1.00E+10	-1.00E+10	-1.00E+10	-1.00E+10	-1.00E+10
							54.4	-1.00E+10	357.14	1.086	9.706	4.016	0.07	0.036	-1.00E+10	-1.00E+10	-1.00E+10	-1.00E+10	-1.00E+10	-1.00E+10	-1.00E+10	-1.00E+10	-1.00E+10	-1.00E+10	-1.00E+10	-1.00E+10
							54.7	-1.00E+10	-1.00E+10	-1.00E+10	-1.00E+10	-1.00E+10	-1.00E+10	-1.00E+10	-1.00E+10	-1.00E+10	-1.00E+10	-1.00E+10	-1.00E+10	-1.00E+10	-1.00E+10	-1.00E+10	-1.00E+10	-1.00E+10	-1.00E+10	-1.00E+10
							74.3	-1.00E+10	321.84	1.445	18.212	8.987	0.017	0.005	-1.00E+10	-1.00E+10	-1.00E+10	-1.00E+10	-1.00E+10	-1.00E+10	-1.00E+10	-1.00E+10	-1.00E+10	-1.00E+10	-1.00E+10	-1.00E+10
							99.1	32.4197	301.5	1.712	25.692	12.385	0.015	-0.009	-1.00E+10	-1.00E+10	-1.00E+10	-1.00E+10	-1.00E+10	-1.00E+10	-1.00E+10	-1.00E+10	-1.00E+10	-1.00E+10	-1.00E+10	-1.00E+10
							99.3	-1.00E+10	-1.00E+10	-1.00E+10	-1.00E+10	-1.00E+10	-1.00E+10	-1.00E+10	-1.00E+10	-1.00E+10	-1.00E+10	-1.00E+10	-1.00E+10	-1.00E+10	-1.00E+10	-1.00E+10	-1.00E+10	-1.00E+10	-1.00E+10	-1.00E+10
							124	-1.00E+10	-1.00E+10	-1.00E+10	-1.00E+10	-1.00E+10	-1.00E+10	-1.00E+10	-1.00E+10	-1.00E+10	-1.00E+10	-1.00E+10	-1.00E+10	-1.00E+10	-1.00E+10	-1.00E+10	-1.00E+10	-1.00E+10	-1.00E+10	-1.00E+10
							124.2	-1.00E+10	286.36	1.829	29.607	14.188	0.014	-0.002	-1.00E+10	-1.00E+10	-1.00E+10	-1.00E+10	-1.00E+10	-1.00E+10	-1.00E+10	-1.00E+10	-1.00E+10	-1.00E+10	-1.00E+10	-1.00E+10
							148.1	-1.00E+10	-1.00E+10	-1.00E+10	-1.00E+10	-1.00E+10	-1.00E+10	-1.00E+10	-1.00E+10	-1.00E+10	-1.00E+10	-1.00E+10	-1.00E+10	-1.00E+10	-1.00E+10	-1.00E+10	-1.00E+10	-1.00E+10	-1.00E+10	-1.00E+10
							148.1	-1.00E+10	280.05	1.825	32.63	15.167	0.012	-0.008	-1.00E+10	-1.00E+10	-1.00E+10	-1.00E+10	-1.00E+10	-1.00E+10	-1.00E+10	-1.00E+10	-1.00E+10	-1.00E+10	-1.00E+10	-1.00E+10
							173.1	-1.00E+10	-1.00E+10	-1.00E+10	-1.00E+10	-1.00E+10	-1.00E+10	-1.00E+10	-1.00E+10	-1.00E+10	-1.00E+10	-1.00E+10	-1.00E+10	-1.00E+10	-1.00E+10	-1.00E+10	-1.00E+10	-1.00E+10	-1.00E+10	-1.00E+10
							173.2	-1.00E+10	278.51	1.672	30.412	14.947	0.012	0	-1.00E+10	-1.00E+10	-1.00E+10	-1.00E+10	-1.00E+10	-1.00E+10	-1.00E+10	-1.00E+10	-1.00E+10	-1.00E+10	-1.00E+10	-1.00E+10
							198	-1.00E+10	271.02	1.364	22.495	14	0.011	-0.026	-1.00E+10	-1.00E+10	-1.00E+10	-1.00E+10	-1.00E+10	-1.00E+10	-1.00E+10	-1.00E+10	-1.00E+10	-1.00E+10	-1.00E+10	-1.00E+10
							198.1	-1.00E+10	-1.00E+10	-1.00E+10	-1.00E+10	-1.00E+10	-1.00E+10	-1.00E+10	-1.00E+10	-1.00E+10	-1.00E+10	-1.00E+10	-1.00E+10	-1.00E+10	-1.00E+10	-1.00E+10	-1.00E+10	-1.00E+10	-1.00E+10	-1.00E+10
							222	-1.00E+10	233.89	1.346	26.482	14.585	0.012	0.01	-1.00E+10	-1.00E+10	-1.00E+10	-1.00E+10	-1.00E+10	-1.00E+10	-1.00E+10	-1.00E+10	-1.00E+10	-1.00E+10	-1.00E+10	-1.00E+10
							222.3	-1.00E+10	-1.00E+10	-1.00E+10	-1.00E+10	-1.00E+10	-1.00E+10	-1.00E+10	-1.00E+10	-1.00E+10	-1.00E+10	-1.00E+10	-1.00E+10	-1.00E+10	-1.00E+10	-1.00E+10	-1.00E+10	-1.00E+10	-1.00E+10	-1.00E+10
							247.2	-1.00E+10	-1.00E+10	-1.00E+10	-1.00E+10	-1.00E+10	-1.00E+10	-1.00E+10	-1.00E+10	-1.00E+10	-1.00E+10	-1.00E+10	-1.00E+10	-1.00E+10	-1.00E+10	-1.00E+10	-1.00E+10	-1.00E+10	-1.00E+10	-1.00E+10
							247.3	-1.00E+10	194.87	1.354	35.098	15.038	0.01	0.007	-1.00E+10	-1.00E+10	-1.00E+10	-1.00E+10	-1.00E+10	-1.00E+10	-1.00E+10	-1.00E+10	-1.00E+10	-1.00E+10	-1.00E+10	-1.00E+10
							272.2	-1.00E+10	199.29	1.281	33.986	15.209	0.015	0.005	-1.00E+10	-1.00E+10	-1.00E+10	-1.00E+10	-1.00E+10	-1.00E+10	-1.00E+10	-1.00E+10	-1.00E+10	-1.00E+10	-1.00E+10	-1.00E+10
							272.3	-1.00E+10	-1.00E+10	-1.00E+10	-1.00E+10	-1.00E+10	-1.00E+10	-1.00E+10	-1.00E+10	-1.00E+10	-1.00E+10	-1.00E+10	-1.00E+10	-1.00E+10	-1.00E+10	-1.00E+10	-1.00E+10	-1.00E+10	-1.00E+10	-1.00E+10
							288.1	34.6935	200.84	1.284	33.936	15.343	0.025	0.01	-1.00E+10	-1.00E+10	-1.00E+10	-1.00E+10	-1.00E+10	-1.00E+10	-1.00E+10	-1.00E+10	-1.00E+10	-1.00E+10	-1.00E+10	-1.00E+10
MR10-05	051_1	B	2010-09-20T02:47	185.997	74.751	262	0	27.1263	369.96	0.64	2.77	0.072	0.008	0.088	1930.7	1845.8	-1.00E+10	-1.00E+10	-1.00E+10	0.09	0.01	0.02	0.01	0.01	0.05	-1.00E+10
							5	-1.00E+10	-1.00E+10	-1.00E+10	-1.00E+10	-1.00E+10	-1.00E+10	-1.00E+10	-1.00E+10	-1.00E+10	-1.00E+10	-1.00E+10	-1.00E+10	-1.00E+10	-1.00E+10	-1.00E+10	-1.00E+10	-1.00E+10	-1.00E+10	-1.00E+10
							5	27.321	370.1	0.614	2.829	0.061	0.009	0.006	1943.9	1854.9	-1.00E+10	-1.00E+10	-1.00E+10	0.09	0.01	0.02	0.01	0.01	0.06	-1.00E+10
							10.1	27.5256	374.07	0.645	2.877	0.052	0.008	-0.012	1958	1865.1	-1.00E+10	-1.00E+10	-1.00E+10	0.09	0.01	0.02	0.01	0.01	0.06	-1.00E+10
							10.1	-1.00E+10	-1.00E+10	-1.00E+10	-1.00E+10	-1.00E+10	-1.00E+10	-1.00E+10	-1.00E+10	-1.00E+10	-1.00E+10	-1.00E+10	-1.00E+10	-1.00E+10	-1.00E+10	-1.00E+10	-1.00E+10	-1.00E+10	-1.00E+10	-1.00E+10
							20	28.9124	397.43	0.698	3.139	0.044	0.008	-0.009	2054.9	1944.1	-1.00E+10	-1.00E+10	-1.00E+10	0.12	0.02	0.03	0.01	0.02	0.07	-1.00E+10
							20.1	-1.00E+10	-1.00E+10	-1.00E+10	-1.00E+10	-1.00E+10	-1.00E+10	-1.00E+10	-1.00E+10	-1.00E+10	-1.00E+10	-1.00E+10	-1.00E+10	-1.00E+10	-1.00E+10	-1.00E+10	-1.00E+10	-1.00E+10	-1.00E+10	-1.00E+10
							34.6	30.5991	402.75	0.782	3.954	0.044	0.016	-0.013	2161.6	2035.7	-1.00E+10	-1.00E+10	-1.00E+10	0.17	0.02	0.03	0.01	0.02	0.09	-1.00E+10
							34.7	-1.00E+10	-1.00E+10	-1.00E+10	-1.00E+10	-1.00E+10	-1.00E+10	-1.00E+10	-1.00E+10	-1.00E+10	-1.00E+10	-1.00E+10	-1.00E+10	-1.00E+10	-1.00E+10	-1.00E+10	-1.00E+10	-1.00E+10	-1.00E+10	-1.00E+10
							39.7	-1.00E+10	-1.00E+10	-1.00E+10	-1.00E+10	-1.00E+10	-1.00E+10	-1.00E+10	-1.00E+10	-1.00E+10	-1.00E+10	-1.00E+10	-1.00E+10	-1.00E+10	-1.00E+10	-1.00E+10	-1.00E+10	-1.00E+10	-1.00E+10	-1.00E+10
							39.8	-1.00E+10	395	0.833	4.577	0.198	0.086	0.261	-1.00E+10	-1.00E+10	-1.00E+10	-1.00E+10	-1.00E+10	0.24	0.02	0.05	0.02	0.03	0.15	-1.00E+10
							49.7	-1.00E+10	-1.00E+10	-1.00E+10	-1.00E+10	-1.00E+10	-1.00E+10	-1.00E+10	-1.00E+10	-1.00E+10	-1.00E+10	-1.00E+10	-1.00E+10	-1.00E+10	-1.00E+10	-1.00E+10	-1.00E+10	-1.00E+10	-1.00E+10	-1.00E+10
							49.8	31.2155	372.88	0.994	7.011	1.911	0.145	0.25	2192.1	2083.1	-1.00E+10	-1.00E+10	-1.00E+10	0.21	0.01	0.06	0.01	0.05	0.12	-1.00E+10
							74.5	-1.00E+10	320.62	1.5	19.808	9.482	0.028	-0.004	2223.2	2145.4	-1.00E+10	-1.00E+10	-1.00E+10	0.07	0.02	0.03	0.01	0.02	0.03	-1.00E+10
							74.6	-1.00E+10	-1.00E+10	-1.00E+10	-1.00E+10	-1.00E+10	-1.00E+10	-1.00E+10	-1.00E+10	-1.00E+10	-1.00E+10	-1.00E+10	-1.00E+10	-1.00E+10	-1.00E+10	-1.00E+10	-1.00E+10	-1.00E+10	-1.00E+10	-1.00E+10
							99.4	-1.00E+10	-1.00E+10	-1.00E+10	-1.00E+10	-1.00E+10	-1.00E+10	-1.00E+10	-1.00E+10	-1.00E+10	-1.00E+10	-1.00E+10	-1.00E+10	-1.00E+10	-1.00E+10	-1.00E+10	-1.00E+10	-1.00E+10	-1.00E+10	-1.00E+10
							99.4	32.452	302.16	1.764	29.311	13.287	0.02	-0.014	2234.9	2178.3	-1.00E+10	-1.00E+10	-1.00E+10	0.03	0.01	0.02	0.01	0.01	0	-1.00E+10
							123.6	-1.00E+10	285.87	1.845	31.19	14.559	0.037	0.124	2254.3	2206	-1.00E+10	-1.00E+10	-1.00E+10	-1.00E+10	-1.00E+10	-1.00E+10	-1.00E+10	-1.00E+10	-1.00E+10	-1.00E+10
							123.7	-1.00E+10	-1.00E+10	-1.00E+10	-1.00E+10	-1.00E+10	-1.00E+10	-1.00E+10	-1.00E+10	-1.00E+10	-1.00E+10	-1.00E+10	-1.00E+10	-1.00E+10	-1.00E+10	-1.00E+10	-1.00E+10	-1.00E+10	-1.00E+10	-1.00E+10
							148.4	-1.00E+10	-1.00E+10	-1.00E+10	-1.00E+10	-1.00E+10	-1.00E+10	-1.00E+10	-1.00E+10	-1.00E+10	-1.00E+10	-1.00E+10	-1.00E+10	-1.00E+10	-1.00E+10	-1.00E+10	-1.00E+10	-1.00E+10	-1.00E+10	-1.00E+10
							148.5	-1.00E+10	277.38	1.714	30.304	14.876	0.017	-0.004	2274.9	2218.6	-1.00E+10	-1.00E+10	-1.00E+10	0.01	-1.00E+10	-1.00E+10	-1.00E+10	-1.00E+10	-1.00E+10	-1.00E+10
							173.1	-1.00E+10	269.36	1.356	23.218	14.176	0.016	0.001	2283.8	2207.7	-1.00E+10	-1.00E+10	-1.00E+10	-1.00E+10	-1.00E+10	-1.00E+10	-1.00E+10	-1.00E+10	-1.00E+10	-1.00E+10
							173.2	-1.00E+10	-1.00E+10	-1.00E+10	-1.00E+10	-1.00E+10	-1.00E+10	-1.00E+10	-1.00E+10	-1.00E+10	-1.00E+10	-1.00E+10	-1.00E+10	-1.00E+10	-1.00E+10	-1.00E+10	-1.00E+10	-1.00E+10	-1.00E+10	-1.00E+10
							198.2	-1.00E+10	237.11	1.341	25.333	14.454	0.018	0.096	2285.2	2211.6	-1.00E+10	-1.00E+10	-1.00E+10	0.01	-1.00E+10	-1.00E+10	-1.00E+10	-1.00E+10	-1.00E+10	-1.00E+10
							198.3	-1.00E+10	-1.00E+10	-1.00E+10	-1.00E+10	-1.00E+10	-1.00E+10	-1.00E+10	-1.00E+10	-1.00E+10	-1.00E+10	-1.00E+10	-1.00E+10	-1.00E+10	-1.00E+10	-1.00E+10	-1.00E+10	-1.00E+10	-1.00E+10	-1.00E+10
							222.5	-1.00E+10	183.03	1.437	39.448	15.464	0.015	0.011	2284.8	2248.8	-1.00E+10	-1.00E+10	-1.00E+10	-1.00E+10	-1.00E+10	-1.00E+10	-1.00E+10	-1.00E+10	-1.00E+10	-1.00E+10
							222.6	-1.00E+10	-1.00E+10	-1.00E+10	-1.00E+10	-1.00E+10	-1.00E+10	-1.00E+10	-1.00E+10	-1.00E+10	-1.00E+10	-1.00E+10	-1.00E+10	-1.00E+10	-1.00E+10	-1.00E+10	-1.00E+10	-1.00E+10	-1.00E+10	-1.00E+10
							237	-1.00E+10	178.21	1.462	41.385	15.647	0.019	0.011	2286.3	2252.7	-1.00E+10	-1.00E+10	-1.00E+10	-1.00E+10	-1.00E+10	-1.00E+10	-1.00E+10	-1.00E+10	-1.00E+10	-1.00E+10
							237.1	-1.00E+10	-1.00E+10	-1.00E+10	-1.00E+10	-1.00E+10	-1.00E+10	-1.00E+10	-1.00E+10	-1.00E+10	-1.00E+10	-1.00E+10	-1.00E+10	-1.00E+10	-1.00E+10	-1.00E+10	-1.00E+10	-1.00E+10	-1.00E+10	-1.00E+10
							247.3	34.6622	187.16	1.438	39.026	15.515	0.023	0.011	2287.6	2245.2	-1.00E+10	-1.00E+10	-1.00E+10	-1.00E+10	-1.00E+10	-1.00E+10	-1.00E+10	-1.00E+10	-1.00E+10	-1.00E+10
							247.3	-1.00E+10	-1.00E+10	-1.00E+10	-1.00E+10	-1.00E+10	-1.00E+10	-1.00E+10	-1.00E+10	-1.00E+10	-1.00E+10	-1.00E+10	-1.00E+10	-1.00E+10	-1.00E+10	-1.00E+10	-1.00E+10	-1.00E+10	-1.00E+10	-1.00E+10
MR10-05	052_1	B	2010-09-20T06:25	187.995	75	384	0	27.5095	367.23	0.692	2.811	0.083	0.011	0.134	-1.00E+10	-1.00E+10	-1.00E+10	-1.00E+10	-1.00E+10	-1.00E+10	-1.00E+10	-1.00E+10	-1.00E+10	-1.00E+10	-1.00E+10	-1.00E+10
							5.2	-1.00E+10	-1.00E+10	-1.00E+10	-1.00E+10	-1.00E+10	-1.00E+10	-1.00E+10	-1.00E+10	-1.00E+10	-1.00E+10	-1.00E+10	-1.00E+10	-1.00E+10	-1.00E+10	-1.00E+10	-1.00E+10	-1.00E+10	-1.00E+10	-1.00E+10
							5.3	27.5532	368.33	0.678	2.853	0.05	0.008	0.025	-1.00E+10	-1.00E+10	-1.00E+10	-1.00E+10	-1.00E+10	-1.00E+10	-1.00E+10	-1.00E+10	-1.00E+10	-1.00E+10	-1.00E+10	-1.00E+10
							10.1	27.6845	370.88	0.696	2.91	0.055	0.008	0.022	-1.00E+10	-1.00E+10	-1.00E+10	-1.00E+10	-1.00E+10	-1.00E+10	-1.00E+10	-1.00E+10	-1.00E+10	-1.00E+10	-1.00E+10	-1.00E+10
							10.2	-1.00E+10	-1.00E+10	-1.00E+10	-1.00E+10	-1.00E+10	-1.00E+10	-1.00E+10	-1.00E+10	-1.00E+10	-1.00E+10	-1.00E+10	-1.00E+10	-1.00E+10	-1.00E+10	-1.00E+10	-1.00E+10	-1.00E+10	-1.00E+10	-1.00E+10
							19.7	-1.00E+10	-1.00E+10	-1.00E+10	-1.00E+10	-1.00E+10	-1.00E+10	-1.00E+10	-1.00E+10	-1.00E+10	-1.00E+10	-1.00E+10	-1.00E+10	-1.00E+10	-1.00E+10	-1.00E+10	-1.00E+10	-1.00E+10	-1.00E+10	-1.00E+10
							19.8	28.9367	391.43	0.721	3.269	0.057	0.009	0.027	-1.00E+10	-1.00E+10	-1.00E+10	-1.00E+10	-1.00E+10	-1.00E+10	-1.00E+10	-1.00E+10	-1.00E+10	-1.00E+10	-1.00E+10	-1.00E+10
							34.8	-1.00E+10	-1.00E+10	-1.00E+10	-1.00E+10	-1.00E+10	-1.00E+10	-1.00E+10	-1.00E+10	-1.00E+10	-1.00E+10	-1.00E+10	-1.00E+10	-1.00E+10	-1.00E+10	-1.00E+10	-1.00E+10	-1.00E+10	-1.00E+10	-1.00E+10
							34.9	30.5364	403.15	0.798	3.854	0.047	0.014	0.001	-1.00E+10	-1.00E+10	-1.00E+10	-1.00E+10	-1.00E+10	-1.00E+10	-1.00E+10	-1.00E+10	-1.00E+10	-1.00E+10	-1.00E+10	-1.00E+10
							44.5	-1.00E+10	-1.00E+10	-1.00E+10	-1.00E+10	-1.00E+10	-1.00E+10	-1.00E+10	-1.00E+10	-1.00E+10	-1.00E+10	-1.00E+10	-1.00E+10	-1.00E+10	-1.00E+10	-1.00E+10	-1.00E+10	-1.00E+10	-1.00E+10	-1.00E+10
							44.6	-1.00E+10	389.91	0.866	4.99	0.148	0.197	0.012	-1.00E+10	-1.00E+10	-1.00E+10	-1.00E+10	-1.00E+10	-1.00E+10	-1.00E+10	-1.00E+10	-1.00E+10	-1.00E+10	-1.00E+10	-1.00E+10
							49.9	31.0821	379.58	0.92	6.579	1.097	0.341	0.051	-1.00E+10	-1.00E+10	-1.00E+10	-1.00E+10	-1.00E+10	-1.00E+10	-1.00E+10	-1.00E+10	-1.00E+10	-1.00E+10	-1.00E+10	-1.00E+10
							49.9	-1.00E+10	-1.00E+10	-1.00E+10	-1.00E+10	-1.00E+10	-1.00E+10	-1.00E+10	-1.00E+10	-1.00E+10	-1.00E+10	-1.00E+10	-1.00E+10	-1.00E+10	-1.00E+10	-1.00E+10	-1.00E+10	-1.00E+10	-1.00E+10	-1.00E+10
							74.5	-1.00E+10	326.84	1.392	18.245	8.602	0.054	-0.002	-1.00E+10	-1.00E+10	-1.00E+10	-1.00E+10	-1.00E+10	-1.00E+10	-1.00E+10	-1.00E+10	-1.00E+10	-1.00E+10	-1.00E+10	-1.00E+10
							98.9	32.4555	301.17	1.748	28.747	13.177	0.02	-0.008	-1.00E+10	-1.00E+10	-1.00E+10	-1.00E+10	-1.00E+10	-1.00E+10	-1.00E+10	-1.00E+10	-1.00E+10	-1.00E+10	-1.00E+10	-1.00E+10
							99	-1.00E+10	-1.00E+10	-1.00E+10	-1.00E+10	-1.00E+10	-1.00E+10	-1.00E+10	-1.00E+10	-1.00E+10	-1.00E+10	-1.00E+10	-1.00E+10	-1.00E+10	-1.00E+10	-1.00E+10	-1.00E+10	-1.00E+10	-1.00E+10	-1.00E+10
							123.8	-1.00E+10	-1.00E+10	-1.00E+10	-1.00E+10	-1.00E+10	-1.00E+10	-1.00E+10	-1.00E+10	-1.00E+10	-1.00E+10	-1.00E+10	-1.00E+10	-1.00E+10	-1.00E+10	-1.00E+10	-1.00E+10	-1.00E+10	-1.00E+10	-1.00E+10
							123.9	-1.00E+10	286.15	1.894	30.752	14.457	0.029	-0.022	-1.00E+10	-1.00E+10	-1.00E+10	-1.00E+10	-1.00E+10	-1.00E+10	-1.00E+10	-1.00E+10	-1.00E+10	-1.00E+10	-1.00E+10	-1.00E+10
							148.5	-1.00E+10	281.71	1.771	31.056	14.652	0.051	0.236	-1.00E+10	-1.00E+10	-1.00E+10	-1.00E+10	-1.00E+10	-1.00E+10	-1.00E+10	-1.00E+10	-1.00E+10	-1.00E+10	-1.00E+10	-1.00E+10
							148.6	-1.00E+10	-1.00E+10	-1.00E+10	-1.00E+10	-1.00E+10	-1.00E+10	-1.00E+10	-1.00E+10	-1.00E+10	-1.00E+10	-1.00E+10	-1.00E+10	-1.00E+10	-1.00E+10	-1.00E+10	-1.00E+10	-1.00E+10	-1.00E+10	-1.00E+10
							173.6	-1.00E+10	-1.00E+10	-1.00E+10	-1.00E+10	-1.00E+10	-1.00E+10	-1.00E+10	-1.00E+10	-1.00E+10	-1.00E+10	-1.00E+10	-1.00E+10	-1.00E+10	-1.00E+10	-1.00E+10	-1.00E+10	-1.00E+10	-1.00E+10	-1.00E+10
							173.7	-1.00E+10	268.7	1.433	23.438	14.202	0.02	0.013	-1.00E+10	-1.00E+10	-1.00E+10	-1.00E+10	-1.00E+10	-1.00E+10	-1.00E+10	-1.00E+10	-1.00E+10	-1.00E+10	-1.00E+10	-1.00E+10
							198.2	-1.00E+10	-1.00E+10	-1.00E+10	-1.00E+10	-1.00E+10	-1.00E+10	-1.00E+10	-1.00E+10	-1.00E+10	-1.00E+10	-1.00E+10	-1.00E+10	-1.00E+10	-1.00E+10	-1.00E+10	-1.00E+10	-1.00E+10	-1.00E+10	-1.00E+10
							198.3	-1.00E+10	264.69	1.204	17.898	13.675	0.015	0.008	-1.00E+10	-1.00E+10	-1.00E+10	-1.00E+10	-1.00E+10	-1.00E+10	-1.00E+10	-1.00E+10	-1.00E+10	-1.00E+10	-1.00E+10	-1.00E+10
							222.9	-1.00E+10	236.25	1.219	23.153	14.102	0.016	0.02	-1.00E+10	-1.00E+10	-1.00E+10	-1.00E+10	-1.00E+10	-1.00E+10	-1.00E+10	-1.00E+10	-1.00E+10	-1.00E+10	-1.00E+10	-1.00E+10
							222.9	-1.00E+10	-1.00E+10	-1.00E+10	-1.00E+10	-1.00E+10	-1.00E+10	-1.00E+10	-1.00E+10	-1.00E+10	-1.00E+10	-1.00E+10	-1.00E+10	-1.00E+10	-1.00E+10	-1.00E+10	-1.00E+10	-1.00E+10	-1.00E+10	-1.00E+10
							247.6	-1.00E+10	-1.00E+10	-1.00E+10	-1.00E+10	-1.00E+10	-1.00E+10	-1.00E+10	-1.00E+10	-1.00E+10	-1.00E+10	-1.00E+10	-1.00E+10	-1.00E+10	-1.00E+10	-1.00E+10	-1.00E+10	-1.00E+10	-1.00E+10	-1.00E+10
							247.7	-1.00E+10	242.95	1.096	19.922	13.819	0.014	-0.011	-1.00E+10	-1.00E+10	-1.00E+10	-1.00E+10	-1.00E+10	-1.00E+10	-1.00E+10	-1.00E+10	-1.00E+10	-1.00E+10	-1.00E+10	-1.00E+10
							272.2	-1.00E+10	-1.00E+10	-1.00E+10	-1.00E+10	-1.00E+10	-1.00E+10	-1.00E+10	-1.00E+10	-1.00E+10	-1.00E+10	-1.00E+10	-1.00E+10	-1.00E+10	-1.00E+10	-1.00E+10	-1.00E+10	-1.00E+10	-1.00E+10	-1.00E+10
							272.2	-1.00E+10	263.67	0.999	13.769	13.409	0.015	0.006	-1.00E+10	-1.00E+10	-1.00E+10	-1.00E+10	-1.00E+10	-1.00E+10	-1.00E+10	-1.00E+10	-1.00E+10	-1.00E+10	-1.00E+10	-1.00E+10
							297.2	-1.00E+10	-1.00E+10	-1.00E+10	-1.00E+10	-1.00E+10	-1.00E+10	-1.00E+10	-1.00E+10	-1.00E+10	-1.00E+10	-1.00E+10	-1.00E+10	-1.00E+10	-1.00E+10	-1.00E+10	-1.00E+10	-1.00E+10	-1.00E+10	-1.00E+10
							297.2	34.7846	272.8	0.946	11.447	13.211	0.015	0.004	-1.00E+10	-1.00E+10	-1.00E+10	-1.00E+10	-1.00E+10	-1.00E+10	-1.00E+10	-1.00E+10	-1.00E+10	-1.00E+10	-1.00E+10	-1.00E+10
							371.9	34.8522	281.84	0.934	11.461	13.106	0.023	0.004	-1.00E+10	-1.00E+10	-1.00E+10	-1.00E+10	-1.00E+10	-1.00E+10	-1.00E+10	-1.00E+10	-1.00E+10	-1.00E+10	-1.00E+10	-1.00E+10
MR10-05	053_1	B	2010-09-21T12:25	185.998	75.4	992	0	26.2027	382.36	0.586	2.299	0.123	0.007	0.055	1883.8	1810.5	-1.00E+10	-1.00E+10	-1.00E+10	-1.00E+10	-1.00E+10	-1.00E+10	-1.00E+10	-1.00E+10	-1.00E+10	-1.00E+10
							4.8	26.2001	382.05	0.574	2.225	0.042	0.002	-0.06	1883.9	1810.7	-1.00E+10	-1.00E+10	-1.00E+10	-1.00E+10	-1.00E+10	-1.00E+10	-1.00E+10	-1.00E+10	-1.00E+10	-1.00E+10
							4.8	-1.00E+10	-1.00E+10	-1.00E+10	-1.00E+10	-1.00E+10	-1.00E+10	-1.00E+10	-1.00E+10	-1.00E+10	-1.00E+10	-1.00E+10	-1.00E+10	-1.00E+10	-1.00E+10	-1.00E+10	-1.00E+10	-1.00E+10	-1.00E+10	-1.00E+10
							10.1	-1.00E+10	-1.00E+10	-1.00E+10	-1.00E+10	-1.00E+10	-1.00E+10	-1.00E+10	-1.00E+10	-1.00E+10	-1.00E+10	-1.00E+10	-1.00E+10	-1.00E+10	-1.00E+10	-1.00E+10	-1.00E+10	-1.00E+10	-1.00E+10	-1.00E+10
							10.2	26.2037	382.12	0.575	2.249	0.02	0.002	-0.07	1884.2	1808.8	-1.00E+10	-1.00E+10	-1.00E+10	-1.00E+10	-1.00E+10	-1.00E+10	-1.00E+10	-1.00E+10	-1.00E+10	-1.00E+10
							20	27.0382	383	0.611	2.423	0.024	0.002	-0.078	1939.6	1853.3	-1.00E+10	-1.00E+10	-1.00E+10	-1.00E+10	-1.00E+10	-1.00E+10	-1.00E+10	-1.00E+10	-1.00E+10	-1.00E+10
							34.7	30.5183	390.68	0.782	3.484	0.007	0.02	-0.056	2153.8	2024.2	-1.00E+10	-1.00E+10	-1.00E+10	-1.00E+10	-1.00E+10	-1.00E+10	-1.00E+10	-1.00E+10	-1.00E+10	-1.00E+10
							49.7	31.253	370.31	0.958	6.635	1.637	0.273	-0.072	2190.1	2067.2	-1.00E+10	-1.00E+10	-1.00E+10	-1.00E+10	-1.00E+10	-1.00E+10	-1.00E+10	-1.00E+10	-1.00E+10	-1.00E+10
							52.6	-1.00E+10	359.42	1.066	8.643	3.464	0.124	-0.056	-1.00E+10	-1.00E+10	-1.00E+10	-1.00E+10	-1.00E+10	-1.00E+10	-1.00E+10	-1.00E+10	-1.00E+10	-1.00E+10	-1.00E+10	-1.00E+10
							52.7	-1.00E+10	-1.00E+10	-1.00E+10	-1.00E+10	-1.00E+10	-1.00E+10	-1.00E+10	-1.00E+10	-1.00E+10	-1.00E+10	-1.00E+10	-1.00E+10	-1.00E+10	-1.00E+10	-1.00E+10	-1.00E+10	-1.00E+10	-1.00E+10	-1.00E+10
							74.4	-1.00E+10	315.71	1.489	21.256	9.695	0.01	-0.091	2222.4	2143	-1.00E+10	-1.00E+10	-1.00E+10	-1.00E+10	-1.00E+10	-1.00E+10	-1.00E+10	-1.00E+10	-1.00E+10	-1.00E+10
							99.3	32.3778	304.14	1.655	28.675	12.545	0.011	-0.09	2226.5	2164.3	-1.00E+10	-1.00E+10	-1.00E+10	-1.00E+10	-1.00E+10	-1.00E+10	-1.00E+10	-1.00E+10	-1.00E+10	-1.00E+10
							123.8	-1.00E+10	299.25	1.717	28.178	13.082	0.01	-0.073	2235.3	2175.4	-1.00E+10	-1.00E+10	-1.00E+10	-1.00E+10	-1.00E+10	-1.00E+10	-1.00E+10	-1.00E+10	-1.00E+10	-1.00E+10
							148.9	-1.00E+10	292.75	1.69	27.341	12.965	0.011	-0.057	2246.7	2187.4	-1.00E+10	-1.00E+10	-1.00E+10	-1.00E+10	-1.00E+10	-1.00E+10	-1.00E+10	-1.00E+10	-1.00E+10	-1.00E+10
							173.5	-1.00E+10	-1.00E+10	-1.00E+10	-1.00E+10	-1.00E+10	-1.00E+10	-1.00E+10	-1.00E+10	-1.00E+10	-1.00E+10	-1.00E+10	-1.00E+10	-1.00E+10	-1.00E+10	-1.00E+10	-1.00E+10	-1.00E+10	-1.00E+10	-1.00E+10
							173.6	-1.00E+10	283.57	1.804	31.763	14.819	0.008	-0.001	2259.4	2207.8	-1.00E+10	-1.00E+10	-1.00E+10	-1.00E+10	-1.00E+10	-1.00E+10	-1.00E+10	-1.00E+10	-1.00E+10	-1.00E+10
							198.1	-1.00E+10	-1.00E+10	-1.00E+10	-1.00E+10	-1.00E+10	-1.00E+10	-1.00E+10	-1.00E+10	-1.00E+10	-1.00E+10	-1.00E+10	-1.00E+10	-1.00E+10	-1.00E+10	-1.00E+10	-1.00E+10	-1.00E+10	-1.00E+10	-1.00E+10
							198.1	-1.00E+10	277.78	1.698	30.554	15.069	0.006	-0.078	2279.1	2221.6	-1.00E+10	-1.00E+10	-1.00E+10	-1.00E+10	-1.00E+10	-1.00E+10	-1.00E+10	-1.00E+10	-1.00E+10	-1.00E+10
							222.8	-1.00E+10	261.33	1.371	23.197	14.03	0.005	-0.069	2281.9	2208.2	-1.00E+10	-1.00E+10	-1.00E+10	-1.00E+10	-1.00E+10	-1.00E+10	-1.00E+10	-1.00E+10	-1.00E+10	-1.00E+10
							222.8	-1.00E+10	-1.00E+10	-1.00E+10	-1.00E+10	-1.00E+10	-1.00E+10	-1.00E+10	-1.00E+10	-1.00E+10	-1.00E+10	-1.00E+10	-1.00E+10	-1.00E+10	-1.00E+10	-1.00E+10	-1.00E+10	-1.00E+10	-1.00E+10	-1.00E+10
							247.6	-1.00E+10	-1.00E+10	-1.00E+10	-1.00E+10	-1.00E+10	-1.00E+10	-1.00E+10	-1.00E+10	-1.00E+10	-1.00E+10	-1.00E+10	-1.00E+10	-1.00E+10	-1.00E+10	-1.00E+10	-1.00E+10	-1.00E+10	-1.00E+10	-1.00E+10
							247.6	-1.00E+10	275.58	0.984	12.445	11.968	0.005	-0.076	2280.9	2179	-1.00E+10	-1.00E+10	-1.00E+10	-1.00E+10	-1.00E+10	-1.00E+10	-1.00E+10	-1.00E+10	-1.00E+10	-1.00E+10
							272.2	-1.00E+10	-1.00E+10	-1.00E+10	-1.00E+10	-1.00E+10	-1.00E+10	-1.00E+10	-1.00E+10	-1.00E+10	-1.00E+10	-1.00E+10	-1.00E+10	-1.00E+10	-1.00E+10	-1.00E+10	-1.00E+10	-1.00E+10	-1.00E+10	-1.00E+10
							272.2	-1.00E+10	280.05	0.911	10.037	12.016	0.004	-0.071	2284.1	2171.3	-1.00E+10	-1.00E+10	-1.00E+10	-1.00E+10	-1.00E+10	-1.00E+10	-1.00E+10	-1.00E+10	-1.00E+10	-1.00E+10
							297	-1.00E+10	-1.00E+10	-1.00E+10	-1.00E+10	-1.00E+10	-1.00E+10	-1.00E+10	-1.00E+10	-1.00E+10	-1.00E+10	-1.00E+10	-1.00E+10	-1.00E+10	-1.00E+10	-1.00E+10	-1.00E+10	-1.00E+10	-1.00E+10	-1.00E+10
							297	34.6594	276.38	0.935	10.526	12.566	0.004	-0.07	2287.5	2171.3	-1.00E+10	-1.00E+10	-1.00E+10	-1.00E+10	-1.00E+10	-1.00E+10	-1.00E+10	-1.00E+10	-1.00E+10	-1.00E+10
							395.2	34.8186	290.95	0.877	7.042	12.591	0.004	-0.082	-1.00E+10	-1.00E+10	-1.00E+10	-1.00E+10	-1.00E+10	-1.00E+10	-1.00E+10	-1.00E+10	-1.00E+10	-1.00E+10	-1.00E+10	-1.00E+10
							395.3	-1.00E+10	-1.00E+10	-1.00E+10	-1.00E+10	-1.00E+10	-1.00E+10	-1.00E+10	-1.00E+10	-1.00E+10	-1.00E+10	-1.00E+10	-1.00E+10	-1.00E+10	-1.00E+10	-1.00E+10	-1.00E+10	-1.00E+10	-1.00E+10	-1.00E+10
MR10-05	054_1	B	2010-09-21T15:02	186	75.584	1556	0	26.3703	379.24	0.603	2.671	1.384	0.01	0.135	1892.3	1817.3	-1.00E+10	-1.00E+10	-1.00E+10	-1.00E+10	-1.00E+10	-1.00E+10	-1.00E+10	-1.00E+10	-1.00E+10	-1.00E+10
							4.9	-1.00E+10	-1.00E+10	-1.00E+10	-1.00E+10	-1.00E+10	-1.00E+10	-1.00E+10	-1.00E+10	-1.00E+10	-1.00E+10	-1.00E+10	-1.00E+10	-1.00E+10	-1.00E+10	-1.00E+10	-1.00E+10	-1.00E+10	-1.00E+10	-1.00E+10
							5.1	26.5342	376.46	0.599	2.662	0.048	0.006	-0.015	1900.6	1822.1	-1.00E+10	-1.00E+10	-1.00E+10	-1.00E+10	-1.00E+10	-1.00E+10	-1.00E+10	-1.00E+10	-1.00E+10	-1.00E+10
							9.8	-1.00E+10	-1.00E+10	-1.00E+10	-1.00E+10	-1.00E+10	-1.00E+10	-1.00E+10	-1.00E+10	-1.00E+10	-1.00E+10	-1.00E+10	-1.00E+10	-1.00E+10	-1.00E+10	-1.00E+10	-1.00E+10	-1.00E+10	-1.00E+10	-1.00E+10
							9.8	26.6966	374.23	0.607	2.718	0.037	0.007	0.004	1909.5	1828.1	-1.00E+10	-1.00E+10	-1.00E+10	-1.00E+10	-1.00E+10	-1.00E+10	-1.00E+10	-1.00E+10	-1.00E+10	-1.00E+10
							20	28.104	393.05	0.657	2.981	0.043	0.007	-0.009	2006.8	1906.2	-1.00E+10	-1.00E+10	-1.00E+10	-1.00E+10	-1.00E+10	-1.00E+10	-1.00E+10	-1.00E+10	-1.00E+10	-1.00E+10
							34.8	30.447	393.69	0.767	3.68	0.041	0.018	-0.016	2151.3	2022.4	-1.00E+10	-1.00E+10	-1.00E+10	-1.00E+10	-1.00E+10	-1.00E+10	-1.00E+10	-1.00E+10	-1.00E+10	-1.00E+10
							49.4	31.0192	380.9	0.84	5.38	0.257	0.207	-0.007	2179.3	2048.1	-1.00E+10	-1.00E+10	-1.00E+10	-1.00E+10	-1.00E+10	-1.00E+10	-1.00E+10	-1.00E+10	-1.00E+10	-1.00E+10
							55.7	-1.00E+10	368.57	0.963	7.173	1.999	0.256	-0.011	-1.00E+10	-1.00E+10	-1.00E+10	-1.00E+10	-1.00E+10	-1.00E+10	-1.00E+10	-1.00E+10	-1.00E+10	-1.00E+10	-1.00E+10	-1.00E+10
							55.7	-1.00E+10	-1.00E+10	-1.00E+10	-1.00E+10	-1.00E+10	-1.00E+10	-1.00E+10	-1.00E+10	-1.00E+10	-1.00E+10	-1.00E+10	-1.00E+10	-1.00E+10	-1.00E+10	-1.00E+10	-1.00E+10	-1.00E+10	-1.00E+10	-1.00E+10
							74.5	-1.00E+10	328.28	1.363	15.641	7.878	0.019	-0.001	2211	2119	-1.00E+10	-1.00E+10	-1.00E+10	-1.00E+10	-1.00E+10	-1.00E+10	-1.00E+10	-1.00E+10	-1.00E+10	-1.00E+10
							98.9	32.2938	309.27	1.597	22.578	11.095	0.014	0.001	2224.9	2152.1	-1.00E+10	-1.00E+10	-1.00E+10	-1.00E+10	-1.00E+10	-1.00E+10	-1.00E+10	-1.00E+10	-1.00E+10	-1.00E+10
							123.8	-1.00E+10	293.81	1.753	27.11	13.323	0.014	-0.001	2241.5	2184	-1.00E+10	-1.00E+10	-1.00E+10	-1.00E+10	-1.00E+10	-1.00E+10	-1.00E+10	-1.00E+10	-1.00E+10	-1.00E+10
							148.5	-1.00E+10	284.03	1.83	31.606	14.964	0.013	-0.001	2254.9	2208	-1.00E+10	-1.00E+10	-1.00E+10	-1.00E+10	-1.00E+10	-1.00E+10	-1.00E+10	-1.00E+10	-1.00E+10	-1.00E+10
							173.2	-1.00E+10	283.19	1.826	33.912	15.56	0.014	-0.002	2268.1	2218.4	-1.00E+10	-1.00E+10	-1.00E+10	-1.00E+10	-1.00E+10	-1.00E+10	-1.00E+10	-1.00E+10	-1.00E+10	-1.00E+10
							197.9	-1.00E+10	277.98	1.684	30.231	15.128	0.013	0.106	2282.1	2224.8	-1.00E+10	-1.00E+10	-1.00E+10	-1.00E+10	-1.00E+10	-1.00E+10	-1.00E+10	-1.00E+10	-1.00E+10	-1.00E+10
							222.6	-1.00E+10	-1.00E+10	-1.00E+10	-1.00E+10	-1.00E+10	-1.00E+10	-1.00E+10	-1.00E+10	-1.00E+10	-1.00E+10	-1.00E+10	-1.00E+10	-1.00E+10	-1.00E+10	-1.00E+10	-1.00E+10	-1.00E+10	-1.00E+10	-1.00E+10
							222.7	-1.00E+10	269.6	1.366	22.04	14.046	0.011	-0.011	2283.6	2204.8	-1.00E+10	-1.00E+10	-1.00E+10	-1.00E+10	-1.00E+10	-1.00E+10	-1.00E+10	-1.00E+10	-1.00E+10	-1.00E+10
							247.4	-1.00E+10	-1.00E+10	-1.00E+10	-1.00E+10	-1.00E+10	-1.00E+10	-1.00E+10	-1.00E+10	-1.00E+10	-1.00E+10	-1.00E+10	-1.00E+10	-1.00E+10	-1.00E+10	-1.00E+10	-1.00E+10	-1.00E+10	-1.00E+10	-1.00E+10
							247.4	-1.00E+10	270.85	1.044	14.468	12.504	0.011	0.002	2281.4	2184.3	-1.00E+10	-1.00E+10	-1.00E+10	-1.00E+10	-1.00E+10	-1.00E+10	-1.00E+10	-1.00E+10	-1.00E+10	-1.00E+10
							271.8	-1.00E+10	257.83	1.061	16.651	13.262	0.011	-0.003	2284.6	2187.9	-1.00E+10	-1.00E+10	-1.00E+10	-1.00E+10	-1.00E+10	-1.00E+10	-1.00E+10	-1.00E+10	-1.00E+10	-1.00E+10
							271.9	-1.00E+10	-1.00E+10	-1.00E+10	-1.00E+10	-1.00E+10	-1.00E+10	-1.00E+10	-1.00E+10	-1.00E+10	-1.00E+10	-1.00E+10	-1.00E+10	-1.00E+10	-1.00E+10	-1.00E+10	-1.00E+10	-1.00E+10	-1.00E+10	-1.00E+10
							296.6	34.66	263.49	1	14.449	13.137	0.011	0.003	2287	2181.6	-1.00E+10	-1.00E+10	-1.00E+10	-1.00E+10	-1.00E+10	-1.00E+10	-1.00E+10	-1.00E+10	-1.00E+10	-1.00E+10
							296.7	-1.00E+10	-1.00E+10	-1.00E+10	-1.00E+10	-1.00E+10	-1.00E+10	-1.00E+10	-1.00E+10	-1.00E+10	-1.00E+10	-1.00E+10	-1.00E+10	-1.00E+10	-1.00E+10	-1.00E+10	-1.00E+10	-1.00E+10	-1.00E+10	-1.00E+10
							397.5	-1.00E+10	-1.00E+10	-1.00E+10	-1.00E+10	-1.00E+10	-1.00E+10	-1.00E+10	-1.00E+10	-1.00E+10	-1.00E+10	-1.00E+10	-1.00E+10	-1.00E+10	-1.00E+10	-1.00E+10	-1.00E+10	-1.00E+10	-1.00E+10	-1.00E+10
							397.5	34.8162	290.5	0.87	7.174	12.643	0.011	-0.007	-1.00E+10	-1.00E+10	-1.00E+10	-1.00E+10	-1.00E+10	-1.00E+10	-1.00E+10	-1.00E+10	-1.00E+10	-1.00E+10	-1.00E+10	-1.00E+10
MR10-05	069_1	B	2010-09-24T01:39	195.001	78.967	2034	0	-1.00E+10	-1.00E+10	-1.00E+10	-1.00E+10	-1.00E+10	-1.00E+10	-1.00E+10	-1.00E+10	-1.00E+10	-1.00E+10	-1.00E+10	-1.00E+10	-1.00E+10	-1.00E+10	-1.00E+10	-1.00E+10	-1.00E+10	-1.00E+10	-1.00E+10
							275.1	-1.00E+10	-1.00E+10	-1.00E+10	-1.00E+10	-1.00E+10	-1.00E+10	-1.00E+10	-1.00E+10	-1.00E+10	-1.00E+10	-1.00E+10	-1.00E+10	-1.00E+10	-1.00E+10	-1.00E+10	-1.00E+10	-1.00E+10	-1.00E+10	-1.00E+10
							275.1	-1.00E+10	-1.00E+10	-1.00E+10	-1.00E+10	-1.00E+10	-1.00E+10	-1.00E+10	-1.00E+10	-1.00E+10	-1.00E+10	-1.00E+10	-1.00E+10	-1.00E+10	-1.00E+10	-1.00E+10	-1.00E+10	-1.00E+10	-1.00E+10	-1.00E+10
							275.1	-1.00E+10	-1.00E+10	-1.00E+10	-1.00E+10	-1.00E+10	-1.00E+10	-1.00E+10	-1.00E+10	-1.00E+10	-1.00E+10	-1.00E+10	-1.00E+10	-1.00E+10	-1.00E+10	-1.00E+10	-1.00E+10	-1.00E+10	-1.00E+10	-1.00E+10
							275.1	-1.00E+10	-1.00E+10	-1.00E+10	-1.00E+10	-1.00E+10	-1.00E+10	-1.00E+10	-1.00E+10	-1.00E+10	-1.00E+10	-1.00E+10	-1.00E+10	-1.00E+10	-1.00E+10	-1.00E+10	-1.00E+10	-1.00E+10	-1.00E+10	-1.00E+10
							275.1	-1.00E+10	-1.00E+10	-1.00E+10	-1.00E+10	-1.00E+10	-1.00E+10	-1.00E+10	-1.00E+10	-1.00E+10	-1.00E+10	-1.00E+10	-1.00E+10	-1.00E+10	-1.00E+10	-1.00E+10	-1.00E+10	-1.00E+10	-1.00E+10	-1.00E+10
							275.2	-1.00E+10	-1.00E+10	-1.00E+10	-1.00E+10	-1.00E+10	-1.00E+10	-1.00E+10	-1.00E+10	-1.00E+10	-1.00E+10	-1.00E+10	-1.00E+10	-1.00E+10	-1.00E+10	-1.00E+10	-1.00E+10	-1.00E+10	-1.00E+10	-1.00E+10
							275.3	-1.00E+10	-1.00E+10	-1.00E+10	-1.00E+10	-1.00E+10	-1.00E+10	-1.00E+10	-1.00E+10	-1.00E+10	-1.00E+10	-1.00E+10	-1.00E+10	-1.00E+10	-1.00E+10	-1.00E+10	-1.00E+10	-1.00E+10	-1.00E+10	-1.00E+10
							275.3	-1.00E+10	-1.00E+10	-1.00E+10	-1.00E+10	-1.00E+10	-1.00E+10	-1.00E+10	-1.00E+10	-1.00E+10	-1.00E+10	-1.00E+10	-1.00E+10	-1.00E+10	-1.00E+10	-1.00E+10	-1.00E+10	-1.00E+10	-1.00E+10	-1.00E+10
							275.3	-1.00E+10	-1.00E+10	-1.00E+10	-1.00E+10	-1.00E+10	-1.00E+10	-1.00E+10	-1.00E+10	-1.00E+10	-1.00E+10	-1.00E+10	-1.00E+10	-1.00E+10	-1.00E+10	-1.00E+10	-1.00E+10	-1.00E+10	-1.00E+10	-1.00E+10
							275.3	-1.00E+10	-1.00E+10	-1.00E+10	-1.00E+10	-1.00E+10	-1.00E+10	-1.00E+10	-1.00E+10	-1.00E+10	-1.00E+10	-1.00E+10	-1.00E+10	-1.00E+10	-1.00E+10	-1.00E+10	-1.00E+10	-1.00E+10	-1.00E+10	-1.00E+10
							275.3	-1.00E+10	-1.00E+10	-1.00E+10	-1.00E+10	-1.00E+10	-1.00E+10	-1.00E+10	-1.00E+10	-1.00E+10	-1.00E+10	-1.00E+10	-1.00E+10	-1.00E+10	-1.00E+10	-1.00E+10	-1.00E+10	-1.00E+10	-1.00E+10	-1.00E+10
							275.3	-1.00E+10	-1.00E+10	-1.00E+10	-1.00E+10	-1.00E+10	-1.00E+10	-1.00E+10	-1.00E+10	-1.00E+10	-1.00E+10	-1.00E+10	-1.00E+10	-1.00E+10	-1.00E+10	-1.00E+10	-1.00E+10	-1.00E+10	-1.00E+10	-1.00E+10
							275.3	-1.00E+10	-1.00E+10	-1.00E+10	-1.00E+10	-1.00E+10	-1.00E+10	-1.00E+10	-1.00E+10	-1.00E+10	-1.00E+10	-1.00E+10	-1.00E+10	-1.00E+10	-1.00E+10	-1.00E+10	-1.00E+10	-1.00E+10	-1.00E+10	-1.00E+10
							275.3	-1.00E+10	-1.00E+10	-1.00E+10	-1.00E+10	-1.00E+10	-1.00E+10	-1.00E+10	-1.00E+10	-1.00E+10	-1.00E+10	-1.00E+10	-1.00E+10	-1.00E+10	-1.00E+10	-1.00E+10	-1.00E+10	-1.00E+10	-1.00E+10	-1.00E+10
							275.3	-1.00E+10	-1.00E+10	-1.00E+10	-1.00E+10	-1.00E+10	-1.00E+10	-1.00E+10	-1.00E+10	-1.00E+10	-1.00E+10	-1.00E+10	-1.00E+10	-1.00E+10	-1.00E+10	-1.00E+10	-1.00E+10	-1.00E+10	-1.00E+10	-1.00E+10
							275.3	-1.00E+10	-1.00E+10	-1.00E+10	-1.00E+10	-1.00E+10	-1.00E+10	-1.00E+10	-1.00E+10	-1.00E+10	-1.00E+10	-1.00E+10	-1.00E+10	-1.00E+10	-1.00E+10	-1.00E+10	-1.00E+10	-1.00E+10	-1.00E+10	-1.00E+10
							275.3	-1.00E+10	-1.00E+10	-1.00E+10	-1.00E+10	-1.00E+10	-1.00E+10	-1.00E+10	-1.00E+10	-1.00E+10	-1.00E+10	-1.00E+10	-1.00E+10	-1.00E+10	-1.00E+10	-1.00E+10	-1.00E+10	-1.00E+10	-1.00E+10	-1.00E+10
							275.4	-1.00E+10	-1.00E+10	-1.00E+10	-1.00E+10	-1.00E+10	-1.00E+10	-1.00E+10	-1.00E+10	-1.00E+10	-1.00E+10	-1.00E+10	-1.00E+10	-1.00E+10	-1.00E+10	-1.00E+10	-1.00E+10	-1.00E+10	-1.00E+10	-1.00E+10
MR10-05	056_1	B	2010-09-21T21:57	186.007	76.252	2229	0	26.4369	385.75	0.612	2.727	0.059	0.013	0.231	1899	1817.2	-1.00E+10	-1.00E+10	-1.00E+10	0.08	0.01	0.02	0.01	0.01	0.06	-1.00E+10
							4.8	26.4312	385.82	0.603	2.702	0.048	0.013	0.053	1899.2	1817.2	-1.00E+10	-1.00E+10	-1.00E+10	-1.00E+10	-1.00E+10	-1.00E+10	-1.00E+10	-1.00E+10	-1.00E+10	-1.00E+10
							4.9	-1.00E+10	-1.00E+10	-1.00E+10	-1.00E+10	-1.00E+10	-1.00E+10	-1.00E+10	-1.00E+10	-1.00E+10	-1.00E+10	-1.00E+10	-1.00E+10	-1.00E+10	-1.00E+10	-1.00E+10	-1.00E+10	-1.00E+10	-1.00E+10	-1.00E+10
							6.4	-1.00E+10	385.65	0.625	2.82	0.048	0.011	0.023	-1.00E+10	1817.9	-1.00E+10	-1.00E+10	-1.00E+10	0.1	0.02	0.02	0.01	0.01	0.05	-1.00E+10
							9.8	26.4308	385.72	0.624	2.993	0.05	0.01	0.053	1899.1	1817.5	-1.00E+10	-1.00E+10	-1.00E+10	-1.00E+10	-1.00E+10	-1.00E+10	-1.00E+10	-1.00E+10	-1.00E+10	-1.00E+10
							19.6	-1.00E+10	387.56	0.65	2.759	0.025	0.011	0.049	-1.00E+10	1831.3	-1.00E+10	-1.00E+10	-1.00E+10	0.09	0.01	0.02	0.01	0.01	0.05	-1.00E+10
							19.7	-1.00E+10	-1.00E+10	-1.00E+10	-1.00E+10	-1.00E+10	-1.00E+10	-1.00E+10	-1.00E+10	-1.00E+10	-1.00E+10	-1.00E+10	-1.00E+10	-1.00E+10	-1.00E+10	-1.00E+10	-1.00E+10	-1.00E+10	-1.00E+10	-1.00E+10
							19.7	27.0658	391.21	0.65	2.867	0.037	0.01	0.028	1944.6	1855.3	-1.00E+10	-1.00E+10	-1.00E+10	-1.00E+10	-1.00E+10	-1.00E+10	-1.00E+10	-1.00E+10	-1.00E+10	-1.00E+10
							34.3	-1.00E+10	400.69	0.769	3.541	0.052	0.017	0.041	-1.00E+10	2019.3	-1.00E+10	-1.00E+10	-1.00E+10	0.13	0.02	0.03	0.01	0.02	0.07	-1.00E+10
							34.3	30.3792	399.62	0.769	3.675	0.063	0.014	0.043	2151.8	2016.5	-1.00E+10	-1.00E+10	-1.00E+10	-1.00E+10	-1.00E+10	-1.00E+10	-1.00E+10	-1.00E+10	-1.00E+10	-1.00E+10
							34.3	-1.00E+10	-1.00E+10	-1.00E+10	-1.00E+10	-1.00E+10	-1.00E+10	-1.00E+10	-1.00E+10	-1.00E+10	-1.00E+10	-1.00E+10	-1.00E+10	-1.00E+10	-1.00E+10	-1.00E+10	-1.00E+10	-1.00E+10	-1.00E+10	-1.00E+10
							46.3	-1.00E+10	-1.00E+10	-1.00E+10	-1.00E+10	-1.00E+10	-1.00E+10	-1.00E+10	-1.00E+10	-1.00E+10	-1.00E+10	-1.00E+10	-1.00E+10	-1.00E+10	-1.00E+10	-1.00E+10	-1.00E+10	-1.00E+10	-1.00E+10	-1.00E+10
							46.3	-1.00E+10	378.97	0.912	6.284	1.026	0.234	0.039	-1.00E+10	2059.6	-1.00E+10	-1.00E+10	-1.00E+10	0.37	0.06	0.15	0.06	0.09	0.11	-1.00E+10
							46.3	-1.00E+10	-1.00E+10	-1.00E+10	-1.00E+10	-1.00E+10	-1.00E+10	-1.00E+10	-1.00E+10	-1.00E+10	-1.00E+10	-1.00E+10	-1.00E+10	-1.00E+10	-1.00E+10	-1.00E+10	-1.00E+10	-1.00E+10	-1.00E+10	-1.00E+10
							49.3	31.3751	379.61	0.949	7.452	1.391	0.157	0.116	2197.8	2069	-1.00E+10	-1.00E+10	-1.00E+10	-1.00E+10	-1.00E+10	-1.00E+10	-1.00E+10	-1.00E+10	-1.00E+10	-1.00E+10
							52.2	-1.00E+10	372.91	0.978	8.808	2.231	0.224	0.197	-1.00E+10	-1.00E+10	-1.00E+10	-1.00E+10	-1.00E+10	0.35	0.07	0.15	0.05	0.1	0.1	-1.00E+10
							55.4	-1.00E+10	353.47	1.141	11.187	4.723	0.154	0.056	-1.00E+10	2093.6	-1.00E+10	-1.00E+10	-1.00E+10	0.34	0.07	0.11	0.03	0.08	0.1	-1.00E+10
							55.4	-1.00E+10	-1.00E+10	-1.00E+10	-1.00E+10	-1.00E+10	-1.00E+10	-1.00E+10	-1.00E+10	-1.00E+10	-1.00E+10	-1.00E+10	-1.00E+10	-1.00E+10	-1.00E+10	-1.00E+10	-1.00E+10	-1.00E+10	-1.00E+10	-1.00E+10
							68.1	-1.00E+10	328.56	1.333	15.822	7.591	0.035	0.048	-1.00E+10	2116.7	-1.00E+10	-1.00E+10	-1.00E+10	0.25	0.18	0.06	0.02	0.04	0.04	-1.00E+10
							68.2	-1.00E+10	-1.00E+10	-1.00E+10	-1.00E+10	-1.00E+10	-1.00E+10	-1.00E+10	-1.00E+10	-1.00E+10	-1.00E+10	-1.00E+10	-1.00E+10	-1.00E+10	-1.00E+10	-1.00E+10	-1.00E+10	-1.00E+10	-1.00E+10	-1.00E+10
							74.2	-1.00E+10	322.72	1.376	17.132	8.311	0.026	0.027	2209.3	-1.00E+10	-1.00E+10	-1.00E+10	-1.00E+10	0.22	0.17	0.03	0.01	0.02	0.03	-1.00E+10
							78.2	-1.00E+10	318.54	1.454	18.689	9.196	0.021	0.047	-1.00E+10	2128.3	-1.00E+10	-1.00E+10	-1.00E+10	0.1	0.04	0.03	0.01	0.02	0.02	-1.00E+10
							98.9	32.3939	302.39	1.687	23.962	11.876	0.017	0.053	2228.2	2158.8	-1.00E+10	-1.00E+10	-1.00E+10	0.03	0.01	0.02	0.01	0.01	0.01	-1.00E+10
							123.6	-1.00E+10	286.15	1.818	29.736	14.222	0.016	0.034	2252.4	2199.4	-1.00E+10	-1.00E+10	-1.00E+10	-1.00E+10	-1.00E+10	-1.00E+10	-1.00E+10	-1.00E+10	-1.00E+10	-1.00E+10
							148.6	-1.00E+10	283.75	1.871	34.149	15.506	0.015	0.052	2266.9	2216.4	-1.00E+10	-1.00E+10	-1.00E+10	0.02	-1.00E+10	-1.00E+10	-1.00E+10	-1.00E+10	-1.00E+10	-1.00E+10
							173.5	-1.00E+10	276.79	1.756	32.097	15.426	0.016	0.063	2281.8	2226.4	-1.00E+10	-1.00E+10	-1.00E+10	-1.00E+10	-1.00E+10	-1.00E+10	-1.00E+10	-1.00E+10	-1.00E+10	-1.00E+10
							198.1	-1.00E+10	267.27	1.45	24.426	14.382	0.014	0.062	2287.4	2210.6	-1.00E+10	-1.00E+10	-1.00E+10	0.02	-1.00E+10	-1.00E+10	-1.00E+10	-1.00E+10	-1.00E+10	-1.00E+10
							247.2	-1.00E+10	255.79	1.066	17.213	12.997	0.01	0.113	2286	2191.1	-1.00E+10	-1.00E+10	-1.00E+10	-1.00E+10	-1.00E+10	-1.00E+10	-1.00E+10	-1.00E+10	-1.00E+10	-1.00E+10
							296.7	34.7328	281.58	0.913	9.358	12.584	0.011	0.021	2292.6	2165.7	-1.00E+10	-1.00E+10	-1.00E+10	-1.00E+10	-1.00E+10	-1.00E+10	-1.00E+10	-1.00E+10	-1.00E+10	-1.00E+10
							395.3	34.8332	293.28	0.878	6.937	12.508	0.009	0.057	-1.00E+10	-1.00E+10	-1.00E+10	-1.00E+10	-1.00E+10	-1.00E+10	-1.00E+10	-1.00E+10	-1.00E+10	-1.00E+10	-1.00E+10	-1.00E+10
MR10-05	058_1	B	2010-09-22T08:13	188.003	76.668	2270	0	26.3121	386.59	0.596	2.454	0.137	0.004	0.13	1893.6	1815.8	-1.00E+10	-1.00E+10	-1.00E+10	-1.00E+10	-1.00E+10	-1.00E+10	-1.00E+10	-1.00E+10	-1.00E+10	-1.00E+10
							4.9	26.3147	386.8	0.605	2.375	0.049	0.005	0.017	1893.8	1818.2	-1.00E+10	-1.00E+10	-1.00E+10	-1.00E+10	-1.00E+10	-1.00E+10	-1.00E+10	-1.00E+10	-1.00E+10	-1.00E+10
							9.9	26.3187	386.69	0.608	2.33	0.035	0.005	0.016	1893.8	1817.9	-1.00E+10	-1.00E+10	-1.00E+10	-1.00E+10	-1.00E+10	-1.00E+10	-1.00E+10	-1.00E+10	-1.00E+10	-1.00E+10
							19.8	27.3456	394.35	0.615	2.504	0.034	0.005	0.009	1969.4	1877.8	-1.00E+10	-1.00E+10	-1.00E+10	-1.00E+10	-1.00E+10	-1.00E+10	-1.00E+10	-1.00E+10	-1.00E+10	-1.00E+10
							34.7	30.2476	395.27	0.751	3.299	0.018	0.012	0.011	2143.5	2016.8	-1.00E+10	-1.00E+10	-1.00E+10	-1.00E+10	-1.00E+10	-1.00E+10	-1.00E+10	-1.00E+10	-1.00E+10	-1.00E+10
							34.8	-1.00E+10	-1.00E+10	-1.00E+10	-1.00E+10	-1.00E+10	-1.00E+10	-1.00E+10	-1.00E+10	-1.00E+10	-1.00E+10	-1.00E+10	-1.00E+10	-1.00E+10	-1.00E+10	-1.00E+10	-1.00E+10	-1.00E+10	-1.00E+10	-1.00E+10
							49.3	31.1262	381.85	0.873	5.92	0.684	0.193	0.027	2187.1	2057.7	-1.00E+10	-1.00E+10	-1.00E+10	-1.00E+10	-1.00E+10	-1.00E+10	-1.00E+10	-1.00E+10	-1.00E+10	-1.00E+10
							54.5	-1.00E+10	365.97	1.003	7.845	2.568	0.193	0.03	-1.00E+10	-1.00E+10	-1.00E+10	-1.00E+10	-1.00E+10	-1.00E+10	-1.00E+10	-1.00E+10	-1.00E+10	-1.00E+10	-1.00E+10	-1.00E+10
							74.2	-1.00E+10	327.45	1.38	15.77	7.939	0.016	0.02	2215.1	2122.4	-1.00E+10	-1.00E+10	-1.00E+10	-1.00E+10	-1.00E+10	-1.00E+10	-1.00E+10	-1.00E+10	-1.00E+10	-1.00E+10
							98.7	-1.00E+10	-1.00E+10	-1.00E+10	-1.00E+10	-1.00E+10	-1.00E+10	-1.00E+10	-1.00E+10	-1.00E+10	-1.00E+10	-1.00E+10	-1.00E+10	-1.00E+10	-1.00E+10	-1.00E+10	-1.00E+10	-1.00E+10	-1.00E+10	-1.00E+10
							98.7	32.3282	306.24	1.605	23.005	11.123	0.011	0.023	2225.3	2155.5	-1.00E+10	-1.00E+10	-1.00E+10	-1.00E+10	-1.00E+10	-1.00E+10	-1.00E+10	-1.00E+10	-1.00E+10	-1.00E+10
							123.7	-1.00E+10	292.66	1.736	27.032	13.038	0.013	0.022	2240.9	2183.2	-1.00E+10	-1.00E+10	-1.00E+10	-1.00E+10	-1.00E+10	-1.00E+10	-1.00E+10	-1.00E+10	-1.00E+10	-1.00E+10
							123.7	-1.00E+10	-1.00E+10	-1.00E+10	-1.00E+10	-1.00E+10	-1.00E+10	-1.00E+10	-1.00E+10	-1.00E+10	-1.00E+10	-1.00E+10	-1.00E+10	-1.00E+10	-1.00E+10	-1.00E+10	-1.00E+10	-1.00E+10	-1.00E+10	-1.00E+10
							148.4	-1.00E+10	-1.00E+10	-1.00E+10	-1.00E+10	-1.00E+10	-1.00E+10	-1.00E+10	-1.00E+10	-1.00E+10	-1.00E+10	-1.00E+10	-1.00E+10	-1.00E+10	-1.00E+10	-1.00E+10	-1.00E+10	-1.00E+10	-1.00E+10	-1.00E+10
							148.4	-1.00E+10	278.95	1.841	32.556	15.099	0.012	0.024	2259.6	2214.9	-1.00E+10	-1.00E+10	-1.00E+10	-1.00E+10	-1.00E+10	-1.00E+10	-1.00E+10	-1.00E+10	-1.00E+10	-1.00E+10
							172.9	-1.00E+10	-1.00E+10	-1.00E+10	-1.00E+10	-1.00E+10	-1.00E+10	-1.00E+10	-1.00E+10	-1.00E+10	-1.00E+10	-1.00E+10	-1.00E+10	-1.00E+10	-1.00E+10	-1.00E+10	-1.00E+10	-1.00E+10	-1.00E+10	-1.00E+10
							172.9	-1.00E+10	281.05	1.803	33.311	15.398	0.01	0.029	2277.5	2226.3	-1.00E+10	-1.00E+10	-1.00E+10	-1.00E+10	-1.00E+10	-1.00E+10	-1.00E+10	-1.00E+10	-1.00E+10	-1.00E+10
							197.9	-1.00E+10	-1.00E+10	-1.00E+10	-1.00E+10	-1.00E+10	-1.00E+10	-1.00E+10	-1.00E+10	-1.00E+10	-1.00E+10	-1.00E+10	-1.00E+10	-1.00E+10	-1.00E+10	-1.00E+10	-1.00E+10	-1.00E+10	-1.00E+10	-1.00E+10
							198	-1.00E+10	273.06	1.544	27.025	14.712	0.008	0.08	2287	2221.6	-1.00E+10	-1.00E+10	-1.00E+10	-1.00E+10	-1.00E+10	-1.00E+10	-1.00E+10	-1.00E+10	-1.00E+10	-1.00E+10
							222.5	-1.00E+10	265.84	1.248	19.602	13.623	0.006	0.022	2286.3	2200.7	-1.00E+10	-1.00E+10	-1.00E+10	-1.00E+10	-1.00E+10	-1.00E+10	-1.00E+10	-1.00E+10	-1.00E+10	-1.00E+10
							222.5	-1.00E+10	-1.00E+10	-1.00E+10	-1.00E+10	-1.00E+10	-1.00E+10	-1.00E+10	-1.00E+10	-1.00E+10	-1.00E+10	-1.00E+10	-1.00E+10	-1.00E+10	-1.00E+10	-1.00E+10	-1.00E+10	-1.00E+10	-1.00E+10	-1.00E+10
							247.2	-1.00E+10	-1.00E+10	-1.00E+10	-1.00E+10	-1.00E+10	-1.00E+10	-1.00E+10	-1.00E+10	-1.00E+10	-1.00E+10	-1.00E+10	-1.00E+10	-1.00E+10	-1.00E+10	-1.00E+10	-1.00E+10	-1.00E+10	-1.00E+10	-1.00E+10
							247.2	-1.00E+10	261.45	1.076	16.087	13.029	0.007	0.022	2287.2	2189.9	-1.00E+10	-1.00E+10	-1.00E+10	-1.00E+10	-1.00E+10	-1.00E+10	-1.00E+10	-1.00E+10	-1.00E+10	-1.00E+10
							272.2	-1.00E+10	-1.00E+10	-1.00E+10	-1.00E+10	-1.00E+10	-1.00E+10	-1.00E+10	-1.00E+10	-1.00E+10	-1.00E+10	-1.00E+10	-1.00E+10	-1.00E+10	-1.00E+10	-1.00E+10	-1.00E+10	-1.00E+10	-1.00E+10	-1.00E+10
							272.2	-1.00E+10	259.72	1.019	15.73	12.953	0.01	0.027	2287	2188.8	-1.00E+10	-1.00E+10	-1.00E+10	-1.00E+10	-1.00E+10	-1.00E+10	-1.00E+10	-1.00E+10	-1.00E+10	-1.00E+10
							296.7	-1.00E+10	-1.00E+10	-1.00E+10	-1.00E+10	-1.00E+10	-1.00E+10	-1.00E+10	-1.00E+10	-1.00E+10	-1.00E+10	-1.00E+10	-1.00E+10	-1.00E+10	-1.00E+10	-1.00E+10	-1.00E+10	-1.00E+10	-1.00E+10	-1.00E+10
							296.7	34.6913	271.55	0.934	11.658	12.726	0.012	0.023	2291.3	2176.7	-1.00E+10	-1.00E+10	-1.00E+10	-1.00E+10	-1.00E+10	-1.00E+10	-1.00E+10	-1.00E+10	-1.00E+10	-1.00E+10
							395.3	-1.00E+10	-1.00E+10	-1.00E+10	-1.00E+10	-1.00E+10	-1.00E+10	-1.00E+10	-1.00E+10	-1.00E+10	-1.00E+10	-1.00E+10	-1.00E+10	-1.00E+10	-1.00E+10	-1.00E+10	-1.00E+10	-1.00E+10	-1.00E+10	-1.00E+10
							395.4	34.8238	291.8	0.881	6.778	12.466	0.007	0.03	2296.8	2158.7	-1.00E+10	-1.00E+10	-1.00E+10	-1.00E+10	-1.00E+10	-1.00E+10	-1.00E+10	-1.00E+10	-1.00E+10	-1.00E+10
MR10-05	060_1	B	2010-09-22T17:06	190.002	77.083	2218	0	26.6624	386.75	0.614	2.171	0.053	0.008	0.103	-1.00E+10	-1.00E+10	-1.00E+10	-1.00E+10	-1.00E+10	-1.00E+10	-1.00E+10	-1.00E+10	-1.00E+10	-1.00E+10	-1.00E+10	-1.00E+10
							5.2	-1.00E+10	-1.00E+10	-1.00E+10	-1.00E+10	-1.00E+10	-1.00E+10	-1.00E+10	-1.00E+10	-1.00E+10	-1.00E+10	-1.00E+10	-1.00E+10	-1.00E+10	-1.00E+10	-1.00E+10	-1.00E+10	-1.00E+10	-1.00E+10	-1.00E+10
							5.2	26.6514	386.73	0.603	2.185	0.058	0.007	0.029	-1.00E+10	-1.00E+10	-1.00E+10	-1.00E+10	-1.00E+10	-1.00E+10	-1.00E+10	-1.00E+10	-1.00E+10	-1.00E+10	-1.00E+10	-1.00E+10
							10	-1.00E+10	-1.00E+10	-1.00E+10	-1.00E+10	-1.00E+10	-1.00E+10	-1.00E+10	-1.00E+10	-1.00E+10	-1.00E+10	-1.00E+10	-1.00E+10	-1.00E+10	-1.00E+10	-1.00E+10	-1.00E+10	-1.00E+10	-1.00E+10	-1.00E+10
							10	26.6836	386.51	0.589	2.077	0.055	0.006	-0.002	-1.00E+10	-1.00E+10	-1.00E+10	-1.00E+10	-1.00E+10	-1.00E+10	-1.00E+10	-1.00E+10	-1.00E+10	-1.00E+10	-1.00E+10	-1.00E+10
							19.9	27.0086	386.71	0.604	1.806	0.04	0.007	-0.009	-1.00E+10	-1.00E+10	-1.00E+10	-1.00E+10	-1.00E+10	-1.00E+10	-1.00E+10	-1.00E+10	-1.00E+10	-1.00E+10	-1.00E+10	-1.00E+10
							34.9	30.4131	406.64	0.752	2.395	0.064	0.011	0.011	-1.00E+10	-1.00E+10	-1.00E+10	-1.00E+10	-1.00E+10	-1.00E+10	-1.00E+10	-1.00E+10	-1.00E+10	-1.00E+10	-1.00E+10	-1.00E+10
							49.5	31.5439	359.52	1.02	7.655	2.877	0.331	0.096	-1.00E+10	-1.00E+10	-1.00E+10	-1.00E+10	-1.00E+10	-1.00E+10	-1.00E+10	-1.00E+10	-1.00E+10	-1.00E+10	-1.00E+10	-1.00E+10
							55.6	-1.00E+10	335.79	1.184	12.166	5.971	0.088	0.033	-1.00E+10	-1.00E+10	-1.00E+10	-1.00E+10	-1.00E+10	-1.00E+10	-1.00E+10	-1.00E+10	-1.00E+10	-1.00E+10	-1.00E+10	-1.00E+10
							55.6	-1.00E+10	-1.00E+10	-1.00E+10	-1.00E+10	-1.00E+10	-1.00E+10	-1.00E+10	-1.00E+10	-1.00E+10	-1.00E+10	-1.00E+10	-1.00E+10	-1.00E+10	-1.00E+10	-1.00E+10	-1.00E+10	-1.00E+10	-1.00E+10	-1.00E+10
							74.2	-1.00E+10	320.44	1.395	17.006	9.015	0.02	0.011	-1.00E+10	-1.00E+10	-1.00E+10	-1.00E+10	-1.00E+10	-1.00E+10	-1.00E+10	-1.00E+10	-1.00E+10	-1.00E+10	-1.00E+10	-1.00E+10
							99.1	32.5215	297.7	1.707	24.819	12.564	0.017	0	-1.00E+10	-1.00E+10	-1.00E+10	-1.00E+10	-1.00E+10	-1.00E+10	-1.00E+10	-1.00E+10	-1.00E+10	-1.00E+10	-1.00E+10	-1.00E+10
							124	-1.00E+10	275.49	1.931	32.839	15.813	0.018	0.003	-1.00E+10	-1.00E+10	-1.00E+10	-1.00E+10	-1.00E+10	-1.00E+10	-1.00E+10	-1.00E+10	-1.00E+10	-1.00E+10	-1.00E+10	-1.00E+10
							148.6	-1.00E+10	277.26	1.938	36.72	16.366	0.016	0.014	-1.00E+10	-1.00E+10	-1.00E+10	-1.00E+10	-1.00E+10	-1.00E+10	-1.00E+10	-1.00E+10	-1.00E+10	-1.00E+10	-1.00E+10	-1.00E+10
							173.2	-1.00E+10	276.24	1.761	33.338	15.86	0.015	0.013	-1.00E+10	-1.00E+10	-1.00E+10	-1.00E+10	-1.00E+10	-1.00E+10	-1.00E+10	-1.00E+10	-1.00E+10	-1.00E+10	-1.00E+10	-1.00E+10
							198.1	-1.00E+10	264.68	1.482	26.319	14.642	0.01	0.114	-1.00E+10	-1.00E+10	-1.00E+10	-1.00E+10	-1.00E+10	-1.00E+10	-1.00E+10	-1.00E+10	-1.00E+10	-1.00E+10	-1.00E+10	-1.00E+10
							222.6	-1.00E+10	263.16	1.164	18.246	12.942	0.01	0.002	-1.00E+10	-1.00E+10	-1.00E+10	-1.00E+10	-1.00E+10	-1.00E+10	-1.00E+10	-1.00E+10	-1.00E+10	-1.00E+10	-1.00E+10	-1.00E+10
							247.2	-1.00E+10	275.64	0.936	11.661	11.849	0.011	0.039	-1.00E+10	-1.00E+10	-1.00E+10	-1.00E+10	-1.00E+10	-1.00E+10	-1.00E+10	-1.00E+10	-1.00E+10	-1.00E+10	-1.00E+10	-1.00E+10
							271.9	-1.00E+10	-1.00E+10	-1.00E+10	-1.00E+10	-1.00E+10	-1.00E+10	-1.00E+10	-1.00E+10	-1.00E+10	-1.00E+10	-1.00E+10	-1.00E+10	-1.00E+10	-1.00E+10	-1.00E+10	-1.00E+10	-1.00E+10	-1.00E+10	-1.00E+10
							271.9	-1.00E+10	277.29	0.921	10.647	12.093	0.01	0.032	-1.00E+10	-1.00E+10	-1.00E+10	-1.00E+10	-1.00E+10	-1.00E+10	-1.00E+10	-1.00E+10	-1.00E+10	-1.00E+10	-1.00E+10	-1.00E+10
							296.2	34.6974	283.65	0.886	8.919	12.233	0.009	0.021	-1.00E+10	-1.00E+10	-1.00E+10	-1.00E+10	-1.00E+10	-1.00E+10	-1.00E+10	-1.00E+10	-1.00E+10	-1.00E+10	-1.00E+10	-1.00E+10
							296.3	-1.00E+10	-1.00E+10	-1.00E+10	-1.00E+10	-1.00E+10	-1.00E+10	-1.00E+10	-1.00E+10	-1.00E+10	-1.00E+10	-1.00E+10	-1.00E+10	-1.00E+10	-1.00E+10	-1.00E+10	-1.00E+10	-1.00E+10	-1.00E+10	-1.00E+10
							395.4	34.8273	294.89	0.837	6.364	12.274	0.009	0.017	-1.00E+10	-1.00E+10	-1.00E+10	-1.00E+10	-1.00E+10	-1.00E+10	-1.00E+10	-1.00E+10	-1.00E+10	-1.00E+10	-1.00E+10	-1.00E+10
							395.5	-1.00E+10	-1.00E+10	-1.00E+10	-1.00E+10	-1.00E+10	-1.00E+10	-1.00E+10	-1.00E+10	-1.00E+10	-1.00E+10	-1.00E+10	-1.00E+10	-1.00E+10	-1.00E+10	-1.00E+10	-1.00E+10	-1.00E+10	-1.00E+10	-1.00E+10
MR10-05	062_1	B	2010-09-22T22:47	191.068	77.143	1669	0	26.4574	386.8	0.587	2.437	0.083	0.006	0.083	1901.1	1824	-1.00E+10	-1.00E+10	-1.00E+10	-1.00E+10	-1.00E+10	-1.00E+10	-1.00E+10	-1.00E+10	-1.00E+10	-1.00E+10
							4.7	26.4535	386.67	0.601	2.445	0.041	0.007	0.006	1901	1823.2	-1.00E+10	-1.00E+10	-1.00E+10	-1.00E+10	-1.00E+10	-1.00E+10	-1.00E+10	-1.00E+10	-1.00E+10	-1.00E+10
							4.7	-1.00E+10	-1.00E+10	-1.00E+10	-1.00E+10	-1.00E+10	-1.00E+10	-1.00E+10	-1.00E+10	-1.00E+10	-1.00E+10	-1.00E+10	-1.00E+10	-1.00E+10	-1.00E+10	-1.00E+10	-1.00E+10	-1.00E+10	-1.00E+10	-1.00E+10
							9.9	26.4614	386.69	0.599	2.415	0.031	0.008	0.013	1901.6	1823.7	-1.00E+10	-1.00E+10	-1.00E+10	-1.00E+10	-1.00E+10	-1.00E+10	-1.00E+10	-1.00E+10	-1.00E+10	-1.00E+10
							9.9	-1.00E+10	-1.00E+10	-1.00E+10	-1.00E+10	-1.00E+10	-1.00E+10	-1.00E+10	-1.00E+10	-1.00E+10	-1.00E+10	-1.00E+10	-1.00E+10	-1.00E+10	-1.00E+10	-1.00E+10	-1.00E+10	-1.00E+10	-1.00E+10	-1.00E+10
							19.7	26.9038	389.11	0.598	2.391	0.035	0.007	0.004	1930.8	1846.1	-1.00E+10	-1.00E+10	-1.00E+10	-1.00E+10	-1.00E+10	-1.00E+10	-1.00E+10	-1.00E+10	-1.00E+10	-1.00E+10
							35	30.6024	397.51	0.757	3.729	0.042	0.01	0.023	2160.1	2027.5	-1.00E+10	-1.00E+10	-1.00E+10	-1.00E+10	-1.00E+10	-1.00E+10	-1.00E+10	-1.00E+10	-1.00E+10	-1.00E+10
							49.5	31.4013	366.46	0.984	8.285	2.526	0.198	0.026	2196.8	2075.4	-1.00E+10	-1.00E+10	-1.00E+10	-1.00E+10	-1.00E+10	-1.00E+10	-1.00E+10	-1.00E+10	-1.00E+10	-1.00E+10
							54.5	-1.00E+10	358	1.048	9.336	3.63	0.145	0.025	-1.00E+10	-1.00E+10	-1.00E+10	-1.00E+10	-1.00E+10	-1.00E+10	-1.00E+10	-1.00E+10	-1.00E+10	-1.00E+10	-1.00E+10	-1.00E+10
							54.5	-1.00E+10	-1.00E+10	-1.00E+10	-1.00E+10	-1.00E+10	-1.00E+10	-1.00E+10	-1.00E+10	-1.00E+10	-1.00E+10	-1.00E+10	-1.00E+10	-1.00E+10	-1.00E+10	-1.00E+10	-1.00E+10	-1.00E+10	-1.00E+10	-1.00E+10
							74.5	-1.00E+10	324.04	1.347	16.285	8.248	0.017	0.011	2213.3	2122.3	-1.00E+10	-1.00E+10	-1.00E+10	-1.00E+10	-1.00E+10	-1.00E+10	-1.00E+10	-1.00E+10	-1.00E+10	-1.00E+10
							99.6	32.4811	299.18	1.664	24.914	12.345	0.014	0.021	2234.5	2171.2	-1.00E+10	-1.00E+10	-1.00E+10	-1.00E+10	-1.00E+10	-1.00E+10	-1.00E+10	-1.00E+10	-1.00E+10	-1.00E+10
							123.9	-1.00E+10	282.54	1.806	29.658	14.521	0.015	0.025	2248.1	2200.9	-1.00E+10	-1.00E+10	-1.00E+10	-1.00E+10	-1.00E+10	-1.00E+10	-1.00E+10	-1.00E+10	-1.00E+10	-1.00E+10
							148.6	-1.00E+10	279.92	1.863	34.392	15.666	0.014	0.026	2262.8	2216.7	-1.00E+10	-1.00E+10	-1.00E+10	-1.00E+10	-1.00E+10	-1.00E+10	-1.00E+10	-1.00E+10	-1.00E+10	-1.00E+10
							173.4	-1.00E+10	279.03	1.828	34.68	15.989	0.013	0.03	2279.6	2231.6	-1.00E+10	-1.00E+10	-1.00E+10	-1.00E+10	-1.00E+10	-1.00E+10	-1.00E+10	-1.00E+10	-1.00E+10	-1.00E+10
							198.2	-1.00E+10	272.15	1.563	28.084	14.877	0.011	0.071	2287.6	2222.3	-1.00E+10	-1.00E+10	-1.00E+10	-1.00E+10	-1.00E+10	-1.00E+10	-1.00E+10	-1.00E+10	-1.00E+10	-1.00E+10
							222.7	-1.00E+10	-1.00E+10	-1.00E+10	-1.00E+10	-1.00E+10	-1.00E+10	-1.00E+10	-1.00E+10	-1.00E+10	-1.00E+10	-1.00E+10	-1.00E+10	-1.00E+10	-1.00E+10	-1.00E+10	-1.00E+10	-1.00E+10	-1.00E+10	-1.00E+10
							222.8	-1.00E+10	265.22	1.232	19.776	13.292	0.01	0.036	2284	2199.4	-1.00E+10	-1.00E+10	-1.00E+10	-1.00E+10	-1.00E+10	-1.00E+10	-1.00E+10	-1.00E+10	-1.00E+10	-1.00E+10
							247.6	-1.00E+10	-1.00E+10	-1.00E+10	-1.00E+10	-1.00E+10	-1.00E+10	-1.00E+10	-1.00E+10	-1.00E+10	-1.00E+10	-1.00E+10	-1.00E+10	-1.00E+10	-1.00E+10	-1.00E+10	-1.00E+10	-1.00E+10	-1.00E+10	-1.00E+10
							247.6	-1.00E+10	275.22	0.995	13.096	12.073	0.01	0.025	2283.7	2181.6	-1.00E+10	-1.00E+10	-1.00E+10	-1.00E+10	-1.00E+10	-1.00E+10	-1.00E+10	-1.00E+10	-1.00E+10	-1.00E+10
							272.1	-1.00E+10	-1.00E+10	-1.00E+10	-1.00E+10	-1.00E+10	-1.00E+10	-1.00E+10	-1.00E+10	-1.00E+10	-1.00E+10	-1.00E+10	-1.00E+10	-1.00E+10	-1.00E+10	-1.00E+10	-1.00E+10	-1.00E+10	-1.00E+10	-1.00E+10
							272.2	-1.00E+10	278.61	0.916	10.797	12.077	0.009	0.026	2287.2	2173.5	-1.00E+10	-1.00E+10	-1.00E+10	-1.00E+10	-1.00E+10	-1.00E+10	-1.00E+10	-1.00E+10	-1.00E+10	-1.00E+10
							296.6	-1.00E+10	-1.00E+10	-1.00E+10	-1.00E+10	-1.00E+10	-1.00E+10	-1.00E+10	-1.00E+10	-1.00E+10	-1.00E+10	-1.00E+10	-1.00E+10	-1.00E+10	-1.00E+10	-1.00E+10	-1.00E+10	-1.00E+10	-1.00E+10	-1.00E+10
							296.7	34.6672	274.31	0.948	11.568	12.854	0.01	0.033	2290.2	2171.5	-1.00E+10	-1.00E+10	-1.00E+10	-1.00E+10	-1.00E+10	-1.00E+10	-1.00E+10	-1.00E+10	-1.00E+10	-1.00E+10
							395.4	-1.00E+10	-1.00E+10	-1.00E+10	-1.00E+10	-1.00E+10	-1.00E+10	-1.00E+10	-1.00E+10	-1.00E+10	-1.00E+10	-1.00E+10	-1.00E+10	-1.00E+10	-1.00E+10	-1.00E+10	-1.00E+10	-1.00E+10	-1.00E+10	-1.00E+10
							395.5	34.8239	288.81	0.883	8.103	12.721	0.01	0.029	-1.00E+10	-1.00E+10	-1.00E+10	-1.00E+10	-1.00E+10	-1.00E+10	-1.00E+10	-1.00E+10	-1.00E+10	-1.00E+10	-1.00E+10	-1.00E+10
MR10-05	063_1	B	2010-09-23T01:38	191.613	77.175	934	0	26.361	384.84	0.631	2.503	0.087	0.006	0.122	1896.3	1821.2	-1.00E+10	-1.00E+10	-1.00E+10	-1.00E+10	-1.00E+10	-1.00E+10	-1.00E+10	-1.00E+10	-1.00E+10	-1.00E+10
							4.6	-1.00E+10	-1.00E+10	-1.00E+10	-1.00E+10	-1.00E+10	-1.00E+10	-1.00E+10	-1.00E+10	-1.00E+10	-1.00E+10	-1.00E+10	-1.00E+10	-1.00E+10	-1.00E+10	-1.00E+10	-1.00E+10	-1.00E+10	-1.00E+10	-1.00E+10
							4.6	26.3615	384.82	0.606	2.51	0.06	0.005	0.02	1896.5	1821.1	-1.00E+10	-1.00E+10	-1.00E+10	-1.00E+10	-1.00E+10	-1.00E+10	-1.00E+10	-1.00E+10	-1.00E+10	-1.00E+10
							9.6	26.377	384.81	0.591	2.469	0.034	0.007	0.016	1896.8	1821	-1.00E+10	-1.00E+10	-1.00E+10	-1.00E+10	-1.00E+10	-1.00E+10	-1.00E+10	-1.00E+10	-1.00E+10	-1.00E+10
							9.7	-1.00E+10	-1.00E+10	-1.00E+10	-1.00E+10	-1.00E+10	-1.00E+10	-1.00E+10	-1.00E+10	-1.00E+10	-1.00E+10	-1.00E+10	-1.00E+10	-1.00E+10	-1.00E+10	-1.00E+10	-1.00E+10	-1.00E+10	-1.00E+10	-1.00E+10
							19.8	27.1966	390.53	0.616	2.615	0.023	0.007	0.019	1954.6	1866	-1.00E+10	-1.00E+10	-1.00E+10	-1.00E+10	-1.00E+10	-1.00E+10	-1.00E+10	-1.00E+10	-1.00E+10	-1.00E+10
							19.9	-1.00E+10	-1.00E+10	-1.00E+10	-1.00E+10	-1.00E+10	-1.00E+10	-1.00E+10	-1.00E+10	-1.00E+10	-1.00E+10	-1.00E+10	-1.00E+10	-1.00E+10	-1.00E+10	-1.00E+10	-1.00E+10	-1.00E+10	-1.00E+10	-1.00E+10
							34.5	-1.00E+10	-1.00E+10	-1.00E+10	-1.00E+10	-1.00E+10	-1.00E+10	-1.00E+10	-1.00E+10	-1.00E+10	-1.00E+10	-1.00E+10	-1.00E+10	-1.00E+10	-1.00E+10	-1.00E+10	-1.00E+10	-1.00E+10	-1.00E+10	-1.00E+10
							34.6	30.4268	396.29	0.766	3.487	0.15	0.008	0.024	2150.4	2018.4	-1.00E+10	-1.00E+10	-1.00E+10	-1.00E+10	-1.00E+10	-1.00E+10	-1.00E+10	-1.00E+10	-1.00E+10	-1.00E+10
							49.7	31.3728	365.28	1.011	7.979	2.604	0.196	0.026	2195.6	2075	-1.00E+10	-1.00E+10	-1.00E+10	-1.00E+10	-1.00E+10	-1.00E+10	-1.00E+10	-1.00E+10	-1.00E+10	-1.00E+10
							49.7	-1.00E+10	-1.00E+10	-1.00E+10	-1.00E+10	-1.00E+10	-1.00E+10	-1.00E+10	-1.00E+10	-1.00E+10	-1.00E+10	-1.00E+10	-1.00E+10	-1.00E+10	-1.00E+10	-1.00E+10	-1.00E+10	-1.00E+10	-1.00E+10	-1.00E+10
							49.7	-1.00E+10	369.07	0.984	7.393	2.043	0.237	0.01	-1.00E+10	-1.00E+10	-1.00E+10	-1.00E+10	-1.00E+10	-1.00E+10	-1.00E+10	-1.00E+10	-1.00E+10	-1.00E+10	-1.00E+10	-1.00E+10
							73.7	-1.00E+10	-1.00E+10	-1.00E+10	-1.00E+10	-1.00E+10	-1.00E+10	-1.00E+10	-1.00E+10	-1.00E+10	-1.00E+10	-1.00E+10	-1.00E+10	-1.00E+10	-1.00E+10	-1.00E+10	-1.00E+10	-1.00E+10	-1.00E+10	-1.00E+10
							73.8	-1.00E+10	325.43	1.398	16.428	8.221	0.021	0.01	2213.6	2123	-1.00E+10	-1.00E+10	-1.00E+10	-1.00E+10	-1.00E+10	-1.00E+10	-1.00E+10	-1.00E+10	-1.00E+10	-1.00E+10
							98.7	32.3585	304.59	1.656	23.093	11.553	0.014	0.019	2228.3	2157.7	-1.00E+10	-1.00E+10	-1.00E+10	-1.00E+10	-1.00E+10	-1.00E+10	-1.00E+10	-1.00E+10	-1.00E+10	-1.00E+10
							98.9	-1.00E+10	-1.00E+10	-1.00E+10	-1.00E+10	-1.00E+10	-1.00E+10	-1.00E+10	-1.00E+10	-1.00E+10	-1.00E+10	-1.00E+10	-1.00E+10	-1.00E+10	-1.00E+10	-1.00E+10	-1.00E+10	-1.00E+10	-1.00E+10	-1.00E+10
							123.3	-1.00E+10	289.12	1.807	27.511	13.677	0.013	0.017	2242.3	2190.4	-1.00E+10	-1.00E+10	-1.00E+10	-1.00E+10	-1.00E+10	-1.00E+10	-1.00E+10	-1.00E+10	-1.00E+10	-1.00E+10
							123.4	-1.00E+10	-1.00E+10	-1.00E+10	-1.00E+10	-1.00E+10	-1.00E+10	-1.00E+10	-1.00E+10	-1.00E+10	-1.00E+10	-1.00E+10	-1.00E+10	-1.00E+10	-1.00E+10	-1.00E+10	-1.00E+10	-1.00E+10	-1.00E+10	-1.00E+10
							148.2	-1.00E+10	276.72	1.957	33.704	15.845	0.013	0.031	2257.1	2216.6	-1.00E+10	-1.00E+10	-1.00E+10	-1.00E+10	-1.00E+10	-1.00E+10	-1.00E+10	-1.00E+10	-1.00E+10	-1.00E+10
							148.3	-1.00E+10	-1.00E+10	-1.00E+10	-1.00E+10	-1.00E+10	-1.00E+10	-1.00E+10	-1.00E+10	-1.00E+10	-1.00E+10	-1.00E+10	-1.00E+10	-1.00E+10	-1.00E+10	-1.00E+10	-1.00E+10	-1.00E+10	-1.00E+10	-1.00E+10
							172.9	-1.00E+10	-1.00E+10	-1.00E+10	-1.00E+10	-1.00E+10	-1.00E+10	-1.00E+10	-1.00E+10	-1.00E+10	-1.00E+10	-1.00E+10	-1.00E+10	-1.00E+10	-1.00E+10	-1.00E+10	-1.00E+10	-1.00E+10	-1.00E+10	-1.00E+10
							172.9	-1.00E+10	278.74	1.903	35.152	16.09	0.012	0.11	2274	2229.1	-1.00E+10	-1.00E+10	-1.00E+10	-1.00E+10	-1.00E+10	-1.00E+10	-1.00E+10	-1.00E+10	-1.00E+10	-1.00E+10
							197.8	-1.00E+10	-1.00E+10	-1.00E+10	-1.00E+10	-1.00E+10	-1.00E+10	-1.00E+10	-1.00E+10	-1.00E+10	-1.00E+10	-1.00E+10	-1.00E+10	-1.00E+10	-1.00E+10	-1.00E+10	-1.00E+10	-1.00E+10	-1.00E+10	-1.00E+10
							197.8	-1.00E+10	276.32	1.652	28.677	14.841	0.011	0.032	2284.8	2223.6	-1.00E+10	-1.00E+10	-1.00E+10	-1.00E+10	-1.00E+10	-1.00E+10	-1.00E+10	-1.00E+10	-1.00E+10	-1.00E+10
							197.8	-1.00E+10	-1.00E+10	-1.00E+10	-1.00E+10	-1.00E+10	-1.00E+10	-1.00E+10	-1.00E+10	-1.00E+10	-1.00E+10	-1.00E+10	-1.00E+10	-1.00E+10	-1.00E+10	-1.00E+10	-1.00E+10	-1.00E+10	-1.00E+10	-1.00E+10
							222.1	-1.00E+10	-1.00E+10	-1.00E+10	-1.00E+10	-1.00E+10	-1.00E+10	-1.00E+10	-1.00E+10	-1.00E+10	-1.00E+10	-1.00E+10	-1.00E+10	-1.00E+10	-1.00E+10	-1.00E+10	-1.00E+10	-1.00E+10	-1.00E+10	-1.00E+10
							222.1	-1.00E+10	258.73	1.373	22.546	13.793	0.009	0.025	2283	2208.7	-1.00E+10	-1.00E+10	-1.00E+10	-1.00E+10	-1.00E+10	-1.00E+10	-1.00E+10	-1.00E+10	-1.00E+10	-1.00E+10
							247.3	-1.00E+10	271.25	1.035	13.813	12.131	0.009	0.013	2281.8	2184.2	-1.00E+10	-1.00E+10	-1.00E+10	-1.00E+10	-1.00E+10	-1.00E+10	-1.00E+10	-1.00E+10	-1.00E+10	-1.00E+10
							247.4	-1.00E+10	-1.00E+10	-1.00E+10	-1.00E+10	-1.00E+10	-1.00E+10	-1.00E+10	-1.00E+10	-1.00E+10	-1.00E+10	-1.00E+10	-1.00E+10	-1.00E+10	-1.00E+10	-1.00E+10	-1.00E+10	-1.00E+10	-1.00E+10	-1.00E+10
							271.4	-1.00E+10	-1.00E+10	-1.00E+10	-1.00E+10	-1.00E+10	-1.00E+10	-1.00E+10	-1.00E+10	-1.00E+10	-1.00E+10	-1.00E+10	-1.00E+10	-1.00E+10	-1.00E+10	-1.00E+10	-1.00E+10	-1.00E+10	-1.00E+10	-1.00E+10
							271.4	-1.00E+10	274.09	1.03	12.419	12.715	0.011	0.017	2286.2	2177.1	-1.00E+10	-1.00E+10	-1.00E+10	-1.00E+10	-1.00E+10	-1.00E+10	-1.00E+10	-1.00E+10	-1.00E+10	-1.00E+10
							296.7	34.6717	275.27	1.004	11.192	12.912	0.009	0.012	2289	2172	-1.00E+10	-1.00E+10	-1.00E+10	-1.00E+10	-1.00E+10	-1.00E+10	-1.00E+10	-1.00E+10	-1.00E+10	-1.00E+10
							394.4	34.8243	288.2	0.934	8.441	12.787	0.008	0.011	-1.00E+10	-1.00E+10	-1.00E+10	-1.00E+10	-1.00E+10	-1.00E+10	-1.00E+10	-1.00E+10	-1.00E+10	-1.00E+10	-1.00E+10	-1.00E+10
MR10-05	065_1	B	2010-09-23T06:37	193.661	77.263	822	0	26.3075	375.32	0.595	2.726	0.151	0.005	0.087	1890.8	1817.8	-1.00E+10	-1.00E+10	-1.00E+10	0.1	0.02	0.03	0.01	0.02	0.05	-1.00E+10
							4.7	-1.00E+10	-1.00E+10	-1.00E+10	-1.00E+10	-1.00E+10	-1.00E+10	-1.00E+10	-1.00E+10	-1.00E+10	-1.00E+10	-1.00E+10	-1.00E+10	-1.00E+10	-1.00E+10	-1.00E+10	-1.00E+10	-1.00E+10	-1.00E+10	-1.00E+10
							4.7	26.3125	375.41	0.595	2.728	0.026	0.003	0.016	1891.9	1817.8	-1.00E+10	-1.00E+10	-1.00E+10	0.1	0.02	0.02	0.01	0.01	0.05	-1.00E+10
							9.9	26.3103	375.36	0.595	2.718	0.021	0.003	-0.006	1891.5	1818.7	-1.00E+10	-1.00E+10	-1.00E+10	0.1	0.01	0.02	0.01	0.01	0.05	-1.00E+10
							9.9	-1.00E+10	-1.00E+10	-1.00E+10	-1.00E+10	-1.00E+10	-1.00E+10	-1.00E+10	-1.00E+10	-1.00E+10	-1.00E+10	-1.00E+10	-1.00E+10	-1.00E+10	-1.00E+10	-1.00E+10	-1.00E+10	-1.00E+10	-1.00E+10	-1.00E+10
							20.2	27.9976	391.43	0.648	2.807	0.021	0.004	0.006	2004.9	1906.8	-1.00E+10	-1.00E+10	-1.00E+10	0.14	0.02	0.03	0.01	0.02	0.07	-1.00E+10
							20.2	-1.00E+10	-1.00E+10	-1.00E+10	-1.00E+10	-1.00E+10	-1.00E+10	-1.00E+10	-1.00E+10	-1.00E+10	-1.00E+10	-1.00E+10	-1.00E+10	-1.00E+10	-1.00E+10	-1.00E+10	-1.00E+10	-1.00E+10	-1.00E+10	-1.00E+10
							34.3	30.1163	393.93	0.731	3.31	0.021	0.009	-0.006	2132.3	2005.3	-1.00E+10	-1.00E+10	-1.00E+10	0.17	0.02	0.04	0.01	0.03	0.1	-1.00E+10
							34.3	-1.00E+10	-1.00E+10	-1.00E+10	-1.00E+10	-1.00E+10	-1.00E+10	-1.00E+10	-1.00E+10	-1.00E+10	-1.00E+10	-1.00E+10	-1.00E+10	-1.00E+10	-1.00E+10	-1.00E+10	-1.00E+10	-1.00E+10	-1.00E+10	-1.00E+10
							49.5	30.7163	385.61	0.785	4.163	0.028	0.083	-0.005	2165.5	2035.1	-1.00E+10	-1.00E+10	-1.00E+10	0.22	0.02	0.08	0.02	0.06	0.09	-1.00E+10
							49.6	-1.00E+10	-1.00E+10	-1.00E+10	-1.00E+10	-1.00E+10	-1.00E+10	-1.00E+10	-1.00E+10	-1.00E+10	-1.00E+10	-1.00E+10	-1.00E+10	-1.00E+10	-1.00E+10	-1.00E+10	-1.00E+10	-1.00E+10	-1.00E+10	-1.00E+10
							59.5	-1.00E+10	371.18	0.918	5.961	1.197	0.216	0.005	-1.00E+10	-1.00E+10	-1.00E+10	-1.00E+10	-1.00E+10	0.28	0.03	0.11	0.04	0.07	0.08	-1.00E+10
							74.3	-1.00E+10	336.47	1.264	12.741	6.308	0.018	-0.004	2207.1	2102	-1.00E+10	-1.00E+10	-1.00E+10	0.08	0.01	0.03	0.01	0.02	0.04	-1.00E+10
							99.3	-1.00E+10	-1.00E+10	-1.00E+10	-1.00E+10	-1.00E+10	-1.00E+10	-1.00E+10	-1.00E+10	-1.00E+10	-1.00E+10	-1.00E+10	-1.00E+10	-1.00E+10	-1.00E+10	-1.00E+10	-1.00E+10	-1.00E+10	-1.00E+10	-1.00E+10
							99.3	32.2787	312.14	1.564	21.373	10.617	0.01	-0.004	2226.5	2149	-1.00E+10	-1.00E+10	-1.00E+10	0.03	0	0.02	0.01	0.01	0.01	-1.00E+10
							123.5	-1.00E+10	295.43	1.705	26.635	13.124	0.011	0.002	2243.5	2186.7	-1.00E+10	-1.00E+10	-1.00E+10	-1.00E+10	-1.00E+10	-1.00E+10	-1.00E+10	-1.00E+10	-1.00E+10	-1.00E+10
							123.5	-1.00E+10	-1.00E+10	-1.00E+10	-1.00E+10	-1.00E+10	-1.00E+10	-1.00E+10	-1.00E+10	-1.00E+10	-1.00E+10	-1.00E+10	-1.00E+10	-1.00E+10	-1.00E+10	-1.00E+10	-1.00E+10	-1.00E+10	-1.00E+10	-1.00E+10
							148.7	-1.00E+10	-1.00E+10	-1.00E+10	-1.00E+10	-1.00E+10	-1.00E+10	-1.00E+10	-1.00E+10	-1.00E+10	-1.00E+10	-1.00E+10	-1.00E+10	-1.00E+10	-1.00E+10	-1.00E+10	-1.00E+10	-1.00E+10	-1.00E+10	-1.00E+10
							148.7	-1.00E+10	285.44	1.827	31.901	14.899	0.011	0.006	2254.8	2208.9	-1.00E+10	-1.00E+10	-1.00E+10	0.01	-1.00E+10	-1.00E+10	-1.00E+10	-1.00E+10	-1.00E+10	-1.00E+10
							173.1	-1.00E+10	-1.00E+10	-1.00E+10	-1.00E+10	-1.00E+10	-1.00E+10	-1.00E+10	-1.00E+10	-1.00E+10	-1.00E+10	-1.00E+10	-1.00E+10	-1.00E+10	-1.00E+10	-1.00E+10	-1.00E+10	-1.00E+10	-1.00E+10	-1.00E+10
							173.1	-1.00E+10	286.43	1.896	36.44	16.081	0.009	0.089	2264.3	2218.7	-1.00E+10	-1.00E+10	-1.00E+10	-1.00E+10	-1.00E+10	-1.00E+10	-1.00E+10	-1.00E+10	-1.00E+10	-1.00E+10
							197.8	-1.00E+10	-1.00E+10	-1.00E+10	-1.00E+10	-1.00E+10	-1.00E+10	-1.00E+10	-1.00E+10	-1.00E+10	-1.00E+10	-1.00E+10	-1.00E+10	-1.00E+10	-1.00E+10	-1.00E+10	-1.00E+10	-1.00E+10	-1.00E+10	-1.00E+10
							197.9	-1.00E+10	288.91	1.801	34.881	15.446	0.01	0.005	2278.4	2225	-1.00E+10	-1.00E+10	-1.00E+10	0.01	-1.00E+10	-1.00E+10	-1.00E+10	-1.00E+10	-1.00E+10	-1.00E+10
							221.7	-1.00E+10	280.39	1.6	29.026	14.724	0.01	-0.001	2283.6	2225.4	-1.00E+10	-1.00E+10	-1.00E+10	-1.00E+10	-1.00E+10	-1.00E+10	-1.00E+10	-1.00E+10	-1.00E+10	-1.00E+10
							221.7	-1.00E+10	-1.00E+10	-1.00E+10	-1.00E+10	-1.00E+10	-1.00E+10	-1.00E+10	-1.00E+10	-1.00E+10	-1.00E+10	-1.00E+10	-1.00E+10	-1.00E+10	-1.00E+10	-1.00E+10	-1.00E+10	-1.00E+10	-1.00E+10	-1.00E+10
							247	-1.00E+10	-1.00E+10	-1.00E+10	-1.00E+10	-1.00E+10	-1.00E+10	-1.00E+10	-1.00E+10	-1.00E+10	-1.00E+10	-1.00E+10	-1.00E+10	-1.00E+10	-1.00E+10	-1.00E+10	-1.00E+10	-1.00E+10	-1.00E+10	-1.00E+10
							247	-1.00E+10	274.34	1.282	20.15	13.584	0.008	-0.007	2284.4	2199.2	-1.00E+10	-1.00E+10	-1.00E+10	-1.00E+10	-1.00E+10	-1.00E+10	-1.00E+10	-1.00E+10	-1.00E+10	-1.00E+10
							271.7	-1.00E+10	-1.00E+10	-1.00E+10	-1.00E+10	-1.00E+10	-1.00E+10	-1.00E+10	-1.00E+10	-1.00E+10	-1.00E+10	-1.00E+10	-1.00E+10	-1.00E+10	-1.00E+10	-1.00E+10	-1.00E+10	-1.00E+10	-1.00E+10	-1.00E+10
							271.7	-1.00E+10	270.99	1.078	14.816	13.018	0.007	0.018	2284.6	2182.6	-1.00E+10	-1.00E+10	-1.00E+10	-1.00E+10	-1.00E+10	-1.00E+10	-1.00E+10	-1.00E+10	-1.00E+10	-1.00E+10
							296.8	-1.00E+10	-1.00E+10	-1.00E+10	-1.00E+10	-1.00E+10	-1.00E+10	-1.00E+10	-1.00E+10	-1.00E+10	-1.00E+10	-1.00E+10	-1.00E+10	-1.00E+10	-1.00E+10	-1.00E+10	-1.00E+10	-1.00E+10	-1.00E+10	-1.00E+10
							296.8	34.5964	271.41	0.992	12.693	12.968	0.008	0.018	2284.8	2173.4	-1.00E+10	-1.00E+10	-1.00E+10	-1.00E+10	-1.00E+10	-1.00E+10	-1.00E+10	-1.00E+10	-1.00E+10	-1.00E+10
							395.3	-1.00E+10	-1.00E+10	-1.00E+10	-1.00E+10	-1.00E+10	-1.00E+10	-1.00E+10	-1.00E+10	-1.00E+10	-1.00E+10	-1.00E+10	-1.00E+10	-1.00E+10	-1.00E+10	-1.00E+10	-1.00E+10	-1.00E+10	-1.00E+10	-1.00E+10
							395.3	34.8036	285.74	0.882	8.489	12.793	0.008	0.01	-1.00E+10	-1.00E+10	-1.00E+10	-1.00E+10	-1.00E+10	-1.00E+10	-1.00E+10	-1.00E+10	-1.00E+10	-1.00E+10	-1.00E+10	-1.00E+10
MR10-05	068_1	B	2010-09-23T22:09	195.025	79.189	2425	0	27.2411	385.96	0.635	1.862	0.163	0.007	0.169	1941.8	1861.4	-1.00E+10	-1.00E+10	-1.00E+10	0.08	0.01	0.02	0.01	0.01	0.04	-1.00E+10
							4.7	27.25	386.03	0.61	1.885	0.072	0.006	0.021	1941.9	1859.8	-1.00E+10	-1.00E+10	-1.00E+10	-1.00E+10	-1.00E+10	-1.00E+10	-1.00E+10	-1.00E+10	-1.00E+10	-1.00E+10
							4.7	27.2432	386.04	0.614	1.877	0.06	0.007	0.021	1942	1859.5	-1.00E+10	-1.00E+10	-1.00E+10	-1.00E+10	-1.00E+10	-1.00E+10	-1.00E+10	-1.00E+10	-1.00E+10	-1.00E+10
							7.8	-1.00E+10	386.2	0.622	1.868	0.068	0.006	0.001	-1.00E+10	1859.7	-1.00E+10	-1.00E+10	-1.00E+10	0.09	0.02	0.02	0.01	0.01	0.05	-1.00E+10
							9.9	27.2674	386.19	0.617	1.844	0.065	0.005	0.002	1944	1861.7	-1.00E+10	-1.00E+10	-1.00E+10	-1.00E+10	-1.00E+10	-1.00E+10	-1.00E+10	-1.00E+10	-1.00E+10	-1.00E+10
							16.7	-1.00E+10	386.21	0.619	1.79	0.051	0.006	0.018	-1.00E+10	1866.6	-1.00E+10	-1.00E+10	-1.00E+10	0.12	0.01	0.02	0.01	0.01	0.05	-1.00E+10
							20.2	28.3305	394.42	0.655	2.025	0.044	0.006	0.021	2020.5	1918	-1.00E+10	-1.00E+10	-1.00E+10	-1.00E+10	-1.00E+10	-1.00E+10	-1.00E+10	-1.00E+10	-1.00E+10	-1.00E+10
							29.8	-1.00E+10	405.67	0.686	1.927	0.059	0.006	0.006	-1.00E+10	1983.3	-1.00E+10	-1.00E+10	-1.00E+10	0.15	0.01	0.03	0.01	0.02	0.1	-1.00E+10
							34.3	30.1102	409.87	0.712	1.867	0.041	0.008	-0.002	2134.2	2001.7	-1.00E+10	-1.00E+10	-1.00E+10	-1.00E+10	-1.00E+10	-1.00E+10	-1.00E+10	-1.00E+10	-1.00E+10	-1.00E+10
							40.7	-1.00E+10	-1.00E+10	-1.00E+10	-1.00E+10	-1.00E+10	-1.00E+10	-1.00E+10	-1.00E+10	-1.00E+10	-1.00E+10	-1.00E+10	-1.00E+10	-1.00E+10	-1.00E+10	-1.00E+10	-1.00E+10	-1.00E+10	-1.00E+10	-1.00E+10
							40.7	-1.00E+10	403.07	0.755	1.197	0.076	0.015	0.031	-1.00E+10	2029.2	-1.00E+10	-1.00E+10	-1.00E+10	0.2	0.02	0.07	0.04	0.03	0.1	-1.00E+10
							49.7	31.3198	375.45	0.883	3.447	1.168	0.198	0.011	2183.4	2052.4	-1.00E+10	-1.00E+10	-1.00E+10	-1.00E+10	-1.00E+10	-1.00E+10	-1.00E+10	-1.00E+10	-1.00E+10	-1.00E+10
							49.7	-1.00E+10	374.1	0.88	3.502	1.195	0.188	0.052	-1.00E+10	-1.00E+10	-1.00E+10	-1.00E+10	-1.00E+10	0.54	0.03	0.23	0.06	0.17	0.25	-1.00E+10
							50.7	-1.00E+10	342.91	1.136	10.412	5.044	0.094	0.013	-1.00E+10	2088.4	-1.00E+10	-1.00E+10	-1.00E+10	0.32	0.04	0.1	0.01	0.09	0.13	-1.00E+10
							62.1	-1.00E+10	323.63	1.372	16.182	8.171	0.021	0.001	-1.00E+10	2118.9	-1.00E+10	-1.00E+10	-1.00E+10	0.15	0.02	0.06	0.03	0.03	0.05	-1.00E+10
							72.9	-1.00E+10	310.75	1.565	21.077	10.388	0.017	0.01	-1.00E+10	2143.4	-1.00E+10	-1.00E+10	-1.00E+10	0.05	0.01	0.02	0.01	0.01	0.02	-1.00E+10
							74.4	-1.00E+10	309.28	1.588	21.723	10.636	0.014	0.014	2220.6	2142.2	-1.00E+10	-1.00E+10	-1.00E+10	0.05	0.01	0.02	0.01	0.01	0.02	-1.00E+10
							98.9	32.5364	294.7	1.735	26.224	12.768	0.013	0.012	2234.8	2173	-1.00E+10	-1.00E+10	-1.00E+10	0.02	0.01	0.02	0.01	0.01	0	-1.00E+10
							123.8	-1.00E+10	273.48	1.965	33.41	15.768	0.013	0.009	2248.5	2210.8	-1.00E+10	-1.00E+10	-1.00E+10	-1.00E+10	-1.00E+10	-1.00E+10	-1.00E+10	-1.00E+10	-1.00E+10	-1.00E+10
							148.5	-1.00E+10	273.47	1.991	36.211	16.868	0.013	0.01	2265.6	2226.7	-1.00E+10	-1.00E+10	-1.00E+10	0.03	-1.00E+10	-1.00E+10	-1.00E+10	-1.00E+10	-1.00E+10	-1.00E+10
							173.2	-1.00E+10	269.4	1.854	35.403	16.047	0.012	0.013	2281.9	2236.3	-1.00E+10	-1.00E+10	-1.00E+10	-1.00E+10	-1.00E+10	-1.00E+10	-1.00E+10	-1.00E+10	-1.00E+10	-1.00E+10
							197.9	-1.00E+10	260.11	1.428	24.91	14.083	0.008	0.112	2282	2213.3	-1.00E+10	-1.00E+10	-1.00E+10	0.02	-1.00E+10	-1.00E+10	-1.00E+10	-1.00E+10	-1.00E+10	-1.00E+10
							212.3	-1.00E+10	-1.00E+10	-1.00E+10	-1.00E+10	-1.00E+10	-1.00E+10	-1.00E+10	-1.00E+10	-1.00E+10	-1.00E+10	-1.00E+10	-1.00E+10	-1.00E+10	-1.00E+10	-1.00E+10	-1.00E+10	-1.00E+10	-1.00E+10	-1.00E+10
							212.4	-1.00E+10	-1.00E+10	-1.00E+10	-1.00E+10	-1.00E+10	-1.00E+10	-1.00E+10	-1.00E+10	-1.00E+10	-1.00E+10	-1.00E+10	-1.00E+10	-1.00E+10	-1.00E+10	-1.00E+10	-1.00E+10	-1.00E+10	-1.00E+10	-1.00E+10
							212.4	-1.00E+10	-1.00E+10	-1.00E+10	-1.00E+10	-1.00E+10	-1.00E+10	-1.00E+10	-1.00E+10	-1.00E+10	-1.00E+10	-1.00E+10	-1.00E+10	-1.00E+10	-1.00E+10	-1.00E+10	-1.00E+10	-1.00E+10	-1.00E+10	-1.00E+10
							247	-1.00E+10	284.91	0.874	9.164	11.094	0.007	0.003	2281.7	2169.7	-1.00E+10	-1.00E+10	-1.00E+10	-1.00E+10	-1.00E+10	-1.00E+10	-1.00E+10	-1.00E+10	-1.00E+10	-1.00E+10
							296.8	34.7083	282.57	0.896	8.972	12.297	0.007	0.002	2289.1	2163.4	-1.00E+10	-1.00E+10	-1.00E+10	-1.00E+10	-1.00E+10	-1.00E+10	-1.00E+10	-1.00E+10	-1.00E+10	-1.00E+10
							395.7	34.8251	295.24	0.857	6.211	12.121	0.008	0.009	2294.8	2155.2	-1.00E+10	-1.00E+10	-1.00E+10	-1.00E+10	-1.00E+10	-1.00E+10	-1.00E+10	-1.00E+10	-1.00E+10	-1.00E+10
MR10-05	070_1	B	2010-09-24T03:25	195.002	78.867	1516	0	26.9747	386.17	0.621	2.164	0.029	0.005	0.041	1925.1	1847.7	-1.00E+10	-1.00E+10	-1.00E+10	0.13	0.02	0.02	0.01	0.01	0.08	-1.00E+10
							4.6	26.9805	386.48	0.615	2.117	0.004	0.007	0.023	1926.2	1847.5	-1.00E+10	-1.00E+10	-1.00E+10	0.1	0.01	0.03	0.01	0.02	0.05	-1.00E+10
							4.6	-1.00E+10	-1.00E+10	-1.00E+10	-1.00E+10	-1.00E+10	-1.00E+10	-1.00E+10	-1.00E+10	-1.00E+10	-1.00E+10	-1.00E+10	-1.00E+10	-1.00E+10	-1.00E+10	-1.00E+10	-1.00E+10	-1.00E+10	-1.00E+10	-1.00E+10
							4.7	-1.00E+10	-1.00E+10	-1.00E+10	-1.00E+10	-1.00E+10	-1.00E+10	-1.00E+10	-1.00E+10	-1.00E+10	-1.00E+10	-1.00E+10	-1.00E+10	-1.00E+10	-1.00E+10	-1.00E+10	-1.00E+10	-1.00E+10	-1.00E+10	-1.00E+10
							9.5	-1.00E+10	-1.00E+10	-1.00E+10	-1.00E+10	-1.00E+10	-1.00E+10	-1.00E+10	-1.00E+10	-1.00E+10	-1.00E+10	-1.00E+10	-1.00E+10	-1.00E+10	-1.00E+10	-1.00E+10	-1.00E+10	-1.00E+10	-1.00E+10	-1.00E+10
							9.7	-1.00E+10	-1.00E+10	-1.00E+10	-1.00E+10	-1.00E+10	-1.00E+10	-1.00E+10	-1.00E+10	-1.00E+10	-1.00E+10	-1.00E+10	-1.00E+10	-1.00E+10	-1.00E+10	-1.00E+10	-1.00E+10	-1.00E+10	-1.00E+10	-1.00E+10
							9.7	26.988	386.67	0.622	2.205	-0.023	0.01	0.023	1926	1848.6	-1.00E+10	-1.00E+10	-1.00E+10	0.08	0.01	0.02	0.01	0.01	0.05	-1.00E+10
							19.9	-1.00E+10	-1.00E+10	-1.00E+10	-1.00E+10	-1.00E+10	-1.00E+10	-1.00E+10	-1.00E+10	-1.00E+10	-1.00E+10	-1.00E+10	-1.00E+10	-1.00E+10	-1.00E+10	-1.00E+10	-1.00E+10	-1.00E+10	-1.00E+10	-1.00E+10
							20	-1.00E+10	-1.00E+10	-1.00E+10	-1.00E+10	-1.00E+10	-1.00E+10	-1.00E+10	-1.00E+10	-1.00E+10	-1.00E+10	-1.00E+10	-1.00E+10	-1.00E+10	-1.00E+10	-1.00E+10	-1.00E+10	-1.00E+10	-1.00E+10	-1.00E+10
							20.1	27.144	386.63	0.63	2.196	-0.024	0.01	0.026	1936.1	1855.7	-1.00E+10	-1.00E+10	-1.00E+10	0.11	0.02	0.02	0.01	0.01	0.06	-1.00E+10
							34.8	-1.00E+10	-1.00E+10	-1.00E+10	-1.00E+10	-1.00E+10	-1.00E+10	-1.00E+10	-1.00E+10	-1.00E+10	-1.00E+10	-1.00E+10	-1.00E+10	-1.00E+10	-1.00E+10	-1.00E+10	-1.00E+10	-1.00E+10	-1.00E+10	-1.00E+10
							35.2	30.2	401.43	0.737	2.576	0.008	0.01	0.041	2135.6	2005	-1.00E+10	-1.00E+10	-1.00E+10	0.17	0.03	0.04	0.02	0.02	0.1	-1.00E+10
							49.7	31.2933	376.98	0.879	5.019	0.67	0.272	0.022	2187.8	2057.1	-1.00E+10	-1.00E+10	-1.00E+10	0.48	0.05	0.19	0.05	0.14	0.2	-1.00E+10
							49.7	-1.00E+10	-1.00E+10	-1.00E+10	-1.00E+10	-1.00E+10	-1.00E+10	-1.00E+10	-1.00E+10	-1.00E+10	-1.00E+10	-1.00E+10	-1.00E+10	-1.00E+10	-1.00E+10	-1.00E+10	-1.00E+10	-1.00E+10	-1.00E+10	-1.00E+10
							54.3	-1.00E+10	361.66	1.008	8.056	2.855	0.29	0.011	-1.00E+10	-1.00E+10	-1.00E+10	-1.00E+10	-1.00E+10	0.52	0.05	0.23	0.06	0.17	0.17	-1.00E+10
							54.4	-1.00E+10	-1.00E+10	-1.00E+10	-1.00E+10	-1.00E+10	-1.00E+10	-1.00E+10	-1.00E+10	-1.00E+10	-1.00E+10	-1.00E+10	-1.00E+10	-1.00E+10	-1.00E+10	-1.00E+10	-1.00E+10	-1.00E+10	-1.00E+10	-1.00E+10
							74.3	-1.00E+10	321.7	1.417	16.867	8.624	0.015	0.034	2211.9	2122.2	-1.00E+10	-1.00E+10	-1.00E+10	0.06	0.01	0.03	0.01	0.02	0.02	-1.00E+10
							99.3	32.432	302.51	1.674	24.131	11.881	0.012	0.031	2231.9	2164.1	-1.00E+10	-1.00E+10	-1.00E+10	0.02	0	0.02	0.01	0.01	0	-1.00E+10
							123.3	-1.00E+10	285.66	1.839	29.334	14.412	0.014	0.046	2247.1	2197.8	-1.00E+10	-1.00E+10	-1.00E+10	-1.00E+10	-1.00E+10	-1.00E+10	-1.00E+10	-1.00E+10	-1.00E+10	-1.00E+10
							148.5	-1.00E+10	279.91	1.94	35.34	16.26	0.014	0.027	2261.5	2220.1	-1.00E+10	-1.00E+10	-1.00E+10	0.01	-1.00E+10	-1.00E+10	-1.00E+10	-1.00E+10	-1.00E+10	-1.00E+10
							173	-1.00E+10	278.74	1.882	35.286	16.336	0.01	0.047	2275.1	2229	-1.00E+10	-1.00E+10	-1.00E+10	-1.00E+10	-1.00E+10	-1.00E+10	-1.00E+10	-1.00E+10	-1.00E+10	-1.00E+10
							197.9	-1.00E+10	275.08	1.625	28.844	15.007	0.01	0.036	2286.5	2223.6	-1.00E+10	-1.00E+10	-1.00E+10	0.02	-1.00E+10	-1.00E+10	-1.00E+10	-1.00E+10	-1.00E+10	-1.00E+10
							222.4	-1.00E+10	267.94	1.269	20.39	13.592	0.009	0.038	2283.8	2200.5	-1.00E+10	-1.00E+10	-1.00E+10	-1.00E+10	-1.00E+10	-1.00E+10	-1.00E+10	-1.00E+10	-1.00E+10	-1.00E+10
							247.2	-1.00E+10	-1.00E+10	-1.00E+10	-1.00E+10	-1.00E+10	-1.00E+10	-1.00E+10	-1.00E+10	-1.00E+10	-1.00E+10	-1.00E+10	-1.00E+10	-1.00E+10	-1.00E+10	-1.00E+10	-1.00E+10	-1.00E+10	-1.00E+10	-1.00E+10
							247.3	-1.00E+10	268.41	1.069	14.93	12.904	0.009	0.022	2282.9	2183.6	-1.00E+10	-1.00E+10	-1.00E+10	-1.00E+10	-1.00E+10	-1.00E+10	-1.00E+10	-1.00E+10	-1.00E+10	-1.00E+10
							271.9	-1.00E+10	-1.00E+10	-1.00E+10	-1.00E+10	-1.00E+10	-1.00E+10	-1.00E+10	-1.00E+10	-1.00E+10	-1.00E+10	-1.00E+10	-1.00E+10	-1.00E+10	-1.00E+10	-1.00E+10	-1.00E+10	-1.00E+10	-1.00E+10	-1.00E+10
							271.9	-1.00E+10	271.06	0.999	12.662	13.017	0.008	0.05	2285.7	2175.5	-1.00E+10	-1.00E+10	-1.00E+10	-1.00E+10	-1.00E+10	-1.00E+10	-1.00E+10	-1.00E+10	-1.00E+10	-1.00E+10
							298.4	-1.00E+10	-1.00E+10	-1.00E+10	-1.00E+10	-1.00E+10	-1.00E+10	-1.00E+10	-1.00E+10	-1.00E+10	-1.00E+10	-1.00E+10	-1.00E+10	-1.00E+10	-1.00E+10	-1.00E+10	-1.00E+10	-1.00E+10	-1.00E+10	-1.00E+10
							298.4	34.684	275.32	0.954	11.07	12.844	0.009	0.037	2288.7	2169.2	-1.00E+10	-1.00E+10	-1.00E+10	-1.00E+10	-1.00E+10	-1.00E+10	-1.00E+10	-1.00E+10	-1.00E+10	-1.00E+10
							395.4	-1.00E+10	-1.00E+10	-1.00E+10	-1.00E+10	-1.00E+10	-1.00E+10	-1.00E+10	-1.00E+10	-1.00E+10	-1.00E+10	-1.00E+10	-1.00E+10	-1.00E+10	-1.00E+10	-1.00E+10	-1.00E+10	-1.00E+10	-1.00E+10	-1.00E+10
							395.4	34.8179	290.82	0.881	7.414	12.596	0.008	0.026	-1.00E+10	-1.00E+10	-1.00E+10	-1.00E+10	-1.00E+10	-1.00E+10	-1.00E+10	-1.00E+10	-1.00E+10	-1.00E+10	-1.00E+10	-1.00E+10
MR10-05	071_1	B	2010-09-24T19:47	196.215	77.765	278	0	26.0684	379.77	0.556	2.539	0.102	0.003	0.067	1876.5	1807.7	-1.00E+10	-1.00E+10	-1.00E+10	0.12	0.02	0.04	0.01	0.03	0.06	-1.00E+10
							6	26.0702	379.92	0.554	2.511	0.014	0.003	-0.001	1877.6	1807.1	-1.00E+10	-1.00E+10	-1.00E+10	0.12	0.02	0.03	0.01	0.02	0.06	-1.00E+10
							6.9	-1.00E+10	-1.00E+10	-1.00E+10	-1.00E+10	-1.00E+10	-1.00E+10	-1.00E+10	-1.00E+10	-1.00E+10	-1.00E+10	-1.00E+10	-1.00E+10	-1.00E+10	-1.00E+10	-1.00E+10	-1.00E+10	-1.00E+10	-1.00E+10	-1.00E+10
							9.5	-1.00E+10	-1.00E+10	-1.00E+10	-1.00E+10	-1.00E+10	-1.00E+10	-1.00E+10	-1.00E+10	-1.00E+10	-1.00E+10	-1.00E+10	-1.00E+10	-1.00E+10	-1.00E+10	-1.00E+10	-1.00E+10	-1.00E+10	-1.00E+10	-1.00E+10
							9.8	26.0719	379.98	0.566	2.508	0.032	0.005	0.021	1877.4	1807	-1.00E+10	-1.00E+10	-1.00E+10	0.11	0.01	0.03	0.01	0.02	0.05	-1.00E+10
							9.9	-1.00E+10	-1.00E+10	-1.00E+10	-1.00E+10	-1.00E+10	-1.00E+10	-1.00E+10	-1.00E+10	-1.00E+10	-1.00E+10	-1.00E+10	-1.00E+10	-1.00E+10	-1.00E+10	-1.00E+10	-1.00E+10	-1.00E+10	-1.00E+10	-1.00E+10
							20.3	-1.00E+10	-1.00E+10	-1.00E+10	-1.00E+10	-1.00E+10	-1.00E+10	-1.00E+10	-1.00E+10	-1.00E+10	-1.00E+10	-1.00E+10	-1.00E+10	-1.00E+10	-1.00E+10	-1.00E+10	-1.00E+10	-1.00E+10	-1.00E+10	-1.00E+10
							20.4	26.0873	380.1	0.556	2.535	0.008	0.003	0.011	1879.1	1807.5	-1.00E+10	-1.00E+10	-1.00E+10	0.12	0.01	0.03	0.01	0.02	0.07	-1.00E+10
							34.7	28.9271	397.16	0.646	2.703	0.013	0.001	0	2065.2	1957.7	-1.00E+10	-1.00E+10	-1.00E+10	0.16	0.02	0.03	0.01	0.02	0.12	-1.00E+10
							35.3	-1.00E+10	-1.00E+10	-1.00E+10	-1.00E+10	-1.00E+10	-1.00E+10	-1.00E+10	-1.00E+10	-1.00E+10	-1.00E+10	-1.00E+10	-1.00E+10	-1.00E+10	-1.00E+10	-1.00E+10	-1.00E+10	-1.00E+10	-1.00E+10	-1.00E+10
							49.7	-1.00E+10	-1.00E+10	-1.00E+10	-1.00E+10	-1.00E+10	-1.00E+10	-1.00E+10	-1.00E+10	-1.00E+10	-1.00E+10	-1.00E+10	-1.00E+10	-1.00E+10	-1.00E+10	-1.00E+10	-1.00E+10	-1.00E+10	-1.00E+10	-1.00E+10
							50	30.5911	384.98	0.744	3.718	0.019	0.031	0.027	2157.6	2026.8	-1.00E+10	-1.00E+10	-1.00E+10	0.18	0.02	0.06	0.01	0.05	0.09	-1.00E+10
							64.3	-1.00E+10	-1.00E+10	-1.00E+10	-1.00E+10	-1.00E+10	-1.00E+10	-1.00E+10	-1.00E+10	-1.00E+10	-1.00E+10	-1.00E+10	-1.00E+10	-1.00E+10	-1.00E+10	-1.00E+10	-1.00E+10	-1.00E+10	-1.00E+10	-1.00E+10
							64.3	-1.00E+10	-1.00E+10	-1.00E+10	-1.00E+10	-1.00E+10	-1.00E+10	-1.00E+10	-1.00E+10	-1.00E+10	-1.00E+10	-1.00E+10	-1.00E+10	-1.00E+10	-1.00E+10	-1.00E+10	-1.00E+10	-1.00E+10	-1.00E+10	-1.00E+10
							64.4	-1.00E+10	368.63	0.876	5.864	1.488	0.14	-0.008	-1.00E+10	-1.00E+10	-1.00E+10	-1.00E+10	-1.00E+10	0.27	0.02	0.11	0.03	0.08	0.09	-1.00E+10
							74.4	-1.00E+10	355.86	1.012	8.285	3.569	0.029	0.025	2191.3	2074	-1.00E+10	-1.00E+10	-1.00E+10	0.2	0.03	0.07	0.02	0.05	0.08	-1.00E+10
							74.9	-1.00E+10	-1.00E+10	-1.00E+10	-1.00E+10	-1.00E+10	-1.00E+10	-1.00E+10	-1.00E+10	-1.00E+10	-1.00E+10	-1.00E+10	-1.00E+10	-1.00E+10	-1.00E+10	-1.00E+10	-1.00E+10	-1.00E+10	-1.00E+10	-1.00E+10
							99.1	-1.00E+10	-1.00E+10	-1.00E+10	-1.00E+10	-1.00E+10	-1.00E+10	-1.00E+10	-1.00E+10	-1.00E+10	-1.00E+10	-1.00E+10	-1.00E+10	-1.00E+10	-1.00E+10	-1.00E+10	-1.00E+10	-1.00E+10	-1.00E+10	-1.00E+10
							99.3	32.0965	320.23	1.435	18.041	9.297	0.008	0.015	2214.9	2130.7	-1.00E+10	-1.00E+10	-1.00E+10	0.03	0.01	0.01	0	0.01	0.01	-1.00E+10
							123.4	-1.00E+10	-1.00E+10	-1.00E+10	-1.00E+10	-1.00E+10	-1.00E+10	-1.00E+10	-1.00E+10	-1.00E+10	-1.00E+10	-1.00E+10	-1.00E+10	-1.00E+10	-1.00E+10	-1.00E+10	-1.00E+10	-1.00E+10	-1.00E+10	-1.00E+10
							123.7	-1.00E+10	303.29	1.617	23.808	12.03	0.009	0.031	2233.4	2168.2	-1.00E+10	-1.00E+10	-1.00E+10	-1.00E+10	-1.00E+10	-1.00E+10	-1.00E+10	-1.00E+10	-1.00E+10	-1.00E+10
							148.6	-1.00E+10	289.74	1.745	28.543	14.066	0.006	0.04	2247.2	2195	-1.00E+10	-1.00E+10	-1.00E+10	0.01	-1.00E+10	-1.00E+10	-1.00E+10	-1.00E+10	-1.00E+10	-1.00E+10
							148.9	-1.00E+10	-1.00E+10	-1.00E+10	-1.00E+10	-1.00E+10	-1.00E+10	-1.00E+10	-1.00E+10	-1.00E+10	-1.00E+10	-1.00E+10	-1.00E+10	-1.00E+10	-1.00E+10	-1.00E+10	-1.00E+10	-1.00E+10	-1.00E+10	-1.00E+10
							173.7	-1.00E+10	-1.00E+10	-1.00E+10	-1.00E+10	-1.00E+10	-1.00E+10	-1.00E+10	-1.00E+10	-1.00E+10	-1.00E+10	-1.00E+10	-1.00E+10	-1.00E+10	-1.00E+10	-1.00E+10	-1.00E+10	-1.00E+10	-1.00E+10	-1.00E+10
							173.7	-1.00E+10	285.64	1.837	34.591	15.813	0.009	0.029	2261	2214.7	-1.00E+10	-1.00E+10	-1.00E+10	-1.00E+10	-1.00E+10	-1.00E+10	-1.00E+10	-1.00E+10	-1.00E+10	-1.00E+10
							198.3	-1.00E+10	-1.00E+10	-1.00E+10	-1.00E+10	-1.00E+10	-1.00E+10	-1.00E+10	-1.00E+10	-1.00E+10	-1.00E+10	-1.00E+10	-1.00E+10	-1.00E+10	-1.00E+10	-1.00E+10	-1.00E+10	-1.00E+10	-1.00E+10	-1.00E+10
							198.4	-1.00E+10	284.54	1.784	34.132	15.725	0.007	0.032	2273.2	2223.2	-1.00E+10	-1.00E+10	-1.00E+10	0.01	-1.00E+10	-1.00E+10	-1.00E+10	-1.00E+10	-1.00E+10	-1.00E+10
							222.7	-1.00E+10	280.36	1.623	29.562	15.128	0.005	0.028	2286.2	2225	-1.00E+10	-1.00E+10	-1.00E+10	-1.00E+10	-1.00E+10	-1.00E+10	-1.00E+10	-1.00E+10	-1.00E+10	-1.00E+10
							222.9	-1.00E+10	-1.00E+10	-1.00E+10	-1.00E+10	-1.00E+10	-1.00E+10	-1.00E+10	-1.00E+10	-1.00E+10	-1.00E+10	-1.00E+10	-1.00E+10	-1.00E+10	-1.00E+10	-1.00E+10	-1.00E+10	-1.00E+10	-1.00E+10	-1.00E+10
							247.3	-1.00E+10	-1.00E+10	-1.00E+10	-1.00E+10	-1.00E+10	-1.00E+10	-1.00E+10	-1.00E+10	-1.00E+10	-1.00E+10	-1.00E+10	-1.00E+10	-1.00E+10	-1.00E+10	-1.00E+10	-1.00E+10	-1.00E+10	-1.00E+10	-1.00E+10
							247.5	-1.00E+10	271.05	1.225	18.707	13.581	0.006	0.034	2285.4	2198.4	-1.00E+10	-1.00E+10	-1.00E+10	-1.00E+10	-1.00E+10	-1.00E+10	-1.00E+10	-1.00E+10	-1.00E+10	-1.00E+10
							266.5	34.2889	269.47	1.126	17.309	13.609	0.007	0.041	2285.4	2193.5	-1.00E+10	-1.00E+10	-1.00E+10	-1.00E+10	-1.00E+10	-1.00E+10	-1.00E+10	-1.00E+10	-1.00E+10	-1.00E+10
							266.9	-1.00E+10	-1.00E+10	-1.00E+10	-1.00E+10	-1.00E+10	-1.00E+10	-1.00E+10	-1.00E+10	-1.00E+10	-1.00E+10	-1.00E+10	-1.00E+10	-1.00E+10	-1.00E+10	-1.00E+10	-1.00E+10	-1.00E+10	-1.00E+10	-1.00E+10
MR10-05	075_1	B	2010-09-25T11:26	199.93	76.975	2043	0	25.4696	384.3	0.568	2.567	0.218	0.007	0.134	1842.7	1777.3	-1.00E+10	-1.00E+10	-1.00E+10	-1.00E+10	-1.00E+10	-1.00E+10	-1.00E+10	-1.00E+10	-1.00E+10	-1.00E+10
							4.4	25.4671	384.56	0.55	2.56	0.113	0.001	0.036	1842.5	1777	-1.00E+10	-1.00E+10	-1.00E+10	-1.00E+10	-1.00E+10	-1.00E+10	-1.00E+10	-1.00E+10	-1.00E+10	-1.00E+10
							10.3	25.4706	384.36	0.544	2.62	0.098	0.002	0.02	1843.3	1776.9	-1.00E+10	-1.00E+10	-1.00E+10	-1.00E+10	-1.00E+10	-1.00E+10	-1.00E+10	-1.00E+10	-1.00E+10	-1.00E+10
							19.9	25.5759	385.43	0.552	2.583	0.079	0.001	0.03	1849.6	1784.5	-1.00E+10	-1.00E+10	-1.00E+10	-1.00E+10	-1.00E+10	-1.00E+10	-1.00E+10	-1.00E+10	-1.00E+10	-1.00E+10
							34.5	28.6271	395.86	0.652	2.682	0.05	0.004	0.024	2052.4	1945.5	-1.00E+10	-1.00E+10	-1.00E+10	-1.00E+10	-1.00E+10	-1.00E+10	-1.00E+10	-1.00E+10	-1.00E+10	-1.00E+10
							34.7	-1.00E+10	-1.00E+10	-1.00E+10	-1.00E+10	-1.00E+10	-1.00E+10	-1.00E+10	-1.00E+10	-1.00E+10	-1.00E+10	-1.00E+10	-1.00E+10	-1.00E+10	-1.00E+10	-1.00E+10	-1.00E+10	-1.00E+10	-1.00E+10	-1.00E+10
							49.1	30.6047	380.16	0.76	3.766	0.153	0.051	0.035	2157	2026.4	-1.00E+10	-1.00E+10	-1.00E+10	-1.00E+10	-1.00E+10	-1.00E+10	-1.00E+10	-1.00E+10	-1.00E+10	-1.00E+10
							49.5	-1.00E+10	-1.00E+10	-1.00E+10	-1.00E+10	-1.00E+10	-1.00E+10	-1.00E+10	-1.00E+10	-1.00E+10	-1.00E+10	-1.00E+10	-1.00E+10	-1.00E+10	-1.00E+10	-1.00E+10	-1.00E+10	-1.00E+10	-1.00E+10	-1.00E+10
							62.5	-1.00E+10	369.2	0.89	5.908	1.325	0.14	0.018	-1.00E+10	-1.00E+10	-1.00E+10	-1.00E+10	-1.00E+10	-1.00E+10	-1.00E+10	-1.00E+10	-1.00E+10	-1.00E+10	-1.00E+10	-1.00E+10
							74	-1.00E+10	347.98	1.091	9.771	4.539	0.017	0.072	2196.9	2084.2	-1.00E+10	-1.00E+10	-1.00E+10	-1.00E+10	-1.00E+10	-1.00E+10	-1.00E+10	-1.00E+10	-1.00E+10	-1.00E+10
							98.1	-1.00E+10	-1.00E+10	-1.00E+10	-1.00E+10	-1.00E+10	-1.00E+10	-1.00E+10	-1.00E+10	-1.00E+10	-1.00E+10	-1.00E+10	-1.00E+10	-1.00E+10	-1.00E+10	-1.00E+10	-1.00E+10	-1.00E+10	-1.00E+10	-1.00E+10
							98.3	32.099	319.05	1.468	18.589	9.332	0.009	0.021	2216.3	2131.4	-1.00E+10	-1.00E+10	-1.00E+10	-1.00E+10	-1.00E+10	-1.00E+10	-1.00E+10	-1.00E+10	-1.00E+10	-1.00E+10
							123.7	-1.00E+10	-1.00E+10	-1.00E+10	-1.00E+10	-1.00E+10	-1.00E+10	-1.00E+10	-1.00E+10	-1.00E+10	-1.00E+10	-1.00E+10	-1.00E+10	-1.00E+10	-1.00E+10	-1.00E+10	-1.00E+10	-1.00E+10	-1.00E+10	-1.00E+10
							123.9	-1.00E+10	305.15	1.633	23.655	11.746	0.008	0.026	2233	2165.6	-1.00E+10	-1.00E+10	-1.00E+10	-1.00E+10	-1.00E+10	-1.00E+10	-1.00E+10	-1.00E+10	-1.00E+10	-1.00E+10
							148.1	-1.00E+10	291.05	1.774	28.332	13.877	0.007	0.026	2247.5	2194.4	-1.00E+10	-1.00E+10	-1.00E+10	-1.00E+10	-1.00E+10	-1.00E+10	-1.00E+10	-1.00E+10	-1.00E+10	-1.00E+10
							148.5	-1.00E+10	-1.00E+10	-1.00E+10	-1.00E+10	-1.00E+10	-1.00E+10	-1.00E+10	-1.00E+10	-1.00E+10	-1.00E+10	-1.00E+10	-1.00E+10	-1.00E+10	-1.00E+10	-1.00E+10	-1.00E+10	-1.00E+10	-1.00E+10	-1.00E+10
							173.9	-1.00E+10	-1.00E+10	-1.00E+10	-1.00E+10	-1.00E+10	-1.00E+10	-1.00E+10	-1.00E+10	-1.00E+10	-1.00E+10	-1.00E+10	-1.00E+10	-1.00E+10	-1.00E+10	-1.00E+10	-1.00E+10	-1.00E+10	-1.00E+10	-1.00E+10
							173.9	-1.00E+10	284.48	1.861	33.416	15.568	0.007	0.021	2258.7	2213.8	-1.00E+10	-1.00E+10	-1.00E+10	-1.00E+10	-1.00E+10	-1.00E+10	-1.00E+10	-1.00E+10	-1.00E+10	-1.00E+10
							198.2	-1.00E+10	286.17	1.866	35.969	16.061	0.008	0.078	2272.9	2225.6	-1.00E+10	-1.00E+10	-1.00E+10	-1.00E+10	-1.00E+10	-1.00E+10	-1.00E+10	-1.00E+10	-1.00E+10	-1.00E+10
							198.3	-1.00E+10	-1.00E+10	-1.00E+10	-1.00E+10	-1.00E+10	-1.00E+10	-1.00E+10	-1.00E+10	-1.00E+10	-1.00E+10	-1.00E+10	-1.00E+10	-1.00E+10	-1.00E+10	-1.00E+10	-1.00E+10	-1.00E+10	-1.00E+10	-1.00E+10
							222.4	-1.00E+10	282.54	1.702	31.539	15.184	0.005	0.03	2285.7	2228.9	-1.00E+10	-1.00E+10	-1.00E+10	-1.00E+10	-1.00E+10	-1.00E+10	-1.00E+10	-1.00E+10	-1.00E+10	-1.00E+10
							222.8	-1.00E+10	-1.00E+10	-1.00E+10	-1.00E+10	-1.00E+10	-1.00E+10	-1.00E+10	-1.00E+10	-1.00E+10	-1.00E+10	-1.00E+10	-1.00E+10	-1.00E+10	-1.00E+10	-1.00E+10	-1.00E+10	-1.00E+10	-1.00E+10	-1.00E+10
							246.9	-1.00E+10	-1.00E+10	-1.00E+10	-1.00E+10	-1.00E+10	-1.00E+10	-1.00E+10	-1.00E+10	-1.00E+10	-1.00E+10	-1.00E+10	-1.00E+10	-1.00E+10	-1.00E+10	-1.00E+10	-1.00E+10	-1.00E+10	-1.00E+10	-1.00E+10
							246.9	-1.00E+10	274.56	1.369	22.856	14.027	0.004	0.026	2285.8	2208.1	-1.00E+10	-1.00E+10	-1.00E+10	-1.00E+10	-1.00E+10	-1.00E+10	-1.00E+10	-1.00E+10	-1.00E+10	-1.00E+10
							271.4	-1.00E+10	271.6	1.151	16.905	13.267	0.005	0.034	2279.4	2190.3	-1.00E+10	-1.00E+10	-1.00E+10	-1.00E+10	-1.00E+10	-1.00E+10	-1.00E+10	-1.00E+10	-1.00E+10	-1.00E+10
							271.7	-1.00E+10	-1.00E+10	-1.00E+10	-1.00E+10	-1.00E+10	-1.00E+10	-1.00E+10	-1.00E+10	-1.00E+10	-1.00E+10	-1.00E+10	-1.00E+10	-1.00E+10	-1.00E+10	-1.00E+10	-1.00E+10	-1.00E+10	-1.00E+10	-1.00E+10
							298.1	-1.00E+10	-1.00E+10	-1.00E+10	-1.00E+10	-1.00E+10	-1.00E+10	-1.00E+10	-1.00E+10	-1.00E+10	-1.00E+10	-1.00E+10	-1.00E+10	-1.00E+10	-1.00E+10	-1.00E+10	-1.00E+10	-1.00E+10	-1.00E+10	-1.00E+10
							298.6	34.5054	272.77	1.033	13.258	12.909	0.003	0.014	2284.7	2180.1	-1.00E+10	-1.00E+10	-1.00E+10	-1.00E+10	-1.00E+10	-1.00E+10	-1.00E+10	-1.00E+10	-1.00E+10	-1.00E+10
							396.8	-1.00E+10	-1.00E+10	-1.00E+10	-1.00E+10	-1.00E+10	-1.00E+10	-1.00E+10	-1.00E+10	-1.00E+10	-1.00E+10	-1.00E+10	-1.00E+10	-1.00E+10	-1.00E+10	-1.00E+10	-1.00E+10	-1.00E+10	-1.00E+10	-1.00E+10
							396.8	34.7937	287.59	0.893	7.88	12.766	0.005	0.01	-1.00E+10	-1.00E+10	-1.00E+10	-1.00E+10	-1.00E+10	-1.00E+10	-1.00E+10	-1.00E+10	-1.00E+10	-1.00E+10	-1.00E+10	-1.00E+10
MR10-05	078_1	B	2010-09-26T07:29	205.26	76.392	3031	0	24.8071	388.47	0.518	2.637	0.188	0.001	0.072	-1.00E+10	-1.00E+10	-1.00E+10	-1.00E+10	-1.00E+10	0.09	-1.00E+10	-1.00E+10	-1.00E+10	-1.00E+10	-1.00E+10	-1.00E+10
							6.1	24.8103	388.58	0.511	2.539	0.093	-0.003	-0.006	-1.00E+10	-1.00E+10	-1.00E+10	-1.00E+10	-1.00E+10	0.09	-1.00E+10	-1.00E+10	-1.00E+10	-1.00E+10	-1.00E+10	-1.00E+10
							10.2	24.8124	388.49	0.512	2.54	0.053	-0.001	0.01	-1.00E+10	-1.00E+10	-1.00E+10	-1.00E+10	-1.00E+10	0.09	-1.00E+10	-1.00E+10	-1.00E+10	-1.00E+10	-1.00E+10	-1.00E+10
							10.4	-1.00E+10	-1.00E+10	-1.00E+10	-1.00E+10	-1.00E+10	-1.00E+10	-1.00E+10	-1.00E+10	-1.00E+10	-1.00E+10	-1.00E+10	-1.00E+10	-1.00E+10	-1.00E+10	-1.00E+10	-1.00E+10	-1.00E+10	-1.00E+10	-1.00E+10
							20.4	25.4325	391.4	0.526	2.712	0.066	-0.004	-0.009	-1.00E+10	-1.00E+10	-1.00E+10	-1.00E+10	-1.00E+10	0.09	-1.00E+10	-1.00E+10	-1.00E+10	-1.00E+10	-1.00E+10	-1.00E+10
							34.5	27.7399	399.17	0.601	2.677	0.075	-0.002	0.021	-1.00E+10	-1.00E+10	-1.00E+10	-1.00E+10	-1.00E+10	0.12	-1.00E+10	-1.00E+10	-1.00E+10	-1.00E+10	-1.00E+10	-1.00E+10
							49.6	30.1562	381.06	0.703	3.432	0.117	0.029	-0.012	-1.00E+10	-1.00E+10	-1.00E+10	-1.00E+10	-1.00E+10	0.18	-1.00E+10	-1.00E+10	-1.00E+10	-1.00E+10	-1.00E+10	-1.00E+10
							59.7	-1.00E+10	374.05	0.79	4.324	0.749	0.031	-0.016	-1.00E+10	-1.00E+10	-1.00E+10	-1.00E+10	-1.00E+10	0.25	-1.00E+10	-1.00E+10	-1.00E+10	-1.00E+10	-1.00E+10	-1.00E+10
							74.2	-1.00E+10	359.58	0.984	7.571	2.918	0.017	-0.015	-1.00E+10	-1.00E+10	-1.00E+10	-1.00E+10	-1.00E+10	0.15	-1.00E+10	-1.00E+10	-1.00E+10	-1.00E+10	-1.00E+10	-1.00E+10
							99.3	31.9585	325.34	1.368	15.706	8.061	0.002	-0.018	-1.00E+10	-1.00E+10	-1.00E+10	-1.00E+10	-1.00E+10	0.04	-1.00E+10	-1.00E+10	-1.00E+10	-1.00E+10	-1.00E+10	-1.00E+10
							123.9	-1.00E+10	309.05	1.594	22.242	11.054	0.003	-0.007	-1.00E+10	-1.00E+10	-1.00E+10	-1.00E+10	-1.00E+10	-1.00E+10	-1.00E+10	-1.00E+10	-1.00E+10	-1.00E+10	-1.00E+10	-1.00E+10
							124	-1.00E+10	-1.00E+10	-1.00E+10	-1.00E+10	-1.00E+10	-1.00E+10	-1.00E+10	-1.00E+10	-1.00E+10	-1.00E+10	-1.00E+10	-1.00E+10	-1.00E+10	-1.00E+10	-1.00E+10	-1.00E+10	-1.00E+10	-1.00E+10	-1.00E+10
							148.5	-1.00E+10	-1.00E+10	-1.00E+10	-1.00E+10	-1.00E+10	-1.00E+10	-1.00E+10	-1.00E+10	-1.00E+10	-1.00E+10	-1.00E+10	-1.00E+10	-1.00E+10	-1.00E+10	-1.00E+10	-1.00E+10	-1.00E+10	-1.00E+10	-1.00E+10
							148.9	-1.00E+10	296.12	1.71	26.439	12.928	0	0.056	-1.00E+10	-1.00E+10	-1.00E+10	-1.00E+10	-1.00E+10	0.01	-1.00E+10	-1.00E+10	-1.00E+10	-1.00E+10	-1.00E+10	-1.00E+10
							173.4	-1.00E+10	-1.00E+10	-1.00E+10	-1.00E+10	-1.00E+10	-1.00E+10	-1.00E+10	-1.00E+10	-1.00E+10	-1.00E+10	-1.00E+10	-1.00E+10	-1.00E+10	-1.00E+10	-1.00E+10	-1.00E+10	-1.00E+10	-1.00E+10	-1.00E+10
							173.8	-1.00E+10	287.23	1.791	29.825	14.324	0.001	-0.025	-1.00E+10	-1.00E+10	-1.00E+10	-1.00E+10	-1.00E+10	-1.00E+10	-1.00E+10	-1.00E+10	-1.00E+10	-1.00E+10	-1.00E+10	-1.00E+10
							199.9	-1.00E+10	285.48	1.836	32.889	15.287	0.001	0.001	-1.00E+10	-1.00E+10	-1.00E+10	-1.00E+10	-1.00E+10	0.01	-1.00E+10	-1.00E+10	-1.00E+10	-1.00E+10	-1.00E+10	-1.00E+10
							200.4	-1.00E+10	-1.00E+10	-1.00E+10	-1.00E+10	-1.00E+10	-1.00E+10	-1.00E+10	-1.00E+10	-1.00E+10	-1.00E+10	-1.00E+10	-1.00E+10	-1.00E+10	-1.00E+10	-1.00E+10	-1.00E+10	-1.00E+10	-1.00E+10	-1.00E+10
							222.2	-1.00E+10	-1.00E+10	-1.00E+10	-1.00E+10	-1.00E+10	-1.00E+10	-1.00E+10	-1.00E+10	-1.00E+10	-1.00E+10	-1.00E+10	-1.00E+10	-1.00E+10	-1.00E+10	-1.00E+10	-1.00E+10	-1.00E+10	-1.00E+10	-1.00E+10
							222.3	-1.00E+10	284.63	1.823	33.829	15.57	-0.001	0	-1.00E+10	-1.00E+10	-1.00E+10	-1.00E+10	-1.00E+10	-1.00E+10	-1.00E+10	-1.00E+10	-1.00E+10	-1.00E+10	-1.00E+10	-1.00E+10
							247.5	-1.00E+10	-1.00E+10	-1.00E+10	-1.00E+10	-1.00E+10	-1.00E+10	-1.00E+10	-1.00E+10	-1.00E+10	-1.00E+10	-1.00E+10	-1.00E+10	-1.00E+10	-1.00E+10	-1.00E+10	-1.00E+10	-1.00E+10	-1.00E+10	-1.00E+10
							247.5	-1.00E+10	279.61	1.63	29.114	14.843	0	-0.001	-1.00E+10	-1.00E+10	-1.00E+10	-1.00E+10	-1.00E+10	-1.00E+10	-1.00E+10	-1.00E+10	-1.00E+10	-1.00E+10	-1.00E+10	-1.00E+10
							272.4	-1.00E+10	271.31	1.261	20.527	13.343	0.001	-0.006	-1.00E+10	-1.00E+10	-1.00E+10	-1.00E+10	-1.00E+10	-1.00E+10	-1.00E+10	-1.00E+10	-1.00E+10	-1.00E+10	-1.00E+10	-1.00E+10
							272.8	-1.00E+10	-1.00E+10	-1.00E+10	-1.00E+10	-1.00E+10	-1.00E+10	-1.00E+10	-1.00E+10	-1.00E+10	-1.00E+10	-1.00E+10	-1.00E+10	-1.00E+10	-1.00E+10	-1.00E+10	-1.00E+10	-1.00E+10	-1.00E+10	-1.00E+10
							297.1	-1.00E+10	-1.00E+10	-1.00E+10	-1.00E+10	-1.00E+10	-1.00E+10	-1.00E+10	-1.00E+10	-1.00E+10	-1.00E+10	-1.00E+10	-1.00E+10	-1.00E+10	-1.00E+10	-1.00E+10	-1.00E+10	-1.00E+10	-1.00E+10	-1.00E+10
							297.2	34.3555	276.83	0.983	13.153	12.037	-0.002	-0.019	-1.00E+10	-1.00E+10	-1.00E+10	-1.00E+10	-1.00E+10	-1.00E+10	-1.00E+10	-1.00E+10	-1.00E+10	-1.00E+10	-1.00E+10	-1.00E+10
							395.7	-1.00E+10	-1.00E+10	-1.00E+10	-1.00E+10	-1.00E+10	-1.00E+10	-1.00E+10	-1.00E+10	-1.00E+10	-1.00E+10	-1.00E+10	-1.00E+10	-1.00E+10	-1.00E+10	-1.00E+10	-1.00E+10	-1.00E+10	-1.00E+10	-1.00E+10
							395.8	34.7553	286.24	0.874	8.145	12.581	-0.002	-0.02	-1.00E+10	-1.00E+10	-1.00E+10	-1.00E+10	-1.00E+10	-1.00E+10	-1.00E+10	-1.00E+10	-1.00E+10	-1.00E+10	-1.00E+10	-1.00E+10
MR10-05	072_1	B	2010-09-24T23:30	198.001	77.757	2700	0	26.0392	382.74	0.584	2.601	0.224	0.002	0.196	1874	1806.2	-1.00E+10	-1.00E+10	-1.00E+10	0.12	-1.00E+10	-1.00E+10	-1.00E+10	-1.00E+10	-1.00E+10	-1.00E+10
							4.6	-1.00E+10	-1.00E+10	-1.00E+10	-1.00E+10	-1.00E+10	-1.00E+10	-1.00E+10	-1.00E+10	-1.00E+10	-1.00E+10	-1.00E+10	-1.00E+10	-1.00E+10	-1.00E+10	-1.00E+10	-1.00E+10	-1.00E+10	-1.00E+10	-1.00E+10
							4.7	26.0362	383.02	0.567	2.603	0.042	0.002	0.077	1873.7	1805.6	-1.00E+10	-1.00E+10	-1.00E+10	0.13	-1.00E+10	-1.00E+10	-1.00E+10	-1.00E+10	-1.00E+10	-1.00E+10
							10.1	26.037	383.03	0.57	2.54	0.058	-0.001	0.135	1874.2	1804.2	-1.00E+10	-1.00E+10	-1.00E+10	0.12	-1.00E+10	-1.00E+10	-1.00E+10	-1.00E+10	-1.00E+10	-1.00E+10
							10.3	-1.00E+10	-1.00E+10	-1.00E+10	-1.00E+10	-1.00E+10	-1.00E+10	-1.00E+10	-1.00E+10	-1.00E+10	-1.00E+10	-1.00E+10	-1.00E+10	-1.00E+10	-1.00E+10	-1.00E+10	-1.00E+10	-1.00E+10	-1.00E+10	-1.00E+10
							20.2	27.1243	391.82	0.607	2.615	0.049	0.001	0.041	1951.6	1866.8	-1.00E+10	-1.00E+10	-1.00E+10	0.14	-1.00E+10	-1.00E+10	-1.00E+10	-1.00E+10	-1.00E+10	-1.00E+10
							34	29.0973	397.67	0.665	2.742	0.028	0.002	0.081	2079.8	1967.3	-1.00E+10	-1.00E+10	-1.00E+10	0.18	-1.00E+10	-1.00E+10	-1.00E+10	-1.00E+10	-1.00E+10	-1.00E+10
							49.2	30.67	381.49	0.766	4.105	0.056	0.056	0.066	2163	2029	-1.00E+10	-1.00E+10	-1.00E+10	0.23	-1.00E+10	-1.00E+10	-1.00E+10	-1.00E+10	-1.00E+10	-1.00E+10
							62.2	-1.00E+10	-1.00E+10	-1.00E+10	-1.00E+10	-1.00E+10	-1.00E+10	-1.00E+10	-1.00E+10	-1.00E+10	-1.00E+10	-1.00E+10	-1.00E+10	-1.00E+10	-1.00E+10	-1.00E+10	-1.00E+10	-1.00E+10	-1.00E+10	-1.00E+10
							62.4	-1.00E+10	363.47	0.932	6.822	2.243	0.087	0.116	-1.00E+10	-1.00E+10	-1.00E+10	-1.00E+10	-1.00E+10	0.26	-1.00E+10	-1.00E+10	-1.00E+10	-1.00E+10	-1.00E+10	-1.00E+10
							74.4	-1.00E+10	342.2	1.145	11.173	5.391	0.012	0.028	2201.8	2091.5	-1.00E+10	-1.00E+10	-1.00E+10	0.08	-1.00E+10	-1.00E+10	-1.00E+10	-1.00E+10	-1.00E+10	-1.00E+10
							98.9	32.2015	314.39	1.534	20.597	10.22	0.005	0.079	2222	2144.8	-1.00E+10	-1.00E+10	-1.00E+10	0.02	-1.00E+10	-1.00E+10	-1.00E+10	-1.00E+10	-1.00E+10	-1.00E+10
							123.7	-1.00E+10	299.67	1.681	25.283	12.448	0.005	0.062	2239.1	2179.6	-1.00E+10	-1.00E+10	-1.00E+10	-1.00E+10	-1.00E+10	-1.00E+10	-1.00E+10	-1.00E+10	-1.00E+10	-1.00E+10
							148.3	-1.00E+10	287.61	1.8	29.947	14.385	0.003	0.022	2250.5	2203.6	-1.00E+10	-1.00E+10	-1.00E+10	0.01	-1.00E+10	-1.00E+10	-1.00E+10	-1.00E+10	-1.00E+10	-1.00E+10
							172.7	-1.00E+10	286.44	1.874	35.833	15.832	0.004	0.03	2262.6	2218.7	-1.00E+10	-1.00E+10	-1.00E+10	-1.00E+10	-1.00E+10	-1.00E+10	-1.00E+10	-1.00E+10	-1.00E+10	-1.00E+10
							197.8	-1.00E+10	288.38	1.802	35.112	15.572	0.002	0.033	2276.4	2226.1	-1.00E+10	-1.00E+10	-1.00E+10	0.01	-1.00E+10	-1.00E+10	-1.00E+10	-1.00E+10	-1.00E+10	-1.00E+10
							222.5	-1.00E+10	284.48	1.648	30.854	14.944	0.003	0.021	2286.8	2228.5	-1.00E+10	-1.00E+10	-1.00E+10	-1.00E+10	-1.00E+10	-1.00E+10	-1.00E+10	-1.00E+10	-1.00E+10	-1.00E+10
							247	-1.00E+10	274.69	1.32	21.627	13.843	0.001	-0.008	2285.6	2205.9	-1.00E+10	-1.00E+10	-1.00E+10	-1.00E+10	-1.00E+10	-1.00E+10	-1.00E+10	-1.00E+10	-1.00E+10	-1.00E+10
							271.9	-1.00E+10	274.22	1.068	14.645	12.887	0	-0.008	2283.7	2182.8	-1.00E+10	-1.00E+10	-1.00E+10	-1.00E+10	-1.00E+10	-1.00E+10	-1.00E+10	-1.00E+10	-1.00E+10	-1.00E+10
							297.3	34.5734	274.17	0.991	12.3	12.911	0.002	-0.024	2286.9	2176.1	-1.00E+10	-1.00E+10	-1.00E+10	-1.00E+10	-1.00E+10	-1.00E+10	-1.00E+10	-1.00E+10	-1.00E+10	-1.00E+10
							396	-1.00E+10	-1.00E+10	-1.00E+10	-1.00E+10	-1.00E+10	-1.00E+10	-1.00E+10	-1.00E+10	-1.00E+10	-1.00E+10	-1.00E+10	-1.00E+10	-1.00E+10	-1.00E+10	-1.00E+10	-1.00E+10	-1.00E+10	-1.00E+10	-1.00E+10
							396	-1.00E+10	-1.00E+10	-1.00E+10	-1.00E+10	-1.00E+10	-1.00E+10	-1.00E+10	-1.00E+10	-1.00E+10	-1.00E+10	-1.00E+10	-1.00E+10	-1.00E+10	-1.00E+10	-1.00E+10	-1.00E+10	-1.00E+10	-1.00E+10	-1.00E+10
							396.1	34.8059	288.24	0.879	7.813	12.724	0	0.038	2293.3	2156.7	-1.00E+10	-1.00E+10	-1.00E+10	-1.00E+10	-1.00E+10	-1.00E+10	-1.00E+10	-1.00E+10	-1.00E+10	-1.00E+10
MR10-05	082_1	B	2010-09-27T03:40	202.901	75.747	974	0	25.755	365.46	0.545	2.79	0.068	0	0.067	-1.00E+10	-1.00E+10	-1.00E+10	-1.00E+10	-1.00E+10	-1.00E+10	-1.00E+10	-1.00E+10	-1.00E+10	-1.00E+10	-1.00E+10	-1.00E+10
							4.9	-1.00E+10	-1.00E+10	-1.00E+10	-1.00E+10	-1.00E+10	-1.00E+10	-1.00E+10	-1.00E+10	-1.00E+10	-1.00E+10	-1.00E+10	-1.00E+10	-1.00E+10	-1.00E+10	-1.00E+10	-1.00E+10	-1.00E+10	-1.00E+10	-1.00E+10
							4.9	25.7593	365.58	0.532	2.78	0.089	0.001	0.011	-1.00E+10	-1.00E+10	-1.00E+10	-1.00E+10	-1.00E+10	-1.00E+10	-1.00E+10	-1.00E+10	-1.00E+10	-1.00E+10	-1.00E+10	-1.00E+10
							10.1	25.7781	365.83	0.543	2.881	0.075	0	0.017	-1.00E+10	-1.00E+10	-1.00E+10	-1.00E+10	-1.00E+10	-1.00E+10	-1.00E+10	-1.00E+10	-1.00E+10	-1.00E+10	-1.00E+10	-1.00E+10
							20.1	26.0326	370.45	0.55	2.927	0.081	0.001	0.011	-1.00E+10	-1.00E+10	-1.00E+10	-1.00E+10	-1.00E+10	-1.00E+10	-1.00E+10	-1.00E+10	-1.00E+10	-1.00E+10	-1.00E+10	-1.00E+10
							34.5	29.7854	392.73	0.694	2.927	0.073	0.003	0.02	-1.00E+10	-1.00E+10	-1.00E+10	-1.00E+10	-1.00E+10	-1.00E+10	-1.00E+10	-1.00E+10	-1.00E+10	-1.00E+10	-1.00E+10	-1.00E+10
							49.3	30.8719	378.21	0.818	4.779	0.617	0.125	0.011	-1.00E+10	-1.00E+10	-1.00E+10	-1.00E+10	-1.00E+10	-1.00E+10	-1.00E+10	-1.00E+10	-1.00E+10	-1.00E+10	-1.00E+10	-1.00E+10
							49.3	-1.00E+10	381.6	0.784	4.422	0.303	0.118	0.013	-1.00E+10	-1.00E+10	-1.00E+10	-1.00E+10	-1.00E+10	-1.00E+10	-1.00E+10	-1.00E+10	-1.00E+10	-1.00E+10	-1.00E+10	-1.00E+10
							74.1	-1.00E+10	336.46	1.223	12.783	6.332	0.012	0.007	-1.00E+10	-1.00E+10	-1.00E+10	-1.00E+10	-1.00E+10	-1.00E+10	-1.00E+10	-1.00E+10	-1.00E+10	-1.00E+10	-1.00E+10	-1.00E+10
							99.1	32.2655	311.12	1.555	21.878	10.782	0.008	0.008	-1.00E+10	-1.00E+10	-1.00E+10	-1.00E+10	-1.00E+10	-1.00E+10	-1.00E+10	-1.00E+10	-1.00E+10	-1.00E+10	-1.00E+10	-1.00E+10
							123.7	-1.00E+10	296.17	1.711	26.62	12.955	0.009	0.013	-1.00E+10	-1.00E+10	-1.00E+10	-1.00E+10	-1.00E+10	-1.00E+10	-1.00E+10	-1.00E+10	-1.00E+10	-1.00E+10	-1.00E+10	-1.00E+10
							123.9	-1.00E+10	-1.00E+10	-1.00E+10	-1.00E+10	-1.00E+10	-1.00E+10	-1.00E+10	-1.00E+10	-1.00E+10	-1.00E+10	-1.00E+10	-1.00E+10	-1.00E+10	-1.00E+10	-1.00E+10	-1.00E+10	-1.00E+10	-1.00E+10	-1.00E+10
							148.6	-1.00E+10	-1.00E+10	-1.00E+10	-1.00E+10	-1.00E+10	-1.00E+10	-1.00E+10	-1.00E+10	-1.00E+10	-1.00E+10	-1.00E+10	-1.00E+10	-1.00E+10	-1.00E+10	-1.00E+10	-1.00E+10	-1.00E+10	-1.00E+10	-1.00E+10
							148.9	-1.00E+10	285.51	1.796	30.35	14.364	0.006	0.017	-1.00E+10	-1.00E+10	-1.00E+10	-1.00E+10	-1.00E+10	-1.00E+10	-1.00E+10	-1.00E+10	-1.00E+10	-1.00E+10	-1.00E+10	-1.00E+10
							173	-1.00E+10	-1.00E+10	-1.00E+10	-1.00E+10	-1.00E+10	-1.00E+10	-1.00E+10	-1.00E+10	-1.00E+10	-1.00E+10	-1.00E+10	-1.00E+10	-1.00E+10	-1.00E+10	-1.00E+10	-1.00E+10	-1.00E+10	-1.00E+10	-1.00E+10
							173	-1.00E+10	285.11	1.826	33.512	15.273	0.006	0.055	-1.00E+10	-1.00E+10	-1.00E+10	-1.00E+10	-1.00E+10	-1.00E+10	-1.00E+10	-1.00E+10	-1.00E+10	-1.00E+10	-1.00E+10	-1.00E+10
							196.7	-1.00E+10	283.24	1.735	32.949	15.295	0.007	0.005	-1.00E+10	-1.00E+10	-1.00E+10	-1.00E+10	-1.00E+10	-1.00E+10	-1.00E+10	-1.00E+10	-1.00E+10	-1.00E+10	-1.00E+10	-1.00E+10
							196.8	-1.00E+10	-1.00E+10	-1.00E+10	-1.00E+10	-1.00E+10	-1.00E+10	-1.00E+10	-1.00E+10	-1.00E+10	-1.00E+10	-1.00E+10	-1.00E+10	-1.00E+10	-1.00E+10	-1.00E+10	-1.00E+10	-1.00E+10	-1.00E+10	-1.00E+10
							221.1	-1.00E+10	-1.00E+10	-1.00E+10	-1.00E+10	-1.00E+10	-1.00E+10	-1.00E+10	-1.00E+10	-1.00E+10	-1.00E+10	-1.00E+10	-1.00E+10	-1.00E+10	-1.00E+10	-1.00E+10	-1.00E+10	-1.00E+10	-1.00E+10	-1.00E+10
							221.1	-1.00E+10	274.19	1.43	25.678	14.229	0.007	0.016	-1.00E+10	-1.00E+10	-1.00E+10	-1.00E+10	-1.00E+10	-1.00E+10	-1.00E+10	-1.00E+10	-1.00E+10	-1.00E+10	-1.00E+10	-1.00E+10
							247.2	-1.00E+10	-1.00E+10	-1.00E+10	-1.00E+10	-1.00E+10	-1.00E+10	-1.00E+10	-1.00E+10	-1.00E+10	-1.00E+10	-1.00E+10	-1.00E+10	-1.00E+10	-1.00E+10	-1.00E+10	-1.00E+10	-1.00E+10	-1.00E+10	-1.00E+10
							247.2	-1.00E+10	273.54	1.118	17.012	12.658	0.003	-0.008	-1.00E+10	-1.00E+10	-1.00E+10	-1.00E+10	-1.00E+10	-1.00E+10	-1.00E+10	-1.00E+10	-1.00E+10	-1.00E+10	-1.00E+10	-1.00E+10
							271.7	-1.00E+10	276.71	0.972	12.566	12.165	0.004	-0.001	-1.00E+10	-1.00E+10	-1.00E+10	-1.00E+10	-1.00E+10	-1.00E+10	-1.00E+10	-1.00E+10	-1.00E+10	-1.00E+10	-1.00E+10	-1.00E+10
							271.8	-1.00E+10	-1.00E+10	-1.00E+10	-1.00E+10	-1.00E+10	-1.00E+10	-1.00E+10	-1.00E+10	-1.00E+10	-1.00E+10	-1.00E+10	-1.00E+10	-1.00E+10	-1.00E+10	-1.00E+10	-1.00E+10	-1.00E+10	-1.00E+10	-1.00E+10
							297.4	-1.00E+10	-1.00E+10	-1.00E+10	-1.00E+10	-1.00E+10	-1.00E+10	-1.00E+10	-1.00E+10	-1.00E+10	-1.00E+10	-1.00E+10	-1.00E+10	-1.00E+10	-1.00E+10	-1.00E+10	-1.00E+10	-1.00E+10	-1.00E+10	-1.00E+10
							297.4	34.5885	280.73	0.887	10.224	12.145	0.002	-0.001	-1.00E+10	-1.00E+10	-1.00E+10	-1.00E+10	-1.00E+10	-1.00E+10	-1.00E+10	-1.00E+10	-1.00E+10	-1.00E+10	-1.00E+10	-1.00E+10
							395.4	34.8074	290.98	0.835	7.298	12.534	0.003	0.002	-1.00E+10	-1.00E+10	-1.00E+10	-1.00E+10	-1.00E+10	-1.00E+10	-1.00E+10	-1.00E+10	-1.00E+10	-1.00E+10	-1.00E+10	-1.00E+10
							395.5	-1.00E+10	-1.00E+10	-1.00E+10	-1.00E+10	-1.00E+10	-1.00E+10	-1.00E+10	-1.00E+10	-1.00E+10	-1.00E+10	-1.00E+10	-1.00E+10	-1.00E+10	-1.00E+10	-1.00E+10	-1.00E+10	-1.00E+10	-1.00E+10	-1.00E+10
MR10-05	083_1	B	2010-09-27T07:20	201.916	75.865	550	0	25.6247	376.93	0.554	2.782	0.091	0.001	0.064	-1.00E+10	-1.00E+10	-1.00E+10	-1.00E+10	-1.00E+10	0.13	-1.00E+10	-1.00E+10	-1.00E+10	-1.00E+10	-1.00E+10	-1.00E+10
							4.9	-1.00E+10	-1.00E+10	-1.00E+10	-1.00E+10	-1.00E+10	-1.00E+10	-1.00E+10	-1.00E+10	-1.00E+10	-1.00E+10	-1.00E+10	-1.00E+10	-1.00E+10	-1.00E+10	-1.00E+10	-1.00E+10	-1.00E+10	-1.00E+10	-1.00E+10
							5.1	25.6232	376.87	0.555	2.74	0.055	0	0.022	-1.00E+10	-1.00E+10	-1.00E+10	-1.00E+10	-1.00E+10	0.13	-1.00E+10	-1.00E+10	-1.00E+10	-1.00E+10	-1.00E+10	-1.00E+10
							10	-1.00E+10	-1.00E+10	-1.00E+10	-1.00E+10	-1.00E+10	-1.00E+10	-1.00E+10	-1.00E+10	-1.00E+10	-1.00E+10	-1.00E+10	-1.00E+10	-1.00E+10	-1.00E+10	-1.00E+10	-1.00E+10	-1.00E+10	-1.00E+10	-1.00E+10
							10.1	25.624	376.95	0.565	2.669	0.039	0	-0.028	-1.00E+10	-1.00E+10	-1.00E+10	-1.00E+10	-1.00E+10	0.13	-1.00E+10	-1.00E+10	-1.00E+10	-1.00E+10	-1.00E+10	-1.00E+10
							20.1	26.6413	383.58	0.593	2.764	0.037	0.001	-0.005	-1.00E+10	-1.00E+10	-1.00E+10	-1.00E+10	-1.00E+10	0.13	-1.00E+10	-1.00E+10	-1.00E+10	-1.00E+10	-1.00E+10	-1.00E+10
							20.1	-1.00E+10	-1.00E+10	-1.00E+10	-1.00E+10	-1.00E+10	-1.00E+10	-1.00E+10	-1.00E+10	-1.00E+10	-1.00E+10	-1.00E+10	-1.00E+10	-1.00E+10	-1.00E+10	-1.00E+10	-1.00E+10	-1.00E+10	-1.00E+10	-1.00E+10
							35	-1.00E+10	-1.00E+10	-1.00E+10	-1.00E+10	-1.00E+10	-1.00E+10	-1.00E+10	-1.00E+10	-1.00E+10	-1.00E+10	-1.00E+10	-1.00E+10	-1.00E+10	-1.00E+10	-1.00E+10	-1.00E+10	-1.00E+10	-1.00E+10	-1.00E+10
							35.1	30.4256	388.35	0.753	3.623	0.057	0.029	0	-1.00E+10	-1.00E+10	-1.00E+10	-1.00E+10	-1.00E+10	0.17	-1.00E+10	-1.00E+10	-1.00E+10	-1.00E+10	-1.00E+10	-1.00E+10
							44.5	-1.00E+10	-1.00E+10	-1.00E+10	-1.00E+10	-1.00E+10	-1.00E+10	-1.00E+10	-1.00E+10	-1.00E+10	-1.00E+10	-1.00E+10	-1.00E+10	-1.00E+10	-1.00E+10	-1.00E+10	-1.00E+10	-1.00E+10	-1.00E+10	-1.00E+10
							44.7	-1.00E+10	381.84	0.79	4.357	0.11	0.076	-0.006	-1.00E+10	-1.00E+10	-1.00E+10	-1.00E+10	-1.00E+10	0.3	-1.00E+10	-1.00E+10	-1.00E+10	-1.00E+10	-1.00E+10	-1.00E+10
							49.9	-1.00E+10	-1.00E+10	-1.00E+10	-1.00E+10	-1.00E+10	-1.00E+10	-1.00E+10	-1.00E+10	-1.00E+10	-1.00E+10	-1.00E+10	-1.00E+10	-1.00E+10	-1.00E+10	-1.00E+10	-1.00E+10	-1.00E+10	-1.00E+10	-1.00E+10
							50	31.0446	371.66	0.885	5.907	1.3	0.125	-0.009	-1.00E+10	-1.00E+10	-1.00E+10	-1.00E+10	-1.00E+10	0.31	-1.00E+10	-1.00E+10	-1.00E+10	-1.00E+10	-1.00E+10	-1.00E+10
							74.9	-1.00E+10	329.59	1.342	14.734	7.491	0.011	-0.025	-1.00E+10	-1.00E+10	-1.00E+10	-1.00E+10	-1.00E+10	0.05	-1.00E+10	-1.00E+10	-1.00E+10	-1.00E+10	-1.00E+10	-1.00E+10
							98.8	-1.00E+10	-1.00E+10	-1.00E+10	-1.00E+10	-1.00E+10	-1.00E+10	-1.00E+10	-1.00E+10	-1.00E+10	-1.00E+10	-1.00E+10	-1.00E+10	-1.00E+10	-1.00E+10	-1.00E+10	-1.00E+10	-1.00E+10	-1.00E+10	-1.00E+10
							99.1	32.2786	310.11	1.612	22.105	11.017	0.005	-0.012	-1.00E+10	-1.00E+10	-1.00E+10	-1.00E+10	-1.00E+10	0.02	-1.00E+10	-1.00E+10	-1.00E+10	-1.00E+10	-1.00E+10	-1.00E+10
							123.9	-1.00E+10	295.54	1.74	26.729	13.103	0.002	-0.01	-1.00E+10	-1.00E+10	-1.00E+10	-1.00E+10	-1.00E+10	-1.00E+10	-1.00E+10	-1.00E+10	-1.00E+10	-1.00E+10	-1.00E+10	-1.00E+10
							124	-1.00E+10	-1.00E+10	-1.00E+10	-1.00E+10	-1.00E+10	-1.00E+10	-1.00E+10	-1.00E+10	-1.00E+10	-1.00E+10	-1.00E+10	-1.00E+10	-1.00E+10	-1.00E+10	-1.00E+10	-1.00E+10	-1.00E+10	-1.00E+10	-1.00E+10
							148.8	-1.00E+10	-1.00E+10	-1.00E+10	-1.00E+10	-1.00E+10	-1.00E+10	-1.00E+10	-1.00E+10	-1.00E+10	-1.00E+10	-1.00E+10	-1.00E+10	-1.00E+10	-1.00E+10	-1.00E+10	-1.00E+10	-1.00E+10	-1.00E+10	-1.00E+10
							148.8	-1.00E+10	285.63	1.817	30.76	14.598	0.004	0.078	-1.00E+10	-1.00E+10	-1.00E+10	-1.00E+10	-1.00E+10	0.01	-1.00E+10	-1.00E+10	-1.00E+10	-1.00E+10	-1.00E+10	-1.00E+10
							173.2	-1.00E+10	-1.00E+10	-1.00E+10	-1.00E+10	-1.00E+10	-1.00E+10	-1.00E+10	-1.00E+10	-1.00E+10	-1.00E+10	-1.00E+10	-1.00E+10	-1.00E+10	-1.00E+10	-1.00E+10	-1.00E+10	-1.00E+10	-1.00E+10	-1.00E+10
							173.5	-1.00E+10	283.5	1.82	33.147	15.274	0.007	0.009	-1.00E+10	-1.00E+10	-1.00E+10	-1.00E+10	-1.00E+10	-1.00E+10	-1.00E+10	-1.00E+10	-1.00E+10	-1.00E+10	-1.00E+10	-1.00E+10
							197	-1.00E+10	-1.00E+10	-1.00E+10	-1.00E+10	-1.00E+10	-1.00E+10	-1.00E+10	-1.00E+10	-1.00E+10	-1.00E+10	-1.00E+10	-1.00E+10	-1.00E+10	-1.00E+10	-1.00E+10	-1.00E+10	-1.00E+10	-1.00E+10	-1.00E+10
							197.1	-1.00E+10	283.76	1.757	32.48	15.227	0.003	0.004	-1.00E+10	-1.00E+10	-1.00E+10	-1.00E+10	-1.00E+10	0.01	-1.00E+10	-1.00E+10	-1.00E+10	-1.00E+10	-1.00E+10	-1.00E+10
							221.8	-1.00E+10	-1.00E+10	-1.00E+10	-1.00E+10	-1.00E+10	-1.00E+10	-1.00E+10	-1.00E+10	-1.00E+10	-1.00E+10	-1.00E+10	-1.00E+10	-1.00E+10	-1.00E+10	-1.00E+10	-1.00E+10	-1.00E+10	-1.00E+10	-1.00E+10
							222.2	-1.00E+10	275.8	1.531	26.871	14.517	0.001	0.008	-1.00E+10	-1.00E+10	-1.00E+10	-1.00E+10	-1.00E+10	-1.00E+10	-1.00E+10	-1.00E+10	-1.00E+10	-1.00E+10	-1.00E+10	-1.00E+10
							246.8	-1.00E+10	271.23	1.182	18.063	13.096	0	0.005	-1.00E+10	-1.00E+10	-1.00E+10	-1.00E+10	-1.00E+10	-1.00E+10	-1.00E+10	-1.00E+10	-1.00E+10	-1.00E+10	-1.00E+10	-1.00E+10
							247	-1.00E+10	-1.00E+10	-1.00E+10	-1.00E+10	-1.00E+10	-1.00E+10	-1.00E+10	-1.00E+10	-1.00E+10	-1.00E+10	-1.00E+10	-1.00E+10	-1.00E+10	-1.00E+10	-1.00E+10	-1.00E+10	-1.00E+10	-1.00E+10	-1.00E+10
							271.7	-1.00E+10	-1.00E+10	-1.00E+10	-1.00E+10	-1.00E+10	-1.00E+10	-1.00E+10	-1.00E+10	-1.00E+10	-1.00E+10	-1.00E+10	-1.00E+10	-1.00E+10	-1.00E+10	-1.00E+10	-1.00E+10	-1.00E+10	-1.00E+10	-1.00E+10
							272.5	-1.00E+10	275.15	1.016	13.146	12.653	0.003	0.004	-1.00E+10	-1.00E+10	-1.00E+10	-1.00E+10	-1.00E+10	-1.00E+10	-1.00E+10	-1.00E+10	-1.00E+10	-1.00E+10	-1.00E+10	-1.00E+10
							296.3	-1.00E+10	-1.00E+10	-1.00E+10	-1.00E+10	-1.00E+10	-1.00E+10	-1.00E+10	-1.00E+10	-1.00E+10	-1.00E+10	-1.00E+10	-1.00E+10	-1.00E+10	-1.00E+10	-1.00E+10	-1.00E+10	-1.00E+10	-1.00E+10	-1.00E+10
							296.4	34.5892	277.16	0.958	11.278	12.75	0.003	0.003	-1.00E+10	-1.00E+10	-1.00E+10	-1.00E+10	-1.00E+10	-1.00E+10	-1.00E+10	-1.00E+10	-1.00E+10	-1.00E+10	-1.00E+10	-1.00E+10
							394.9	-1.00E+10	-1.00E+10	-1.00E+10	-1.00E+10	-1.00E+10	-1.00E+10	-1.00E+10	-1.00E+10	-1.00E+10	-1.00E+10	-1.00E+10	-1.00E+10	-1.00E+10	-1.00E+10	-1.00E+10	-1.00E+10	-1.00E+10	-1.00E+10	-1.00E+10
							395.1	34.8093	288.96	0.887	7.757	12.735	0.001	0.008	-1.00E+10	-1.00E+10	-1.00E+10	-1.00E+10	-1.00E+10	-1.00E+10	-1.00E+10	-1.00E+10	-1.00E+10	-1.00E+10	-1.00E+10	-1.00E+10
MR10-05	114_1	B	2010-10-01T06:28	202.527	73.333	2991	0	-1.00E+10	-1.00E+10	-1.00E+10	-1.00E+10	-1.00E+10	-1.00E+10	-1.00E+10	-1.00E+10	-1.00E+10	-1.00E+10	-1.00E+10	-1.00E+10	-1.00E+10	-1.00E+10	-1.00E+10	-1.00E+10	-1.00E+10	-1.00E+10	-1.00E+10
							263.7	-1.00E+10	-1.00E+10	-1.00E+10	-1.00E+10	-1.00E+10	-1.00E+10	-1.00E+10	-1.00E+10	-1.00E+10	-1.00E+10	-1.00E+10	-1.00E+10	-1.00E+10	-1.00E+10	-1.00E+10	-1.00E+10	-1.00E+10	-1.00E+10	-1.00E+10
							263.9	-1.00E+10	-1.00E+10	-1.00E+10	-1.00E+10	-1.00E+10	-1.00E+10	-1.00E+10	-1.00E+10	-1.00E+10	-1.00E+10	-1.00E+10	-1.00E+10	-1.00E+10	-1.00E+10	-1.00E+10	-1.00E+10	-1.00E+10	-1.00E+10	-1.00E+10
							263.9	-1.00E+10	-1.00E+10	-1.00E+10	-1.00E+10	-1.00E+10	-1.00E+10	-1.00E+10	-1.00E+10	-1.00E+10	-1.00E+10	-1.00E+10	-1.00E+10	-1.00E+10	-1.00E+10	-1.00E+10	-1.00E+10	-1.00E+10	-1.00E+10	-1.00E+10
							263.9	-1.00E+10	-1.00E+10	-1.00E+10	-1.00E+10	-1.00E+10	-1.00E+10	-1.00E+10	-1.00E+10	-1.00E+10	-1.00E+10	-1.00E+10	-1.00E+10	-1.00E+10	-1.00E+10	-1.00E+10	-1.00E+10	-1.00E+10	-1.00E+10	-1.00E+10
							264	-1.00E+10	-1.00E+10	-1.00E+10	-1.00E+10	-1.00E+10	-1.00E+10	-1.00E+10	-1.00E+10	-1.00E+10	-1.00E+10	-1.00E+10	-1.00E+10	-1.00E+10	-1.00E+10	-1.00E+10	-1.00E+10	-1.00E+10	-1.00E+10	-1.00E+10
							264.1	-1.00E+10	-1.00E+10	-1.00E+10	-1.00E+10	-1.00E+10	-1.00E+10	-1.00E+10	-1.00E+10	-1.00E+10	-1.00E+10	-1.00E+10	-1.00E+10	-1.00E+10	-1.00E+10	-1.00E+10	-1.00E+10	-1.00E+10	-1.00E+10	-1.00E+10
							264.1	-1.00E+10	-1.00E+10	-1.00E+10	-1.00E+10	-1.00E+10	-1.00E+10	-1.00E+10	-1.00E+10	-1.00E+10	-1.00E+10	-1.00E+10	-1.00E+10	-1.00E+10	-1.00E+10	-1.00E+10	-1.00E+10	-1.00E+10	-1.00E+10	-1.00E+10
							264.1	-1.00E+10	-1.00E+10	-1.00E+10	-1.00E+10	-1.00E+10	-1.00E+10	-1.00E+10	-1.00E+10	-1.00E+10	-1.00E+10	-1.00E+10	-1.00E+10	-1.00E+10	-1.00E+10	-1.00E+10	-1.00E+10	-1.00E+10	-1.00E+10	-1.00E+10
							264.1	-1.00E+10	-1.00E+10	-1.00E+10	-1.00E+10	-1.00E+10	-1.00E+10	-1.00E+10	-1.00E+10	-1.00E+10	-1.00E+10	-1.00E+10	-1.00E+10	-1.00E+10	-1.00E+10	-1.00E+10	-1.00E+10	-1.00E+10	-1.00E+10	-1.00E+10
							264.1	-1.00E+10	-1.00E+10	-1.00E+10	-1.00E+10	-1.00E+10	-1.00E+10	-1.00E+10	-1.00E+10	-1.00E+10	-1.00E+10	-1.00E+10	-1.00E+10	-1.00E+10	-1.00E+10	-1.00E+10	-1.00E+10	-1.00E+10	-1.00E+10	-1.00E+10
							264.1	-1.00E+10	-1.00E+10	-1.00E+10	-1.00E+10	-1.00E+10	-1.00E+10	-1.00E+10	-1.00E+10	-1.00E+10	-1.00E+10	-1.00E+10	-1.00E+10	-1.00E+10	-1.00E+10	-1.00E+10	-1.00E+10	-1.00E+10	-1.00E+10	-1.00E+10
							264.1	-1.00E+10	-1.00E+10	-1.00E+10	-1.00E+10	-1.00E+10	-1.00E+10	-1.00E+10	-1.00E+10	-1.00E+10	-1.00E+10	-1.00E+10	-1.00E+10	-1.00E+10	-1.00E+10	-1.00E+10	-1.00E+10	-1.00E+10	-1.00E+10	-1.00E+10
							264.1	-1.00E+10	-1.00E+10	-1.00E+10	-1.00E+10	-1.00E+10	-1.00E+10	-1.00E+10	-1.00E+10	-1.00E+10	-1.00E+10	-1.00E+10	-1.00E+10	-1.00E+10	-1.00E+10	-1.00E+10	-1.00E+10	-1.00E+10	-1.00E+10	-1.00E+10
							264.2	-1.00E+10	-1.00E+10	-1.00E+10	-1.00E+10	-1.00E+10	-1.00E+10	-1.00E+10	-1.00E+10	-1.00E+10	-1.00E+10	-1.00E+10	-1.00E+10	-1.00E+10	-1.00E+10	-1.00E+10	-1.00E+10	-1.00E+10	-1.00E+10	-1.00E+10
							264.2	-1.00E+10	-1.00E+10	-1.00E+10	-1.00E+10	-1.00E+10	-1.00E+10	-1.00E+10	-1.00E+10	-1.00E+10	-1.00E+10	-1.00E+10	-1.00E+10	-1.00E+10	-1.00E+10	-1.00E+10	-1.00E+10	-1.00E+10	-1.00E+10	-1.00E+10
							264.2	-1.00E+10	-1.00E+10	-1.00E+10	-1.00E+10	-1.00E+10	-1.00E+10	-1.00E+10	-1.00E+10	-1.00E+10	-1.00E+10	-1.00E+10	-1.00E+10	-1.00E+10	-1.00E+10	-1.00E+10	-1.00E+10	-1.00E+10	-1.00E+10	-1.00E+10
							264.4	-1.00E+10	-1.00E+10	-1.00E+10	-1.00E+10	-1.00E+10	-1.00E+10	-1.00E+10	-1.00E+10	-1.00E+10	-1.00E+10	-1.00E+10	-1.00E+10	-1.00E+10	-1.00E+10	-1.00E+10	-1.00E+10	-1.00E+10	-1.00E+10	-1.00E+10
							264.4	-1.00E+10	-1.00E+10	-1.00E+10	-1.00E+10	-1.00E+10	-1.00E+10	-1.00E+10	-1.00E+10	-1.00E+10	-1.00E+10	-1.00E+10	-1.00E+10	-1.00E+10	-1.00E+10	-1.00E+10	-1.00E+10	-1.00E+10	-1.00E+10	-1.00E+10
MR10-05	120_1	B	2010-10-02T07:48	201.004	74.8	1152	0	-1.00E+10	-1.00E+10	-1.00E+10	-1.00E+10	-1.00E+10	-1.00E+10	-1.00E+10	-1.00E+10	-1.00E+10	-1.00E+10	-1.00E+10	-1.00E+10	-1.00E+10	-1.00E+10	-1.00E+10	-1.00E+10	-1.00E+10	-1.00E+10	-1.00E+10
							188.7	-1.00E+10	-1.00E+10	-1.00E+10	-1.00E+10	-1.00E+10	-1.00E+10	-1.00E+10	-1.00E+10	-1.00E+10	-1.00E+10	-1.00E+10	-1.00E+10	-1.00E+10	-1.00E+10	-1.00E+10	-1.00E+10	-1.00E+10	-1.00E+10	-1.00E+10
							188.8	-1.00E+10	-1.00E+10	-1.00E+10	-1.00E+10	-1.00E+10	-1.00E+10	-1.00E+10	-1.00E+10	-1.00E+10	-1.00E+10	-1.00E+10	-1.00E+10	-1.00E+10	-1.00E+10	-1.00E+10	-1.00E+10	-1.00E+10	-1.00E+10	-1.00E+10
							188.8	-1.00E+10	-1.00E+10	-1.00E+10	-1.00E+10	-1.00E+10	-1.00E+10	-1.00E+10	-1.00E+10	-1.00E+10	-1.00E+10	-1.00E+10	-1.00E+10	-1.00E+10	-1.00E+10	-1.00E+10	-1.00E+10	-1.00E+10	-1.00E+10	-1.00E+10
							188.8	-1.00E+10	-1.00E+10	-1.00E+10	-1.00E+10	-1.00E+10	-1.00E+10	-1.00E+10	-1.00E+10	-1.00E+10	-1.00E+10	-1.00E+10	-1.00E+10	-1.00E+10	-1.00E+10	-1.00E+10	-1.00E+10	-1.00E+10	-1.00E+10	-1.00E+10
							188.8	-1.00E+10	-1.00E+10	-1.00E+10	-1.00E+10	-1.00E+10	-1.00E+10	-1.00E+10	-1.00E+10	-1.00E+10	-1.00E+10	-1.00E+10	-1.00E+10	-1.00E+10	-1.00E+10	-1.00E+10	-1.00E+10	-1.00E+10	-1.00E+10	-1.00E+10
							188.8	-1.00E+10	-1.00E+10	-1.00E+10	-1.00E+10	-1.00E+10	-1.00E+10	-1.00E+10	-1.00E+10	-1.00E+10	-1.00E+10	-1.00E+10	-1.00E+10	-1.00E+10	-1.00E+10	-1.00E+10	-1.00E+10	-1.00E+10	-1.00E+10	-1.00E+10
							188.9	-1.00E+10	-1.00E+10	-1.00E+10	-1.00E+10	-1.00E+10	-1.00E+10	-1.00E+10	-1.00E+10	-1.00E+10	-1.00E+10	-1.00E+10	-1.00E+10	-1.00E+10	-1.00E+10	-1.00E+10	-1.00E+10	-1.00E+10	-1.00E+10	-1.00E+10
							188.9	-1.00E+10	-1.00E+10	-1.00E+10	-1.00E+10	-1.00E+10	-1.00E+10	-1.00E+10	-1.00E+10	-1.00E+10	-1.00E+10	-1.00E+10	-1.00E+10	-1.00E+10	-1.00E+10	-1.00E+10	-1.00E+10	-1.00E+10	-1.00E+10	-1.00E+10
							188.9	-1.00E+10	-1.00E+10	-1.00E+10	-1.00E+10	-1.00E+10	-1.00E+10	-1.00E+10	-1.00E+10	-1.00E+10	-1.00E+10	-1.00E+10	-1.00E+10	-1.00E+10	-1.00E+10	-1.00E+10	-1.00E+10	-1.00E+10	-1.00E+10	-1.00E+10
							188.9	-1.00E+10	-1.00E+10	-1.00E+10	-1.00E+10	-1.00E+10	-1.00E+10	-1.00E+10	-1.00E+10	-1.00E+10	-1.00E+10	-1.00E+10	-1.00E+10	-1.00E+10	-1.00E+10	-1.00E+10	-1.00E+10	-1.00E+10	-1.00E+10	-1.00E+10
							188.9	-1.00E+10	-1.00E+10	-1.00E+10	-1.00E+10	-1.00E+10	-1.00E+10	-1.00E+10	-1.00E+10	-1.00E+10	-1.00E+10	-1.00E+10	-1.00E+10	-1.00E+10	-1.00E+10	-1.00E+10	-1.00E+10	-1.00E+10	-1.00E+10	-1.00E+10
							188.9	-1.00E+10	-1.00E+10	-1.00E+10	-1.00E+10	-1.00E+10	-1.00E+10	-1.00E+10	-1.00E+10	-1.00E+10	-1.00E+10	-1.00E+10	-1.00E+10	-1.00E+10	-1.00E+10	-1.00E+10	-1.00E+10	-1.00E+10	-1.00E+10	-1.00E+10
							188.9	-1.00E+10	-1.00E+10	-1.00E+10	-1.00E+10	-1.00E+10	-1.00E+10	-1.00E+10	-1.00E+10	-1.00E+10	-1.00E+10	-1.00E+10	-1.00E+10	-1.00E+10	-1.00E+10	-1.00E+10	-1.00E+10	-1.00E+10	-1.00E+10	-1.00E+10
							189	-1.00E+10	-1.00E+10	-1.00E+10	-1.00E+10	-1.00E+10	-1.00E+10	-1.00E+10	-1.00E+10	-1.00E+10	-1.00E+10	-1.00E+10	-1.00E+10	-1.00E+10	-1.00E+10	-1.00E+10	-1.00E+10	-1.00E+10	-1.00E+10	-1.00E+10
							189.1	-1.00E+10	-1.00E+10	-1.00E+10	-1.00E+10	-1.00E+10	-1.00E+10	-1.00E+10	-1.00E+10	-1.00E+10	-1.00E+10	-1.00E+10	-1.00E+10	-1.00E+10	-1.00E+10	-1.00E+10	-1.00E+10	-1.00E+10	-1.00E+10	-1.00E+10
							189.1	-1.00E+10	-1.00E+10	-1.00E+10	-1.00E+10	-1.00E+10	-1.00E+10	-1.00E+10	-1.00E+10	-1.00E+10	-1.00E+10	-1.00E+10	-1.00E+10	-1.00E+10	-1.00E+10	-1.00E+10	-1.00E+10	-1.00E+10	-1.00E+10	-1.00E+10
							189.2	-1.00E+10	-1.00E+10	-1.00E+10	-1.00E+10	-1.00E+10	-1.00E+10	-1.00E+10	-1.00E+10	-1.00E+10	-1.00E+10	-1.00E+10	-1.00E+10	-1.00E+10	-1.00E+10	-1.00E+10	-1.00E+10	-1.00E+10	-1.00E+10	-1.00E+10
							189.3	-1.00E+10	-1.00E+10	-1.00E+10	-1.00E+10	-1.00E+10	-1.00E+10	-1.00E+10	-1.00E+10	-1.00E+10	-1.00E+10	-1.00E+10	-1.00E+10	-1.00E+10	-1.00E+10	-1.00E+10	-1.00E+10	-1.00E+10	-1.00E+10	-1.00E+10
MR10-05	077_1	B	2010-09-25T18:35	202.987	76.615	1064	0	24.9618	378.8	0.529	2.485	0.168	0	0.111	1809.8	1746.9	-1.00E+10	-1.00E+10	-1.00E+10	0.12	-1.00E+10	-1.00E+10	-1.00E+10	-1.00E+10	-1.00E+10	-1.00E+10
							4.8	24.9619	378.44	0.531	2.455	0.055	-0.001	0.049	1809.4	1744.3	-1.00E+10	-1.00E+10	-1.00E+10	0.11	-1.00E+10	-1.00E+10	-1.00E+10	-1.00E+10	-1.00E+10	-1.00E+10
							4.9	-1.00E+10	-1.00E+10	-1.00E+10	-1.00E+10	-1.00E+10	-1.00E+10	-1.00E+10	-1.00E+10	-1.00E+10	-1.00E+10	-1.00E+10	-1.00E+10	-1.00E+10	-1.00E+10	-1.00E+10	-1.00E+10	-1.00E+10	-1.00E+10	-1.00E+10
							9.8	-1.00E+10	-1.00E+10	-1.00E+10	-1.00E+10	-1.00E+10	-1.00E+10	-1.00E+10	-1.00E+10	-1.00E+10	-1.00E+10	-1.00E+10	-1.00E+10	-1.00E+10	-1.00E+10	-1.00E+10	-1.00E+10	-1.00E+10	-1.00E+10	-1.00E+10
							10	24.9622	378.47	0.523	2.555	0.061	-0.001	0.025	1810	1746.1	-1.00E+10	-1.00E+10	-1.00E+10	0.11	-1.00E+10	-1.00E+10	-1.00E+10	-1.00E+10	-1.00E+10	-1.00E+10
							19.6	-1.00E+10	-1.00E+10	-1.00E+10	-1.00E+10	-1.00E+10	-1.00E+10	-1.00E+10	-1.00E+10	-1.00E+10	-1.00E+10	-1.00E+10	-1.00E+10	-1.00E+10	-1.00E+10	-1.00E+10	-1.00E+10	-1.00E+10	-1.00E+10	-1.00E+10
							19.6	25.1213	380.73	0.526	2.477	0.049	-0.002	0	1822.3	1756.7	-1.00E+10	-1.00E+10	-1.00E+10	0.11	-1.00E+10	-1.00E+10	-1.00E+10	-1.00E+10	-1.00E+10	-1.00E+10
							35.2	27.3852	398.4	0.6	2.526	0.047	0.003	0.008	1977	1891	-1.00E+10	-1.00E+10	-1.00E+10	0.12	-1.00E+10	-1.00E+10	-1.00E+10	-1.00E+10	-1.00E+10	-1.00E+10
							35.3	-1.00E+10	-1.00E+10	-1.00E+10	-1.00E+10	-1.00E+10	-1.00E+10	-1.00E+10	-1.00E+10	-1.00E+10	-1.00E+10	-1.00E+10	-1.00E+10	-1.00E+10	-1.00E+10	-1.00E+10	-1.00E+10	-1.00E+10	-1.00E+10	-1.00E+10
							49.1	29.6144	385.19	0.68	2.75	0.033	0.021	-0.011	2103.1	1983.2	-1.00E+10	-1.00E+10	-1.00E+10	0.18	-1.00E+10	-1.00E+10	-1.00E+10	-1.00E+10	-1.00E+10	-1.00E+10
							49.5	-1.00E+10	-1.00E+10	-1.00E+10	-1.00E+10	-1.00E+10	-1.00E+10	-1.00E+10	-1.00E+10	-1.00E+10	-1.00E+10	-1.00E+10	-1.00E+10	-1.00E+10	-1.00E+10	-1.00E+10	-1.00E+10	-1.00E+10	-1.00E+10	-1.00E+10
							60.8	-1.00E+10	-1.00E+10	-1.00E+10	-1.00E+10	-1.00E+10	-1.00E+10	-1.00E+10	-1.00E+10	-1.00E+10	-1.00E+10	-1.00E+10	-1.00E+10	-1.00E+10	-1.00E+10	-1.00E+10	-1.00E+10	-1.00E+10	-1.00E+10	-1.00E+10
							61.2	-1.00E+10	378.75	0.718	3.592	0.032	0.067	0.013	-1.00E+10	-1.00E+10	-1.00E+10	-1.00E+10	-1.00E+10	0.22	-1.00E+10	-1.00E+10	-1.00E+10	-1.00E+10	-1.00E+10	-1.00E+10
							74.2	-1.00E+10	361.95	0.918	6.153	2.221	0.014	0	2180.9	2054.5	-1.00E+10	-1.00E+10	-1.00E+10	0.16	-1.00E+10	-1.00E+10	-1.00E+10	-1.00E+10	-1.00E+10	-1.00E+10
							99.3	32.0468	322.13	1.434	17.193	8.826	0.008	-0.002	2215	2126.2	-1.00E+10	-1.00E+10	-1.00E+10	0.03	-1.00E+10	-1.00E+10	-1.00E+10	-1.00E+10	-1.00E+10	-1.00E+10
							123.5	-1.00E+10	304.16	1.668	23.779	11.93	0.008	-0.013	2234.3	2168	-1.00E+10	-1.00E+10	-1.00E+10	-1.00E+10	-1.00E+10	-1.00E+10	-1.00E+10	-1.00E+10	-1.00E+10	-1.00E+10
							148.2	-1.00E+10	290.4	1.78	28.338	13.896	0.006	0.004	2247.8	2196.4	-1.00E+10	-1.00E+10	-1.00E+10	0.01	-1.00E+10	-1.00E+10	-1.00E+10	-1.00E+10	-1.00E+10	-1.00E+10
							173.1	-1.00E+10	285.42	1.871	33.079	15.424	0.006	0.069	2259.6	2213.8	-1.00E+10	-1.00E+10	-1.00E+10	-1.00E+10	-1.00E+10	-1.00E+10	-1.00E+10	-1.00E+10	-1.00E+10	-1.00E+10
							196.8	-1.00E+10	287.01	1.856	35.347	16.025	0.005	0.008	2274.3	2224.9	-1.00E+10	-1.00E+10	-1.00E+10	0.01	-1.00E+10	-1.00E+10	-1.00E+10	-1.00E+10	-1.00E+10	-1.00E+10
							221.3	-1.00E+10	-1.00E+10	-1.00E+10	-1.00E+10	-1.00E+10	-1.00E+10	-1.00E+10	-1.00E+10	-1.00E+10	-1.00E+10	-1.00E+10	-1.00E+10	-1.00E+10	-1.00E+10	-1.00E+10	-1.00E+10	-1.00E+10	-1.00E+10	-1.00E+10
							221.6	-1.00E+10	287.32	1.703	30.875	14.916	0.005	0.007	2288.2	2229.7	-1.00E+10	-1.00E+10	-1.00E+10	-1.00E+10	-1.00E+10	-1.00E+10	-1.00E+10	-1.00E+10	-1.00E+10	-1.00E+10
							246.1	-1.00E+10	275.84	1.432	23.933	14.227	0.004	0.005	2286.6	2213.6	-1.00E+10	-1.00E+10	-1.00E+10	-1.00E+10	-1.00E+10	-1.00E+10	-1.00E+10	-1.00E+10	-1.00E+10	-1.00E+10
							246.5	-1.00E+10	-1.00E+10	-1.00E+10	-1.00E+10	-1.00E+10	-1.00E+10	-1.00E+10	-1.00E+10	-1.00E+10	-1.00E+10	-1.00E+10	-1.00E+10	-1.00E+10	-1.00E+10	-1.00E+10	-1.00E+10	-1.00E+10	-1.00E+10	-1.00E+10
							270.7	-1.00E+10	-1.00E+10	-1.00E+10	-1.00E+10	-1.00E+10	-1.00E+10	-1.00E+10	-1.00E+10	-1.00E+10	-1.00E+10	-1.00E+10	-1.00E+10	-1.00E+10	-1.00E+10	-1.00E+10	-1.00E+10	-1.00E+10	-1.00E+10	-1.00E+10
							270.9	-1.00E+10	272.05	1.13	15.968	12.999	0.004	0.034	2282.7	2188.2	-1.00E+10	-1.00E+10	-1.00E+10	-1.00E+10	-1.00E+10	-1.00E+10	-1.00E+10	-1.00E+10	-1.00E+10	-1.00E+10
							296.5	-1.00E+10	-1.00E+10	-1.00E+10	-1.00E+10	-1.00E+10	-1.00E+10	-1.00E+10	-1.00E+10	-1.00E+10	-1.00E+10	-1.00E+10	-1.00E+10	-1.00E+10	-1.00E+10	-1.00E+10	-1.00E+10	-1.00E+10	-1.00E+10	-1.00E+10
							296.5	34.5394	274.48	0.967	11.76	12.555	0.003	0.015	2284.5	2175	-1.00E+10	-1.00E+10	-1.00E+10	-1.00E+10	-1.00E+10	-1.00E+10	-1.00E+10	-1.00E+10	-1.00E+10	-1.00E+10
							396.1	34.7898	288.73	0.873	7.397	12.616	0.002	0.025	-1.00E+10	-1.00E+10	-1.00E+10	-1.00E+10	-1.00E+10	-1.00E+10	-1.00E+10	-1.00E+10	-1.00E+10	-1.00E+10	-1.00E+10	-1.00E+10
							396.5	-1.00E+10	-1.00E+10	-1.00E+10	-1.00E+10	-1.00E+10	-1.00E+10	-1.00E+10	-1.00E+10	-1.00E+10	-1.00E+10	-1.00E+10	-1.00E+10	-1.00E+10	-1.00E+10	-1.00E+10	-1.00E+10	-1.00E+10	-1.00E+10	-1.00E+10
MR10-05	079_1	B	2010-09-26T15:21	204.72	75.512	3854	0	25.1194	371.79	0.547	2.822	0.305	0.006	0.096	1825.6	1760.1	-1.00E+10	-1.00E+10	-1.00E+10	-1.00E+10	-1.00E+10	-1.00E+10	-1.00E+10	-1.00E+10	-1.00E+10	-1.00E+10
							4.7	25.1308	371.05	0.539	2.885	0.031	0.005	0.032	1828	1761.5	-1.00E+10	-1.00E+10	-1.00E+10	-1.00E+10	-1.00E+10	-1.00E+10	-1.00E+10	-1.00E+10	-1.00E+10	-1.00E+10
							4.8	-1.00E+10	-1.00E+10	-1.00E+10	-1.00E+10	-1.00E+10	-1.00E+10	-1.00E+10	-1.00E+10	-1.00E+10	-1.00E+10	-1.00E+10	-1.00E+10	-1.00E+10	-1.00E+10	-1.00E+10	-1.00E+10	-1.00E+10	-1.00E+10	-1.00E+10
							10	25.1418	370.42	0.537	2.722	0.026	0.006	0.029	1828.6	1760.7	-1.00E+10	-1.00E+10	-1.00E+10	-1.00E+10	-1.00E+10	-1.00E+10	-1.00E+10	-1.00E+10	-1.00E+10	-1.00E+10
							10.2	-1.00E+10	-1.00E+10	-1.00E+10	-1.00E+10	-1.00E+10	-1.00E+10	-1.00E+10	-1.00E+10	-1.00E+10	-1.00E+10	-1.00E+10	-1.00E+10	-1.00E+10	-1.00E+10	-1.00E+10	-1.00E+10	-1.00E+10	-1.00E+10	-1.00E+10
							19.7	26.6677	384.34	0.58	2.792	0.038	0.005	0.018	1925.3	1843.1	-1.00E+10	-1.00E+10	-1.00E+10	-1.00E+10	-1.00E+10	-1.00E+10	-1.00E+10	-1.00E+10	-1.00E+10	-1.00E+10
							34.7	29.3972	398.53	0.706	3.097	0.047	0.008	0.062	2092.2	1975.4	-1.00E+10	-1.00E+10	-1.00E+10	-1.00E+10	-1.00E+10	-1.00E+10	-1.00E+10	-1.00E+10	-1.00E+10	-1.00E+10
							47.3	-1.00E+10	-1.00E+10	-1.00E+10	-1.00E+10	-1.00E+10	-1.00E+10	-1.00E+10	-1.00E+10	-1.00E+10	-1.00E+10	-1.00E+10	-1.00E+10	-1.00E+10	-1.00E+10	-1.00E+10	-1.00E+10	-1.00E+10	-1.00E+10	-1.00E+10
							47.3	-1.00E+10	394.01	0.758	3.492	0.069	0.01	0.023	-1.00E+10	-1.00E+10	-1.00E+10	-1.00E+10	-1.00E+10	-1.00E+10	-1.00E+10	-1.00E+10	-1.00E+10	-1.00E+10	-1.00E+10	-1.00E+10
							49.5	30.4561	391.88	0.77	3.653	0.043	0.026	0.025	2150.4	2022	-1.00E+10	-1.00E+10	-1.00E+10	-1.00E+10	-1.00E+10	-1.00E+10	-1.00E+10	-1.00E+10	-1.00E+10	-1.00E+10
							74.3	-1.00E+10	350.19	1.083	9.285	4.129	0.067	0.012	2201.2	2083.5	-1.00E+10	-1.00E+10	-1.00E+10	-1.00E+10	-1.00E+10	-1.00E+10	-1.00E+10	-1.00E+10	-1.00E+10	-1.00E+10
							99.4	32.1242	319.66	1.47	18.262	9.126	0.019	0.044	2220.4	2132.6	-1.00E+10	-1.00E+10	-1.00E+10	-1.00E+10	-1.00E+10	-1.00E+10	-1.00E+10	-1.00E+10	-1.00E+10	-1.00E+10
							123.8	-1.00E+10	312.71	1.568	23.083	11.028	0.014	0.026	2239.7	2170.8	-1.00E+10	-1.00E+10	-1.00E+10	-1.00E+10	-1.00E+10	-1.00E+10	-1.00E+10	-1.00E+10	-1.00E+10	-1.00E+10
							148.6	-1.00E+10	296.19	1.729	27.091	13.139	0.008	0.078	2245.9	2189.8	-1.00E+10	-1.00E+10	-1.00E+10	-1.00E+10	-1.00E+10	-1.00E+10	-1.00E+10	-1.00E+10	-1.00E+10	-1.00E+10
							173.6	-1.00E+10	285.89	1.829	31.603	14.83	0.009	0.06	2259	2210.3	-1.00E+10	-1.00E+10	-1.00E+10	-1.00E+10	-1.00E+10	-1.00E+10	-1.00E+10	-1.00E+10	-1.00E+10	-1.00E+10
							197.5	-1.00E+10	284.97	1.808	33.284	15.302	0.008	0.012	2268	2221.5	-1.00E+10	-1.00E+10	-1.00E+10	-1.00E+10	-1.00E+10	-1.00E+10	-1.00E+10	-1.00E+10	-1.00E+10	-1.00E+10
							222.2	-1.00E+10	279.71	1.587	28.035	14.399	0.009	0.016	2283.3	2223.8	-1.00E+10	-1.00E+10	-1.00E+10	-1.00E+10	-1.00E+10	-1.00E+10	-1.00E+10	-1.00E+10	-1.00E+10	-1.00E+10
							245.9	-1.00E+10	283.42	1.034	14.499	11.314	0.006	0.002	2276.4	2186.5	-1.00E+10	-1.00E+10	-1.00E+10	-1.00E+10	-1.00E+10	-1.00E+10	-1.00E+10	-1.00E+10	-1.00E+10	-1.00E+10
							272.4	-1.00E+10	292.26	0.805	8.174	9.9	0.005	-0.003	2277.3	2172.6	-1.00E+10	-1.00E+10	-1.00E+10	-1.00E+10	-1.00E+10	-1.00E+10	-1.00E+10	-1.00E+10	-1.00E+10	-1.00E+10
							295.7	34.2728	290.45	0.799	7.829	9.955	0.008	0.009	2278.4	2173.8	-1.00E+10	-1.00E+10	-1.00E+10	-1.00E+10	-1.00E+10	-1.00E+10	-1.00E+10	-1.00E+10	-1.00E+10	-1.00E+10
							394.8	34.483	293.03	0.805	7.053	10.661	0.007	0.006	2283.8	2169.6	-1.00E+10	-1.00E+10	-1.00E+10	-1.00E+10	-1.00E+10	-1.00E+10	-1.00E+10	-1.00E+10	-1.00E+10	-1.00E+10
MR10-05	081_1	B	2010-09-26T21:35	203.716	75.663	1494	0	25.9294	369.3	0.571	2.721	0.046	-0.001	0.096	1875.1	1801.5	-1.00E+10	-1.00E+10	-1.00E+10	0.18	0.02	0.04	0.01	0.03	0.11	-1.00E+10
							5.8	-1.00E+10	-1.00E+10	-1.00E+10	-1.00E+10	-1.00E+10	-1.00E+10	-1.00E+10	-1.00E+10	-1.00E+10	-1.00E+10	-1.00E+10	-1.00E+10	-1.00E+10	-1.00E+10	-1.00E+10	-1.00E+10	-1.00E+10	-1.00E+10	-1.00E+10
							5.9	-1.00E+10	-1.00E+10	-1.00E+10	-1.00E+10	-1.00E+10	-1.00E+10	-1.00E+10	-1.00E+10	-1.00E+10	-1.00E+10	-1.00E+10	-1.00E+10	-1.00E+10	-1.00E+10	-1.00E+10	-1.00E+10	-1.00E+10	-1.00E+10	-1.00E+10
							6	25.9182	369.17	0.56	2.723	-0.002	-0.002	0.01	1874.3	1802.1	-1.00E+10	-1.00E+10	-1.00E+10	-1.00E+10	-1.00E+10	-1.00E+10	-1.00E+10	-1.00E+10	-1.00E+10	-1.00E+10
							6.1	-1.00E+10	369.27	0.551	2.725	0.072	-0.001	0.028	-1.00E+10	1800.3	-1.00E+10	-1.00E+10	-1.00E+10	0.19	0.02	0.05	0.01	0.04	0.09	-1.00E+10
							9.9	-1.00E+10	-1.00E+10	-1.00E+10	-1.00E+10	-1.00E+10	-1.00E+10	-1.00E+10	-1.00E+10	-1.00E+10	-1.00E+10	-1.00E+10	-1.00E+10	-1.00E+10	-1.00E+10	-1.00E+10	-1.00E+10	-1.00E+10	-1.00E+10	-1.00E+10
							10.1	25.9196	369.15	0.552	2.691	0.052	0	0.002	1874.3	1802.3	-1.00E+10	-1.00E+10	-1.00E+10	-1.00E+10	-1.00E+10	-1.00E+10	-1.00E+10	-1.00E+10	-1.00E+10	-1.00E+10
							14.6	-1.00E+10	-1.00E+10	-1.00E+10	-1.00E+10	-1.00E+10	-1.00E+10	-1.00E+10	-1.00E+10	-1.00E+10	-1.00E+10	-1.00E+10	-1.00E+10	-1.00E+10	-1.00E+10	-1.00E+10	-1.00E+10	-1.00E+10	-1.00E+10	-1.00E+10
							14.7	-1.00E+10	369.18	0.566	2.665	0.041	-0.002	0.043	-1.00E+10	1801.5	-1.00E+10	-1.00E+10	-1.00E+10	0.19	0.02	0.05	0.01	0.04	0.09	-1.00E+10
							20.1	27.1632	371.65	0.596	2.64	-0.003	0.003	0.026	1956.6	1862.4	-1.00E+10	-1.00E+10	-1.00E+10	-1.00E+10	-1.00E+10	-1.00E+10	-1.00E+10	-1.00E+10	-1.00E+10	-1.00E+10
							27.7	-1.00E+10	-1.00E+10	-1.00E+10	-1.00E+10	-1.00E+10	-1.00E+10	-1.00E+10	-1.00E+10	-1.00E+10	-1.00E+10	-1.00E+10	-1.00E+10	-1.00E+10	-1.00E+10	-1.00E+10	-1.00E+10	-1.00E+10	-1.00E+10	-1.00E+10
							27.8	-1.00E+10	392.43	0.648	2.745	-0.004	0.001	0.009	-1.00E+10	1925.9	-1.00E+10	-1.00E+10	-1.00E+10	0.2	0.02	0.04	0.01	0.03	0.13	-1.00E+10
							34.9	29.3662	397.96	0.699	2.951	0.038	0.002	0.028	2088.1	1973.5	-1.00E+10	-1.00E+10	-1.00E+10	-1.00E+10	-1.00E+10	-1.00E+10	-1.00E+10	-1.00E+10	-1.00E+10	-1.00E+10
							34.9	-1.00E+10	397.87	0.703	3.13	0.02	0.004	0.04	-1.00E+10	-1.00E+10	-1.00E+10	-1.00E+10	-1.00E+10	0.2	0.02	0.05	0.01	0.04	0.12	-1.00E+10
							38.5	-1.00E+10	-1.00E+10	-1.00E+10	-1.00E+10	-1.00E+10	-1.00E+10	-1.00E+10	-1.00E+10	-1.00E+10	-1.00E+10	-1.00E+10	-1.00E+10	-1.00E+10	-1.00E+10	-1.00E+10	-1.00E+10	-1.00E+10	-1.00E+10	-1.00E+10
							38.5	-1.00E+10	397.4	0.741	3.147	0.075	0.028	0.106	-1.00E+10	1993.4	-1.00E+10	-1.00E+10	-1.00E+10	0.21	0.02	0.06	0.01	0.05	0.11	-1.00E+10
							38.6	-1.00E+10	-1.00E+10	-1.00E+10	-1.00E+10	-1.00E+10	-1.00E+10	-1.00E+10	-1.00E+10	-1.00E+10	-1.00E+10	-1.00E+10	-1.00E+10	-1.00E+10	-1.00E+10	-1.00E+10	-1.00E+10	-1.00E+10	-1.00E+10	-1.00E+10
							49.3	30.3102	393.02	0.76	3.788	0.011	0.032	0.06	2139.3	2012.7	-1.00E+10	-1.00E+10	-1.00E+10	-1.00E+10	-1.00E+10	-1.00E+10	-1.00E+10	-1.00E+10	-1.00E+10	-1.00E+10
							49.5	-1.00E+10	392.74	0.767	3.481	0.024	0.035	0.017	-1.00E+10	2013.8	-1.00E+10	-1.00E+10	-1.00E+10	0.18	0.02	0.08	0.01	0.07	0.08	-1.00E+10
							64.7	-1.00E+10	378.39	0.88	5.35	0.889	0.173	0.051	-1.00E+10	2053.8	-1.00E+10	-1.00E+10	-1.00E+10	0.08	0.01	0.03	0.01	0.02	0.03	-1.00E+10
							64.8	-1.00E+10	-1.00E+10	-1.00E+10	-1.00E+10	-1.00E+10	-1.00E+10	-1.00E+10	-1.00E+10	-1.00E+10	-1.00E+10	-1.00E+10	-1.00E+10	-1.00E+10	-1.00E+10	-1.00E+10	-1.00E+10	-1.00E+10	-1.00E+10	-1.00E+10
							74.2	-1.00E+10	361.13	0.959	6.81	2.45	0.11	0.151	2191.7	2065.4	-1.00E+10	-1.00E+10	-1.00E+10	0.07	0.01	0.04	0.01	0.03	0.03	-1.00E+10
							76.5	-1.00E+10	357.96	1.023	7.518	3.01	0.09	0.068	-1.00E+10	2073.3	-1.00E+10	-1.00E+10	-1.00E+10	0.08	0.01	0.04	0.01	0.03	0.03	-1.00E+10
							99.2	32.1184	327.1	1.291	14.14	6.7	0.041	0.547	2220.5	2110.6	-1.00E+10	-1.00E+10	-1.00E+10	0.02	0.01	0.01	0	0.01	0.01	-1.00E+10
							123.4	-1.00E+10	310.65	1.578	21.34	10.511	0.025	0.254	2233	2155.2	-1.00E+10	-1.00E+10	-1.00E+10	-1.00E+10	-1.00E+10	-1.00E+10	-1.00E+10	-1.00E+10	-1.00E+10	-1.00E+10
							148	-1.00E+10	302.06	1.604	22.853	10.971	0.06	0.678	2249.6	2176.1	-1.00E+10	-1.00E+10	-1.00E+10	0.01	-1.00E+10	-1.00E+10	-1.00E+10	-1.00E+10	-1.00E+10	-1.00E+10
							173.4	-1.00E+10	284.53	1.845	31.52	14.918	0.003	0.048	2260.3	2212	-1.00E+10	-1.00E+10	-1.00E+10	-1.00E+10	-1.00E+10	-1.00E+10	-1.00E+10	-1.00E+10	-1.00E+10	-1.00E+10
							198.2	-1.00E+10	282.76	1.829	33.096	15.341	0.004	0.034	2273.2	2225	-1.00E+10	-1.00E+10	-1.00E+10	0.01	-1.00E+10	-1.00E+10	-1.00E+10	-1.00E+10	-1.00E+10	-1.00E+10
							247.9	-1.00E+10	273.15	1.252	19.7	13.191	-0.001	0.119	2283.1	2201	-1.00E+10	-1.00E+10	-1.00E+10	-1.00E+10	-1.00E+10	-1.00E+10	-1.00E+10	-1.00E+10	-1.00E+10	-1.00E+10
							296.3	34.529	277.84	0.951	11.238	12.216	-0.002	-0.001	2285.1	2175.7	-1.00E+10	-1.00E+10	-1.00E+10	-1.00E+10	-1.00E+10	-1.00E+10	-1.00E+10	-1.00E+10	-1.00E+10	-1.00E+10
							395.5	34.7887	288.56	0.889	7.632	12.646	-0.001	0.053	-1.00E+10	-1.00E+10	-1.00E+10	-1.00E+10	-1.00E+10	-1.00E+10	-1.00E+10	-1.00E+10	-1.00E+10	-1.00E+10	-1.00E+10	-1.00E+10
MR10-05	086_1	B	2010-09-28T14:44	198.002	71	45	0	30.5678	332.33	0.455	1.006	0.044	0.004	0.11	-1.00E+10	-1.00E+10	-1.00E+10	-1.00E+10	-1.00E+10	0.72	-1.00E+10	-1.00E+10	-1.00E+10	-1.00E+10	-1.00E+10	-1.00E+10
							4.7	-1.00E+10	-1.00E+10	-1.00E+10	-1.00E+10	-1.00E+10	-1.00E+10	-1.00E+10	-1.00E+10	-1.00E+10	-1.00E+10	-1.00E+10	-1.00E+10	-1.00E+10	-1.00E+10	-1.00E+10	-1.00E+10	-1.00E+10	-1.00E+10	-1.00E+10
							4.9	30.6199	331.86	0.432	0.922	0.029	0.003	0.04	-1.00E+10	-1.00E+10	-1.00E+10	-1.00E+10	-1.00E+10	0.7	-1.00E+10	-1.00E+10	-1.00E+10	-1.00E+10	-1.00E+10	-1.00E+10
							10.3	-1.00E+10	-1.00E+10	-1.00E+10	-1.00E+10	-1.00E+10	-1.00E+10	-1.00E+10	-1.00E+10	-1.00E+10	-1.00E+10	-1.00E+10	-1.00E+10	-1.00E+10	-1.00E+10	-1.00E+10	-1.00E+10	-1.00E+10	-1.00E+10	-1.00E+10
							10.4	30.6531	331.63	0.427	0.884	0.018	0	0.025	-1.00E+10	-1.00E+10	-1.00E+10	-1.00E+10	-1.00E+10	0.74	-1.00E+10	-1.00E+10	-1.00E+10	-1.00E+10	-1.00E+10	-1.00E+10
							19.8	32.3065	397.3	0.888	3.766	0.786	0.042	0.564	-1.00E+10	-1.00E+10	-1.00E+10	-1.00E+10	-1.00E+10	2.02	-1.00E+10	-1.00E+10	-1.00E+10	-1.00E+10	-1.00E+10	-1.00E+10
							30	-1.00E+10	302.81	1.641	13.74	5.612	0.179	3.462	-1.00E+10	-1.00E+10	-1.00E+10	-1.00E+10	-1.00E+10	1.06	-1.00E+10	-1.00E+10	-1.00E+10	-1.00E+10	-1.00E+10	-1.00E+10
							30.2	-1.00E+10	-1.00E+10	-1.00E+10	-1.00E+10	-1.00E+10	-1.00E+10	-1.00E+10	-1.00E+10	-1.00E+10	-1.00E+10	-1.00E+10	-1.00E+10	-1.00E+10	-1.00E+10	-1.00E+10	-1.00E+10	-1.00E+10	-1.00E+10	-1.00E+10
							34.4	-1.00E+10	-1.00E+10	-1.00E+10	-1.00E+10	-1.00E+10	-1.00E+10	-1.00E+10	-1.00E+10	-1.00E+10	-1.00E+10	-1.00E+10	-1.00E+10	-1.00E+10	-1.00E+10	-1.00E+10	-1.00E+10	-1.00E+10	-1.00E+10	-1.00E+10
							34.4	32.5009	302.24	1.616	13.34	5.809	0.186	3.426	-1.00E+10	-1.00E+10	-1.00E+10	-1.00E+10	-1.00E+10	1.17	-1.00E+10	-1.00E+10	-1.00E+10	-1.00E+10	-1.00E+10	-1.00E+10
MR10-05	087_1	B	2010-09-28T20:02	200.677	71.106	82	0	29.7028	334.1	0.494	1.387	0.039	0.004	0.072	-1.00E+10	-1.00E+10	-1.00E+10	-1.00E+10	-1.00E+10	0.43	-1.00E+10	-1.00E+10	-1.00E+10	-1.00E+10	-1.00E+10	-1.00E+10
							4.8	29.711	333.94	0.487	1.328	0.129	0.003	0.02	-1.00E+10	-1.00E+10	-1.00E+10	-1.00E+10	-1.00E+10	0.39	-1.00E+10	-1.00E+10	-1.00E+10	-1.00E+10	-1.00E+10	-1.00E+10
							4.9	-1.00E+10	-1.00E+10	-1.00E+10	-1.00E+10	-1.00E+10	-1.00E+10	-1.00E+10	-1.00E+10	-1.00E+10	-1.00E+10	-1.00E+10	-1.00E+10	-1.00E+10	-1.00E+10	-1.00E+10	-1.00E+10	-1.00E+10	-1.00E+10	-1.00E+10
							9.8	-1.00E+10	-1.00E+10	-1.00E+10	-1.00E+10	-1.00E+10	-1.00E+10	-1.00E+10	-1.00E+10	-1.00E+10	-1.00E+10	-1.00E+10	-1.00E+10	-1.00E+10	-1.00E+10	-1.00E+10	-1.00E+10	-1.00E+10	-1.00E+10	-1.00E+10
							10.1	29.7121	334.03	0.498	1.288	0.045	0.002	0.085	-1.00E+10	-1.00E+10	-1.00E+10	-1.00E+10	-1.00E+10	0.41	-1.00E+10	-1.00E+10	-1.00E+10	-1.00E+10	-1.00E+10	-1.00E+10
							10.3	-1.00E+10	-1.00E+10	-1.00E+10	-1.00E+10	-1.00E+10	-1.00E+10	-1.00E+10	-1.00E+10	-1.00E+10	-1.00E+10	-1.00E+10	-1.00E+10	-1.00E+10	-1.00E+10	-1.00E+10	-1.00E+10	-1.00E+10	-1.00E+10	-1.00E+10
							20	29.9662	342.5	0.526	1.602	0.012	0.002	0.039	-1.00E+10	-1.00E+10	-1.00E+10	-1.00E+10	-1.00E+10	0.43	-1.00E+10	-1.00E+10	-1.00E+10	-1.00E+10	-1.00E+10	-1.00E+10
							20.2	-1.00E+10	-1.00E+10	-1.00E+10	-1.00E+10	-1.00E+10	-1.00E+10	-1.00E+10	-1.00E+10	-1.00E+10	-1.00E+10	-1.00E+10	-1.00E+10	-1.00E+10	-1.00E+10	-1.00E+10	-1.00E+10	-1.00E+10	-1.00E+10	-1.00E+10
							34.9	32.4568	413.49	0.971	10.855	1.404	0.027	0.159	-1.00E+10	-1.00E+10	-1.00E+10	-1.00E+10	-1.00E+10	2.22	-1.00E+10	-1.00E+10	-1.00E+10	-1.00E+10	-1.00E+10	-1.00E+10
							35.1	-1.00E+10	-1.00E+10	-1.00E+10	-1.00E+10	-1.00E+10	-1.00E+10	-1.00E+10	-1.00E+10	-1.00E+10	-1.00E+10	-1.00E+10	-1.00E+10	-1.00E+10	-1.00E+10	-1.00E+10	-1.00E+10	-1.00E+10	-1.00E+10	-1.00E+10
							35.2	-1.00E+10	-1.00E+10	-1.00E+10	-1.00E+10	-1.00E+10	-1.00E+10	-1.00E+10	-1.00E+10	-1.00E+10	-1.00E+10	-1.00E+10	-1.00E+10	-1.00E+10	-1.00E+10	-1.00E+10	-1.00E+10	-1.00E+10	-1.00E+10	-1.00E+10
							38.7	-1.00E+10	-1.00E+10	-1.00E+10	-1.00E+10	-1.00E+10	-1.00E+10	-1.00E+10	-1.00E+10	-1.00E+10	-1.00E+10	-1.00E+10	-1.00E+10	-1.00E+10	-1.00E+10	-1.00E+10	-1.00E+10	-1.00E+10	-1.00E+10	-1.00E+10
							38.9	-1.00E+10	-1.00E+10	-1.00E+10	-1.00E+10	-1.00E+10	-1.00E+10	-1.00E+10	-1.00E+10	-1.00E+10	-1.00E+10	-1.00E+10	-1.00E+10	-1.00E+10	-1.00E+10	-1.00E+10	-1.00E+10	-1.00E+10	-1.00E+10	-1.00E+10
							38.9	-1.00E+10	-1.00E+10	-1.00E+10	-1.00E+10	-1.00E+10	-1.00E+10	-1.00E+10	-1.00E+10	-1.00E+10	-1.00E+10	-1.00E+10	-1.00E+10	-1.00E+10	-1.00E+10	-1.00E+10	-1.00E+10	-1.00E+10	-1.00E+10	-1.00E+10
							39	-1.00E+10	414.88	1.013	8.05	1.631	0.018	0.087	-1.00E+10	-1.00E+10	-1.00E+10	-1.00E+10	-1.00E+10	4.07	-1.00E+10	-1.00E+10	-1.00E+10	-1.00E+10	-1.00E+10	-1.00E+10
							39.1	-1.00E+10	-1.00E+10	-1.00E+10	-1.00E+10	-1.00E+10	-1.00E+10	-1.00E+10	-1.00E+10	-1.00E+10	-1.00E+10	-1.00E+10	-1.00E+10	-1.00E+10	-1.00E+10	-1.00E+10	-1.00E+10	-1.00E+10	-1.00E+10	-1.00E+10
							39.1	-1.00E+10	-1.00E+10	-1.00E+10	-1.00E+10	-1.00E+10	-1.00E+10	-1.00E+10	-1.00E+10	-1.00E+10	-1.00E+10	-1.00E+10	-1.00E+10	-1.00E+10	-1.00E+10	-1.00E+10	-1.00E+10	-1.00E+10	-1.00E+10	-1.00E+10
							49.9	-1.00E+10	-1.00E+10	-1.00E+10	-1.00E+10	-1.00E+10	-1.00E+10	-1.00E+10	-1.00E+10	-1.00E+10	-1.00E+10	-1.00E+10	-1.00E+10	-1.00E+10	-1.00E+10	-1.00E+10	-1.00E+10	-1.00E+10	-1.00E+10	-1.00E+10
							49.9	-1.00E+10	-1.00E+10	-1.00E+10	-1.00E+10	-1.00E+10	-1.00E+10	-1.00E+10	-1.00E+10	-1.00E+10	-1.00E+10	-1.00E+10	-1.00E+10	-1.00E+10	-1.00E+10	-1.00E+10	-1.00E+10	-1.00E+10	-1.00E+10	-1.00E+10
							50.1	32.8094	290.84	1.843	21.807	10.378	0.153	3.722	-1.00E+10	-1.00E+10	-1.00E+10	-1.00E+10	-1.00E+10	3.64	-1.00E+10	-1.00E+10	-1.00E+10	-1.00E+10	-1.00E+10	-1.00E+10
							71.5	32.8123	290.73	1.832	21.24	10.063	0.167	3.829	-1.00E+10	-1.00E+10	-1.00E+10	-1.00E+10	-1.00E+10	3.53	-1.00E+10	-1.00E+10	-1.00E+10	-1.00E+10	-1.00E+10	-1.00E+10
							71.6	-1.00E+10	-1.00E+10	-1.00E+10	-1.00E+10	-1.00E+10	-1.00E+10	-1.00E+10	-1.00E+10	-1.00E+10	-1.00E+10	-1.00E+10	-1.00E+10	-1.00E+10	-1.00E+10	-1.00E+10	-1.00E+10	-1.00E+10	-1.00E+10	-1.00E+10
MR10-05	088_1	B	2010-09-29T00:15	202.841	71.249	47	0	30.6614	321.57	0.487	2.089	0.158	0.007	0.158	-1.00E+10	-1.00E+10	-1.00E+10	-1.00E+10	-1.00E+10	1.13	-1.00E+10	-1.00E+10	-1.00E+10	-1.00E+10	-1.00E+10	-1.00E+10
							5.1	30.6627	321.26	0.482	2.084	0.08	0.01	0.047	-1.00E+10	-1.00E+10	-1.00E+10	-1.00E+10	-1.00E+10	1.04	-1.00E+10	-1.00E+10	-1.00E+10	-1.00E+10	-1.00E+10	-1.00E+10
							5.8	-1.00E+10	-1.00E+10	-1.00E+10	-1.00E+10	-1.00E+10	-1.00E+10	-1.00E+10	-1.00E+10	-1.00E+10	-1.00E+10	-1.00E+10	-1.00E+10	-1.00E+10	-1.00E+10	-1.00E+10	-1.00E+10	-1.00E+10	-1.00E+10	-1.00E+10
							10	-1.00E+10	-1.00E+10	-1.00E+10	-1.00E+10	-1.00E+10	-1.00E+10	-1.00E+10	-1.00E+10	-1.00E+10	-1.00E+10	-1.00E+10	-1.00E+10	-1.00E+10	-1.00E+10	-1.00E+10	-1.00E+10	-1.00E+10	-1.00E+10	-1.00E+10
							10.2	30.6668	321.19	0.487	2.051	0.046	0.006	0.135	-1.00E+10	-1.00E+10	-1.00E+10	-1.00E+10	-1.00E+10	1	-1.00E+10	-1.00E+10	-1.00E+10	-1.00E+10	-1.00E+10	-1.00E+10
							19.1	31.0142	313.35	0.58	3.379	0.13	0.039	0.29	-1.00E+10	-1.00E+10	-1.00E+10	-1.00E+10	-1.00E+10	1.22	-1.00E+10	-1.00E+10	-1.00E+10	-1.00E+10	-1.00E+10	-1.00E+10
							19.8	-1.00E+10	313.59	0.592	3.407	0.137	0.041	0.31	-1.00E+10	-1.00E+10	-1.00E+10	-1.00E+10	-1.00E+10	1.19	-1.00E+10	-1.00E+10	-1.00E+10	-1.00E+10	-1.00E+10	-1.00E+10
							20.2	-1.00E+10	-1.00E+10	-1.00E+10	-1.00E+10	-1.00E+10	-1.00E+10	-1.00E+10	-1.00E+10	-1.00E+10	-1.00E+10	-1.00E+10	-1.00E+10	-1.00E+10	-1.00E+10	-1.00E+10	-1.00E+10	-1.00E+10	-1.00E+10	-1.00E+10
							20.4	-1.00E+10	-1.00E+10	-1.00E+10	-1.00E+10	-1.00E+10	-1.00E+10	-1.00E+10	-1.00E+10	-1.00E+10	-1.00E+10	-1.00E+10	-1.00E+10	-1.00E+10	-1.00E+10	-1.00E+10	-1.00E+10	-1.00E+10	-1.00E+10	-1.00E+10
							34.3	-1.00E+10	-1.00E+10	-1.00E+10	-1.00E+10	-1.00E+10	-1.00E+10	-1.00E+10	-1.00E+10	-1.00E+10	-1.00E+10	-1.00E+10	-1.00E+10	-1.00E+10	-1.00E+10	-1.00E+10	-1.00E+10	-1.00E+10	-1.00E+10	-1.00E+10
							34.4	31.8089	299.58	1.688	11.671	2.067	0.498	2.045	-1.00E+10	-1.00E+10	-1.00E+10	-1.00E+10	-1.00E+10	1	-1.00E+10	-1.00E+10	-1.00E+10	-1.00E+10	-1.00E+10	-1.00E+10
							37.1	-1.00E+10	-1.00E+10	-1.00E+10	-1.00E+10	-1.00E+10	-1.00E+10	-1.00E+10	-1.00E+10	-1.00E+10	-1.00E+10	-1.00E+10	-1.00E+10	-1.00E+10	-1.00E+10	-1.00E+10	-1.00E+10	-1.00E+10	-1.00E+10	-1.00E+10
							37.2	31.8489	307.94	1.606	11.158	2.203	0.434	1.976	-1.00E+10	-1.00E+10	-1.00E+10	-1.00E+10	-1.00E+10	0.93	-1.00E+10	-1.00E+10	-1.00E+10	-1.00E+10	-1.00E+10	-1.00E+10
MR10-05	092_1	B	2010-09-29T02:58	202.509	71.413	126	0	30.2104	333.42	0.51	1.134	0.25	-0.003	0.098	2093.6	1939.5	-1.00E+10	-1.00E+10	-1.00E+10	0.49	-1.00E+10	-1.00E+10	-1.00E+10	-1.00E+10	-1.00E+10	-1.00E+10
							4.9	30.2197	333.51	0.502	1.143	0.041	-0.004	-0.006	2094.5	1940.7	-1.00E+10	-1.00E+10	-1.00E+10	0.46	-1.00E+10	-1.00E+10	-1.00E+10	-1.00E+10	-1.00E+10	-1.00E+10
							5	-1.00E+10	-1.00E+10	-1.00E+10	-1.00E+10	-1.00E+10	-1.00E+10	-1.00E+10	-1.00E+10	-1.00E+10	-1.00E+10	-1.00E+10	-1.00E+10	-1.00E+10	-1.00E+10	-1.00E+10	-1.00E+10	-1.00E+10	-1.00E+10	-1.00E+10
							9.9	-1.00E+10	-1.00E+10	-1.00E+10	-1.00E+10	-1.00E+10	-1.00E+10	-1.00E+10	-1.00E+10	-1.00E+10	-1.00E+10	-1.00E+10	-1.00E+10	-1.00E+10	-1.00E+10	-1.00E+10	-1.00E+10	-1.00E+10	-1.00E+10	-1.00E+10
							9.9	30.2378	334.26	0.505	1.25	0.045	-0.003	-0.015	2096.6	1939.8	-1.00E+10	-1.00E+10	-1.00E+10	0.52	-1.00E+10	-1.00E+10	-1.00E+10	-1.00E+10	-1.00E+10	-1.00E+10
							19.8	31.2034	389	0.739	2.935	0.077	-0.001	0.035	2185.2	2033.2	-1.00E+10	-1.00E+10	-1.00E+10	0.53	-1.00E+10	-1.00E+10	-1.00E+10	-1.00E+10	-1.00E+10	-1.00E+10
							20	-1.00E+10	-1.00E+10	-1.00E+10	-1.00E+10	-1.00E+10	-1.00E+10	-1.00E+10	-1.00E+10	-1.00E+10	-1.00E+10	-1.00E+10	-1.00E+10	-1.00E+10	-1.00E+10	-1.00E+10	-1.00E+10	-1.00E+10	-1.00E+10	-1.00E+10
							26.1	-1.00E+10	366.49	0.82	3.934	0.614	0.015	0.151	-1.00E+10	-1.00E+10	-1.00E+10	-1.00E+10	-1.00E+10	0.75	-1.00E+10	-1.00E+10	-1.00E+10	-1.00E+10	-1.00E+10	-1.00E+10
							26.2	-1.00E+10	-1.00E+10	-1.00E+10	-1.00E+10	-1.00E+10	-1.00E+10	-1.00E+10	-1.00E+10	-1.00E+10	-1.00E+10	-1.00E+10	-1.00E+10	-1.00E+10	-1.00E+10	-1.00E+10	-1.00E+10	-1.00E+10	-1.00E+10	-1.00E+10
							34.1	32.0037	361.87	1.048	10.324	2.834	0.069	0.551	2221.3	2086.4	-1.00E+10	-1.00E+10	-1.00E+10	0.58	-1.00E+10	-1.00E+10	-1.00E+10	-1.00E+10	-1.00E+10	-1.00E+10
							34.2	-1.00E+10	-1.00E+10	-1.00E+10	-1.00E+10	-1.00E+10	-1.00E+10	-1.00E+10	-1.00E+10	-1.00E+10	-1.00E+10	-1.00E+10	-1.00E+10	-1.00E+10	-1.00E+10	-1.00E+10	-1.00E+10	-1.00E+10	-1.00E+10	-1.00E+10
							49.6	32.5765	358.85	1.263	16.906	4.986	0.114	1.175	2249.7	2148.3	-1.00E+10	-1.00E+10	-1.00E+10	0.39	-1.00E+10	-1.00E+10	-1.00E+10	-1.00E+10	-1.00E+10	-1.00E+10
							49.9	-1.00E+10	-1.00E+10	-1.00E+10	-1.00E+10	-1.00E+10	-1.00E+10	-1.00E+10	-1.00E+10	-1.00E+10	-1.00E+10	-1.00E+10	-1.00E+10	-1.00E+10	-1.00E+10	-1.00E+10	-1.00E+10	-1.00E+10	-1.00E+10	-1.00E+10
							74.4	-1.00E+10	266.14	1.921	27.878	11.771	0.173	3.759	2265.6	2246.9	-1.00E+10	-1.00E+10	-1.00E+10	0.77	-1.00E+10	-1.00E+10	-1.00E+10	-1.00E+10	-1.00E+10	-1.00E+10
							74.4	-1.00E+10	-1.00E+10	-1.00E+10	-1.00E+10	-1.00E+10	-1.00E+10	-1.00E+10	-1.00E+10	-1.00E+10	-1.00E+10	-1.00E+10	-1.00E+10	-1.00E+10	-1.00E+10	-1.00E+10	-1.00E+10	-1.00E+10	-1.00E+10	-1.00E+10
							99.6	-1.00E+10	-1.00E+10	-1.00E+10	-1.00E+10	-1.00E+10	-1.00E+10	-1.00E+10	-1.00E+10	-1.00E+10	-1.00E+10	-1.00E+10	-1.00E+10	-1.00E+10	-1.00E+10	-1.00E+10	-1.00E+10	-1.00E+10	-1.00E+10	-1.00E+10
							99.6	32.842	265.88	1.897	27.873	11.855	0.175	3.783	2263.1	2247	-1.00E+10	-1.00E+10	-1.00E+10	0.81	-1.00E+10	-1.00E+10	-1.00E+10	-1.00E+10	-1.00E+10	-1.00E+10
							112.8	-1.00E+10	-1.00E+10	-1.00E+10	-1.00E+10	-1.00E+10	-1.00E+10	-1.00E+10	-1.00E+10	-1.00E+10	-1.00E+10	-1.00E+10	-1.00E+10	-1.00E+10	-1.00E+10	-1.00E+10	-1.00E+10	-1.00E+10	-1.00E+10	-1.00E+10
							113	32.8429	265.57	1.912	27.941	11.899	0.175	3.843	2262	2246.7	-1.00E+10	-1.00E+10	-1.00E+10	0.79	-1.00E+10	-1.00E+10	-1.00E+10	-1.00E+10	-1.00E+10	-1.00E+10
MR10-05	096_1	B	2010-09-29T06:28	202.161	71.577	64	0	29.7798	337.32	0.518	1.568	0.5	-0.002	0.201	-1.00E+10	-1.00E+10	-1.00E+10	-1.00E+10	-1.00E+10	0.36	-1.00E+10	-1.00E+10	-1.00E+10	-1.00E+10	-1.00E+10	-1.00E+10
							4.5	-1.00E+10	-1.00E+10	-1.00E+10	-1.00E+10	-1.00E+10	-1.00E+10	-1.00E+10	-1.00E+10	-1.00E+10	-1.00E+10	-1.00E+10	-1.00E+10	-1.00E+10	-1.00E+10	-1.00E+10	-1.00E+10	-1.00E+10	-1.00E+10	-1.00E+10
							4.8	29.7681	337.47	0.503	1.441	0.068	-0.005	-0.022	-1.00E+10	-1.00E+10	-1.00E+10	-1.00E+10	-1.00E+10	0.35	-1.00E+10	-1.00E+10	-1.00E+10	-1.00E+10	-1.00E+10	-1.00E+10
							10	29.7831	337.34	0.517	1.425	0.056	-0.004	-0.017	-1.00E+10	-1.00E+10	-1.00E+10	-1.00E+10	-1.00E+10	0.36	-1.00E+10	-1.00E+10	-1.00E+10	-1.00E+10	-1.00E+10	-1.00E+10
							10.2	-1.00E+10	-1.00E+10	-1.00E+10	-1.00E+10	-1.00E+10	-1.00E+10	-1.00E+10	-1.00E+10	-1.00E+10	-1.00E+10	-1.00E+10	-1.00E+10	-1.00E+10	-1.00E+10	-1.00E+10	-1.00E+10	-1.00E+10	-1.00E+10	-1.00E+10
							20.3	-1.00E+10	-1.00E+10	-1.00E+10	-1.00E+10	-1.00E+10	-1.00E+10	-1.00E+10	-1.00E+10	-1.00E+10	-1.00E+10	-1.00E+10	-1.00E+10	-1.00E+10	-1.00E+10	-1.00E+10	-1.00E+10	-1.00E+10	-1.00E+10	-1.00E+10
							20.5	29.9128	338.24	0.518	1.451	0.068	-0.004	-0.031	-1.00E+10	-1.00E+10	-1.00E+10	-1.00E+10	-1.00E+10	0.36	-1.00E+10	-1.00E+10	-1.00E+10	-1.00E+10	-1.00E+10	-1.00E+10
							34.6	32.1759	361.35	1.119	12.942	3.493	0.09	0.518	-1.00E+10	-1.00E+10	-1.00E+10	-1.00E+10	-1.00E+10	0.74	-1.00E+10	-1.00E+10	-1.00E+10	-1.00E+10	-1.00E+10	-1.00E+10
							34.8	-1.00E+10	-1.00E+10	-1.00E+10	-1.00E+10	-1.00E+10	-1.00E+10	-1.00E+10	-1.00E+10	-1.00E+10	-1.00E+10	-1.00E+10	-1.00E+10	-1.00E+10	-1.00E+10	-1.00E+10	-1.00E+10	-1.00E+10	-1.00E+10	-1.00E+10
[truncated: 1,339 more rows]
