# Supplementary material for: Atlantic-origin water extension into the Pacific Arctic induced an anomalous biogeochemical event
Source: Nat Commun. 2023 Nov 2;14:6235. doi: 10.1038/s41467-023-41960-w (PMC10622542; doi:10.1038/s41467-023-41960-w)
Supplement: Supplementary file 4 — Supplementary Data 1 [file 41467_2023_41960_MOESM4_ESM.zip › Mirai_Btl_2013.txt]

Cruise	Station	Type	yyyy-mm-ddThh:mm	Longitude [degrees_east]	Latitude [degrees_north]	Bot. Depth [m]	Depth [m]	Bottle Salinity	Dissolved Oxygen [~$m~#mol/kg]	Phosphate [~$m~#mol/kg]	Silicate [~$m~#mol/kg]	Nitrate [~$m~#mol/kg]	Nitrite [~$m~#mol/kg]	Ammonium [~$m~#mol/kg]	Total Alkalinity [~$m~#mol/kg]	DIC [~$m~#mol/kg]	CFC-11 [pmol/kg]	CFC-12 [pmol/kg]	CFC-113 [pmol/kg]	Chl-a [~$m~#g/L]	Chl-a >10 [~$m~#g/L]	Chl-a 2-10 [~$m~#g/L]	Chl-a 5-10 [~$m~#g/L]	Chl-a 2-5 [~$m~#g/L]	Chl-a 0.7-2 [~$m~#g/L]	O18O16[permill]
MR1306	1_1	B	2013-08-31T19:51	191.248	65.7697	52	0	31.3757	323.57	0.224	0.2	0.04	0.03	0.12	2141.7	1905.1	-1.00E+10	-1.00E+10	-1.00E+10	1.46	1.34	0.11	-1.00E+10	-1.00E+10	0.09	-1.00E+10
							4.8	31.484	339.68	0.197	0.18	0.02	0.02	0.04	2155.6	1900.7	-1.00E+10	-1.00E+10	-1.00E+10	1.7	-1.00E+10	-1.00E+10	-1.00E+10	-1.00E+10	-1.00E+10	-1.00E+10
							4.9	-1.00E+10	-1.00E+10	-1.00E+10	-1.00E+10	-1.00E+10	-1.00E+10	-1.00E+10	-1.00E+10	-1.00E+10	-1.00E+10	-1.00E+10	-1.00E+10	-1.00E+10	-1.00E+10	-1.00E+10	-1.00E+10	-1.00E+10	-1.00E+10	-1.00E+10
							4.9	-1.00E+10	-1.00E+10	-1.00E+10	-1.00E+10	-1.00E+10	-1.00E+10	-1.00E+10	-1.00E+10	-1.00E+10	-1.00E+10	-1.00E+10	-1.00E+10	-1.00E+10	-1.00E+10	-1.00E+10	-1.00E+10	-1.00E+10	-1.00E+10	-1.00E+10
							4.9	-1.00E+10	-1.00E+10	0.2	0.15	0.02	0.02	0.05	-1.00E+10	1900.1	-1.00E+10	-1.00E+10	-1.00E+10	1.8	-1.00E+10	-1.00E+10	-1.00E+10	-1.00E+10	-1.00E+10	-1.00E+10
							5	-1.00E+10	-1.00E+10	-1.00E+10	-1.00E+10	-1.00E+10	-1.00E+10	-1.00E+10	-1.00E+10	-1.00E+10	-1.00E+10	-1.00E+10	-1.00E+10	-1.00E+10	-1.00E+10	-1.00E+10	-1.00E+10	-1.00E+10	-1.00E+10	-1.00E+10
							9.8	31.5212	338.47	0.229	0.65	0.1	0.04	0.06	2157.9	1907.7	-1.00E+10	-1.00E+10	-1.00E+10	2.52	-1.00E+10	-1.00E+10	-1.00E+10	-1.00E+10	-1.00E+10	-1.00E+10
							9.9	-1.00E+10	-1.00E+10	0.231	0.74	0.14	0.03	0.04	-1.00E+10	1910.8	-1.00E+10	-1.00E+10	-1.00E+10	2.38	-1.00E+10	-1.00E+10	-1.00E+10	-1.00E+10	-1.00E+10	-1.00E+10
							9.9	-1.00E+10	-1.00E+10	-1.00E+10	-1.00E+10	-1.00E+10	-1.00E+10	-1.00E+10	-1.00E+10	-1.00E+10	-1.00E+10	-1.00E+10	-1.00E+10	-1.00E+10	-1.00E+10	-1.00E+10	-1.00E+10	-1.00E+10	-1.00E+10	-1.00E+10
							14	-1.00E+10	-1.00E+10	0.237	1.08	0.31	0.05	0.11	-1.00E+10	1910	-1.00E+10	-1.00E+10	-1.00E+10	3	-1.00E+10	-1.00E+10	-1.00E+10	-1.00E+10	-1.00E+10	-1.00E+10
							14.9	-1.00E+10	-1.00E+10	0.715	9.07	4.44	0.09	0.3	-1.00E+10	1987.4	-1.00E+10	-1.00E+10	-1.00E+10	6.11	-1.00E+10	-1.00E+10	-1.00E+10	-1.00E+10	-1.00E+10	-1.00E+10
							18.8	-1.00E+10	-1.00E+10	1.663	29.18	14	0.17	1.75	-1.00E+10	2106.5	-1.00E+10	-1.00E+10	-1.00E+10	4.78	-1.00E+10	-1.00E+10	-1.00E+10	-1.00E+10	-1.00E+10	-1.00E+10
							18.8	-1.00E+10	-1.00E+10	-1.00E+10	-1.00E+10	-1.00E+10	-1.00E+10	-1.00E+10	-1.00E+10	-1.00E+10	-1.00E+10	-1.00E+10	-1.00E+10	-1.00E+10	-1.00E+10	-1.00E+10	-1.00E+10	-1.00E+10	-1.00E+10	-1.00E+10
							18.8	-1.00E+10	-1.00E+10	-1.00E+10	-1.00E+10	-1.00E+10	-1.00E+10	-1.00E+10	-1.00E+10	-1.00E+10	-1.00E+10	-1.00E+10	-1.00E+10	-1.00E+10	-1.00E+10	-1.00E+10	-1.00E+10	-1.00E+10	-1.00E+10	-1.00E+10
							18.9	32.2592	291.16	1.652	28.98	13.99	0.17	1.82	2190.3	2104.9	-1.00E+10	-1.00E+10	-1.00E+10	4.74	4.37	0.38	-1.00E+10	-1.00E+10	0.1	-1.00E+10
							18.9	-1.00E+10	-1.00E+10	-1.00E+10	-1.00E+10	-1.00E+10	-1.00E+10	-1.00E+10	-1.00E+10	-1.00E+10	-1.00E+10	-1.00E+10	-1.00E+10	-1.00E+10	-1.00E+10	-1.00E+10	-1.00E+10	-1.00E+10	-1.00E+10	-1.00E+10
							19.8	-1.00E+10	-1.00E+10	1.63	27.69	13.53	0.17	1.69	-1.00E+10	2103.4	-1.00E+10	-1.00E+10	-1.00E+10	6.21	-1.00E+10	-1.00E+10	-1.00E+10	-1.00E+10	-1.00E+10	-1.00E+10
							20	32.25	291.87	1.63	27.85	13.72	0.17	1.77	2193.4	2103.1	-1.00E+10	-1.00E+10	-1.00E+10	6	5.1	0.25	-1.00E+10	-1.00E+10	0.11	-1.00E+10
							29.3	32.272	288.44	1.703	30.78	14.48	0.18	2.11	2189	2110	-1.00E+10	-1.00E+10	-1.00E+10	3.62	-1.00E+10	-1.00E+10	-1.00E+10	-1.00E+10	-1.00E+10	-1.00E+10
							29.3	-1.00E+10	-1.00E+10	-1.00E+10	-1.00E+10	-1.00E+10	-1.00E+10	-1.00E+10	-1.00E+10	-1.00E+10	-1.00E+10	-1.00E+10	-1.00E+10	-1.00E+10	-1.00E+10	-1.00E+10	-1.00E+10	-1.00E+10	-1.00E+10	-1.00E+10
							44.3	-1.00E+10	-1.00E+10	-1.00E+10	-1.00E+10	-1.00E+10	-1.00E+10	-1.00E+10	-1.00E+10	-1.00E+10	-1.00E+10	-1.00E+10	-1.00E+10	3.72	3.31	0.4	-1.00E+10	-1.00E+10	0.09	-1.00E+10
							44.4	32.2758	287.12	1.712	31.31	14.56	0.17	2.05	2192.4	2115.5	-1.00E+10	-1.00E+10	-1.00E+10	-1.00E+10	-1.00E+10	-1.00E+10	-1.00E+10	-1.00E+10	-1.00E+10	-1.00E+10
MR1306	3_1	B	2013-08-31T22:58	191.747	65.6573	43	0	24.881	287.37	0.302	16.34	0.08	0.04	0.11	2083.6	1940	-1.00E+10	-1.00E+10	-1.00E+10	1.56	0.24	0.52	-1.00E+10	-1.00E+10	0.57	-1.00E+10
							5.2	-1.00E+10	-1.00E+10	-1.00E+10	-1.00E+10	-1.00E+10	-1.00E+10	-1.00E+10	-1.00E+10	-1.00E+10	-1.00E+10	-1.00E+10	-1.00E+10	-1.00E+10	-1.00E+10	-1.00E+10	-1.00E+10	-1.00E+10	-1.00E+10	-1.00E+10
							5.3	-1.00E+10	-1.00E+10	-1.00E+10	-1.00E+10	-1.00E+10	-1.00E+10	-1.00E+10	-1.00E+10	-1.00E+10	-1.00E+10	-1.00E+10	-1.00E+10	-1.00E+10	-1.00E+10	-1.00E+10	-1.00E+10	-1.00E+10	-1.00E+10	-1.00E+10
							5.3	24.4834	287.77	0.278	17.28	0.04	0.03	0.08	2078.6	1935.6	-1.00E+10	-1.00E+10	-1.00E+10	1.43	-1.00E+10	-1.00E+10	-1.00E+10	-1.00E+10	-1.00E+10	-1.00E+10
							10.3	30.5674	290.44	0.358	6.13	0.04	0.02	0.07	2132	1928.8	-1.00E+10	-1.00E+10	-1.00E+10	1.03	-1.00E+10	-1.00E+10	-1.00E+10	-1.00E+10	-1.00E+10	-1.00E+10
							17.7	31.3301	304.08	0.431	5.15	0.11	0.03	0.28	2153.4	1962.8	-1.00E+10	-1.00E+10	-1.00E+10	1.15	-1.00E+10	-1.00E+10	-1.00E+10	-1.00E+10	-1.00E+10	-1.00E+10
							17.7	-1.00E+10	-1.00E+10	-1.00E+10	-1.00E+10	-1.00E+10	-1.00E+10	-1.00E+10	-1.00E+10	-1.00E+10	-1.00E+10	-1.00E+10	-1.00E+10	-1.00E+10	-1.00E+10	-1.00E+10	-1.00E+10	-1.00E+10	-1.00E+10	-1.00E+10
							17.7	-1.00E+10	-1.00E+10	-1.00E+10	-1.00E+10	-1.00E+10	-1.00E+10	-1.00E+10	-1.00E+10	-1.00E+10	-1.00E+10	-1.00E+10	-1.00E+10	-1.00E+10	-1.00E+10	-1.00E+10	-1.00E+10	-1.00E+10	-1.00E+10	-1.00E+10
							20	31.3831	300.83	0.575	7.66	0.18	0.04	0.49	2165.6	2004	-1.00E+10	-1.00E+10	-1.00E+10	0.92	-1.00E+10	-1.00E+10	-1.00E+10	-1.00E+10	-1.00E+10	-1.00E+10
							29.9	31.4053	296.95	0.674	9.47	0.25	0.06	0.7	2174	2028.4	-1.00E+10	-1.00E+10	-1.00E+10	0.89	-1.00E+10	-1.00E+10	-1.00E+10	-1.00E+10	-1.00E+10	-1.00E+10
							36.4	31.4014	296.99	0.678	9.45	0.25	0.05	0.68	2174	2026.8	-1.00E+10	-1.00E+10	-1.00E+10	0.98	-1.00E+10	-1.00E+10	-1.00E+10	-1.00E+10	-1.00E+10	-1.00E+10
MR1306	4_1	B	2013-09-01T01:45	191.251	66.004	53	0	31.2817	309.25	0.506	6.54	1.95	0.05	0.47	2151.3	1956.5	-1.00E+10	-1.00E+10	-1.00E+10	1.32	-1.00E+10	-1.00E+10	-1.00E+10	-1.00E+10	-1.00E+10	-1.00E+10
							5	31.4705	308.13	0.572	7.72	2.49	0.05	0.43	2149.1	1968.1	-1.00E+10	-1.00E+10	-1.00E+10	1.92	-1.00E+10	-1.00E+10	-1.00E+10	-1.00E+10	-1.00E+10	-1.00E+10
							10.1	31.976	274.79	1.489	25.88	10.99	0.14	2.49	2177.6	2086	-1.00E+10	-1.00E+10	-1.00E+10	1.61	-1.00E+10	-1.00E+10	-1.00E+10	-1.00E+10	-1.00E+10	-1.00E+10
							10.1	31.9526	276.71	1.222	20.54	8.51	0.11	1.89	2176.2	2081.6	-1.00E+10	-1.00E+10	-1.00E+10	1.72	-1.00E+10	-1.00E+10	-1.00E+10	-1.00E+10	-1.00E+10	-1.00E+10
							20.2	32.127	260.83	1.833	32.44	14.15	0.18	3.27	2177.7	2128.8	-1.00E+10	-1.00E+10	-1.00E+10	1.4	-1.00E+10	-1.00E+10	-1.00E+10	-1.00E+10	-1.00E+10	-1.00E+10
							30.1	32.1309	260.64	1.844	32.53	14.21	0.18	3.29	2184	2128.7	-1.00E+10	-1.00E+10	-1.00E+10	1.26	-1.00E+10	-1.00E+10	-1.00E+10	-1.00E+10	-1.00E+10	-1.00E+10
							39.7	32.1326	260.61	1.856	32.61	14.2	0.18	3.32	2187	2130.3	-1.00E+10	-1.00E+10	-1.00E+10	1.45	-1.00E+10	-1.00E+10	-1.00E+10	-1.00E+10	-1.00E+10	-1.00E+10
							44.2	32.1327	260.85	1.855	32.52	14.13	0.18	3.35	2178.6	2130.1	-1.00E+10	-1.00E+10	-1.00E+10	1.38	-1.00E+10	-1.00E+10	-1.00E+10	-1.00E+10	-1.00E+10	-1.00E+10
MR1306	5_1	B	2013-09-01T04:45	191.248	66.5032	54	0	27.0041	294.78	0.343	12.24	0.05	0.03	0.07	2104.6	1943.4	-1.00E+10	-1.00E+10	-1.00E+10	0.86	-1.00E+10	-1.00E+10	-1.00E+10	-1.00E+10	-1.00E+10	-1.00E+10
							4.8	30.4686	315.83	0.335	4.5	0.07	0.03	0.03	2130.5	1936.1	-1.00E+10	-1.00E+10	-1.00E+10	2.24	-1.00E+10	-1.00E+10	-1.00E+10	-1.00E+10	-1.00E+10	-1.00E+10
							9.8	31.5446	312.53	0.671	8.04	0.55	0.05	0.82	2169.1	2016.4	-1.00E+10	-1.00E+10	-1.00E+10	1.07	-1.00E+10	-1.00E+10	-1.00E+10	-1.00E+10	-1.00E+10	-1.00E+10
							11.6	31.5433	312.23	0.682	8.1	0.56	0.04	0.82	2163.2	2016.4	-1.00E+10	-1.00E+10	-1.00E+10	1.05	-1.00E+10	-1.00E+10	-1.00E+10	-1.00E+10	-1.00E+10	-1.00E+10
							19.9	31.8281	331.26	0.802	8.62	1.11	0.05	1.21	2181	2044	-1.00E+10	-1.00E+10	-1.00E+10	0.84	-1.00E+10	-1.00E+10	-1.00E+10	-1.00E+10	-1.00E+10	-1.00E+10
							29.8	32.0596	303.87	1.214	15.7	6.71	0.12	2.18	2189.1	2077	-1.00E+10	-1.00E+10	-1.00E+10	5.27	-1.00E+10	-1.00E+10	-1.00E+10	-1.00E+10	-1.00E+10	-1.00E+10
							39.6	32.1002	296.15	1.326	18.05	8.25	0.13	2.38	2190.4	2083.9	-1.00E+10	-1.00E+10	-1.00E+10	6.14	-1.00E+10	-1.00E+10	-1.00E+10	-1.00E+10	-1.00E+10	-1.00E+10
							45.2	32.1079	294.42	1.354	18.76	8.61	0.14	2.47	2171.7	2085.7	-1.00E+10	-1.00E+10	-1.00E+10	6.21	-1.00E+10	-1.00E+10	-1.00E+10	-1.00E+10	-1.00E+10	-1.00E+10
MR1306	6_1	B	2013-09-01T08:05	191.255	67.0032	44	0	28.2521	302.42	0.328	7.99	0.09	0.04	0.08	2123.5	1937.9	-1.00E+10	-1.00E+10	-1.00E+10	0.73	0.28	0.14	-1.00E+10	-1.00E+10	0.24	-1.00E+10
							5.1	30.5426	314.38	0.248	2.18	0.03	0.02	0	2137	1923.4	-1.00E+10	-1.00E+10	-1.00E+10	1.06	-1.00E+10	-1.00E+10	-1.00E+10	-1.00E+10	-1.00E+10	-1.00E+10
							7	30.9058	315.74	0.242	1.34	0.03	0.02	0.02	2137.4	1919.4	-1.00E+10	-1.00E+10	-1.00E+10	1	0.83	0.07	-1.00E+10	-1.00E+10	0.12	-1.00E+10
							10.2	31.6053	327.46	0.385	3.62	0.55	0.04	0.27	2164.6	1940.2	-1.00E+10	-1.00E+10	-1.00E+10	1.96	-1.00E+10	-1.00E+10	-1.00E+10	-1.00E+10	-1.00E+10	-1.00E+10
							20	31.9129	300.14	1.043	13.5	4.12	0.12	2.01	2184.4	2057.9	-1.00E+10	-1.00E+10	-1.00E+10	3.81	3.54	0.22	-1.00E+10	-1.00E+10	0.13	-1.00E+10
							29.5	31.9418	300.4	1.129	14.41	4.77	0.13	2.08	2183.1	2062.6	-1.00E+10	-1.00E+10	-1.00E+10	3.62	-1.00E+10	-1.00E+10	-1.00E+10	-1.00E+10	-1.00E+10	-1.00E+10
							35.5	31.9414	300.62	1.102	14.29	4.73	0.12	2.08	2183.9	2062.6	-1.00E+10	-1.00E+10	-1.00E+10	3.07	3.14	0.22	-1.00E+10	-1.00E+10	0.14	-1.00E+10
							35.6	-1.00E+10	-1.00E+10	-1.00E+10	-1.00E+10	-1.00E+10	-1.00E+10	-1.00E+10	-1.00E+10	-1.00E+10	-1.00E+10	-1.00E+10	-1.00E+10	-1.00E+10	-1.00E+10	-1.00E+10	-1.00E+10	-1.00E+10	-1.00E+10	-1.00E+10
MR1306	7_1	B	2013-09-01T11:12	191.251	67.5015	49	0	31.6566	340.47	0.392	0.19	0.04	0.02	0.06	2167.6	1931.1	-1.00E+10	-1.00E+10	-1.00E+10	1.83	-1.00E+10	-1.00E+10	-1.00E+10	-1.00E+10	-1.00E+10	-1.00E+10
							4.8	31.6536	341.88	0.385	0.21	0.04	0.02	0.01	2170.2	1933.7	-1.00E+10	-1.00E+10	-1.00E+10	1.76	-1.00E+10	-1.00E+10	-1.00E+10	-1.00E+10	-1.00E+10	-1.00E+10
							10.3	31.6727	340.36	0.396	0.37	0.07	0.03	0.05	2169.7	1935.9	-1.00E+10	-1.00E+10	-1.00E+10	2.29	-1.00E+10	-1.00E+10	-1.00E+10	-1.00E+10	-1.00E+10	-1.00E+10
							16.1	31.7694	316.11	0.487	1.98	0.64	0.04	0.06	2173.5	1956.4	-1.00E+10	-1.00E+10	-1.00E+10	3.63	-1.00E+10	-1.00E+10	-1.00E+10	-1.00E+10	-1.00E+10	-1.00E+10
							20.3	32.3401	246.85	2.03	39.92	17.06	0.21	3.5	2196.9	2149	-1.00E+10	-1.00E+10	-1.00E+10	1.66	-1.00E+10	-1.00E+10	-1.00E+10	-1.00E+10	-1.00E+10	-1.00E+10
							30.1	32.3454	243.78	2.099	41.54	17.27	0.22	3.69	2196.4	2152.2	-1.00E+10	-1.00E+10	-1.00E+10	1.16	-1.00E+10	-1.00E+10	-1.00E+10	-1.00E+10	-1.00E+10	-1.00E+10
							39.7	32.3517	242.74	2.114	42.07	17.36	0.23	3.71	2195.2	2153.7	-1.00E+10	-1.00E+10	-1.00E+10	1.28	-1.00E+10	-1.00E+10	-1.00E+10	-1.00E+10	-1.00E+10	-1.00E+10
MR1306	8_1	B	2013-09-01T18:48	191.236	68.0042	58	0	32.1193	361.4	0.349	0.23	0.05	0.02	0.01	2199	1945.6	-1.00E+10	-1.00E+10	-1.00E+10	4.08	3.88	0.34	-1.00E+10	-1.00E+10	0.17	-1.00E+10
							3.2	-1.00E+10	-1.00E+10	0.57	4.5	1.61	0.06	0.22	-1.00E+10	1979.7	-1.00E+10	-1.00E+10	-1.00E+10	8.05	-1.00E+10	-1.00E+10	-1.00E+10	-1.00E+10	-1.00E+10	-1.00E+10
							5.1	-1.00E+10	-1.00E+10	-1.00E+10	-1.00E+10	-1.00E+10	-1.00E+10	-1.00E+10	-1.00E+10	-1.00E+10	-1.00E+10	-1.00E+10	-1.00E+10	-1.00E+10	-1.00E+10	-1.00E+10	-1.00E+10	-1.00E+10	-1.00E+10	-1.00E+10
							5.1	-1.00E+10	-1.00E+10	-1.00E+10	-1.00E+10	-1.00E+10	-1.00E+10	-1.00E+10	-1.00E+10	-1.00E+10	-1.00E+10	-1.00E+10	-1.00E+10	-1.00E+10	-1.00E+10	-1.00E+10	-1.00E+10	-1.00E+10	-1.00E+10	-1.00E+10
							5.1	32.1626	348.15	0.549	3.89	1.36	0.05	0.16	2199.8	1975.5	-1.00E+10	-1.00E+10	-1.00E+10	7.96	-1.00E+10	-1.00E+10	-1.00E+10	-1.00E+10	-1.00E+10	-1.00E+10
							6	-1.00E+10	-1.00E+10	0.591	5.02	1.74	0.06	0.29	-1.00E+10	1982	-1.00E+10	-1.00E+10	-1.00E+10	7.11	-1.00E+10	-1.00E+10	-1.00E+10	-1.00E+10	-1.00E+10	-1.00E+10
							6	-1.00E+10	-1.00E+10	-1.00E+10	-1.00E+10	-1.00E+10	-1.00E+10	-1.00E+10	-1.00E+10	-1.00E+10	-1.00E+10	-1.00E+10	-1.00E+10	-1.00E+10	-1.00E+10	-1.00E+10	-1.00E+10	-1.00E+10	-1.00E+10	-1.00E+10
							8	-1.00E+10	-1.00E+10	-1.00E+10	-1.00E+10	-1.00E+10	-1.00E+10	-1.00E+10	-1.00E+10	-1.00E+10	-1.00E+10	-1.00E+10	-1.00E+10	-1.00E+10	-1.00E+10	-1.00E+10	-1.00E+10	-1.00E+10	-1.00E+10	-1.00E+10
							8	-1.00E+10	-1.00E+10	0.447	1.25	0.23	0.04	0.02	-1.00E+10	1970.3	-1.00E+10	-1.00E+10	-1.00E+10	10.27	-1.00E+10	-1.00E+10	-1.00E+10	-1.00E+10	-1.00E+10	-1.00E+10
							8.1	32.1656	350.31	0.48	1.82	0.44	0.05	0.06	2201.3	1975.1	-1.00E+10	-1.00E+10	-1.00E+10	10.28	7.94	0.71	-1.00E+10	-1.00E+10	0.24	-1.00E+10
							8.1	-1.00E+10	-1.00E+10	-1.00E+10	-1.00E+10	-1.00E+10	-1.00E+10	-1.00E+10	-1.00E+10	-1.00E+10	-1.00E+10	-1.00E+10	-1.00E+10	-1.00E+10	-1.00E+10	-1.00E+10	-1.00E+10	-1.00E+10	-1.00E+10	-1.00E+10
							8.1	-1.00E+10	-1.00E+10	-1.00E+10	-1.00E+10	-1.00E+10	-1.00E+10	-1.00E+10	-1.00E+10	-1.00E+10	-1.00E+10	-1.00E+10	-1.00E+10	-1.00E+10	-1.00E+10	-1.00E+10	-1.00E+10	-1.00E+10	-1.00E+10	-1.00E+10
							8.1	-1.00E+10	-1.00E+10	-1.00E+10	-1.00E+10	-1.00E+10	-1.00E+10	-1.00E+10	-1.00E+10	-1.00E+10	-1.00E+10	-1.00E+10	-1.00E+10	-1.00E+10	-1.00E+10	-1.00E+10	-1.00E+10	-1.00E+10	-1.00E+10	-1.00E+10
							8.1	-1.00E+10	-1.00E+10	-1.00E+10	-1.00E+10	-1.00E+10	-1.00E+10	-1.00E+10	-1.00E+10	-1.00E+10	-1.00E+10	-1.00E+10	-1.00E+10	-1.00E+10	-1.00E+10	-1.00E+10	-1.00E+10	-1.00E+10	-1.00E+10	-1.00E+10
							9.9	32.1709	348.69	0.497	1.97	0.53	0.04	0.04	2202	1974	-1.00E+10	-1.00E+10	-1.00E+10	10.05	-1.00E+10	-1.00E+10	-1.00E+10	-1.00E+10	-1.00E+10	-1.00E+10
							9.9	-1.00E+10	-1.00E+10	0.517	2.46	0.74	0.05	0.04	-1.00E+10	1980.5	-1.00E+10	-1.00E+10	-1.00E+10	11.39	-1.00E+10	-1.00E+10	-1.00E+10	-1.00E+10	-1.00E+10	-1.00E+10
							14.8	-1.00E+10	-1.00E+10	0.601	4.18	1.47	0.06	0.17	-1.00E+10	1996.2	-1.00E+10	-1.00E+10	-1.00E+10	9.99	-1.00E+10	-1.00E+10	-1.00E+10	-1.00E+10	-1.00E+10	-1.00E+10
							15.7	-1.00E+10	-1.00E+10	0.939	11.03	4.71	0.12	1.12	-1.00E+10	2022.2	-1.00E+10	-1.00E+10	-1.00E+10	10.07	-1.00E+10	-1.00E+10	-1.00E+10	-1.00E+10	-1.00E+10	-1.00E+10
							19.9	32.3573	285.84	1.495	23.52	9.32	0.22	2.87	2205.7	2084	-1.00E+10	-1.00E+10	-1.00E+10	7.08	8.11	0.76	-1.00E+10	-1.00E+10	0.07	-1.00E+10
							29.9	32.4044	276.77	1.882	33.78	12.09	0.29	4.31	2204.5	2120.1	-1.00E+10	-1.00E+10	-1.00E+10	1.27	-1.00E+10	-1.00E+10	-1.00E+10	-1.00E+10	-1.00E+10	-1.00E+10
							39.7	32.4033	274.3	1.98	34.59	12.15	0.34	4.45	2206.4	2123.8	-1.00E+10	-1.00E+10	-1.00E+10	1.69	-1.00E+10	-1.00E+10	-1.00E+10	-1.00E+10	-1.00E+10	-1.00E+10
							52.5	32.4136	270.92	2.236	35.54	11.97	0.43	4.82	2210.4	2128.4	-1.00E+10	-1.00E+10	-1.00E+10	2.89	2.12	0.21	-1.00E+10	-1.00E+10	0.07	-1.00E+10
MR1306	9_1	B	2013-09-01T22:17	191.254	68.5033	53	0	29.6397	303.3	0.336	5.67	0.07	0.02	0.02	2136.4	1949.2	-1.00E+10	-1.00E+10	-1.00E+10	0.75	0.07	0.26	-1.00E+10	-1.00E+10	0.35	-1.00E+10
							4.7	-1.00E+10	-1.00E+10	-1.00E+10	-1.00E+10	-1.00E+10	-1.00E+10	-1.00E+10	-1.00E+10	-1.00E+10	-1.00E+10	-1.00E+10	-1.00E+10	-1.00E+10	-1.00E+10	-1.00E+10	-1.00E+10	-1.00E+10	-1.00E+10	-1.00E+10
							4.7	-1.00E+10	-1.00E+10	-1.00E+10	-1.00E+10	-1.00E+10	-1.00E+10	-1.00E+10	-1.00E+10	-1.00E+10	-1.00E+10	-1.00E+10	-1.00E+10	-1.00E+10	-1.00E+10	-1.00E+10	-1.00E+10	-1.00E+10	-1.00E+10	-1.00E+10
							4.7	29.632	303.63	0.322	5.65	0.05	0.02	-0.03	2135.7	1948.6	-1.00E+10	-1.00E+10	-1.00E+10	0.74	-1.00E+10	-1.00E+10	-1.00E+10	-1.00E+10	-1.00E+10	-1.00E+10
							4.7	-1.00E+10	-1.00E+10	-1.00E+10	-1.00E+10	-1.00E+10	-1.00E+10	-1.00E+10	-1.00E+10	-1.00E+10	-1.00E+10	-1.00E+10	-1.00E+10	-1.00E+10	-1.00E+10	-1.00E+10	-1.00E+10	-1.00E+10	-1.00E+10	-1.00E+10
							4.7	-1.00E+10	-1.00E+10	-1.00E+10	-1.00E+10	-1.00E+10	-1.00E+10	-1.00E+10	-1.00E+10	-1.00E+10	-1.00E+10	-1.00E+10	-1.00E+10	-1.00E+10	-1.00E+10	-1.00E+10	-1.00E+10	-1.00E+10	-1.00E+10	-1.00E+10
							9.7	30.1876	308.42	0.33	4.91	0.06	0.01	0	2142.4	1945.6	-1.00E+10	-1.00E+10	-1.00E+10	0.89	-1.00E+10	-1.00E+10	-1.00E+10	-1.00E+10	-1.00E+10	-1.00E+10
							14.6	31.7464	310.51	0.467	4.29	0.34	0.03	0.38	2174.1	1971.2	-1.00E+10	-1.00E+10	-1.00E+10	1.23	-1.00E+10	-1.00E+10	-1.00E+10	-1.00E+10	-1.00E+10	-1.00E+10
							19.9	32.0383	279.74	1.319	20.36	2.8	0.15	4.37	2199	2102.9	-1.00E+10	-1.00E+10	-1.00E+10	0.72	-1.00E+10	-1.00E+10	-1.00E+10	-1.00E+10	-1.00E+10	-1.00E+10
							29.6	32.0484	276.88	1.397	20.94	2.91	0.17	4.69	2201.1	2106.9	-1.00E+10	-1.00E+10	-1.00E+10	0.82	-1.00E+10	-1.00E+10	-1.00E+10	-1.00E+10	-1.00E+10	-1.00E+10
							39.4	32.0513	277.59	1.43	21.25	3.01	0.18	4.64	2199.3	2106.8	-1.00E+10	-1.00E+10	-1.00E+10	1.15	-1.00E+10	-1.00E+10	-1.00E+10	-1.00E+10	-1.00E+10	-1.00E+10
							44.2	32.0506	277.45	1.426	21.12	3	0.18	4.7	2199.1	2107.7	-1.00E+10	-1.00E+10	-1.00E+10	1.01	-1.00E+10	-1.00E+10	-1.00E+10	-1.00E+10	-1.00E+10	-1.00E+10
MR1306	10_1	B	2013-09-02T01:52	191.25	69.0025	52	0	31.1268	313.19	0.408	1.06	0.1	0.01	0.01	2175.2	1978.1	-1.00E+10	-1.00E+10	-1.00E+10	0.82	0.09	0.2	-1.00E+10	-1.00E+10	0.44	-1.00E+10
							5.1	31.1101	313.66	0.38	0.98	0.06	0.01	-0.04	2172.8	1975.7	-1.00E+10	-1.00E+10	-1.00E+10	0.7	-1.00E+10	-1.00E+10	-1.00E+10	-1.00E+10	-1.00E+10	-1.00E+10
							10	31.2158	315.4	0.405	1.97	0.06	0.01	-0.02	2175.6	1983	-1.00E+10	-1.00E+10	-1.00E+10	0.91	-1.00E+10	-1.00E+10	-1.00E+10	-1.00E+10	-1.00E+10	-1.00E+10
							12.7	31.4145	315.62	0.458	3.48	0.12	0.02	0.04	2177.1	1995.5	-1.00E+10	-1.00E+10	-1.00E+10	1.24	0.09	0.3	-1.00E+10	-1.00E+10	0.79	-1.00E+10
							20	32.1686	293.33	1.363	16.09	4.86	0.12	4.89	2195.2	2102.2	-1.00E+10	-1.00E+10	-1.00E+10	0.41	0.16	0.13	-1.00E+10	-1.00E+10	0.09	-1.00E+10
							30.3	32.2456	286.09	1.545	21.05	7.3	0.15	5.13	2198.7	2115.2	-1.00E+10	-1.00E+10	-1.00E+10	1.17	-1.00E+10	-1.00E+10	-1.00E+10	-1.00E+10	-1.00E+10	-1.00E+10
							39.7	32.2777	282.21	1.625	23.63	8.42	0.16	5.3	2198.6	2121.2	-1.00E+10	-1.00E+10	-1.00E+10	1.63	-1.00E+10	-1.00E+10	-1.00E+10	-1.00E+10	-1.00E+10	-1.00E+10
							42.6	32.2736	283.18	1.629	23.43	8.33	0.16	5.26	2199.7	2119.2	-1.00E+10	-1.00E+10	-1.00E+10	1.62	-1.00E+10	-1.00E+10	-1.00E+10	-1.00E+10	-1.00E+10	-1.00E+10
MR1306	11_1	B	2013-09-03T05:09	202.39	71.343	101	0	29.2466	350.61	0.411	2.4	0.14	0.01	0.08	2048.6	1883.8	-1.00E+10	-1.00E+10	-1.00E+10	0.44	-1.00E+10	-1.00E+10	-1.00E+10	-1.00E+10	-1.00E+10	-1.00E+10
							5	29.3288	352.44	0.399	2.39	0.11	0.02	0.02	2048.7	1886.2	-1.00E+10	-1.00E+10	-1.00E+10	0.37	-1.00E+10	-1.00E+10	-1.00E+10	-1.00E+10	-1.00E+10	-1.00E+10
							10.1	29.4048	359.5	0.421	2.56	0.24	0.01	0.05	2056.2	1892.5	-1.00E+10	-1.00E+10	-1.00E+10	0.39	-1.00E+10	-1.00E+10	-1.00E+10	-1.00E+10	-1.00E+10	-1.00E+10
							20.3	31.9009	406.73	0.916	11.13	0.66	0.03	0.22	2222.5	2088.4	-1.00E+10	-1.00E+10	-1.00E+10	0.73	-1.00E+10	-1.00E+10	-1.00E+10	-1.00E+10	-1.00E+10	-1.00E+10
							29.8	32.4194	348.44	1.286	20.54	6.08	0.2	1.96	2236.7	2140.9	-1.00E+10	-1.00E+10	-1.00E+10	0.68	-1.00E+10	-1.00E+10	-1.00E+10	-1.00E+10	-1.00E+10	-1.00E+10
							29.9	32.422	346.94	1.301	20.65	6.14	0.19	2	2236.5	2143.7	-1.00E+10	-1.00E+10	-1.00E+10	0.73	-1.00E+10	-1.00E+10	-1.00E+10	-1.00E+10	-1.00E+10	-1.00E+10
							39.7	32.431	344.81	1.314	20.84	6.31	0.2	2.05	2235.6	2144.6	-1.00E+10	-1.00E+10	-1.00E+10	0.68	-1.00E+10	-1.00E+10	-1.00E+10	-1.00E+10	-1.00E+10	-1.00E+10
							49.6	32.4326	344.53	1.316	20.9	6.37	0.2	2.04	2236.3	2144.6	-1.00E+10	-1.00E+10	-1.00E+10	0.67	-1.00E+10	-1.00E+10	-1.00E+10	-1.00E+10	-1.00E+10	-1.00E+10
							74.4	32.4502	344.4	1.35	22.01	6.45	0.21	2.11	2236.7	2149.4	-1.00E+10	-1.00E+10	-1.00E+10	0.54	-1.00E+10	-1.00E+10	-1.00E+10	-1.00E+10	-1.00E+10	-1.00E+10
							91.7	32.472	342.93	1.376	23.25	6.74	0.22	2.09	2238.8	2154.6	-1.00E+10	-1.00E+10	-1.00E+10	0.57	-1.00E+10	-1.00E+10	-1.00E+10	-1.00E+10	-1.00E+10	-1.00E+10
MR1306	12_1	B	2013-09-03T07:34	202.156	71.5808	64	0	28.3959	343.84	0.367	2.5	0.09	0.01	0.11	2003.3	1849.7	-1.00E+10	-1.00E+10	-1.00E+10	0.43	-1.00E+10	-1.00E+10	-1.00E+10	-1.00E+10	-1.00E+10	-1.00E+10
							5.7	28.375	345.9	0.367	2.51	0.05	0.01	0.04	2001.3	1851.8	-1.00E+10	-1.00E+10	-1.00E+10	0.43	-1.00E+10	-1.00E+10	-1.00E+10	-1.00E+10	-1.00E+10	-1.00E+10
							10.2	28.6722	352.81	0.38	2.47	0.06	0.01	0.03	2019.6	1863.2	-1.00E+10	-1.00E+10	-1.00E+10	0.42	-1.00E+10	-1.00E+10	-1.00E+10	-1.00E+10	-1.00E+10	-1.00E+10
							19.8	31.1986	408.04	0.781	8.85	0.55	0.04	0.13	2184.3	2040.1	-1.00E+10	-1.00E+10	-1.00E+10	1.09	-1.00E+10	-1.00E+10	-1.00E+10	-1.00E+10	-1.00E+10	-1.00E+10
							23	31.3706	394.36	0.92	12.07	1.89	0.07	0.2	2190.3	2062.4	-1.00E+10	-1.00E+10	-1.00E+10	1.43	-1.00E+10	-1.00E+10	-1.00E+10	-1.00E+10	-1.00E+10	-1.00E+10
							30.3	31.8956	386.04	0.937	11.3	2.19	0.06	1.14	2204.7	2056.4	-1.00E+10	-1.00E+10	-1.00E+10	0.54	-1.00E+10	-1.00E+10	-1.00E+10	-1.00E+10	-1.00E+10	-1.00E+10
							40.2	32.1474	374.1	1.129	14.91	5.02	0.08	1.22	2220.2	2100.7	-1.00E+10	-1.00E+10	-1.00E+10	0.15	-1.00E+10	-1.00E+10	-1.00E+10	-1.00E+10	-1.00E+10	-1.00E+10
							50.2	32.412	353.19	1.279	16.25	6.33	0.08	1.24	2236.8	2139.5	-1.00E+10	-1.00E+10	-1.00E+10	0.18	-1.00E+10	-1.00E+10	-1.00E+10	-1.00E+10	-1.00E+10	-1.00E+10
							57.7	32.5817	316.13	1.619	24.77	9.6	0.12	1.35	2248.4	2182.4	-1.00E+10	-1.00E+10	-1.00E+10	0.14	-1.00E+10	-1.00E+10	-1.00E+10	-1.00E+10	-1.00E+10	-1.00E+10
MR1306	14_1	B	2013-09-04T00:29	202.829	71.2452	46	0	29.1954	336.86	0.72	8.63	1.23	0.08	0.93	2093.7	1945.5	-1.00E+10	-1.00E+10	-1.00E+10	2.1	0.82	0.61	-1.00E+10	-1.00E+10	0.09	-1.00E+10
							5	29.3899	336.06	0.719	8.85	1.28	0.08	1	2103.5	1951.2	-1.00E+10	-1.00E+10	-1.00E+10	2.15	-1.00E+10	-1.00E+10	-1.00E+10	-1.00E+10	-1.00E+10	-1.00E+10
							5	29.3744	336.05	0.719	8.8	1.26	0.09	0.99	2094.9	1950.4	-1.00E+10	-1.00E+10	-1.00E+10	2.16	1.2	0.53	-1.00E+10	-1.00E+10	0.09	-1.00E+10
							5.1	-1.00E+10	-1.00E+10	-1.00E+10	-1.00E+10	-1.00E+10	-1.00E+10	-1.00E+10	-1.00E+10	-1.00E+10	-1.00E+10	-1.00E+10	-1.00E+10	-1.00E+10	-1.00E+10	-1.00E+10	-1.00E+10	-1.00E+10	-1.00E+10	-1.00E+10
							9.8	30.7596	340.7	0.844	11.57	2.58	0.08	1.1	2157.2	2013.8	-1.00E+10	-1.00E+10	-1.00E+10	1.32	-1.00E+10	-1.00E+10	-1.00E+10	-1.00E+10	-1.00E+10	-1.00E+10
							19.9	33.4405	283.75	1.618	27.53	11.37	0.21	1.52	2276.7	2214.9	-1.00E+10	-1.00E+10	-1.00E+10	0.78	0.54	0.15	-1.00E+10	-1.00E+10	0.02	-1.00E+10
							30	33.4526	283.56	1.624	27.54	11.46	0.2	1.49	2278.5	2212.8	-1.00E+10	-1.00E+10	-1.00E+10	0.77	-1.00E+10	-1.00E+10	-1.00E+10	-1.00E+10	-1.00E+10	-1.00E+10
							38.9	-1.00E+10	-1.00E+10	-1.00E+10	-1.00E+10	-1.00E+10	-1.00E+10	-1.00E+10	-1.00E+10	-1.00E+10	-1.00E+10	-1.00E+10	-1.00E+10	-1.00E+10	-1.00E+10	-1.00E+10	-1.00E+10	-1.00E+10	-1.00E+10	-1.00E+10
							39	33.4619	283.35	1.629	27.47	11.47	0.19	1.5	2273.8	2211.7	-1.00E+10	-1.00E+10	-1.00E+10	0.9	0.48	0.21	-1.00E+10	-1.00E+10	0.02	-1.00E+10
MR1306	16_1	B	2013-09-04T03:55	202.649	71.3263	89	0	29.1926	338.77	0.577	4.67	0.55	0.04	0.63	2077.8	1917	-1.00E+10	-1.00E+10	-1.00E+10	0.8	-1.00E+10	-1.00E+10	-1.00E+10	-1.00E+10	-1.00E+10	-1.00E+10
							5	29.1758	338.92	0.969	5.77	0.32	0.25	0.5	2076.1	1917.7	-1.00E+10	-1.00E+10	-1.00E+10	0.79	-1.00E+10	-1.00E+10	-1.00E+10	-1.00E+10	-1.00E+10	-1.00E+10
							10.4	30.3566	355.6	0.927	8.31	0.91	0.18	0.63	2137.6	1979	-1.00E+10	-1.00E+10	-1.00E+10	0.79	-1.00E+10	-1.00E+10	-1.00E+10	-1.00E+10	-1.00E+10	-1.00E+10
							20	31.9287	376.85	1.09	14.38	2.93	0.09	0.85	2222.1	2094.6	-1.00E+10	-1.00E+10	-1.00E+10	0.86	-1.00E+10	-1.00E+10	-1.00E+10	-1.00E+10	-1.00E+10	-1.00E+10
							20	31.8921	379.91	1.083	14.09	2.85	0.09	0.89	2219.3	2093.9	-1.00E+10	-1.00E+10	-1.00E+10	0.88	-1.00E+10	-1.00E+10	-1.00E+10	-1.00E+10	-1.00E+10	-1.00E+10
							29.9	32.5493	320.2	1.542	25.24	7.96	0.15	1.77	2250.7	2189.3	-1.00E+10	-1.00E+10	-1.00E+10	0.34	-1.00E+10	-1.00E+10	-1.00E+10	-1.00E+10	-1.00E+10	-1.00E+10
							40.1	32.8172	288	1.784	34.1	10.61	0.18	2.08	2274.5	2231.8	-1.00E+10	-1.00E+10	-1.00E+10	0.22	-1.00E+10	-1.00E+10	-1.00E+10	-1.00E+10	-1.00E+10	-1.00E+10
							49.8	33.2653	277.34	1.745	32.78	11.97	0.16	1.77	2283.8	2235.2	-1.00E+10	-1.00E+10	-1.00E+10	0.28	-1.00E+10	-1.00E+10	-1.00E+10	-1.00E+10	-1.00E+10	-1.00E+10
							74.6	34.7067	280.83	1.28	13.04	12.96	0.15	0.29	2298.5	2173.8	-1.00E+10	-1.00E+10	-1.00E+10	2.81	-1.00E+10	-1.00E+10	-1.00E+10	-1.00E+10	-1.00E+10	-1.00E+10
							82.1	34.7078	280.87	1.108	12.32	13.06	0.08	0.59	2302.3	2174.2	-1.00E+10	-1.00E+10	-1.00E+10	3	-1.00E+10	-1.00E+10	-1.00E+10	-1.00E+10	-1.00E+10	-1.00E+10
MR1306	18_1	B	2013-09-04T06:50	202.492	71.4112	122	0	29.318	361.68	0.612	4.44	0.13	0.07	0.24	2087.5	1927.5	-1.00E+10	-1.00E+10	-1.00E+10	0.69	-1.00E+10	-1.00E+10	-1.00E+10	-1.00E+10	-1.00E+10	-1.00E+10
							4.6	29.3621	361.36	0.592	4.35	0.11	0.07	0.19	2085.7	1927.4	-1.00E+10	-1.00E+10	-1.00E+10	0.69	-1.00E+10	-1.00E+10	-1.00E+10	-1.00E+10	-1.00E+10	-1.00E+10
							9.5	29.4927	366.72	0.602	4.66	0.13	0.06	0.17	2093.7	1934.3	-1.00E+10	-1.00E+10	-1.00E+10	0.72	-1.00E+10	-1.00E+10	-1.00E+10	-1.00E+10	-1.00E+10	-1.00E+10
							12.8	-1.00E+10	-1.00E+10	-1.00E+10	-1.00E+10	-1.00E+10	-1.00E+10	-1.00E+10	-1.00E+10	-1.00E+10	-1.00E+10	-1.00E+10	-1.00E+10	-1.00E+10	-1.00E+10	-1.00E+10	-1.00E+10	-1.00E+10	-1.00E+10	-1.00E+10
							12.8	-1.00E+10	-1.00E+10	-1.00E+10	-1.00E+10	-1.00E+10	-1.00E+10	-1.00E+10	-1.00E+10	-1.00E+10	-1.00E+10	-1.00E+10	-1.00E+10	-1.00E+10	-1.00E+10	-1.00E+10	-1.00E+10	-1.00E+10	-1.00E+10	-1.00E+10
							12.9	30.8286	397.47	0.741	7.68	0.46	0.06	0.18	2165.3	2005.7	-1.00E+10	-1.00E+10	-1.00E+10	0.96	-1.00E+10	-1.00E+10	-1.00E+10	-1.00E+10	-1.00E+10	-1.00E+10
							13	-1.00E+10	-1.00E+10	-1.00E+10	-1.00E+10	-1.00E+10	-1.00E+10	-1.00E+10	-1.00E+10	-1.00E+10	-1.00E+10	-1.00E+10	-1.00E+10	-1.00E+10	-1.00E+10	-1.00E+10	-1.00E+10	-1.00E+10	-1.00E+10	-1.00E+10
							19.8	32.2474	350.7	1.309	19.69	5.21	0.12	1.36	2239.3	2141.9	-1.00E+10	-1.00E+10	-1.00E+10	0.51	-1.00E+10	-1.00E+10	-1.00E+10	-1.00E+10	-1.00E+10	-1.00E+10
							29.4	32.4632	330.77	1.477	23.4	6.75	0.14	1.65	2248.6	2179	-1.00E+10	-1.00E+10	-1.00E+10	0.58	-1.00E+10	-1.00E+10	-1.00E+10	-1.00E+10	-1.00E+10	-1.00E+10
							39.7	32.5878	314.12	1.6	26.31	8.12	0.16	1.91	2256.9	2198.9	-1.00E+10	-1.00E+10	-1.00E+10	0.54	-1.00E+10	-1.00E+10	-1.00E+10	-1.00E+10	-1.00E+10	-1.00E+10
							49.7	32.6936	296.66	1.741	30.27	9.78	0.16	2.22	2263.1	2221.3	-1.00E+10	-1.00E+10	-1.00E+10	0.38	-1.00E+10	-1.00E+10	-1.00E+10	-1.00E+10	-1.00E+10	-1.00E+10
							74.4	32.9812	263.43	1.979	41.26	12.62	0.18	2.39	2281.8	2266	-1.00E+10	-1.00E+10	-1.00E+10	0.29	-1.00E+10	-1.00E+10	-1.00E+10	-1.00E+10	-1.00E+10	-1.00E+10
							99.2	33.7955	262.91	1.661	30.27	13	0.2	1.59	2292.7	2237	-1.00E+10	-1.00E+10	-1.00E+10	0.32	-1.00E+10	-1.00E+10	-1.00E+10	-1.00E+10	-1.00E+10	-1.00E+10
							113.2	34.005	263.13	1.598	26.85	13.05	0.2	1.36	2293.5	2225.5	-1.00E+10	-1.00E+10	-1.00E+10	0.6	-1.00E+10	-1.00E+10	-1.00E+10	-1.00E+10	-1.00E+10	-1.00E+10
MR1306	20_1	B	2013-09-04T09:34	202.324	71.4975	85	0	28.6154	344.39	0.509	4	0.19	0.05	0.26	2049.2	1900.3	-1.00E+10	-1.00E+10	-1.00E+10	0.82	-1.00E+10	-1.00E+10	-1.00E+10	-1.00E+10	-1.00E+10	-1.00E+10
							4.9	28.6451	344.77	0.482	4	0.15	0.05	0.22	2049.6	1901	-1.00E+10	-1.00E+10	-1.00E+10	0.83	-1.00E+10	-1.00E+10	-1.00E+10	-1.00E+10	-1.00E+10	-1.00E+10
							10	28.8965	345.62	0.489	4.12	0.16	0.05	0.23	2061.2	1907.9	-1.00E+10	-1.00E+10	-1.00E+10	0.8	-1.00E+10	-1.00E+10	-1.00E+10	-1.00E+10	-1.00E+10	-1.00E+10
							13.9	28.9789	346.02	0.487	4.17	0.16	0.05	0.24	2065.2	1910.3	-1.00E+10	-1.00E+10	-1.00E+10	0.81	-1.00E+10	-1.00E+10	-1.00E+10	-1.00E+10	-1.00E+10	-1.00E+10
							19.8	31.2208	364.24	0.641	5.33	0.28	0.04	1.15	2169.8	1981.2	-1.00E+10	-1.00E+10	-1.00E+10	0.41	-1.00E+10	-1.00E+10	-1.00E+10	-1.00E+10	-1.00E+10	-1.00E+10
							29.6	32.1341	381.89	1.032	13.54	3.16	0.08	1.37	2222.8	2086.3	-1.00E+10	-1.00E+10	-1.00E+10	0.11	-1.00E+10	-1.00E+10	-1.00E+10	-1.00E+10	-1.00E+10	-1.00E+10
							39.8	32.4663	346.6	1.321	16.56	6.69	0.1	1.48	2239.7	2146.6	-1.00E+10	-1.00E+10	-1.00E+10	0.06	-1.00E+10	-1.00E+10	-1.00E+10	-1.00E+10	-1.00E+10	-1.00E+10
							50	32.6087	322.85	1.584	22.37	9.33	0.13	1.53	2247.9	2177.4	-1.00E+10	-1.00E+10	-1.00E+10	0.08	-1.00E+10	-1.00E+10	-1.00E+10	-1.00E+10	-1.00E+10	-1.00E+10
							73.4	32.6908	309.39	1.698	26.16	10.7	0.14	1.53	2253.4	2194.6	-1.00E+10	-1.00E+10	-1.00E+10	0.08	-1.00E+10	-1.00E+10	-1.00E+10	-1.00E+10	-1.00E+10	-1.00E+10
MR1306	21_1	B	2013-09-04T11:43	203.047	71.4923	143	0	27.3308	345.16	0.421	2.59	0.09	0.03	0.15	1993.1	1866.1	-1.00E+10	-1.00E+10	-1.00E+10	0.52	-1.00E+10	-1.00E+10	-1.00E+10	-1.00E+10	-1.00E+10	-1.00E+10
							5.3	27.41	345.63	0.413	2.56	0.03	0.03	0.09	1995.9	1864	-1.00E+10	-1.00E+10	-1.00E+10	0.5	-1.00E+10	-1.00E+10	-1.00E+10	-1.00E+10	-1.00E+10	-1.00E+10
							9.8	30.0863	376.14	0.529	4.13	0.04	0.02	0.11	2113.4	1946.5	-1.00E+10	-1.00E+10	-1.00E+10	0.76	-1.00E+10	-1.00E+10	-1.00E+10	-1.00E+10	-1.00E+10	-1.00E+10
							13.2	30.729	390.9	0.617	5.33	0.06	0.02	0.16	2151.7	1980.8	-1.00E+10	-1.00E+10	-1.00E+10	0.84	-1.00E+10	-1.00E+10	-1.00E+10	-1.00E+10	-1.00E+10	-1.00E+10
							20.1	31.5126	356.65	0.843	8.95	1.07	0.07	1.32	2189.1	2017.5	-1.00E+10	-1.00E+10	-1.00E+10	0.54	-1.00E+10	-1.00E+10	-1.00E+10	-1.00E+10	-1.00E+10	-1.00E+10
							30.2	32.0922	362.42	1.166	15.52	3.94	0.11	1.77	2222.3	2099.2	-1.00E+10	-1.00E+10	-1.00E+10	0.31	-1.00E+10	-1.00E+10	-1.00E+10	-1.00E+10	-1.00E+10	-1.00E+10
							40.1	32.4351	343.55	1.335	18.69	5.91	0.14	1.99	2241.4	2148.1	-1.00E+10	-1.00E+10	-1.00E+10	0.2	-1.00E+10	-1.00E+10	-1.00E+10	-1.00E+10	-1.00E+10	-1.00E+10
							50.6	32.6064	332.87	1.44	19.23	7.24	0.17	2.41	2248.6	2172	-1.00E+10	-1.00E+10	-1.00E+10	0.11	-1.00E+10	-1.00E+10	-1.00E+10	-1.00E+10	-1.00E+10	-1.00E+10
							75.1	33.8075	274.93	1.604	28.24	13.33	0.13	1.15	2290.2	2221.7	-1.00E+10	-1.00E+10	-1.00E+10	0.09	-1.00E+10	-1.00E+10	-1.00E+10	-1.00E+10	-1.00E+10	-1.00E+10
							99.5	34.808	287.88	1.039	9.39	12.9	0.07	0.06	2298.8	2164.4	-1.00E+10	-1.00E+10	-1.00E+10	0.52	-1.00E+10	-1.00E+10	-1.00E+10	-1.00E+10	-1.00E+10	-1.00E+10
							123.9	34.8113	288.34	1.057	9.28	12.9	0.08	0.08	2299.6	2163.4	-1.00E+10	-1.00E+10	-1.00E+10	0.69	-1.00E+10	-1.00E+10	-1.00E+10	-1.00E+10	-1.00E+10	-1.00E+10
							137.5	34.8136	288.55	1.063	9.22	12.89	0.08	0.07	2299.6	2164.6	-1.00E+10	-1.00E+10	-1.00E+10	0.99	-1.00E+10	-1.00E+10	-1.00E+10	-1.00E+10	-1.00E+10	-1.00E+10
MR1306	22_1	B	2013-09-04T13:56	203.646	71.5468	159	0	27.6009	347.38	0.427	2.48	0.05	0.01	0.11	1974.2	1847.2	-1.00E+10	-1.00E+10	-1.00E+10	0.58	-1.00E+10	-1.00E+10	-1.00E+10	-1.00E+10	-1.00E+10	-1.00E+10
							5.2	27.2072	348.06	0.409	2.23	0.03	0.01	0.03	1976.6	1851.2	-1.00E+10	-1.00E+10	-1.00E+10	0.46	-1.00E+10	-1.00E+10	-1.00E+10	-1.00E+10	-1.00E+10	-1.00E+10
							9.8	29.8776	356.9	0.481	3.69	0.03	0.01	0.07	2101.1	1929.5	-1.00E+10	-1.00E+10	-1.00E+10	0.98	-1.00E+10	-1.00E+10	-1.00E+10	-1.00E+10	-1.00E+10	-1.00E+10
							12.7	31.0316	381.21	0.595	5.52	0.09	0.02	0.14	2162.3	1987.6	-1.00E+10	-1.00E+10	-1.00E+10	1.54	-1.00E+10	-1.00E+10	-1.00E+10	-1.00E+10	-1.00E+10	-1.00E+10
							19.6	31.9813	363.35	1.113	14.57	3.32	0.11	1.63	2217.7	2086.5	-1.00E+10	-1.00E+10	-1.00E+10	0.44	-1.00E+10	-1.00E+10	-1.00E+10	-1.00E+10	-1.00E+10	-1.00E+10
							29.8	32.2207	343.65	1.303	18.89	5.33	0.14	1.9	2229.9	2126.8	-1.00E+10	-1.00E+10	-1.00E+10	0.3	-1.00E+10	-1.00E+10	-1.00E+10	-1.00E+10	-1.00E+10	-1.00E+10
							39.7	32.3498	336.35	1.381	21.01	6.29	0.15	1.97	2236.9	2146.1	-1.00E+10	-1.00E+10	-1.00E+10	0.25	-1.00E+10	-1.00E+10	-1.00E+10	-1.00E+10	-1.00E+10	-1.00E+10
							49.7	32.4366	330.45	1.449	22.57	6.9	0.16	2	2245	2161.3	-1.00E+10	-1.00E+10	-1.00E+10	0.2	-1.00E+10	-1.00E+10	-1.00E+10	-1.00E+10	-1.00E+10	-1.00E+10
							74.5	32.8638	284.68	1.841	33.74	12.76	0.14	1.6	2264	2229.1	-1.00E+10	-1.00E+10	-1.00E+10	0.12	-1.00E+10	-1.00E+10	-1.00E+10	-1.00E+10	-1.00E+10	-1.00E+10
							99	34.6091	282.42	1.132	13.27	13.08	0.08	0.19	2298.3	2179.1	-1.00E+10	-1.00E+10	-1.00E+10	0.12	-1.00E+10	-1.00E+10	-1.00E+10	-1.00E+10	-1.00E+10	-1.00E+10
							124.3	34.7962	285.72	1.027	9.42	13.04	0.07	0.03	2297.5	2164.8	-1.00E+10	-1.00E+10	-1.00E+10	0.28	-1.00E+10	-1.00E+10	-1.00E+10	-1.00E+10	-1.00E+10	-1.00E+10
							148.4	34.7994	285.88	1.01	9.31	12.99	0.06	0.02	2298.7	2165.9	-1.00E+10	-1.00E+10	-1.00E+10	0.29	-1.00E+10	-1.00E+10	-1.00E+10	-1.00E+10	-1.00E+10	-1.00E+10
							154.8	34.7994	286.04	0.999	9.29	12.94	0.06	0.05	-1.00E+10	2167.1	-1.00E+10	-1.00E+10	-1.00E+10	0.23	-1.00E+10	-1.00E+10	-1.00E+10	-1.00E+10	-1.00E+10	-1.00E+10
							154.9	-1.00E+10	-1.00E+10	-1.00E+10	-1.00E+10	-1.00E+10	-1.00E+10	-1.00E+10	2301.3	-1.00E+10	-1.00E+10	-1.00E+10	-1.00E+10	-1.00E+10	-1.00E+10	-1.00E+10	-1.00E+10	-1.00E+10	-1.00E+10	-1.00E+10
MR1306	23_1	B	2013-09-04T16:22	204.24	71.627	235	0	26.6001	348.31	0.435	2.06	0.06	0.02	0.09	1961.7	1846.1	-1.00E+10	-1.00E+10	-1.00E+10	0.47	-1.00E+10	-1.00E+10	-1.00E+10	-1.00E+10	-1.00E+10	-1.00E+10
							5.3	26.6044	348.58	0.417	2.05	0.02	0.01	0.03	1961.2	1846	-1.00E+10	-1.00E+10	-1.00E+10	0.41	-1.00E+10	-1.00E+10	-1.00E+10	-1.00E+10	-1.00E+10	-1.00E+10
							9.9	28.0066	354.31	0.43	2.51	0.03	0.02	0.05	2023.8	1878.5	-1.00E+10	-1.00E+10	-1.00E+10	0.58	-1.00E+10	-1.00E+10	-1.00E+10	-1.00E+10	-1.00E+10	-1.00E+10
							15	30.1474	374.69	0.468	3.34	0.02	0.01	0.06	2111	1938.4	-1.00E+10	-1.00E+10	-1.00E+10	0.79	-1.00E+10	-1.00E+10	-1.00E+10	-1.00E+10	-1.00E+10	-1.00E+10
							19.8	31.317	404.96	0.817	9.09	0.6	0.04	0.4	2189.3	2034.2	-1.00E+10	-1.00E+10	-1.00E+10	1.4	-1.00E+10	-1.00E+10	-1.00E+10	-1.00E+10	-1.00E+10	-1.00E+10
							29.6	31.8218	365.73	1.015	12.75	2.29	0.1	1.38	2210.5	2065.5	-1.00E+10	-1.00E+10	-1.00E+10	0.53	-1.00E+10	-1.00E+10	-1.00E+10	-1.00E+10	-1.00E+10	-1.00E+10
							39.3	32.0281	366.28	1.118	14.71	3.52	0.1	1.59	2218.7	2088.1	-1.00E+10	-1.00E+10	-1.00E+10	0.36	-1.00E+10	-1.00E+10	-1.00E+10	-1.00E+10	-1.00E+10	-1.00E+10
							49.5	32.3621	363.02	1.187	15.21	4.59	0.1	1.61	2238	2128.1	-1.00E+10	-1.00E+10	-1.00E+10	0.18	-1.00E+10	-1.00E+10	-1.00E+10	-1.00E+10	-1.00E+10	-1.00E+10
							75.3	32.7402	293.51	1.754	28.28	13.08	0.09	0.65	2255.1	2204.2	-1.00E+10	-1.00E+10	-1.00E+10	0.03	-1.00E+10	-1.00E+10	-1.00E+10	-1.00E+10	-1.00E+10	-1.00E+10
							99.4	33.0728	280.72	1.879	37.06	14.13	0.12	1.09	2278.5	2240.4	-1.00E+10	-1.00E+10	-1.00E+10	0.03	-1.00E+10	-1.00E+10	-1.00E+10	-1.00E+10	-1.00E+10	-1.00E+10
							124	33.9835	277.51	1.431	24.57	13.58	0.07	0.15	2294.3	2218.6	-1.00E+10	-1.00E+10	-1.00E+10	0.02	-1.00E+10	-1.00E+10	-1.00E+10	-1.00E+10	-1.00E+10	-1.00E+10
							148	34.6389	279.6	1.088	12.25	13.04	0.06	0.06	2297.3	2176.7	-1.00E+10	-1.00E+10	-1.00E+10	0.04	-1.00E+10	-1.00E+10	-1.00E+10	-1.00E+10	-1.00E+10	-1.00E+10
							173.2	-1.00E+10	283.28	0.996	9.77	13.11	0.05	0.03	-1.00E+10	-1.00E+10	-1.00E+10	-1.00E+10	-1.00E+10	-1.00E+10	-1.00E+10	-1.00E+10	-1.00E+10	-1.00E+10	-1.00E+10	-1.00E+10
							197.6	34.8133	287.4	0.983	8.78	13	0.05	0.05	2299.5	2163	-1.00E+10	-1.00E+10	-1.00E+10	0.09	-1.00E+10	-1.00E+10	-1.00E+10	-1.00E+10	-1.00E+10	-1.00E+10
							223.1	-1.00E+10	288.09	0.985	8.62	12.95	0.05	0.02	-1.00E+10	-1.00E+10	-1.00E+10	-1.00E+10	-1.00E+10	-1.00E+10	-1.00E+10	-1.00E+10	-1.00E+10	-1.00E+10	-1.00E+10	-1.00E+10
							228.6	34.82	288.55	0.974	8.54	12.93	0.05	0.05	2299.7	2161.5	-1.00E+10	-1.00E+10	-1.00E+10	-1.00E+10	-1.00E+10	-1.00E+10	-1.00E+10	-1.00E+10	-1.00E+10	-1.00E+10
MR1306	24_1	B	2013-09-04T19:21	205.148	71.6087	44	0	27.7555	351.22	0.449	2.02	0.04	0.02	0.07	2013.7	1881.4	-1.00E+10	-1.00E+10	-1.00E+10	0.44	0.11	0.12	-1.00E+10	-1.00E+10	0.15	-1.00E+10
							4.4	27.7348	351.61	0.432	1.97	0.03	0.02	0.04	2011.1	1877	-1.00E+10	-1.00E+10	-1.00E+10	0.41	-1.00E+10	-1.00E+10	-1.00E+10	-1.00E+10	-1.00E+10	-1.00E+10
							5.1	-1.00E+10	-1.00E+10	0.434	1.97	0.02	0.01	0.03	-1.00E+10	1876.9	-1.00E+10	-1.00E+10	-1.00E+10	0.42	-1.00E+10	-1.00E+10	-1.00E+10	-1.00E+10	-1.00E+10	-1.00E+10
							9.5	-1.00E+10	-1.00E+10	0.427	1.96	0.03	0.01	0.03	-1.00E+10	1876.3	-1.00E+10	-1.00E+10	-1.00E+10	0.39	-1.00E+10	-1.00E+10	-1.00E+10	-1.00E+10	-1.00E+10	-1.00E+10
							9.6	27.7135	351.2	0.429	1.97	0.03	0.01	0.06	2010	1876.5	-1.00E+10	-1.00E+10	-1.00E+10	0.4	-1.00E+10	-1.00E+10	-1.00E+10	-1.00E+10	-1.00E+10	-1.00E+10
							9.9	-1.00E+10	-1.00E+10	-1.00E+10	-1.00E+10	-1.00E+10	-1.00E+10	-1.00E+10	-1.00E+10	-1.00E+10	-1.00E+10	-1.00E+10	-1.00E+10	-1.00E+10	-1.00E+10	-1.00E+10	-1.00E+10	-1.00E+10	-1.00E+10	-1.00E+10
							14	-1.00E+10	-1.00E+10	0.377	1.69	0.02	0.02	0.03	-1.00E+10	1849.1	-1.00E+10	-1.00E+10	-1.00E+10	0.54	-1.00E+10	-1.00E+10	-1.00E+10	-1.00E+10	-1.00E+10	-1.00E+10
							18.7	-1.00E+10	-1.00E+10	0.392	2.25	0.05	0.01	0.11	-1.00E+10	1874.2	-1.00E+10	-1.00E+10	-1.00E+10	0.96	-1.00E+10	-1.00E+10	-1.00E+10	-1.00E+10	-1.00E+10	-1.00E+10
							19.1	29.4482	339.77	0.39	2.29	0.04	0.02	0.1	2057.4	1873.1	-1.00E+10	-1.00E+10	-1.00E+10	1.1	0.59	0.16	-1.00E+10	-1.00E+10	0.25	-1.00E+10
							20.5	29.5034	341.1	0.406	2.44	0.07	0.02	0.18	2060	1882.1	-1.00E+10	-1.00E+10	-1.00E+10	1.06	0.62	0.14	-1.00E+10	-1.00E+10	0.22	-1.00E+10
							20.5	-1.00E+10	-1.00E+10	-1.00E+10	-1.00E+10	-1.00E+10	-1.00E+10	-1.00E+10	-1.00E+10	-1.00E+10	-1.00E+10	-1.00E+10	-1.00E+10	-1.00E+10	-1.00E+10	-1.00E+10	-1.00E+10	-1.00E+10	-1.00E+10	-1.00E+10
							27.6	-1.00E+10	-1.00E+10	0.552	4.47	0.28	0.06	0.87	-1.00E+10	1919.2	-1.00E+10	-1.00E+10	-1.00E+10	0.48	-1.00E+10	-1.00E+10	-1.00E+10	-1.00E+10	-1.00E+10	-1.00E+10
							29.8	-1.00E+10	-1.00E+10	0.627	5.19	0.39	0.08	0.96	-1.00E+10	1928.4	-1.00E+10	-1.00E+10	-1.00E+10	0.45	-1.00E+10	-1.00E+10	-1.00E+10	-1.00E+10	-1.00E+10	-1.00E+10
							29.9	30.3579	353.95	0.617	5.21	0.39	0.08	0.96	2117.6	1929.6	-1.00E+10	-1.00E+10	-1.00E+10	0.46	-1.00E+10	-1.00E+10	-1.00E+10	-1.00E+10	-1.00E+10	-1.00E+10
							35.7	31.1791	365.93	1.047	9.84	1.05	0.2	1.44	2167	1999.8	-1.00E+10	-1.00E+10	-1.00E+10	0.4	0.13	0.18	-1.00E+10	-1.00E+10	0.02	-1.00E+10
MR1306	25_1	B	2013-09-04T21:07	205.024	71.6832	109	0	26.1725	352.73	0.371	2.28	0.04	0.01	0.08	1909.8	1792.4	-1.00E+10	-1.00E+10	-1.00E+10	-1.00E+10	-1.00E+10	-1.00E+10	-1.00E+10	-1.00E+10	-1.00E+10	-1.00E+10
							5	26.1928	352.95	0.36	2.25	0.03	0.01	0.03	1909.2	1790.3	-1.00E+10	-1.00E+10	-1.00E+10	-1.00E+10	-1.00E+10	-1.00E+10	-1.00E+10	-1.00E+10	-1.00E+10	-1.00E+10
							9.6	26.3138	352.7	0.365	2.29	0.03	0.01	0.06	1913.6	1794.2	-1.00E+10	-1.00E+10	-1.00E+10	-1.00E+10	-1.00E+10	-1.00E+10	-1.00E+10	-1.00E+10	-1.00E+10	-1.00E+10
							20.5	30.7206	371.82	0.514	4.18	0.07	0.02	0.16	2145.9	1960.7	-1.00E+10	-1.00E+10	-1.00E+10	-1.00E+10	-1.00E+10	-1.00E+10	-1.00E+10	-1.00E+10	-1.00E+10	-1.00E+10
							20.6	30.707	371.96	0.502	4.11	0.05	0.02	0.14	2137.7	1960.6	-1.00E+10	-1.00E+10	-1.00E+10	-1.00E+10	-1.00E+10	-1.00E+10	-1.00E+10	-1.00E+10	-1.00E+10	-1.00E+10
							29.6	31.6441	370.78	0.805	8.64	1.03	0.07	1.38	2195	2024.2	-1.00E+10	-1.00E+10	-1.00E+10	-1.00E+10	-1.00E+10	-1.00E+10	-1.00E+10	-1.00E+10	-1.00E+10	-1.00E+10
							39.4	31.702	371.05	0.834	9.24	1.25	0.07	1.46	2200.5	2031.8	-1.00E+10	-1.00E+10	-1.00E+10	-1.00E+10	-1.00E+10	-1.00E+10	-1.00E+10	-1.00E+10	-1.00E+10	-1.00E+10
							49.3	31.8851	367.19	0.866	9.73	1.48	0.07	1.76	2207.9	2038.2	-1.00E+10	-1.00E+10	-1.00E+10	-1.00E+10	-1.00E+10	-1.00E+10	-1.00E+10	-1.00E+10	-1.00E+10	-1.00E+10
							74.3	32.3577	346.27	1.266	17.87	5.51	0.12	1.89	2237.3	2130.2	-1.00E+10	-1.00E+10	-1.00E+10	-1.00E+10	-1.00E+10	-1.00E+10	-1.00E+10	-1.00E+10	-1.00E+10	-1.00E+10
							98.9	34.9904	289.43	1.037	10.24	12.69	0.06	0.32	2301.1	2166.5	-1.00E+10	-1.00E+10	-1.00E+10	-1.00E+10	-1.00E+10	-1.00E+10	-1.00E+10	-1.00E+10	-1.00E+10	-1.00E+10
							103.5	34.7852	289.25	1.034	10.21	12.72	0.06	0.31	2298.7	2168.1	-1.00E+10	-1.00E+10	-1.00E+10	-1.00E+10	-1.00E+10	-1.00E+10	-1.00E+10	-1.00E+10	-1.00E+10	-1.00E+10
MR1306	26_1	B	2013-09-04T22:51	204.89	71.7365	257	0	26.1639	347.33	0.327	2.39	0.05	0.01	0.08	1893.8	1769.7	-1.00E+10	-1.00E+10	-1.00E+10	0.54	0.12	0.13	-1.00E+10	-1.00E+10	0.22	-1.00E+10
							5.4	-1.00E+10	-1.00E+10	-1.00E+10	-1.00E+10	-1.00E+10	-1.00E+10	-1.00E+10	-1.00E+10	-1.00E+10	-1.00E+10	-1.00E+10	-1.00E+10	-1.00E+10	-1.00E+10	-1.00E+10	-1.00E+10	-1.00E+10	-1.00E+10	-1.00E+10
							5.5	26.1563	347.52	0.31	2.4	0.03	0.01	0.04	1890.1	1769.3	-1.00E+10	-1.00E+10	-1.00E+10	0.49	-1.00E+10	-1.00E+10	-1.00E+10	-1.00E+10	-1.00E+10	-1.00E+10
							5.6	-1.00E+10	-1.00E+10	-1.00E+10	-1.00E+10	-1.00E+10	-1.00E+10	-1.00E+10	-1.00E+10	-1.00E+10	-1.00E+10	-1.00E+10	-1.00E+10	-1.00E+10	-1.00E+10	-1.00E+10	-1.00E+10	-1.00E+10	-1.00E+10	-1.00E+10
							10.1	26.4507	348.22	0.323	2.46	0.03	0.01	0.05	1907.4	1782.2	-1.00E+10	-1.00E+10	-1.00E+10	0.51	-1.00E+10	-1.00E+10	-1.00E+10	-1.00E+10	-1.00E+10	-1.00E+10
							19.5	-1.00E+10	-1.00E+10	-1.00E+10	-1.00E+10	-1.00E+10	-1.00E+10	-1.00E+10	-1.00E+10	-1.00E+10	-1.00E+10	-1.00E+10	-1.00E+10	-1.00E+10	-1.00E+10	-1.00E+10	-1.00E+10	-1.00E+10	-1.00E+10	-1.00E+10
							19.6	31.1114	377.14	0.599	5.77	0.29	0.04	0.39	2165.1	1984.4	-1.00E+10	-1.00E+10	-1.00E+10	1.29	-1.00E+10	-1.00E+10	-1.00E+10	-1.00E+10	-1.00E+10	-1.00E+10
							19.7	31.1649	378.83	0.627	6.21	0.37	0.04	0.43	2168	1992.4	-1.00E+10	-1.00E+10	-1.00E+10	1.32	-1.00E+10	-1.00E+10	-1.00E+10	-1.00E+10	-1.00E+10	-1.00E+10
							19.7	-1.00E+10	-1.00E+10	-1.00E+10	-1.00E+10	-1.00E+10	-1.00E+10	-1.00E+10	-1.00E+10	-1.00E+10	-1.00E+10	-1.00E+10	-1.00E+10	-1.00E+10	-1.00E+10	-1.00E+10	-1.00E+10	-1.00E+10	-1.00E+10	-1.00E+10
							29.8	31.7313	382.6	0.925	11.78	2.01	0.08	0.99	2208.3	2059.7	-1.00E+10	-1.00E+10	-1.00E+10	0.9	-1.00E+10	-1.00E+10	-1.00E+10	-1.00E+10	-1.00E+10	-1.00E+10
							39.5	32.0615	365.67	1.043	13.27	3.02	0.1	1.78	2218.1	2077.5	-1.00E+10	-1.00E+10	-1.00E+10	0.18	-1.00E+10	-1.00E+10	-1.00E+10	-1.00E+10	-1.00E+10	-1.00E+10
							49.1	32.1668	357.77	1.155	15.65	4.1	0.11	1.86	2224	2104.6	-1.00E+10	-1.00E+10	-1.00E+10	0.19	-1.00E+10	-1.00E+10	-1.00E+10	-1.00E+10	-1.00E+10	-1.00E+10
							73.9	32.4574	342.68	1.321	16.68	7.13	0.09	1.4	2238.7	2147	-1.00E+10	-1.00E+10	-1.00E+10	0.07	-1.00E+10	-1.00E+10	-1.00E+10	-1.00E+10	-1.00E+10	-1.00E+10
							99	32.8972	292.11	1.769	32.48	13.92	0.07	0.39	2263.8	2217.8	-1.00E+10	-1.00E+10	-1.00E+10	0.01	-1.00E+10	-1.00E+10	-1.00E+10	-1.00E+10	-1.00E+10	-1.00E+10
							123.3	33.3179	282.37	1.815	38.49	14.21	0.09	0.72	2290.1	2250.9	-1.00E+10	-1.00E+10	-1.00E+10	0.01	-1.00E+10	-1.00E+10	-1.00E+10	-1.00E+10	-1.00E+10	-1.00E+10
							148.5	34.3548	278.29	1.218	17.69	13.22	0.1	0.16	2294.4	2195.8	-1.00E+10	-1.00E+10	-1.00E+10	0.03	-1.00E+10	-1.00E+10	-1.00E+10	-1.00E+10	-1.00E+10	-1.00E+10
							173.6	-1.00E+10	287.09	0.943	8.82	12.92	0.05	0.02	-1.00E+10	-1.00E+10	-1.00E+10	-1.00E+10	-1.00E+10	-1.00E+10	-1.00E+10	-1.00E+10	-1.00E+10	-1.00E+10	-1.00E+10	-1.00E+10
							198.4	34.8517	294.37	0.924	7.74	12.81	0.03	0.02	2300	2159.3	-1.00E+10	-1.00E+10	-1.00E+10	0.01	-1.00E+10	-1.00E+10	-1.00E+10	-1.00E+10	-1.00E+10	-1.00E+10
							222.9	-1.00E+10	296.04	0.942	7.39	12.72	0.03	0.02	-1.00E+10	-1.00E+10	-1.00E+10	-1.00E+10	-1.00E+10	-1.00E+10	-1.00E+10	-1.00E+10	-1.00E+10	-1.00E+10	-1.00E+10	-1.00E+10
							246.5	34.8604	296.17	0.959	7.5	12.66	0.04	0.06	2298.5	2159.4	-1.00E+10	-1.00E+10	-1.00E+10	-1.00E+10	-1.00E+10	-1.00E+10	-1.00E+10	-1.00E+10	-1.00E+10	-1.00E+10
MR1306	27_1	B	2013-09-05T01:09	204.703	71.813	194	0	26.4993	342.33	0.354	2.3	0.06	0.01	0.09	1940.1	1820.6	-1.00E+10	-1.00E+10	-1.00E+10	-1.00E+10	-1.00E+10	-1.00E+10	-1.00E+10	-1.00E+10	-1.00E+10	-1.00E+10
							4.8	26.5345	342.18	0.334	2.3	0.03	0.01	0.04	1942.9	1822.4	-1.00E+10	-1.00E+10	-1.00E+10	-1.00E+10	-1.00E+10	-1.00E+10	-1.00E+10	-1.00E+10	-1.00E+10	-1.00E+10
							10	27.2863	340.6	0.329	2.35	0.03	0.01	0.03	1978.7	1842.8	-1.00E+10	-1.00E+10	-1.00E+10	-1.00E+10	-1.00E+10	-1.00E+10	-1.00E+10	-1.00E+10	-1.00E+10	-1.00E+10
							19.7	30.5575	399.49	0.546	4.31	0.11	0.03	0.39	2140.2	1956.5	-1.00E+10	-1.00E+10	-1.00E+10	-1.00E+10	-1.00E+10	-1.00E+10	-1.00E+10	-1.00E+10	-1.00E+10	-1.00E+10
							24.9	31.1062	416.78	0.738	6.88	0.52	0.04	0.58	2175.1	2014.3	-1.00E+10	-1.00E+10	-1.00E+10	-1.00E+10	-1.00E+10	-1.00E+10	-1.00E+10	-1.00E+10	-1.00E+10	-1.00E+10
							29.9	31.6927	389.73	0.95	10.98	1.81	0.07	0.7	2206.1	2074.6	-1.00E+10	-1.00E+10	-1.00E+10	-1.00E+10	-1.00E+10	-1.00E+10	-1.00E+10	-1.00E+10	-1.00E+10	-1.00E+10
							40.1	32.0827	358.2	1.252	17.9	5.61	0.09	1.64	2220	2117.3	-1.00E+10	-1.00E+10	-1.00E+10	-1.00E+10	-1.00E+10	-1.00E+10	-1.00E+10	-1.00E+10	-1.00E+10	-1.00E+10
							49.7	32.2503	374.84	1.043	12.36	3.79	0.07	1.33	2227.9	2100.6	-1.00E+10	-1.00E+10	-1.00E+10	-1.00E+10	-1.00E+10	-1.00E+10	-1.00E+10	-1.00E+10	-1.00E+10	-1.00E+10
							74.2	32.5581	325.88	1.482	22.13	9.24	0.1	1.31	2244.9	2173.8	-1.00E+10	-1.00E+10	-1.00E+10	-1.00E+10	-1.00E+10	-1.00E+10	-1.00E+10	-1.00E+10	-1.00E+10	-1.00E+10
							99.2	32.803	293.55	1.769	30.82	13.34	0.08	0.75	2259.1	2210.4	-1.00E+10	-1.00E+10	-1.00E+10	-1.00E+10	-1.00E+10	-1.00E+10	-1.00E+10	-1.00E+10	-1.00E+10	-1.00E+10
							123.6	33.0744	287.17	1.788	33.59	14.9	0.03	0.07	2272.7	2230.8	-1.00E+10	-1.00E+10	-1.00E+10	-1.00E+10	-1.00E+10	-1.00E+10	-1.00E+10	-1.00E+10	-1.00E+10	-1.00E+10
							148.7	33.4556	269.07	1.71	31.34	15.21	0.03	0.06	2280.1	2231.9	-1.00E+10	-1.00E+10	-1.00E+10	-1.00E+10	-1.00E+10	-1.00E+10	-1.00E+10	-1.00E+10	-1.00E+10	-1.00E+10
							173.6	-1.00E+10	274.06	1.182	15.58	13.06	0.13	0.18	-1.00E+10	-1.00E+10	-1.00E+10	-1.00E+10	-1.00E+10	-1.00E+10	-1.00E+10	-1.00E+10	-1.00E+10	-1.00E+10	-1.00E+10	-1.00E+10
							185.6	34.554	273.97	1.172	15.3	13.05	0.14	0.18	2293.7	2187.9	-1.00E+10	-1.00E+10	-1.00E+10	-1.00E+10	-1.00E+10	-1.00E+10	-1.00E+10	-1.00E+10	-1.00E+10	-1.00E+10
MR1306	28_1	B	2013-09-05T02:57	204.344	71.9348	139	0	27.5589	341.76	0.372	2.33	0.05	0.02	0.09	1988.8	1854.2	-1.00E+10	-1.00E+10	-1.00E+10	0.58	-1.00E+10	-1.00E+10	-1.00E+10	-1.00E+10	-1.00E+10	-1.00E+10
							4.8	27.6404	341.7	0.359	2.3	0.03	0.02	0.05	1991	1855.7	-1.00E+10	-1.00E+10	-1.00E+10	0.56	-1.00E+10	-1.00E+10	-1.00E+10	-1.00E+10	-1.00E+10	-1.00E+10
							10.7	28.1628	343.38	0.362	2.3	0.03	0.01	0.03	2005.7	1865.3	-1.00E+10	-1.00E+10	-1.00E+10	0.57	-1.00E+10	-1.00E+10	-1.00E+10	-1.00E+10	-1.00E+10	-1.00E+10
							13	29.1966	347.99	0.38	2.42	0.04	0.02	0.08	2059.2	1899.4	-1.00E+10	-1.00E+10	-1.00E+10	0.62	-1.00E+10	-1.00E+10	-1.00E+10	-1.00E+10	-1.00E+10	-1.00E+10
							20.5	30.361	374.31	0.532	3.9	0.19	0.04	0.42	2125.3	1947.6	-1.00E+10	-1.00E+10	-1.00E+10	0.56	-1.00E+10	-1.00E+10	-1.00E+10	-1.00E+10	-1.00E+10	-1.00E+10
							30.3	31.6499	382.28	0.915	8.24	2.11	0.11	0.74	2202.9	2060.1	-1.00E+10	-1.00E+10	-1.00E+10	0.21	-1.00E+10	-1.00E+10	-1.00E+10	-1.00E+10	-1.00E+10	-1.00E+10
							39.7	31.9794	373.77	1.062	13.77	3.12	0.08	1.29	2215.5	2089.7	-1.00E+10	-1.00E+10	-1.00E+10	0.44	-1.00E+10	-1.00E+10	-1.00E+10	-1.00E+10	-1.00E+10	-1.00E+10
							49.8	32.3344	370.23	1.106	12.98	4.18	0.09	1.56	2233.3	2116.7	-1.00E+10	-1.00E+10	-1.00E+10	0.11	-1.00E+10	-1.00E+10	-1.00E+10	-1.00E+10	-1.00E+10	-1.00E+10
							74.4	32.7147	304.38	1.652	28.46	9.54	0.19	2.27	2259.2	2212.1	-1.00E+10	-1.00E+10	-1.00E+10	0.14	-1.00E+10	-1.00E+10	-1.00E+10	-1.00E+10	-1.00E+10	-1.00E+10
							99.1	32.8362	289.16	1.793	33.35	11.77	0.16	1.79	2265.4	2228	-1.00E+10	-1.00E+10	-1.00E+10	0.1	-1.00E+10	-1.00E+10	-1.00E+10	-1.00E+10	-1.00E+10	-1.00E+10
							124.3	33.0001	263.95	1.934	40.18	12.57	0.21	2.27	2281.3	2267.5	-1.00E+10	-1.00E+10	-1.00E+10	0.22	-1.00E+10	-1.00E+10	-1.00E+10	-1.00E+10	-1.00E+10	-1.00E+10
							131.9	33.0312	262.87	1.975	40.76	12.92	0.21	2.4	2283.1	2268.6	-1.00E+10	-1.00E+10	-1.00E+10	0.2	-1.00E+10	-1.00E+10	-1.00E+10	-1.00E+10	-1.00E+10	-1.00E+10
MR1306	29_1	B	2013-09-05T08:55	205.201	72.6803	2931	10.3	26.695	379.05	0.588	2.51	0.04	0.01	0.09	1921.5	1845.3	-1.00E+10	-1.00E+10	-1.00E+10	-1.00E+10	-1.00E+10	-1.00E+10	-1.00E+10	-1.00E+10	-1.00E+10	-1.00E+10
							25.1	29.3403	397.94	0.673	2.77	0.04	0.01	0.07	2109.2	2008.2	-1.00E+10	-1.00E+10	-1.00E+10	-1.00E+10	-1.00E+10	-1.00E+10	-1.00E+10	-1.00E+10	-1.00E+10	-1.00E+10
							49.8	31.3094	385.19	0.818	5.3	0.58	0.06	0.41	2191.3	2043.7	-1.00E+10	-1.00E+10	-1.00E+10	-1.00E+10	-1.00E+10	-1.00E+10	-1.00E+10	-1.00E+10	-1.00E+10	-1.00E+10
							74.6	31.9108	386.52	0.959	9.24	2.23	0.07	1.4	2224.3	2089.8	-1.00E+10	-1.00E+10	-1.00E+10	-1.00E+10	-1.00E+10	-1.00E+10	-1.00E+10	-1.00E+10	-1.00E+10	-1.00E+10
							99.5	32.1257	373.03	1.103	12.82	3.75	0.09	1.63	2233.7	2121.1	-1.00E+10	-1.00E+10	-1.00E+10	-1.00E+10	-1.00E+10	-1.00E+10	-1.00E+10	-1.00E+10	-1.00E+10	-1.00E+10
							124.1	32.2861	364.07	1.204	14.94	5.13	0.09	1.5	2239	2136.3	-1.00E+10	-1.00E+10	-1.00E+10	-1.00E+10	-1.00E+10	-1.00E+10	-1.00E+10	-1.00E+10	-1.00E+10	-1.00E+10
							148.7	32.5798	314.57	1.592	23.82	10.8	0.08	0.83	2248.2	2186.5	-1.00E+10	-1.00E+10	-1.00E+10	-1.00E+10	-1.00E+10	-1.00E+10	-1.00E+10	-1.00E+10	-1.00E+10	-1.00E+10
							174.4	32.8609	301.11	1.743	33.74	13.67	0.07	0.37	-1.00E+10	-1.00E+10	-1.00E+10	-1.00E+10	-1.00E+10	-1.00E+10	-1.00E+10	-1.00E+10	-1.00E+10	-1.00E+10	-1.00E+10	-1.00E+10
							198.7	33.1065	286.31	1.83	34.76	14.99	0.06	0.03	2279.4	2230.2	-1.00E+10	-1.00E+10	-1.00E+10	-1.00E+10	-1.00E+10	-1.00E+10	-1.00E+10	-1.00E+10	-1.00E+10	-1.00E+10
							247.8	33.971	271.27	1.334	21.36	13.47	0.02	0.03	2286.1	2211	-1.00E+10	-1.00E+10	-1.00E+10	-1.00E+10	-1.00E+10	-1.00E+10	-1.00E+10	-1.00E+10	-1.00E+10	-1.00E+10
							296.6	34.4969	277.34	0.985	11.45	12.48	0.02	0.07	2288.1	2178.2	-1.00E+10	-1.00E+10	-1.00E+10	-1.00E+10	-1.00E+10	-1.00E+10	-1.00E+10	-1.00E+10	-1.00E+10	-1.00E+10
							347.5	34.716	280	-1.00E+10	-1.00E+10	-1.00E+10	-1.00E+10	-1.00E+10	-1.00E+10	-1.00E+10	-1.00E+10	-1.00E+10	-1.00E+10	-1.00E+10	-1.00E+10	-1.00E+10	-1.00E+10	-1.00E+10	-1.00E+10	-1.00E+10
							398.2	34.7919	288.34	0.908	7.28	12.59	0.02	0.03	-1.00E+10	-1.00E+10	-1.00E+10	-1.00E+10	-1.00E+10	-1.00E+10	-1.00E+10	-1.00E+10	-1.00E+10	-1.00E+10	-1.00E+10	-1.00E+10
MR1306	30_1	B	2013-09-07T22:34	198.016	74.5003	1631	9.9	26.4296	373.67	-1.00E+10	-1.00E+10	-1.00E+10	-1.00E+10	-1.00E+10	-1.00E+10	-1.00E+10	-1.00E+10	-1.00E+10	-1.00E+10	-1.00E+10	-1.00E+10	-1.00E+10	-1.00E+10	-1.00E+10	-1.00E+10	-1.00E+10
							25	29.2166	400.65	-1.00E+10	-1.00E+10	-1.00E+10	-1.00E+10	-1.00E+10	-1.00E+10	-1.00E+10	-1.00E+10	-1.00E+10	-1.00E+10	-1.00E+10	-1.00E+10	-1.00E+10	-1.00E+10	-1.00E+10	-1.00E+10	-1.00E+10
							49.9	30.7997	388.61	-1.00E+10	-1.00E+10	-1.00E+10	-1.00E+10	-1.00E+10	-1.00E+10	-1.00E+10	-1.00E+10	-1.00E+10	-1.00E+10	-1.00E+10	-1.00E+10	-1.00E+10	-1.00E+10	-1.00E+10	-1.00E+10	-1.00E+10
							74.2	31.8832	379.28	-1.00E+10	-1.00E+10	-1.00E+10	-1.00E+10	-1.00E+10	-1.00E+10	-1.00E+10	-1.00E+10	-1.00E+10	-1.00E+10	-1.00E+10	-1.00E+10	-1.00E+10	-1.00E+10	-1.00E+10	-1.00E+10	-1.00E+10
							99.4	32.3427	344.47	-1.00E+10	-1.00E+10	-1.00E+10	-1.00E+10	-1.00E+10	-1.00E+10	-1.00E+10	-1.00E+10	-1.00E+10	-1.00E+10	-1.00E+10	-1.00E+10	-1.00E+10	-1.00E+10	-1.00E+10	-1.00E+10	-1.00E+10
							148.9	32.8521	286.62	-1.00E+10	-1.00E+10	-1.00E+10	-1.00E+10	-1.00E+10	-1.00E+10	-1.00E+10	-1.00E+10	-1.00E+10	-1.00E+10	-1.00E+10	-1.00E+10	-1.00E+10	-1.00E+10	-1.00E+10	-1.00E+10	-1.00E+10
							197.7	33.3422	285.64	-1.00E+10	-1.00E+10	-1.00E+10	-1.00E+10	-1.00E+10	-1.00E+10	-1.00E+10	-1.00E+10	-1.00E+10	-1.00E+10	-1.00E+10	-1.00E+10	-1.00E+10	-1.00E+10	-1.00E+10	-1.00E+10	-1.00E+10
							247.4	34.3169	277.3	-1.00E+10	-1.00E+10	-1.00E+10	-1.00E+10	-1.00E+10	-1.00E+10	-1.00E+10	-1.00E+10	-1.00E+10	-1.00E+10	-1.00E+10	-1.00E+10	-1.00E+10	-1.00E+10	-1.00E+10	-1.00E+10	-1.00E+10
							297.6	34.6586	276.24	-1.00E+10	-1.00E+10	-1.00E+10	-1.00E+10	-1.00E+10	-1.00E+10	-1.00E+10	-1.00E+10	-1.00E+10	-1.00E+10	-1.00E+10	-1.00E+10	-1.00E+10	-1.00E+10	-1.00E+10	-1.00E+10	-1.00E+10
							346.9	34.7741	283.01	-1.00E+10	-1.00E+10	-1.00E+10	-1.00E+10	-1.00E+10	-1.00E+10	-1.00E+10	-1.00E+10	-1.00E+10	-1.00E+10	-1.00E+10	-1.00E+10	-1.00E+10	-1.00E+10	-1.00E+10	-1.00E+10	-1.00E+10
							396.8	34.8198	287.97	-1.00E+10	-1.00E+10	-1.00E+10	-1.00E+10	-1.00E+10	-1.00E+10	-1.00E+10	-1.00E+10	-1.00E+10	-1.00E+10	-1.00E+10	-1.00E+10	-1.00E+10	-1.00E+10	-1.00E+10	-1.00E+10	-1.00E+10
MR1306	31_1	B	2013-09-08T05:47	198.088	74.5305	1694	0	26.1996	371.36	0.555	2.68	0.12	0.01	0.1	1891.2	1818.1	-1.00E+10	-1.00E+10	-1.00E+10	0.11	0.02	0.02	-1.00E+10	-1.00E+10	0.06	-1.00E+10
							4.6	26.2053	371.79	0.529	2.65	0.05	0.01	0.02	1891.9	1818.4	-1.00E+10	-1.00E+10	-1.00E+10	0.13	-1.00E+10	-1.00E+10	-1.00E+10	-1.00E+10	-1.00E+10	-1.00E+10
							4.7	-1.00E+10	-1.00E+10	-1.00E+10	-1.00E+10	-1.00E+10	-1.00E+10	-1.00E+10	-1.00E+10	-1.00E+10	-1.00E+10	-1.00E+10	-1.00E+10	-1.00E+10	-1.00E+10	-1.00E+10	-1.00E+10	-1.00E+10	-1.00E+10	-1.00E+10
							4.7	-1.00E+10	-1.00E+10	-1.00E+10	-1.00E+10	-1.00E+10	-1.00E+10	-1.00E+10	-1.00E+10	-1.00E+10	-1.00E+10	-1.00E+10	-1.00E+10	-1.00E+10	-1.00E+10	-1.00E+10	-1.00E+10	-1.00E+10	-1.00E+10	-1.00E+10
							9.8	26.2107	371.83	0.53	2.65	0.04	0.01	0.02	1892.2	1818.1	-1.00E+10	-1.00E+10	-1.00E+10	0.11	-1.00E+10	-1.00E+10	-1.00E+10	-1.00E+10	-1.00E+10	-1.00E+10
							19.8	28.3981	395.47	0.562	2.69	0.04	0.01	0.04	1979.5	1923.2	-1.00E+10	-1.00E+10	-1.00E+10	0.16	-1.00E+10	-1.00E+10	-1.00E+10	-1.00E+10	-1.00E+10	-1.00E+10
							29.8	29.2568	400.8	0.668	2.95	0.06	0.01	0.02	2101.3	2003.1	-1.00E+10	-1.00E+10	-1.00E+10	0.13	-1.00E+10	-1.00E+10	-1.00E+10	-1.00E+10	-1.00E+10	-1.00E+10
							39.6	29.777	380.93	0.556	2.98	0.05	0.01	0.05	2106.1	1963.9	-1.00E+10	-1.00E+10	-1.00E+10	0.27	-1.00E+10	-1.00E+10	-1.00E+10	-1.00E+10	-1.00E+10	-1.00E+10
							46.4	30.5952	380.44	0.563	3.77	0.06	0.02	0.15	2140.3	1966.8	-1.00E+10	-1.00E+10	-1.00E+10	0.41	0.14	0.1	-1.00E+10	-1.00E+10	0.18	-1.00E+10
							46.5	-1.00E+10	-1.00E+10	-1.00E+10	-1.00E+10	-1.00E+10	-1.00E+10	-1.00E+10	-1.00E+10	-1.00E+10	-1.00E+10	-1.00E+10	-1.00E+10	-1.00E+10	-1.00E+10	-1.00E+10	-1.00E+10	-1.00E+10	-1.00E+10	-1.00E+10
							46.5	-1.00E+10	-1.00E+10	-1.00E+10	-1.00E+10	-1.00E+10	-1.00E+10	-1.00E+10	-1.00E+10	-1.00E+10	-1.00E+10	-1.00E+10	-1.00E+10	-1.00E+10	-1.00E+10	-1.00E+10	-1.00E+10	-1.00E+10	-1.00E+10	-1.00E+10
							49.3	30.8436	393.66	0.703	4.56	0.11	0.02	0.19	2162.6	2004	-1.00E+10	-1.00E+10	-1.00E+10	0.26	0.04	0.05	-1.00E+10	-1.00E+10	0.15	-1.00E+10
							74.3	31.9196	379.81	1.023	10.32	3.87	0.08	0.72	2213.3	2079.5	-1.00E+10	-1.00E+10	-1.00E+10	0.07	-1.00E+10	-1.00E+10	-1.00E+10	-1.00E+10	-1.00E+10	-1.00E+10
							99	32.3491	315.58	1.52	21.39	10.17	0.05	0.22	2234.5	2155.6	-1.00E+10	-1.00E+10	-1.00E+10	0.02	0	0.01	-1.00E+10	-1.00E+10	0.01	-1.00E+10
							123.5	32.6254	304.32	1.705	29.43	13.09	0.04	-0.02	2255.6	2189.3	-1.00E+10	-1.00E+10	-1.00E+10	0.01	-1.00E+10	-1.00E+10	-1.00E+10	-1.00E+10	-1.00E+10	-1.00E+10
							148.5	32.8214	289.35	1.792	30.77	14.08	0.03	0.09	2261.9	2210.8	-1.00E+10	-1.00E+10	-1.00E+10	0	-1.00E+10	-1.00E+10	-1.00E+10	-1.00E+10	-1.00E+10	-1.00E+10
							173.3	-1.00E+10	281.51	1.856	33.6	15.54	0.01	0.03	-1.00E+10	-1.00E+10	-1.00E+10	-1.00E+10	-1.00E+10	-1.00E+10	-1.00E+10	-1.00E+10	-1.00E+10	-1.00E+10	-1.00E+10	-1.00E+10
							198	33.4295	281.86	1.758	32.61	15.16	0.02	0.01	2287.8	2234.3	-1.00E+10	-1.00E+10	-1.00E+10	0	-1.00E+10	-1.00E+10	-1.00E+10	-1.00E+10	-1.00E+10	-1.00E+10
							222.6	-1.00E+10	281.97	1.431	24.4	13.49	0.02	-0.01	-1.00E+10	-1.00E+10	-1.00E+10	-1.00E+10	-1.00E+10	-1.00E+10	-1.00E+10	-1.00E+10	-1.00E+10	-1.00E+10	-1.00E+10	-1.00E+10
							247.6	34.3375	276.63	1.112	15.05	12.72	0.01	-0.02	2289.1	2192.4	-1.00E+10	-1.00E+10	-1.00E+10	-1.00E+10	-1.00E+10	-1.00E+10	-1.00E+10	-1.00E+10	-1.00E+10	-1.00E+10
							296.7	34.6508	276.4	0.994	11.17	13.09	0.01	0	2292.8	2173.2	-1.00E+10	-1.00E+10	-1.00E+10	-1.00E+10	-1.00E+10	-1.00E+10	-1.00E+10	-1.00E+10	-1.00E+10	-1.00E+10
							397.5	-1.00E+10	288.05	0.916	7.95	12.97	0.01	-0.01	-1.00E+10	-1.00E+10	-1.00E+10	-1.00E+10	-1.00E+10	-1.00E+10	-1.00E+10	-1.00E+10	-1.00E+10	-1.00E+10	-1.00E+10	-1.00E+10
MR1306	32_1	B	2013-09-09T02:27	198.033	74.5373	1685	24.9	-1.00E+10	-1.00E+10	-1.00E+10	-1.00E+10	-1.00E+10	-1.00E+10	-1.00E+10	-1.00E+10	-1.00E+10	-1.00E+10	-1.00E+10	-1.00E+10	-1.00E+10	-1.00E+10	-1.00E+10	-1.00E+10	-1.00E+10	-1.00E+10	-1.00E+10
							25	-1.00E+10	-1.00E+10	-1.00E+10	-1.00E+10	-1.00E+10	-1.00E+10	-1.00E+10	-1.00E+10	-1.00E+10	-1.00E+10	-1.00E+10	-1.00E+10	-1.00E+10	-1.00E+10	-1.00E+10	-1.00E+10	-1.00E+10	-1.00E+10	-1.00E+10
							25	29.1335	391.83	-1.00E+10	-1.00E+10	-1.00E+10	-1.00E+10	-1.00E+10	-1.00E+10	-1.00E+10	-1.00E+10	-1.00E+10	-1.00E+10	-1.00E+10	-1.00E+10	-1.00E+10	-1.00E+10	-1.00E+10	-1.00E+10	-1.00E+10
							64.8	-1.00E+10	-1.00E+10	-1.00E+10	-1.00E+10	-1.00E+10	-1.00E+10	-1.00E+10	-1.00E+10	-1.00E+10	-1.00E+10	-1.00E+10	-1.00E+10	-1.00E+10	-1.00E+10	-1.00E+10	-1.00E+10	-1.00E+10	-1.00E+10	-1.00E+10
							64.9	31.6774	374.7	-1.00E+10	-1.00E+10	-1.00E+10	-1.00E+10	-1.00E+10	-1.00E+10	-1.00E+10	-1.00E+10	-1.00E+10	-1.00E+10	-1.00E+10	-1.00E+10	-1.00E+10	-1.00E+10	-1.00E+10	-1.00E+10	-1.00E+10
							64.9	-1.00E+10	-1.00E+10	-1.00E+10	-1.00E+10	-1.00E+10	-1.00E+10	-1.00E+10	-1.00E+10	-1.00E+10	-1.00E+10	-1.00E+10	-1.00E+10	-1.00E+10	-1.00E+10	-1.00E+10	-1.00E+10	-1.00E+10	-1.00E+10	-1.00E+10
							99.2	-1.00E+10	-1.00E+10	-1.00E+10	-1.00E+10	-1.00E+10	-1.00E+10	-1.00E+10	-1.00E+10	-1.00E+10	-1.00E+10	-1.00E+10	-1.00E+10	-1.00E+10	-1.00E+10	-1.00E+10	-1.00E+10	-1.00E+10	-1.00E+10	-1.00E+10
							99.3	-1.00E+10	-1.00E+10	-1.00E+10	-1.00E+10	-1.00E+10	-1.00E+10	-1.00E+10	-1.00E+10	-1.00E+10	-1.00E+10	-1.00E+10	-1.00E+10	-1.00E+10	-1.00E+10	-1.00E+10	-1.00E+10	-1.00E+10	-1.00E+10	-1.00E+10
							99.4	32.3393	343.65	-1.00E+10	-1.00E+10	-1.00E+10	-1.00E+10	-1.00E+10	-1.00E+10	-1.00E+10	-1.00E+10	-1.00E+10	-1.00E+10	-1.00E+10	-1.00E+10	-1.00E+10	-1.00E+10	-1.00E+10	-1.00E+10	-1.00E+10
							148.3	32.8456	287.18	-1.00E+10	-1.00E+10	-1.00E+10	-1.00E+10	-1.00E+10	-1.00E+10	-1.00E+10	-1.00E+10	-1.00E+10	-1.00E+10	-1.00E+10	-1.00E+10	-1.00E+10	-1.00E+10	-1.00E+10	-1.00E+10	-1.00E+10
							148.3	-1.00E+10	-1.00E+10	-1.00E+10	-1.00E+10	-1.00E+10	-1.00E+10	-1.00E+10	-1.00E+10	-1.00E+10	-1.00E+10	-1.00E+10	-1.00E+10	-1.00E+10	-1.00E+10	-1.00E+10	-1.00E+10	-1.00E+10	-1.00E+10	-1.00E+10
							148.3	-1.00E+10	-1.00E+10	-1.00E+10	-1.00E+10	-1.00E+10	-1.00E+10	-1.00E+10	-1.00E+10	-1.00E+10	-1.00E+10	-1.00E+10	-1.00E+10	-1.00E+10	-1.00E+10	-1.00E+10	-1.00E+10	-1.00E+10	-1.00E+10	-1.00E+10
							198.1	-1.00E+10	-1.00E+10	-1.00E+10	-1.00E+10	-1.00E+10	-1.00E+10	-1.00E+10	-1.00E+10	-1.00E+10	-1.00E+10	-1.00E+10	-1.00E+10	-1.00E+10	-1.00E+10	-1.00E+10	-1.00E+10	-1.00E+10	-1.00E+10	-1.00E+10
							198.1	-1.00E+10	-1.00E+10	-1.00E+10	-1.00E+10	-1.00E+10	-1.00E+10	-1.00E+10	-1.00E+10	-1.00E+10	-1.00E+10	-1.00E+10	-1.00E+10	-1.00E+10	-1.00E+10	-1.00E+10	-1.00E+10	-1.00E+10	-1.00E+10	-1.00E+10
							198.1	33.4724	284.92	-1.00E+10	-1.00E+10	-1.00E+10	-1.00E+10	-1.00E+10	-1.00E+10	-1.00E+10	-1.00E+10	-1.00E+10	-1.00E+10	-1.00E+10	-1.00E+10	-1.00E+10	-1.00E+10	-1.00E+10	-1.00E+10	-1.00E+10
							297.1	-1.00E+10	-1.00E+10	-1.00E+10	-1.00E+10	-1.00E+10	-1.00E+10	-1.00E+10	-1.00E+10	-1.00E+10	-1.00E+10	-1.00E+10	-1.00E+10	-1.00E+10	-1.00E+10	-1.00E+10	-1.00E+10	-1.00E+10	-1.00E+10	-1.00E+10
							297.1	34.6673	276.96	-1.00E+10	-1.00E+10	-1.00E+10	-1.00E+10	-1.00E+10	-1.00E+10	-1.00E+10	-1.00E+10	-1.00E+10	-1.00E+10	-1.00E+10	-1.00E+10	-1.00E+10	-1.00E+10	-1.00E+10	-1.00E+10	-1.00E+10
							297.2	-1.00E+10	-1.00E+10	-1.00E+10	-1.00E+10	-1.00E+10	-1.00E+10	-1.00E+10	-1.00E+10	-1.00E+10	-1.00E+10	-1.00E+10	-1.00E+10	-1.00E+10	-1.00E+10	-1.00E+10	-1.00E+10	-1.00E+10	-1.00E+10	-1.00E+10
							396.2	-1.00E+10	-1.00E+10	-1.00E+10	-1.00E+10	-1.00E+10	-1.00E+10	-1.00E+10	-1.00E+10	-1.00E+10	-1.00E+10	-1.00E+10	-1.00E+10	-1.00E+10	-1.00E+10	-1.00E+10	-1.00E+10	-1.00E+10	-1.00E+10	-1.00E+10
							396.3	-1.00E+10	-1.00E+10	-1.00E+10	-1.00E+10	-1.00E+10	-1.00E+10	-1.00E+10	-1.00E+10	-1.00E+10	-1.00E+10	-1.00E+10	-1.00E+10	-1.00E+10	-1.00E+10	-1.00E+10	-1.00E+10	-1.00E+10	-1.00E+10	-1.00E+10
							396.6	34.824	288.4	-1.00E+10	-1.00E+10	-1.00E+10	-1.00E+10	-1.00E+10	-1.00E+10	-1.00E+10	-1.00E+10	-1.00E+10	-1.00E+10	-1.00E+10	-1.00E+10	-1.00E+10	-1.00E+10	-1.00E+10	-1.00E+10	-1.00E+10
MR1306	33_1	B	2013-09-09T08:45	197.994	74.1678	1118	0	26.0066	357.91	0.412	2.08	0.19	0.01	0.09	1865.4	1771.4	-1.00E+10	-1.00E+10	-1.00E+10	0.31	0.13	0.06	-1.00E+10	-1.00E+10	0.1	-1.00E+10
							5.1	26.0246	357.87	0.37	2.13	0.03	0.01	0.02	1866.5	1772.1	-1.00E+10	-1.00E+10	-1.00E+10	0.3	-1.00E+10	-1.00E+10	-1.00E+10	-1.00E+10	-1.00E+10	-1.00E+10
							9.9	26.2836	360.78	0.379	2.13	0.03	0.01	0.02	1876.1	1786.2	-1.00E+10	-1.00E+10	-1.00E+10	0.29	-1.00E+10	-1.00E+10	-1.00E+10	-1.00E+10	-1.00E+10	-1.00E+10
							20.1	29.0663	396.93	0.636	2.65	0.04	0.01	0.02	2084.9	1982.8	-1.00E+10	-1.00E+10	-1.00E+10	0.19	-1.00E+10	-1.00E+10	-1.00E+10	-1.00E+10	-1.00E+10	-1.00E+10
							29.9	29.4641	397.54	0.659	2.77	0.03	0.01	0.03	2101.4	1992	-1.00E+10	-1.00E+10	-1.00E+10	0.22	-1.00E+10	-1.00E+10	-1.00E+10	-1.00E+10	-1.00E+10	-1.00E+10
							39.8	30.6851	385.39	0.739	4.3	0.08	0.03	0.19	2158.1	2015.2	-1.00E+10	-1.00E+10	-1.00E+10	0.25	-1.00E+10	-1.00E+10	-1.00E+10	-1.00E+10	-1.00E+10	-1.00E+10
							49.7	31.3476	364.14	0.97	6.85	2.02	0.11	0.1	2190	2071.7	-1.00E+10	-1.00E+10	-1.00E+10	0.29	0.07	0.07	-1.00E+10	-1.00E+10	0.15	-1.00E+10
							55.7	31.575	355.99	1.043	8.3	3.36	0.1	0.15	2197.6	2081.5	-1.00E+10	-1.00E+10	-1.00E+10	0.24	0.06	0.06	-1.00E+10	-1.00E+10	0.11	-1.00E+10
							74.5	32.0483	335.8	1.305	14.29	7.3	0.05	0.25	2216.2	2116.4	-1.00E+10	-1.00E+10	-1.00E+10	0.08	-1.00E+10	-1.00E+10	-1.00E+10	-1.00E+10	-1.00E+10	-1.00E+10
							99.4	32.481	306.94	1.616	22.3	11.34	0.03	0.21	2238.9	2168.7	-1.00E+10	-1.00E+10	-1.00E+10	0.01	0	0	-1.00E+10	-1.00E+10	0	-1.00E+10
							123.9	32.7674	288.92	1.814	31.96	13.85	0.07	0.49	2254.9	2207.5	-1.00E+10	-1.00E+10	-1.00E+10	0.01	-1.00E+10	-1.00E+10	-1.00E+10	-1.00E+10	-1.00E+10	-1.00E+10
							148.5	33.0479	280.16	1.894	38.05	15.15	0.07	0.12	2272.5	2235.4	-1.00E+10	-1.00E+10	-1.00E+10	0.01	-1.00E+10	-1.00E+10	-1.00E+10	-1.00E+10	-1.00E+10	-1.00E+10
							173.4	-1.00E+10	286.07	1.73	34.42	14.5	0.03	0.06	-1.00E+10	-1.00E+10	-1.00E+10	-1.00E+10	-1.00E+10	-1.00E+10	-1.00E+10	-1.00E+10	-1.00E+10	-1.00E+10	-1.00E+10	-1.00E+10
							198	33.9192	276.09	1.396	22.97	13.62	0.01	0.02	2287.6	2213.4	-1.00E+10	-1.00E+10	-1.00E+10	0	-1.00E+10	-1.00E+10	-1.00E+10	-1.00E+10	-1.00E+10	-1.00E+10
							223.2	-1.00E+10	276.52	1.134	15.58	12.69	0.02	0.04	-1.00E+10	-1.00E+10	-1.00E+10	-1.00E+10	-1.00E+10	-1.00E+10	-1.00E+10	-1.00E+10	-1.00E+10	-1.00E+10	-1.00E+10	-1.00E+10
							247.2	34.4899	276.41	1.015	12.07	12.6	0.01	0.02	2287.5	2177.1	-1.00E+10	-1.00E+10	-1.00E+10	-1.00E+10	-1.00E+10	-1.00E+10	-1.00E+10	-1.00E+10	-1.00E+10	-1.00E+10
							297.3	34.7041	276.39	0.994	10.67	13.28	0.01	0.02	2292.4	2169.7	-1.00E+10	-1.00E+10	-1.00E+10	-1.00E+10	-1.00E+10	-1.00E+10	-1.00E+10	-1.00E+10	-1.00E+10	-1.00E+10
							395.9	-1.00E+10	288.38	0.916	7.67	12.96	0.01	0.02	-1.00E+10	-1.00E+10	-1.00E+10	-1.00E+10	-1.00E+10	-1.00E+10	-1.00E+10	-1.00E+10	-1.00E+10	-1.00E+10	-1.00E+10	-1.00E+10
MR1306	34_1	B	2013-09-09T21:39	191.258	73.9972	178	0	26.4157	374.74	0.563	2.21	0.02	0.01	0.09	1894.1	1816.7	-1.00E+10	-1.00E+10	-1.00E+10	0.14	0	0.03	-1.00E+10	-1.00E+10	0.09	-1.00E+10
							4.7	26.394	375.11	0.549	2.21	0.01	0.01	0.05	1892.7	1815.6	-1.00E+10	-1.00E+10	-1.00E+10	0.14	-1.00E+10	-1.00E+10	-1.00E+10	-1.00E+10	-1.00E+10	-1.00E+10
							4.7	-1.00E+10	-1.00E+10	-1.00E+10	-1.00E+10	-1.00E+10	-1.00E+10	-1.00E+10	-1.00E+10	-1.00E+10	-1.00E+10	-1.00E+10	-1.00E+10	-1.00E+10	-1.00E+10	-1.00E+10	-1.00E+10	-1.00E+10	-1.00E+10	-1.00E+10
							9.7	-1.00E+10	-1.00E+10	0.549	2.11	0.01	0.01	0.04	-1.00E+10	1846.5	-1.00E+10	-1.00E+10	-1.00E+10	0.17	-1.00E+10	-1.00E+10	-1.00E+10	-1.00E+10	-1.00E+10	-1.00E+10
							9.8	26.5668	376.27	0.549	2.15	0.02	0.01	0.04	1904.6	1821.3	-1.00E+10	-1.00E+10	-1.00E+10	0.14	-1.00E+10	-1.00E+10	-1.00E+10	-1.00E+10	-1.00E+10	-1.00E+10
							19.7	29.4139	400.39	0.627	2.24	0.02	0.01	0.04	2092.4	1971	-1.00E+10	-1.00E+10	-1.00E+10	0.3	-1.00E+10	-1.00E+10	-1.00E+10	-1.00E+10	-1.00E+10	-1.00E+10
							22.6	-1.00E+10	-1.00E+10	-1.00E+10	-1.00E+10	-1.00E+10	-1.00E+10	-1.00E+10	-1.00E+10	-1.00E+10	-1.00E+10	-1.00E+10	-1.00E+10	-1.00E+10	-1.00E+10	-1.00E+10	-1.00E+10	-1.00E+10	-1.00E+10	-1.00E+10
							22.7	-1.00E+10	-1.00E+10	0.688	3.79	0.07	0.01	0.05	-1.00E+10	1999.5	-1.00E+10	-1.00E+10	-1.00E+10	0.39	-1.00E+10	-1.00E+10	-1.00E+10	-1.00E+10	-1.00E+10	-1.00E+10
							29.4	30.8714	399.78	0.703	4.05	0.02	0.01	0.04	2163.4	2008.4	-1.00E+10	-1.00E+10	-1.00E+10	0.44	0.17	0.12	-1.00E+10	-1.00E+10	0.11	-1.00E+10
							29.4	-1.00E+10	-1.00E+10	0.746	4.78	0.12	0.02	0.06	-1.00E+10	2020.7	-1.00E+10	-1.00E+10	-1.00E+10	0.56	-1.00E+10	-1.00E+10	-1.00E+10	-1.00E+10	-1.00E+10	-1.00E+10
							35.2	31.2547	396.22	0.82	6.34	0.46	0.03	0.16	2190.5	2057.9	-1.00E+10	-1.00E+10	-1.00E+10	0.77	0.33	0.19	-1.00E+10	-1.00E+10	0.16	-1.00E+10
							35.3	-1.00E+10	-1.00E+10	-1.00E+10	-1.00E+10	-1.00E+10	-1.00E+10	-1.00E+10	-1.00E+10	-1.00E+10	-1.00E+10	-1.00E+10	-1.00E+10	-1.00E+10	-1.00E+10	-1.00E+10	-1.00E+10	-1.00E+10	-1.00E+10	-1.00E+10
							35.3	-1.00E+10	-1.00E+10	-1.00E+10	-1.00E+10	-1.00E+10	-1.00E+10	-1.00E+10	-1.00E+10	-1.00E+10	-1.00E+10	-1.00E+10	-1.00E+10	-1.00E+10	-1.00E+10	-1.00E+10	-1.00E+10	-1.00E+10	-1.00E+10	-1.00E+10
							35.3	-1.00E+10	-1.00E+10	0.947	7.62	1.1	0.04	0.34	-1.00E+10	2062.7	-1.00E+10	-1.00E+10	-1.00E+10	0.69	-1.00E+10	-1.00E+10	-1.00E+10	-1.00E+10	-1.00E+10	-1.00E+10
							39.5	31.5556	372.17	1.132	12.69	3.21	0.08	0.69	2203.9	2093.9	-1.00E+10	-1.00E+10	-1.00E+10	0.44	-1.00E+10	-1.00E+10	-1.00E+10	-1.00E+10	-1.00E+10	-1.00E+10
							49.3	32.082	341.65	1.387	21.99	7.28	0.09	0.82	2222.7	2138.3	-1.00E+10	-1.00E+10	-1.00E+10	0.15	-1.00E+10	-1.00E+10	-1.00E+10	-1.00E+10	-1.00E+10	-1.00E+10
							51.2	-1.00E+10	-1.00E+10	1.416	23.2	7.75	0.1	0.78	-1.00E+10	2143.9	-1.00E+10	-1.00E+10	-1.00E+10	0.1	-1.00E+10	-1.00E+10	-1.00E+10	-1.00E+10	-1.00E+10	-1.00E+10
							59.2	-1.00E+10	-1.00E+10	1.558	26.42	10.44	0.11	0.54	-1.00E+10	2169.6	-1.00E+10	-1.00E+10	-1.00E+10	0.06	-1.00E+10	-1.00E+10	-1.00E+10	-1.00E+10	-1.00E+10	-1.00E+10
							74.2	32.6347	301.05	1.686	31.96	11.86	0.09	0.22	2253.5	2198.9	-1.00E+10	-1.00E+10	-1.00E+10	0.04	-1.00E+10	-1.00E+10	-1.00E+10	-1.00E+10	-1.00E+10	-1.00E+10
							99	32.9938	288.04	1.856	36.23	14.87	0.05	0.14	2270.3	2226.5	-1.00E+10	-1.00E+10	-1.00E+10	0.02	-1.00E+10	-1.00E+10	-1.00E+10	-1.00E+10	-1.00E+10	-1.00E+10
							123.8	33.3128	288.82	1.88	39.19	14.99	0.02	0.04	2290.1	2247.4	-1.00E+10	-1.00E+10	-1.00E+10	0.01	-1.00E+10	-1.00E+10	-1.00E+10	-1.00E+10	-1.00E+10	-1.00E+10
							148.2	33.8361	278.09	1.491	25.36	13.89	0.02	0.03	2289.8	2220.6	-1.00E+10	-1.00E+10	-1.00E+10	0.01	-1.00E+10	-1.00E+10	-1.00E+10	-1.00E+10	-1.00E+10	-1.00E+10
							173.8	34.3114	268.91	1.26	19	13.46	0.03	0.04	2286.1	2194.2	-1.00E+10	-1.00E+10	-1.00E+10	0.01	0	0.01	-1.00E+10	-1.00E+10	0	-1.00E+10
MR1306	35_1	B	2013-09-10T08:37	191.251	73.0035	61	0	29.9361	359.78	0.391	4.26	0.08	0.02	0.05	2067.4	1880.8	-1.00E+10	-1.00E+10	-1.00E+10	0.18	-1.00E+10	-1.00E+10	-1.00E+10	-1.00E+10	-1.00E+10	-1.00E+10
							5.1	30.4347	356.9	0.343	4.12	0.02	0.01	0	2101.9	1898.7	-1.00E+10	-1.00E+10	-1.00E+10	0.2	-1.00E+10	-1.00E+10	-1.00E+10	-1.00E+10	-1.00E+10	-1.00E+10
							5.1	-1.00E+10	-1.00E+10	-1.00E+10	-1.00E+10	-1.00E+10	-1.00E+10	-1.00E+10	-1.00E+10	-1.00E+10	-1.00E+10	-1.00E+10	-1.00E+10	-1.00E+10	-1.00E+10	-1.00E+10	-1.00E+10	-1.00E+10	-1.00E+10	-1.00E+10
							10.3	31.0592	353.53	0.306	3.93	0.02	0.02	0	2134.5	1919.6	-1.00E+10	-1.00E+10	-1.00E+10	0.26	-1.00E+10	-1.00E+10	-1.00E+10	-1.00E+10	-1.00E+10	-1.00E+10
							12.8	31.1055	354.73	0.302	3.87	0.03	0.01	0	2138	1922.8	-1.00E+10	-1.00E+10	-1.00E+10	0.26	-1.00E+10	-1.00E+10	-1.00E+10	-1.00E+10	-1.00E+10	-1.00E+10
							12.9	-1.00E+10	-1.00E+10	-1.00E+10	-1.00E+10	-1.00E+10	-1.00E+10	-1.00E+10	-1.00E+10	-1.00E+10	-1.00E+10	-1.00E+10	-1.00E+10	-1.00E+10	-1.00E+10	-1.00E+10	-1.00E+10	-1.00E+10	-1.00E+10	-1.00E+10
							20.6	31.678	360.84	0.384	3.23	0.03	0.01	0	2175.8	1976.9	-1.00E+10	-1.00E+10	-1.00E+10	0.4	-1.00E+10	-1.00E+10	-1.00E+10	-1.00E+10	-1.00E+10	-1.00E+10
							30.4	32.2015	441.58	0.517	6.59	0.09	0.01	0.05	2216	2043.2	-1.00E+10	-1.00E+10	-1.00E+10	0.34	-1.00E+10	-1.00E+10	-1.00E+10	-1.00E+10	-1.00E+10	-1.00E+10
							40.3	32.4593	303.68	1.625	0.68	7.07	0.1	3.63	2229.6	2175.6	-1.00E+10	-1.00E+10	-1.00E+10	0.53	-1.00E+10	-1.00E+10	-1.00E+10	-1.00E+10	-1.00E+10	-1.00E+10
							51.7	32.6784	246.75	2.021	17.98	9.31	0.2	5.86	2239.1	2234.1	-1.00E+10	-1.00E+10	-1.00E+10	0.27	-1.00E+10	-1.00E+10	-1.00E+10	-1.00E+10	-1.00E+10	-1.00E+10
MR1306	36_1	B	2013-09-10T10:37	191.252	72.7498	59	0	30.5454	347.45	0.324	3.54	0.13	0.01	0.06	2103.9	1898.5	-1.00E+10	-1.00E+10	-1.00E+10	0.2	-1.00E+10	-1.00E+10	-1.00E+10	-1.00E+10	-1.00E+10	-1.00E+10
							5.3	30.4718	348.94	0.3	3.73	0.01	0	0	2099	1893.5	-1.00E+10	-1.00E+10	-1.00E+10	0.18	-1.00E+10	-1.00E+10	-1.00E+10	-1.00E+10	-1.00E+10	-1.00E+10
							10.3	31.0615	344.11	0.27	2.7	0.01	0.01	0.01	2132.7	1917	-1.00E+10	-1.00E+10	-1.00E+10	0.24	-1.00E+10	-1.00E+10	-1.00E+10	-1.00E+10	-1.00E+10	-1.00E+10
							17.1	32.0879	455.59	0.586	9.57	0.01	0.01	0.02	2213.2	2030.5	-1.00E+10	-1.00E+10	-1.00E+10	0.37	-1.00E+10	-1.00E+10	-1.00E+10	-1.00E+10	-1.00E+10	-1.00E+10
							20.3	32.276	455.41	0.513	8.65	0.06	0.01	0.13	2214.2	2039.2	-1.00E+10	-1.00E+10	-1.00E+10	0.38	-1.00E+10	-1.00E+10	-1.00E+10	-1.00E+10	-1.00E+10	-1.00E+10
							30.2	32.5148	374.82	0.951	2.34	3.16	0.07	1.32	2232.6	2102.4	-1.00E+10	-1.00E+10	-1.00E+10	0.14	-1.00E+10	-1.00E+10	-1.00E+10	-1.00E+10	-1.00E+10	-1.00E+10
							40.2	32.6447	272.3	1.984	17.41	10.19	0.19	5.45	2238.8	2216.6	-1.00E+10	-1.00E+10	-1.00E+10	0.14	-1.00E+10	-1.00E+10	-1.00E+10	-1.00E+10	-1.00E+10	-1.00E+10
							49.2	32.7097	255.27	2.119	24.52	10.5	0.22	5.79	2242.5	2228.9	-1.00E+10	-1.00E+10	-1.00E+10	0.11	-1.00E+10	-1.00E+10	-1.00E+10	-1.00E+10	-1.00E+10	-1.00E+10
MR1306	37_1	B	2013-09-10T12:36	191.251	72.501	58	0	30.7397	340.39	0.324	2.76	0.28	0.01	0.1	2106.6	1903.2	-1.00E+10	-1.00E+10	-1.00E+10	0.22	-1.00E+10	-1.00E+10	-1.00E+10	-1.00E+10	-1.00E+10	-1.00E+10
							5	31.1152	334.39	0.291	1.98	0.07	0	0.06	2136.3	1923.9	-1.00E+10	-1.00E+10	-1.00E+10	0.26	-1.00E+10	-1.00E+10	-1.00E+10	-1.00E+10	-1.00E+10	-1.00E+10
							10.5	31.305	332.98	0.287	1.53	0.07	0.01	0.06	2151.2	1933.5	-1.00E+10	-1.00E+10	-1.00E+10	0.29	-1.00E+10	-1.00E+10	-1.00E+10	-1.00E+10	-1.00E+10	-1.00E+10
							20.2	32.2265	438.06	0.519	3.41	0.1	0.01	0.09	2214.4	2037.7	-1.00E+10	-1.00E+10	-1.00E+10	0.39	-1.00E+10	-1.00E+10	-1.00E+10	-1.00E+10	-1.00E+10	-1.00E+10
							22.3	32.2946	430	0.586	2.82	0.29	0.02	0.22	2214.2	2053.1	-1.00E+10	-1.00E+10	-1.00E+10	0.62	-1.00E+10	-1.00E+10	-1.00E+10	-1.00E+10	-1.00E+10	-1.00E+10
							30	32.4659	370.97	0.937	1.99	3.02	0.06	1.27	2228	2113.5	-1.00E+10	-1.00E+10	-1.00E+10	0.18	-1.00E+10	-1.00E+10	-1.00E+10	-1.00E+10	-1.00E+10	-1.00E+10
							39.9	32.5914	308.82	1.785	4.01	8.86	0.15	4.72	2233.5	2182.5	-1.00E+10	-1.00E+10	-1.00E+10	0.11	-1.00E+10	-1.00E+10	-1.00E+10	-1.00E+10	-1.00E+10	-1.00E+10
							48.6	32.7466	257.95	2.136	24.19	10.16	0.23	6.48	2244	2228.6	-1.00E+10	-1.00E+10	-1.00E+10	0.09	-1.00E+10	-1.00E+10	-1.00E+10	-1.00E+10	-1.00E+10	-1.00E+10
MR1306	38_1	B	2013-09-10T14:56	192.252	72.5012	52	0	31.5179	329.96	0.407	2	0.14	0.01	0.1	2169.9	1976.4	-1.00E+10	-1.00E+10	-1.00E+10	0.47	-1.00E+10	-1.00E+10	-1.00E+10	-1.00E+10	-1.00E+10	-1.00E+10
							5.2	31.5623	330.6	0.394	1.9	0.07	0.01	0.04	2169.9	1977.1	-1.00E+10	-1.00E+10	-1.00E+10	0.48	-1.00E+10	-1.00E+10	-1.00E+10	-1.00E+10	-1.00E+10	-1.00E+10
							10	31.6508	332.2	0.393	1.78	0.06	0.01	0.05	2175.9	1981.4	-1.00E+10	-1.00E+10	-1.00E+10	0.54	-1.00E+10	-1.00E+10	-1.00E+10	-1.00E+10	-1.00E+10	-1.00E+10
							20	31.7835	337.47	0.397	1.6	0.07	0.01	0.1	2181.5	1984.7	-1.00E+10	-1.00E+10	-1.00E+10	0.48	-1.00E+10	-1.00E+10	-1.00E+10	-1.00E+10	-1.00E+10	-1.00E+10
							27.9	32.0349	374.34	0.478	1.77	0.2	0.01	0.23	2199.2	2017.7	-1.00E+10	-1.00E+10	-1.00E+10	0.88	-1.00E+10	-1.00E+10	-1.00E+10	-1.00E+10	-1.00E+10	-1.00E+10
							29.7	32.3224	417.78	0.587	1.92	0.39	0.02	0.77	2217.4	2063.3	-1.00E+10	-1.00E+10	-1.00E+10	1.33	-1.00E+10	-1.00E+10	-1.00E+10	-1.00E+10	-1.00E+10	-1.00E+10
							39.7	32.6218	337.15	1.082	13.12	3.26	0.13	2.47	2240.2	2160.7	-1.00E+10	-1.00E+10	-1.00E+10	0.61	-1.00E+10	-1.00E+10	-1.00E+10	-1.00E+10	-1.00E+10	-1.00E+10
							46.6	32.6507	319.62	1.413	20.2	5.11	0.2	3.51	2240.9	2175.4	-1.00E+10	-1.00E+10	-1.00E+10	0.39	-1.00E+10	-1.00E+10	-1.00E+10	-1.00E+10	-1.00E+10	-1.00E+10
MR1306	39_1	B	2013-09-10T16:47	192.258	72.75	55	0	31.1341	342.24	0.318	3.15	0.07	0	0.08	2140	1928.2	-1.00E+10	-1.00E+10	-1.00E+10	0.2	-1.00E+10	-1.00E+10	-1.00E+10	-1.00E+10	-1.00E+10	-1.00E+10
							4.6	31.2111	345.65	0.318	3.1	0.05	0	0.04	2144.2	1933.5	-1.00E+10	-1.00E+10	-1.00E+10	0.24	-1.00E+10	-1.00E+10	-1.00E+10	-1.00E+10	-1.00E+10	-1.00E+10
							9.6	31.4466	358.64	0.35	3.24	0.06	0.01	0.04	2160	1952.5	-1.00E+10	-1.00E+10	-1.00E+10	0.33	-1.00E+10	-1.00E+10	-1.00E+10	-1.00E+10	-1.00E+10	-1.00E+10
							19.6	32.0952	435.52	0.459	5.87	0.09	0.01	0.13	2203.8	2008.7	-1.00E+10	-1.00E+10	-1.00E+10	0.44	-1.00E+10	-1.00E+10	-1.00E+10	-1.00E+10	-1.00E+10	-1.00E+10
							19.6	32.08	432.76	0.456	5.7	0.08	0.01	0.08	2202.6	2007.6	-1.00E+10	-1.00E+10	-1.00E+10	0.51	-1.00E+10	-1.00E+10	-1.00E+10	-1.00E+10	-1.00E+10	-1.00E+10
							29.6	32.5388	400.22	0.815	2.82	1.89	0.06	0.86	2234.5	2101.4	-1.00E+10	-1.00E+10	-1.00E+10	0.18	-1.00E+10	-1.00E+10	-1.00E+10	-1.00E+10	-1.00E+10	-1.00E+10
							40	32.6568	316.55	1.66	5.48	7.89	0.15	4.44	2237.6	2177.5	-1.00E+10	-1.00E+10	-1.00E+10	0.12	-1.00E+10	-1.00E+10	-1.00E+10	-1.00E+10	-1.00E+10	-1.00E+10
							49.2	32.6695	308.9	1.754	6.97	8.11	0.16	4.76	2238.4	2186	-1.00E+10	-1.00E+10	-1.00E+10	0.11	-1.00E+10	-1.00E+10	-1.00E+10	-1.00E+10	-1.00E+10	-1.00E+10
MR1306	40_1	B	2013-09-10T18:48	192.253	73.0003	65	0	29.8523	363.59	0.379	4.32	0.07	0	0.07	2058.8	1873	-1.00E+10	-1.00E+10	-1.00E+10	0.24	-1.00E+10	-1.00E+10	-1.00E+10	-1.00E+10	-1.00E+10	-1.00E+10
							4.3	30.4889	357.48	0.347	4.03	0.06	0	0.04	2102.2	1904	-1.00E+10	-1.00E+10	-1.00E+10	0.24	-1.00E+10	-1.00E+10	-1.00E+10	-1.00E+10	-1.00E+10	-1.00E+10
							9.7	31.2901	351.72	0.329	3.65	0.06	0	0.01	2150.5	1942.2	-1.00E+10	-1.00E+10	-1.00E+10	0.26	-1.00E+10	-1.00E+10	-1.00E+10	-1.00E+10	-1.00E+10	-1.00E+10
							9.8	31.3068	352.79	0.335	3.8	0.06	0	0.03	2150.3	1944	-1.00E+10	-1.00E+10	-1.00E+10	0.29	-1.00E+10	-1.00E+10	-1.00E+10	-1.00E+10	-1.00E+10	-1.00E+10
							19.4	32.0794	440.27	0.632	11.89	0.31	0.01	0.12	2217.6	2056	-1.00E+10	-1.00E+10	-1.00E+10	0.21	-1.00E+10	-1.00E+10	-1.00E+10	-1.00E+10	-1.00E+10	-1.00E+10
							29.9	32.4824	333.5	1.264	0.24	4.38	0.09	1.59	2230.5	2160.7	-1.00E+10	-1.00E+10	-1.00E+10	0.22	-1.00E+10	-1.00E+10	-1.00E+10	-1.00E+10	-1.00E+10	-1.00E+10
							39.6	32.5838	279.09	1.925	4.55	9.74	0.17	5.23	2235.9	2207.3	-1.00E+10	-1.00E+10	-1.00E+10	0.15	-1.00E+10	-1.00E+10	-1.00E+10	-1.00E+10	-1.00E+10	-1.00E+10
							49.5	32.8044	261.41	2.217	34.79	11.47	0.27	5.33	2257.1	2234.6	-1.00E+10	-1.00E+10	-1.00E+10	0.1	-1.00E+10	-1.00E+10	-1.00E+10	-1.00E+10	-1.00E+10	-1.00E+10
							57.3	32.7852	261.89	2.19	31.62	11.26	0.26	5.35	2245.3	2230	-1.00E+10	-1.00E+10	-1.00E+10	0.1	-1.00E+10	-1.00E+10	-1.00E+10	-1.00E+10	-1.00E+10	-1.00E+10
MR1306	41_1	B	2013-09-10T21:13	191.759	72.7532	56	0	31.1839	337.17	0.292	2.34	0.05	0.01	0.08	2142.4	1930.3	-1.00E+10	-1.00E+10	-1.00E+10	0.28	0.11	0.04	-1.00E+10	-1.00E+10	0.08	-1.00E+10
							4.8	31.3427	339.76	0.317	2.31	0.03	0.01	0.04	2152.9	1944.9	-1.00E+10	-1.00E+10	-1.00E+10	0.29	-1.00E+10	-1.00E+10	-1.00E+10	-1.00E+10	-1.00E+10	-1.00E+10
							9.7	-1.00E+10	-1.00E+10	0.32	2.34	0.03	0.01	-0.01	-1.00E+10	1947	-1.00E+10	-1.00E+10	-1.00E+10	0.3	-1.00E+10	-1.00E+10	-1.00E+10	-1.00E+10	-1.00E+10	-1.00E+10
							9.8	31.3923	340.85	0.326	2.3	0.04	0.01	0	2156.4	1954.3	-1.00E+10	-1.00E+10	-1.00E+10	0.33	-1.00E+10	-1.00E+10	-1.00E+10	-1.00E+10	-1.00E+10	-1.00E+10
							19.9	31.7927	380.3	0.403	3.28	0.05	0.01	0.04	2186	1989.9	-1.00E+10	-1.00E+10	-1.00E+10	0.42	0.19	0.08	-1.00E+10	-1.00E+10	0.09	-1.00E+10
							19.9	31.7727	377.42	0.386	3.02	0.04	0.01	0.01	2183.9	1992	-1.00E+10	-1.00E+10	-1.00E+10	0.39	0.17	0.1	-1.00E+10	-1.00E+10	0.07	-1.00E+10
							19.9	-1.00E+10	-1.00E+10	0.425	3.39	0.11	0.01	0.14	-1.00E+10	1998.2	-1.00E+10	-1.00E+10	-1.00E+10	0.42	-1.00E+10	-1.00E+10	-1.00E+10	-1.00E+10	-1.00E+10	-1.00E+10
							19.9	-1.00E+10	-1.00E+10	-1.00E+10	-1.00E+10	-1.00E+10	-1.00E+10	-1.00E+10	-1.00E+10	-1.00E+10	-1.00E+10	-1.00E+10	-1.00E+10	-1.00E+10	-1.00E+10	-1.00E+10	-1.00E+10	-1.00E+10	-1.00E+10	-1.00E+10
							26.7	-1.00E+10	-1.00E+10	0.612	2.2	1	0.03	0.62	-1.00E+10	2061.3	-1.00E+10	-1.00E+10	-1.00E+10	0.28	-1.00E+10	-1.00E+10	-1.00E+10	-1.00E+10	-1.00E+10	-1.00E+10
							29.6	32.3075	412.28	0.702	1.86	1.25	0.03	0.67	2219.1	2073.2	-1.00E+10	-1.00E+10	-1.00E+10	0.33	-1.00E+10	-1.00E+10	-1.00E+10	-1.00E+10	-1.00E+10	-1.00E+10
							33.7	-1.00E+10	-1.00E+10	1.47	2.29	6.16	0.11	3.11	-1.00E+10	2159.2	-1.00E+10	-1.00E+10	-1.00E+10	0.12	-1.00E+10	-1.00E+10	-1.00E+10	-1.00E+10	-1.00E+10	-1.00E+10
							39.5	32.5982	293.24	1.834	6.53	8.89	0.17	4.74	2238	2197.2	-1.00E+10	-1.00E+10	-1.00E+10	0.07	-1.00E+10	-1.00E+10	-1.00E+10	-1.00E+10	-1.00E+10	-1.00E+10
							50.6	32.7307	265.17	2.07	15.3	10.02	0.22	5.63	2243.4	2219.5	-1.00E+10	-1.00E+10	-1.00E+10	0.09	0.02	0.03	-1.00E+10	-1.00E+10	0.03	-1.00E+10
							50.7	-1.00E+10	-1.00E+10	2.277	23.47	10.87	0.27	6.56	-1.00E+10	2236.7	-1.00E+10	-1.00E+10	-1.00E+10	0.1	-1.00E+10	-1.00E+10	-1.00E+10	-1.00E+10	-1.00E+10	-1.00E+10
MR1306	41_2	B	2013-09-11T02:41	191.749	72.7495	56	0	31.034	338.7	0.299	2.57	0.14	0.01	0.02	2133.5	1918.7	-1.00E+10	-1.00E+10	-1.00E+10	0.26	-1.00E+10	-1.00E+10	-1.00E+10	-1.00E+10	-1.00E+10	-1.00E+10
							5	31.0998	339.03	0.282	2.44	0.03	0.01	-0.03	2137.8	1926.4	-1.00E+10	-1.00E+10	-1.00E+10	0.27	-1.00E+10	-1.00E+10	-1.00E+10	-1.00E+10	-1.00E+10	-1.00E+10
							10	31.1854	339.31	0.295	2.35	0.03	0.01	-0.03	2143.2	1931	-1.00E+10	-1.00E+10	-1.00E+10	0.3	-1.00E+10	-1.00E+10	-1.00E+10	-1.00E+10	-1.00E+10	-1.00E+10
							19.8	31.6038	344.34	0.369	2.17	0.02	0.01	-0.03	2171.9	1970.6	-1.00E+10	-1.00E+10	-1.00E+10	0.38	-1.00E+10	-1.00E+10	-1.00E+10	-1.00E+10	-1.00E+10	-1.00E+10
							21.9	31.6621	365.25	0.38	2.77	0.03	0.01	-0.03	2177	1976	-1.00E+10	-1.00E+10	-1.00E+10	0.39	-1.00E+10	-1.00E+10	-1.00E+10	-1.00E+10	-1.00E+10	-1.00E+10
							30.2	32.331	419.26	0.691	2.8	0.97	0.03	0.59	2222.6	2076.9	-1.00E+10	-1.00E+10	-1.00E+10	0.22	-1.00E+10	-1.00E+10	-1.00E+10	-1.00E+10	-1.00E+10	-1.00E+10
							40	32.5344	286.62	1.827	3.86	8.78	0.15	5.04	2234.5	2196.6	-1.00E+10	-1.00E+10	-1.00E+10	0.08	-1.00E+10	-1.00E+10	-1.00E+10	-1.00E+10	-1.00E+10	-1.00E+10
							46.4	32.6484	274.59	1.989	8.68	9.78	0.18	5.74	2237.2	2210.1	-1.00E+10	-1.00E+10	-1.00E+10	0.08	-1.00E+10	-1.00E+10	-1.00E+10	-1.00E+10	-1.00E+10	-1.00E+10
MR1306	41_3	B	2013-09-11T08:43	191.758	72.7503	56	0	31.1164	338.34	0.307	2.37	0.08	0.01	0.05	2137.3	1924.9	-1.00E+10	-1.00E+10	-1.00E+10	0.27	-1.00E+10	-1.00E+10	-1.00E+10	-1.00E+10	-1.00E+10	-1.00E+10
							5.1	31.0996	338.43	0.284	2.39	0.03	0.01	0.01	2136.5	1922.3	-1.00E+10	-1.00E+10	-1.00E+10	0.27	-1.00E+10	-1.00E+10	-1.00E+10	-1.00E+10	-1.00E+10	-1.00E+10
							10.5	31.3238	341.64	0.314	2.3	0.03	0.01	0	2152.7	1940.3	-1.00E+10	-1.00E+10	-1.00E+10	0.29	-1.00E+10	-1.00E+10	-1.00E+10	-1.00E+10	-1.00E+10	-1.00E+10
							18.9	31.5842	346.34	0.362	2.15	0.03	0.01	0.02	2168.6	1964.6	-1.00E+10	-1.00E+10	-1.00E+10	0.33	-1.00E+10	-1.00E+10	-1.00E+10	-1.00E+10	-1.00E+10	-1.00E+10
							20.3	31.7245	376.79	0.4	3.48	0.03	0.01	0.03	2181.5	1981.6	-1.00E+10	-1.00E+10	-1.00E+10	0.37	-1.00E+10	-1.00E+10	-1.00E+10	-1.00E+10	-1.00E+10	-1.00E+10
							30.1	32.3324	421.1	0.672	2.76	0.8	0.03	0.53	2224.3	2072.6	-1.00E+10	-1.00E+10	-1.00E+10	0.19	-1.00E+10	-1.00E+10	-1.00E+10	-1.00E+10	-1.00E+10	-1.00E+10
							40.2	32.5476	281.37	1.904	5.51	9.14	0.16	5.49	2234.7	2201.9	-1.00E+10	-1.00E+10	-1.00E+10	0.09	-1.00E+10	-1.00E+10	-1.00E+10	-1.00E+10	-1.00E+10	-1.00E+10
							46.7	32.6046	277.11	1.851	5.73	8.74	0.16	5.11	2233.6	2200.2	-1.00E+10	-1.00E+10	-1.00E+10	0.12	-1.00E+10	-1.00E+10	-1.00E+10	-1.00E+10	-1.00E+10	-1.00E+10
MR1306	41_4	B	2013-09-11T14:43	191.75	72.7487	56	0	31.0506	337.09	0.284	2.43	0.08	0.01	0.1	2132.9	1919.2	-1.00E+10	-1.00E+10	-1.00E+10	0.25	-1.00E+10	-1.00E+10	-1.00E+10	-1.00E+10	-1.00E+10	-1.00E+10
							5.1	31.1179	338.81	0.278	2.4	0.05	0.01	0.08	2138.3	1924.4	-1.00E+10	-1.00E+10	-1.00E+10	0.26	-1.00E+10	-1.00E+10	-1.00E+10	-1.00E+10	-1.00E+10	-1.00E+10
							10	31.1769	339.75	0.286	2.38	0.05	0.01	0.06	2142.4	1929	-1.00E+10	-1.00E+10	-1.00E+10	0.29	-1.00E+10	-1.00E+10	-1.00E+10	-1.00E+10	-1.00E+10	-1.00E+10
							14.8	31.4405	343.26	0.329	2.33	0.04	0.01	0.05	2156.3	1952.3	-1.00E+10	-1.00E+10	-1.00E+10	0.31	-1.00E+10	-1.00E+10	-1.00E+10	-1.00E+10	-1.00E+10	-1.00E+10
							19.9	31.6697	369.94	0.395	3.63	0.04	0	0.03	2178.7	1977.2	-1.00E+10	-1.00E+10	-1.00E+10	0.36	-1.00E+10	-1.00E+10	-1.00E+10	-1.00E+10	-1.00E+10	-1.00E+10
							29.9	32.3355	426.17	0.679	4.64	0.8	0.02	0.46	2224.6	2075.9	-1.00E+10	-1.00E+10	-1.00E+10	0.23	-1.00E+10	-1.00E+10	-1.00E+10	-1.00E+10	-1.00E+10	-1.00E+10
							39.6	32.5669	278.4	1.917	6.93	9.13	0.17	5.59	2235.9	2205	-1.00E+10	-1.00E+10	-1.00E+10	0.09	-1.00E+10	-1.00E+10	-1.00E+10	-1.00E+10	-1.00E+10	-1.00E+10
							48.2	32.7515	261.69	2.087	16.58	10.09	0.21	6.21	2240	2221	-1.00E+10	-1.00E+10	-1.00E+10	0.08	-1.00E+10	-1.00E+10	-1.00E+10	-1.00E+10	-1.00E+10	-1.00E+10
MR1306	41_5	B	2013-09-11T20:42	191.749	72.7505	56	0	31.0552	336.83	0.284	2.39	0.14	0.01	0.06	2130.8	1919.2	-1.00E+10	-1.00E+10	-1.00E+10	0.28	0.11	0.04	-1.00E+10	-1.00E+10	0.11	-1.00E+10
							5.3	31.0973	339.39	0.275	2.42	0.04	0.01	0.04	2135.4	1922.4	-1.00E+10	-1.00E+10	-1.00E+10	0.31	-1.00E+10	-1.00E+10	-1.00E+10	-1.00E+10	-1.00E+10	-1.00E+10
							10.2	31.2243	344.1	0.295	2.59	0.04	0.01	0.01	2139.4	1931.5	-1.00E+10	-1.00E+10	-1.00E+10	0.3	-1.00E+10	-1.00E+10	-1.00E+10	-1.00E+10	-1.00E+10	-1.00E+10
							20	31.7525	381.46	0.444	3.8	0.05	0.01	0.03	2188.8	1995.6	-1.00E+10	-1.00E+10	-1.00E+10	0.39	-1.00E+10	-1.00E+10	-1.00E+10	-1.00E+10	-1.00E+10	-1.00E+10
							20	-1.00E+10	-1.00E+10	-1.00E+10	-1.00E+10	-1.00E+10	-1.00E+10	-1.00E+10	-1.00E+10	-1.00E+10	-1.00E+10	-1.00E+10	-1.00E+10	-1.00E+10	-1.00E+10	-1.00E+10	-1.00E+10	-1.00E+10	-1.00E+10	-1.00E+10
							24.9	32.1757	428.14	0.595	3.7	0.07	0.01	0.1	2218.1	2060.2	-1.00E+10	-1.00E+10	-1.00E+10	0.48	0.18	0.17	-1.00E+10	-1.00E+10	0.05	-1.00E+10
							24.9	-1.00E+10	-1.00E+10	-1.00E+10	-1.00E+10	-1.00E+10	-1.00E+10	-1.00E+10	-1.00E+10	-1.00E+10	-1.00E+10	-1.00E+10	-1.00E+10	-1.00E+10	-1.00E+10	-1.00E+10	-1.00E+10	-1.00E+10	-1.00E+10	-1.00E+10
							29.8	-1.00E+10	-1.00E+10	-1.00E+10	-1.00E+10	-1.00E+10	-1.00E+10	-1.00E+10	-1.00E+10	-1.00E+10	-1.00E+10	-1.00E+10	-1.00E+10	-1.00E+10	-1.00E+10	-1.00E+10	-1.00E+10	-1.00E+10	-1.00E+10	-1.00E+10
							29.9	32.3374	403.93	0.828	2.55	1.77	0.04	0.93	2221.8	2090.2	-1.00E+10	-1.00E+10	-1.00E+10	0.24	-1.00E+10	-1.00E+10	-1.00E+10	-1.00E+10	-1.00E+10	-1.00E+10
							39.8	32.6096	268.39	2.029	11.2	10.01	0.19	6.2	2238.6	2219.1	-1.00E+10	-1.00E+10	-1.00E+10	0.08	-1.00E+10	-1.00E+10	-1.00E+10	-1.00E+10	-1.00E+10	-1.00E+10
							47.2	-1.00E+10	-1.00E+10	-1.00E+10	-1.00E+10	-1.00E+10	-1.00E+10	-1.00E+10	-1.00E+10	-1.00E+10	-1.00E+10	-1.00E+10	-1.00E+10	-1.00E+10	-1.00E+10	-1.00E+10	-1.00E+10	-1.00E+10	-1.00E+10	-1.00E+10
							47.2	32.7151	264	2.013	12.01	9.82	0.19	6.04	2237.6	2222.9	-1.00E+10	-1.00E+10	-1.00E+10	0.07	-1.00E+10	-1.00E+10	-1.00E+10	-1.00E+10	-1.00E+10	-1.00E+10
MR1306	41_6	B	2013-09-12T02:41	191.748	72.751	56	0	31.0757	337.17	0.297	2.32	0.08	0.01	0.04	2134.6	1924.7	-1.00E+10	-1.00E+10	-1.00E+10	0.31	-1.00E+10	-1.00E+10	-1.00E+10	-1.00E+10	-1.00E+10	-1.00E+10
							5.3	31.0714	337.98	0.27	2.31	0.03	0.01	-0.01	2135.5	1921.6	-1.00E+10	-1.00E+10	-1.00E+10	0.27	-1.00E+10	-1.00E+10	-1.00E+10	-1.00E+10	-1.00E+10	-1.00E+10
							10.2	31.0936	339.9	0.275	2.34	0.02	0.01	-0.02	2134.1	1923.4	-1.00E+10	-1.00E+10	-1.00E+10	0.28	-1.00E+10	-1.00E+10	-1.00E+10	-1.00E+10	-1.00E+10	-1.00E+10
							20.2	31.7727	397.1	0.425	4.03	0.04	0.02	0.03	2189.5	1988.4	-1.00E+10	-1.00E+10	-1.00E+10	0.38	-1.00E+10	-1.00E+10	-1.00E+10	-1.00E+10	-1.00E+10	-1.00E+10
							20.2	31.7635	394.06	0.415	3.77	0.03	0.02	0.02	2187.3	1987.8	-1.00E+10	-1.00E+10	-1.00E+10	0.43	-1.00E+10	-1.00E+10	-1.00E+10	-1.00E+10	-1.00E+10	-1.00E+10
							29.9	32.359	387.01	0.898	0.66	2.46	0.06	1.22	2219.6	2101.2	-1.00E+10	-1.00E+10	-1.00E+10	0.15	-1.00E+10	-1.00E+10	-1.00E+10	-1.00E+10	-1.00E+10	-1.00E+10
							40	32.5389	285.82	1.808	5.06	8.3	0.15	4.98	2233.3	2197.9	-1.00E+10	-1.00E+10	-1.00E+10	0.14	-1.00E+10	-1.00E+10	-1.00E+10	-1.00E+10	-1.00E+10	-1.00E+10
							46.5	32.697	267.63	1.987	14.02	9.59	0.2	5.74	2241.9	2213.8	-1.00E+10	-1.00E+10	-1.00E+10	0.09	-1.00E+10	-1.00E+10	-1.00E+10	-1.00E+10	-1.00E+10	-1.00E+10
MR1306	41_7	B	2013-09-12T08:43	191.753	72.7492	56	0	31.0838	337.44	0.297	2.39	0.08	0.02	0.04	2133.9	1924.9	-1.00E+10	-1.00E+10	-1.00E+10	0.29	-1.00E+10	-1.00E+10	-1.00E+10	-1.00E+10	-1.00E+10	-1.00E+10
							5.5	31.0739	341.02	0.277	2.51	0.02	0.02	-0.02	2133.6	1925.2	-1.00E+10	-1.00E+10	-1.00E+10	0.28	-1.00E+10	-1.00E+10	-1.00E+10	-1.00E+10	-1.00E+10	-1.00E+10
							10.2	31.0817	341.45	0.3	2.5	0.02	0.01	0.02	2134.8	1923.1	-1.00E+10	-1.00E+10	-1.00E+10	0.28	-1.00E+10	-1.00E+10	-1.00E+10	-1.00E+10	-1.00E+10	-1.00E+10
							20.4	31.8291	407.56	0.449	4.96	0.03	0.02	0.04	2194.3	1998.9	-1.00E+10	-1.00E+10	-1.00E+10	0.4	-1.00E+10	-1.00E+10	-1.00E+10	-1.00E+10	-1.00E+10	-1.00E+10
							25.1	32.2052	445.33	0.505	4.28	0.16	0.02	0.2	2213	2041.1	-1.00E+10	-1.00E+10	-1.00E+10	0.37	-1.00E+10	-1.00E+10	-1.00E+10	-1.00E+10	-1.00E+10	-1.00E+10
							30.3	32.3711	390.3	0.814	2.86	1.72	0.05	0.95	2223.2	2102.5	-1.00E+10	-1.00E+10	-1.00E+10	0.3	-1.00E+10	-1.00E+10	-1.00E+10	-1.00E+10	-1.00E+10	-1.00E+10
							40.4	32.5486	278.41	1.851	5.56	8.55	0.14	5.3	2233.1	2205.8	-1.00E+10	-1.00E+10	-1.00E+10	0.18	-1.00E+10	-1.00E+10	-1.00E+10	-1.00E+10	-1.00E+10	-1.00E+10
							46.1	32.5257	301.75	1.572	5.5	6.72	0.12	4.03	2230.8	2173	-1.00E+10	-1.00E+10	-1.00E+10	0.17	-1.00E+10	-1.00E+10	-1.00E+10	-1.00E+10	-1.00E+10	-1.00E+10
MR1306	41_8	B	2013-09-12T14:42	191.748	72.7498	56	0	31.0932	339.3	0.292	2.54	0.1	0.01	0.06	2136.3	1925.3	-1.00E+10	-1.00E+10	-1.00E+10	0.25	-1.00E+10	-1.00E+10	-1.00E+10	-1.00E+10	-1.00E+10	-1.00E+10
							5.1	31.1604	340.01	0.286	2.36	0.07	0.02	0.07	2140.9	1929	-1.00E+10	-1.00E+10	-1.00E+10	0.28	-1.00E+10	-1.00E+10	-1.00E+10	-1.00E+10	-1.00E+10	-1.00E+10
							9.8	31.1369	339.69	0.281	2.37	0.03	0.01	0.03	2137.7	1927.7	-1.00E+10	-1.00E+10	-1.00E+10	0.26	-1.00E+10	-1.00E+10	-1.00E+10	-1.00E+10	-1.00E+10	-1.00E+10
							16	31.5418	370.42	0.367	3.16	0.04	0.01	0.03	2169	1962.3	-1.00E+10	-1.00E+10	-1.00E+10	0.38	-1.00E+10	-1.00E+10	-1.00E+10	-1.00E+10	-1.00E+10	-1.00E+10
							20.2	32.0292	435.21	0.543	6.04	0.03	0.02	0.09	2213.1	2036.4	-1.00E+10	-1.00E+10	-1.00E+10	0.32	-1.00E+10	-1.00E+10	-1.00E+10	-1.00E+10	-1.00E+10	-1.00E+10
							30.1	32.3146	416.52	0.629	0.81	1.03	0.04	0.68	2212.7	2066.8	-1.00E+10	-1.00E+10	-1.00E+10	0.23	-1.00E+10	-1.00E+10	-1.00E+10	-1.00E+10	-1.00E+10	-1.00E+10
							40.1	32.5168	318.85	1.522	3.66	6.58	0.12	3.55	2232.3	2167.3	-1.00E+10	-1.00E+10	-1.00E+10	0.23	-1.00E+10	-1.00E+10	-1.00E+10	-1.00E+10	-1.00E+10	-1.00E+10
							47	32.6601	276.71	1.959	14.01	9.48	0.2	5.57	2238.4	2208.9	-1.00E+10	-1.00E+10	-1.00E+10	0.11	-1.00E+10	-1.00E+10	-1.00E+10	-1.00E+10	-1.00E+10	-1.00E+10
MR1306	41_9	B	2013-09-12T20:41	191.739	72.7498	56	0	31.1268	337.37	0.292	2.28	0.04	0.01	0.06	2136.7	1925.5	-1.00E+10	-1.00E+10	-1.00E+10	0.26	0.11	0.05	-1.00E+10	-1.00E+10	0.09	-1.00E+10
							5.1	31.1534	336	0.28	2.12	0.04	0.01	0.02	2137	1927.2	-1.00E+10	-1.00E+10	-1.00E+10	0.28	-1.00E+10	-1.00E+10	-1.00E+10	-1.00E+10	-1.00E+10	-1.00E+10
							7	-1.00E+10	-1.00E+10	0.283	2.15	0.06	0.02	0.04	-1.00E+10	1928	-1.00E+10	-1.00E+10	-1.00E+10	0.29	-1.00E+10	-1.00E+10	-1.00E+10	-1.00E+10	-1.00E+10	-1.00E+10
							10.2	31.1882	339.02	0.285	2.17	0.04	0.01	0.02	2140.8	1933.3	-1.00E+10	-1.00E+10	-1.00E+10	0.32	-1.00E+10	-1.00E+10	-1.00E+10	-1.00E+10	-1.00E+10	-1.00E+10
							18.8	-1.00E+10	-1.00E+10	0.357	3.7	0.04	0.01	0.03	-1.00E+10	1951.6	-1.00E+10	-1.00E+10	-1.00E+10	0.4	-1.00E+10	-1.00E+10	-1.00E+10	-1.00E+10	-1.00E+10	-1.00E+10
							18.8	-1.00E+10	-1.00E+10	-1.00E+10	-1.00E+10	-1.00E+10	-1.00E+10	-1.00E+10	-1.00E+10	-1.00E+10	-1.00E+10	-1.00E+10	-1.00E+10	-1.00E+10	-1.00E+10	-1.00E+10	-1.00E+10	-1.00E+10	-1.00E+10	-1.00E+10
							19.9	31.5412	378.18	0.372	4.14	0.03	0.02	0.03	2166.3	1957.2	-1.00E+10	-1.00E+10	-1.00E+10	0.43	0.15	0.1	-1.00E+10	-1.00E+10	0.11	-1.00E+10
							25.7	32.0347	424.36	0.484	6.24	0.17	0.02	0.13	2199.3	2005.8	-1.00E+10	-1.00E+10	-1.00E+10	0.5	0.15	0.15	-1.00E+10	-1.00E+10	0.17	-1.00E+10
							25.8	-1.00E+10	-1.00E+10	-1.00E+10	-1.00E+10	-1.00E+10	-1.00E+10	-1.00E+10	-1.00E+10	-1.00E+10	-1.00E+10	-1.00E+10	-1.00E+10	-1.00E+10	-1.00E+10	-1.00E+10	-1.00E+10	-1.00E+10	-1.00E+10	-1.00E+10
							25.9	-1.00E+10	-1.00E+10	0.493	6.63	0.19	0.02	0.15	-1.00E+10	2006.6	-1.00E+10	-1.00E+10	-1.00E+10	0.53	-1.00E+10	-1.00E+10	-1.00E+10	-1.00E+10	-1.00E+10	-1.00E+10
							29.9	32.3773	446.39	0.587	4.95	0.54	0.03	0.36	2223.2	2051.6	-1.00E+10	-1.00E+10	-1.00E+10	0.34	-1.00E+10	-1.00E+10	-1.00E+10	-1.00E+10	-1.00E+10	-1.00E+10
							31.7	-1.00E+10	-1.00E+10	1.008	1.82	3.75	0.08	1.45	-1.00E+10	2113.1	-1.00E+10	-1.00E+10	-1.00E+10	0.14	-1.00E+10	-1.00E+10	-1.00E+10	-1.00E+10	-1.00E+10	-1.00E+10
							39.4	32.5622	328.01	1.516	0.58	7.92	0.15	2.88	2231	2163.6	-1.00E+10	-1.00E+10	-1.00E+10	0.09	-1.00E+10	-1.00E+10	-1.00E+10	-1.00E+10	-1.00E+10	-1.00E+10
							44.6	-1.00E+10	-1.00E+10	1.804	2.68	9.27	0.18	4.63	-1.00E+10	2185.1	-1.00E+10	-1.00E+10	-1.00E+10	0.06	-1.00E+10	-1.00E+10	-1.00E+10	-1.00E+10	-1.00E+10	-1.00E+10
							47.2	-1.00E+10	-1.00E+10	1.741	3.93	8.69	0.18	4.36	-1.00E+10	2180.5	-1.00E+10	-1.00E+10	-1.00E+10	0.08	-1.00E+10	-1.00E+10	-1.00E+10	-1.00E+10	-1.00E+10	-1.00E+10
							47.3	32.5877	321.34	1.556	1.46	7.58	0.14	3.43	2234.8	2165.3	-1.00E+10	-1.00E+10	-1.00E+10	0.08	0.02	0.03	-1.00E+10	-1.00E+10	0.02	-1.00E+10
MR1306	41_10	B	2013-09-13T02:40	191.755	72.7498	56	0	31.1641	335.3	0.308	1.94	0.05	0.02	0.11	2139	1926.7	-1.00E+10	-1.00E+10	-1.00E+10	0.3	-1.00E+10	-1.00E+10	-1.00E+10	-1.00E+10	-1.00E+10	-1.00E+10
							5.1	31.1053	336.97	0.268	2.21	0.04	0.02	0.04	2136.3	1923.9	-1.00E+10	-1.00E+10	-1.00E+10	0.25	-1.00E+10	-1.00E+10	-1.00E+10	-1.00E+10	-1.00E+10	-1.00E+10
							10.3	31.1362	336.28	0.269	2.06	0.02	0.01	0.03	2137.1	1925.7	-1.00E+10	-1.00E+10	-1.00E+10	0.27	-1.00E+10	-1.00E+10	-1.00E+10	-1.00E+10	-1.00E+10	-1.00E+10
							19.9	31.6384	377.89	0.37	3.25	0.02	0.01	0.02	2176.8	1968.7	-1.00E+10	-1.00E+10	-1.00E+10	0.43	-1.00E+10	-1.00E+10	-1.00E+10	-1.00E+10	-1.00E+10	-1.00E+10
							22.4	31.9446	431.51	0.446	5.47	0.04	0.01	0.1	2203.3	1999.3	-1.00E+10	-1.00E+10	-1.00E+10	0.58	-1.00E+10	-1.00E+10	-1.00E+10	-1.00E+10	-1.00E+10	-1.00E+10
							30	32.4238	362.29	1.166	1.77	4.13	0.08	2.14	2227.2	2128.9	-1.00E+10	-1.00E+10	-1.00E+10	0.17	-1.00E+10	-1.00E+10	-1.00E+10	-1.00E+10	-1.00E+10	-1.00E+10
							39.5	32.5489	319.18	1.464	1.53	6.85	0.12	3.26	2230.8	2164.8	-1.00E+10	-1.00E+10	-1.00E+10	0.09	-1.00E+10	-1.00E+10	-1.00E+10	-1.00E+10	-1.00E+10	-1.00E+10
							46.4	-1.00E+10	-1.00E+10	-1.00E+10	-1.00E+10	-1.00E+10	-1.00E+10	-1.00E+10	-1.00E+10	-1.00E+10	-1.00E+10	-1.00E+10	-1.00E+10	0.09	-1.00E+10	-1.00E+10	-1.00E+10	-1.00E+10	-1.00E+10	-1.00E+10
							46.5	32.5464	311.73	1.634	1.91	8.02	0.15	4.04	2231.4	2166.2	-1.00E+10	-1.00E+10	-1.00E+10	-1.00E+10	-1.00E+10	-1.00E+10	-1.00E+10	-1.00E+10	-1.00E+10	-1.00E+10
MR1306	41_11	B	2013-09-13T08:43	191.753	72.7503	56	0	31.1511	334.54	0.29	1.96	0.14	0.01	0.06	2139.2	1926.4	-1.00E+10	-1.00E+10	-1.00E+10	0.3	-1.00E+10	-1.00E+10	-1.00E+10	-1.00E+10	-1.00E+10	-1.00E+10
							4.9	31.1494	335.17	0.263	1.93	0.03	0.01	0.04	2138.5	1926.6	-1.00E+10	-1.00E+10	-1.00E+10	0.29	-1.00E+10	-1.00E+10	-1.00E+10	-1.00E+10	-1.00E+10	-1.00E+10
							10.1	31.1573	334.9	0.264	1.9	0.02	0.01	0.02	2138.7	1926.3	-1.00E+10	-1.00E+10	-1.00E+10	0.31	-1.00E+10	-1.00E+10	-1.00E+10	-1.00E+10	-1.00E+10	-1.00E+10
							20.1	31.6912	404.88	0.348	3.31	0.03	0.01	0.05	2180.7	1979.3	-1.00E+10	-1.00E+10	-1.00E+10	0.38	-1.00E+10	-1.00E+10	-1.00E+10	-1.00E+10	-1.00E+10	-1.00E+10
							22.9	-1.00E+10	-1.00E+10	-1.00E+10	-1.00E+10	-1.00E+10	-1.00E+10	-1.00E+10	-1.00E+10	-1.00E+10	-1.00E+10	-1.00E+10	-1.00E+10	-1.00E+10	-1.00E+10	-1.00E+10	-1.00E+10	-1.00E+10	-1.00E+10	-1.00E+10
							22.9	32.2085	430.76	0.599	3.86	0.49	0.02	0.33	2215.9	2050	-1.00E+10	-1.00E+10	-1.00E+10	0.44	-1.00E+10	-1.00E+10	-1.00E+10	-1.00E+10	-1.00E+10	-1.00E+10
							23	-1.00E+10	-1.00E+10	-1.00E+10	-1.00E+10	-1.00E+10	-1.00E+10	-1.00E+10	-1.00E+10	-1.00E+10	-1.00E+10	-1.00E+10	-1.00E+10	-1.00E+10	-1.00E+10	-1.00E+10	-1.00E+10	-1.00E+10	-1.00E+10	-1.00E+10
							30	32.4494	382.44	1.007	1.94	3.52	0.07	1.37	2227.2	2111.6	-1.00E+10	-1.00E+10	-1.00E+10	0.22	-1.00E+10	-1.00E+10	-1.00E+10	-1.00E+10	-1.00E+10	-1.00E+10
							40	32.6092	302.05	1.522	1.43	7.58	0.15	3.36	2233	2177.5	-1.00E+10	-1.00E+10	-1.00E+10	0.1	-1.00E+10	-1.00E+10	-1.00E+10	-1.00E+10	-1.00E+10	-1.00E+10
							44.7	32.6955	280.41	2.024	8.27	10.34	0.22	5.6	2240.6	2208.5	-1.00E+10	-1.00E+10	-1.00E+10	0.07	-1.00E+10	-1.00E+10	-1.00E+10	-1.00E+10	-1.00E+10	-1.00E+10
							47.9	32.7295	269.18	1.978	9.16	9.92	0.21	5.52	2240	2205.5	-1.00E+10	-1.00E+10	-1.00E+10	0.07	-1.00E+10	-1.00E+10	-1.00E+10	-1.00E+10	-1.00E+10	-1.00E+10
MR1306	41_12	B	2013-09-13T14:43	191.753	72.7497	56	0	31.1259	335.23	0.28	2.02	0.07	0.02	0.1	2137.8	1924.1	-1.00E+10	-1.00E+10	-1.00E+10	0.28	-1.00E+10	-1.00E+10	-1.00E+10	-1.00E+10	-1.00E+10	-1.00E+10
							5.2	31.1246	335.31	0.274	2.03	0.05	0.02	0.05	2138.1	1924.6	-1.00E+10	-1.00E+10	-1.00E+10	0.28	-1.00E+10	-1.00E+10	-1.00E+10	-1.00E+10	-1.00E+10	-1.00E+10
							9.8	31.1335	335.45	0.273	1.99	0.04	0.02	0.03	2137.6	1925.7	-1.00E+10	-1.00E+10	-1.00E+10	0.28	-1.00E+10	-1.00E+10	-1.00E+10	-1.00E+10	-1.00E+10	-1.00E+10
							19.9	31.6429	391.51	0.325	2.77	0.05	0.02	0.04	2157.6	1977.9	-1.00E+10	-1.00E+10	-1.00E+10	0.41	-1.00E+10	-1.00E+10	-1.00E+10	-1.00E+10	-1.00E+10	-1.00E+10
							22.9	32.2159	439.44	0.537	3.47	0.29	0.03	0.31	2214.9	2041.6	-1.00E+10	-1.00E+10	-1.00E+10	0.44	-1.00E+10	-1.00E+10	-1.00E+10	-1.00E+10	-1.00E+10	-1.00E+10
							29.9	32.3774	393.56	0.887	2.18	2.05	0.06	1.07	2221.7	2093.2	-1.00E+10	-1.00E+10	-1.00E+10	0.41	-1.00E+10	-1.00E+10	-1.00E+10	-1.00E+10	-1.00E+10	-1.00E+10
							39.7	32.5666	312.05	1.659	0.79	8.58	0.15	3.67	2231.1	2177.1	-1.00E+10	-1.00E+10	-1.00E+10	0.1	-1.00E+10	-1.00E+10	-1.00E+10	-1.00E+10	-1.00E+10	-1.00E+10
							44.7	32.6191	284.81	1.95	2.92	10.09	0.19	5.48	2233.5	2200.2	-1.00E+10	-1.00E+10	-1.00E+10	0.07	-1.00E+10	-1.00E+10	-1.00E+10	-1.00E+10	-1.00E+10	-1.00E+10
							48.2	32.6436	283.99	1.941	3.56	9.9	0.19	5.43	2234.5	2197.3	-1.00E+10	-1.00E+10	-1.00E+10	0.06	-1.00E+10	-1.00E+10	-1.00E+10	-1.00E+10	-1.00E+10	-1.00E+10
MR1306	41_13	B	2013-09-13T20:42	191.747	72.7513	56	0	31.1306	334.79	0.271	1.94	0.08	0.01	0.09	2137.6	1926	-1.00E+10	-1.00E+10	-1.00E+10	0.3	0.15	0.05	-1.00E+10	-1.00E+10	0.1	-1.00E+10
							5.1	-1.00E+10	-1.00E+10	-1.00E+10	-1.00E+10	-1.00E+10	-1.00E+10	-1.00E+10	-1.00E+10	-1.00E+10	-1.00E+10	-1.00E+10	-1.00E+10	-1.00E+10	-1.00E+10	-1.00E+10	-1.00E+10	-1.00E+10	-1.00E+10	-1.00E+10
							5.2	31.1235	335.33	0.263	1.92	0.04	0.01	0.03	2137.9	1925.2	-1.00E+10	-1.00E+10	-1.00E+10	0.29	-1.00E+10	-1.00E+10	-1.00E+10	-1.00E+10	-1.00E+10	-1.00E+10
							10.1	31.2106	347.25	0.292	2.4	0.06	0.01	0.03	2144.5	1932.7	-1.00E+10	-1.00E+10	-1.00E+10	0.34	-1.00E+10	-1.00E+10	-1.00E+10	-1.00E+10	-1.00E+10	-1.00E+10
							19.9	31.5327	394.58	0.395	4.3	0.05	0.01	0.05	2172.1	1964.5	-1.00E+10	-1.00E+10	-1.00E+10	0.52	-1.00E+10	-1.00E+10	-1.00E+10	-1.00E+10	-1.00E+10	-1.00E+10
							23.1	-1.00E+10	-1.00E+10	-1.00E+10	-1.00E+10	-1.00E+10	-1.00E+10	-1.00E+10	-1.00E+10	-1.00E+10	-1.00E+10	-1.00E+10	-1.00E+10	-1.00E+10	-1.00E+10	-1.00E+10	-1.00E+10	-1.00E+10	-1.00E+10	-1.00E+10
							23.2	-1.00E+10	-1.00E+10	-1.00E+10	-1.00E+10	-1.00E+10	-1.00E+10	-1.00E+10	-1.00E+10	-1.00E+10	-1.00E+10	-1.00E+10	-1.00E+10	-1.00E+10	-1.00E+10	-1.00E+10	-1.00E+10	-1.00E+10	-1.00E+10	-1.00E+10
							23.2	32.1199	448.79	0.463	5.06	0.11	0.01	0.18	2207.6	2014.8	-1.00E+10	-1.00E+10	-1.00E+10	0.44	0.08	0.16	-1.00E+10	-1.00E+10	0.16	-1.00E+10
							30.1	32.4438	408.05	0.635	5.4	0.85	0.03	0.55	2226.7	2080	-1.00E+10	-1.00E+10	-1.00E+10	0.22	-1.00E+10	-1.00E+10	-1.00E+10	-1.00E+10	-1.00E+10	-1.00E+10
							39.9	32.5879	308.1	1.705	3.07	8.6	0.15	4.29	2234.5	2181.1	-1.00E+10	-1.00E+10	-1.00E+10	0.09	-1.00E+10	-1.00E+10	-1.00E+10	-1.00E+10	-1.00E+10	-1.00E+10
							44.7	32.7013	275.43	2.111	11.64	10.31	0.23	6	2241.8	2212	-1.00E+10	-1.00E+10	-1.00E+10	0.08	-1.00E+10	-1.00E+10	-1.00E+10	-1.00E+10	-1.00E+10	-1.00E+10
							50.5	32.7434	261.27	2.083	14.37	9.8	0.23	5.88	2240.6	2217.6	-1.00E+10	-1.00E+10	-1.00E+10	0.08	-1.00E+10	-1.00E+10	-1.00E+10	-1.00E+10	-1.00E+10	-1.00E+10
MR1306	41_14	B	2013-09-14T02:41	191.753	72.7508	56	0	31.1485	337.24	0.276	2.06	0.09	0	-0.02	2139.3	1927.7	-1.00E+10	-1.00E+10	-1.00E+10	0.35	-1.00E+10	-1.00E+10	-1.00E+10	-1.00E+10	-1.00E+10	-1.00E+10
							5.3	31.1543	337.45	0.267	2.03	0.03	0	-0.03	2140.8	1929.8	-1.00E+10	-1.00E+10	-1.00E+10	0.33	-1.00E+10	-1.00E+10	-1.00E+10	-1.00E+10	-1.00E+10	-1.00E+10
							10.6	31.2558	346.52	0.29	2.35	0.04	0	-0.04	2147.4	1935.4	-1.00E+10	-1.00E+10	-1.00E+10	0.34	-1.00E+10	-1.00E+10	-1.00E+10	-1.00E+10	-1.00E+10	-1.00E+10
							20.1	31.8395	420.24	0.445	6.27	0.04	0	-0.02	2189	1987.6	-1.00E+10	-1.00E+10	-1.00E+10	0.49	-1.00E+10	-1.00E+10	-1.00E+10	-1.00E+10	-1.00E+10	-1.00E+10
							23.3	32.0257	433.91	0.486	5.77	0.19	0	0.09	2201.6	2010.2	-1.00E+10	-1.00E+10	-1.00E+10	0.48	-1.00E+10	-1.00E+10	-1.00E+10	-1.00E+10	-1.00E+10	-1.00E+10
							29.6	32.3665	419.63	0.762	3.8	1.63	0.04	0.76	2219.8	2074.1	-1.00E+10	-1.00E+10	-1.00E+10	0.34	-1.00E+10	-1.00E+10	-1.00E+10	-1.00E+10	-1.00E+10	-1.00E+10
							40.1	32.5564	307.76	1.583	3.9	7.65	0.13	3.72	2227.9	2172.1	-1.00E+10	-1.00E+10	-1.00E+10	0.15	-1.00E+10	-1.00E+10	-1.00E+10	-1.00E+10	-1.00E+10	-1.00E+10
							44.8	32.6348	285.75	1.937	5.37	10	0.19	5.3	2235.2	2201.2	-1.00E+10	-1.00E+10	-1.00E+10	0.08	-1.00E+10	-1.00E+10	-1.00E+10	-1.00E+10	-1.00E+10	-1.00E+10
							50.9	32.7122	272.27	2.098	13.6	10.18	0.23	5.97	2242.3	2211.6	-1.00E+10	-1.00E+10	-1.00E+10	0.08	-1.00E+10	-1.00E+10	-1.00E+10	-1.00E+10	-1.00E+10	-1.00E+10
MR1306	41_15	B	2013-09-14T08:42	191.749	72.7495	56	0	31.1619	336.06	0.276	1.92	0.06	0	-0.03	2139.1	1929	-1.00E+10	-1.00E+10	-1.00E+10	0.32	-1.00E+10	-1.00E+10	-1.00E+10	-1.00E+10	-1.00E+10	-1.00E+10
							5.2	31.1871	337.33	0.272	1.93	0.03	0	-0.05	2142.7	1932	-1.00E+10	-1.00E+10	-1.00E+10	0.34	-1.00E+10	-1.00E+10	-1.00E+10	-1.00E+10	-1.00E+10	-1.00E+10
							10.9	31.2058	338.48	0.275	1.95	0.02	0	-0.05	2143.1	1932.1	-1.00E+10	-1.00E+10	-1.00E+10	0.34	-1.00E+10	-1.00E+10	-1.00E+10	-1.00E+10	-1.00E+10	-1.00E+10
							20.2	31.3977	350.52	0.315	2.42	0.03	0	-0.04	2156.3	1948.3	-1.00E+10	-1.00E+10	-1.00E+10	0.38	-1.00E+10	-1.00E+10	-1.00E+10	-1.00E+10	-1.00E+10	-1.00E+10
							23.2	31.792	402.52	0.413	5.13	0.04	0	0	2185.8	1983.5	-1.00E+10	-1.00E+10	-1.00E+10	0.4	-1.00E+10	-1.00E+10	-1.00E+10	-1.00E+10	-1.00E+10	-1.00E+10
							30.3	32.3627	423.92	0.632	5.37	0.53	0.02	0.42	2222.1	2067.4	-1.00E+10	-1.00E+10	-1.00E+10	0.34	-1.00E+10	-1.00E+10	-1.00E+10	-1.00E+10	-1.00E+10	-1.00E+10
							40	32.5536	310.6	1.671	1.2	8.27	0.14	4.13	2231.9	2179.5	-1.00E+10	-1.00E+10	-1.00E+10	0.1	-1.00E+10	-1.00E+10	-1.00E+10	-1.00E+10	-1.00E+10	-1.00E+10
							44.7	32.5956	299.85	1.762	2.15	9.08	0.16	4.33	2233.7	2187.2	-1.00E+10	-1.00E+10	-1.00E+10	0.06	-1.00E+10	-1.00E+10	-1.00E+10	-1.00E+10	-1.00E+10	-1.00E+10
							51.1	32.7315	263.45	2.224	17.58	10.42	0.26	6.56	2241.7	2224.5	-1.00E+10	-1.00E+10	-1.00E+10	0.08	-1.00E+10	-1.00E+10	-1.00E+10	-1.00E+10	-1.00E+10	-1.00E+10
MR1306	44_4	B	2013-09-14T12:37	192.25	72.7503	55	0	31.4215	-1.00E+10	0.337	2.12	0.41	0.01	0.04	2159.2	1958.2	-1.00E+10	-1.00E+10	-1.00E+10	-1.00E+10	-1.00E+10	-1.00E+10	-1.00E+10	-1.00E+10	-1.00E+10	-1.00E+10
							5.6	-1.00E+10	-1.00E+10	0.345	2.02	0.03	0	-0.04	2162.5	1962.6	-1.00E+10	-1.00E+10	-1.00E+10	-1.00E+10	-1.00E+10	-1.00E+10	-1.00E+10	-1.00E+10	-1.00E+10	-1.00E+10
							10	-1.00E+10	-1.00E+10	0.335	2.01	0.02	0.01	-0.04	2162.1	1961.5	-1.00E+10	-1.00E+10	-1.00E+10	-1.00E+10	-1.00E+10	-1.00E+10	-1.00E+10	-1.00E+10	-1.00E+10	-1.00E+10
							14.9	-1.00E+10	-1.00E+10	0.472	5.54	0.15	0.01	0.02	2205.5	2015.8	-1.00E+10	-1.00E+10	-1.00E+10	-1.00E+10	-1.00E+10	-1.00E+10	-1.00E+10	-1.00E+10	-1.00E+10	-1.00E+10
							20.2	-1.00E+10	-1.00E+10	0.522	6.91	0.1	0.01	0.09	2223.3	2044.2	-1.00E+10	-1.00E+10	-1.00E+10	-1.00E+10	-1.00E+10	-1.00E+10	-1.00E+10	-1.00E+10	-1.00E+10	-1.00E+10
							30.6	-1.00E+10	-1.00E+10	1.26	1.47	5.61	0.1	2.31	2233.2	2139.2	-1.00E+10	-1.00E+10	-1.00E+10	-1.00E+10	-1.00E+10	-1.00E+10	-1.00E+10	-1.00E+10	-1.00E+10	-1.00E+10
							40.2	-1.00E+10	-1.00E+10	2.01	7.03	10.34	0.21	5.34	2241.3	2203.6	-1.00E+10	-1.00E+10	-1.00E+10	-1.00E+10	-1.00E+10	-1.00E+10	-1.00E+10	-1.00E+10	-1.00E+10	-1.00E+10
							44.6	-1.00E+10	-1.00E+10	2.229	17.92	10.89	0.24	6.09	2244.4	2226.4	-1.00E+10	-1.00E+10	-1.00E+10	-1.00E+10	-1.00E+10	-1.00E+10	-1.00E+10	-1.00E+10	-1.00E+10	-1.00E+10
							49.3	-1.00E+10	-1.00E+10	2.271	22.27	10.7	0.24	6.13	2245.4	2227.8	-1.00E+10	-1.00E+10	-1.00E+10	-1.00E+10	-1.00E+10	-1.00E+10	-1.00E+10	-1.00E+10	-1.00E+10	-1.00E+10
MR1306	41_16	B	2013-09-14T14:49	191.749	72.7495	56	0	31.1885	337.8	0.29	2.03	0.07	0.02	0.09	2140.1	1933.8	-1.00E+10	-1.00E+10	-1.00E+10	0.35	-1.00E+10	-1.00E+10	-1.00E+10	-1.00E+10	-1.00E+10	-1.00E+10
							5.1	31.1831	337.29	0.282	1.98	0.03	0.02	0.05	2139.9	1933.5	-1.00E+10	-1.00E+10	-1.00E+10	0.36	-1.00E+10	-1.00E+10	-1.00E+10	-1.00E+10	-1.00E+10	-1.00E+10
							9.8	31.1844	337.38	0.283	2.01	0.04	0.02	0.1	2140.9	1932.8	-1.00E+10	-1.00E+10	-1.00E+10	0.37	-1.00E+10	-1.00E+10	-1.00E+10	-1.00E+10	-1.00E+10	-1.00E+10
							16.9	31.4817	354.16	0.342	2.44	0.04	0.02	0.07	2162.6	1957.4	-1.00E+10	-1.00E+10	-1.00E+10	0.41	-1.00E+10	-1.00E+10	-1.00E+10	-1.00E+10	-1.00E+10	-1.00E+10
							19.9	31.9562	446.18	0.525	7.83	0.04	0.02	0.11	2207.5	2018.2	-1.00E+10	-1.00E+10	-1.00E+10	0.35	-1.00E+10	-1.00E+10	-1.00E+10	-1.00E+10	-1.00E+10	-1.00E+10
							29.5	32.4446	328.61	1.414	0.97	5.39	0.1	3.06	2226.5	2155	-1.00E+10	-1.00E+10	-1.00E+10	0.28	-1.00E+10	-1.00E+10	-1.00E+10	-1.00E+10	-1.00E+10	-1.00E+10
							40	32.546	289.74	1.808	5.11	8.32	0.15	5.15	2232.4	2196.1	-1.00E+10	-1.00E+10	-1.00E+10	0.13	-1.00E+10	-1.00E+10	-1.00E+10	-1.00E+10	-1.00E+10	-1.00E+10
							44.5	32.608	289.21	1.861	3.35	9.52	0.19	5.04	2234.3	2198.1	-1.00E+10	-1.00E+10	-1.00E+10	0.08	-1.00E+10	-1.00E+10	-1.00E+10	-1.00E+10	-1.00E+10	-1.00E+10
							51.3	32.748	256.96	2.27	20	10.42	0.27	6.77	2244.3	2232.5	-1.00E+10	-1.00E+10	-1.00E+10	0.1	-1.00E+10	-1.00E+10	-1.00E+10	-1.00E+10	-1.00E+10	-1.00E+10
MR1306	45_4	B	2013-09-14T18:36	191.239	72.7522	59	0	30.9462	-1.00E+10	0.316	2.94	0.11	0.01	0.11	2128.8	1924.8	-1.00E+10	-1.00E+10	-1.00E+10	-1.00E+10	-1.00E+10	-1.00E+10	-1.00E+10	-1.00E+10	-1.00E+10	-1.00E+10
							5.2	-1.00E+10	-1.00E+10	0.305	3.16	0.08	0.02	0.06	2128.2	1923.2	-1.00E+10	-1.00E+10	-1.00E+10	-1.00E+10	-1.00E+10	-1.00E+10	-1.00E+10	-1.00E+10	-1.00E+10	-1.00E+10
							9.8	-1.00E+10	-1.00E+10	0.306	3.13	0.05	0.02	0.02	2129.1	1923.3	-1.00E+10	-1.00E+10	-1.00E+10	-1.00E+10	-1.00E+10	-1.00E+10	-1.00E+10	-1.00E+10	-1.00E+10	-1.00E+10
							16.6	-1.00E+10	-1.00E+10	0.331	2.56	0.05	0.01	0.01	2147.9	1943.6	-1.00E+10	-1.00E+10	-1.00E+10	-1.00E+10	-1.00E+10	-1.00E+10	-1.00E+10	-1.00E+10	-1.00E+10	-1.00E+10
							19.8	-1.00E+10	-1.00E+10	0.373	2.52	0.05	0.02	0.02	2173.1	1969.4	-1.00E+10	-1.00E+10	-1.00E+10	-1.00E+10	-1.00E+10	-1.00E+10	-1.00E+10	-1.00E+10	-1.00E+10	-1.00E+10
							29.3	-1.00E+10	-1.00E+10	0.607	4.23	0.44	0.03	0.37	2219.4	2063	-1.00E+10	-1.00E+10	-1.00E+10	-1.00E+10	-1.00E+10	-1.00E+10	-1.00E+10	-1.00E+10	-1.00E+10	-1.00E+10
							39.6	-1.00E+10	-1.00E+10	1.706	0.65	8.62	0.15	3.89	2230.7	2182.9	-1.00E+10	-1.00E+10	-1.00E+10	-1.00E+10	-1.00E+10	-1.00E+10	-1.00E+10	-1.00E+10	-1.00E+10	-1.00E+10
							44.6	-1.00E+10	-1.00E+10	1.909	3.81	10.08	0.18	5.09	2234.2	2203.6	-1.00E+10	-1.00E+10	-1.00E+10	-1.00E+10	-1.00E+10	-1.00E+10	-1.00E+10	-1.00E+10	-1.00E+10	-1.00E+10
							53.4	-1.00E+10	-1.00E+10	2.219	31.11	10.9	0.25	6.11	2245.5	2243.3	-1.00E+10	-1.00E+10	-1.00E+10	-1.00E+10	-1.00E+10	-1.00E+10	-1.00E+10	-1.00E+10	-1.00E+10	-1.00E+10
MR1306	41_17	B	2013-09-14T20:44	191.754	72.7482	56	0	31.3349	339.23	0.326	2.15	0.07	0.01	0.06	2152.6	1951.9	-1.00E+10	-1.00E+10	-1.00E+10	0.36	0.17	0.08	-1.00E+10	-1.00E+10	0.11	-1.00E+10
							5.8	-1.00E+10	-1.00E+10	-1.00E+10	-1.00E+10	-1.00E+10	-1.00E+10	-1.00E+10	-1.00E+10	-1.00E+10	-1.00E+10	-1.00E+10	-1.00E+10	-1.00E+10	-1.00E+10	-1.00E+10	-1.00E+10	-1.00E+10	-1.00E+10	-1.00E+10
							5.9	31.3286	340.13	0.323	2.19	0.06	0.02	0.01	2151.6	1952.4	-1.00E+10	-1.00E+10	-1.00E+10	0.42	-1.00E+10	-1.00E+10	-1.00E+10	-1.00E+10	-1.00E+10	-1.00E+10
							7	-1.00E+10	-1.00E+10	0.317	2.18	0.04	0.01	0.03	-1.00E+10	1951.3	-1.00E+10	-1.00E+10	-1.00E+10	0.3	-1.00E+10	-1.00E+10	-1.00E+10	-1.00E+10	-1.00E+10	-1.00E+10
							10.1	31.3401	341.15	0.321	2.2	0.05	0.02	0.03	2153.8	1953	-1.00E+10	-1.00E+10	-1.00E+10	0.37	-1.00E+10	-1.00E+10	-1.00E+10	-1.00E+10	-1.00E+10	-1.00E+10
							18.8	-1.00E+10	-1.00E+10	0.338	2.39	0.03	0.02	0.05	-1.00E+10	1957.9	-1.00E+10	-1.00E+10	-1.00E+10	0.35	-1.00E+10	-1.00E+10	-1.00E+10	-1.00E+10	-1.00E+10	-1.00E+10
							19.4	-1.00E+10	-1.00E+10	-1.00E+10	-1.00E+10	-1.00E+10	-1.00E+10	-1.00E+10	-1.00E+10	-1.00E+10	-1.00E+10	-1.00E+10	-1.00E+10	-1.00E+10	-1.00E+10	-1.00E+10	-1.00E+10	-1.00E+10	-1.00E+10	-1.00E+10
							20.3	31.5275	357.13	0.351	2.54	0.05	0.01	0.02	2164.9	1963.4	-1.00E+10	-1.00E+10	-1.00E+10	0.45	0.19	0.11	-1.00E+10	-1.00E+10	0.13	-1.00E+10
							22.3	31.9396	448.56	0.497	8.12	0.04	0.02	0.11	2201.8	2005.5	-1.00E+10	-1.00E+10	-1.00E+10	0.52	0.12	0.19	-1.00E+10	-1.00E+10	0.17	-1.00E+10
							22.6	-1.00E+10	-1.00E+10	-1.00E+10	-1.00E+10	-1.00E+10	-1.00E+10	-1.00E+10	-1.00E+10	-1.00E+10	-1.00E+10	-1.00E+10	-1.00E+10	-1.00E+10	-1.00E+10	-1.00E+10	-1.00E+10	-1.00E+10	-1.00E+10	-1.00E+10
							23.1	-1.00E+10	-1.00E+10	-1.00E+10	-1.00E+10	-1.00E+10	-1.00E+10	-1.00E+10	-1.00E+10	-1.00E+10	-1.00E+10	-1.00E+10	-1.00E+10	-1.00E+10	-1.00E+10	-1.00E+10	-1.00E+10	-1.00E+10	-1.00E+10	-1.00E+10
							25.4	-1.00E+10	-1.00E+10	0.477	8.09	0.06	0.02	0.15	-1.00E+10	2016.4	-1.00E+10	-1.00E+10	-1.00E+10	0.39	-1.00E+10	-1.00E+10	-1.00E+10	-1.00E+10	-1.00E+10	-1.00E+10
							29.9	32.3293	439.26	0.607	5.72	0.44	0.03	0.39	2220.7	2058.8	-1.00E+10	-1.00E+10	-1.00E+10	0.32	-1.00E+10	-1.00E+10	-1.00E+10	-1.00E+10	-1.00E+10	-1.00E+10
							31.3	-1.00E+10	-1.00E+10	0.961	2.25	2.6	0.06	1.22	-1.00E+10	2107.6	-1.00E+10	-1.00E+10	-1.00E+10	0.22	-1.00E+10	-1.00E+10	-1.00E+10	-1.00E+10	-1.00E+10	-1.00E+10
							40.1	32.5618	342.07	1.304	0.56	6.17	0.13	2.34	2232.7	2150.3	-1.00E+10	-1.00E+10	-1.00E+10	0.07	-1.00E+10	-1.00E+10	-1.00E+10	-1.00E+10	-1.00E+10	-1.00E+10
							44	32.5922	285.15	1.889	1.28	10.01	0.17	5.15	2233.3	2197.6	-1.00E+10	-1.00E+10	-1.00E+10	0.06	-1.00E+10	-1.00E+10	-1.00E+10	-1.00E+10	-1.00E+10	-1.00E+10
							46.7	-1.00E+10	-1.00E+10	1.798	0.02	9.92	0.18	4.23	-1.00E+10	2185.1	-1.00E+10	-1.00E+10	-1.00E+10	0.06	-1.00E+10	-1.00E+10	-1.00E+10	-1.00E+10	-1.00E+10	-1.00E+10
							52.1	-1.00E+10	-1.00E+10	2.407	23.64	10.59	0.3	7.04	-1.00E+10	2237.7	-1.00E+10	-1.00E+10	-1.00E+10	0.14	-1.00E+10	-1.00E+10	-1.00E+10	-1.00E+10	-1.00E+10	-1.00E+10
							52.3	32.7736	252.69	2.387	23.63	10.61	0.29	7.05	2248.6	2238.1	-1.00E+10	-1.00E+10	-1.00E+10	0.13	0.06	0.05	-1.00E+10	-1.00E+10	0.01	-1.00E+10
MR1306	42_5	B	2013-09-15T00:35	191.749	72.8988	58	0	31.3156	-1.00E+10	0.333	2.54	0.14	0.02	0.09	2152.3	1951.3	-1.00E+10	-1.00E+10	-1.00E+10	-1.00E+10	-1.00E+10	-1.00E+10	-1.00E+10	-1.00E+10	-1.00E+10	-1.00E+10
							4.6	-1.00E+10	-1.00E+10	0.329	2.5	0.04	0.01	0.02	2151.9	1949.6	-1.00E+10	-1.00E+10	-1.00E+10	-1.00E+10	-1.00E+10	-1.00E+10	-1.00E+10	-1.00E+10	-1.00E+10	-1.00E+10
							10.1	-1.00E+10	-1.00E+10	0.333	2.53	0.03	0.01	0	2154.8	1950.8	-1.00E+10	-1.00E+10	-1.00E+10	-1.00E+10	-1.00E+10	-1.00E+10	-1.00E+10	-1.00E+10	-1.00E+10	-1.00E+10
							20.2	-1.00E+10	-1.00E+10	0.488	6.2	0.04	0.02	0.04	2193.5	1997.2	-1.00E+10	-1.00E+10	-1.00E+10	-1.00E+10	-1.00E+10	-1.00E+10	-1.00E+10	-1.00E+10	-1.00E+10	-1.00E+10
							29.6	-1.00E+10	-1.00E+10	0.864	0.91	1.53	0.05	0.71	2222.3	2094.5	-1.00E+10	-1.00E+10	-1.00E+10	-1.00E+10	-1.00E+10	-1.00E+10	-1.00E+10	-1.00E+10	-1.00E+10	-1.00E+10
							31.8	-1.00E+10	-1.00E+10	1.178	0.42	2.7	0.07	1.28	2226.5	2141.2	-1.00E+10	-1.00E+10	-1.00E+10	-1.00E+10	-1.00E+10	-1.00E+10	-1.00E+10	-1.00E+10	-1.00E+10	-1.00E+10
							39.1	-1.00E+10	-1.00E+10	1.828	1.97	8.38	0.14	5.14	2230.8	2197.3	-1.00E+10	-1.00E+10	-1.00E+10	-1.00E+10	-1.00E+10	-1.00E+10	-1.00E+10	-1.00E+10	-1.00E+10	-1.00E+10
							44.6	-1.00E+10	-1.00E+10	2.031	6.59	9.17	0.17	6.4	2234.2	2211.9	-1.00E+10	-1.00E+10	-1.00E+10	-1.00E+10	-1.00E+10	-1.00E+10	-1.00E+10	-1.00E+10	-1.00E+10	-1.00E+10
							52.8	-1.00E+10	-1.00E+10	2.282	34.41	10.81	0.29	6.63	2248.9	2243.6	-1.00E+10	-1.00E+10	-1.00E+10	-1.00E+10	-1.00E+10	-1.00E+10	-1.00E+10	-1.00E+10	-1.00E+10	-1.00E+10
MR1306	41_18	B	2013-09-15T02:41	191.757	72.7512	56	0	31.3425	342.33	0.353	2.32	0.06	0.01	0.08	2154.1	1954.5	-1.00E+10	-1.00E+10	-1.00E+10	0.38	-1.00E+10	-1.00E+10	-1.00E+10	-1.00E+10	-1.00E+10	-1.00E+10
							4.7	31.3318	341.81	0.337	2.31	0.03	0.01	0	2153.8	1953.1	-1.00E+10	-1.00E+10	-1.00E+10	0.43	-1.00E+10	-1.00E+10	-1.00E+10	-1.00E+10	-1.00E+10	-1.00E+10
							10.2	31.3353	342.03	0.341	2.3	0.03	0.01	-0.01	2153.4	1953.1	-1.00E+10	-1.00E+10	-1.00E+10	0.44	-1.00E+10	-1.00E+10	-1.00E+10	-1.00E+10	-1.00E+10	-1.00E+10
							17.4	31.3523	343.01	0.337	2.29	0.04	0.01	0.02	2154.3	1954.1	-1.00E+10	-1.00E+10	-1.00E+10	0.36	-1.00E+10	-1.00E+10	-1.00E+10	-1.00E+10	-1.00E+10	-1.00E+10
							20.5	31.608	365.94	0.384	2.82	0.04	0.01	0.01	2171.9	1972.3	-1.00E+10	-1.00E+10	-1.00E+10	0.4	-1.00E+10	-1.00E+10	-1.00E+10	-1.00E+10	-1.00E+10	-1.00E+10
							29.9	32.3649	386.55	0.908	2.15	2.16	0.05	1.03	2223.5	2102.9	-1.00E+10	-1.00E+10	-1.00E+10	0.26	-1.00E+10	-1.00E+10	-1.00E+10	-1.00E+10	-1.00E+10	-1.00E+10
							40	32.4995	303.91	1.632	1.97	7.14	0.12	4.19	2230	2178.2	-1.00E+10	-1.00E+10	-1.00E+10	0.11	-1.00E+10	-1.00E+10	-1.00E+10	-1.00E+10	-1.00E+10	-1.00E+10
							44.9	32.584	294.7	1.783	2.59	8.89	0.16	4.77	2233.6	2187.3	-1.00E+10	-1.00E+10	-1.00E+10	0.08	-1.00E+10	-1.00E+10	-1.00E+10	-1.00E+10	-1.00E+10	-1.00E+10
							47.6	32.6	288.06	1.894	3.41	9.62	0.18	5.39	2233.4	2198.3	-1.00E+10	-1.00E+10	-1.00E+10	0.07	-1.00E+10	-1.00E+10	-1.00E+10	-1.00E+10	-1.00E+10	-1.00E+10
MR1306	43_5	B	2013-09-15T06:39	191.752	72.6002	55	0	31.4072	-1.00E+10	0.324	1.58	0.06	0.01	0.05	2156.4	1952.6	-1.00E+10	-1.00E+10	-1.00E+10	-1.00E+10	-1.00E+10	-1.00E+10	-1.00E+10	-1.00E+10	-1.00E+10	-1.00E+10
							5	-1.00E+10	-1.00E+10	0.314	1.6	0.03	0.01	0.01	2156	1952.2	-1.00E+10	-1.00E+10	-1.00E+10	-1.00E+10	-1.00E+10	-1.00E+10	-1.00E+10	-1.00E+10	-1.00E+10	-1.00E+10
							10.7	-1.00E+10	-1.00E+10	0.317	1.6	0.03	0.01	0.01	2156	1953.9	-1.00E+10	-1.00E+10	-1.00E+10	-1.00E+10	-1.00E+10	-1.00E+10	-1.00E+10	-1.00E+10	-1.00E+10	-1.00E+10
							20.1	-1.00E+10	-1.00E+10	0.425	2.4	0.03	0.01	0.01	2188.4	1992.5	-1.00E+10	-1.00E+10	-1.00E+10	-1.00E+10	-1.00E+10	-1.00E+10	-1.00E+10	-1.00E+10	-1.00E+10	-1.00E+10
							22.2	-1.00E+10	-1.00E+10	0.454	3.38	0.04	0.01	0.02	2193.4	1998.4	-1.00E+10	-1.00E+10	-1.00E+10	-1.00E+10	-1.00E+10	-1.00E+10	-1.00E+10	-1.00E+10	-1.00E+10	-1.00E+10
							30	-1.00E+10	-1.00E+10	0.607	4.6	0.51	0.03	0.36	2222.1	2055.5	-1.00E+10	-1.00E+10	-1.00E+10	-1.00E+10	-1.00E+10	-1.00E+10	-1.00E+10	-1.00E+10	-1.00E+10	-1.00E+10
							39.6	-1.00E+10	-1.00E+10	0.978	1.28	3.24	0.08	1.39	2234.4	2118.7	-1.00E+10	-1.00E+10	-1.00E+10	-1.00E+10	-1.00E+10	-1.00E+10	-1.00E+10	-1.00E+10	-1.00E+10	-1.00E+10
							44.1	-1.00E+10	-1.00E+10	1.799	1.46	9.58	0.19	4.46	2236.1	2190.7	-1.00E+10	-1.00E+10	-1.00E+10	-1.00E+10	-1.00E+10	-1.00E+10	-1.00E+10	-1.00E+10	-1.00E+10	-1.00E+10
							48	-1.00E+10	-1.00E+10	1.789	3.99	8.91	0.18	4.66	2238.8	2192.1	-1.00E+10	-1.00E+10	-1.00E+10	-1.00E+10	-1.00E+10	-1.00E+10	-1.00E+10	-1.00E+10	-1.00E+10	-1.00E+10
MR1306	41_19	B	2013-09-15T08:45	191.751	72.7488	56	0	31.3459	343.48	0.355	2.41	0.04	0.01	0.07	2154.5	1956.3	-1.00E+10	-1.00E+10	-1.00E+10	0.41	-1.00E+10	-1.00E+10	-1.00E+10	-1.00E+10	-1.00E+10	-1.00E+10
							5.2	31.3438	343.94	0.343	2.43	0.03	0.01	0.02	2153.2	1956.4	-1.00E+10	-1.00E+10	-1.00E+10	0.42	-1.00E+10	-1.00E+10	-1.00E+10	-1.00E+10	-1.00E+10	-1.00E+10
							10.1	31.3591	345.45	0.347	2.44	0.04	0.01	0	2155.1	1957	-1.00E+10	-1.00E+10	-1.00E+10	0.42	-1.00E+10	-1.00E+10	-1.00E+10	-1.00E+10	-1.00E+10	-1.00E+10
							20	31.5495	359.54	0.367	2.59	0.03	0.01	0	2167.5	1968.5	-1.00E+10	-1.00E+10	-1.00E+10	0.45	-1.00E+10	-1.00E+10	-1.00E+10	-1.00E+10	-1.00E+10	-1.00E+10
							22.1	31.7017	380.04	0.412	3.62	0.04	0.02	0.03	2180.5	1984.9	-1.00E+10	-1.00E+10	-1.00E+10	0.54	-1.00E+10	-1.00E+10	-1.00E+10	-1.00E+10	-1.00E+10	-1.00E+10
							30.2	32.3439	425.63	0.699	4.43	0.91	0.03	0.48	2221.4	2071.6	-1.00E+10	-1.00E+10	-1.00E+10	0.34	-1.00E+10	-1.00E+10	-1.00E+10	-1.00E+10	-1.00E+10	-1.00E+10
							39.8	32.5397	334.11	1.426	0.57	6.87	0.12	2.64	2229.6	2161.3	-1.00E+10	-1.00E+10	-1.00E+10	0.09	-1.00E+10	-1.00E+10	-1.00E+10	-1.00E+10	-1.00E+10	-1.00E+10
							44.9	32.5947	284.47	1.911	1.75	9.93	0.18	5.45	2231.8	2200	-1.00E+10	-1.00E+10	-1.00E+10	0.05	-1.00E+10	-1.00E+10	-1.00E+10	-1.00E+10	-1.00E+10	-1.00E+10
							47.8	32.6437	292.43	1.862	2.01	9.69	0.19	4.91	2234.4	2195.4	-1.00E+10	-1.00E+10	-1.00E+10	0.07	-1.00E+10	-1.00E+10	-1.00E+10	-1.00E+10	-1.00E+10	-1.00E+10
MR1306	41_20	B	2013-09-15T14:43	191.749	72.749	56	0	31.2557	340.37	0.303	2.04	0.08	0.01	0.03	2145.3	1943.1	-1.00E+10	-1.00E+10	-1.00E+10	0.37	-1.00E+10	-1.00E+10	-1.00E+10	-1.00E+10	-1.00E+10	-1.00E+10
							5.4	31.2471	340.08	0.292	1.97	0.03	0.01	0	2145.5	1942.4	-1.00E+10	-1.00E+10	-1.00E+10	0.35	-1.00E+10	-1.00E+10	-1.00E+10	-1.00E+10	-1.00E+10	-1.00E+10
							10.4	31.2471	340.06	0.293	1.97	0.04	0.01	0	2145.3	1941.7	-1.00E+10	-1.00E+10	-1.00E+10	0.37	-1.00E+10	-1.00E+10	-1.00E+10	-1.00E+10	-1.00E+10	-1.00E+10
							18.2	31.3332	344.96	0.324	2.29	0.04	0.01	0.05	2152.4	1951.6	-1.00E+10	-1.00E+10	-1.00E+10	0.37	-1.00E+10	-1.00E+10	-1.00E+10	-1.00E+10	-1.00E+10	-1.00E+10
							20	31.454	360.57	0.352	2.8	0.04	0.02	0.04	2161.9	1958.8	-1.00E+10	-1.00E+10	-1.00E+10	0.45	-1.00E+10	-1.00E+10	-1.00E+10	-1.00E+10	-1.00E+10	-1.00E+10
							30	32.4069	376.88	1.037	2.03	3.32	0.07	1.48	2224.3	2119	-1.00E+10	-1.00E+10	-1.00E+10	0.35	-1.00E+10	-1.00E+10	-1.00E+10	-1.00E+10	-1.00E+10	-1.00E+10
							39.7	32.562	317.38	1.601	2.83	7.71	0.14	3.91	2231.6	2174.9	-1.00E+10	-1.00E+10	-1.00E+10	0.09	-1.00E+10	-1.00E+10	-1.00E+10	-1.00E+10	-1.00E+10	-1.00E+10
							44.7	32.708	271.37	2.042	8.86	10.38	0.22	5.88	2237	2216.5	-1.00E+10	-1.00E+10	-1.00E+10	0.05	-1.00E+10	-1.00E+10	-1.00E+10	-1.00E+10	-1.00E+10	-1.00E+10
							50.8	32.7399	259.12	2.207	16.21	10.43	0.26	6.52	2242.1	2230.6	-1.00E+10	-1.00E+10	-1.00E+10	0.09	-1.00E+10	-1.00E+10	-1.00E+10	-1.00E+10	-1.00E+10	-1.00E+10
MR1306	41_21	B	2013-09-15T20:42	191.746	72.7512	56	0	31.3541	342.31	0.344	2.26	0.03	0.02	0.06	2154.6	1955.4	-1.00E+10	-1.00E+10	-1.00E+10	0.46	0.22	0.09	-1.00E+10	-1.00E+10	0.1	-1.00E+10
							5.6	31.3537	342.19	0.334	2.24	0.03	0.01	0.04	2156	1954.8	-1.00E+10	-1.00E+10	-1.00E+10	0.51	-1.00E+10	-1.00E+10	-1.00E+10	-1.00E+10	-1.00E+10	-1.00E+10
							10.2	31.354	342.24	0.332	2.25	0.03	0.01	0.05	2154.9	1954.5	-1.00E+10	-1.00E+10	-1.00E+10	0.51	-1.00E+10	-1.00E+10	-1.00E+10	-1.00E+10	-1.00E+10	-1.00E+10
							20	31.4786	354.99	0.354	2.64	0.03	0.01	0.04	2164.4	1963.8	-1.00E+10	-1.00E+10	-1.00E+10	0.48	-1.00E+10	-1.00E+10	-1.00E+10	-1.00E+10	-1.00E+10	-1.00E+10
							22.7	31.8425	409.8	0.46	4.86	0.06	0.02	0.09	2196.2	1997.9	-1.00E+10	-1.00E+10	-1.00E+10	0.57	0.21	0.16	-1.00E+10	-1.00E+10	0.14	-1.00E+10
							22.7	-1.00E+10	-1.00E+10	-1.00E+10	-1.00E+10	-1.00E+10	-1.00E+10	-1.00E+10	-1.00E+10	-1.00E+10	-1.00E+10	-1.00E+10	-1.00E+10	-1.00E+10	-1.00E+10	-1.00E+10	-1.00E+10	-1.00E+10	-1.00E+10	-1.00E+10
							29.6	32.386	387.99	0.94	1.96	2.44	0.06	1.05	2224.3	2103.7	-1.00E+10	-1.00E+10	-1.00E+10	0.24	-1.00E+10	-1.00E+10	-1.00E+10	-1.00E+10	-1.00E+10	-1.00E+10
							39.7	32.5314	313.64	1.569	3.28	7.01	0.13	4	2233.2	2170	-1.00E+10	-1.00E+10	-1.00E+10	0.1	-1.00E+10	-1.00E+10	-1.00E+10	-1.00E+10	-1.00E+10	-1.00E+10
							44.6	32.5935	314.88	1.555	2.75	7.75	0.15	3.62	2235.2	2172.8	-1.00E+10	-1.00E+10	-1.00E+10	0.11	-1.00E+10	-1.00E+10	-1.00E+10	-1.00E+10	-1.00E+10	-1.00E+10
							50.7	32.7138	265.95	2.026	13.79	9.55	0.22	5.84	2242	2221.9	-1.00E+10	-1.00E+10	-1.00E+10	0.08	-1.00E+10	-1.00E+10	-1.00E+10	-1.00E+10	-1.00E+10	-1.00E+10
MR1306	41_22	B	2013-09-16T02:41	191.747	72.7503	56	0	31.3913	343.21	0.36	2.09	0.07	0.02	0.03	2156.5	1953.2	-1.00E+10	-1.00E+10	-1.00E+10	0.49	-1.00E+10	-1.00E+10	-1.00E+10	-1.00E+10	-1.00E+10	-1.00E+10
							5.4	31.3666	343.53	0.338	2.1	0.03	0.01	0.03	2154.6	1952.6	-1.00E+10	-1.00E+10	-1.00E+10	0.5	-1.00E+10	-1.00E+10	-1.00E+10	-1.00E+10	-1.00E+10	-1.00E+10
							9.9	31.3709	343.44	0.33	2.05	0.04	0.01	0.03	2156.8	1952.4	-1.00E+10	-1.00E+10	-1.00E+10	0.46	-1.00E+10	-1.00E+10	-1.00E+10	-1.00E+10	-1.00E+10	-1.00E+10
							20.2	31.5001	359.25	0.337	2.12	0.04	0.01	-0.02	2160.9	1961.7	-1.00E+10	-1.00E+10	-1.00E+10	0.45	-1.00E+10	-1.00E+10	-1.00E+10	-1.00E+10	-1.00E+10	-1.00E+10
							21.9	32.3452	400.27	0.873	3.17	2.04	0.05	0.99	2220.8	2088.6	-1.00E+10	-1.00E+10	-1.00E+10	0.29	-1.00E+10	-1.00E+10	-1.00E+10	-1.00E+10	-1.00E+10	-1.00E+10
							29.7	32.4478	368.85	1.125	2.05	4	0.07	2.02	2226.9	2121.7	-1.00E+10	-1.00E+10	-1.00E+10	0.18	-1.00E+10	-1.00E+10	-1.00E+10	-1.00E+10	-1.00E+10	-1.00E+10
							39.6	32.4974	301.21	1.639	1.54	7.16	0.13	4.16	2230.4	2178.3	-1.00E+10	-1.00E+10	-1.00E+10	0.79	-1.00E+10	-1.00E+10	-1.00E+10	-1.00E+10	-1.00E+10	-1.00E+10
							44.7	32.6042	261.54	2.019	12.84	9.63	0.17	6.28	2236.9	2221.7	-1.00E+10	-1.00E+10	-1.00E+10	0.17	-1.00E+10	-1.00E+10	-1.00E+10	-1.00E+10	-1.00E+10	-1.00E+10
							51.4	32.7457	251.84	2.092	13.82	9.89	0.22	6.25	2241.7	2232.8	-1.00E+10	-1.00E+10	-1.00E+10	0.12	-1.00E+10	-1.00E+10	-1.00E+10	-1.00E+10	-1.00E+10	-1.00E+10
MR1306	41_23	B	2013-09-16T08:43	191.753	72.7497	56	0	31.3154	342.14	0.347	2.17	0.06	0.02	0.04	2151.5	1948.8	-1.00E+10	-1.00E+10	-1.00E+10	0.4	-1.00E+10	-1.00E+10	-1.00E+10	-1.00E+10	-1.00E+10	-1.00E+10
							5.4	31.3059	342.23	0.326	2.13	0.04	0.01	0.02	2149.9	1948.2	-1.00E+10	-1.00E+10	-1.00E+10	0.41	-1.00E+10	-1.00E+10	-1.00E+10	-1.00E+10	-1.00E+10	-1.00E+10
							9.9	31.3079	342.21	0.34	2.14	0.03	0.02	0.05	2150.3	1948.5	-1.00E+10	-1.00E+10	-1.00E+10	0.4	-1.00E+10	-1.00E+10	-1.00E+10	-1.00E+10	-1.00E+10	-1.00E+10
							20	31.4681	354.91	0.348	2.36	0.03	0.01	0.02	2159.3	1962.6	-1.00E+10	-1.00E+10	-1.00E+10	0.39	-1.00E+10	-1.00E+10	-1.00E+10	-1.00E+10	-1.00E+10	-1.00E+10
							21.8	31.8496	419.58	0.463	6.28	0.07	0.02	0.1	2191.7	1992.9	-1.00E+10	-1.00E+10	-1.00E+10	0.49	-1.00E+10	-1.00E+10	-1.00E+10	-1.00E+10	-1.00E+10	-1.00E+10
							30	32.3867	387.63	0.917	2.07	2.25	0.06	1	2222.7	2103.6	-1.00E+10	-1.00E+10	-1.00E+10	0.33	-1.00E+10	-1.00E+10	-1.00E+10	-1.00E+10	-1.00E+10	-1.00E+10
							39.8	32.5499	370.22	0.989	2.13	3.4	0.08	1.46	2232.6	2119.5	-1.00E+10	-1.00E+10	-1.00E+10	0.1	-1.00E+10	-1.00E+10	-1.00E+10	-1.00E+10	-1.00E+10	-1.00E+10
							44.7	32.6044	285.57	1.887	2.54	9.9	0.17	5.21	2232.1	2198.6	-1.00E+10	-1.00E+10	-1.00E+10	0.06	-1.00E+10	-1.00E+10	-1.00E+10	-1.00E+10	-1.00E+10	-1.00E+10
							51.5	32.7186	265.11	1.87	6.67	9.39	0.18	5.16	2237.3	2218.7	-1.00E+10	-1.00E+10	-1.00E+10	0.05	-1.00E+10	-1.00E+10	-1.00E+10	-1.00E+10	-1.00E+10	-1.00E+10
MR1306	41_24	B	2013-09-16T14:42	191.757	72.7468	56	0	31.3587	342.31	0.343	2.09	0.08	0.02	0.08	2154.4	1951.7	-1.00E+10	-1.00E+10	-1.00E+10	0.42	-1.00E+10	-1.00E+10	-1.00E+10	-1.00E+10	-1.00E+10	-1.00E+10
							4.7	31.348	342.54	0.325	2.03	0.05	0.01	0.02	2152.9	1951.1	-1.00E+10	-1.00E+10	-1.00E+10	0.4	-1.00E+10	-1.00E+10	-1.00E+10	-1.00E+10	-1.00E+10	-1.00E+10
							9.9	31.4047	341.54	0.327	1.77	0.05	0.01	0.03	2156.3	1955	-1.00E+10	-1.00E+10	-1.00E+10	0.45	-1.00E+10	-1.00E+10	-1.00E+10	-1.00E+10	-1.00E+10	-1.00E+10
							16.9	31.5026	340.31	0.332	1.43	0.06	0.01	0.03	2162	1962.1	-1.00E+10	-1.00E+10	-1.00E+10	0.51	-1.00E+10	-1.00E+10	-1.00E+10	-1.00E+10	-1.00E+10	-1.00E+10
							20.1	31.8441	409.67	0.381	3.17	0.05	0.01	0.03	2182.4	1987.8	-1.00E+10	-1.00E+10	-1.00E+10	0.56	-1.00E+10	-1.00E+10	-1.00E+10	-1.00E+10	-1.00E+10	-1.00E+10
							29.9	32.4356	376.44	1.057	2.09	3.59	0.08	1.65	2225.8	2115.7	-1.00E+10	-1.00E+10	-1.00E+10	0.2	-1.00E+10	-1.00E+10	-1.00E+10	-1.00E+10	-1.00E+10	-1.00E+10
							39.5	32.5465	347.25	1.327	0.91	6.13	0.12	2.36	2230.5	2149.2	-1.00E+10	-1.00E+10	-1.00E+10	0.12	-1.00E+10	-1.00E+10	-1.00E+10	-1.00E+10	-1.00E+10	-1.00E+10
							44.4	32.6013	297.45	1.75	3.7	8.71	0.17	4.57	2232.8	2188.3	-1.00E+10	-1.00E+10	-1.00E+10	0.1	-1.00E+10	-1.00E+10	-1.00E+10	-1.00E+10	-1.00E+10	-1.00E+10
							51.7	32.7125	264.15	2.164	15.74	10.31	0.24	6.44	2242	2223.5	-1.00E+10	-1.00E+10	-1.00E+10	0.06	-1.00E+10	-1.00E+10	-1.00E+10	-1.00E+10	-1.00E+10	-1.00E+10
MR1306	41_25	B	2013-09-16T20:42	191.747	72.7515	56	0	31.3497	342.19	0.336	2.01	0.05	0.01	0.07	2154.5	1952	-1.00E+10	-1.00E+10	-1.00E+10	0.39	0.21	0.07	-1.00E+10	-1.00E+10	0.1	-1.00E+10
							4.7	-1.00E+10	-1.00E+10	-1.00E+10	-1.00E+10	-1.00E+10	-1.00E+10	-1.00E+10	-1.00E+10	-1.00E+10	-1.00E+10	-1.00E+10	-1.00E+10	-1.00E+10	-1.00E+10	-1.00E+10	-1.00E+10	-1.00E+10	-1.00E+10	-1.00E+10
							4.8	31.3312	342.76	0.321	2.04	0.06	0.02	0.01	2150.4	1949.4	-1.00E+10	-1.00E+10	-1.00E+10	0.5	-1.00E+10	-1.00E+10	-1.00E+10	-1.00E+10	-1.00E+10	-1.00E+10
							7.6	-1.00E+10	-1.00E+10	0.321	2.05	0.04	0.01	0.01	-1.00E+10	1949.2	-1.00E+10	-1.00E+10	-1.00E+10	0.34	-1.00E+10	-1.00E+10	-1.00E+10	-1.00E+10	-1.00E+10	-1.00E+10
							9.8	31.3393	342.88	0.318	2.02	0.05	0.01	0.04	2153	1950.7	-1.00E+10	-1.00E+10	-1.00E+10	0.47	-1.00E+10	-1.00E+10	-1.00E+10	-1.00E+10	-1.00E+10	-1.00E+10
							17.3	-1.00E+10	-1.00E+10	-1.00E+10	-1.00E+10	-1.00E+10	-1.00E+10	-1.00E+10	-1.00E+10	-1.00E+10	-1.00E+10	-1.00E+10	-1.00E+10	-1.00E+10	-1.00E+10	-1.00E+10	-1.00E+10	-1.00E+10	-1.00E+10	-1.00E+10
							17.3	-1.00E+10	-1.00E+10	0.331	2.09	0.04	0.02	0.04	-1.00E+10	1954	-1.00E+10	-1.00E+10	-1.00E+10	0.38	-1.00E+10	-1.00E+10	-1.00E+10	-1.00E+10	-1.00E+10	-1.00E+10
							19.3	31.6671	388.48	0.406	3.89	0.05	0.01	0.04	2178.8	1981.1	-1.00E+10	-1.00E+10	-1.00E+10	0.5	0.22	0.13	-1.00E+10	-1.00E+10	0.12	-1.00E+10
							19.3	-1.00E+10	-1.00E+10	-1.00E+10	-1.00E+10	-1.00E+10	-1.00E+10	-1.00E+10	-1.00E+10	-1.00E+10	-1.00E+10	-1.00E+10	-1.00E+10	-1.00E+10	-1.00E+10	-1.00E+10	-1.00E+10	-1.00E+10	-1.00E+10	-1.00E+10
							21.3	31.992	437.15	0.533	6.79	0.29	0.02	0.23	2202.5	2011.5	-1.00E+10	-1.00E+10	-1.00E+10	0.81	0.21	0.18	-1.00E+10	-1.00E+10	0.27	-1.00E+10
							21.4	-1.00E+10	-1.00E+10	-1.00E+10	-1.00E+10	-1.00E+10	-1.00E+10	-1.00E+10	-1.00E+10	-1.00E+10	-1.00E+10	-1.00E+10	-1.00E+10	-1.00E+10	-1.00E+10	-1.00E+10	-1.00E+10	-1.00E+10	-1.00E+10	-1.00E+10
							22.7	-1.00E+10	-1.00E+10	0.653	5.89	1.01	0.03	0.62	-1.00E+10	2038.4	-1.00E+10	-1.00E+10	-1.00E+10	0.42	-1.00E+10	-1.00E+10	-1.00E+10	-1.00E+10	-1.00E+10	-1.00E+10
							29.9	-1.00E+10	-1.00E+10	1.109	1.84	3.86	0.08	1.93	-1.00E+10	2120	-1.00E+10	-1.00E+10	-1.00E+10	0.13	-1.00E+10	-1.00E+10	-1.00E+10	-1.00E+10	-1.00E+10	-1.00E+10
							30	-1.00E+10	-1.00E+10	-1.00E+10	-1.00E+10	-1.00E+10	-1.00E+10	-1.00E+10	-1.00E+10	-1.00E+10	-1.00E+10	-1.00E+10	-1.00E+10	-1.00E+10	-1.00E+10	-1.00E+10	-1.00E+10	-1.00E+10	-1.00E+10	-1.00E+10
							30	32.4369	393.99	0.905	1.38	2.4	0.06	1.08	2225.3	2100.6	-1.00E+10	-1.00E+10	-1.00E+10	0.19	-1.00E+10	-1.00E+10	-1.00E+10	-1.00E+10	-1.00E+10	-1.00E+10
							39.8	32.556	312.5	1.638	3.01	7.97	0.14	3.95	2231.8	2177.6	-1.00E+10	-1.00E+10	-1.00E+10	0.07	-1.00E+10	-1.00E+10	-1.00E+10	-1.00E+10	-1.00E+10	-1.00E+10
							44.8	32.596	288.92	1.876	3.05	9.75	0.17	5.09	2233.1	2195.4	-1.00E+10	-1.00E+10	-1.00E+10	0.04	-1.00E+10	-1.00E+10	-1.00E+10	-1.00E+10	-1.00E+10	-1.00E+10
							45.6	-1.00E+10	-1.00E+10	1.935	5.2	10.04	0.19	5.31	-1.00E+10	2200.5	-1.00E+10	-1.00E+10	-1.00E+10	0.04	-1.00E+10	-1.00E+10	-1.00E+10	-1.00E+10	-1.00E+10	-1.00E+10
							50.8	32.7145	272.42	1.66	6.25	7.72	0.16	4.11	2240	2212.9	-1.00E+10	-1.00E+10	-1.00E+10	0.07	0.01	0.02	-1.00E+10	-1.00E+10	0.03	-1.00E+10
							50.8	-1.00E+10	-1.00E+10	-1.00E+10	-1.00E+10	-1.00E+10	-1.00E+10	-1.00E+10	-1.00E+10	-1.00E+10	-1.00E+10	-1.00E+10	-1.00E+10	-1.00E+10	-1.00E+10	-1.00E+10	-1.00E+10	-1.00E+10	-1.00E+10	-1.00E+10
							50.8	-1.00E+10	-1.00E+10	2.114	15.2	10.42	0.23	6.35	-1.00E+10	2221.1	-1.00E+10	-1.00E+10	-1.00E+10	0.05	-1.00E+10	-1.00E+10	-1.00E+10	-1.00E+10	-1.00E+10	-1.00E+10
MR1306	41_26	B	2013-09-17T02:42	191.751	72.7503	56	0	31.3947	343.45	0.341	1.81	0.04	0.01	0.09	2155.2	1954.6	-1.00E+10	-1.00E+10	-1.00E+10	0.51	-1.00E+10	-1.00E+10	-1.00E+10	-1.00E+10	-1.00E+10	-1.00E+10
							4.8	31.3964	343.31	0.327	1.75	0.02	0.01	0.06	2156	1954.9	-1.00E+10	-1.00E+10	-1.00E+10	0.46	-1.00E+10	-1.00E+10	-1.00E+10	-1.00E+10	-1.00E+10	-1.00E+10
							9.8	31.403	343.22	0.331	1.68	0.03	0.01	0.05	2156.2	1955.5	-1.00E+10	-1.00E+10	-1.00E+10	0.48	-1.00E+10	-1.00E+10	-1.00E+10	-1.00E+10	-1.00E+10	-1.00E+10
							16.8	31.4182	342.45	0.329	1.75	0.03	0.01	0.06	2157.2	1956.3	-1.00E+10	-1.00E+10	-1.00E+10	0.45	-1.00E+10	-1.00E+10	-1.00E+10	-1.00E+10	-1.00E+10	-1.00E+10
							19.9	31.4763	349.94	0.336	1.85	0.02	0.01	0.07	2161.1	1960.4	-1.00E+10	-1.00E+10	-1.00E+10	0.47	-1.00E+10	-1.00E+10	-1.00E+10	-1.00E+10	-1.00E+10	-1.00E+10
							29.5	32.346	435.23	0.632	0.54	0.52	0.02	0.51	2217.2	2057.9	-1.00E+10	-1.00E+10	-1.00E+10	0.34	-1.00E+10	-1.00E+10	-1.00E+10	-1.00E+10	-1.00E+10	-1.00E+10
							39.8	32.5732	312.91	1.635	1.6	8.03	0.15	3.96	2232.7	2172.9	-1.00E+10	-1.00E+10	-1.00E+10	0.06	-1.00E+10	-1.00E+10	-1.00E+10	-1.00E+10	-1.00E+10	-1.00E+10
							44.4	32.6321	295.1	1.837	3.43	9.52	0.18	4.84	2236.4	2193.8	-1.00E+10	-1.00E+10	-1.00E+10	0.05	-1.00E+10	-1.00E+10	-1.00E+10	-1.00E+10	-1.00E+10	-1.00E+10
							50.2	32.6868	278.4	1.908	5.98	9.74	0.19	5.22	2238.1	2208.3	-1.00E+10	-1.00E+10	-1.00E+10	0.06	-1.00E+10	-1.00E+10	-1.00E+10	-1.00E+10	-1.00E+10	-1.00E+10
MR1306	41_27	B	2013-09-17T09:04	191.752	72.7487	56	0	31.4049	340.12	0.332	1.51	0.11	0.01	0.08	2156.6	1953.7	-1.00E+10	-1.00E+10	-1.00E+10	0.45	-1.00E+10	-1.00E+10	-1.00E+10	-1.00E+10	-1.00E+10	-1.00E+10
							4.9	31.3883	340.96	0.315	1.48	0.03	0.01	0.06	2154.5	1952.4	-1.00E+10	-1.00E+10	-1.00E+10	0.44	-1.00E+10	-1.00E+10	-1.00E+10	-1.00E+10	-1.00E+10	-1.00E+10
							10	31.4044	342.39	0.318	1.52	0.02	0	0.06	2155.5	1953.1	-1.00E+10	-1.00E+10	-1.00E+10	0.43	-1.00E+10	-1.00E+10	-1.00E+10	-1.00E+10	-1.00E+10	-1.00E+10
							19.9	31.6266	371.83	0.373	2.79	0.02	0.01	0.07	2172.7	1972	-1.00E+10	-1.00E+10	-1.00E+10	0.59	-1.00E+10	-1.00E+10	-1.00E+10	-1.00E+10	-1.00E+10	-1.00E+10
							21.7	-1.00E+10	-1.00E+10	-1.00E+10	-1.00E+10	-1.00E+10	-1.00E+10	-1.00E+10	-1.00E+10	-1.00E+10	-1.00E+10	-1.00E+10	-1.00E+10	-1.00E+10	-1.00E+10	-1.00E+10	-1.00E+10	-1.00E+10	-1.00E+10	-1.00E+10
							21.7	-1.00E+10	-1.00E+10	-1.00E+10	-1.00E+10	-1.00E+10	-1.00E+10	-1.00E+10	-1.00E+10	-1.00E+10	-1.00E+10	-1.00E+10	-1.00E+10	-1.00E+10	-1.00E+10	-1.00E+10	-1.00E+10	-1.00E+10	-1.00E+10	-1.00E+10
							21.7	32.0805	427.42	0.512	5.61	0.16	0.01	0.19	2205.2	2017.6	-1.00E+10	-1.00E+10	-1.00E+10	0.7	-1.00E+10	-1.00E+10	-1.00E+10	-1.00E+10	-1.00E+10	-1.00E+10
							30	32.5031	344.73	1.313	1.72	5.23	0.1	2.54	2229.1	2147.3	-1.00E+10	-1.00E+10	-1.00E+10	0.25	-1.00E+10	-1.00E+10	-1.00E+10	-1.00E+10	-1.00E+10	-1.00E+10
							39.7	32.6035	328.99	1.548	2.08	7.69	0.14	3.4	2232.9	2166.2	-1.00E+10	-1.00E+10	-1.00E+10	0.12	-1.00E+10	-1.00E+10	-1.00E+10	-1.00E+10	-1.00E+10	-1.00E+10
							44.6	32.6801	273.57	2.021	10.51	10.2	0.21	5.87	2239.4	2213.2	-1.00E+10	-1.00E+10	-1.00E+10	0.08	-1.00E+10	-1.00E+10	-1.00E+10	-1.00E+10	-1.00E+10	-1.00E+10
							50.3	32.7534	255.61	2.283	21.43	10.45	0.27	6.89	2246	2233.8	-1.00E+10	-1.00E+10	-1.00E+10	0.1	-1.00E+10	-1.00E+10	-1.00E+10	-1.00E+10	-1.00E+10	-1.00E+10
MR1306	41_28	B	2013-09-17T14:42	191.751	72.7502	56	0	31.4008	338.61	0.314	1.26	0.08	0	0.06	2153.1	1953.7	-1.00E+10	-1.00E+10	-1.00E+10	0.46	-1.00E+10	-1.00E+10	-1.00E+10	-1.00E+10	-1.00E+10	-1.00E+10
							4.3	31.3777	337.8	0.292	1.13	0.06	0	0.03	2152.7	1951.3	-1.00E+10	-1.00E+10	-1.00E+10	0.45	-1.00E+10	-1.00E+10	-1.00E+10	-1.00E+10	-1.00E+10	-1.00E+10
							9.5	31.3861	338.02	0.296	1.14	0.06	0.01	0.02	2152.7	1953.2	-1.00E+10	-1.00E+10	-1.00E+10	0.49	-1.00E+10	-1.00E+10	-1.00E+10	-1.00E+10	-1.00E+10	-1.00E+10
							16.6	31.4489	341.08	0.314	1.35	0.06	0	0.02	2158.5	1959.6	-1.00E+10	-1.00E+10	-1.00E+10	0.54	-1.00E+10	-1.00E+10	-1.00E+10	-1.00E+10	-1.00E+10	-1.00E+10
							19.4	31.8029	403.13	0.444	4.18	0.15	0	0.1	2188.6	1995.2	-1.00E+10	-1.00E+10	-1.00E+10	0.7	-1.00E+10	-1.00E+10	-1.00E+10	-1.00E+10	-1.00E+10	-1.00E+10
							29.4	32.484	399.38	0.869	2.11	2.2	0.05	0.99	2230.1	2103.9	-1.00E+10	-1.00E+10	-1.00E+10	0.23	-1.00E+10	-1.00E+10	-1.00E+10	-1.00E+10	-1.00E+10	-1.00E+10
							39.3	32.6091	365.52	1.135	2.21	4.52	0.09	2.03	2235.4	2135.1	-1.00E+10	-1.00E+10	-1.00E+10	0.15	-1.00E+10	-1.00E+10	-1.00E+10	-1.00E+10	-1.00E+10	-1.00E+10
							44	32.6708	300.71	1.801	5.94	9.03	0.19	4.42	2238.4	2192.7	-1.00E+10	-1.00E+10	-1.00E+10	0.14	-1.00E+10	-1.00E+10	-1.00E+10	-1.00E+10	-1.00E+10	-1.00E+10
							51.7	32.7819	248.82	2.277	23.3	10.13	0.28	6.88	2246.6	2241.2	-1.00E+10	-1.00E+10	-1.00E+10	0.11	-1.00E+10	-1.00E+10	-1.00E+10	-1.00E+10	-1.00E+10	-1.00E+10
MR1306	41_29	B	2013-09-17T20:41	191.751	72.7495	56	0	31.4192	336.95	0.301	1	0.06	0	0.03	2155.3	1955.8	-1.00E+10	-1.00E+10	-1.00E+10	0.5	0.26	0.08	-1.00E+10	-1.00E+10	0.14	-1.00E+10
							4.7	31.4122	336.98	0.293	0.97	0.05	0	0	2153.7	1954.6	-1.00E+10	-1.00E+10	-1.00E+10	0.58	-1.00E+10	-1.00E+10	-1.00E+10	-1.00E+10	-1.00E+10	-1.00E+10
							9.7	31.4113	337.05	0.289	0.98	0.05	0.01	-0.01	2154.8	1954.6	-1.00E+10	-1.00E+10	-1.00E+10	0.54	-1.00E+10	-1.00E+10	-1.00E+10	-1.00E+10	-1.00E+10	-1.00E+10
							19.4	31.5026	355.35	0.313	1.33	0.06	0	0.01	2159.9	1963.6	-1.00E+10	-1.00E+10	-1.00E+10	0.55	-1.00E+10	-1.00E+10	-1.00E+10	-1.00E+10	-1.00E+10	-1.00E+10
							21.4	31.9037	418.65	0.482	5.49	0.06	0.01	0.06	2198.6	2009	-1.00E+10	-1.00E+10	-1.00E+10	0.78	0.3	0.17	-1.00E+10	-1.00E+10	0.22	-1.00E+10
							21.5	-1.00E+10	-1.00E+10	-1.00E+10	-1.00E+10	-1.00E+10	-1.00E+10	-1.00E+10	-1.00E+10	-1.00E+10	-1.00E+10	-1.00E+10	-1.00E+10	-1.00E+10	-1.00E+10	-1.00E+10	-1.00E+10	-1.00E+10	-1.00E+10	-1.00E+10
							29.3	32.3922	446.16	0.565	5.88	0.2	0.01	0.27	2224.6	2060.2	-1.00E+10	-1.00E+10	-1.00E+10	0.29	-1.00E+10	-1.00E+10	-1.00E+10	-1.00E+10	-1.00E+10	-1.00E+10
							39.3	32.5606	296.59	1.748	2.13	8.71	0.15	4.4	2230.7	2187	-1.00E+10	-1.00E+10	-1.00E+10	0.13	-1.00E+10	-1.00E+10	-1.00E+10	-1.00E+10	-1.00E+10	-1.00E+10
							44.3	32.6696	261.76	2.105	14.99	10.27	0.21	6.6	2238.4	2223.6	-1.00E+10	-1.00E+10	-1.00E+10	0.09	-1.00E+10	-1.00E+10	-1.00E+10	-1.00E+10	-1.00E+10	-1.00E+10
							50.7	32.7743	248.01	2.364	25.19	10.49	0.28	7.33	2246.7	2242.8	-1.00E+10	-1.00E+10	-1.00E+10	0.12	-1.00E+10	-1.00E+10	-1.00E+10	-1.00E+10	-1.00E+10	-1.00E+10
MR1306	41_30	B	2013-09-18T02:41	191.752	72.7512	56	0	31.4316	340.16	0.32	1.21	0.03	0.02	0.02	2157	1957.6	-1.00E+10	-1.00E+10	-1.00E+10	0.55	-1.00E+10	-1.00E+10	-1.00E+10	-1.00E+10	-1.00E+10	-1.00E+10
							4.6	31.4238	339.82	0.32	1.17	0.01	0.02	0.01	2156.3	1955.7	-1.00E+10	-1.00E+10	-1.00E+10	0.56	-1.00E+10	-1.00E+10	-1.00E+10	-1.00E+10	-1.00E+10	-1.00E+10
							9.9	31.4244	340.03	0.312	1.17	0.01	0.03	0	2156.8	1956.5	-1.00E+10	-1.00E+10	-1.00E+10	0.58	-1.00E+10	-1.00E+10	-1.00E+10	-1.00E+10	-1.00E+10	-1.00E+10
							20.2	31.4465	341.1	0.321	1.24	0.01	0.02	-0.02	2158.2	1957.9	-1.00E+10	-1.00E+10	-1.00E+10	0.51	-1.00E+10	-1.00E+10	-1.00E+10	-1.00E+10	-1.00E+10	-1.00E+10
							22.3	31.4994	347.07	0.334	1.45	0.01	0.02	-0.03	2162.7	1963.9	-1.00E+10	-1.00E+10	-1.00E+10	0.52	-1.00E+10	-1.00E+10	-1.00E+10	-1.00E+10	-1.00E+10	-1.00E+10
							29.9	32.3778	454.41	0.529	5.88	0.12	0.03	0.28	2225.4	2051.3	-1.00E+10	-1.00E+10	-1.00E+10	0.24	-1.00E+10	-1.00E+10	-1.00E+10	-1.00E+10	-1.00E+10	-1.00E+10
							39.8	32.5786	308.63	1.609	1.21	7.93	0.16	3.64	2232.5	2173.5	-1.00E+10	-1.00E+10	-1.00E+10	0.08	-1.00E+10	-1.00E+10	-1.00E+10	-1.00E+10	-1.00E+10	-1.00E+10
							44.4	32.6861	275.41	1.978	5.79	10.14	0.21	5.4	2235.1	2209.6	-1.00E+10	-1.00E+10	-1.00E+10	0.05	-1.00E+10	-1.00E+10	-1.00E+10	-1.00E+10	-1.00E+10	-1.00E+10
							51	32.7694	249.68	2.203	16.21	10.4	0.26	6.45	2246.2	2238.5	-1.00E+10	-1.00E+10	-1.00E+10	0.1	-1.00E+10	-1.00E+10	-1.00E+10	-1.00E+10	-1.00E+10	-1.00E+10
MR1306	41_31	B	2013-09-18T08:44	191.749	72.7493	56	0	31.4309	339.25	0.32	1.09	0.05	0.02	0.04	2159.1	1956.2	-1.00E+10	-1.00E+10	-1.00E+10	0.48	-1.00E+10	-1.00E+10	-1.00E+10	-1.00E+10	-1.00E+10	-1.00E+10
							4.9	31.4055	338.6	0.307	1.03	0.02	0.01	0.01	2155.5	1953.9	-1.00E+10	-1.00E+10	-1.00E+10	0.54	-1.00E+10	-1.00E+10	-1.00E+10	-1.00E+10	-1.00E+10	-1.00E+10
							10.1	31.4062	338.54	0.306	1.02	0.02	0.01	-0.01	2154.4	1954.5	-1.00E+10	-1.00E+10	-1.00E+10	0.51	-1.00E+10	-1.00E+10	-1.00E+10	-1.00E+10	-1.00E+10	-1.00E+10
							20.2	31.418	340.15	0.309	1.12	0.01	0.02	-0.01	2156.1	1956.1	-1.00E+10	-1.00E+10	-1.00E+10	0.56	-1.00E+10	-1.00E+10	-1.00E+10	-1.00E+10	-1.00E+10	-1.00E+10
							23.9	31.6774	375.55	0.39	3.1	0.03	0.02	0.03	2176.4	1984	-1.00E+10	-1.00E+10	-1.00E+10	0.58	-1.00E+10	-1.00E+10	-1.00E+10	-1.00E+10	-1.00E+10	-1.00E+10
							29.9	32.4063	380.94	0.891	2.84	2.05	0.06	1.02	2223.9	2106	-1.00E+10	-1.00E+10	-1.00E+10	0.4	-1.00E+10	-1.00E+10	-1.00E+10	-1.00E+10	-1.00E+10	-1.00E+10
							39.8	32.5972	308.36	1.745	3.85	8.66	0.16	4.39	2233.4	2182.7	-1.00E+10	-1.00E+10	-1.00E+10	0.09	-1.00E+10	-1.00E+10	-1.00E+10	-1.00E+10	-1.00E+10	-1.00E+10
							44.7	32.671	281.66	1.926	8.63	9.86	0.2	4.97	2237.9	2205.2	-1.00E+10	-1.00E+10	-1.00E+10	0.07	-1.00E+10	-1.00E+10	-1.00E+10	-1.00E+10	-1.00E+10	-1.00E+10
							51.4	32.7313	256.02	2.145	23.94	10.27	0.24	5.99	2242.8	2234.7	-1.00E+10	-1.00E+10	-1.00E+10	0.09	-1.00E+10	-1.00E+10	-1.00E+10	-1.00E+10	-1.00E+10	-1.00E+10
MR1306	41_32	B	2013-09-18T14:42	191.756	72.7552	56	0	31.473	342.44	0.325	1.32	0.07	0.02	0.03	2161.6	1963.1	-1.00E+10	-1.00E+10	-1.00E+10	0.52	-1.00E+10	-1.00E+10	-1.00E+10	-1.00E+10	-1.00E+10	-1.00E+10
							5.2	31.4708	342.7	0.325	1.27	0.04	0.02	0.06	2160	1963	-1.00E+10	-1.00E+10	-1.00E+10	0.55	-1.00E+10	-1.00E+10	-1.00E+10	-1.00E+10	-1.00E+10	-1.00E+10
							9.2	31.473	342.45	0.323	1.27	0.04	0.02	0.04	2161.2	1963.7	-1.00E+10	-1.00E+10	-1.00E+10	0.55	-1.00E+10	-1.00E+10	-1.00E+10	-1.00E+10	-1.00E+10	-1.00E+10
							16.4	31.4799	342.8	0.323	1.27	0.05	0.02	0.03	2162	1963.2	-1.00E+10	-1.00E+10	-1.00E+10	0.58	-1.00E+10	-1.00E+10	-1.00E+10	-1.00E+10	-1.00E+10	-1.00E+10
							19.7	32.0964	451.53	0.565	9.28	0.11	0.02	0.22	2212.5	2029.5	-1.00E+10	-1.00E+10	-1.00E+10	0.52	-1.00E+10	-1.00E+10	-1.00E+10	-1.00E+10	-1.00E+10	-1.00E+10
							29.3	32.4464	364.93	1.099	1.94	3.39	0.07	1.85	2228.5	2128	-1.00E+10	-1.00E+10	-1.00E+10	0.26	-1.00E+10	-1.00E+10	-1.00E+10	-1.00E+10	-1.00E+10	-1.00E+10
							39	32.554	317.61	1.586	3.96	7.35	0.14	3.95	2233.8	2173.3	-1.00E+10	-1.00E+10	-1.00E+10	0.11	-1.00E+10	-1.00E+10	-1.00E+10	-1.00E+10	-1.00E+10	-1.00E+10
							43.9	32.6425	293.57	1.85	7.34	9.39	0.19	4.93	2236.4	2198.6	-1.00E+10	-1.00E+10	-1.00E+10	0.08	-1.00E+10	-1.00E+10	-1.00E+10	-1.00E+10	-1.00E+10	-1.00E+10
							49.1	32.73	252.44	2.155	24.06	10.29	0.24	6.16	2244.5	2233.6	-1.00E+10	-1.00E+10	-1.00E+10	0.09	-1.00E+10	-1.00E+10	-1.00E+10	-1.00E+10	-1.00E+10	-1.00E+10
MR1306	41_33	B	2013-09-18T20:41	191.75	72.7487	56	0	31.4337	340.69	0.315	1.04	0.05	0.01	0.04	2161.2	1962.4	-1.00E+10	-1.00E+10	-1.00E+10	0.56	0.3	0.11	-1.00E+10	-1.00E+10	0.16	-1.00E+10
							4.3	-1.00E+10	-1.00E+10	-1.00E+10	-1.00E+10	-1.00E+10	-1.00E+10	-1.00E+10	-1.00E+10	-1.00E+10	-1.00E+10	-1.00E+10	-1.00E+10	-1.00E+10	-1.00E+10	-1.00E+10	-1.00E+10	-1.00E+10	-1.00E+10	-1.00E+10
							4.3	31.4103	339.29	0.304	1.04	0.05	0.02	0.04	2156.3	1956.4	-1.00E+10	-1.00E+10	-1.00E+10	0.58	-1.00E+10	-1.00E+10	-1.00E+10	-1.00E+10	-1.00E+10	-1.00E+10
							8	-1.00E+10	-1.00E+10	0.301	1.02	0.04	0.01	0.03	-1.00E+10	1956.8	-1.00E+10	-1.00E+10	-1.00E+10	0.42	-1.00E+10	-1.00E+10	-1.00E+10	-1.00E+10	-1.00E+10	-1.00E+10
							10	31.4152	339.32	0.299	1.02	0.05	0.01	0.05	2155.9	1956.6	-1.00E+10	-1.00E+10	-1.00E+10	0.51	-1.00E+10	-1.00E+10	-1.00E+10	-1.00E+10	-1.00E+10	-1.00E+10
							17.4	-1.00E+10	-1.00E+10	-1.00E+10	-1.00E+10	-1.00E+10	-1.00E+10	-1.00E+10	-1.00E+10	-1.00E+10	-1.00E+10	-1.00E+10	-1.00E+10	-1.00E+10	-1.00E+10	-1.00E+10	-1.00E+10	-1.00E+10	-1.00E+10	-1.00E+10
							17.5	-1.00E+10	-1.00E+10	0.31	1.09	0.04	0.02	0.03	-1.00E+10	1961.3	-1.00E+10	-1.00E+10	-1.00E+10	0.43	-1.00E+10	-1.00E+10	-1.00E+10	-1.00E+10	-1.00E+10	-1.00E+10
							19.2	-1.00E+10	-1.00E+10	-1.00E+10	-1.00E+10	-1.00E+10	-1.00E+10	-1.00E+10	-1.00E+10	-1.00E+10	-1.00E+10	-1.00E+10	-1.00E+10	0.48	0.25	0.09	-1.00E+10	-1.00E+10	0.09	-1.00E+10
							19.2	31.5194	349.31	0.326	1.26	0.06	0.02	0.06	2163.6	1969.2	-1.00E+10	-1.00E+10	-1.00E+10	-1.00E+10	-1.00E+10	-1.00E+10	-1.00E+10	-1.00E+10	-1.00E+10	-1.00E+10
							24.6	-1.00E+10	-1.00E+10	0.606	2.82	0.19	0.02	0.08	-1.00E+10	2065.7	-1.00E+10	-1.00E+10	-1.00E+10	1.25	-1.00E+10	-1.00E+10	-1.00E+10	-1.00E+10	-1.00E+10	-1.00E+10
							26.2	32.1978	433.61	0.593	2.54	0.37	0.03	0.16	2216.5	2048.2	-1.00E+10	-1.00E+10	-1.00E+10	3.14	1.95	0.53	-1.00E+10	-1.00E+10	0.18	-1.00E+10
							26.2	-1.00E+10	-1.00E+10	-1.00E+10	-1.00E+10	-1.00E+10	-1.00E+10	-1.00E+10	-1.00E+10	-1.00E+10	-1.00E+10	-1.00E+10	-1.00E+10	-1.00E+10	-1.00E+10	-1.00E+10	-1.00E+10	-1.00E+10	-1.00E+10	-1.00E+10
							26.3	-1.00E+10	-1.00E+10	-1.00E+10	-1.00E+10	-1.00E+10	-1.00E+10	-1.00E+10	-1.00E+10	-1.00E+10	-1.00E+10	-1.00E+10	-1.00E+10	-1.00E+10	-1.00E+10	-1.00E+10	-1.00E+10	-1.00E+10	-1.00E+10	-1.00E+10
							29.4	32.2952	419.4	0.697	1.95	0.97	0.03	0.46	2218.2	2063.1	-1.00E+10	-1.00E+10	-1.00E+10	1.71	-1.00E+10	-1.00E+10	-1.00E+10	-1.00E+10	-1.00E+10	-1.00E+10
							30.5	-1.00E+10	-1.00E+10	0.872	2.08	2.4	0.06	1.23	-1.00E+10	2094.8	-1.00E+10	-1.00E+10	-1.00E+10	0.7	-1.00E+10	-1.00E+10	-1.00E+10	-1.00E+10	-1.00E+10	-1.00E+10
							39.3	32.5338	289.23	1.78	7.66	8.14	0.14	5.04	2234.8	2195.1	-1.00E+10	-1.00E+10	-1.00E+10	0.19	-1.00E+10	-1.00E+10	-1.00E+10	-1.00E+10	-1.00E+10	-1.00E+10
							44.2	32.6199	296.16	1.846	4.32	9.58	0.18	4.76	2235.1	2196.1	-1.00E+10	-1.00E+10	-1.00E+10	0.14	-1.00E+10	-1.00E+10	-1.00E+10	-1.00E+10	-1.00E+10	-1.00E+10
							45.5	-1.00E+10	-1.00E+10	1.882	8.59	9.55	0.2	5.01	-1.00E+10	2200.2	-1.00E+10	-1.00E+10	-1.00E+10	0.15	-1.00E+10	-1.00E+10	-1.00E+10	-1.00E+10	-1.00E+10	-1.00E+10
							49	-1.00E+10	-1.00E+10	2.056	18.24	9.93	0.22	5.65	-1.00E+10	2224.6	-1.00E+10	-1.00E+10	-1.00E+10	0.16	-1.00E+10	-1.00E+10	-1.00E+10	-1.00E+10	-1.00E+10	-1.00E+10
							49.1	32.6791	270.25	1.952	15.82	9.38	0.19	5.35	2240.5	2215.9	-1.00E+10	-1.00E+10	-1.00E+10	0.18	0.12	0.05	-1.00E+10	-1.00E+10	0.01	-1.00E+10
							49.1	-1.00E+10	-1.00E+10	-1.00E+10	-1.00E+10	-1.00E+10	-1.00E+10	-1.00E+10	-1.00E+10	-1.00E+10	-1.00E+10	-1.00E+10	-1.00E+10	-1.00E+10	-1.00E+10	-1.00E+10	-1.00E+10	-1.00E+10	-1.00E+10	-1.00E+10
MR1306	41_34	B	2013-09-19T02:40	191.749	72.7513	56	0	31.4934	340.83	0.326	0.97	0.12	0.02	0.07	2162.8	1964.3	-1.00E+10	-1.00E+10	-1.00E+10	0.5	-1.00E+10	-1.00E+10	-1.00E+10	-1.00E+10	-1.00E+10	-1.00E+10
							5.1	31.5	342.04	0.323	0.97	0.04	0.02	0.05	2163.5	1965.6	-1.00E+10	-1.00E+10	-1.00E+10	0.57	-1.00E+10	-1.00E+10	-1.00E+10	-1.00E+10	-1.00E+10	-1.00E+10
							9.9	31.5264	345.24	0.343	1.15	0.03	0.01	0.05	2166	1969.2	-1.00E+10	-1.00E+10	-1.00E+10	0.54	-1.00E+10	-1.00E+10	-1.00E+10	-1.00E+10	-1.00E+10	-1.00E+10
							19.6	31.8181	382.94	0.543	2.65	0.24	0.02	0.13	2195.2	2026.3	-1.00E+10	-1.00E+10	-1.00E+10	0.92	-1.00E+10	-1.00E+10	-1.00E+10	-1.00E+10	-1.00E+10	-1.00E+10
							25.3	32.3027	421.5	0.691	2.3	0.99	0.03	0.41	2219.7	2066.2	-1.00E+10	-1.00E+10	-1.00E+10	1.38	-1.00E+10	-1.00E+10	-1.00E+10	-1.00E+10	-1.00E+10	-1.00E+10
							29.4	32.4103	413.11	0.667	4.91	0.89	0.03	0.65	2226.4	2066.4	-1.00E+10	-1.00E+10	-1.00E+10	0.73	-1.00E+10	-1.00E+10	-1.00E+10	-1.00E+10	-1.00E+10	-1.00E+10
							39.9	32.5659	288.68	1.822	10.39	8.57	0.14	5.09	2234.8	2202.1	-1.00E+10	-1.00E+10	-1.00E+10	0.15	-1.00E+10	-1.00E+10	-1.00E+10	-1.00E+10	-1.00E+10	-1.00E+10
							44.4	32.679	278.05	2.041	13	10.29	0.22	5.58	2240.5	2212.4	-1.00E+10	-1.00E+10	-1.00E+10	0.13	-1.00E+10	-1.00E+10	-1.00E+10	-1.00E+10	-1.00E+10	-1.00E+10
							50.4	32.7201	252.71	2.206	24.97	10.47	0.25	6.02	2244.1	2235.2	-1.00E+10	-1.00E+10	-1.00E+10	0.13	-1.00E+10	-1.00E+10	-1.00E+10	-1.00E+10	-1.00E+10	-1.00E+10
MR1306	41_35	B	2013-09-19T08:43	191.745	72.7485	56	0	31.568	341.91	0.348	0.92	0.12	0.02	0.04	2166	1971.6	-1.00E+10	-1.00E+10	-1.00E+10	0.62	-1.00E+10	-1.00E+10	-1.00E+10	-1.00E+10	-1.00E+10	-1.00E+10
							5.6	31.5431	341.35	0.331	0.92	0.03	0.01	0.04	2165	1969	-1.00E+10	-1.00E+10	-1.00E+10	0.61	-1.00E+10	-1.00E+10	-1.00E+10	-1.00E+10	-1.00E+10	-1.00E+10
							10.6	31.5458	341.45	0.334	0.91	0.03	0.01	0.03	2162.6	1969	-1.00E+10	-1.00E+10	-1.00E+10	0.61	-1.00E+10	-1.00E+10	-1.00E+10	-1.00E+10	-1.00E+10	-1.00E+10
							19.7	31.5687	343.33	0.342	0.97	0.03	0.01	0.07	2167.5	1970.3	-1.00E+10	-1.00E+10	-1.00E+10	0.63	-1.00E+10	-1.00E+10	-1.00E+10	-1.00E+10	-1.00E+10	-1.00E+10
							21.8	31.5953	347.75	0.349	1.05	0.03	0.02	0.05	2167.7	1972	-1.00E+10	-1.00E+10	-1.00E+10	0.62	-1.00E+10	-1.00E+10	-1.00E+10	-1.00E+10	-1.00E+10	-1.00E+10
							29.8	32.3246	412.41	0.689	1.83	1.41	0.04	0.82	2214	2069.7	-1.00E+10	-1.00E+10	-1.00E+10	0.68	-1.00E+10	-1.00E+10	-1.00E+10	-1.00E+10	-1.00E+10	-1.00E+10
							39.9	32.5869	304.81	1.634	8.82	7.46	0.14	4.23	2235.2	2184.6	-1.00E+10	-1.00E+10	-1.00E+10	0.16	-1.00E+10	-1.00E+10	-1.00E+10	-1.00E+10	-1.00E+10	-1.00E+10
							44.4	32.6945	269.37	2.017	19	9.99	0.21	5.64	2240.8	2222.1	-1.00E+10	-1.00E+10	-1.00E+10	0.1	-1.00E+10	-1.00E+10	-1.00E+10	-1.00E+10	-1.00E+10	-1.00E+10
							50.3	32.7083	254.37	2.163	25.15	10.17	0.23	5.92	2242.2	2236.1	-1.00E+10	-1.00E+10	-1.00E+10	0.14	-1.00E+10	-1.00E+10	-1.00E+10	-1.00E+10	-1.00E+10	-1.00E+10
MR1306	41_36	B	2013-09-19T14:44	191.744	72.753	56	0	31.5848	341.8	0.339	0.94	0.06	0.01	0.08	2169.5	1974	-1.00E+10	-1.00E+10	-1.00E+10	0.6	-1.00E+10	-1.00E+10	-1.00E+10	-1.00E+10	-1.00E+10	-1.00E+10
							5.2	31.5896	341.98	0.339	0.91	0.03	0.02	0.09	2168.3	1974.4	-1.00E+10	-1.00E+10	-1.00E+10	0.6	-1.00E+10	-1.00E+10	-1.00E+10	-1.00E+10	-1.00E+10	-1.00E+10
							10.2	31.5884	341.95	0.338	0.9	0.03	0.01	0.08	2169.1	1975.3	-1.00E+10	-1.00E+10	-1.00E+10	0.62	-1.00E+10	-1.00E+10	-1.00E+10	-1.00E+10	-1.00E+10	-1.00E+10
							19.9	32.1067	444.31	0.43	2.65	0.03	0.02	0.12	2200.9	2000.5	-1.00E+10	-1.00E+10	-1.00E+10	0.91	-1.00E+10	-1.00E+10	-1.00E+10	-1.00E+10	-1.00E+10	-1.00E+10
							22.7	32.2698	447.67	0.473	1.09	0.21	0.02	0.31	2208.8	2031.4	-1.00E+10	-1.00E+10	-1.00E+10	0.49	-1.00E+10	-1.00E+10	-1.00E+10	-1.00E+10	-1.00E+10	-1.00E+10
							29.8	32.4155	386.12	0.994	2.11	2.92	0.06	1.46	2224.9	2110.3	-1.00E+10	-1.00E+10	-1.00E+10	1.86	-1.00E+10	-1.00E+10	-1.00E+10	-1.00E+10	-1.00E+10	-1.00E+10
							39.3	32.5676	334.76	1.425	6.59	6.01	0.12	3.4	2235.1	-1.00E+10	-1.00E+10	-1.00E+10	-1.00E+10	0.34	-1.00E+10	-1.00E+10	-1.00E+10	-1.00E+10	-1.00E+10	-1.00E+10
							39.4	-1.00E+10	-1.00E+10	-1.00E+10	-1.00E+10	-1.00E+10	-1.00E+10	-1.00E+10	-1.00E+10	2173.3	-1.00E+10	-1.00E+10	-1.00E+10	-1.00E+10	-1.00E+10	-1.00E+10	-1.00E+10	-1.00E+10	-1.00E+10	-1.00E+10
							44.7	32.6366	267.69	2.037	12.26	10.28	0.19	5.99	2235.9	2218.3	-1.00E+10	-1.00E+10	-1.00E+10	0.18	-1.00E+10	-1.00E+10	-1.00E+10	-1.00E+10	-1.00E+10	-1.00E+10
							50.9	32.7209	252.31	2.219	27.03	10.42	0.24	6.32	2244.8	2237.5	-1.00E+10	-1.00E+10	-1.00E+10	0.14	-1.00E+10	-1.00E+10	-1.00E+10	-1.00E+10	-1.00E+10	-1.00E+10
MR1306	41_37	B	2013-09-19T20:43	191.748	72.748	56	0	31.5837	344.97	0.366	1.21	0.1	0.02	0.1	2169.7	1973.7	-1.00E+10	-1.00E+10	-1.00E+10	0.72	0.32	0.12	-1.00E+10	-1.00E+10	0.16	-1.00E+10
							5.7	31.6069	348.79	0.36	1.4	0.04	0.01	0.09	2171.1	1976.3	-1.00E+10	-1.00E+10	-1.00E+10	0.76	-1.00E+10	-1.00E+10	-1.00E+10	-1.00E+10	-1.00E+10	-1.00E+10
							10.6	31.6007	346.44	0.356	1.25	0.04	0.01	0.08	2170.4	1976.2	-1.00E+10	-1.00E+10	-1.00E+10	0.62	-1.00E+10	-1.00E+10	-1.00E+10	-1.00E+10	-1.00E+10	-1.00E+10
							20	32.0269	418.02	0.657	8.16	0.18	0.02	0.22	2214.3	2059	-1.00E+10	-1.00E+10	-1.00E+10	0.78	-1.00E+10	-1.00E+10	-1.00E+10	-1.00E+10	-1.00E+10	-1.00E+10
							24.8	32.1576	382.03	0.969	7.27	2.44	0.04	0.4	2225.7	2110.7	-1.00E+10	-1.00E+10	-1.00E+10	0.8	0.46	0.13	-1.00E+10	-1.00E+10	0.07	-1.00E+10
							24.9	-1.00E+10	-1.00E+10	-1.00E+10	-1.00E+10	-1.00E+10	-1.00E+10	-1.00E+10	-1.00E+10	-1.00E+10	-1.00E+10	-1.00E+10	-1.00E+10	-1.00E+10	-1.00E+10	-1.00E+10	-1.00E+10	-1.00E+10	-1.00E+10	-1.00E+10
							29.7	32.32	386.46	0.989	4.5	3.16	0.05	0.86	2222.1	2105.4	-1.00E+10	-1.00E+10	-1.00E+10	1.48	-1.00E+10	-1.00E+10	-1.00E+10	-1.00E+10	-1.00E+10	-1.00E+10
							39.6	32.549	387.92	1.045	2.93	3.57	0.08	2.04	2230.7	2110.9	-1.00E+10	-1.00E+10	-1.00E+10	0.2	-1.00E+10	-1.00E+10	-1.00E+10	-1.00E+10	-1.00E+10	-1.00E+10
							44.7	32.6989	271.49	2.026	16.37	10.16	0.22	5.81	2240.5	2216.3	-1.00E+10	-1.00E+10	-1.00E+10	0.08	-1.00E+10	-1.00E+10	-1.00E+10	-1.00E+10	-1.00E+10	-1.00E+10
							49.4	-1.00E+10	-1.00E+10	-1.00E+10	-1.00E+10	-1.00E+10	-1.00E+10	-1.00E+10	-1.00E+10	-1.00E+10	-1.00E+10	-1.00E+10	-1.00E+10	-1.00E+10	-1.00E+10	-1.00E+10	-1.00E+10	-1.00E+10	-1.00E+10	-1.00E+10
							49.5	32.7271	251.96	2.206	27.42	10.47	0.24	6.29	2245.8	2238.3	-1.00E+10	-1.00E+10	-1.00E+10	0.12	-1.00E+10	-1.00E+10	-1.00E+10	-1.00E+10	-1.00E+10	-1.00E+10
MR1306	41_38	B	2013-09-20T02:41	191.745	72.7508	56	0	31.641	345.96	0.37	1.27	0.05	0.02	0.05	2175.8	1982.6	-1.00E+10	-1.00E+10	-1.00E+10	0.81	-1.00E+10	-1.00E+10	-1.00E+10	-1.00E+10	-1.00E+10	-1.00E+10
							5.5	31.6401	346.51	0.364	1.24	0.04	0.02	0.04	2174.1	1981.4	-1.00E+10	-1.00E+10	-1.00E+10	0.79	-1.00E+10	-1.00E+10	-1.00E+10	-1.00E+10	-1.00E+10	-1.00E+10
							10.6	31.6397	346.58	0.363	1.24	0.04	0.02	0.03	2174.5	1984.1	-1.00E+10	-1.00E+10	-1.00E+10	0.75	-1.00E+10	-1.00E+10	-1.00E+10	-1.00E+10	-1.00E+10	-1.00E+10
							20	31.9155	386.07	0.618	5.95	0.51	0.03	0.14	2202.1	2045.1	-1.00E+10	-1.00E+10	-1.00E+10	0.65	-1.00E+10	-1.00E+10	-1.00E+10	-1.00E+10	-1.00E+10	-1.00E+10
							23.2	31.8908	381.68	0.562	5.58	0.24	0.03	0.12	2200.3	2036.7	-1.00E+10	-1.00E+10	-1.00E+10	0.68	-1.00E+10	-1.00E+10	-1.00E+10	-1.00E+10	-1.00E+10	-1.00E+10
							29.7	32.3585	408.42	0.727	1.59	1.79	0.05	1	2217.2	2078	-1.00E+10	-1.00E+10	-1.00E+10	0.65	-1.00E+10	-1.00E+10	-1.00E+10	-1.00E+10	-1.00E+10	-1.00E+10
							40.6	32.5892	376.99	1.063	1.43	3.95	0.1	1.68	2234.1	2126.1	-1.00E+10	-1.00E+10	-1.00E+10	0.19	-1.00E+10	-1.00E+10	-1.00E+10	-1.00E+10	-1.00E+10	-1.00E+10
							44.9	32.6594	290.1	1.91	6.62	9.86	0.2	5.11	2237.8	2197.8	-1.00E+10	-1.00E+10	-1.00E+10	0.14	-1.00E+10	-1.00E+10	-1.00E+10	-1.00E+10	-1.00E+10	-1.00E+10
							50.7	32.7411	248.46	2.271	29.99	10.61	0.26	6.45	2244.5	2238.7	-1.00E+10	-1.00E+10	-1.00E+10	0.14	-1.00E+10	-1.00E+10	-1.00E+10	-1.00E+10	-1.00E+10	-1.00E+10
MR1306	41_39	B	2013-09-20T08:48	191.746	72.7433	56	0	31.5753	350.63	0.371	1.84	0.11	0.02	0.06	2171	1975.2	-1.00E+10	-1.00E+10	-1.00E+10	0.58	-1.00E+10	-1.00E+10	-1.00E+10	-1.00E+10	-1.00E+10	-1.00E+10
							6.5	31.5638	352	0.358	1.84	0.03	0.02	0.05	2166.8	1974.8	-1.00E+10	-1.00E+10	-1.00E+10	0.6	-1.00E+10	-1.00E+10	-1.00E+10	-1.00E+10	-1.00E+10	-1.00E+10
							10.5	31.566	351.64	0.361	1.85	0.04	0.02	0.05	2168.5	1973.9	-1.00E+10	-1.00E+10	-1.00E+10	0.59	-1.00E+10	-1.00E+10	-1.00E+10	-1.00E+10	-1.00E+10	-1.00E+10
							20	32.0902	391.16	0.885	8.23	1.39	0.04	0.41	2218.4	2096.2	-1.00E+10	-1.00E+10	-1.00E+10	0.74	-1.00E+10	-1.00E+10	-1.00E+10	-1.00E+10	-1.00E+10	-1.00E+10
							24.8	32.3539	387.46	1.034	3.73	3.29	0.05	0.85	2221.3	2104	-1.00E+10	-1.00E+10	-1.00E+10	0.85	-1.00E+10	-1.00E+10	-1.00E+10	-1.00E+10	-1.00E+10	-1.00E+10
							29.7	32.4903	395.89	0.95	2.75	3.28	0.07	1.57	2221.9	2101.1	-1.00E+10	-1.00E+10	-1.00E+10	0.41	-1.00E+10	-1.00E+10	-1.00E+10	-1.00E+10	-1.00E+10	-1.00E+10
							40.4	32.6035	312.89	1.635	4.67	7.96	0.16	3.98	2235	2176.5	-1.00E+10	-1.00E+10	-1.00E+10	0.09	-1.00E+10	-1.00E+10	-1.00E+10	-1.00E+10	-1.00E+10	-1.00E+10
							45.2	32.7021	267.51	2.043	18.59	10.11	0.22	5.88	2241.6	2220.8	-1.00E+10	-1.00E+10	-1.00E+10	0.09	-1.00E+10	-1.00E+10	-1.00E+10	-1.00E+10	-1.00E+10	-1.00E+10
							51.2	32.7479	244.08	2.331	31.41	10.65	0.27	6.53	2244.5	2243.5	-1.00E+10	-1.00E+10	-1.00E+10	0.11	-1.00E+10	-1.00E+10	-1.00E+10	-1.00E+10	-1.00E+10	-1.00E+10
MR1306	41_40	B	2013-09-20T14:45	191.751	72.7465	56	0	31.6097	351	0.376	1.82	0.06	0.02	0.06	2173	1978.7	-1.00E+10	-1.00E+10	-1.00E+10	0.59	-1.00E+10	-1.00E+10	-1.00E+10	-1.00E+10	-1.00E+10	-1.00E+10
							4.8	31.616	355.46	0.367	1.86	0.04	0.02	0.06	2174.1	1980.5	-1.00E+10	-1.00E+10	-1.00E+10	0.62	-1.00E+10	-1.00E+10	-1.00E+10	-1.00E+10	-1.00E+10	-1.00E+10
							9.9	31.5976	353	0.361	1.82	0.04	0.02	0.05	2170.2	1979.2	-1.00E+10	-1.00E+10	-1.00E+10	0.59	-1.00E+10	-1.00E+10	-1.00E+10	-1.00E+10	-1.00E+10	-1.00E+10
							16.9	32.2244	433.55	0.522	1.34	0.33	0.02	0.18	2210.2	2038.5	-1.00E+10	-1.00E+10	-1.00E+10	0.97	-1.00E+10	-1.00E+10	-1.00E+10	-1.00E+10	-1.00E+10	-1.00E+10
							19.7	32.3325	419.51	0.582	1.3	1	0.04	0.81	2214.5	2060.1	-1.00E+10	-1.00E+10	-1.00E+10	0.55	-1.00E+10	-1.00E+10	-1.00E+10	-1.00E+10	-1.00E+10	-1.00E+10
							30	32.4816	303.26	1.642	2.55	7.24	0.12	4.49	2228.5	2175.7	-1.00E+10	-1.00E+10	-1.00E+10	0.37	-1.00E+10	-1.00E+10	-1.00E+10	-1.00E+10	-1.00E+10	-1.00E+10
							39.3	32.5849	361.61	1.234	3.58	5.11	0.11	2.46	2235.1	2138	-1.00E+10	-1.00E+10	-1.00E+10	0.11	-1.00E+10	-1.00E+10	-1.00E+10	-1.00E+10	-1.00E+10	-1.00E+10
							44.4	32.6801	278.7	1.924	13.68	9.77	0.2	5.59	2239.7	2209.9	-1.00E+10	-1.00E+10	-1.00E+10	0.08	-1.00E+10	-1.00E+10	-1.00E+10	-1.00E+10	-1.00E+10	-1.00E+10
							51.7	32.7245	248.75	2.209	30.91	10.88	0.24	6.21	2244.6	2240	-1.00E+10	-1.00E+10	-1.00E+10	0.09	-1.00E+10	-1.00E+10	-1.00E+10	-1.00E+10	-1.00E+10	-1.00E+10
MR1306	41_41	B	2013-09-20T20:45	191.759	72.7488	56	0	31.6659	350.68	0.391	1.75	0.08	0.02	0.05	2177.2	1987.6	-1.00E+10	-1.00E+10	-1.00E+10	0.64	0.38	0.11	-1.00E+10	-1.00E+10	0.12	-1.00E+10
							5.5	-1.00E+10	-1.00E+10	-1.00E+10	-1.00E+10	-1.00E+10	-1.00E+10	-1.00E+10	-1.00E+10	-1.00E+10	-1.00E+10	-1.00E+10	-1.00E+10	-1.00E+10	-1.00E+10	-1.00E+10	-1.00E+10	-1.00E+10	-1.00E+10	-1.00E+10
							5.8	-1.00E+10	-1.00E+10	0.381	1.62	0.05	0.02	0.04	-1.00E+10	1990.2	-1.00E+10	-1.00E+10	-1.00E+10	0.63	-1.00E+10	-1.00E+10	-1.00E+10	-1.00E+10	-1.00E+10	-1.00E+10
							5.8	31.6763	350.14	0.398	1.65	0.06	0.02	0.08	2177.4	1989.4	-1.00E+10	-1.00E+10	-1.00E+10	0.72	-1.00E+10	-1.00E+10	-1.00E+10	-1.00E+10	-1.00E+10	-1.00E+10
							11	31.6805	349.71	0.383	1.59	0.07	0.02	0.03	2178.8	1989.4	-1.00E+10	-1.00E+10	-1.00E+10	0.73	-1.00E+10	-1.00E+10	-1.00E+10	-1.00E+10	-1.00E+10	-1.00E+10
							14.8	-1.00E+10	-1.00E+10	-1.00E+10	-1.00E+10	-1.00E+10	-1.00E+10	-1.00E+10	-1.00E+10	-1.00E+10	-1.00E+10	-1.00E+10	-1.00E+10	-1.00E+10	-1.00E+10	-1.00E+10	-1.00E+10	-1.00E+10	-1.00E+10	-1.00E+10
							15.2	-1.00E+10	-1.00E+10	0.38	1.61	0.07	0.02	0.03	-1.00E+10	1990.8	-1.00E+10	-1.00E+10	-1.00E+10	0.63	-1.00E+10	-1.00E+10	-1.00E+10	-1.00E+10	-1.00E+10	-1.00E+10
							19.9	31.6821	350.78	0.387	1.64	0.08	0.02	0.02	2178.9	1990.9	-1.00E+10	-1.00E+10	-1.00E+10	0.73	0.4	0.11	-1.00E+10	-1.00E+10	0.14	-1.00E+10
							21.8	-1.00E+10	-1.00E+10	0.539	3.04	0.73	0.03	0.1	-1.00E+10	2026.9	-1.00E+10	-1.00E+10	-1.00E+10	0.79	-1.00E+10	-1.00E+10	-1.00E+10	-1.00E+10	-1.00E+10	-1.00E+10
							25.7	-1.00E+10	-1.00E+10	0.603	3.46	0.89	0.03	0.35	-1.00E+10	2050.4	-1.00E+10	-1.00E+10	-1.00E+10	0.64	-1.00E+10	-1.00E+10	-1.00E+10	-1.00E+10	-1.00E+10	-1.00E+10
							30	32.3618	404.28	0.754	1.38	2.05	0.05	1.14	2218.7	2082.6	-1.00E+10	-1.00E+10	-1.00E+10	0.38	-1.00E+10	-1.00E+10	-1.00E+10	-1.00E+10	-1.00E+10	-1.00E+10
							31.9	32.3769	395.26	0.861	1.6	2.53	0.06	1.28	2220.6	2092	-1.00E+10	-1.00E+10	-1.00E+10	0.6	0.19	0.1	-1.00E+10	-1.00E+10	0.13	-1.00E+10
							32	-1.00E+10	-1.00E+10	-1.00E+10	-1.00E+10	-1.00E+10	-1.00E+10	-1.00E+10	-1.00E+10	-1.00E+10	-1.00E+10	-1.00E+10	-1.00E+10	-1.00E+10	-1.00E+10	-1.00E+10	-1.00E+10	-1.00E+10	-1.00E+10	-1.00E+10
							32.1	-1.00E+10	-1.00E+10	-1.00E+10	-1.00E+10	-1.00E+10	-1.00E+10	-1.00E+10	-1.00E+10	-1.00E+10	-1.00E+10	-1.00E+10	-1.00E+10	-1.00E+10	-1.00E+10	-1.00E+10	-1.00E+10	-1.00E+10	-1.00E+10	-1.00E+10
							40	-1.00E+10	-1.00E+10	1.705	6.3	7.92	0.14	4.6	-1.00E+10	2184.1	-1.00E+10	-1.00E+10	-1.00E+10	0.18	-1.00E+10	-1.00E+10	-1.00E+10	-1.00E+10	-1.00E+10	-1.00E+10
							40	32.5382	296.68	1.716	5.86	8.09	0.14	4.63	2232.6	2187.7	-1.00E+10	-1.00E+10	-1.00E+10	0.19	-1.00E+10	-1.00E+10	-1.00E+10	-1.00E+10	-1.00E+10	-1.00E+10
							44.9	-1.00E+10	-1.00E+10	2.036	18.61	10.44	0.22	5.8	-1.00E+10	2218.6	-1.00E+10	-1.00E+10	-1.00E+10	0.1	-1.00E+10	-1.00E+10	-1.00E+10	-1.00E+10	-1.00E+10	-1.00E+10
							45	32.6923	272.64	2.026	18.34	10.43	0.22	5.76	2242.1	2216.2	-1.00E+10	-1.00E+10	-1.00E+10	0.1	-1.00E+10	-1.00E+10	-1.00E+10	-1.00E+10	-1.00E+10	-1.00E+10
							50.6	32.7225	253.17	2.206	27.74	10.57	0.25	6.32	2245.6	2236.2	-1.00E+10	-1.00E+10	-1.00E+10	0.11	0.05	0.03	-1.00E+10	-1.00E+10	0.01	-1.00E+10
MR1306	41_42	B	2013-09-21T02:45	191.742	72.7537	56	0	31.6184	346.76	0.389	1.54	0.06	0.01	0.04	2175.5	1989	-1.00E+10	-1.00E+10	-1.00E+10	0.78	-1.00E+10	-1.00E+10	-1.00E+10	-1.00E+10	-1.00E+10	-1.00E+10
							5.2	31.6229	349.75	0.379	1.6	0.03	0.01	0.03	2174	1989	-1.00E+10	-1.00E+10	-1.00E+10	0.77	-1.00E+10	-1.00E+10	-1.00E+10	-1.00E+10	-1.00E+10	-1.00E+10
							10.1	31.6203	349.01	0.373	1.53	0.03	0.01	0.04	2175.5	1988.7	-1.00E+10	-1.00E+10	-1.00E+10	0.76	-1.00E+10	-1.00E+10	-1.00E+10	-1.00E+10	-1.00E+10	-1.00E+10
							20.2	31.6972	360.31	0.391	1.9	0.05	0.01	0.06	2180.3	1995.1	-1.00E+10	-1.00E+10	-1.00E+10	0.72	-1.00E+10	-1.00E+10	-1.00E+10	-1.00E+10	-1.00E+10	-1.00E+10
							28	32.316	439.45	0.593	5.25	0.35	0.02	0.39	2219.1	2052.9	-1.00E+10	-1.00E+10	-1.00E+10	0.58	-1.00E+10	-1.00E+10	-1.00E+10	-1.00E+10	-1.00E+10	-1.00E+10
							30.1	32.3989	421.02	0.75	4.37	1.36	0.04	0.84	2226	2077.3	-1.00E+10	-1.00E+10	-1.00E+10	0.26	-1.00E+10	-1.00E+10	-1.00E+10	-1.00E+10	-1.00E+10	-1.00E+10
							41.1	32.5824	284.48	1.831	9.1	9	0.16	5.04	2235.4	2199.8	-1.00E+10	-1.00E+10	-1.00E+10	0.13	-1.00E+10	-1.00E+10	-1.00E+10	-1.00E+10	-1.00E+10	-1.00E+10
							44.9	32.6356	271.5	1.996	12.9	10.14	0.19	5.81	2237.6	2212.4	-1.00E+10	-1.00E+10	-1.00E+10	0.21	-1.00E+10	-1.00E+10	-1.00E+10	-1.00E+10	-1.00E+10	-1.00E+10
							50.6	32.7448	243.14	2.323	32.39	10.82	0.26	6.64	2243.4	2245.6	-1.00E+10	-1.00E+10	-1.00E+10	0.1	-1.00E+10	-1.00E+10	-1.00E+10	-1.00E+10	-1.00E+10	-1.00E+10
MR1306	43_11	B	2013-09-21T06:41	191.743	72.6023	54	0	31.6319	339.32	0.38	0.66	0.05	0.01	0.06	2175.8	1988.5	-1.00E+10	-1.00E+10	-1.00E+10	1.01	0.48	0.2	-1.00E+10	-1.00E+10	0.27	-1.00E+10
							5.4	31.6623	341.1	0.358	0.62	0.02	0.01	0.05	2176.6	1989.2	-1.00E+10	-1.00E+10	-1.00E+10	0.95	-1.00E+10	-1.00E+10	-1.00E+10	-1.00E+10	-1.00E+10	-1.00E+10
							10.1	31.6558	340.62	0.357	0.62	0.02	0.01	0.04	2175.5	1990	-1.00E+10	-1.00E+10	-1.00E+10	0.97	-1.00E+10	-1.00E+10	-1.00E+10	-1.00E+10	-1.00E+10	-1.00E+10
							15.6	31.6662	341.31	0.358	0.64	0.02	0.01	0.03	2176.4	1989.8	-1.00E+10	-1.00E+10	-1.00E+10	0.95	0.45	0.19	-1.00E+10	-1.00E+10	0.26	-1.00E+10
							20.9	31.6868	343.88	0.357	0.65	0.02	0.01	0.03	2177.1	1989.5	-1.00E+10	-1.00E+10	-1.00E+10	0.9	0.46	0.2	-1.00E+10	-1.00E+10	0.21	-1.00E+10
							28.5	32.2716	424.91	0.524	0.89	0.25	0.02	0.35	2204.1	2046.9	-1.00E+10	-1.00E+10	-1.00E+10	1.02	-1.00E+10	-1.00E+10	-1.00E+10	-1.00E+10	-1.00E+10	-1.00E+10
							39	32.4547	355.66	1.173	3.05	4.86	0.09	2.88	2222.3	2131.8	-1.00E+10	-1.00E+10	-1.00E+10	0.2	-1.00E+10	-1.00E+10	-1.00E+10	-1.00E+10	-1.00E+10	-1.00E+10
							44.9	32.5956	296.29	1.429	19.28	6.02	0.18	4.74	2235.6	2192.2	-1.00E+10	-1.00E+10	-1.00E+10	0.33	-1.00E+10	-1.00E+10	-1.00E+10	-1.00E+10	-1.00E+10	-1.00E+10
							46.8	32.652	269	1.674	27.85	6.74	0.23	5.4	2239.8	2222.5	-1.00E+10	-1.00E+10	-1.00E+10	0.25	0.07	0.16	-1.00E+10	-1.00E+10	0.01	-1.00E+10
MR1306	41_43	B	2013-09-21T08:46	191.76	72.7517	56	0	31.635	347.59	0.404	1.76	0.1	0.02	0.03	2176.7	1992.5	-1.00E+10	-1.00E+10	-1.00E+10	0.74	-1.00E+10	-1.00E+10	-1.00E+10	-1.00E+10	-1.00E+10	-1.00E+10
							5.9	31.6243	349.15	0.388	1.78	0.06	0.02	0.03	2174.7	1992	-1.00E+10	-1.00E+10	-1.00E+10	0.77	-1.00E+10	-1.00E+10	-1.00E+10	-1.00E+10	-1.00E+10	-1.00E+10
							10	31.6244	348.82	0.389	1.76	0.05	0.01	0.04	2170.9	1992.1	-1.00E+10	-1.00E+10	-1.00E+10	0.73	-1.00E+10	-1.00E+10	-1.00E+10	-1.00E+10	-1.00E+10	-1.00E+10
							19.7	-1.00E+10	-1.00E+10	-1.00E+10	-1.00E+10	-1.00E+10	-1.00E+10	-1.00E+10	-1.00E+10	2005	-1.00E+10	-1.00E+10	-1.00E+10	-1.00E+10	-1.00E+10	-1.00E+10	-1.00E+10	-1.00E+10	-1.00E+10	-1.00E+10
							20.1	31.737	364.74	0.416	1.71	0.11	0.01	0.05	2181.4	-1.00E+10	-1.00E+10	-1.00E+10	-1.00E+10	0.75	-1.00E+10	-1.00E+10	-1.00E+10	-1.00E+10	-1.00E+10	-1.00E+10
							24.5	32.3287	398.97	0.786	1.79	1.85	0.04	0.76	2215.7	2084.6	-1.00E+10	-1.00E+10	-1.00E+10	0.91	-1.00E+10	-1.00E+10	-1.00E+10	-1.00E+10	-1.00E+10	-1.00E+10
							30.3	32.4631	381.53	1.067	2.22	3.37	0.07	1.82	2229.1	2117.2	-1.00E+10	-1.00E+10	-1.00E+10	0.66	-1.00E+10	-1.00E+10	-1.00E+10	-1.00E+10	-1.00E+10	-1.00E+10
							39.6	32.566	305.45	1.693	3.25	8.29	0.15	4.32	2229.6	2182	-1.00E+10	-1.00E+10	-1.00E+10	0.16	-1.00E+10	-1.00E+10	-1.00E+10	-1.00E+10	-1.00E+10	-1.00E+10
							45.1	32.6838	278.18	1.987	11.6	10.19	0.21	5.61	2238.7	2208.4	-1.00E+10	-1.00E+10	-1.00E+10	0.09	-1.00E+10	-1.00E+10	-1.00E+10	-1.00E+10	-1.00E+10	-1.00E+10
							48.5	32.7405	247.55	2.282	30.26	10.73	0.25	6.56	2244	2241.8	-1.00E+10	-1.00E+10	-1.00E+10	0.1	-1.00E+10	-1.00E+10	-1.00E+10	-1.00E+10	-1.00E+10	-1.00E+10
MR1306	41_44	B	2013-09-21T14:44	191.753	72.7507	56	0	31.6515	346.05	0.38	1.44	0.06	0.01	0.01	2172.3	1993.5	-1.00E+10	-1.00E+10	-1.00E+10	0.81	-1.00E+10	-1.00E+10	-1.00E+10	-1.00E+10	-1.00E+10	-1.00E+10
							5	31.6481	346.29	0.379	1.39	0.04	0.02	0.02	2173.7	1992.2	-1.00E+10	-1.00E+10	-1.00E+10	0.83	-1.00E+10	-1.00E+10	-1.00E+10	-1.00E+10	-1.00E+10	-1.00E+10
							10	31.6492	346.67	0.385	1.41	0.04	0.01	0	2173.9	1991.8	-1.00E+10	-1.00E+10	-1.00E+10	0.81	-1.00E+10	-1.00E+10	-1.00E+10	-1.00E+10	-1.00E+10	-1.00E+10
							12	31.6483	346.58	0.381	1.43	0.04	0.01	0.02	2175.1	1992	-1.00E+10	-1.00E+10	-1.00E+10	0.78	-1.00E+10	-1.00E+10	-1.00E+10	-1.00E+10	-1.00E+10	-1.00E+10
							19.9	31.7019	354.2	0.396	1.47	0.08	0.02	0.06	2178	1996.6	-1.00E+10	-1.00E+10	-1.00E+10	0.76	-1.00E+10	-1.00E+10	-1.00E+10	-1.00E+10	-1.00E+10	-1.00E+10
							29.9	32.4669	347.72	1.234	2.15	4.39	0.09	2.46	2227.6	2141.4	-1.00E+10	-1.00E+10	-1.00E+10	0.27	-1.00E+10	-1.00E+10	-1.00E+10	-1.00E+10	-1.00E+10	-1.00E+10
							40	32.5576	294.63	1.801	5.67	8.52	0.15	5.25	2230.7	2194.7	-1.00E+10	-1.00E+10	-1.00E+10	0.1	-1.00E+10	-1.00E+10	-1.00E+10	-1.00E+10	-1.00E+10	-1.00E+10
							44.3	32.6857	277.94	1.968	14.22	9.92	0.2	5.72	2238.2	2213.3	-1.00E+10	-1.00E+10	-1.00E+10	0.11	-1.00E+10	-1.00E+10	-1.00E+10	-1.00E+10	-1.00E+10	-1.00E+10
							50.9	32.7281	249.14	2.254	28.07	10.56	0.24	6.46	2244.4	2240.2	-1.00E+10	-1.00E+10	-1.00E+10	0.12	-1.00E+10	-1.00E+10	-1.00E+10	-1.00E+10	-1.00E+10	-1.00E+10
MR1306	41_45	B	2013-09-21T20:41	191.749	72.7498	56	0	31.6199	351.85	0.398	2.04	0.1	0.01	0.01	2171.8	1990.1	-1.00E+10	-1.00E+10	-1.00E+10	0.64	0.38	0.1	-1.00E+10	-1.00E+10	0.17	-1.00E+10
							5.2	31.6116	352.97	0.388	2.02	0.04	0.01	0	2173.1	1989	-1.00E+10	-1.00E+10	-1.00E+10	0.73	-1.00E+10	-1.00E+10	-1.00E+10	-1.00E+10	-1.00E+10	-1.00E+10
							10.1	31.6113	353.09	0.384	2.02	0.04	0.01	-0.01	2174.4	1988.7	-1.00E+10	-1.00E+10	-1.00E+10	0.62	-1.00E+10	-1.00E+10	-1.00E+10	-1.00E+10	-1.00E+10	-1.00E+10
							20	31.6196	351.83	0.386	1.94	0.04	0.01	0	2174.1	1989.7	-1.00E+10	-1.00E+10	-1.00E+10	0.66	-1.00E+10	-1.00E+10	-1.00E+10	-1.00E+10	-1.00E+10	-1.00E+10
							20	-1.00E+10	-1.00E+10	-1.00E+10	-1.00E+10	-1.00E+10	-1.00E+10	-1.00E+10	-1.00E+10	-1.00E+10	-1.00E+10	-1.00E+10	-1.00E+10	-1.00E+10	-1.00E+10	-1.00E+10	-1.00E+10	-1.00E+10	-1.00E+10	-1.00E+10
							22	-1.00E+10	-1.00E+10	-1.00E+10	-1.00E+10	-1.00E+10	-1.00E+10	-1.00E+10	-1.00E+10	-1.00E+10	-1.00E+10	-1.00E+10	-1.00E+10	-1.00E+10	-1.00E+10	-1.00E+10	-1.00E+10	-1.00E+10	-1.00E+10	-1.00E+10
							22.1	31.6474	351.53	0.396	1.84	0.06	0.02	0.02	2175.9	1994.7	-1.00E+10	-1.00E+10	-1.00E+10	0.66	0.42	0.11	-1.00E+10	-1.00E+10	0.15	-1.00E+10
							29.5	32.443	385.06	0.96	2.86	2.63	0.05	1.34	2225.9	2108.8	-1.00E+10	-1.00E+10	-1.00E+10	0.25	-1.00E+10	-1.00E+10	-1.00E+10	-1.00E+10	-1.00E+10	-1.00E+10
							39.8	32.565	287.78	1.793	10.17	8.46	0.14	5.06	2234.8	2199	-1.00E+10	-1.00E+10	-1.00E+10	0.19	-1.00E+10	-1.00E+10	-1.00E+10	-1.00E+10	-1.00E+10	-1.00E+10
							44.9	32.6709	281.82	1.955	12.96	9.78	0.2	5.5	2238.9	2208	-1.00E+10	-1.00E+10	-1.00E+10	0.08	-1.00E+10	-1.00E+10	-1.00E+10	-1.00E+10	-1.00E+10	-1.00E+10
							50.7	32.7538	244.98	2.327	30.15	10.57	0.26	7.07	2246.4	2243.6	-1.00E+10	-1.00E+10	-1.00E+10	0.09	-1.00E+10	-1.00E+10	-1.00E+10	-1.00E+10	-1.00E+10	-1.00E+10
MR1306	41_46	B	2013-09-22T02:40	191.748	72.7503	56	0	31.6542	348.02	0.397	1.77	0.1	0.02	0.05	2178.4	1994.7	-1.00E+10	-1.00E+10	-1.00E+10	0.78	-1.00E+10	-1.00E+10	-1.00E+10	-1.00E+10	-1.00E+10	-1.00E+10
							4.9	31.6353	348.59	0.383	1.76	0.06	0.01	0.02	2177.2	1994.8	-1.00E+10	-1.00E+10	-1.00E+10	0.73	-1.00E+10	-1.00E+10	-1.00E+10	-1.00E+10	-1.00E+10	-1.00E+10
							10	31.6354	348.82	0.384	1.78	0.06	0.01	0.02	2176.6	1994.6	-1.00E+10	-1.00E+10	-1.00E+10	0.75	-1.00E+10	-1.00E+10	-1.00E+10	-1.00E+10	-1.00E+10	-1.00E+10
							20.1	31.7067	357.73	0.409	1.93	0.11	0.01	0.04	2181.5	2001.9	-1.00E+10	-1.00E+10	-1.00E+10	0.75	-1.00E+10	-1.00E+10	-1.00E+10	-1.00E+10	-1.00E+10	-1.00E+10
							21.7	32.0243	386.52	0.572	2.19	0.68	0.03	0.42	2199.5	2037.2	-1.00E+10	-1.00E+10	-1.00E+10	0.6	-1.00E+10	-1.00E+10	-1.00E+10	-1.00E+10	-1.00E+10	-1.00E+10
							29.8	-1.00E+10	385.84	-1.00E+10	-1.00E+10	-1.00E+10	-1.00E+10	-1.00E+10	-1.00E+10	-1.00E+10	-1.00E+10	-1.00E+10	-1.00E+10	-1.00E+10	-1.00E+10	-1.00E+10	-1.00E+10	-1.00E+10	-1.00E+10	-1.00E+10
							29.8	32.446	-1.00E+10	0.994	1.63	2.82	0.06	1.51	2227.5	2115.7	-1.00E+10	-1.00E+10	-1.00E+10	0.18	-1.00E+10	-1.00E+10	-1.00E+10	-1.00E+10	-1.00E+10	-1.00E+10
							39.6	32.5788	292.58	1.833	8.5	8.87	0.15	5.23	2234.2	2195.2	-1.00E+10	-1.00E+10	-1.00E+10	0.12	-1.00E+10	-1.00E+10	-1.00E+10	-1.00E+10	-1.00E+10	-1.00E+10
							44.4	32.6872	276.06	2.042	12.06	10.23	0.22	5.97	2239.6	2213.1	-1.00E+10	-1.00E+10	-1.00E+10	0.04	-1.00E+10	-1.00E+10	-1.00E+10	-1.00E+10	-1.00E+10	-1.00E+10
							50.4	32.7522	248.97	2.245	22.27	10.24	0.25	6.8	2243.9	2238.8	-1.00E+10	-1.00E+10	-1.00E+10	0.07	-1.00E+10	-1.00E+10	-1.00E+10	-1.00E+10	-1.00E+10	-1.00E+10
MR1306	43_12	B	2013-09-22T06:44	191.749	72.6007	55	0	31.533	336.48	0.384	0.87	0.08	0.01	0.06	2169.6	1988.9	-1.00E+10	-1.00E+10	-1.00E+10	1.08	-1.00E+10	-1.00E+10	-1.00E+10	-1.00E+10	-1.00E+10	-1.00E+10
							6.2	31.5305	336.64	0.353	0.88	0.05	0.01	-0.01	2168.8	1987.9	-1.00E+10	-1.00E+10	-1.00E+10	0.96	-1.00E+10	-1.00E+10	-1.00E+10	-1.00E+10	-1.00E+10	-1.00E+10
							11.1	31.5305	336.7	0.357	0.88	0.05	0.01	0	2171.2	1987.8	-1.00E+10	-1.00E+10	-1.00E+10	0.95	-1.00E+10	-1.00E+10	-1.00E+10	-1.00E+10	-1.00E+10	-1.00E+10
							20.8	31.5773	338.02	0.355	0.86	0.05	0.01	-0.01	2172.8	1990.7	-1.00E+10	-1.00E+10	-1.00E+10	0.82	-1.00E+10	-1.00E+10	-1.00E+10	-1.00E+10	-1.00E+10	-1.00E+10
							22.4	31.5774	338	0.355	0.86	0.05	0.01	0	2172	1989.1	-1.00E+10	-1.00E+10	-1.00E+10	0.79	-1.00E+10	-1.00E+10	-1.00E+10	-1.00E+10	-1.00E+10	-1.00E+10
							29.7	32.1971	432.82	0.491	1.9	0.37	0.02	0.36	2205.9	2030.6	-1.00E+10	-1.00E+10	-1.00E+10	0.52	-1.00E+10	-1.00E+10	-1.00E+10	-1.00E+10	-1.00E+10	-1.00E+10
							39.6	32.4881	327.85	1.287	7.9	5.71	0.12	3.89	2225.3	2156	-1.00E+10	-1.00E+10	-1.00E+10	0.36	-1.00E+10	-1.00E+10	-1.00E+10	-1.00E+10	-1.00E+10	-1.00E+10
							44.7	32.5733	297.31	1.592	17.97	6.46	0.19	4.93	2233.8	2191.9	-1.00E+10	-1.00E+10	-1.00E+10	0.23	-1.00E+10	-1.00E+10	-1.00E+10	-1.00E+10	-1.00E+10	-1.00E+10
							49.3	32.5998	281.57	1.776	21.79	6.73	0.21	5.32	2234.4	2206.4	-1.00E+10	-1.00E+10	-1.00E+10	0.29	-1.00E+10	-1.00E+10	-1.00E+10	-1.00E+10	-1.00E+10	-1.00E+10
MR1306	41_47	B	2013-09-22T08:42	191.75	72.75	56	0	31.6831	346.91	0.383	1.55	0.07	0.01	-0.03	2179.6	1996.5	-1.00E+10	-1.00E+10	-1.00E+10	0.8	-1.00E+10	-1.00E+10	-1.00E+10	-1.00E+10	-1.00E+10	-1.00E+10
							5	31.671	347.28	0.378	1.52	0.06	0	-0.03	2177.3	1994.8	-1.00E+10	-1.00E+10	-1.00E+10	0.81	-1.00E+10	-1.00E+10	-1.00E+10	-1.00E+10	-1.00E+10	-1.00E+10
							9.5	31.6707	347.01	0.375	1.52	0.05	0.01	-0.03	2176.4	1994.9	-1.00E+10	-1.00E+10	-1.00E+10	0.79	-1.00E+10	-1.00E+10	-1.00E+10	-1.00E+10	-1.00E+10	-1.00E+10
							17.7	31.6724	347.26	0.375	1.52	0.06	0.01	0.01	2178	1995.1	-1.00E+10	-1.00E+10	-1.00E+10	0.83	-1.00E+10	-1.00E+10	-1.00E+10	-1.00E+10	-1.00E+10	-1.00E+10
							20	31.6807	348.65	0.377	1.53	0.05	0.01	-0.03	2179.1	1996.7	-1.00E+10	-1.00E+10	-1.00E+10	0.79	-1.00E+10	-1.00E+10	-1.00E+10	-1.00E+10	-1.00E+10	-1.00E+10
							29.7	32.387	392.7	0.873	2.76	1.98	0.05	1.07	2223.7	2097.2	-1.00E+10	-1.00E+10	-1.00E+10	0.28	-1.00E+10	-1.00E+10	-1.00E+10	-1.00E+10	-1.00E+10	-1.00E+10
							39.8	32.5553	307.67	1.592	6.05	7.4	0.12	4.01	2233.4	2180.1	-1.00E+10	-1.00E+10	-1.00E+10	0.18	-1.00E+10	-1.00E+10	-1.00E+10	-1.00E+10	-1.00E+10	-1.00E+10
							44.4	32.6228	296.55	1.829	1.68	9.97	0.18	4.63	2232.9	2192.7	-1.00E+10	-1.00E+10	-1.00E+10	0.04	-1.00E+10	-1.00E+10	-1.00E+10	-1.00E+10	-1.00E+10	-1.00E+10
							50.6	32.7345	256.49	2.256	21.01	10.37	0.25	6.9	2243.2	2232.8	-1.00E+10	-1.00E+10	-1.00E+10	0.08	-1.00E+10	-1.00E+10	-1.00E+10	-1.00E+10	-1.00E+10	-1.00E+10
MR1306	41_48	B	2013-09-22T14:40	191.752	72.7495	56	0	31.6735	347.41	0.396	1.5	0.03	0.01	0.07	2178.5	1995.8	-1.00E+10	-1.00E+10	-1.00E+10	0.83	-1.00E+10	-1.00E+10	-1.00E+10	-1.00E+10	-1.00E+10	-1.00E+10
							4.8	31.6698	347.8	0.382	1.43	0.02	0.01	0.07	2177.8	1993.5	-1.00E+10	-1.00E+10	-1.00E+10	0.82	-1.00E+10	-1.00E+10	-1.00E+10	-1.00E+10	-1.00E+10	-1.00E+10
							10	31.6719	347.77	0.379	1.42	0.01	0.01	0.06	2179	1995.1	-1.00E+10	-1.00E+10	-1.00E+10	0.85	-1.00E+10	-1.00E+10	-1.00E+10	-1.00E+10	-1.00E+10	-1.00E+10
							19.9	31.6957	349.05	0.378	1.36	0.01	0.01	0.07	2179.5	1996.2	-1.00E+10	-1.00E+10	-1.00E+10	0.92	-1.00E+10	-1.00E+10	-1.00E+10	-1.00E+10	-1.00E+10	-1.00E+10
							21.6	31.7647	358.12	0.407	1.48	0.05	0.01	0.08	2182.7	2002.6	-1.00E+10	-1.00E+10	-1.00E+10	0.86	-1.00E+10	-1.00E+10	-1.00E+10	-1.00E+10	-1.00E+10	-1.00E+10
							29.8	32.4758	359.95	1.216	1.43	4.56	0.09	2.3	2228.9	2134.6	-1.00E+10	-1.00E+10	-1.00E+10	0.25	-1.00E+10	-1.00E+10	-1.00E+10	-1.00E+10	-1.00E+10	-1.00E+10
							39.6	32.5905	316.45	1.589	1.09	8.07	0.15	3.63	2232.2	2172.7	-1.00E+10	-1.00E+10	-1.00E+10	0.06	-1.00E+10	-1.00E+10	-1.00E+10	-1.00E+10	-1.00E+10	-1.00E+10
							44.5	32.641	298.13	1.83	2.6	9.88	0.18	4.61	2233.7	2191.1	-1.00E+10	-1.00E+10	-1.00E+10	0.03	-1.00E+10	-1.00E+10	-1.00E+10	-1.00E+10	-1.00E+10	-1.00E+10
							49.8	32.7276	257.93	2.043	12	10.12	0.22	5.82	2241.3	2227.2	-1.00E+10	-1.00E+10	-1.00E+10	0.04	-1.00E+10	-1.00E+10	-1.00E+10	-1.00E+10	-1.00E+10	-1.00E+10
MR1306	41_49	B	2013-09-22T20:42	191.751	72.7498	56	0	31.6547	353.65	0.398	1.87	0.1	0.01	0.06	2176.4	1996.9	-1.00E+10	-1.00E+10	-1.00E+10	0.79	0.52	0.09	-1.00E+10	-1.00E+10	0.15	-1.00E+10
							5.2	31.6467	354.73	0.387	1.92	0.01	0.01	0.05	2177.8	1991.4	-1.00E+10	-1.00E+10	-1.00E+10	0.97	-1.00E+10	-1.00E+10	-1.00E+10	-1.00E+10	-1.00E+10	-1.00E+10
							5.3	-1.00E+10	-1.00E+10	-1.00E+10	-1.00E+10	-1.00E+10	-1.00E+10	-1.00E+10	-1.00E+10	-1.00E+10	-1.00E+10	-1.00E+10	-1.00E+10	-1.00E+10	-1.00E+10	-1.00E+10	-1.00E+10	-1.00E+10	-1.00E+10	-1.00E+10
							6.2	-1.00E+10	-1.00E+10	0.383	1.91	0.01	0.01	0.07	-1.00E+10	1991.1	-1.00E+10	-1.00E+10	-1.00E+10	0.67	-1.00E+10	-1.00E+10	-1.00E+10	-1.00E+10	-1.00E+10	-1.00E+10
							10	31.6465	354.8	0.384	1.92	0.01	0.01	0.06	2177.9	1992.2	-1.00E+10	-1.00E+10	-1.00E+10	0.76	-1.00E+10	-1.00E+10	-1.00E+10	-1.00E+10	-1.00E+10	-1.00E+10
							15.5	-1.00E+10	-1.00E+10	-1.00E+10	-1.00E+10	-1.00E+10	-1.00E+10	-1.00E+10	-1.00E+10	-1.00E+10	-1.00E+10	-1.00E+10	-1.00E+10	-1.00E+10	-1.00E+10	-1.00E+10	-1.00E+10	-1.00E+10	-1.00E+10	-1.00E+10
							15.5	-1.00E+10	-1.00E+10	0.389	1.95	0.02	0.01	0.08	-1.00E+10	1992.4	-1.00E+10	-1.00E+10	-1.00E+10	0.68	-1.00E+10	-1.00E+10	-1.00E+10	-1.00E+10	-1.00E+10	-1.00E+10
							19.7	31.6497	355.83	0.385	1.91	0.01	0.01	0.06	2177.7	1991	-1.00E+10	-1.00E+10	-1.00E+10	0.71	0.43	0.09	-1.00E+10	-1.00E+10	0.13	-1.00E+10
							22.8	-1.00E+10	-1.00E+10	0.519	2.75	0.3	0.02	0.34	-1.00E+10	2027.4	-1.00E+10	-1.00E+10	-1.00E+10	0.72	-1.00E+10	-1.00E+10	-1.00E+10	-1.00E+10	-1.00E+10	-1.00E+10
							25.5	-1.00E+10	-1.00E+10	-1.00E+10	-1.00E+10	-1.00E+10	-1.00E+10	-1.00E+10	-1.00E+10	-1.00E+10	-1.00E+10	-1.00E+10	-1.00E+10	-1.00E+10	-1.00E+10	-1.00E+10	-1.00E+10	-1.00E+10	-1.00E+10	-1.00E+10
							25.6	32.3794	414.83	0.777	3.21	1.32	0.04	0.93	2222.9	2083	-1.00E+10	-1.00E+10	-1.00E+10	0.34	0.13	0.06	-1.00E+10	-1.00E+10	0.12	-1.00E+10
							25.6	-1.00E+10	-1.00E+10	-1.00E+10	-1.00E+10	-1.00E+10	-1.00E+10	-1.00E+10	-1.00E+10	-1.00E+10	-1.00E+10	-1.00E+10	-1.00E+10	-1.00E+10	-1.00E+10	-1.00E+10	-1.00E+10	-1.00E+10	-1.00E+10	-1.00E+10
							29.7	32.443	392.68	0.951	2.61	2.58	0.06	1.43	2229.7	2104.6	-1.00E+10	-1.00E+10	-1.00E+10	0.28	-1.00E+10	-1.00E+10	-1.00E+10	-1.00E+10	-1.00E+10	-1.00E+10
							31.6	-1.00E+10	-1.00E+10	1.206	2.57	4.44	0.09	2.44	-1.00E+10	2132.8	-1.00E+10	-1.00E+10	-1.00E+10	0.25	-1.00E+10	-1.00E+10	-1.00E+10	-1.00E+10	-1.00E+10	-1.00E+10
							39.6	32.5467	319.14	1.584	3.95	7.31	0.13	3.97	2233.2	2174.8	-1.00E+10	-1.00E+10	-1.00E+10	0.1	-1.00E+10	-1.00E+10	-1.00E+10	-1.00E+10	-1.00E+10	-1.00E+10
							44.4	-1.00E+10	-1.00E+10	2.042	21.91	10.26	0.2	5.75	-1.00E+10	2223.4	-1.00E+10	-1.00E+10	-1.00E+10	0.08	-1.00E+10	-1.00E+10	-1.00E+10	-1.00E+10	-1.00E+10	-1.00E+10
							44.4	32.6597	266.94	1.962	19.36	10.08	0.19	5.37	2241.3	2219.9	-1.00E+10	-1.00E+10	-1.00E+10	0.08	-1.00E+10	-1.00E+10	-1.00E+10	-1.00E+10	-1.00E+10	-1.00E+10
							50.6	-1.00E+10	-1.00E+10	2.314	33.37	10.78	0.26	6.49	-1.00E+10	2244.8	-1.00E+10	-1.00E+10	-1.00E+10	0.1	-1.00E+10	-1.00E+10	-1.00E+10	-1.00E+10	-1.00E+10	-1.00E+10
							50.7	32.7006	259.51	1.998	21.67	9.51	0.21	5.49	2242.1	2225.4	-1.00E+10	-1.00E+10	-1.00E+10	0.1	0.05	0.03	-1.00E+10	-1.00E+10	0.01	-1.00E+10
MR1306	41_50	B	2013-09-23T02:42	191.748	72.7497	56	0	31.6623	349.31	0.394	1.52	0.09	0.02	0	2178.5	1993.4	-1.00E+10	-1.00E+10	-1.00E+10	0.84	-1.00E+10	-1.00E+10	-1.00E+10	-1.00E+10	-1.00E+10	-1.00E+10
							5.1	31.6574	349.84	0.382	1.47	0.06	0.02	0	2178.1	1992.8	-1.00E+10	-1.00E+10	-1.00E+10	0.93	-1.00E+10	-1.00E+10	-1.00E+10	-1.00E+10	-1.00E+10	-1.00E+10
							10.1	31.6581	349.77	0.385	1.47	0.05	0.01	-0.02	2179.4	1992.4	-1.00E+10	-1.00E+10	-1.00E+10	1	-1.00E+10	-1.00E+10	-1.00E+10	-1.00E+10	-1.00E+10	-1.00E+10
							16.8	31.6577	349.87	0.381	1.48	0.04	0.02	0.01	2177.7	1993.3	-1.00E+10	-1.00E+10	-1.00E+10	0.95	-1.00E+10	-1.00E+10	-1.00E+10	-1.00E+10	-1.00E+10	-1.00E+10
							20.2	31.6816	352.19	0.386	1.49	0.05	0.01	0.02	2180.8	1995.8	-1.00E+10	-1.00E+10	-1.00E+10	0.85	-1.00E+10	-1.00E+10	-1.00E+10	-1.00E+10	-1.00E+10	-1.00E+10
							29.9	32.3899	406.75	0.769	1.25	1.04	0.04	0.75	2225.6	2088.4	-1.00E+10	-1.00E+10	-1.00E+10	0.26	-1.00E+10	-1.00E+10	-1.00E+10	-1.00E+10	-1.00E+10	-1.00E+10
							40.1	32.5768	303.93	1.698	5.25	8.11	0.15	4.53	2235.8	2184.7	-1.00E+10	-1.00E+10	-1.00E+10	0.09	-1.00E+10	-1.00E+10	-1.00E+10	-1.00E+10	-1.00E+10	-1.00E+10
							44.9	32.6651	269.88	1.98	16.17	9.87	0.2	5.78	2240	2216.6	-1.00E+10	-1.00E+10	-1.00E+10	0.07	-1.00E+10	-1.00E+10	-1.00E+10	-1.00E+10	-1.00E+10	-1.00E+10
							51.1	32.7088	256.22	2.111	25.08	10.1	0.23	5.97	2244.7	2229.6	-1.00E+10	-1.00E+10	-1.00E+10	0.09	-1.00E+10	-1.00E+10	-1.00E+10	-1.00E+10	-1.00E+10	-1.00E+10
MR1306	43_13	B	2013-09-23T06:42	191.756	72.6018	54	0	31.4747	348.8	0.348	1.56	0.06	0.02	-0.01	2163.4	1972	-1.00E+10	-1.00E+10	-1.00E+10	0.63	-1.00E+10	-1.00E+10	-1.00E+10	-1.00E+10	-1.00E+10	-1.00E+10
							5.3	31.4332	348.49	0.336	1.48	0.05	0.01	0.01	2161.7	1967.9	-1.00E+10	-1.00E+10	-1.00E+10	0.63	-1.00E+10	-1.00E+10	-1.00E+10	-1.00E+10	-1.00E+10	-1.00E+10
							10.6	31.5306	350.26	0.347	1.45	0.04	0.01	0	2167.1	1976.3	-1.00E+10	-1.00E+10	-1.00E+10	0.62	-1.00E+10	-1.00E+10	-1.00E+10	-1.00E+10	-1.00E+10	-1.00E+10
							19.6	31.7464	354.42	0.378	1.18	0.06	0.01	-0.01	2184.1	1995.1	-1.00E+10	-1.00E+10	-1.00E+10	0.89	-1.00E+10	-1.00E+10	-1.00E+10	-1.00E+10	-1.00E+10	-1.00E+10
							22.8	31.9063	392.98	0.5	3.44	0.2	0.01	0.1	2197.8	2020.9	-1.00E+10	-1.00E+10	-1.00E+10	0.8	-1.00E+10	-1.00E+10	-1.00E+10	-1.00E+10	-1.00E+10	-1.00E+10
							29.9	32.3235	423.58	0.618	1.67	1.16	0.03	0.79	2215.8	2061.4	-1.00E+10	-1.00E+10	-1.00E+10	0.41	-1.00E+10	-1.00E+10	-1.00E+10	-1.00E+10	-1.00E+10	-1.00E+10
							39.9	32.5133	327.32	1.236	10.79	4.99	0.13	3.85	2230	2159.6	-1.00E+10	-1.00E+10	-1.00E+10	0.33	-1.00E+10	-1.00E+10	-1.00E+10	-1.00E+10	-1.00E+10	-1.00E+10
							44.7	32.5822	295.95	1.573	18.35	6.41	0.18	4.85	2236.4	2191.5	-1.00E+10	-1.00E+10	-1.00E+10	0.25	-1.00E+10	-1.00E+10	-1.00E+10	-1.00E+10	-1.00E+10	-1.00E+10
							49.2	32.6107	283.19	1.746	20.46	6.74	0.21	5.09	2238	2204.4	-1.00E+10	-1.00E+10	-1.00E+10	0.26	-1.00E+10	-1.00E+10	-1.00E+10	-1.00E+10	-1.00E+10	-1.00E+10
MR1306	41_51	B	2013-09-23T08:43	191.753	72.7497	56	0	31.6266	349.19	0.36	1.13	0.07	0.01	0.01	2173.4	1985.7	-1.00E+10	-1.00E+10	-1.00E+10	0.7	-1.00E+10	-1.00E+10	-1.00E+10	-1.00E+10	-1.00E+10	-1.00E+10
							5.3	31.6152	349.39	0.355	1.1	0.05	0.01	0	2173.5	1986.9	-1.00E+10	-1.00E+10	-1.00E+10	0.78	-1.00E+10	-1.00E+10	-1.00E+10	-1.00E+10	-1.00E+10	-1.00E+10
							10.3	31.6159	349.39	0.361	1.11	0.04	0.01	0.01	2174.7	1986.6	-1.00E+10	-1.00E+10	-1.00E+10	0.73	-1.00E+10	-1.00E+10	-1.00E+10	-1.00E+10	-1.00E+10	-1.00E+10
							16.9	31.6349	352.02	0.364	1.18	0.05	0.01	0.01	2175.2	1987.6	-1.00E+10	-1.00E+10	-1.00E+10	0.84	-1.00E+10	-1.00E+10	-1.00E+10	-1.00E+10	-1.00E+10	-1.00E+10
							20.5	31.6697	357.33	0.371	1.36	0.05	0.01	0.01	2176.7	1992.5	-1.00E+10	-1.00E+10	-1.00E+10	0.7	-1.00E+10	-1.00E+10	-1.00E+10	-1.00E+10	-1.00E+10	-1.00E+10
							30	32.3766	411.92	0.776	3.57	1.62	0.04	0.98	2222.9	2079.6	-1.00E+10	-1.00E+10	-1.00E+10	0.43	-1.00E+10	-1.00E+10	-1.00E+10	-1.00E+10	-1.00E+10	-1.00E+10
							40.3	32.5181	332.54	1.445	4.45	6.24	0.11	3.63	2231.4	2157.7	-1.00E+10	-1.00E+10	-1.00E+10	0.27	-1.00E+10	-1.00E+10	-1.00E+10	-1.00E+10	-1.00E+10	-1.00E+10
							44.9	32.5953	328.38	1.321	5.19	5.49	0.11	2.77	2237.8	2165.6	-1.00E+10	-1.00E+10	-1.00E+10	0.15	-1.00E+10	-1.00E+10	-1.00E+10	-1.00E+10	-1.00E+10	-1.00E+10
							50.8	32.7183	258.46	2.072	24.85	10.13	0.22	5.84	2244.8	2230	-1.00E+10	-1.00E+10	-1.00E+10	0.11	-1.00E+10	-1.00E+10	-1.00E+10	-1.00E+10	-1.00E+10	-1.00E+10
MR1306	41_52	B	2013-09-23T14:41	191.749	72.7492	56	0	31.6193	349.04	0.376	1.61	0.03	0.02	0.03	2177	1989.5	-1.00E+10	-1.00E+10	-1.00E+10	0.75	-1.00E+10	-1.00E+10	-1.00E+10	-1.00E+10	-1.00E+10	-1.00E+10
							5.3	31.6178	349.69	0.368	1.43	0.03	0.01	0.02	2175.6	1989.5	-1.00E+10	-1.00E+10	-1.00E+10	0.81	-1.00E+10	-1.00E+10	-1.00E+10	-1.00E+10	-1.00E+10	-1.00E+10
							10	31.6184	349.73	0.365	1.4	0.03	0.02	0.03	2174.6	1989.5	-1.00E+10	-1.00E+10	-1.00E+10	0.81	-1.00E+10	-1.00E+10	-1.00E+10	-1.00E+10	-1.00E+10	-1.00E+10
							16.9	31.6214	350.23	0.368	1.4	0.03	0.02	0.05	2174.7	1988.3	-1.00E+10	-1.00E+10	-1.00E+10	0.84	-1.00E+10	-1.00E+10	-1.00E+10	-1.00E+10	-1.00E+10	-1.00E+10
							20	31.6447	353.61	0.374	1.54	0.03	0.01	0.03	2176.4	1991.3	-1.00E+10	-1.00E+10	-1.00E+10	0.81	-1.00E+10	-1.00E+10	-1.00E+10	-1.00E+10	-1.00E+10	-1.00E+10
							29.8	32.3756	398.62	0.825	2.19	1.52	0.06	0.93	2223.7	2094.7	-1.00E+10	-1.00E+10	-1.00E+10	0.28	-1.00E+10	-1.00E+10	-1.00E+10	-1.00E+10	-1.00E+10	-1.00E+10
							39.6	32.5439	300.71	1.672	5.48	7.7	0.14	4.46	2234.6	2186.1	-1.00E+10	-1.00E+10	-1.00E+10	0.15	-1.00E+10	-1.00E+10	-1.00E+10	-1.00E+10	-1.00E+10	-1.00E+10
							44.4	32.6608	266.61	2.032	20.57	10.21	0.21	5.78	2241.8	2222.9	-1.00E+10	-1.00E+10	-1.00E+10	0.09	-1.00E+10	-1.00E+10	-1.00E+10	-1.00E+10	-1.00E+10	-1.00E+10
							50.7	32.7391	248.21	2.151	26.74	10.4	0.24	6.08	2246.2	2241	-1.00E+10	-1.00E+10	-1.00E+10	0.09	-1.00E+10	-1.00E+10	-1.00E+10	-1.00E+10	-1.00E+10	-1.00E+10
MR1306	41_53	B	2013-09-23T20:41	191.753	72.7488	56	0	31.619	349.05	0.376	1.56	0.05	0.01	0.01	2176.2	1987.1	-1.00E+10	-1.00E+10	-1.00E+10	0.71	0.43	0.09	-1.00E+10	-1.00E+10	0.14	-1.00E+10
							5.2	31.6121	349.53	0.37	1.49	0.03	0.01	0.01	2175.4	1987	-1.00E+10	-1.00E+10	-1.00E+10	0.77	-1.00E+10	-1.00E+10	-1.00E+10	-1.00E+10	-1.00E+10	-1.00E+10
							10.2	31.6116	349.54	0.367	1.5	0.02	0.02	0	2174.8	1986.5	-1.00E+10	-1.00E+10	-1.00E+10	0.71	-1.00E+10	-1.00E+10	-1.00E+10	-1.00E+10	-1.00E+10	-1.00E+10
							19.9	31.6472	352.05	0.391	1.77	0.09	0.02	0	2178.5	1990.7	-1.00E+10	-1.00E+10	-1.00E+10	0.74	-1.00E+10	-1.00E+10	-1.00E+10	-1.00E+10	-1.00E+10	-1.00E+10
							27.7	32.2747	404.86	0.824	4.52	2.06	0.04	0.48	2222.7	2087	-1.00E+10	-1.00E+10	-1.00E+10	1.07	0.82	0.17	-1.00E+10	-1.00E+10	0.09	-1.00E+10
							27.7	-1.00E+10	-1.00E+10	-1.00E+10	-1.00E+10	-1.00E+10	-1.00E+10	-1.00E+10	-1.00E+10	-1.00E+10	-1.00E+10	-1.00E+10	-1.00E+10	-1.00E+10	-1.00E+10	-1.00E+10	-1.00E+10	-1.00E+10	-1.00E+10	-1.00E+10
							30	32.3727	383.26	0.985	3.29	3	0.05	1.18	2226.6	2106.9	-1.00E+10	-1.00E+10	-1.00E+10	0.97	-1.00E+10	-1.00E+10	-1.00E+10	-1.00E+10	-1.00E+10	-1.00E+10
							39.6	32.514	354.4	1.162	3.33	4.87	0.09	2.73	2229.8	2128.3	-1.00E+10	-1.00E+10	-1.00E+10	0.18	-1.00E+10	-1.00E+10	-1.00E+10	-1.00E+10	-1.00E+10	-1.00E+10
							44.7	32.55	333.48	1.368	8.73	5.75	0.12	4.07	2232.5	2157.1	-1.00E+10	-1.00E+10	-1.00E+10	0.17	-1.00E+10	-1.00E+10	-1.00E+10	-1.00E+10	-1.00E+10	-1.00E+10
							48.6	32.5557	318.61	1.39	9.07	5.85	0.12	4.11	2233.6	2164.8	-1.00E+10	-1.00E+10	-1.00E+10	0.18	-1.00E+10	-1.00E+10	-1.00E+10	-1.00E+10	-1.00E+10	-1.00E+10
							48.7	-1.00E+10	-1.00E+10	-1.00E+10	-1.00E+10	-1.00E+10	-1.00E+10	-1.00E+10	-1.00E+10	-1.00E+10	-1.00E+10	-1.00E+10	-1.00E+10	-1.00E+10	-1.00E+10	-1.00E+10	-1.00E+10	-1.00E+10	-1.00E+10	-1.00E+10
MR1306	41_54	B	2013-09-24T02:42	191.75	72.7498	56	0	31.6122	350.1	0.376	1.42	0.07	0.02	0.03	2175.4	1987.1	-1.00E+10	-1.00E+10	-1.00E+10	0.83	-1.00E+10	-1.00E+10	-1.00E+10	-1.00E+10	-1.00E+10	-1.00E+10
							4.8	31.6075	351.43	0.369	1.5	0.03	0.02	0	2175.1	1986.5	-1.00E+10	-1.00E+10	-1.00E+10	0.74	-1.00E+10	-1.00E+10	-1.00E+10	-1.00E+10	-1.00E+10	-1.00E+10
							9.8	31.6169	352.06	0.368	1.51	0.04	0.02	0	2175	1988.5	-1.00E+10	-1.00E+10	-1.00E+10	0.74	-1.00E+10	-1.00E+10	-1.00E+10	-1.00E+10	-1.00E+10	-1.00E+10
							19.9	31.7274	361.65	0.445	2.01	0.29	0.02	0.03	2183.5	2006.1	-1.00E+10	-1.00E+10	-1.00E+10	0.75	-1.00E+10	-1.00E+10	-1.00E+10	-1.00E+10	-1.00E+10	-1.00E+10
							26.6	32.3071	409.9	0.788	3.55	1.62	0.04	0.57	2222.9	2081.6	-1.00E+10	-1.00E+10	-1.00E+10	1.46	-1.00E+10	-1.00E+10	-1.00E+10	-1.00E+10	-1.00E+10	-1.00E+10
							29.7	32.4093	351.19	1.135	5.24	4.17	0.07	1.43	2229.2	2139.6	-1.00E+10	-1.00E+10	-1.00E+10	1.04	-1.00E+10	-1.00E+10	-1.00E+10	-1.00E+10	-1.00E+10	-1.00E+10
							39.6	32.5289	323.09	1.358	9.46	5.61	0.13	4.07	2230.2	2161.9	-1.00E+10	-1.00E+10	-1.00E+10	0.21	-1.00E+10	-1.00E+10	-1.00E+10	-1.00E+10	-1.00E+10	-1.00E+10
							44.4	32.5534	311.44	1.487	11.94	6.39	0.15	4.82	2234	2177.7	-1.00E+10	-1.00E+10	-1.00E+10	0.2	-1.00E+10	-1.00E+10	-1.00E+10	-1.00E+10	-1.00E+10	-1.00E+10
							50.6	32.6265	292.15	1.615	13.94	6.92	0.16	5.04	2236	2193.7	-1.00E+10	-1.00E+10	-1.00E+10	0.19	-1.00E+10	-1.00E+10	-1.00E+10	-1.00E+10	-1.00E+10	-1.00E+10
MR1306	43_14	B	2013-09-24T06:42	191.754	72.6003	54	0	31.439	345.86	0.341	1.24	0.11	0.02	0.03	2161.4	1968.9	-1.00E+10	-1.00E+10	-1.00E+10	0.54	-1.00E+10	-1.00E+10	-1.00E+10	-1.00E+10	-1.00E+10	-1.00E+10
							5.2	31.461	346.31	0.338	1.18	0.03	0.02	0.04	2163.6	1971.3	-1.00E+10	-1.00E+10	-1.00E+10	0.6	-1.00E+10	-1.00E+10	-1.00E+10	-1.00E+10	-1.00E+10	-1.00E+10
							10.4	31.4775	346.78	0.34	1.18	0.03	0.02	0.03	2164.7	1971.8	-1.00E+10	-1.00E+10	-1.00E+10	0.58	-1.00E+10	-1.00E+10	-1.00E+10	-1.00E+10	-1.00E+10	-1.00E+10
							20.2	31.5814	354.86	0.377	1.71	0.04	0.02	0.05	2173.2	1984.7	-1.00E+10	-1.00E+10	-1.00E+10	0.68	-1.00E+10	-1.00E+10	-1.00E+10	-1.00E+10	-1.00E+10	-1.00E+10
							22.5	31.7152	367.99	0.437	2.51	0.11	0.02	0.09	2183	1999.8	-1.00E+10	-1.00E+10	-1.00E+10	0.86	-1.00E+10	-1.00E+10	-1.00E+10	-1.00E+10	-1.00E+10	-1.00E+10
							30.3	32.3675	381.32	0.988	0.61	3.35	0.07	1.53	2219.1	2101	-1.00E+10	-1.00E+10	-1.00E+10	0.24	-1.00E+10	-1.00E+10	-1.00E+10	-1.00E+10	-1.00E+10	-1.00E+10
							40.3	32.4904	315.82	1.551	3.31	7.18	0.13	3.68	2228.9	2165.7	-1.00E+10	-1.00E+10	-1.00E+10	0.1	-1.00E+10	-1.00E+10	-1.00E+10	-1.00E+10	-1.00E+10	-1.00E+10
							45.1	32.5791	295.71	1.779	6.57	8.43	0.16	4.73	2234	2190.6	-1.00E+10	-1.00E+10	-1.00E+10	0.08	-1.00E+10	-1.00E+10	-1.00E+10	-1.00E+10	-1.00E+10	-1.00E+10
							49.8	32.6216	287.3	1.907	7.1	8.45	0.18	4.78	2233.5	2197.3	-1.00E+10	-1.00E+10	-1.00E+10	0.08	-1.00E+10	-1.00E+10	-1.00E+10	-1.00E+10	-1.00E+10	-1.00E+10
MR1306	41_55	B	2013-09-24T08:44	191.75	72.75	56	0	31.6102	350.02	0.38	1.51	0.06	0.02	0.01	2174.6	1989.3	-1.00E+10	-1.00E+10	-1.00E+10	0.77	-1.00E+10	-1.00E+10	-1.00E+10	-1.00E+10	-1.00E+10	-1.00E+10
							5.1	31.6084	351.4	0.376	1.52	0.04	0.02	0.01	2173.9	1988.9	-1.00E+10	-1.00E+10	-1.00E+10	0.73	-1.00E+10	-1.00E+10	-1.00E+10	-1.00E+10	-1.00E+10	-1.00E+10
							10.1	31.6094	351.27	0.376	1.54	0.03	0.02	0	2175.3	1988.3	-1.00E+10	-1.00E+10	-1.00E+10	0.74	-1.00E+10	-1.00E+10	-1.00E+10	-1.00E+10	-1.00E+10	-1.00E+10
							20	31.6148	351.54	0.384	1.57	0.04	0.02	0	2175.2	1988.9	-1.00E+10	-1.00E+10	-1.00E+10	0.79	-1.00E+10	-1.00E+10	-1.00E+10	-1.00E+10	-1.00E+10	-1.00E+10
							26.7	32.1004	368.33	1.013	6.42	3.3	0.05	0.41	2220.4	2110.7	-1.00E+10	-1.00E+10	-1.00E+10	0.67	-1.00E+10	-1.00E+10	-1.00E+10	-1.00E+10	-1.00E+10	-1.00E+10
							29.8	32.2498	387.35	0.995	5.77	3.36	0.05	0.64	2222.8	2103.3	-1.00E+10	-1.00E+10	-1.00E+10	0.46	-1.00E+10	-1.00E+10	-1.00E+10	-1.00E+10	-1.00E+10	-1.00E+10
							39.7	32.4893	333.9	1.332	4.06	5.99	0.11	3.39	2226.9	2151.1	-1.00E+10	-1.00E+10	-1.00E+10	0.16	-1.00E+10	-1.00E+10	-1.00E+10	-1.00E+10	-1.00E+10	-1.00E+10
							44.7	32.5308	316.3	1.403	10.83	5.9	0.13	4.37	2231.2	2169.7	-1.00E+10	-1.00E+10	-1.00E+10	0.19	-1.00E+10	-1.00E+10	-1.00E+10	-1.00E+10	-1.00E+10	-1.00E+10
							50.3	32.5444	313.02	1.451	11.04	6.24	0.14	4.59	2231.9	2175.7	-1.00E+10	-1.00E+10	-1.00E+10	0.19	-1.00E+10	-1.00E+10	-1.00E+10	-1.00E+10	-1.00E+10	-1.00E+10
MR1306	41_56	B	2013-09-24T14:46	191.745	72.749	56	0	31.607	349.59	0.364	1.39	0.07	0.01	0	2172.2	1985.6	-1.00E+10	-1.00E+10	-1.00E+10	0.64	-1.00E+10	-1.00E+10	-1.00E+10	-1.00E+10	-1.00E+10	-1.00E+10
							5	31.6037	350.33	0.358	1.38	0.04	0.01	0	2173.1	1985.6	-1.00E+10	-1.00E+10	-1.00E+10	0.64	-1.00E+10	-1.00E+10	-1.00E+10	-1.00E+10	-1.00E+10	-1.00E+10
							10.1	31.6039	350.26	0.357	1.38	0.04	0	-0.01	2171.7	1984.7	-1.00E+10	-1.00E+10	-1.00E+10	0.67	-1.00E+10	-1.00E+10	-1.00E+10	-1.00E+10	-1.00E+10	-1.00E+10
							20.1	31.6163	350.71	0.361	1.36	0.04	0.01	-0.01	2174.2	1986.7	-1.00E+10	-1.00E+10	-1.00E+10	0.7	-1.00E+10	-1.00E+10	-1.00E+10	-1.00E+10	-1.00E+10	-1.00E+10
							25	32.0436	411.39	0.61	5.92	0.79	0.02	0.22	2204.9	2037.2	-1.00E+10	-1.00E+10	-1.00E+10	0.94	-1.00E+10	-1.00E+10	-1.00E+10	-1.00E+10	-1.00E+10	-1.00E+10
							30	32.373	385.15	0.994	3.79	3.38	0.05	1.27	2223.1	2106.5	-1.00E+10	-1.00E+10	-1.00E+10	1.23	-1.00E+10	-1.00E+10	-1.00E+10	-1.00E+10	-1.00E+10	-1.00E+10
							40	32.5229	325.8	1.373	8.18	6.11	0.12	4.2	2229.6	2162	-1.00E+10	-1.00E+10	-1.00E+10	0.23	-1.00E+10	-1.00E+10	-1.00E+10	-1.00E+10	-1.00E+10	-1.00E+10
							44.5	32.5457	314.37	1.457	11.43	6.18	0.13	4.76	2231.9	2174.1	-1.00E+10	-1.00E+10	-1.00E+10	0.22	-1.00E+10	-1.00E+10	-1.00E+10	-1.00E+10	-1.00E+10	-1.00E+10
							50.4	32.5458	312.55	1.471	11.26	6.29	0.13	4.72	2233.6	2174.7	-1.00E+10	-1.00E+10	-1.00E+10	0.2	-1.00E+10	-1.00E+10	-1.00E+10	-1.00E+10	-1.00E+10	-1.00E+10
MR1306	41_57	B	2013-09-24T20:42	191.751	72.7505	56	0	31.6114	350.14	0.378	1.41	0.06	0.01	0.01	2174.8	1986.6	-1.00E+10	-1.00E+10	-1.00E+10	0.76	0.45	0.11	-1.00E+10	-1.00E+10	0.12	-1.00E+10
							5.6	-1.00E+10	-1.00E+10	-1.00E+10	-1.00E+10	-1.00E+10	-1.00E+10	-1.00E+10	-1.00E+10	-1.00E+10	-1.00E+10	-1.00E+10	-1.00E+10	-1.00E+10	-1.00E+10	-1.00E+10	-1.00E+10	-1.00E+10	-1.00E+10	-1.00E+10
							5.7	31.6075	350.44	0.367	1.42	0.05	0.01	-0.01	2174.9	1986.5	-1.00E+10	-1.00E+10	-1.00E+10	0.91	-1.00E+10	-1.00E+10	-1.00E+10	-1.00E+10	-1.00E+10	-1.00E+10
							6.3	-1.00E+10	-1.00E+10	0.369	1.4	0.04	0.01	0	-1.00E+10	1986	-1.00E+10	-1.00E+10	-1.00E+10	0.75	-1.00E+10	-1.00E+10	-1.00E+10	-1.00E+10	-1.00E+10	-1.00E+10
							10.4	31.6082	350.43	0.372	1.4	0.04	0	0.02	2174.3	1985.9	-1.00E+10	-1.00E+10	-1.00E+10	0.76	-1.00E+10	-1.00E+10	-1.00E+10	-1.00E+10	-1.00E+10	-1.00E+10
							14.8	-1.00E+10	-1.00E+10	0.371	1.4	0.03	0.02	0.03	-1.00E+10	1986	-1.00E+10	-1.00E+10	-1.00E+10	0.71	-1.00E+10	-1.00E+10	-1.00E+10	-1.00E+10	-1.00E+10	-1.00E+10
							14.8	-1.00E+10	-1.00E+10	-1.00E+10	-1.00E+10	-1.00E+10	-1.00E+10	-1.00E+10	-1.00E+10	-1.00E+10	-1.00E+10	-1.00E+10	-1.00E+10	-1.00E+10	-1.00E+10	-1.00E+10	-1.00E+10	-1.00E+10	-1.00E+10	-1.00E+10
							16.6	-1.00E+10	-1.00E+10	-1.00E+10	-1.00E+10	-1.00E+10	-1.00E+10	-1.00E+10	-1.00E+10	-1.00E+10	-1.00E+10	-1.00E+10	-1.00E+10	-1.00E+10	-1.00E+10	-1.00E+10	-1.00E+10	-1.00E+10	-1.00E+10	-1.00E+10
							16.6	-1.00E+10	-1.00E+10	-1.00E+10	-1.00E+10	-1.00E+10	-1.00E+10	-1.00E+10	-1.00E+10	-1.00E+10	-1.00E+10	-1.00E+10	-1.00E+10	-1.00E+10	-1.00E+10	-1.00E+10	-1.00E+10	-1.00E+10	-1.00E+10	-1.00E+10
							16.8	31.6098	350.52	0.37	1.4	0.03	0.01	0.03	2173.8	1986	-1.00E+10	-1.00E+10	-1.00E+10	0.72	0.41	0.12	-1.00E+10	-1.00E+10	0.13	-1.00E+10
							19.5	31.6081	350.19	0.397	1.42	0.03	0.01	0.08	2175.1	1985.9	-1.00E+10	-1.00E+10	-1.00E+10	0.75	0.33	0.11	-1.00E+10	-1.00E+10	0.12	-1.00E+10
							20	-1.00E+10	-1.00E+10	-1.00E+10	-1.00E+10	-1.00E+10	-1.00E+10	-1.00E+10	-1.00E+10	-1.00E+10	-1.00E+10	-1.00E+10	-1.00E+10	-1.00E+10	-1.00E+10	-1.00E+10	-1.00E+10	-1.00E+10	-1.00E+10	-1.00E+10
							22.2	-1.00E+10	-1.00E+10	0.387	1.67	0.06	0.02	0.03	-1.00E+10	1990.7	-1.00E+10	-1.00E+10	-1.00E+10	0.73	-1.00E+10	-1.00E+10	-1.00E+10	-1.00E+10	-1.00E+10	-1.00E+10
							26.4	-1.00E+10	-1.00E+10	0.567	3.13	0.44	0.01	0.36	-1.00E+10	2038.7	-1.00E+10	-1.00E+10	-1.00E+10	0.73	-1.00E+10	-1.00E+10	-1.00E+10	-1.00E+10	-1.00E+10	-1.00E+10
							29.6	32.3185	406.19	0.741	1.99	1.53	0.03	0.76	2218.7	2075.8	-1.00E+10	-1.00E+10	-1.00E+10	0.56	-1.00E+10	-1.00E+10	-1.00E+10	-1.00E+10	-1.00E+10	-1.00E+10
							39.5	32.4822	339.84	1.334	2.35	5.9	0.1	3.23	2226.9	2143	-1.00E+10	-1.00E+10	-1.00E+10	0.14	-1.00E+10	-1.00E+10	-1.00E+10	-1.00E+10	-1.00E+10	-1.00E+10
							39.6	-1.00E+10	-1.00E+10	1.328	2.33	5.78	0.1	3.2	-1.00E+10	2139.4	-1.00E+10	-1.00E+10	-1.00E+10	0.15	-1.00E+10	-1.00E+10	-1.00E+10	-1.00E+10	-1.00E+10	-1.00E+10
							44.7	32.5258	297.3	1.713	4.5	7.83	0.14	4.6	2233.2	2183.4	-1.00E+10	-1.00E+10	-1.00E+10	0.1	-1.00E+10	-1.00E+10	-1.00E+10	-1.00E+10	-1.00E+10	-1.00E+10
							44.9	-1.00E+10	-1.00E+10	1.704	4.37	7.82	0.13	4.6	-1.00E+10	2183.1	-1.00E+10	-1.00E+10	-1.00E+10	0.11	-1.00E+10	-1.00E+10	-1.00E+10	-1.00E+10	-1.00E+10	-1.00E+10
							50.3	32.5333	318	1.575	3.58	7.15	0.12	4.04	2231.6	2168.4	-1.00E+10	-1.00E+10	-1.00E+10	0.1	0.04	0.02	-1.00E+10	-1.00E+10	0.01	-1.00E+10
MR1306	42_15	B	2013-09-25T00:36	191.75	72.9	59	0	31.5278	349.18	0.375	1.26	0.06	0.01	0.04	2168.4	1983.4	-1.00E+10	-1.00E+10	-1.00E+10	1.02	-1.00E+10	-1.00E+10	-1.00E+10	-1.00E+10	-1.00E+10	-1.00E+10
							5	31.5176	349.35	0.367	1.17	0.04	0.01	0.05	2168.6	1982.9	-1.00E+10	-1.00E+10	-1.00E+10	0.79	-1.00E+10	-1.00E+10	-1.00E+10	-1.00E+10	-1.00E+10	-1.00E+10
							10	31.5184	349.61	0.359	1.18	0.04	0.01	-0.01	2167.8	1982.9	-1.00E+10	-1.00E+10	-1.00E+10	0.81	-1.00E+10	-1.00E+10	-1.00E+10	-1.00E+10	-1.00E+10	-1.00E+10
							20.2	31.5492	349.71	0.364	1.21	0.04	0.01	-0.01	2169.6	1984	-1.00E+10	-1.00E+10	-1.00E+10	0.84	-1.00E+10	-1.00E+10	-1.00E+10	-1.00E+10	-1.00E+10	-1.00E+10
							26.4	31.6731	357.46	0.414	2.22	0.07	0.01	-0.01	2180.1	1996.3	-1.00E+10	-1.00E+10	-1.00E+10	0.92	-1.00E+10	-1.00E+10	-1.00E+10	-1.00E+10	-1.00E+10	-1.00E+10
							29.5	32.1561	398.34	0.842	7.09	1.78	0.03	0.34	2223.4	2090.2	-1.00E+10	-1.00E+10	-1.00E+10	1.36	-1.00E+10	-1.00E+10	-1.00E+10	-1.00E+10	-1.00E+10	-1.00E+10
							39.4	32.4646	306.4	1.651	9.49	8.24	0.1	2.55	2234.4	2183.8	-1.00E+10	-1.00E+10	-1.00E+10	0.68	-1.00E+10	-1.00E+10	-1.00E+10	-1.00E+10	-1.00E+10	-1.00E+10
							44.6	32.5909	287.26	1.867	8.15	9.11	0.16	5.11	2237	2201.4	-1.00E+10	-1.00E+10	-1.00E+10	0.18	-1.00E+10	-1.00E+10	-1.00E+10	-1.00E+10	-1.00E+10	-1.00E+10
							53.4	32.7237	245.32	2.333	28.71	10.45	0.26	6.82	2247	2243	-1.00E+10	-1.00E+10	-1.00E+10	0.13	-1.00E+10	-1.00E+10	-1.00E+10	-1.00E+10	-1.00E+10	-1.00E+10
MR1306	41_58	B	2013-09-25T02:42	191.754	72.7493	56	0	31.618	348.57	0.367	1.12	0.03	0.01	0	2178.2	1985.8	-1.00E+10	-1.00E+10	-1.00E+10	0.92	-1.00E+10	-1.00E+10	-1.00E+10	-1.00E+10	-1.00E+10	-1.00E+10
							5.6	31.6072	350.72	0.362	1.29	0.02	0.01	0.02	2176.5	1985.2	-1.00E+10	-1.00E+10	-1.00E+10	0.77	-1.00E+10	-1.00E+10	-1.00E+10	-1.00E+10	-1.00E+10	-1.00E+10
							10.4	31.6076	350.83	0.363	1.32	0.02	0.01	0	2175.7	1985.5	-1.00E+10	-1.00E+10	-1.00E+10	0.7	-1.00E+10	-1.00E+10	-1.00E+10	-1.00E+10	-1.00E+10	-1.00E+10
							20.1	31.6101	351.16	0.362	1.35	0.05	0	0.01	2175	1985	-1.00E+10	-1.00E+10	-1.00E+10	0.67	-1.00E+10	-1.00E+10	-1.00E+10	-1.00E+10	-1.00E+10	-1.00E+10
							22.2	31.6189	352.48	0.36	1.32	0.02	0.01	0.02	2175.9	1986.1	-1.00E+10	-1.00E+10	-1.00E+10	0.67	-1.00E+10	-1.00E+10	-1.00E+10	-1.00E+10	-1.00E+10	-1.00E+10
							30.5	32.3896	368.02	1.059	1.76	3.33	0.06	1.69	2225.3	2116.1	-1.00E+10	-1.00E+10	-1.00E+10	0.23	-1.00E+10	-1.00E+10	-1.00E+10	-1.00E+10	-1.00E+10	-1.00E+10
							40.2	32.5314	319.7	1.401	10.34	5.86	0.11	4.46	2232.8	2168.9	-1.00E+10	-1.00E+10	-1.00E+10	0.18	-1.00E+10	-1.00E+10	-1.00E+10	-1.00E+10	-1.00E+10	-1.00E+10
							44.7	32.5474	317.5	1.445	10.62	6.12	0.12	4.66	2234	2171.5	-1.00E+10	-1.00E+10	-1.00E+10	0.17	-1.00E+10	-1.00E+10	-1.00E+10	-1.00E+10	-1.00E+10	-1.00E+10
							51.3	32.6147	300.79	1.609	11.03	7.14	0.14	4.81	2237.3	2184	-1.00E+10	-1.00E+10	-1.00E+10	0.18	-1.00E+10	-1.00E+10	-1.00E+10	-1.00E+10	-1.00E+10	-1.00E+10
MR1306	43_15	B	2013-09-25T06:43	191.752	72.6033	54	0	31.4416	338.79	0.36	0.84	0.11	0.01	0.02	2168.9	1982.1	-1.00E+10	-1.00E+10	-1.00E+10	0.97	0.57	0.16	-1.00E+10	-1.00E+10	0.22	-1.00E+10
							4.8	31.3924	338.34	0.352	0.83	0.02	0.01	0.02	2165.3	1981.9	-1.00E+10	-1.00E+10	-1.00E+10	0.95	-1.00E+10	-1.00E+10	-1.00E+10	-1.00E+10	-1.00E+10	-1.00E+10
							10.5	31.4094	338.39	0.346	0.84	0.02	0.01	-0.01	2166.7	1982.6	-1.00E+10	-1.00E+10	-1.00E+10	0.95	-1.00E+10	-1.00E+10	-1.00E+10	-1.00E+10	-1.00E+10	-1.00E+10
							15.8	31.4774	339.89	0.351	0.78	0.02	0.01	-0.01	2170.1	1982.5	-1.00E+10	-1.00E+10	-1.00E+10	0.94	0.52	0.13	-1.00E+10	-1.00E+10	0.2	-1.00E+10
							20.4	31.5338	340.66	0.355	0.74	0.02	0	-0.01	2174.4	1987.5	-1.00E+10	-1.00E+10	-1.00E+10	0.87	0.56	0.13	-1.00E+10	-1.00E+10	0.19	-1.00E+10
							30.3	32.2875	405.74	0.668	3.32	1.17	0.03	0.55	2219.7	2067	-1.00E+10	-1.00E+10	-1.00E+10	0.39	-1.00E+10	-1.00E+10	-1.00E+10	-1.00E+10	-1.00E+10	-1.00E+10
							39.9	32.4589	357.82	1.148	2.59	4.89	0.08	2.68	2228	2128.4	-1.00E+10	-1.00E+10	-1.00E+10	0.16	-1.00E+10	-1.00E+10	-1.00E+10	-1.00E+10	-1.00E+10	-1.00E+10
							45	32.5258	321.02	1.351	11.43	5.47	0.12	4.21	2233.5	2166.6	-1.00E+10	-1.00E+10	-1.00E+10	0.27	-1.00E+10	-1.00E+10	-1.00E+10	-1.00E+10	-1.00E+10	-1.00E+10
							49.4	32.594	290.44	1.518	17.5	5.98	0.16	4.45	2239.3	2190.8	-1.00E+10	-1.00E+10	-1.00E+10	0.22	0.1	0.09	-1.00E+10	-1.00E+10	0.02	-1.00E+10
MR1306	41_59	B	2013-09-25T08:48	191.751	72.7548	56	0	31.6235	342.14	0.364	0.65	0.06	0.01	0	2179.4	1990.5	-1.00E+10	-1.00E+10	-1.00E+10	0.99	-1.00E+10	-1.00E+10	-1.00E+10	-1.00E+10	-1.00E+10	-1.00E+10
							5.4	31.5979	342.56	0.362	0.65	0.02	0	-0.01	2173.6	1990.6	-1.00E+10	-1.00E+10	-1.00E+10	1.01	-1.00E+10	-1.00E+10	-1.00E+10	-1.00E+10	-1.00E+10	-1.00E+10
							10.4	31.6021	342.76	0.364	0.63	0.01	0.01	-0.01	2174.5	1989.5	-1.00E+10	-1.00E+10	-1.00E+10	0.98	-1.00E+10	-1.00E+10	-1.00E+10	-1.00E+10	-1.00E+10	-1.00E+10
							19.9	31.6272	344.18	0.366	0.65	0.02	0	0.01	2175.7	1990.2	-1.00E+10	-1.00E+10	-1.00E+10	0.99	-1.00E+10	-1.00E+10	-1.00E+10	-1.00E+10	-1.00E+10	-1.00E+10
							22.7	-1.00E+10	-1.00E+10	-1.00E+10	-1.00E+10	-1.00E+10	-1.00E+10	-1.00E+10	-1.00E+10	-1.00E+10	-1.00E+10	-1.00E+10	-1.00E+10	-1.00E+10	-1.00E+10	-1.00E+10	-1.00E+10	-1.00E+10	-1.00E+10	-1.00E+10
							22.7	-1.00E+10	-1.00E+10	-1.00E+10	-1.00E+10	-1.00E+10	-1.00E+10	-1.00E+10	-1.00E+10	-1.00E+10	-1.00E+10	-1.00E+10	-1.00E+10	-1.00E+10	-1.00E+10	-1.00E+10	-1.00E+10	-1.00E+10	-1.00E+10	-1.00E+10
							22.7	31.6558	346.36	0.386	0.97	0.11	0.01	0.02	2179.6	1995.7	-1.00E+10	-1.00E+10	-1.00E+10	1.02	-1.00E+10	-1.00E+10	-1.00E+10	-1.00E+10	-1.00E+10	-1.00E+10
							30	32.2163	376.54	1.051	6.42	3.61	0.04	0.54	2226	2114.9	-1.00E+10	-1.00E+10	-1.00E+10	0.88	-1.00E+10	-1.00E+10	-1.00E+10	-1.00E+10	-1.00E+10	-1.00E+10
							40	32.4787	357.44	1.128	2.72	4.53	0.08	2.53	2227	2123.5	-1.00E+10	-1.00E+10	-1.00E+10	0.19	-1.00E+10	-1.00E+10	-1.00E+10	-1.00E+10	-1.00E+10	-1.00E+10
							45.1	32.5374	316.35	1.437	10.59	5.99	0.13	4.57	2232.7	2170.5	-1.00E+10	-1.00E+10	-1.00E+10	0.26	-1.00E+10	-1.00E+10	-1.00E+10	-1.00E+10	-1.00E+10	-1.00E+10
							50.5	32.6076	309.03	1.637	10.22	7.43	0.14	4.92	2236.7	2179.8	-1.00E+10	-1.00E+10	-1.00E+10	0.19	-1.00E+10	-1.00E+10	-1.00E+10	-1.00E+10	-1.00E+10	-1.00E+10
MR1306	46_1	B	2013-09-25T13:22	192.224	72.8072	57	0	31.5867	343.56	0.385	0.89	0.07	0	0.01	2174.2	1990.6	-1.00E+10	-1.00E+10	-1.00E+10	0.78	-1.00E+10	-1.00E+10	-1.00E+10	-1.00E+10	-1.00E+10	-1.00E+10
							5.2	31.5694	343.88	0.364	0.86	0.03	0.01	0.01	2172.5	1989.4	-1.00E+10	-1.00E+10	-1.00E+10	0.82	-1.00E+10	-1.00E+10	-1.00E+10	-1.00E+10	-1.00E+10	-1.00E+10
							10.3	31.5727	343.96	0.365	0.87	0.03	0	-0.01	2173.7	1989.7	-1.00E+10	-1.00E+10	-1.00E+10	0.86	-1.00E+10	-1.00E+10	-1.00E+10	-1.00E+10	-1.00E+10	-1.00E+10
							15.8	31.5841	345.04	0.367	0.93	0.03	0	-0.01	2173.1	1989.2	-1.00E+10	-1.00E+10	-1.00E+10	0.84	-1.00E+10	-1.00E+10	-1.00E+10	-1.00E+10	-1.00E+10	-1.00E+10
							19.8	31.6374	349.62	0.381	1.15	0.07	0	-0.01	2177.9	1996.3	-1.00E+10	-1.00E+10	-1.00E+10	0.79	-1.00E+10	-1.00E+10	-1.00E+10	-1.00E+10	-1.00E+10	-1.00E+10
							29.5	32.3462	391.47	0.837	3.01	2.19	0.04	0.86	2222	2089.2	-1.00E+10	-1.00E+10	-1.00E+10	0.7	-1.00E+10	-1.00E+10	-1.00E+10	-1.00E+10	-1.00E+10	-1.00E+10
							39.7	32.5412	309.41	1.583	5.4	6.97	0.11	4.13	2234.3	2174.5	-1.00E+10	-1.00E+10	-1.00E+10	0.11	-1.00E+10	-1.00E+10	-1.00E+10	-1.00E+10	-1.00E+10	-1.00E+10
							44.2	32.6246	281.82	1.896	10.02	9.15	0.17	5.5	2241.8	2203.1	-1.00E+10	-1.00E+10	-1.00E+10	0.09	-1.00E+10	-1.00E+10	-1.00E+10	-1.00E+10	-1.00E+10	-1.00E+10
							51.7	32.7281	248.47	2.294	26.38	10.27	0.24	6.77	2245.6	2237.1	-1.00E+10	-1.00E+10	-1.00E+10	0.13	-1.00E+10	-1.00E+10	-1.00E+10	-1.00E+10	-1.00E+10	-1.00E+10
MR1306	41_60	B	2013-09-25T15:03	191.751	72.7508	56	0	31.6116	343	0.361	0.64	0.06	0.01	0.02	2173.5	1987.1	-1.00E+10	-1.00E+10	-1.00E+10	0.9	-1.00E+10	-1.00E+10	-1.00E+10	-1.00E+10	-1.00E+10	-1.00E+10
							4.8	31.5907	344.06	0.357	0.69	0.04	0.01	-0.01	2174.8	1986.3	-1.00E+10	-1.00E+10	-1.00E+10	0.85	-1.00E+10	-1.00E+10	-1.00E+10	-1.00E+10	-1.00E+10	-1.00E+10
							9.5	31.5924	343.78	0.358	0.67	0.04	0.01	-0.01	2173.2	1987.4	-1.00E+10	-1.00E+10	-1.00E+10	0.84	-1.00E+10	-1.00E+10	-1.00E+10	-1.00E+10	-1.00E+10	-1.00E+10
							11.6	31.5935	343.83	0.358	0.67	0.04	0.02	0.03	2174	1986.4	-1.00E+10	-1.00E+10	-1.00E+10	0.85	-1.00E+10	-1.00E+10	-1.00E+10	-1.00E+10	-1.00E+10	-1.00E+10
							20.1	31.694	355.51	0.458	1.87	0.25	0.02	0.09	2182.2	2000.9	-1.00E+10	-1.00E+10	-1.00E+10	0.93	-1.00E+10	-1.00E+10	-1.00E+10	-1.00E+10	-1.00E+10	-1.00E+10
							29.6	32.3081	425.54	0.639	2.36	0.95	0.03	0.48	2218.2	2059.7	-1.00E+10	-1.00E+10	-1.00E+10	1.24	-1.00E+10	-1.00E+10	-1.00E+10	-1.00E+10	-1.00E+10	-1.00E+10
							39.9	32.5248	308.89	1.58	2.96	7.06	0.12	3.93	2233.8	2171.5	-1.00E+10	-1.00E+10	-1.00E+10	0.19	-1.00E+10	-1.00E+10	-1.00E+10	-1.00E+10	-1.00E+10	-1.00E+10
							44.4	32.5854	286.76	1.842	5.17	9.1	0.16	5.09	2235.7	2195.4	-1.00E+10	-1.00E+10	-1.00E+10	0.1	-1.00E+10	-1.00E+10	-1.00E+10	-1.00E+10	-1.00E+10	-1.00E+10
							51.7	32.7219	252.48	2.243	25.94	10.24	0.25	6.32	2245.5	2235.6	-1.00E+10	-1.00E+10	-1.00E+10	0.16	-1.00E+10	-1.00E+10	-1.00E+10	-1.00E+10	-1.00E+10	-1.00E+10
MR1306	45_15	B	2013-09-25T18:33	191.245	72.7498	59	0	31.5688	339.91	0.374	0.49	0.07	0.01	0.03	2172.4	1988.6	-1.00E+10	-1.00E+10	-1.00E+10	0.91	-1.00E+10	-1.00E+10	-1.00E+10	-1.00E+10	-1.00E+10	-1.00E+10
							5.3	31.5656	340.36	0.358	0.49	0.04	0.01	0.01	2171.4	1989.5	-1.00E+10	-1.00E+10	-1.00E+10	0.94	-1.00E+10	-1.00E+10	-1.00E+10	-1.00E+10	-1.00E+10	-1.00E+10
							9.9	31.5671	340.35	0.361	0.49	0.04	0.01	0.02	2173	1989.7	-1.00E+10	-1.00E+10	-1.00E+10	0.87	-1.00E+10	-1.00E+10	-1.00E+10	-1.00E+10	-1.00E+10	-1.00E+10
							13.2	31.5651	340.29	0.36	0.47	0.04	0.01	0.03	2172.9	1989.5	-1.00E+10	-1.00E+10	-1.00E+10	0.89	-1.00E+10	-1.00E+10	-1.00E+10	-1.00E+10	-1.00E+10	-1.00E+10
							19.9	31.5805	340.62	0.367	0.55	0.04	0.01	0.02	2173.5	1991.1	-1.00E+10	-1.00E+10	-1.00E+10	0.96	-1.00E+10	-1.00E+10	-1.00E+10	-1.00E+10	-1.00E+10	-1.00E+10
							29.8	32.0398	393.42	0.82	8.14	0.86	0.02	0.34	2221.2	2089.6	-1.00E+10	-1.00E+10	-1.00E+10	0.94	-1.00E+10	-1.00E+10	-1.00E+10	-1.00E+10	-1.00E+10	-1.00E+10
							39.9	32.4003	356.76	1.152	1.53	4.04	0.08	1.91	2227.2	2127.4	-1.00E+10	-1.00E+10	-1.00E+10	0.31	-1.00E+10	-1.00E+10	-1.00E+10	-1.00E+10	-1.00E+10	-1.00E+10
							44.8	32.4922	337.51	1.271	5.71	5.4	0.11	3.43	2227.4	2148.1	-1.00E+10	-1.00E+10	-1.00E+10	0.23	-1.00E+10	-1.00E+10	-1.00E+10	-1.00E+10	-1.00E+10	-1.00E+10
							53.3	32.5962	292.1	1.679	14.15	6.91	0.17	4.8	2235.9	2190.9	-1.00E+10	-1.00E+10	-1.00E+10	0.21	-1.00E+10	-1.00E+10	-1.00E+10	-1.00E+10	-1.00E+10	-1.00E+10
MR1306	41_61	B	2013-09-25T20:41	191.752	72.7518	56	0	31.5684	342.49	0.362	0.73	0.1	0.01	0.02	2174.2	1986.6	-1.00E+10	-1.00E+10	-1.00E+10	0.88	0.59	0.1	-1.00E+10	-1.00E+10	0.18	-1.00E+10
							4.8	31.5677	343.11	0.355	0.71	0.05	0.01	0.03	2173.8	1985.9	-1.00E+10	-1.00E+10	-1.00E+10	0.81	-1.00E+10	-1.00E+10	-1.00E+10	-1.00E+10	-1.00E+10	-1.00E+10
							9.9	31.6146	343.78	0.365	0.77	0.05	0.01	0.02	2175.8	1988.6	-1.00E+10	-1.00E+10	-1.00E+10	0.83	-1.00E+10	-1.00E+10	-1.00E+10	-1.00E+10	-1.00E+10	-1.00E+10
							19.4	31.6906	346.59	0.384	0.91	0.05	0.01	0.03	2184.9	1996	-1.00E+10	-1.00E+10	-1.00E+10	0.76	-1.00E+10	-1.00E+10	-1.00E+10	-1.00E+10	-1.00E+10	-1.00E+10
							24.6	31.8076	363.69	0.459	1.87	0.25	0.01	0.14	2187.7	2012.4	-1.00E+10	-1.00E+10	-1.00E+10	0.84	0.59	0.15	-1.00E+10	-1.00E+10	0.13	-1.00E+10
							24.6	-1.00E+10	-1.00E+10	-1.00E+10	-1.00E+10	-1.00E+10	-1.00E+10	-1.00E+10	-1.00E+10	-1.00E+10	-1.00E+10	-1.00E+10	-1.00E+10	-1.00E+10	-1.00E+10	-1.00E+10	-1.00E+10	-1.00E+10	-1.00E+10	-1.00E+10
							29.6	32.3633	392.67	0.907	3.01	2.65	0.05	1.39	2223.1	2095.3	-1.00E+10	-1.00E+10	-1.00E+10	0.43	-1.00E+10	-1.00E+10	-1.00E+10	-1.00E+10	-1.00E+10	-1.00E+10
							39.4	32.5231	315.19	1.562	3.87	6.93	0.12	4.07	2232.5	2172	-1.00E+10	-1.00E+10	-1.00E+10	0.18	-1.00E+10	-1.00E+10	-1.00E+10	-1.00E+10	-1.00E+10	-1.00E+10
							44.3	32.606	292.08	1.808	7	8.71	0.16	4.98	2236.4	2196.3	-1.00E+10	-1.00E+10	-1.00E+10	0.1	-1.00E+10	-1.00E+10	-1.00E+10	-1.00E+10	-1.00E+10	-1.00E+10
							51.4	32.6817	266.29	1.948	17.14	8.63	0.2	5.55	2241	2216.4	-1.00E+10	-1.00E+10	-1.00E+10	0.13	-1.00E+10	-1.00E+10	-1.00E+10	-1.00E+10	-1.00E+10	-1.00E+10
MR1306	47_1	B	2013-09-26T01:14	191.071	72.986	69	0	31.2798	353.8	0.385	2.46	0.07	0.01	0.01	2158.4	1968.8	-1.00E+10	-1.00E+10	-1.00E+10	0.49	-1.00E+10	-1.00E+10	-1.00E+10	-1.00E+10	-1.00E+10	-1.00E+10
							4.8	-1.00E+10	-1.00E+10	-1.00E+10	-1.00E+10	-1.00E+10	-1.00E+10	-1.00E+10	-1.00E+10	-1.00E+10	-1.00E+10	-1.00E+10	-1.00E+10	-1.00E+10	-1.00E+10	-1.00E+10	-1.00E+10	-1.00E+10	-1.00E+10	-1.00E+10
							4.8	31.3292	353.77	0.373	2.24	0.05	0.01	0.01	2158.8	1970.3	-1.00E+10	-1.00E+10	-1.00E+10	0.51	-1.00E+10	-1.00E+10	-1.00E+10	-1.00E+10	-1.00E+10	-1.00E+10
							10.2	31.5971	347.32	0.364	0.86	0.04	0.01	0	2173.4	1986.1	-1.00E+10	-1.00E+10	-1.00E+10	0.77	-1.00E+10	-1.00E+10	-1.00E+10	-1.00E+10	-1.00E+10	-1.00E+10
							20.4	31.6067	346.93	0.365	0.79	0.04	0.01	0	2174	1987.6	-1.00E+10	-1.00E+10	-1.00E+10	0.73	-1.00E+10	-1.00E+10	-1.00E+10	-1.00E+10	-1.00E+10	-1.00E+10
							30.1	31.6842	358.28	0.41	1.89	0.05	0.01	-0.01	2182.9	1998.6	-1.00E+10	-1.00E+10	-1.00E+10	0.9	-1.00E+10	-1.00E+10	-1.00E+10	-1.00E+10	-1.00E+10	-1.00E+10
							35	31.9761	412.16	0.578	6.02	0.47	0.01	0.26	2207.5	2034	-1.00E+10	-1.00E+10	-1.00E+10	0.61	-1.00E+10	-1.00E+10	-1.00E+10	-1.00E+10	-1.00E+10	-1.00E+10
							39.7	-1.00E+10	-1.00E+10	-1.00E+10	-1.00E+10	-1.00E+10	-1.00E+10	-1.00E+10	-1.00E+10	-1.00E+10	-1.00E+10	-1.00E+10	-1.00E+10	-1.00E+10	-1.00E+10	-1.00E+10	-1.00E+10	-1.00E+10	-1.00E+10	-1.00E+10
							39.8	32.3397	396.61	0.928	4.39	2.64	0.04	1	2226.3	2095.8	-1.00E+10	-1.00E+10	-1.00E+10	0.39	-1.00E+10	-1.00E+10	-1.00E+10	-1.00E+10	-1.00E+10	-1.00E+10
							49.7	32.5226	280.36	1.819	11.63	9.07	0.13	4.53	2234.3	2203.1	-1.00E+10	-1.00E+10	-1.00E+10	0.26	-1.00E+10	-1.00E+10	-1.00E+10	-1.00E+10	-1.00E+10	-1.00E+10
							63.2	32.7068	247.99	2.262	29.62	10.49	0.24	6.49	2245.9	2241.1	-1.00E+10	-1.00E+10	-1.00E+10	0.12	-1.00E+10	-1.00E+10	-1.00E+10	-1.00E+10	-1.00E+10	-1.00E+10
MR1306	48_1	B	2013-09-26T06:43	191.249	74.0025	180	0	27.0669	380.74	0.581	1.96	0.06	0.01	0	1936.1	1850.1	-1.00E+10	-1.00E+10	-1.00E+10	0.25	-1.00E+10	-1.00E+10	-1.00E+10	-1.00E+10	-1.00E+10	-1.00E+10
							5.2	-1.00E+10	-1.00E+10	-1.00E+10	-1.00E+10	-1.00E+10	-1.00E+10	-1.00E+10	-1.00E+10	-1.00E+10	-1.00E+10	-1.00E+10	-1.00E+10	-1.00E+10	-1.00E+10	-1.00E+10	-1.00E+10	-1.00E+10	-1.00E+10	-1.00E+10
							5.2	27.066	380.87	0.575	1.94	0.04	0.01	-0.02	1938.3	1851	-1.00E+10	-1.00E+10	-1.00E+10	0.24	-1.00E+10	-1.00E+10	-1.00E+10	-1.00E+10	-1.00E+10	-1.00E+10
							10.3	27.1079	381.25	0.576	1.93	0.03	0.01	0	1940.2	1852.5	-1.00E+10	-1.00E+10	-1.00E+10	0.25	-1.00E+10	-1.00E+10	-1.00E+10	-1.00E+10	-1.00E+10	-1.00E+10
							20.2	29.9608	383.24	0.556	1.4	0.03	0.01	-0.02	2115	1959.3	-1.00E+10	-1.00E+10	-1.00E+10	0.56	-1.00E+10	-1.00E+10	-1.00E+10	-1.00E+10	-1.00E+10	-1.00E+10
							22.8	30.283	383	0.601	2.42	0.04	0.01	-0.01	2132.5	1973.4	-1.00E+10	-1.00E+10	-1.00E+10	0.73	-1.00E+10	-1.00E+10	-1.00E+10	-1.00E+10	-1.00E+10	-1.00E+10
							22.8	-1.00E+10	-1.00E+10	-1.00E+10	-1.00E+10	-1.00E+10	-1.00E+10	-1.00E+10	-1.00E+10	-1.00E+10	-1.00E+10	-1.00E+10	-1.00E+10	-1.00E+10	-1.00E+10	-1.00E+10	-1.00E+10	-1.00E+10	-1.00E+10	-1.00E+10
							30	31.0821	380.33	0.829	5.04	0.24	0.06	0.27	2176.6	2038.6	-1.00E+10	-1.00E+10	-1.00E+10	0.19	-1.00E+10	-1.00E+10	-1.00E+10	-1.00E+10	-1.00E+10	-1.00E+10
							39.7	31.7456	362.58	1.062	9.44	3.77	0.1	0.53	2208.1	2077.2	-1.00E+10	-1.00E+10	-1.00E+10	0.13	-1.00E+10	-1.00E+10	-1.00E+10	-1.00E+10	-1.00E+10	-1.00E+10
							49.9	32.1333	333.34	1.366	15.79	7.85	0.05	0.34	2218.8	2127	-1.00E+10	-1.00E+10	-1.00E+10	0.05	-1.00E+10	-1.00E+10	-1.00E+10	-1.00E+10	-1.00E+10	-1.00E+10
							74.5	32.4979	315.14	1.593	24	10.98	0.08	0.4	2240.7	2171.4	-1.00E+10	-1.00E+10	-1.00E+10	0.01	-1.00E+10	-1.00E+10	-1.00E+10	-1.00E+10	-1.00E+10	-1.00E+10
							99.2	32.8047	289.58	1.809	32.26	13.63	0.08	0.58	2258.5	2214.3	-1.00E+10	-1.00E+10	-1.00E+10	0.01	-1.00E+10	-1.00E+10	-1.00E+10	-1.00E+10	-1.00E+10	-1.00E+10
							124.1	33.1319	281.63	1.892	38.77	15.18	0.02	-0.01	2278.3	2240.6	-1.00E+10	-1.00E+10	-1.00E+10	0.01	-1.00E+10	-1.00E+10	-1.00E+10	-1.00E+10	-1.00E+10	-1.00E+10
							148.8	33.8017	279.01	1.53	26.68	13.9	0.02	-0.01	2292.9	2224.4	-1.00E+10	-1.00E+10	-1.00E+10	0.01	-1.00E+10	-1.00E+10	-1.00E+10	-1.00E+10	-1.00E+10	-1.00E+10
							172.1	34.1524	272.24	1.326	20.32	13.45	0.04	-0.02	2288.9	2202.2	-1.00E+10	-1.00E+10	-1.00E+10	0.01	-1.00E+10	-1.00E+10	-1.00E+10	-1.00E+10	-1.00E+10	-1.00E+10
MR1306	49_1	B	2013-09-26T11:27	191.238	73.5008	116	0	27.7705	374.64	0.439	2.61	0.05	0.01	0.01	1934.1	1816.1	-1.00E+10	-1.00E+10	-1.00E+10	0.26	-1.00E+10	-1.00E+10	-1.00E+10	-1.00E+10	-1.00E+10	-1.00E+10
							4.7	28.5804	385.92	0.522	2.4	0.03	0.01	0.01	2014.1	1894.6	-1.00E+10	-1.00E+10	-1.00E+10	0.25	-1.00E+10	-1.00E+10	-1.00E+10	-1.00E+10	-1.00E+10	-1.00E+10
							10	29.0733	400.11	0.604	2.19	0.03	0.01	0	2067.6	1946.7	-1.00E+10	-1.00E+10	-1.00E+10	0.31	-1.00E+10	-1.00E+10	-1.00E+10	-1.00E+10	-1.00E+10	-1.00E+10
							19.9	29.8099	411.64	0.695	2.2	0.04	0.01	0	2127.8	1998.7	-1.00E+10	-1.00E+10	-1.00E+10	0.37	-1.00E+10	-1.00E+10	-1.00E+10	-1.00E+10	-1.00E+10	-1.00E+10
							29.7	30.2085	407.5	0.726	2.75	0.04	0.01	0.02	2154.6	2022.7	-1.00E+10	-1.00E+10	-1.00E+10	0.39	-1.00E+10	-1.00E+10	-1.00E+10	-1.00E+10	-1.00E+10	-1.00E+10
							39.4	30.9545	391.61	0.785	4.75	0.26	0.03	0.12	2185.2	2050.5	-1.00E+10	-1.00E+10	-1.00E+10	0.45	-1.00E+10	-1.00E+10	-1.00E+10	-1.00E+10	-1.00E+10	-1.00E+10
							41.4	31.0569	387.8	0.778	4.69	0.41	0.02	0.14	2183.3	2047.3	-1.00E+10	-1.00E+10	-1.00E+10	0.48	-1.00E+10	-1.00E+10	-1.00E+10	-1.00E+10	-1.00E+10	-1.00E+10
							49.6	31.7205	364.65	1.107	10.73	3.41	0.05	0.41	2210.3	2104	-1.00E+10	-1.00E+10	-1.00E+10	0.28	-1.00E+10	-1.00E+10	-1.00E+10	-1.00E+10	-1.00E+10	-1.00E+10
							74.2	32.6075	271.43	1.937	31.61	11.95	0.14	3.28	2242.2	2221	-1.00E+10	-1.00E+10	-1.00E+10	0.21	-1.00E+10	-1.00E+10	-1.00E+10	-1.00E+10	-1.00E+10	-1.00E+10
							98.9	32.9694	236.4	2.219	49.57	13.15	0.17	3.33	2260.1	2262.4	-1.00E+10	-1.00E+10	-1.00E+10	0.07	-1.00E+10	-1.00E+10	-1.00E+10	-1.00E+10	-1.00E+10	-1.00E+10
							108.6	33.5603	229.04	2.224	49.15	14.58	0.14	1.63	2274.8	2258.9	-1.00E+10	-1.00E+10	-1.00E+10	0.09	-1.00E+10	-1.00E+10	-1.00E+10	-1.00E+10	-1.00E+10	-1.00E+10
MR1306	50_1	B	2013-09-26T13:38	192.247	73.4982	114	0	27.1977	380.14	0.474	2.34	0.06	0.01	0.02	1901.8	1790.4	-1.00E+10	-1.00E+10	-1.00E+10	0.29	-1.00E+10	-1.00E+10	-1.00E+10	-1.00E+10	-1.00E+10	-1.00E+10
							4.9	27.2015	379.89	0.456	2.33	0.04	0.02	0.02	1904	1792.2	-1.00E+10	-1.00E+10	-1.00E+10	0.29	-1.00E+10	-1.00E+10	-1.00E+10	-1.00E+10	-1.00E+10	-1.00E+10
							10	27.5277	384.62	0.484	2.29	0.04	0.01	0.02	1928.1	1812.7	-1.00E+10	-1.00E+10	-1.00E+10	0.29	-1.00E+10	-1.00E+10	-1.00E+10	-1.00E+10	-1.00E+10	-1.00E+10
							20.1	30.2524	422.53	0.709	2.55	0.04	0.01	0.02	2143.5	1999.3	-1.00E+10	-1.00E+10	-1.00E+10	0.42	-1.00E+10	-1.00E+10	-1.00E+10	-1.00E+10	-1.00E+10	-1.00E+10
							29.6	30.9134	411.98	0.807	3.5	0.15	0.02	0.11	2182.8	2046.4	-1.00E+10	-1.00E+10	-1.00E+10	0.51	-1.00E+10	-1.00E+10	-1.00E+10	-1.00E+10	-1.00E+10	-1.00E+10
							32.5	31.1834	385.72	0.863	4.88	0.38	0.02	0.19	2195.3	2070.7	-1.00E+10	-1.00E+10	-1.00E+10	0.44	-1.00E+10	-1.00E+10	-1.00E+10	-1.00E+10	-1.00E+10	-1.00E+10
							39.6	31.5514	367.28	1.147	12.71	3.5	0.09	0.68	2204.3	2100.6	-1.00E+10	-1.00E+10	-1.00E+10	0.24	-1.00E+10	-1.00E+10	-1.00E+10	-1.00E+10	-1.00E+10	-1.00E+10
							49.6	31.9701	333.56	1.374	19.67	6.94	0.1	0.59	2221.3	2142.7	-1.00E+10	-1.00E+10	-1.00E+10	0.12	-1.00E+10	-1.00E+10	-1.00E+10	-1.00E+10	-1.00E+10	-1.00E+10
							74	32.7933	262.89	1.974	44.96	14.22	0.07	0.27	2259.8	2240.9	-1.00E+10	-1.00E+10	-1.00E+10	0.04	-1.00E+10	-1.00E+10	-1.00E+10	-1.00E+10	-1.00E+10	-1.00E+10
							99.1	33.898	262.27	1.688	31.25	14.39	0.07	0	2290.8	2230.4	-1.00E+10	-1.00E+10	-1.00E+10	0.04	-1.00E+10	-1.00E+10	-1.00E+10	-1.00E+10	-1.00E+10	-1.00E+10
							106.9	34.2442	255.32	1.651	28.82	14.3	0.1	-0.01	2290.3	2219.3	-1.00E+10	-1.00E+10	-1.00E+10	0.07	-1.00E+10	-1.00E+10	-1.00E+10	-1.00E+10	-1.00E+10	-1.00E+10
MR1306	51_1	B	2013-09-26T16:37	192.25	72.9985	64	0	29.9329	356.64	0.348	1.23	0.05	0.01	0.03	2067.8	1907.9	-1.00E+10	-1.00E+10	-1.00E+10	0.5	-1.00E+10	-1.00E+10	-1.00E+10	-1.00E+10	-1.00E+10	-1.00E+10
							4.7	30.4042	354.78	0.352	1.07	0.04	0.01	0.03	2096.4	1932.4	-1.00E+10	-1.00E+10	-1.00E+10	0.62	-1.00E+10	-1.00E+10	-1.00E+10	-1.00E+10	-1.00E+10	-1.00E+10
							9.9	30.8913	355.15	0.353	1.03	0.04	0.01	0.02	2131.3	1957.9	-1.00E+10	-1.00E+10	-1.00E+10	0.75	-1.00E+10	-1.00E+10	-1.00E+10	-1.00E+10	-1.00E+10	-1.00E+10
							19.6	31.3267	350.34	0.354	1.01	0.04	0.01	0.02	2156	1978.8	-1.00E+10	-1.00E+10	-1.00E+10	0.75	-1.00E+10	-1.00E+10	-1.00E+10	-1.00E+10	-1.00E+10	-1.00E+10
							24.5	31.6467	382.6	0.442	3.04	0.1	0.02	0.14	2177.3	2001.7	-1.00E+10	-1.00E+10	-1.00E+10	0.74	-1.00E+10	-1.00E+10	-1.00E+10	-1.00E+10	-1.00E+10	-1.00E+10
							29.6	32.2439	406.56	0.753	3.77	1.09	0.04	0.76	2218.1	2072.1	-1.00E+10	-1.00E+10	-1.00E+10	0.5	-1.00E+10	-1.00E+10	-1.00E+10	-1.00E+10	-1.00E+10	-1.00E+10
							39.6	32.5088	296.49	1.714	1.74	7.93	0.14	4.02	2232.8	2189.1	-1.00E+10	-1.00E+10	-1.00E+10	0.12	-1.00E+10	-1.00E+10	-1.00E+10	-1.00E+10	-1.00E+10	-1.00E+10
							49.3	32.7682	247.8	2.293	30.37	10.89	0.25	6.74	2246.1	2244.1	-1.00E+10	-1.00E+10	-1.00E+10	0.07	-1.00E+10	-1.00E+10	-1.00E+10	-1.00E+10	-1.00E+10	-1.00E+10
							59.9	32.8055	240.57	2.442	34.83	11.05	0.27	7	2250.5	2252.7	-1.00E+10	-1.00E+10	-1.00E+10	0.1	-1.00E+10	-1.00E+10	-1.00E+10	-1.00E+10	-1.00E+10	-1.00E+10
MR1306	52_1	B	2013-09-26T22:03	195.381	73.0625	72	0	27.5174	375.19	0.437	1.88	0.06	0.01	0.04	1929.1	1817.4	-1.00E+10	-1.00E+10	-1.00E+10	0.3	0.02	0.08	-1.00E+10	-1.00E+10	0.17	-1.00E+10
							5.1	27.5196	375.01	0.433	1.86	0.04	0.01	0.03	1931.3	1818.2	-1.00E+10	-1.00E+10	-1.00E+10	0.28	-1.00E+10	-1.00E+10	-1.00E+10	-1.00E+10	-1.00E+10	-1.00E+10
							5.2	-1.00E+10	-1.00E+10	-1.00E+10	-1.00E+10	-1.00E+10	-1.00E+10	-1.00E+10	-1.00E+10	-1.00E+10	-1.00E+10	-1.00E+10	-1.00E+10	-1.00E+10	-1.00E+10	-1.00E+10	-1.00E+10	-1.00E+10	-1.00E+10	-1.00E+10
							6	-1.00E+10	-1.00E+10	0.429	1.89	0.04	0.01	0.03	-1.00E+10	1818.9	-1.00E+10	-1.00E+10	-1.00E+10	0.3	-1.00E+10	-1.00E+10	-1.00E+10	-1.00E+10	-1.00E+10	-1.00E+10
							10.3	27.5217	374.95	0.431	1.89	0.04	0.01	0.03	1929.9	1817.5	-1.00E+10	-1.00E+10	-1.00E+10	0.29	-1.00E+10	-1.00E+10	-1.00E+10	-1.00E+10	-1.00E+10	-1.00E+10
							15	-1.00E+10	-1.00E+10	0.498	2.07	0.04	0.01	0.03	-1.00E+10	1866.8	-1.00E+10	-1.00E+10	-1.00E+10	0.34	-1.00E+10	-1.00E+10	-1.00E+10	-1.00E+10	-1.00E+10	-1.00E+10
							15.1	-1.00E+10	-1.00E+10	-1.00E+10	-1.00E+10	-1.00E+10	-1.00E+10	-1.00E+10	-1.00E+10	-1.00E+10	-1.00E+10	-1.00E+10	-1.00E+10	-1.00E+10	-1.00E+10	-1.00E+10	-1.00E+10	-1.00E+10	-1.00E+10	-1.00E+10
							20.1	29.8918	413.97	0.666	2.34	0.04	0.01	0.05	2121.4	1983.1	-1.00E+10	-1.00E+10	-1.00E+10	0.39	0.12	0.1	-1.00E+10	-1.00E+10	0.15	-1.00E+10
							23	-1.00E+10	-1.00E+10	0.753	2.98	0.06	0.01	0.07	-1.00E+10	2027.4	-1.00E+10	-1.00E+10	-1.00E+10	0.45	-1.00E+10	-1.00E+10	-1.00E+10	-1.00E+10	-1.00E+10	-1.00E+10
							25	30.959	407.44	0.835	4.69	0.54	0.03	0.19	2184.6	2048	-1.00E+10	-1.00E+10	-1.00E+10	0.44	0.15	0.13	-1.00E+10	-1.00E+10	0.15	-1.00E+10
							25	-1.00E+10	-1.00E+10	-1.00E+10	-1.00E+10	-1.00E+10	-1.00E+10	-1.00E+10	-1.00E+10	-1.00E+10	-1.00E+10	-1.00E+10	-1.00E+10	-1.00E+10	-1.00E+10	-1.00E+10	-1.00E+10	-1.00E+10	-1.00E+10	-1.00E+10
							28.8	-1.00E+10	-1.00E+10	-1.00E+10	-1.00E+10	-1.00E+10	-1.00E+10	-1.00E+10	-1.00E+10	-1.00E+10	-1.00E+10	-1.00E+10	-1.00E+10	-1.00E+10	-1.00E+10	-1.00E+10	-1.00E+10	-1.00E+10	-1.00E+10	-1.00E+10
							28.8	-1.00E+10	-1.00E+10	1.076	9.64	2.49	0.06	0.59	-1.00E+10	2098.5	-1.00E+10	-1.00E+10	-1.00E+10	0.33	-1.00E+10	-1.00E+10	-1.00E+10	-1.00E+10	-1.00E+10	-1.00E+10
							30	31.5707	368.24	1.111	10.8	2.96	0.07	0.6	2205.7	2103.6	-1.00E+10	-1.00E+10	-1.00E+10	0.34	-1.00E+10	-1.00E+10	-1.00E+10	-1.00E+10	-1.00E+10	-1.00E+10
							39.7	32.0964	342.42	1.326	19.56	6.12	0.09	0.68	2228.5	2144.7	-1.00E+10	-1.00E+10	-1.00E+10	0.19	-1.00E+10	-1.00E+10	-1.00E+10	-1.00E+10	-1.00E+10	-1.00E+10
							42.8	-1.00E+10	-1.00E+10	1.41	23.01	6.97	0.08	1.15	-1.00E+10	2162.8	-1.00E+10	-1.00E+10	-1.00E+10	0.25	-1.00E+10	-1.00E+10	-1.00E+10	-1.00E+10	-1.00E+10	-1.00E+10
							49.7	-1.00E+10	-1.00E+10	1.716	33.01	9.98	0.11	2.15	-1.00E+10	2201.7	-1.00E+10	-1.00E+10	-1.00E+10	0.2	-1.00E+10	-1.00E+10	-1.00E+10	-1.00E+10	-1.00E+10	-1.00E+10
							49.7	32.6594	326.16	1.598	28.54	9.06	0.11	1.95	2249.6	2188.5	-1.00E+10	-1.00E+10	-1.00E+10	0.23	-1.00E+10	-1.00E+10	-1.00E+10	-1.00E+10	-1.00E+10	-1.00E+10
							67.3	33.5657	261.64	1.855	38.72	13.28	0.13	1.47	2269.4	2234.3	-1.00E+10	-1.00E+10	-1.00E+10	0.14	0.08	0.04	-1.00E+10	-1.00E+10	0	-1.00E+10
MR1306	53_1	B	2013-09-27T02:05	196.701	73.3827	84	0	27.2944	373.54	0.492	1.07	0.08	0.02	0.05	1942.4	1840.7	-1.00E+10	-1.00E+10	-1.00E+10	0.35	-1.00E+10	-1.00E+10	-1.00E+10	-1.00E+10	-1.00E+10	-1.00E+10
							4.9	27.2317	373.91	0.476	1.08	0.03	0.02	0.04	1937.6	1836.6	-1.00E+10	-1.00E+10	-1.00E+10	0.37	-1.00E+10	-1.00E+10	-1.00E+10	-1.00E+10	-1.00E+10	-1.00E+10
							10.2	27.2729	373.7	0.474	1.07	0.04	0.01	0.03	1940.2	1839.8	-1.00E+10	-1.00E+10	-1.00E+10	0.32	-1.00E+10	-1.00E+10	-1.00E+10	-1.00E+10	-1.00E+10	-1.00E+10
							19.9	28.0281	366.45	0.434	0.51	0.04	0.01	0.04	1992.6	1875.7	-1.00E+10	-1.00E+10	-1.00E+10	0.55	-1.00E+10	-1.00E+10	-1.00E+10	-1.00E+10	-1.00E+10	-1.00E+10
							22	28.6658	394.49	0.484	0.79	0.04	0.02	0.06	2017.9	1905.3	-1.00E+10	-1.00E+10	-1.00E+10	0.68	-1.00E+10	-1.00E+10	-1.00E+10	-1.00E+10	-1.00E+10	-1.00E+10
							29.9	30.7476	424.52	0.746	3.18	0.05	0.02	0.08	2174	2024.1	-1.00E+10	-1.00E+10	-1.00E+10	0.48	-1.00E+10	-1.00E+10	-1.00E+10	-1.00E+10	-1.00E+10	-1.00E+10
							39.9	31.5025	374.89	1.044	8.8	2.24	0.06	0.37	2204.1	2093.7	-1.00E+10	-1.00E+10	-1.00E+10	0.44	-1.00E+10	-1.00E+10	-1.00E+10	-1.00E+10	-1.00E+10	-1.00E+10
							49.7	32.0532	327.1	1.4	22.56	7.41	0.1	0.5	2225.9	2150.5	-1.00E+10	-1.00E+10	-1.00E+10	0.16	-1.00E+10	-1.00E+10	-1.00E+10	-1.00E+10	-1.00E+10	-1.00E+10
							74.6	32.8032	244.45	2.033	48.83	14.35	0.1	0.62	2259.3	2251.8	-1.00E+10	-1.00E+10	-1.00E+10	0.08	-1.00E+10	-1.00E+10	-1.00E+10	-1.00E+10	-1.00E+10	-1.00E+10
MR1306	54_1	B	2013-09-27T04:31	197.348	73.693	192	0	27.5722	372.34	0.455	1.11	0.04	0.01	0.02	1955.2	1849.5	-1.00E+10	-1.00E+10	-1.00E+10	0.26	-1.00E+10	-1.00E+10	-1.00E+10	-1.00E+10	-1.00E+10	-1.00E+10
							5.1	27.5852	372.76	0.454	1.11	0.02	0.01	0.01	1954.2	1850.8	-1.00E+10	-1.00E+10	-1.00E+10	0.25	-1.00E+10	-1.00E+10	-1.00E+10	-1.00E+10	-1.00E+10	-1.00E+10
							9.8	27.7016	372.17	0.452	1.04	0.02	0.01	0	1963.3	1857.4	-1.00E+10	-1.00E+10	-1.00E+10	0.31	-1.00E+10	-1.00E+10	-1.00E+10	-1.00E+10	-1.00E+10	-1.00E+10
							16.7	29.3594	385.72	0.526	0.43	0.01	0.01	0	2082.4	1944.7	-1.00E+10	-1.00E+10	-1.00E+10	0.82	-1.00E+10	-1.00E+10	-1.00E+10	-1.00E+10	-1.00E+10	-1.00E+10
							19.8	30.0534	385.85	0.538	2.07	0.02	0.01	0.06	2116.9	1958.6	-1.00E+10	-1.00E+10	-1.00E+10	0.9	-1.00E+10	-1.00E+10	-1.00E+10	-1.00E+10	-1.00E+10	-1.00E+10
							29.6	31.1457	396.51	0.759	5.2	0.19	0.03	0.46	2180.9	2026.7	-1.00E+10	-1.00E+10	-1.00E+10	0.29	-1.00E+10	-1.00E+10	-1.00E+10	-1.00E+10	-1.00E+10	-1.00E+10
							39.7	31.7348	371.61	1.025	10.77	2.9	0.09	0.91	2206.4	2075.5	-1.00E+10	-1.00E+10	-1.00E+10	0.18	-1.00E+10	-1.00E+10	-1.00E+10	-1.00E+10	-1.00E+10	-1.00E+10
							49.3	32.1053	357.81	1.197	16.39	5.19	0.08	1.27	2222.2	2109.8	-1.00E+10	-1.00E+10	-1.00E+10	0.08	-1.00E+10	-1.00E+10	-1.00E+10	-1.00E+10	-1.00E+10	-1.00E+10
							74.2	32.6318	299.67	1.701	26.65	12.29	0.07	0.59	2247.5	2192.3	-1.00E+10	-1.00E+10	-1.00E+10	0.02	-1.00E+10	-1.00E+10	-1.00E+10	-1.00E+10	-1.00E+10	-1.00E+10
							99	32.892	287.43	1.83	33.61	14.52	0.06	0.34	2263	2218.9	-1.00E+10	-1.00E+10	-1.00E+10	0	-1.00E+10	-1.00E+10	-1.00E+10	-1.00E+10	-1.00E+10	-1.00E+10
							123.6	33.117	278.56	1.896	37.96	15.46	0.05	0.04	2277.4	2238.5	-1.00E+10	-1.00E+10	-1.00E+10	0.01	-1.00E+10	-1.00E+10	-1.00E+10	-1.00E+10	-1.00E+10	-1.00E+10
							148.2	33.6427	277.04	1.62	29.61	14.56	0.02	0	2290.6	2230.5	-1.00E+10	-1.00E+10	-1.00E+10	0	-1.00E+10	-1.00E+10	-1.00E+10	-1.00E+10	-1.00E+10	-1.00E+10
							173.2	34.1041	280.55	1.304	20.87	13.12	0.02	0	2296.1	2212	-1.00E+10	-1.00E+10	-1.00E+10	0	-1.00E+10	-1.00E+10	-1.00E+10	-1.00E+10	-1.00E+10	-1.00E+10
							187.8	34.4191	271.49	1.236	18.05	13.09	0.04	0.01	2293.7	2193.6	-1.00E+10	-1.00E+10	-1.00E+10	0.03	-1.00E+10	-1.00E+10	-1.00E+10	-1.00E+10	-1.00E+10	-1.00E+10
MR1306	55_1	B	2013-09-27T07:39	198.006	74.0007	359	0	26.6462	365.8	0.413	1.06	0.05	0.01	0.01	1927.2	1831.9	-1.00E+10	-1.00E+10	-1.00E+10	0.34	-1.00E+10	-1.00E+10	-1.00E+10	-1.00E+10	-1.00E+10	-1.00E+10
							5.4	26.6221	366.77	0.41	1.08	0.02	0.02	0.01	1924.9	1830.7	-1.00E+10	-1.00E+10	-1.00E+10	0.32	-1.00E+10	-1.00E+10	-1.00E+10	-1.00E+10	-1.00E+10	-1.00E+10
							10.3	26.6408	366.93	0.411	1.08	0.03	0.01	0.01	1926.6	1831.5	-1.00E+10	-1.00E+10	-1.00E+10	0.35	-1.00E+10	-1.00E+10	-1.00E+10	-1.00E+10	-1.00E+10	-1.00E+10
							20.3	29.1008	393.63	0.612	2.25	0.02	0.01	0.02	2088.7	1977.5	-1.00E+10	-1.00E+10	-1.00E+10	0.28	-1.00E+10	-1.00E+10	-1.00E+10	-1.00E+10	-1.00E+10	-1.00E+10
							30.1	29.6136	396.18	0.691	2.92	0.02	0.01	0.02	2115.5	1999.4	-1.00E+10	-1.00E+10	-1.00E+10	0.24	-1.00E+10	-1.00E+10	-1.00E+10	-1.00E+10	-1.00E+10	-1.00E+10
							31.9	29.7405	394.05	0.691	2.96	0.03	0.01	0.11	2118	1997.9	-1.00E+10	-1.00E+10	-1.00E+10	0.2	-1.00E+10	-1.00E+10	-1.00E+10	-1.00E+10	-1.00E+10	-1.00E+10
							40	30.7499	379.89	0.792	4.12	0.07	0.05	0.03	2165.5	2031.2	-1.00E+10	-1.00E+10	-1.00E+10	0.2	-1.00E+10	-1.00E+10	-1.00E+10	-1.00E+10	-1.00E+10	-1.00E+10
							50	31.3067	357.09	0.983	6.96	2.49	0.1	0.02	2187.6	2066.4	-1.00E+10	-1.00E+10	-1.00E+10	0.24	-1.00E+10	-1.00E+10	-1.00E+10	-1.00E+10	-1.00E+10	-1.00E+10
							74.7	32.034	319.94	1.421	16.55	8.71	0.03	0.04	2215.8	2126	-1.00E+10	-1.00E+10	-1.00E+10	0.06	-1.00E+10	-1.00E+10	-1.00E+10	-1.00E+10	-1.00E+10	-1.00E+10
							99.7	32.4013	310.39	1.633	27.05	12.04	0.03	0.03	2235.1	2167	-1.00E+10	-1.00E+10	-1.00E+10	0.02	-1.00E+10	-1.00E+10	-1.00E+10	-1.00E+10	-1.00E+10	-1.00E+10
							124.4	32.6654	298.11	1.727	27.59	13.04	0.07	0.24	2249.4	2192	-1.00E+10	-1.00E+10	-1.00E+10	0.01	-1.00E+10	-1.00E+10	-1.00E+10	-1.00E+10	-1.00E+10	-1.00E+10
							148.9	32.9008	283.89	1.859	33.26	14.89	0.06	0.2	2263.2	2217.9	-1.00E+10	-1.00E+10	-1.00E+10	0	-1.00E+10	-1.00E+10	-1.00E+10	-1.00E+10	-1.00E+10	-1.00E+10
							173.6	-1.00E+10	279.97	1.851	35.11	15.5	0.03	0.01	-1.00E+10	-1.00E+10	-1.00E+10	-1.00E+10	-1.00E+10	-1.00E+10	-1.00E+10	-1.00E+10	-1.00E+10	-1.00E+10	-1.00E+10	-1.00E+10
							197.8	33.6714	276.75	1.625	29.67	14.5	0.01	-0.02	2292.4	2229.9	-1.00E+10	-1.00E+10	-1.00E+10	0	-1.00E+10	-1.00E+10	-1.00E+10	-1.00E+10	-1.00E+10	-1.00E+10
							222.6	-1.00E+10	280.7	1.228	18.27	12.82	0.02	-0.02	-1.00E+10	-1.00E+10	-1.00E+10	-1.00E+10	-1.00E+10	-1.00E+10	-1.00E+10	-1.00E+10	-1.00E+10	-1.00E+10	-1.00E+10	-1.00E+10
							246.9	34.4364	272.06	1.134	15.3	13.06	0.02	-0.02	2289.4	2184.3	-1.00E+10	-1.00E+10	-1.00E+10	-1.00E+10	-1.00E+10	-1.00E+10	-1.00E+10	-1.00E+10	-1.00E+10	-1.00E+10
							298.2	34.7705	278.08	0.991	11.03	13.35	0.03	-0.01	2296.6	2169.2	-1.00E+10	-1.00E+10	-1.00E+10	-1.00E+10	-1.00E+10	-1.00E+10	-1.00E+10	-1.00E+10	-1.00E+10	-1.00E+10
							355.4	34.8553	292.42	0.928	8.38	12.87	0.02	-0.01	2301.6	2161.2	-1.00E+10	-1.00E+10	-1.00E+10	0	-1.00E+10	-1.00E+10	-1.00E+10	-1.00E+10	-1.00E+10	-1.00E+10
MR1306	56_1	B	2013-09-27T12:25	200.01	73.8005	2652	0	27.0103	366.03	0.48	2.15	0.04	0.01	0.03	1972.7	1878.6	-1.00E+10	-1.00E+10	-1.00E+10	0.23	0.08	0.04	-1.00E+10	-1.00E+10	0.08	-1.00E+10
							5.2	27.0126	366.43	0.476	2.11	0.04	0.01	0.04	1972.7	1877.8	-1.00E+10	-1.00E+10	-1.00E+10	0.21	-1.00E+10	-1.00E+10	-1.00E+10	-1.00E+10	-1.00E+10	-1.00E+10
							5.3	-1.00E+10	-1.00E+10	-1.00E+10	-1.00E+10	-1.00E+10	-1.00E+10	-1.00E+10	-1.00E+10	-1.00E+10	-1.00E+10	-1.00E+10	-1.00E+10	-1.00E+10	-1.00E+10	-1.00E+10	-1.00E+10	-1.00E+10	-1.00E+10	-1.00E+10
							10	27.0194	365.68	0.474	2.09	0.04	0.01	0.03	1973.3	1878.1	-1.00E+10	-1.00E+10	-1.00E+10	0.23	-1.00E+10	-1.00E+10	-1.00E+10	-1.00E+10	-1.00E+10	-1.00E+10
							19.8	27.6409	373.52	0.489	2.1	0.03	0.01	0.05	2001.2	1910.8	-1.00E+10	-1.00E+10	-1.00E+10	0.27	-1.00E+10	-1.00E+10	-1.00E+10	-1.00E+10	-1.00E+10	-1.00E+10
							29.6	29.4287	397.41	0.666	2.67	0.04	0.02	0.07	2111	2002.6	-1.00E+10	-1.00E+10	-1.00E+10	0.15	-1.00E+10	-1.00E+10	-1.00E+10	-1.00E+10	-1.00E+10	-1.00E+10
							35.4	29.8507	390.11	0.573	1.93	0.03	0.01	0.04	2119.9	1981.8	-1.00E+10	-1.00E+10	-1.00E+10	0.43	0.15	0.05	-1.00E+10	-1.00E+10	0.13	-1.00E+10
							35.4	-1.00E+10	-1.00E+10	-1.00E+10	-1.00E+10	-1.00E+10	-1.00E+10	-1.00E+10	-1.00E+10	-1.00E+10	-1.00E+10	-1.00E+10	-1.00E+10	-1.00E+10	-1.00E+10	-1.00E+10	-1.00E+10	-1.00E+10	-1.00E+10	-1.00E+10
							39.6	30.6053	380.97	0.755	3.87	0.05	0.03	0.09	2157.5	2021.4	-1.00E+10	-1.00E+10	-1.00E+10	0.22	-1.00E+10	-1.00E+10	-1.00E+10	-1.00E+10	-1.00E+10	-1.00E+10
							49.6	31.2313	373.87	0.874	5.51	0.72	0.12	0.12	2187	2054.7	-1.00E+10	-1.00E+10	-1.00E+10	0.16	0.02	0.06	-1.00E+10	-1.00E+10	0.08	-1.00E+10
							74.2	32.0035	322.45	1.382	14.68	8.17	0.04	0.06	2215.7	2126	-1.00E+10	-1.00E+10	-1.00E+10	0.08	-1.00E+10	-1.00E+10	-1.00E+10	-1.00E+10	-1.00E+10	-1.00E+10
							98.8	32.3907	299.82	1.643	22.47	11.76	0.03	0.08	2232.2	2165.4	-1.00E+10	-1.00E+10	-1.00E+10	0.02	0.01	0.01	-1.00E+10	-1.00E+10	0	-1.00E+10
							123.7	32.6707	306.55	1.617	27.03	10.25	0.14	1.61	2253.8	2198.6	-1.00E+10	-1.00E+10	-1.00E+10	0.03	-1.00E+10	-1.00E+10	-1.00E+10	-1.00E+10	-1.00E+10	-1.00E+10
							148.7	32.8819	282	1.826	34.94	13.14	0.14	1.4	2266.9	2231.4	-1.00E+10	-1.00E+10	-1.00E+10	0.04	-1.00E+10	-1.00E+10	-1.00E+10	-1.00E+10	-1.00E+10	-1.00E+10
							173.3	-1.00E+10	267.68	1.917	39.74	14.42	0.14	1.33	-1.00E+10	-1.00E+10	-1.00E+10	-1.00E+10	-1.00E+10	-1.00E+10	-1.00E+10	-1.00E+10	-1.00E+10	-1.00E+10	-1.00E+10	-1.00E+10
							197.6	33.743	278.54	1.578	29.42	14.14	0.03	0.08	2294.9	2230.3	-1.00E+10	-1.00E+10	-1.00E+10	0	-1.00E+10	-1.00E+10	-1.00E+10	-1.00E+10	-1.00E+10	-1.00E+10
							222.8	-1.00E+10	277.62	1.161	16.89	12.58	0.01	0.06	-1.00E+10	-1.00E+10	-1.00E+10	-1.00E+10	-1.00E+10	-1.00E+10	-1.00E+10	-1.00E+10	-1.00E+10	-1.00E+10	-1.00E+10	-1.00E+10
							247.1	34.4278	275.77	1.034	12.86	12.56	0.01	0.07	2288.4	2181.3	-1.00E+10	-1.00E+10	-1.00E+10	-1.00E+10	-1.00E+10	-1.00E+10	-1.00E+10	-1.00E+10	-1.00E+10	-1.00E+10
							296.1	34.6828	279.27	0.95	9.77	12.83	0.03	0.1	2293.3	2168.3	-1.00E+10	-1.00E+10	-1.00E+10	-1.00E+10	-1.00E+10	-1.00E+10	-1.00E+10	-1.00E+10	-1.00E+10	-1.00E+10
							396.4	-1.00E+10	290.78	0.888	7.04	12.65	0.01	0.05	-1.00E+10	-1.00E+10	-1.00E+10	-1.00E+10	-1.00E+10	-1.00E+10	-1.00E+10	-1.00E+10	-1.00E+10	-1.00E+10	-1.00E+10	-1.00E+10
MR1306	57_1	B	2013-09-27T22:32	199.166	73.3033	407	0	27.8514	358.57	0.474	1.99	0.05	0.01	0	2026.9	1916.7	-1.00E+10	-1.00E+10	-1.00E+10	0.39	0.17	0.08	-1.00E+10	-1.00E+10	0.13	-1.00E+10
							4.5	27.8844	360.99	0.492	2.26	0.04	0.01	-0.02	2029.9	1920.2	-1.00E+10	-1.00E+10	-1.00E+10	0.41	-1.00E+10	-1.00E+10	-1.00E+10	-1.00E+10	-1.00E+10	-1.00E+10
							4.6	-1.00E+10	-1.00E+10	0.493	2.3	0.05	0.01	-0.02	-1.00E+10	1921.4	-1.00E+10	-1.00E+10	-1.00E+10	0.42	-1.00E+10	-1.00E+10	-1.00E+10	-1.00E+10	-1.00E+10	-1.00E+10
							9.8	27.8876	360.84	0.49	2.22	0.04	0.01	-0.03	2030.4	1919.8	-1.00E+10	-1.00E+10	-1.00E+10	0.44	-1.00E+10	-1.00E+10	-1.00E+10	-1.00E+10	-1.00E+10	-1.00E+10
							10.7	-1.00E+10	-1.00E+10	-1.00E+10	-1.00E+10	-1.00E+10	-1.00E+10	-1.00E+10	-1.00E+10	-1.00E+10	-1.00E+10	-1.00E+10	-1.00E+10	-1.00E+10	-1.00E+10	-1.00E+10	-1.00E+10	-1.00E+10	-1.00E+10	-1.00E+10
							10.8	-1.00E+10	-1.00E+10	0.508	2.34	0.04	0.01	0.02	-1.00E+10	1922.5	-1.00E+10	-1.00E+10	-1.00E+10	0.43	-1.00E+10	-1.00E+10	-1.00E+10	-1.00E+10	-1.00E+10	-1.00E+10
							15.2	-1.00E+10	-1.00E+10	0.528	2.85	0.09	0.02	0.05	-1.00E+10	1937	-1.00E+10	-1.00E+10	-1.00E+10	0.7	-1.00E+10	-1.00E+10	-1.00E+10	-1.00E+10	-1.00E+10	-1.00E+10
							19.6	29.5974	368.45	0.536	2.96	0.13	0.03	0.19	2092.1	1940.5	-1.00E+10	-1.00E+10	-1.00E+10	0.79	-1.00E+10	-1.00E+10	-1.00E+10	-1.00E+10	-1.00E+10	-1.00E+10
							19.6	-1.00E+10	-1.00E+10	0.545	3.13	0.15	0.03	0.2	-1.00E+10	1944.7	-1.00E+10	-1.00E+10	-1.00E+10	0.75	-1.00E+10	-1.00E+10	-1.00E+10	-1.00E+10	-1.00E+10	-1.00E+10
							22.5	-1.00E+10	-1.00E+10	-1.00E+10	-1.00E+10	-1.00E+10	-1.00E+10	-1.00E+10	-1.00E+10	-1.00E+10	-1.00E+10	-1.00E+10	-1.00E+10	-1.00E+10	-1.00E+10	-1.00E+10	-1.00E+10	-1.00E+10	-1.00E+10	-1.00E+10
							22.6	30.2389	377.68	0.572	3.72	0.2	0.05	0.39	2123.2	1952.2	-1.00E+10	-1.00E+10	-1.00E+10	0.69	0.43	0.12	-1.00E+10	-1.00E+10	0.11	-1.00E+10
							29.4	30.8386	388.63	0.662	5.51	0.43	0.08	0.63	2149.3	1981.1	-1.00E+10	-1.00E+10	-1.00E+10	0.29	-1.00E+10	-1.00E+10	-1.00E+10	-1.00E+10	-1.00E+10	-1.00E+10
							31.3	-1.00E+10	-1.00E+10	0.886	8.12	1.72	0.17	0.49	-1.00E+10	2047.6	-1.00E+10	-1.00E+10	-1.00E+10	0.18	-1.00E+10	-1.00E+10	-1.00E+10	-1.00E+10	-1.00E+10	-1.00E+10
							37.4	-1.00E+10	-1.00E+10	1.133	11.36	4.31	0.32	0.13	-1.00E+10	2103.4	-1.00E+10	-1.00E+10	-1.00E+10	0.13	-1.00E+10	-1.00E+10	-1.00E+10	-1.00E+10	-1.00E+10	-1.00E+10
							39.5	31.7529	356.21	1.139	11.39	4.33	0.31	0.14	2211.3	2104.4	-1.00E+10	-1.00E+10	-1.00E+10	0.14	-1.00E+10	-1.00E+10	-1.00E+10	-1.00E+10	-1.00E+10	-1.00E+10
							49.4	32.0902	332.01	1.363	16.71	7.81	0.14	0.18	2224.1	2136.3	-1.00E+10	-1.00E+10	-1.00E+10	0.09	0.02	0.03	-1.00E+10	-1.00E+10	0.03	-1.00E+10
							74	32.5322	320.21	1.54	22.96	9.97	0.09	1	2242.2	2170.7	-1.00E+10	-1.00E+10	-1.00E+10	0.03	-1.00E+10	-1.00E+10	-1.00E+10	-1.00E+10	-1.00E+10	-1.00E+10
							98.7	32.8163	292.5	1.765	30.59	13.17	0.09	0.74	2257.5	2210.6	-1.00E+10	-1.00E+10	-1.00E+10	0.01	0	0.01	-1.00E+10	-1.00E+10	0	-1.00E+10
							123.7	33.1047	278.62	1.884	34.51	15.86	0.04	0	2271	2227.9	-1.00E+10	-1.00E+10	-1.00E+10	0.01	-1.00E+10	-1.00E+10	-1.00E+10	-1.00E+10	-1.00E+10	-1.00E+10
							148.4	33.5757	277.81	1.639	30.74	14.59	0.02	0.01	2286	2229.5	-1.00E+10	-1.00E+10	-1.00E+10	0	-1.00E+10	-1.00E+10	-1.00E+10	-1.00E+10	-1.00E+10	-1.00E+10
							173.1	-1.00E+10	280.4	1.294	20.46	13.1	0.02	0	-1.00E+10	-1.00E+10	-1.00E+10	-1.00E+10	-1.00E+10	-1.00E+10	-1.00E+10	-1.00E+10	-1.00E+10	-1.00E+10	-1.00E+10	-1.00E+10
							198	34.5079	274.18	1.085	13.58	13.05	0.03	0.02	2288.4	2181.4	-1.00E+10	-1.00E+10	-1.00E+10	0	-1.00E+10	-1.00E+10	-1.00E+10	-1.00E+10	-1.00E+10	-1.00E+10
							221.6	-1.00E+10	276.26	1.009	11.39	13.02	0.02	-0.01	-1.00E+10	-1.00E+10	-1.00E+10	-1.00E+10	-1.00E+10	-1.00E+10	-1.00E+10	-1.00E+10	-1.00E+10	-1.00E+10	-1.00E+10	-1.00E+10
							247.3	34.7065	278.44	0.988	10.47	13.15	0.02	0	2293.2	2168.5	-1.00E+10	-1.00E+10	-1.00E+10	-1.00E+10	-1.00E+10	-1.00E+10	-1.00E+10	-1.00E+10	-1.00E+10	-1.00E+10
							296.2	34.7803	284.71	0.939	8.49	12.95	0.02	-0.02	2295.6	2161.9	-1.00E+10	-1.00E+10	-1.00E+10	-1.00E+10	-1.00E+10	-1.00E+10	-1.00E+10	-1.00E+10	-1.00E+10	-1.00E+10
							394.2	-1.00E+10	292.11	0.936	8.19	12.86	0.03	-0.01	-1.00E+10	-1.00E+10	-1.00E+10	-1.00E+10	-1.00E+10	-1.00E+10	-1.00E+10	-1.00E+10	-1.00E+10	-1.00E+10	-1.00E+10	-1.00E+10
MR1306	58_1	B	2013-09-28T02:13	197.688	73.1498	195	0	28.1557	358.72	0.407	0.5	0.05	0.01	0.06	2015.2	1895.2	-1.00E+10	-1.00E+10	-1.00E+10	0.63	0.3	0.1	-1.00E+10	-1.00E+10	0.16	-1.00E+10
							4.8	28.1008	359.67	0.403	0.56	0.04	0.02	0.08	2007.9	1893.2	-1.00E+10	-1.00E+10	-1.00E+10	0.64	-1.00E+10	-1.00E+10	-1.00E+10	-1.00E+10	-1.00E+10	-1.00E+10
							5	-1.00E+10	-1.00E+10	-1.00E+10	-1.00E+10	-1.00E+10	-1.00E+10	-1.00E+10	-1.00E+10	-1.00E+10	-1.00E+10	-1.00E+10	-1.00E+10	-1.00E+10	-1.00E+10	-1.00E+10	-1.00E+10	-1.00E+10	-1.00E+10	-1.00E+10
							10.3	28.0891	359.28	0.402	0.54	0.03	0.02	0.09	2010.2	1893.6	-1.00E+10	-1.00E+10	-1.00E+10	0.6	-1.00E+10	-1.00E+10	-1.00E+10	-1.00E+10	-1.00E+10	-1.00E+10
							18.8	-1.00E+10	-1.00E+10	-1.00E+10	-1.00E+10	-1.00E+10	-1.00E+10	-1.00E+10	-1.00E+10	-1.00E+10	-1.00E+10	-1.00E+10	-1.00E+10	-1.00E+10	-1.00E+10	-1.00E+10	-1.00E+10	-1.00E+10	-1.00E+10	-1.00E+10
							20.1	30.334	381.62	0.532	3.2	0.1	0.04	0.26	2121.5	1951.7	-1.00E+10	-1.00E+10	-1.00E+10	1.02	0.7	0.13	-1.00E+10	-1.00E+10	0.17	-1.00E+10
							22.5	-1.00E+10	-1.00E+10	-1.00E+10	-1.00E+10	-1.00E+10	-1.00E+10	-1.00E+10	-1.00E+10	-1.00E+10	-1.00E+10	-1.00E+10	-1.00E+10	-1.00E+10	-1.00E+10	-1.00E+10	-1.00E+10	-1.00E+10	-1.00E+10	-1.00E+10
							22.6	-1.00E+10	-1.00E+10	-1.00E+10	-1.00E+10	-1.00E+10	-1.00E+10	-1.00E+10	-1.00E+10	-1.00E+10	-1.00E+10	-1.00E+10	-1.00E+10	-1.00E+10	-1.00E+10	-1.00E+10	-1.00E+10	-1.00E+10	-1.00E+10	-1.00E+10
							22.6	30.7674	375.64	0.624	5.13	0.34	0.08	0.81	2147.5	1971.7	-1.00E+10	-1.00E+10	-1.00E+10	0.44	0.13	0.12	-1.00E+10	-1.00E+10	0.14	-1.00E+10
							30.3	31.6184	385.02	0.973	8.59	1.89	0.08	0.65	2200.8	2072.2	-1.00E+10	-1.00E+10	-1.00E+10	0.27	-1.00E+10	-1.00E+10	-1.00E+10	-1.00E+10	-1.00E+10	-1.00E+10
							40.3	32.0596	344.95	1.322	18.87	5.95	0.07	0.85	2222.6	2136.4	-1.00E+10	-1.00E+10	-1.00E+10	0.24	-1.00E+10	-1.00E+10	-1.00E+10	-1.00E+10	-1.00E+10	-1.00E+10
							50.1	32.411	318.47	1.535	21.44	9.95	0.07	0.63	2234.6	2161.4	-1.00E+10	-1.00E+10	-1.00E+10	0.05	-1.00E+10	-1.00E+10	-1.00E+10	-1.00E+10	-1.00E+10	-1.00E+10
							74.5	32.8485	253.99	2.136	45.56	13.49	0.16	3.04	2259	2252.9	-1.00E+10	-1.00E+10	-1.00E+10	0.1	-1.00E+10	-1.00E+10	-1.00E+10	-1.00E+10	-1.00E+10	-1.00E+10
							100.2	32.9188	258.84	2.093	42.71	13.5	0.15	2.69	2263.5	2250	-1.00E+10	-1.00E+10	-1.00E+10	0.15	-1.00E+10	-1.00E+10	-1.00E+10	-1.00E+10	-1.00E+10	-1.00E+10
							124	33.9315	279.76	1.475	25.75	13.67	0.03	0.06	2296.8	2225.9	-1.00E+10	-1.00E+10	-1.00E+10	0.04	-1.00E+10	-1.00E+10	-1.00E+10	-1.00E+10	-1.00E+10	-1.00E+10
							149.3	34.4	273.99	1.238	17.95	13.32	0.08	0.03	2291.7	2193.1	-1.00E+10	-1.00E+10	-1.00E+10	0.05	-1.00E+10	-1.00E+10	-1.00E+10	-1.00E+10	-1.00E+10	-1.00E+10
							173.1	-1.00E+10	295.34	0.935	7.79	12.76	0.03	0.05	-1.00E+10	-1.00E+10	-1.00E+10	-1.00E+10	-1.00E+10	-1.00E+10	-1.00E+10	-1.00E+10	-1.00E+10	-1.00E+10	-1.00E+10	-1.00E+10
							187.9	34.8613	295.1	0.935	7.85	12.76	0.03	0.05	2301.7	2158.7	-1.00E+10	-1.00E+10	-1.00E+10	0.04	0.01	0.01	-1.00E+10	-1.00E+10	0	-1.00E+10
MR1306	59_1	B	2013-09-28T05:33	197.526	72.7387	48	0	27.5585	370.99	0.466	1.97	0.06	0.02	0.04	1944.8	1834	-1.00E+10	-1.00E+10	-1.00E+10	0.34	-1.00E+10	-1.00E+10	-1.00E+10	-1.00E+10	-1.00E+10	-1.00E+10
							4.7	27.5479	371.12	0.458	1.97	0.04	0.01	0.05	1935.2	1833.3	-1.00E+10	-1.00E+10	-1.00E+10	0.34	-1.00E+10	-1.00E+10	-1.00E+10	-1.00E+10	-1.00E+10	-1.00E+10
							9.7	27.6164	372.02	0.458	2.02	0.04	0.02	0.09	1950.5	1835.3	-1.00E+10	-1.00E+10	-1.00E+10	0.35	-1.00E+10	-1.00E+10	-1.00E+10	-1.00E+10	-1.00E+10	-1.00E+10
							16.6	28.9447	412.56	0.473	2.8	0.04	0.01	0.09	1997	1875.6	-1.00E+10	-1.00E+10	-1.00E+10	0.41	-1.00E+10	-1.00E+10	-1.00E+10	-1.00E+10	-1.00E+10	-1.00E+10
							20	31.9507	447.5	0.621	12.84	0.08	0.01	0.17	2210	2048.1	-1.00E+10	-1.00E+10	-1.00E+10	0.42	-1.00E+10	-1.00E+10	-1.00E+10	-1.00E+10	-1.00E+10	-1.00E+10
							30.1	32.3898	389.39	1.16	16	4.15	0.05	0.83	2236	2131.6	-1.00E+10	-1.00E+10	-1.00E+10	0.29	-1.00E+10	-1.00E+10	-1.00E+10	-1.00E+10	-1.00E+10	-1.00E+10
							40	32.7468	321.49	1.321	8.8	3.84	0.11	2.27	2252	2191	-1.00E+10	-1.00E+10	-1.00E+10	0.15	-1.00E+10	-1.00E+10	-1.00E+10	-1.00E+10	-1.00E+10	-1.00E+10
MR1306	45_16	B	2013-09-30T18:33	191.245	72.751	59	0	31.4552	339.24	0.328	-0.04	0.03	0.01	0.04	2163.3	1982.7	-1.00E+10	-1.00E+10	-1.00E+10	0.88	-1.00E+10	-1.00E+10	-1.00E+10	-1.00E+10	-1.00E+10	-1.00E+10
							4.9	31.4496	339.32	0.31	-0.05	0.03	0.01	0.02	2165.5	1982.2	-1.00E+10	-1.00E+10	-1.00E+10	0.81	-1.00E+10	-1.00E+10	-1.00E+10	-1.00E+10	-1.00E+10	-1.00E+10
							10	31.4623	339.21	0.309	-0.05	0.03	0.01	0.04	2167.4	1983.1	-1.00E+10	-1.00E+10	-1.00E+10	0.82	-1.00E+10	-1.00E+10	-1.00E+10	-1.00E+10	-1.00E+10	-1.00E+10
							19.7	31.5259	341.2	0.319	0.02	0.03	0.01	0.02	2165	1985.5	-1.00E+10	-1.00E+10	-1.00E+10	0.87	-1.00E+10	-1.00E+10	-1.00E+10	-1.00E+10	-1.00E+10	-1.00E+10
							24.8	31.7097	351.4	0.364	0.5	0.05	0.01	0.05	2185.3	1996.9	-1.00E+10	-1.00E+10	-1.00E+10	1.08	-1.00E+10	-1.00E+10	-1.00E+10	-1.00E+10	-1.00E+10	-1.00E+10
							29.8	32.2301	368.7	1.062	8.13	3.89	0.04	1	2225	2110.6	-1.00E+10	-1.00E+10	-1.00E+10	0.36	-1.00E+10	-1.00E+10	-1.00E+10	-1.00E+10	-1.00E+10	-1.00E+10
							39.6	32.4974	283.8	1.763	14.34	8.86	0.12	4	2232.7	2198.6	-1.00E+10	-1.00E+10	-1.00E+10	0.24	-1.00E+10	-1.00E+10	-1.00E+10	-1.00E+10	-1.00E+10	-1.00E+10
							44.9	32.5541	269.13	1.878	18.19	9.21	0.14	5.08	2235.4	2214.5	-1.00E+10	-1.00E+10	-1.00E+10	0.2	-1.00E+10	-1.00E+10	-1.00E+10	-1.00E+10	-1.00E+10	-1.00E+10
							50.2	32.6332	250.36	1.996	22.43	9.54	0.16	5.78	2240.4	2231.1	-1.00E+10	-1.00E+10	-1.00E+10	0.19	-1.00E+10	-1.00E+10	-1.00E+10	-1.00E+10	-1.00E+10	-1.00E+10
MR1306	41_62	B	2013-09-30T21:00	191.743	72.7518	56	0	30.2995	353.82	0.35	0.69	0.03	0.01	0.03	2089.9	1932.5	-1.00E+10	-1.00E+10	-1.00E+10	0.53	0.3	0.09	-1.00E+10	-1.00E+10	0.14	-1.00E+10
							4.9	30.0987	355.65	0.34	0.85	0.03	0.01	0.03	2077.9	1925.4	-1.00E+10	-1.00E+10	-1.00E+10	0.51	-1.00E+10	-1.00E+10	-1.00E+10	-1.00E+10	-1.00E+10	-1.00E+10
							5.6	-1.00E+10	-1.00E+10	0.333	0.68	0.02	0.01	0.03	-1.00E+10	1936.8	-1.00E+10	-1.00E+10	-1.00E+10	0.57	-1.00E+10	-1.00E+10	-1.00E+10	-1.00E+10	-1.00E+10	-1.00E+10
							9.5	-1.00E+10	346.99	0.322	0.4	0.04	0.01	0.01	2144.3	1966.9	-1.00E+10	-1.00E+10	-1.00E+10	0.76	-1.00E+10	-1.00E+10	-1.00E+10	-1.00E+10	-1.00E+10	-1.00E+10
							9.6	31.2135	-1.00E+10	-1.00E+10	-1.00E+10	-1.00E+10	-1.00E+10	-1.00E+10	-1.00E+10	-1.00E+10	-1.00E+10	-1.00E+10	-1.00E+10	-1.00E+10	-1.00E+10	-1.00E+10	-1.00E+10	-1.00E+10	-1.00E+10	-1.00E+10
							14.1	-1.00E+10	-1.00E+10	0.359	1.41	0.04	0.01	0.02	-1.00E+10	1976.4	-1.00E+10	-1.00E+10	-1.00E+10	0.91	-1.00E+10	-1.00E+10	-1.00E+10	-1.00E+10	-1.00E+10	-1.00E+10
							14.1	-1.00E+10	-1.00E+10	-1.00E+10	-1.00E+10	-1.00E+10	-1.00E+10	-1.00E+10	-1.00E+10	-1.00E+10	-1.00E+10	-1.00E+10	-1.00E+10	-1.00E+10	-1.00E+10	-1.00E+10	-1.00E+10	-1.00E+10	-1.00E+10	-1.00E+10
							15.9	-1.00E+10	-1.00E+10	-1.00E+10	-1.00E+10	-1.00E+10	-1.00E+10	-1.00E+10	-1.00E+10	-1.00E+10	-1.00E+10	-1.00E+10	-1.00E+10	-1.00E+10	-1.00E+10	-1.00E+10	-1.00E+10	-1.00E+10	-1.00E+10	-1.00E+10
							16	31.5112	364.72	0.378	1.53	0.04	0.01	0.02	2168	1987.7	-1.00E+10	-1.00E+10	-1.00E+10	0.88	0.56	0.15	-1.00E+10	-1.00E+10	0.16	-1.00E+10
							19.5	31.8097	395.92	0.624	5.63	0.4	0.02	0.15	2197.6	2040.4	-1.00E+10	-1.00E+10	-1.00E+10	0.9	0.56	0.19	-1.00E+10	-1.00E+10	0.16	-1.00E+10
							19.5	-1.00E+10	-1.00E+10	0.684	5.74	0.73	0.02	0.35	-1.00E+10	2050.3	-1.00E+10	-1.00E+10	-1.00E+10	0.82	-1.00E+10	-1.00E+10	-1.00E+10	-1.00E+10	-1.00E+10	-1.00E+10
							23.5	-1.00E+10	-1.00E+10	0.988	3.85	2.87	0.05	1.47	-1.00E+10	2099.1	-1.00E+10	-1.00E+10	-1.00E+10	0.4	-1.00E+10	-1.00E+10	-1.00E+10	-1.00E+10	-1.00E+10	-1.00E+10
							29.5	32.4497	316	1.537	0.37	6.15	0.1	3.12	2228.6	2169.7	-1.00E+10	-1.00E+10	-1.00E+10	0.14	-1.00E+10	-1.00E+10	-1.00E+10	-1.00E+10	-1.00E+10	-1.00E+10
							37.3	-1.00E+10	-1.00E+10	1.876	4.35	9.04	0.16	5.29	-1.00E+10	2200.9	-1.00E+10	-1.00E+10	-1.00E+10	0.51	-1.00E+10	-1.00E+10	-1.00E+10	-1.00E+10	-1.00E+10	-1.00E+10
							39.4	32.5648	287.56	1.862	3.79	9.08	0.16	5.15	2233.1	2198.1	-1.00E+10	-1.00E+10	-1.00E+10	0.48	-1.00E+10	-1.00E+10	-1.00E+10	-1.00E+10	-1.00E+10	-1.00E+10
							43.2	-1.00E+10	-1.00E+10	2.075	19.28	10.17	0.21	5.99	-1.00E+10	2223.7	-1.00E+10	-1.00E+10	-1.00E+10	0.08	-1.00E+10	-1.00E+10	-1.00E+10	-1.00E+10	-1.00E+10	-1.00E+10
							43.9	32.6835	265.32	2.066	18.7	10.12	0.21	5.98	2241.1	2224.6	-1.00E+10	-1.00E+10	-1.00E+10	0.05	-1.00E+10	-1.00E+10	-1.00E+10	-1.00E+10	-1.00E+10	-1.00E+10
							50.8	32.7181	246.73	2.159	23.43	10.19	0.22	6.17	2244.2	2243	-1.00E+10	-1.00E+10	-1.00E+10	0.14	0.09	0.03	-1.00E+10	-1.00E+10	0.01	-1.00E+10
MR1306	42_16	B	2013-10-01T00:32	191.75	72.9002	58	0	30.0578	359.71	0.367	1.26	0.07	0.01	0.02	2075.7	1923.6	-1.00E+10	-1.00E+10	-1.00E+10	0.62	-1.00E+10	-1.00E+10	-1.00E+10	-1.00E+10	-1.00E+10	-1.00E+10
							5	30.7811	354.52	0.359	1.03	0.03	0.01	0.03	2121.6	1954.3	-1.00E+10	-1.00E+10	-1.00E+10	0.56	-1.00E+10	-1.00E+10	-1.00E+10	-1.00E+10	-1.00E+10	-1.00E+10
							9.9	31.3556	352.47	0.365	1.07	0.03	0.01	0.02	2157.5	1979.7	-1.00E+10	-1.00E+10	-1.00E+10	0.61	-1.00E+10	-1.00E+10	-1.00E+10	-1.00E+10	-1.00E+10	-1.00E+10
							19.8	31.5951	349.92	0.363	0.91	0.03	0.01	0.02	2172	1990.8	-1.00E+10	-1.00E+10	-1.00E+10	0.74	-1.00E+10	-1.00E+10	-1.00E+10	-1.00E+10	-1.00E+10	-1.00E+10
							24.7	31.9605	380.22	0.653	4.46	0.93	0.02	0.36	2204.5	2053.3	-1.00E+10	-1.00E+10	-1.00E+10	0.74	-1.00E+10	-1.00E+10	-1.00E+10	-1.00E+10	-1.00E+10	-1.00E+10
							29.9	32.3422	390.4	0.944	4.19	2.77	0.04	1.16	2223.6	2103	-1.00E+10	-1.00E+10	-1.00E+10	0.38	-1.00E+10	-1.00E+10	-1.00E+10	-1.00E+10	-1.00E+10	-1.00E+10
							39.4	32.4972	331.79	1.36	5.83	5.99	0.1	3.38	2228.1	2156.9	-1.00E+10	-1.00E+10	-1.00E+10	0.27	-1.00E+10	-1.00E+10	-1.00E+10	-1.00E+10	-1.00E+10	-1.00E+10
							44.5	32.5717	302.13	1.58	12.35	7.02	0.15	4.83	2235	2185.9	-1.00E+10	-1.00E+10	-1.00E+10	0.15	-1.00E+10	-1.00E+10	-1.00E+10	-1.00E+10	-1.00E+10	-1.00E+10
							49.2	32.6608	268.75	1.654	14.39	7.39	0.15	4.9	2240.6	2220.5	-1.00E+10	-1.00E+10	-1.00E+10	0.17	-1.00E+10	-1.00E+10	-1.00E+10	-1.00E+10	-1.00E+10	-1.00E+10
MR1306	41_63	B	2013-10-01T02:43	191.753	72.751	56	0	31.0019	354.43	0.355	0.84	0.06	0.01	0.02	2128.2	1960.3	-1.00E+10	-1.00E+10	-1.00E+10	0.84	-1.00E+10	-1.00E+10	-1.00E+10	-1.00E+10	-1.00E+10	-1.00E+10
							4.8	31.0719	352.52	0.345	0.67	0.03	0.01	0.01	2142.1	1964.6	-1.00E+10	-1.00E+10	-1.00E+10	0.78	-1.00E+10	-1.00E+10	-1.00E+10	-1.00E+10	-1.00E+10	-1.00E+10
							10.2	31.3927	352.67	0.358	0.74	0.03	0.01	0.04	2157.4	1979.1	-1.00E+10	-1.00E+10	-1.00E+10	0.95	-1.00E+10	-1.00E+10	-1.00E+10	-1.00E+10	-1.00E+10	-1.00E+10
							17.9	31.6753	383.16	0.509	4.14	0.11	0.01	0.04	2183.4	2014.4	-1.00E+10	-1.00E+10	-1.00E+10	1.29	-1.00E+10	-1.00E+10	-1.00E+10	-1.00E+10	-1.00E+10	-1.00E+10
							20	31.8143	396	0.543	4.69	0.28	0.02	0.11	2196.3	2026.4	-1.00E+10	-1.00E+10	-1.00E+10	1.13	-1.00E+10	-1.00E+10	-1.00E+10	-1.00E+10	-1.00E+10	-1.00E+10
							29.8	32.3992	359.1	1.175	1.61	4.09	0.07	1.77	2227.3	2129.7	-1.00E+10	-1.00E+10	-1.00E+10	0.18	-1.00E+10	-1.00E+10	-1.00E+10	-1.00E+10	-1.00E+10	-1.00E+10
							39.9	32.5385	292.24	1.753	8.77	8.04	0.13	5.02	2235.8	2194.5	-1.00E+10	-1.00E+10	-1.00E+10	0.3	-1.00E+10	-1.00E+10	-1.00E+10	-1.00E+10	-1.00E+10	-1.00E+10
							44.7	32.6307	282.56	1.843	16.21	8.67	0.18	5.45	2238.5	2207.1	-1.00E+10	-1.00E+10	-1.00E+10	0.13	-1.00E+10	-1.00E+10	-1.00E+10	-1.00E+10	-1.00E+10	-1.00E+10
							51.3	32.7265	244.08	1.999	20.86	9.37	0.2	5.78	2243.6	2244.1	-1.00E+10	-1.00E+10	-1.00E+10	0.13	-1.00E+10	-1.00E+10	-1.00E+10	-1.00E+10	-1.00E+10	-1.00E+10
MR1306	43_16	B	2013-10-01T06:39	191.753	72.5997	54	0	31.5701	345.09	0.349	0.24	0.07	0.01	0.06	2171.6	1991	-1.00E+10	-1.00E+10	-1.00E+10	0.84	-1.00E+10	-1.00E+10	-1.00E+10	-1.00E+10	-1.00E+10	-1.00E+10
							5.2	31.5898	345.47	0.345	0.2	0.05	0.01	0.06	2172.3	1992.2	-1.00E+10	-1.00E+10	-1.00E+10	0.82	-1.00E+10	-1.00E+10	-1.00E+10	-1.00E+10	-1.00E+10	-1.00E+10
							9.9	31.5852	345.3	0.341	0.21	0.05	0.01	0.02	2174.1	1991.2	-1.00E+10	-1.00E+10	-1.00E+10	0.89	-1.00E+10	-1.00E+10	-1.00E+10	-1.00E+10	-1.00E+10	-1.00E+10
							19.6	31.611	345.33	0.347	0.18	0.05	0.01	0.01	2174.9	1994.5	-1.00E+10	-1.00E+10	-1.00E+10	0.94	-1.00E+10	-1.00E+10	-1.00E+10	-1.00E+10	-1.00E+10	-1.00E+10
							22.8	31.7371	353.43	0.403	0.87	0.2	0.02	0.04	2183	2013.6	-1.00E+10	-1.00E+10	-1.00E+10	1.09	-1.00E+10	-1.00E+10	-1.00E+10	-1.00E+10	-1.00E+10	-1.00E+10
							29.8	32.2975	363.96	1.13	12.3	5.06	0.04	0.92	2222.7	2116.8	-1.00E+10	-1.00E+10	-1.00E+10	0.47	-1.00E+10	-1.00E+10	-1.00E+10	-1.00E+10	-1.00E+10	-1.00E+10
							39.4	32.4996	298.2	1.657	5.98	7.24	0.12	4.66	2230.7	2184.2	-1.00E+10	-1.00E+10	-1.00E+10	0.26	-1.00E+10	-1.00E+10	-1.00E+10	-1.00E+10	-1.00E+10	-1.00E+10
							44.4	32.5937	289.79	1.805	13.11	7.54	0.16	5.27	2237	2197.9	-1.00E+10	-1.00E+10	-1.00E+10	0.17	-1.00E+10	-1.00E+10	-1.00E+10	-1.00E+10	-1.00E+10	-1.00E+10
							49.9	32.5947	286.62	1.783	12.28	7.53	0.15	5.23	2234.6	2198.2	-1.00E+10	-1.00E+10	-1.00E+10	0.19	-1.00E+10	-1.00E+10	-1.00E+10	-1.00E+10	-1.00E+10	-1.00E+10
MR1306	41_64	B	2013-10-01T08:43	191.748	72.7497	56	0	30.8712	350.11	0.333	0.37	0.06	0.01	0.05	2130.1	1957.8	-1.00E+10	-1.00E+10	-1.00E+10	0.71	-1.00E+10	-1.00E+10	-1.00E+10	-1.00E+10	-1.00E+10	-1.00E+10
							5.1	30.9917	348.98	0.331	0.34	0.05	0.01	0.03	2137.7	1962.3	-1.00E+10	-1.00E+10	-1.00E+10	0.76	-1.00E+10	-1.00E+10	-1.00E+10	-1.00E+10	-1.00E+10	-1.00E+10
							9.9	31.3602	345.48	0.342	0.33	0.04	0.01	0.02	2160.5	1978.1	-1.00E+10	-1.00E+10	-1.00E+10	0.79	-1.00E+10	-1.00E+10	-1.00E+10	-1.00E+10	-1.00E+10	-1.00E+10
							16.7	-1.00E+10	-1.00E+10	-1.00E+10	-1.00E+10	-1.00E+10	-1.00E+10	-1.00E+10	-1.00E+10	-1.00E+10	-1.00E+10	-1.00E+10	-1.00E+10	-1.00E+10	-1.00E+10	-1.00E+10	-1.00E+10	-1.00E+10	-1.00E+10	-1.00E+10
							16.7	-1.00E+10	-1.00E+10	-1.00E+10	-1.00E+10	-1.00E+10	-1.00E+10	-1.00E+10	-1.00E+10	-1.00E+10	-1.00E+10	-1.00E+10	-1.00E+10	-1.00E+10	-1.00E+10	-1.00E+10	-1.00E+10	-1.00E+10	-1.00E+10	-1.00E+10
							16.7	31.6404	349	0.363	0.61	0.05	0.01	0.01	2176.1	1991.9	-1.00E+10	-1.00E+10	-1.00E+10	1.04	-1.00E+10	-1.00E+10	-1.00E+10	-1.00E+10	-1.00E+10	-1.00E+10
							19.9	31.9827	378.36	0.745	4.44	1.55	0.03	0.34	2205.9	2063.2	-1.00E+10	-1.00E+10	-1.00E+10	0.83	-1.00E+10	-1.00E+10	-1.00E+10	-1.00E+10	-1.00E+10	-1.00E+10
							29.9	32.3266	385.15	0.923	3.24	2.37	0.04	0.8	2224.2	2105.5	-1.00E+10	-1.00E+10	-1.00E+10	0.23	-1.00E+10	-1.00E+10	-1.00E+10	-1.00E+10	-1.00E+10	-1.00E+10
							39.9	32.5512	317.34	1.571	4.48	7.15	0.13	4	2233.3	2174.1	-1.00E+10	-1.00E+10	-1.00E+10	0.18	-1.00E+10	-1.00E+10	-1.00E+10	-1.00E+10	-1.00E+10	-1.00E+10
							45	32.6153	283.63	1.855	11.63	8.85	0.17	5.35	2236.8	2206.7	-1.00E+10	-1.00E+10	-1.00E+10	0.1	-1.00E+10	-1.00E+10	-1.00E+10	-1.00E+10	-1.00E+10	-1.00E+10
							51.2	32.6957	254.69	1.961	17.04	9.06	0.19	5.62	2241.5	2233.8	-1.00E+10	-1.00E+10	-1.00E+10	0.1	-1.00E+10	-1.00E+10	-1.00E+10	-1.00E+10	-1.00E+10	-1.00E+10
MR1306	44_16	B	2013-10-01T12:36	192.265	72.751	55	0	30.8779	345.7	0.346	0.87	0.07	0.01	0.04	2130.8	1965.5	-1.00E+10	-1.00E+10	-1.00E+10	0.79	-1.00E+10	-1.00E+10	-1.00E+10	-1.00E+10	-1.00E+10	-1.00E+10
							4.8	30.8269	345.68	0.33	0.89	0.05	0.01	0.03	2128.7	1964.5	-1.00E+10	-1.00E+10	-1.00E+10	0.82	-1.00E+10	-1.00E+10	-1.00E+10	-1.00E+10	-1.00E+10	-1.00E+10
							9.8	30.8828	345.31	0.337	0.85	0.04	0.01	0.05	2131.8	1965.6	-1.00E+10	-1.00E+10	-1.00E+10	0.85	-1.00E+10	-1.00E+10	-1.00E+10	-1.00E+10	-1.00E+10	-1.00E+10
							19.6	31.5887	346.86	0.348	0.44	0.05	0.01	0.02	2172	1991.1	-1.00E+10	-1.00E+10	-1.00E+10	0.87	-1.00E+10	-1.00E+10	-1.00E+10	-1.00E+10	-1.00E+10	-1.00E+10
							24.5	31.913	362.15	0.711	4.68	1.78	0.03	0.25	2203.1	2056.3	-1.00E+10	-1.00E+10	-1.00E+10	0.97	-1.00E+10	-1.00E+10	-1.00E+10	-1.00E+10	-1.00E+10	-1.00E+10
							29.6	32.1906	328.63	1.369	16.41	7.02	0.05	0.78	2227.6	2156.4	-1.00E+10	-1.00E+10	-1.00E+10	0.63	-1.00E+10	-1.00E+10	-1.00E+10	-1.00E+10	-1.00E+10	-1.00E+10
							39.3	32.4596	350.77	1.121	3.39	4.41	0.09	2.71	2226.5	2138.6	-1.00E+10	-1.00E+10	-1.00E+10	0.48	-1.00E+10	-1.00E+10	-1.00E+10	-1.00E+10	-1.00E+10	-1.00E+10
							44.4	32.5582	303.22	1.457	12.98	6.24	0.15	4.71	2231.1	2183.5	-1.00E+10	-1.00E+10	-1.00E+10	0.25	-1.00E+10	-1.00E+10	-1.00E+10	-1.00E+10	-1.00E+10	-1.00E+10
							49.8	32.6163	276.55	1.603	19.14	6.39	0.17	5.11	2235.1	2208.9	-1.00E+10	-1.00E+10	-1.00E+10	0.22	-1.00E+10	-1.00E+10	-1.00E+10	-1.00E+10	-1.00E+10	-1.00E+10
MR1306	41_65	B	2013-10-01T14:40	191.751	72.7485	56	0	31.1946	349.92	0.34	0.38	0.06	0.01	0.03	2146.8	1974.5	-1.00E+10	-1.00E+10	-1.00E+10	0.7	-1.00E+10	-1.00E+10	-1.00E+10	-1.00E+10	-1.00E+10	-1.00E+10
							4.8	31.547	348.58	0.353	0.59	0.05	0.01	0.03	2169.8	1989.5	-1.00E+10	-1.00E+10	-1.00E+10	0.76	-1.00E+10	-1.00E+10	-1.00E+10	-1.00E+10	-1.00E+10	-1.00E+10
							9.9	31.6113	348.3	0.356	0.66	0.05	0.01	0.02	2174.8	1991	-1.00E+10	-1.00E+10	-1.00E+10	0.78	-1.00E+10	-1.00E+10	-1.00E+10	-1.00E+10	-1.00E+10	-1.00E+10
							19.7	31.6411	350.24	0.366	0.73	0.07	0.01	0.01	2177.2	1997.1	-1.00E+10	-1.00E+10	-1.00E+10	0.8	-1.00E+10	-1.00E+10	-1.00E+10	-1.00E+10	-1.00E+10	-1.00E+10
							24.7	32.0466	385.74	0.6	3.35	0.79	0.02	0.22	2204.5	2063.6	-1.00E+10	-1.00E+10	-1.00E+10	1	-1.00E+10	-1.00E+10	-1.00E+10	-1.00E+10	-1.00E+10	-1.00E+10
							29.7	32.4127	370.79	1.077	2.12	3.85	0.07	1.97	2224.6	2114.8	-1.00E+10	-1.00E+10	-1.00E+10	0.35	-1.00E+10	-1.00E+10	-1.00E+10	-1.00E+10	-1.00E+10	-1.00E+10
							39.5	32.5531	302.69	1.598	7.89	7.26	0.13	4.45	2233.9	2183.5	-1.00E+10	-1.00E+10	-1.00E+10	0.19	-1.00E+10	-1.00E+10	-1.00E+10	-1.00E+10	-1.00E+10	-1.00E+10
							44.5	32.5552	298.47	1.656	8.57	7.61	0.14	4.84	2235.2	2186.9	-1.00E+10	-1.00E+10	-1.00E+10	0.17	-1.00E+10	-1.00E+10	-1.00E+10	-1.00E+10	-1.00E+10	-1.00E+10
							48.4	32.5534	303.28	1.607	7.75	7.24	0.13	4.55	2232.3	2180.9	-1.00E+10	-1.00E+10	-1.00E+10	0.16	-1.00E+10	-1.00E+10	-1.00E+10	-1.00E+10	-1.00E+10	-1.00E+10
MR1306	60_1	B	2013-10-01T19:31	191.249	72.5028	58	0	31.2931	345.22	0.31	0.62	0.06	0.01	0.07	2152.3	1965.4	-1.00E+10	-1.00E+10	-1.00E+10	0.42	0.29	0.08	-1.00E+10	-1.00E+10	0.1	-1.00E+10
							4.8	31.2592	346.62	0.318	0.91	0.04	0.01	0.05	2150	1965.6	-1.00E+10	-1.00E+10	-1.00E+10	0.41	-1.00E+10	-1.00E+10	-1.00E+10	-1.00E+10	-1.00E+10	-1.00E+10
							6.7	-1.00E+10	-1.00E+10	0.319	0.91	0.04	0.01	0.08	-1.00E+10	1965.1	-1.00E+10	-1.00E+10	-1.00E+10	0.43	-1.00E+10	-1.00E+10	-1.00E+10	-1.00E+10	-1.00E+10	-1.00E+10
							9.6	31.256	346.79	0.319	0.96	0.04	0.01	0.06	2149	1965.7	-1.00E+10	-1.00E+10	-1.00E+10	0.41	-1.00E+10	-1.00E+10	-1.00E+10	-1.00E+10	-1.00E+10	-1.00E+10
							15.6	-1.00E+10	-1.00E+10	0.317	0.33	0.04	0.01	0.07	-1.00E+10	1978.1	-1.00E+10	-1.00E+10	-1.00E+10	0.65	-1.00E+10	-1.00E+10	-1.00E+10	-1.00E+10	-1.00E+10	-1.00E+10
							15.6	-1.00E+10	-1.00E+10	-1.00E+10	-1.00E+10	-1.00E+10	-1.00E+10	-1.00E+10	-1.00E+10	-1.00E+10	-1.00E+10	-1.00E+10	-1.00E+10	-1.00E+10	-1.00E+10	-1.00E+10	-1.00E+10	-1.00E+10	-1.00E+10	-1.00E+10
							19.6	31.701	353.25	0.331	0.25	0.04	0.01	0.05	2178.7	1987.5	-1.00E+10	-1.00E+10	-1.00E+10	0.76	0.61	0.1	-1.00E+10	-1.00E+10	0.11	-1.00E+10
							21.7	-1.00E+10	-1.00E+10	0.356	0.58	0.05	0.01	0.06	-1.00E+10	1992.8	-1.00E+10	-1.00E+10	-1.00E+10	1.02	-1.00E+10	-1.00E+10	-1.00E+10	-1.00E+10	-1.00E+10	-1.00E+10
							23.6	32.0625	423.35	0.438	1.76	0.12	0.02	0.16	2199.7	2015.2	-1.00E+10	-1.00E+10	-1.00E+10	0.87	0.63	0.16	-1.00E+10	-1.00E+10	0.15	-1.00E+10
							23.6	-1.00E+10	-1.00E+10	-1.00E+10	-1.00E+10	-1.00E+10	-1.00E+10	-1.00E+10	-1.00E+10	-1.00E+10	-1.00E+10	-1.00E+10	-1.00E+10	-1.00E+10	-1.00E+10	-1.00E+10	-1.00E+10	-1.00E+10	-1.00E+10	-1.00E+10
							25.6	-1.00E+10	-1.00E+10	0.664	1.91	1.35	0.03	0.8	-1.00E+10	2067.8	-1.00E+10	-1.00E+10	-1.00E+10	0.45	-1.00E+10	-1.00E+10	-1.00E+10	-1.00E+10	-1.00E+10	-1.00E+10
							29.5	32.3259	413.96	0.721	1.88	1.65	0.04	0.91	2218.1	2070.4	-1.00E+10	-1.00E+10	-1.00E+10	0.37	-1.00E+10	-1.00E+10	-1.00E+10	-1.00E+10	-1.00E+10	-1.00E+10
							39.3	32.5257	316.15	1.52	3.7	6.81	0.12	3.86	2230.9	2170.1	-1.00E+10	-1.00E+10	-1.00E+10	0.14	-1.00E+10	-1.00E+10	-1.00E+10	-1.00E+10	-1.00E+10	-1.00E+10
							41.3	-1.00E+10	-1.00E+10	1.846	7.89	9	0.16	5.52	-1.00E+10	2203	-1.00E+10	-1.00E+10	-1.00E+10	0.08	-1.00E+10	-1.00E+10	-1.00E+10	-1.00E+10	-1.00E+10	-1.00E+10
							44.3	-1.00E+10	-1.00E+10	2.083	23.07	9.2	0.19	6.36	-1.00E+10	2232.6	-1.00E+10	-1.00E+10	-1.00E+10	0.14	-1.00E+10	-1.00E+10	-1.00E+10	-1.00E+10	-1.00E+10	-1.00E+10
							44.4	32.6664	258.69	2.041	20.25	9.13	0.18	6.27	2240.5	2228.8	-1.00E+10	-1.00E+10	-1.00E+10	0.11	-1.00E+10	-1.00E+10	-1.00E+10	-1.00E+10	-1.00E+10	-1.00E+10
							50.4	32.658	262.46	2.015	20.47	8.99	0.18	6.16	2241.7	2225.7	-1.00E+10	-1.00E+10	-1.00E+10	0.13	0.06	0.04	-1.00E+10	-1.00E+10	0.01	-1.00E+10
MR1306	61_1	B	2013-10-01T22:47	191.256	72.0007	50	0	31.4902	339.82	0.289	0.03	0.05	0.01	0.06	2162.6	1970.5	-1.00E+10	-1.00E+10	-1.00E+10	0.79	-1.00E+10	-1.00E+10	-1.00E+10	-1.00E+10	-1.00E+10	-1.00E+10
							5.1	-1.00E+10	-1.00E+10	-1.00E+10	-1.00E+10	-1.00E+10	-1.00E+10	-1.00E+10	-1.00E+10	-1.00E+10	-1.00E+10	-1.00E+10	-1.00E+10	-1.00E+10	-1.00E+10	-1.00E+10	-1.00E+10	-1.00E+10	-1.00E+10	-1.00E+10
							5.1	31.4849	339.8	0.294	0.02	0.04	0.01	0.08	2162.3	1970.8	-1.00E+10	-1.00E+10	-1.00E+10	0.76	-1.00E+10	-1.00E+10	-1.00E+10	-1.00E+10	-1.00E+10	-1.00E+10
							10.1	31.4861	339.75	0.286	0.02	0.04	0.01	0.06	2163.7	1970.1	-1.00E+10	-1.00E+10	-1.00E+10	0.7	-1.00E+10	-1.00E+10	-1.00E+10	-1.00E+10	-1.00E+10	-1.00E+10
							19.9	31.5084	341.25	0.291	0.03	0.04	0.01	0.07	2165	1971.6	-1.00E+10	-1.00E+10	-1.00E+10	0.7	-1.00E+10	-1.00E+10	-1.00E+10	-1.00E+10	-1.00E+10	-1.00E+10
							29.8	32.2578	414.28	0.578	0.99	0.22	0.02	0.35	2207.7	2018.5	-1.00E+10	-1.00E+10	-1.00E+10	1.38	-1.00E+10	-1.00E+10	-1.00E+10	-1.00E+10	-1.00E+10	-1.00E+10
							29.8	-1.00E+10	-1.00E+10	-1.00E+10	-1.00E+10	-1.00E+10	-1.00E+10	-1.00E+10	-1.00E+10	-1.00E+10	-1.00E+10	-1.00E+10	-1.00E+10	-1.00E+10	-1.00E+10	-1.00E+10	-1.00E+10	-1.00E+10	-1.00E+10	-1.00E+10
							31.6	32.3028	403.68	0.56	0.73	0.13	0.02	0.19	2211.3	2035.1	-1.00E+10	-1.00E+10	-1.00E+10	1.54	-1.00E+10	-1.00E+10	-1.00E+10	-1.00E+10	-1.00E+10	-1.00E+10
							39.6	32.4636	321.97	1.353	14.69	2.66	0.1	4.6	2232.8	2151.5	-1.00E+10	-1.00E+10	-1.00E+10	0.39	-1.00E+10	-1.00E+10	-1.00E+10	-1.00E+10	-1.00E+10	-1.00E+10
							45	32.4566	324.17	1.333	14.28	2.62	0.1	4.52	2231.6	2147.3	-1.00E+10	-1.00E+10	-1.00E+10	0.32	-1.00E+10	-1.00E+10	-1.00E+10	-1.00E+10	-1.00E+10	-1.00E+10
							45.1	-1.00E+10	-1.00E+10	-1.00E+10	-1.00E+10	-1.00E+10	-1.00E+10	-1.00E+10	-1.00E+10	-1.00E+10	-1.00E+10	-1.00E+10	-1.00E+10	-1.00E+10	-1.00E+10	-1.00E+10	-1.00E+10	-1.00E+10	-1.00E+10	-1.00E+10
MR1306	62_1	B	2013-10-02T02:05	191.253	71.5003	48	0	31.4124	331.42	0.335	0.1	0.05	0.01	0.08	2169.1	1979.8	-1.00E+10	-1.00E+10	-1.00E+10	0.99	-1.00E+10	-1.00E+10	-1.00E+10	-1.00E+10	-1.00E+10	-1.00E+10
							5.1	31.4071	331.19	0.319	0.08	0.04	0.01	0.07	2167.6	1979.4	-1.00E+10	-1.00E+10	-1.00E+10	0.95	-1.00E+10	-1.00E+10	-1.00E+10	-1.00E+10	-1.00E+10	-1.00E+10
							9.8	31.4086	331.25	0.317	0.08	0.04	0.01	0.04	2168.4	1980	-1.00E+10	-1.00E+10	-1.00E+10	0.99	-1.00E+10	-1.00E+10	-1.00E+10	-1.00E+10	-1.00E+10	-1.00E+10
							19.9	31.4858	328.77	0.302	0.07	0.03	0.01	0.06	2164.5	1970.5	-1.00E+10	-1.00E+10	-1.00E+10	0.92	-1.00E+10	-1.00E+10	-1.00E+10	-1.00E+10	-1.00E+10	-1.00E+10
							29.6	31.7158	321.66	0.41	0.89	0.14	0.02	0.26	2178.3	1996.3	-1.00E+10	-1.00E+10	-1.00E+10	1.33	-1.00E+10	-1.00E+10	-1.00E+10	-1.00E+10	-1.00E+10	-1.00E+10
							29.6	-1.00E+10	-1.00E+10	-1.00E+10	-1.00E+10	-1.00E+10	-1.00E+10	-1.00E+10	-1.00E+10	-1.00E+10	-1.00E+10	-1.00E+10	-1.00E+10	-1.00E+10	-1.00E+10	-1.00E+10	-1.00E+10	-1.00E+10	-1.00E+10	-1.00E+10
							31.5	32.1037	305.98	0.731	4.16	0.67	0.04	1.21	2208	2060.9	-1.00E+10	-1.00E+10	-1.00E+10	1.91	-1.00E+10	-1.00E+10	-1.00E+10	-1.00E+10	-1.00E+10	-1.00E+10
							39.4	32.3099	277.25	1.279	12.22	2.07	0.11	4.2	2228.3	2149.4	-1.00E+10	-1.00E+10	-1.00E+10	1.56	-1.00E+10	-1.00E+10	-1.00E+10	-1.00E+10	-1.00E+10	-1.00E+10
							42.8	32.3164	276.48	1.307	12.64	2.11	0.11	4.32	2231	2150	-1.00E+10	-1.00E+10	-1.00E+10	1.54	-1.00E+10	-1.00E+10	-1.00E+10	-1.00E+10	-1.00E+10	-1.00E+10
MR1306	63_1	B	2013-10-02T05:09	191.25	70.9995	44	0	31.5262	333.46	0.315	0.05	0.06	0.02	-0.01	2172.4	1977.5	-1.00E+10	-1.00E+10	-1.00E+10	1.09	-1.00E+10	-1.00E+10	-1.00E+10	-1.00E+10	-1.00E+10	-1.00E+10
							4.8	31.4973	333.51	0.312	0.03	0.05	0.01	0.02	2167.1	1976.7	-1.00E+10	-1.00E+10	-1.00E+10	1.01	-1.00E+10	-1.00E+10	-1.00E+10	-1.00E+10	-1.00E+10	-1.00E+10
							9.9	31.5129	332.95	0.303	0.03	0.05	0.01	0	2166.7	1976	-1.00E+10	-1.00E+10	-1.00E+10	1.04	-1.00E+10	-1.00E+10	-1.00E+10	-1.00E+10	-1.00E+10	-1.00E+10
							13	31.577	331.86	0.286	-0.01	0.04	0.02	0	2164.5	1971.6	-1.00E+10	-1.00E+10	-1.00E+10	1.06	-1.00E+10	-1.00E+10	-1.00E+10	-1.00E+10	-1.00E+10	-1.00E+10
							19.9	31.5896	331.23	0.285	-0.01	0.04	0.01	-0.01	2166.6	1972.2	-1.00E+10	-1.00E+10	-1.00E+10	0.98	-1.00E+10	-1.00E+10	-1.00E+10	-1.00E+10	-1.00E+10	-1.00E+10
							29.9	31.9329	322.28	0.526	2.77	0.52	0.04	0.4	2187.4	2029.1	-1.00E+10	-1.00E+10	-1.00E+10	1.35	-1.00E+10	-1.00E+10	-1.00E+10	-1.00E+10	-1.00E+10	-1.00E+10
							38.5	-1.00E+10	-1.00E+10	-1.00E+10	-1.00E+10	-1.00E+10	-1.00E+10	-1.00E+10	-1.00E+10	-1.00E+10	-1.00E+10	-1.00E+10	-1.00E+10	-1.00E+10	-1.00E+10	-1.00E+10	-1.00E+10	-1.00E+10	-1.00E+10	-1.00E+10
							38.5	32.305	312.68	1.077	9.61	1.97	0.1	1.71	2220.6	2114.1	-1.00E+10	-1.00E+10	-1.00E+10	2.3	-1.00E+10	-1.00E+10	-1.00E+10	-1.00E+10	-1.00E+10	-1.00E+10
MR1306	64_1	B	2013-10-02T08:19	191.251	70.5	38	0	31.2515	330.83	0.379	0.34	0.06	0.02	0.03	2171.9	1994.3	-1.00E+10	-1.00E+10	-1.00E+10	1.06	-1.00E+10	-1.00E+10	-1.00E+10	-1.00E+10	-1.00E+10	-1.00E+10
							4.7	31.235	330.79	0.372	0.31	0.06	0.02	0.02	2170.7	1994.3	-1.00E+10	-1.00E+10	-1.00E+10	1.12	-1.00E+10	-1.00E+10	-1.00E+10	-1.00E+10	-1.00E+10	-1.00E+10
							9.9	31.2346	330.57	0.377	0.31	0.05	0.02	0.05	2170.6	1993.7	-1.00E+10	-1.00E+10	-1.00E+10	1.13	-1.00E+10	-1.00E+10	-1.00E+10	-1.00E+10	-1.00E+10	-1.00E+10
							19.7	31.31	329.12	0.372	0.18	0.05	0.02	0.01	2175.6	2001	-1.00E+10	-1.00E+10	-1.00E+10	1.22	-1.00E+10	-1.00E+10	-1.00E+10	-1.00E+10	-1.00E+10	-1.00E+10
							27.7	31.4457	328.24	0.424	0.97	0.14	0.03	0.08	2180.4	2012.6	-1.00E+10	-1.00E+10	-1.00E+10	1.72	-1.00E+10	-1.00E+10	-1.00E+10	-1.00E+10	-1.00E+10	-1.00E+10
							29.7	31.886	327.4	0.817	7.65	0.83	0.07	1.28	2198.6	2051.4	-1.00E+10	-1.00E+10	-1.00E+10	1.75	-1.00E+10	-1.00E+10	-1.00E+10	-1.00E+10	-1.00E+10	-1.00E+10
							33.1	32.1778	328.27	0.932	9.57	1.08	0.09	1.71	2203	2075.1	-1.00E+10	-1.00E+10	-1.00E+10	1.28	-1.00E+10	-1.00E+10	-1.00E+10	-1.00E+10	-1.00E+10	-1.00E+10
MR1306	65_1	B	2013-10-02T12:05	191.251	70.001	40	0	31.3891	335.32	0.397	0.41	0.07	0.02	0.01	2176.8	2004.6	-1.00E+10	-1.00E+10	-1.00E+10	1.66	1.31	0.14	-1.00E+10	-1.00E+10	0.16	-1.00E+10
							4.9	-1.00E+10	-1.00E+10	-1.00E+10	-1.00E+10	-1.00E+10	-1.00E+10	-1.00E+10	-1.00E+10	-1.00E+10	-1.00E+10	-1.00E+10	-1.00E+10	-1.00E+10	-1.00E+10	-1.00E+10	-1.00E+10	-1.00E+10	-1.00E+10	-1.00E+10
							4.9	31.386	334.69	0.395	0.41	0.05	0.02	0	2175.8	2002.1	-1.00E+10	-1.00E+10	-1.00E+10	1.78	-1.00E+10	-1.00E+10	-1.00E+10	-1.00E+10	-1.00E+10	-1.00E+10
							9.9	31.3896	334.08	0.398	0.42	0.05	0.02	0	2176.3	2003.9	-1.00E+10	-1.00E+10	-1.00E+10	1.47	-1.00E+10	-1.00E+10	-1.00E+10	-1.00E+10	-1.00E+10	-1.00E+10
							12.8	-1.00E+10	-1.00E+10	-1.00E+10	-1.00E+10	-1.00E+10	-1.00E+10	-1.00E+10	-1.00E+10	-1.00E+10	-1.00E+10	-1.00E+10	-1.00E+10	-1.00E+10	-1.00E+10	-1.00E+10	-1.00E+10	-1.00E+10	-1.00E+10	-1.00E+10
							12.8	31.387	334.59	0.398	0.41	0.05	0.02	0	2176.3	2003.5	-1.00E+10	-1.00E+10	-1.00E+10	1.85	1.35	0.13	-1.00E+10	-1.00E+10	0.16	-1.00E+10
							20.1	31.4202	332.11	0.401	0.56	0.05	0.02	0.01	2174.4	2004.5	-1.00E+10	-1.00E+10	-1.00E+10	1.49	1.16	0.12	-1.00E+10	-1.00E+10	0.16	-1.00E+10
							29.9	31.7839	320.78	0.929	11.71	0.99	0.1	2.19	2187.8	2053.2	-1.00E+10	-1.00E+10	-1.00E+10	0.84	-1.00E+10	-1.00E+10	-1.00E+10	-1.00E+10	-1.00E+10	-1.00E+10
							35.3	31.8718	315	1.03	13.93	1.34	0.13	2.58	2191.3	2067.8	-1.00E+10	-1.00E+10	-1.00E+10	0.44	0.24	0.14	-1.00E+10	-1.00E+10	0.06	-1.00E+10
							35.4	-1.00E+10	-1.00E+10	-1.00E+10	-1.00E+10	-1.00E+10	-1.00E+10	-1.00E+10	-1.00E+10	-1.00E+10	-1.00E+10	-1.00E+10	-1.00E+10	-1.00E+10	-1.00E+10	-1.00E+10	-1.00E+10	-1.00E+10	-1.00E+10	-1.00E+10
MR1306	66_1	B	2013-10-02T15:06	191.255	69.5	51	0	31.1332	325.99	0.594	6.25	0.82	0.05	0.45	2167.3	2007.9	-1.00E+10	-1.00E+10	-1.00E+10	1.78	-1.00E+10	-1.00E+10	-1.00E+10	-1.00E+10	-1.00E+10	-1.00E+10
							4.8	31.1903	325.18	0.585	6.04	0.72	0.05	0.42	2166.5	2007.4	-1.00E+10	-1.00E+10	-1.00E+10	1.87	-1.00E+10	-1.00E+10	-1.00E+10	-1.00E+10	-1.00E+10	-1.00E+10
							7.8	31.2664	324.23	0.585	5.74	0.67	0.04	0.45	2167.8	2008	-1.00E+10	-1.00E+10	-1.00E+10	1.72	-1.00E+10	-1.00E+10	-1.00E+10	-1.00E+10	-1.00E+10	-1.00E+10
							10.2	31.3108	321.9	0.585	5.39	0.64	0.04	0.53	2167.7	2008.7	-1.00E+10	-1.00E+10	-1.00E+10	1.25	-1.00E+10	-1.00E+10	-1.00E+10	-1.00E+10	-1.00E+10	-1.00E+10
							20	31.5687	316.49	0.669	5.14	0.95	0.05	1.06	2175.2	2018.8	-1.00E+10	-1.00E+10	-1.00E+10	0.62	-1.00E+10	-1.00E+10	-1.00E+10	-1.00E+10	-1.00E+10	-1.00E+10
							29.8	31.9549	295.72	1.063	11.62	2.64	0.1	3.04	2187.6	2067.9	-1.00E+10	-1.00E+10	-1.00E+10	0.82	-1.00E+10	-1.00E+10	-1.00E+10	-1.00E+10	-1.00E+10	-1.00E+10
							39.7	32.152	245.77	1.711	30.37	9.33	0.19	4.97	2193.2	2137.9	-1.00E+10	-1.00E+10	-1.00E+10	0.26	-1.00E+10	-1.00E+10	-1.00E+10	-1.00E+10	-1.00E+10	-1.00E+10
							42.3	32.1308	253.26	1.502	23.64	6.27	0.17	4.55	2196.6	2124.1	-1.00E+10	-1.00E+10	-1.00E+10	0.27	-1.00E+10	-1.00E+10	-1.00E+10	-1.00E+10	-1.00E+10	-1.00E+10
MR1306	67_1	B	2013-10-02T18:04	191.253	69.0013	52	0	30.5883	324.75	0.527	7.04	0.31	0.03	0.21	2154.5	1997.6	-1.00E+10	-1.00E+10	-1.00E+10	1.94	-1.00E+10	-1.00E+10	-1.00E+10	-1.00E+10	-1.00E+10	-1.00E+10
							4.4	30.6656	322.38	0.551	6.81	0.43	0.04	0.43	2155.9	1998.6	-1.00E+10	-1.00E+10	-1.00E+10	1.63	-1.00E+10	-1.00E+10	-1.00E+10	-1.00E+10	-1.00E+10	-1.00E+10
							7.6	30.7028	321.45	0.562	6.66	0.46	0.03	0.48	2155.7	1998.8	-1.00E+10	-1.00E+10	-1.00E+10	1.48	-1.00E+10	-1.00E+10	-1.00E+10	-1.00E+10	-1.00E+10	-1.00E+10
							9.6	30.7416	320.63	0.571	6.51	0.51	0.04	0.56	2155.4	1999.6	-1.00E+10	-1.00E+10	-1.00E+10	1.42	-1.00E+10	-1.00E+10	-1.00E+10	-1.00E+10	-1.00E+10	-1.00E+10
							19.4	31.4069	306.98	0.795	5.16	1.86	0.05	1.84	2165.3	2017.2	-1.00E+10	-1.00E+10	-1.00E+10	0.49	-1.00E+10	-1.00E+10	-1.00E+10	-1.00E+10	-1.00E+10	-1.00E+10
							29.4	32.1376	262.02	1.537	23.5	9.12	0.17	4.5	2190.9	2106.9	-1.00E+10	-1.00E+10	-1.00E+10	0.26	-1.00E+10	-1.00E+10	-1.00E+10	-1.00E+10	-1.00E+10	-1.00E+10
							39.4	32.1983	253.98	1.737	26.77	10.8	0.23	4.7	2193.5	2123.3	-1.00E+10	-1.00E+10	-1.00E+10	0.33	-1.00E+10	-1.00E+10	-1.00E+10	-1.00E+10	-1.00E+10	-1.00E+10
							44.2	32.2376	262.31	1.701	24.92	11.07	0.23	4.39	2195.8	2116.7	-1.00E+10	-1.00E+10	-1.00E+10	0.28	-1.00E+10	-1.00E+10	-1.00E+10	-1.00E+10	-1.00E+10	-1.00E+10
							46.9	-1.00E+10	-1.00E+10	-1.00E+10	-1.00E+10	-1.00E+10	-1.00E+10	-1.00E+10	-1.00E+10	-1.00E+10	-1.00E+10	-1.00E+10	-1.00E+10	-1.00E+10	-1.00E+10	-1.00E+10	-1.00E+10	-1.00E+10	-1.00E+10	-1.00E+10
							46.9	32.2348	258.04	1.723	25.78	11.03	0.23	4.53	2197.6	2120.4	-1.00E+10	-1.00E+10	-1.00E+10	0.28	-1.00E+10	-1.00E+10	-1.00E+10	-1.00E+10	-1.00E+10	-1.00E+10
MR1306	68_1	B	2013-10-02T22:56	192.954	68.3013	38	0	30.129	316.54	0.506	10.3	0.03	0.02	0.1	2144.7	1991.6	-1.00E+10	-1.00E+10	-1.00E+10	1.26	0.09	0.48	-1.00E+10	-1.00E+10	0.49	-1.00E+10
							5	30.1702	315.28	0.502	10.15	0.03	0.02	0.13	2145.2	1993.2	-1.00E+10	-1.00E+10	-1.00E+10	1.25	-1.00E+10	-1.00E+10	-1.00E+10	-1.00E+10	-1.00E+10	-1.00E+10
							8	30.1973	314.25	0.505	10.17	0.04	0.02	0.11	2145.1	1991.4	-1.00E+10	-1.00E+10	-1.00E+10	1.26	0.1	0.41	-1.00E+10	-1.00E+10	0.5	-1.00E+10
							8	-1.00E+10	-1.00E+10	-1.00E+10	-1.00E+10	-1.00E+10	-1.00E+10	-1.00E+10	-1.00E+10	-1.00E+10	-1.00E+10	-1.00E+10	-1.00E+10	-1.00E+10	-1.00E+10	-1.00E+10	-1.00E+10	-1.00E+10	-1.00E+10	-1.00E+10
							9.9	30.3151	311.77	0.522	9.78	0.05	0.03	0.25	2144.8	1992.3	-1.00E+10	-1.00E+10	-1.00E+10	1.17	-1.00E+10	-1.00E+10	-1.00E+10	-1.00E+10	-1.00E+10	-1.00E+10
							19.9	31.0333	297.19	0.635	9.12	0.2	0.03	1.16	2149.9	2001.1	-1.00E+10	-1.00E+10	-1.00E+10	0.57	0.09	0.22	-1.00E+10	-1.00E+10	0.27	-1.00E+10
							30.1	31.5574	279.03	0.953	13.26	1.81	0.1	2.84	2171.2	2041	-1.00E+10	-1.00E+10	-1.00E+10	0.25	0.04	0.12	-1.00E+10	-1.00E+10	0.07	-1.00E+10
							30.2	-1.00E+10	-1.00E+10	-1.00E+10	-1.00E+10	-1.00E+10	-1.00E+10	-1.00E+10	-1.00E+10	-1.00E+10	-1.00E+10	-1.00E+10	-1.00E+10	-1.00E+10	-1.00E+10	-1.00E+10	-1.00E+10	-1.00E+10	-1.00E+10	-1.00E+10
MR1306	70_1	B	2013-10-03T01:40	192.666	68.202	47	0	30.1483	319.52	0.49	9.71	0.05	0.02	0.05	2145.2	1991.7	-1.00E+10	-1.00E+10	-1.00E+10	1.16	-1.00E+10	-1.00E+10	-1.00E+10	-1.00E+10	-1.00E+10	-1.00E+10
							4.7	30.1377	318.79	0.488	9.72	0.02	0.02	0.05	2143.9	1991.3	-1.00E+10	-1.00E+10	-1.00E+10	1.18	-1.00E+10	-1.00E+10	-1.00E+10	-1.00E+10	-1.00E+10	-1.00E+10
							9.9	30.2432	318.56	0.499	9.55	0.02	0.02	0.08	2145.8	1992.6	-1.00E+10	-1.00E+10	-1.00E+10	1.37	-1.00E+10	-1.00E+10	-1.00E+10	-1.00E+10	-1.00E+10	-1.00E+10
							11.8	30.355	317.82	0.512	9.35	0.01	0.03	0.1	2146.4	1994.4	-1.00E+10	-1.00E+10	-1.00E+10	1.28	-1.00E+10	-1.00E+10	-1.00E+10	-1.00E+10	-1.00E+10	-1.00E+10
							19.9	30.8246	314.66	0.58	8.12	0.17	0.03	0.38	2153.1	2002.1	-1.00E+10	-1.00E+10	-1.00E+10	1.11	-1.00E+10	-1.00E+10	-1.00E+10	-1.00E+10	-1.00E+10	-1.00E+10
							29.7	31.7418	288.3	0.994	12.32	1.9	0.1	2.91	2175.7	2049	-1.00E+10	-1.00E+10	-1.00E+10	0.28	-1.00E+10	-1.00E+10	-1.00E+10	-1.00E+10	-1.00E+10	-1.00E+10
							39	31.8001	272.36	1.149	15.57	2.99	0.13	3.66	2177.8	2070	-1.00E+10	-1.00E+10	-1.00E+10	0.23	-1.00E+10	-1.00E+10	-1.00E+10	-1.00E+10	-1.00E+10	-1.00E+10
MR1306	72_1	B	2013-10-03T05:07	191.996	68.0025	54	0	31.1406	350.49	0.537	3.88	1.04	0.06	0.11	2174.3	2003.6	-1.00E+10	-1.00E+10	-1.00E+10	7.85	-1.00E+10	-1.00E+10	-1.00E+10	-1.00E+10	-1.00E+10	-1.00E+10
							4.9	30.9683	353.12	0.443	2.12	0.09	0.04	0.04	2169	1992.5	-1.00E+10	-1.00E+10	-1.00E+10	6.68	-1.00E+10	-1.00E+10	-1.00E+10	-1.00E+10	-1.00E+10	-1.00E+10
							5.9	31.0041	352.67	0.451	2.52	0.22	0.05	0.04	2169.4	1996.1	-1.00E+10	-1.00E+10	-1.00E+10	7.85	-1.00E+10	-1.00E+10	-1.00E+10	-1.00E+10	-1.00E+10	-1.00E+10
							9.9	31.4099	344.46	0.656	6.21	2.6	0.08	0.21	2178.4	2020.3	-1.00E+10	-1.00E+10	-1.00E+10	9.35	-1.00E+10	-1.00E+10	-1.00E+10	-1.00E+10	-1.00E+10	-1.00E+10
							19.9	32.3435	281.52	1.813	38.84	16.06	0.18	2.53	2196.3	2125.4	-1.00E+10	-1.00E+10	-1.00E+10	1.65	-1.00E+10	-1.00E+10	-1.00E+10	-1.00E+10	-1.00E+10	-1.00E+10
							29.7	32.3583	277.21	1.927	41.49	16.34	0.21	2.79	2198.6	2130	-1.00E+10	-1.00E+10	-1.00E+10	0.81	-1.00E+10	-1.00E+10	-1.00E+10	-1.00E+10	-1.00E+10	-1.00E+10
							39.7	32.3798	256.83	2.044	45.37	16.08	0.23	3.63	2201	2144	-1.00E+10	-1.00E+10	-1.00E+10	1.1	-1.00E+10	-1.00E+10	-1.00E+10	-1.00E+10	-1.00E+10	-1.00E+10
							45.8	32.3814	254.33	2.052	45.92	16.03	0.23	3.73	2202.1	2146.1	-1.00E+10	-1.00E+10	-1.00E+10	1.13	-1.00E+10	-1.00E+10	-1.00E+10	-1.00E+10	-1.00E+10	-1.00E+10
MR1306	74_1	B	2013-10-03T08:40	191.499	67.7483	49	0	31.84	330.62	1.076	23.68	7.81	0.14	0.75	2183.5	2062.8	-1.00E+10	-1.00E+10	-1.00E+10	5.21	-1.00E+10	-1.00E+10	-1.00E+10	-1.00E+10	-1.00E+10	-1.00E+10
							5.1	32.0822	297.82	1.449	31.44	11.53	0.17	1.85	2184	2096.5	-1.00E+10	-1.00E+10	-1.00E+10	2.07	-1.00E+10	-1.00E+10	-1.00E+10	-1.00E+10	-1.00E+10	-1.00E+10
							7.8	32.0666	299.82	1.425	30.81	11.25	0.17	1.75	2184.6	2094.9	-1.00E+10	-1.00E+10	-1.00E+10	2.65	-1.00E+10	-1.00E+10	-1.00E+10	-1.00E+10	-1.00E+10	-1.00E+10
							9.9	32.104	299.23	1.487	32.17	11.77	0.17	1.94	2186.4	2099.5	-1.00E+10	-1.00E+10	-1.00E+10	1.94	-1.00E+10	-1.00E+10	-1.00E+10	-1.00E+10	-1.00E+10	-1.00E+10
							19.9	32.1138	304.74	1.525	33.07	12.3	0.17	1.76	2185.3	2100.3	-1.00E+10	-1.00E+10	-1.00E+10	1.78	-1.00E+10	-1.00E+10	-1.00E+10	-1.00E+10	-1.00E+10	-1.00E+10
							29.7	32.2031	305.11	1.69	36.51	14.53	0.18	1.97	2189.9	2116.5	-1.00E+10	-1.00E+10	-1.00E+10	0.97	-1.00E+10	-1.00E+10	-1.00E+10	-1.00E+10	-1.00E+10	-1.00E+10
							39.5	32.2237	303.98	1.745	37.89	15.06	0.18	2	2190	2122.2	-1.00E+10	-1.00E+10	-1.00E+10	1.04	-1.00E+10	-1.00E+10	-1.00E+10	-1.00E+10	-1.00E+10	-1.00E+10
							43.3	32.2479	299.69	1.799	39.05	15.35	0.19	2.11	2191.6	2126.8	-1.00E+10	-1.00E+10	-1.00E+10	0.99	-1.00E+10	-1.00E+10	-1.00E+10	-1.00E+10	-1.00E+10	-1.00E+10
MR1306	75_1	B	2013-10-03T15:06	191.25	68.5012	53	0	30.6697	320.15	0.52	7.91	0.07	0.02	0.07	2151.4	1995.5	-1.00E+10	-1.00E+10	-1.00E+10	1.13	0.04	0.36	-1.00E+10	-1.00E+10	0.62	-1.00E+10
							4.9	30.8343	319.36	0.519	7.05	0.04	0.02	0.06	2152.5	1995.7	-1.00E+10	-1.00E+10	-1.00E+10	1.11	-1.00E+10	-1.00E+10	-1.00E+10	-1.00E+10	-1.00E+10	-1.00E+10
							7.6	30.8361	319.45	0.519	7.06	0.02	0.02	0.06	2153.3	1997	-1.00E+10	-1.00E+10	-1.00E+10	1.14	0.06	0.37	-1.00E+10	-1.00E+10	0.6	-1.00E+10
							9.9	30.9416	319.11	0.527	6.73	0.04	0.02	0.07	2153.9	1997.1	-1.00E+10	-1.00E+10	-1.00E+10	1.1	-1.00E+10	-1.00E+10	-1.00E+10	-1.00E+10	-1.00E+10	-1.00E+10
							19.8	31.8054	304.85	0.767	6.3	0.72	0.06	1.77	2177.7	2037.9	-1.00E+10	-1.00E+10	-1.00E+10	0.54	0.1	0.22	-1.00E+10	-1.00E+10	0.16	-1.00E+10
							29.8	31.9307	278.3	1.303	21.65	2.52	0.17	4.3	2186.4	2099.9	-1.00E+10	-1.00E+10	-1.00E+10	0.31	-1.00E+10	-1.00E+10	-1.00E+10	-1.00E+10	-1.00E+10	-1.00E+10
							39.5	31.9464	269.37	1.44	25.72	2.67	0.23	4.7	2188.3	2114.3	-1.00E+10	-1.00E+10	-1.00E+10	0.56	-1.00E+10	-1.00E+10	-1.00E+10	-1.00E+10	-1.00E+10	-1.00E+10
							44.3	31.9465	269.58	1.426	25.58	2.64	0.22	4.68	2187.6	2115.2	-1.00E+10	-1.00E+10	-1.00E+10	0.6	0.36	0.17	-1.00E+10	-1.00E+10	0.04	-1.00E+10
MR1306	76_1	B	2013-10-03T17:36	191.249	68.2502	56	0	31.1915	331.21	0.484	1.75	0.22	0.03	0.13	2167.8	1995.4	-1.00E+10	-1.00E+10	-1.00E+10	1.97	-1.00E+10	-1.00E+10	-1.00E+10	-1.00E+10	-1.00E+10	-1.00E+10
							4.6	31.2232	330.07	0.487	1.66	0.18	0.03	0.14	2170.9	1996.9	-1.00E+10	-1.00E+10	-1.00E+10	1.92	-1.00E+10	-1.00E+10	-1.00E+10	-1.00E+10	-1.00E+10	-1.00E+10
							10	31.4511	323.9	0.534	1.44	0.6	0.03	0.38	2170.2	2000.5	-1.00E+10	-1.00E+10	-1.00E+10	1.98	-1.00E+10	-1.00E+10	-1.00E+10	-1.00E+10	-1.00E+10	-1.00E+10
							19.5	31.9885	300.77	1.143	15.54	8.12	0.11	1.66	2187.5	2064	-1.00E+10	-1.00E+10	-1.00E+10	3.29	-1.00E+10	-1.00E+10	-1.00E+10	-1.00E+10	-1.00E+10	-1.00E+10
							24.4	32.3509	286.73	1.591	30.44	13.89	0.16	2.27	2199.1	2109.9	-1.00E+10	-1.00E+10	-1.00E+10	3.5	-1.00E+10	-1.00E+10	-1.00E+10	-1.00E+10	-1.00E+10	-1.00E+10
							29.4	32.3726	243.78	1.835	37.85	14.6	0.2	3.57	2202.9	2137	-1.00E+10	-1.00E+10	-1.00E+10	2.72	-1.00E+10	-1.00E+10	-1.00E+10	-1.00E+10	-1.00E+10	-1.00E+10
							39.5	32.3875	232.94	2.116	46.63	14.98	0.27	4.78	2203	2152.2	-1.00E+10	-1.00E+10	-1.00E+10	1.17	-1.00E+10	-1.00E+10	-1.00E+10	-1.00E+10	-1.00E+10	-1.00E+10
							44.4	32.4023	239.23	2.137	46.86	15.05	0.29	4.76	2202.1	2150.6	-1.00E+10	-1.00E+10	-1.00E+10	1.41	-1.00E+10	-1.00E+10	-1.00E+10	-1.00E+10	-1.00E+10	-1.00E+10
							49.5	32.4244	248.88	2.023	43.59	15.52	0.25	4.01	2204	2144.5	-1.00E+10	-1.00E+10	-1.00E+10	1.54	-1.00E+10	-1.00E+10	-1.00E+10	-1.00E+10	-1.00E+10	-1.00E+10
							49.5	-1.00E+10	-1.00E+10	-1.00E+10	-1.00E+10	-1.00E+10	-1.00E+10	-1.00E+10	-1.00E+10	2145.3	-1.00E+10	-1.00E+10	-1.00E+10	-1.00E+10	-1.00E+10	-1.00E+10	-1.00E+10	-1.00E+10	-1.00E+10	-1.00E+10
MR1306	77_1	B	2013-10-03T20:31	191.244	68.0008	58	0	32.5283	313.56	1.706	30.91	15.46	0.2	1.7	2215.6	2118.5	-1.00E+10	-1.00E+10	-1.00E+10	4.79	4.36	0.4	-1.00E+10	-1.00E+10	0.12	-1.00E+10
							2.6	-1.00E+10	-1.00E+10	1.605	29.16	14.83	0.2	1.19	-1.00E+10	2108.3	-1.00E+10	-1.00E+10	-1.00E+10	6.04	-1.00E+10	-1.00E+10	-1.00E+10	-1.00E+10	-1.00E+10	-1.00E+10
							5.1	32.4894	326.75	1.55	27.92	14.4	0.2	1.05	2210.2	2105.1	-1.00E+10	-1.00E+10	-1.00E+10	6.21	-1.00E+10	-1.00E+10	-1.00E+10	-1.00E+10	-1.00E+10	-1.00E+10
							5.2	-1.00E+10	-1.00E+10	-1.00E+10	-1.00E+10	-1.00E+10	-1.00E+10	-1.00E+10	-1.00E+10	-1.00E+10	-1.00E+10	-1.00E+10	-1.00E+10	-1.00E+10	-1.00E+10	-1.00E+10	-1.00E+10	-1.00E+10	-1.00E+10	-1.00E+10
							5.3	-1.00E+10	-1.00E+10	-1.00E+10	-1.00E+10	-1.00E+10	-1.00E+10	-1.00E+10	-1.00E+10	-1.00E+10	-1.00E+10	-1.00E+10	-1.00E+10	-1.00E+10	-1.00E+10	-1.00E+10	-1.00E+10	-1.00E+10	-1.00E+10	-1.00E+10
							6.2	-1.00E+10	-1.00E+10	1.484	26.65	13.92	0.19	0.84	-1.00E+10	2098.2	-1.00E+10	-1.00E+10	-1.00E+10	7.74	-1.00E+10	-1.00E+10	-1.00E+10	-1.00E+10	-1.00E+10	-1.00E+10
							6.3	-1.00E+10	-1.00E+10	-1.00E+10	-1.00E+10	-1.00E+10	-1.00E+10	-1.00E+10	-1.00E+10	-1.00E+10	-1.00E+10	-1.00E+10	-1.00E+10	-1.00E+10	-1.00E+10	-1.00E+10	-1.00E+10	-1.00E+10	-1.00E+10	-1.00E+10
							6.5	-1.00E+10	-1.00E+10	-1.00E+10	-1.00E+10	-1.00E+10	-1.00E+10	-1.00E+10	-1.00E+10	-1.00E+10	-1.00E+10	-1.00E+10	-1.00E+10	-1.00E+10	-1.00E+10	-1.00E+10	-1.00E+10	-1.00E+10	-1.00E+10	-1.00E+10
							8.2	-1.00E+10	-1.00E+10	1.51	27.15	14.1	0.19	0.97	-1.00E+10	2101.1	-1.00E+10	-1.00E+10	-1.00E+10	7.27	-1.00E+10	-1.00E+10	-1.00E+10	-1.00E+10	-1.00E+10	-1.00E+10
							9.9	-1.00E+10	-1.00E+10	1.805	33.67	16.4	0.2	1.95	-1.00E+10	2124.5	-1.00E+10	-1.00E+10	-1.00E+10	3.14	-1.00E+10	-1.00E+10	-1.00E+10	-1.00E+10	-1.00E+10	-1.00E+10
							10.1	32.5396	309.01	1.78	33.55	16.25	0.2	1.89	2212.7	2124.3	-1.00E+10	-1.00E+10	-1.00E+10	3.31	-1.00E+10	-1.00E+10	-1.00E+10	-1.00E+10	-1.00E+10	-1.00E+10
							14.9	-1.00E+10	-1.00E+10	1.769	33.04	15.98	0.2	1.91	-1.00E+10	2123.5	-1.00E+10	-1.00E+10	-1.00E+10	3.71	-1.00E+10	-1.00E+10	-1.00E+10	-1.00E+10	-1.00E+10	-1.00E+10
							17.2	-1.00E+10	-1.00E+10	1.849	35.37	16.41	0.21	2.28	-1.00E+10	2128.2	-1.00E+10	-1.00E+10	-1.00E+10	2.74	-1.00E+10	-1.00E+10	-1.00E+10	-1.00E+10	-1.00E+10	-1.00E+10
							19.9	32.5684	295.27	1.99	38.28	16.79	0.24	2.83	2213.8	2135.9	-1.00E+10	-1.00E+10	-1.00E+10	1.67	1.33	0.25	-1.00E+10	-1.00E+10	0.08	-1.00E+10
							21.7	-1.00E+10	-1.00E+10	-1.00E+10	-1.00E+10	-1.00E+10	-1.00E+10	-1.00E+10	-1.00E+10	-1.00E+10	-1.00E+10	-1.00E+10	-1.00E+10	-1.00E+10	-1.00E+10	-1.00E+10	-1.00E+10	-1.00E+10	-1.00E+10	-1.00E+10
							21.8	-1.00E+10	-1.00E+10	-1.00E+10	-1.00E+10	-1.00E+10	-1.00E+10	-1.00E+10	-1.00E+10	-1.00E+10	-1.00E+10	-1.00E+10	-1.00E+10	-1.00E+10	-1.00E+10	-1.00E+10	-1.00E+10	-1.00E+10	-1.00E+10	-1.00E+10
							21.9	32.5707	295.18	1.983	38.37	16.78	0.25	2.79	2213.1	2136.6	-1.00E+10	-1.00E+10	-1.00E+10	1.79	1.4	0.18	-1.00E+10	-1.00E+10	0.07	-1.00E+10
							29.8	32.5749	298.29	1.948	37.23	16.79	0.23	2.63	2215.7	2135.2	-1.00E+10	-1.00E+10	-1.00E+10	1.85	-1.00E+10	-1.00E+10	-1.00E+10	-1.00E+10	-1.00E+10	-1.00E+10
							39.7	32.5861	297.66	1.92	36.81	16.72	0.23	2.63	2213.8	2135.5	-1.00E+10	-1.00E+10	-1.00E+10	1.93	-1.00E+10	-1.00E+10	-1.00E+10	-1.00E+10	-1.00E+10	-1.00E+10
							44.3	32.5914	290.32	2.021	38.41	16.56	0.26	3.04	2217.3	2141.1	-1.00E+10	-1.00E+10	-1.00E+10	2.2	-1.00E+10	-1.00E+10	-1.00E+10	-1.00E+10	-1.00E+10	-1.00E+10
							49.8	32.5928	286.66	2.069	39.45	16.46	0.28	3.31	2220.9	2145.3	-1.00E+10	-1.00E+10	-1.00E+10	2.22	1.85	0.25	-1.00E+10	-1.00E+10	0.09	-1.00E+10
MR1306	78_1	B	2013-10-04T00:08	191.249	67.7507	50	0	31.5412	369.27	0.635	10.61	2.43	0.1	0.11	2183.5	2022.1	-1.00E+10	-1.00E+10	-1.00E+10	11.35	-1.00E+10	-1.00E+10	-1.00E+10	-1.00E+10	-1.00E+10	-1.00E+10
							4.7	31.7785	345.43	0.95	17.47	6.18	0.13	0.26	2182.2	2053	-1.00E+10	-1.00E+10	-1.00E+10	9.07	-1.00E+10	-1.00E+10	-1.00E+10	-1.00E+10	-1.00E+10	-1.00E+10
							7.7	31.912	334.22	1.1	20.92	8.21	0.14	0.3	2185.1	2067.5	-1.00E+10	-1.00E+10	-1.00E+10	7.49	-1.00E+10	-1.00E+10	-1.00E+10	-1.00E+10	-1.00E+10	-1.00E+10
							9.9	32.047	314.22	1.362	27.99	10.88	0.16	1.12	2186.4	2088.9	-1.00E+10	-1.00E+10	-1.00E+10	3.2	-1.00E+10	-1.00E+10	-1.00E+10	-1.00E+10	-1.00E+10	-1.00E+10
							20	32.0799	307.5	1.488	30.72	11.81	0.17	1.64	2188.4	2101.5	-1.00E+10	-1.00E+10	-1.00E+10	1.56	-1.00E+10	-1.00E+10	-1.00E+10	-1.00E+10	-1.00E+10	-1.00E+10
							29.5	32.1381	290.8	1.66	34.9	13.18	0.18	2.3	2187.9	2117.5	-1.00E+10	-1.00E+10	-1.00E+10	0.98	-1.00E+10	-1.00E+10	-1.00E+10	-1.00E+10	-1.00E+10	-1.00E+10
							39.8	32.2442	284.67	2.031	45.41	15.47	0.27	2.98	2195.6	2144	-1.00E+10	-1.00E+10	-1.00E+10	1.22	-1.00E+10	-1.00E+10	-1.00E+10	-1.00E+10	-1.00E+10	-1.00E+10
							44.2	32.2573	286.91	2.028	44.5	15.54	0.27	2.83	2194	2143.8	-1.00E+10	-1.00E+10	-1.00E+10	1.36	-1.00E+10	-1.00E+10	-1.00E+10	-1.00E+10	-1.00E+10	-1.00E+10
MR1306	79_1	B	2013-10-04T02:37	191.251	67.4995	49	0	30.5922	345.62	0.453	1.91	0.04	0.03	0.05	2156.7	1988.7	-1.00E+10	-1.00E+10	-1.00E+10	3.15	1.52	0.68	-1.00E+10	-1.00E+10	0.61	-1.00E+10
							4.9	30.9016	351.78	0.483	3.95	0.43	0.05	0.05	2166.2	2000.4	-1.00E+10	-1.00E+10	-1.00E+10	5.33	-1.00E+10	-1.00E+10	-1.00E+10	-1.00E+10	-1.00E+10	-1.00E+10
							5.4	30.935	350.58	0.497	4.36	0.64	0.05	0.05	2167	2004.3	-1.00E+10	-1.00E+10	-1.00E+10	5.71	3.7	1.15	-1.00E+10	-1.00E+10	0.88	-1.00E+10
							9.9	31.226	342.1	0.639	8.16	2.25	0.07	0.21	2173.1	2023.3	-1.00E+10	-1.00E+10	-1.00E+10	7.14	-1.00E+10	-1.00E+10	-1.00E+10	-1.00E+10	-1.00E+10	-1.00E+10
							19.7	32.0352	288.3	1.466	28.77	10.55	0.16	2.2	2184.5	2108.1	-1.00E+10	-1.00E+10	-1.00E+10	0.79	0.34	0.2	-1.00E+10	-1.00E+10	0.13	-1.00E+10
							30	32.0896	296.5	1.628	32.17	12.44	0.16	2.2	2188.9	2118.6	-1.00E+10	-1.00E+10	-1.00E+10	0.78	-1.00E+10	-1.00E+10	-1.00E+10	-1.00E+10	-1.00E+10	-1.00E+10
							39.5	32.1211	287.37	1.726	34.65	12.8	0.18	2.4	2188.6	2126.8	-1.00E+10	-1.00E+10	-1.00E+10	0.8	-1.00E+10	-1.00E+10	-1.00E+10	-1.00E+10	-1.00E+10	-1.00E+10
							42.8	32.1189	287.85	1.72	34.35	12.7	0.19	2.4	2186.5	2125.8	-1.00E+10	-1.00E+10	-1.00E+10	0.71	0.35	0.18	-1.00E+10	-1.00E+10	0.12	-1.00E+10
MR1306	80_1	B	2013-10-04T05:10	191.249	67.2508	47	0	30.1748	328.83	0.56	8.49	0.23	0.04	0.14	2152.2	2000.5	-1.00E+10	-1.00E+10	-1.00E+10	2.07	-1.00E+10	-1.00E+10	-1.00E+10	-1.00E+10	-1.00E+10	-1.00E+10
							4.1	30.6398	322.28	0.633	8.28	0.95	0.05	0.65	2157.5	2011.5	-1.00E+10	-1.00E+10	-1.00E+10	2.16	-1.00E+10	-1.00E+10	-1.00E+10	-1.00E+10	-1.00E+10	-1.00E+10
							4.8	31.059	318.73	0.724	10.12	2.06	0.07	0.89	2164.8	2022.7	-1.00E+10	-1.00E+10	-1.00E+10	2.15	-1.00E+10	-1.00E+10	-1.00E+10	-1.00E+10	-1.00E+10	-1.00E+10
							10.1	31.794	314.55	0.954	16.29	5.03	0.09	1.26	2177.1	2055.3	-1.00E+10	-1.00E+10	-1.00E+10	1.17	-1.00E+10	-1.00E+10	-1.00E+10	-1.00E+10	-1.00E+10	-1.00E+10
							19.8	31.9165	257.67	1.442	29.15	7.65	0.22	3.78	2182.1	2105.4	-1.00E+10	-1.00E+10	-1.00E+10	0.67	-1.00E+10	-1.00E+10	-1.00E+10	-1.00E+10	-1.00E+10	-1.00E+10
							29.8	31.9172	256.54	1.459	29.4	7.63	0.22	3.84	2178.3	2104.2	-1.00E+10	-1.00E+10	-1.00E+10	0.64	-1.00E+10	-1.00E+10	-1.00E+10	-1.00E+10	-1.00E+10	-1.00E+10
							40.3	31.9226	254.3	1.494	30.41	7.81	0.22	3.91	2180.5	2107.7	-1.00E+10	-1.00E+10	-1.00E+10	0.67	-1.00E+10	-1.00E+10	-1.00E+10	-1.00E+10	-1.00E+10	-1.00E+10
MR1306	81_1	B	2013-10-04T07:41	191.245	67.0005	45	0	30.0996	325.15	0.696	11.65	0.47	0.06	0.18	2151.4	2003.6	-1.00E+10	-1.00E+10	-1.00E+10	2.24	-1.00E+10	-1.00E+10	-1.00E+10	-1.00E+10	-1.00E+10	-1.00E+10
							5.1	29.8814	327.01	0.692	12.1	0.15	0.05	0.07	2147.1	1998.8	-1.00E+10	-1.00E+10	-1.00E+10	2.33	-1.00E+10	-1.00E+10	-1.00E+10	-1.00E+10	-1.00E+10	-1.00E+10
							7	30.4091	324.85	0.704	10.43	0.86	0.06	0.31	2154.3	2006.8	-1.00E+10	-1.00E+10	-1.00E+10	2.46	-1.00E+10	-1.00E+10	-1.00E+10	-1.00E+10	-1.00E+10	-1.00E+10
							10.5	31.1273	316	0.771	10.41	2.24	0.08	0.92	2165.8	2025.2	-1.00E+10	-1.00E+10	-1.00E+10	1.93	-1.00E+10	-1.00E+10	-1.00E+10	-1.00E+10	-1.00E+10	-1.00E+10
							20.1	31.77	299.09	1.021	15.38	5.01	0.12	1.95	2177	2059.6	-1.00E+10	-1.00E+10	-1.00E+10	1.43	-1.00E+10	-1.00E+10	-1.00E+10	-1.00E+10	-1.00E+10	-1.00E+10
							30.1	31.9384	284.38	1.311	22.94	7.31	0.17	2.6	2188.6	2090.8	-1.00E+10	-1.00E+10	-1.00E+10	0.84	-1.00E+10	-1.00E+10	-1.00E+10	-1.00E+10	-1.00E+10	-1.00E+10
							39.8	31.9533	284.18	1.345	23.95	7.61	0.17	2.6	2185.2	2094.1	-1.00E+10	-1.00E+10	-1.00E+10	0.96	-1.00E+10	-1.00E+10	-1.00E+10	-1.00E+10	-1.00E+10	-1.00E+10
							40.1	-1.00E+10	-1.00E+10	-1.00E+10	-1.00E+10	-1.00E+10	-1.00E+10	-1.00E+10	-1.00E+10	-1.00E+10	-1.00E+10	-1.00E+10	-1.00E+10	-1.00E+10	-1.00E+10	-1.00E+10	-1.00E+10	-1.00E+10	-1.00E+10	-1.00E+10
MR1306	82_1	B	2013-10-04T11:08	191.237	66.5012	51	0	29.5815	319.75	0.906	15.22	0.59	0.09	0.27	2142.3	2004.4	-1.00E+10	-1.00E+10	-1.00E+10	2.05	-1.00E+10	-1.00E+10	-1.00E+10	-1.00E+10	-1.00E+10	-1.00E+10
							5.3	29.4965	318.73	0.929	15.65	0.47	0.1	0.3	2139.6	2004.6	-1.00E+10	-1.00E+10	-1.00E+10	2.1	-1.00E+10	-1.00E+10	-1.00E+10	-1.00E+10	-1.00E+10	-1.00E+10
							7.9	29.5253	319.07	0.928	15.59	0.49	0.1	0.25	2141.5	2004.3	-1.00E+10	-1.00E+10	-1.00E+10	2.09	-1.00E+10	-1.00E+10	-1.00E+10	-1.00E+10	-1.00E+10	-1.00E+10
							9.6	29.9893	318.62	0.915	15.07	1.19	0.1	0.37	2145.8	2014.2	-1.00E+10	-1.00E+10	-1.00E+10	2.23	-1.00E+10	-1.00E+10	-1.00E+10	-1.00E+10	-1.00E+10	-1.00E+10
							19.8	32.1325	289.36	1.464	26.78	10.75	0.15	2.05	2194.5	2109.3	-1.00E+10	-1.00E+10	-1.00E+10	1.07	-1.00E+10	-1.00E+10	-1.00E+10	-1.00E+10	-1.00E+10	-1.00E+10
							29.6	32.2554	287.46	1.691	30.04	12.79	0.16	2.13	2201	2124.2	-1.00E+10	-1.00E+10	-1.00E+10	1.23	-1.00E+10	-1.00E+10	-1.00E+10	-1.00E+10	-1.00E+10	-1.00E+10
							39.6	32.3808	293	1.696	31.99	14.78	0.17	1.7	2205.6	2127.3	-1.00E+10	-1.00E+10	-1.00E+10	2.72	-1.00E+10	-1.00E+10	-1.00E+10	-1.00E+10	-1.00E+10	-1.00E+10
							45	32.543	304.57	1.829	35.24	17.9	0.2	1.14	2211.3	2132.2	-1.00E+10	-1.00E+10	-1.00E+10	5.34	-1.00E+10	-1.00E+10	-1.00E+10	-1.00E+10	-1.00E+10	-1.00E+10
MR1306	83_1	B	2013-10-04T14:40	191.249	65.9998	52	0	32.5787	304.2	1.897	38.54	19.26	0.17	0.77	2213.2	2132.7	-1.00E+10	-1.00E+10	-1.00E+10	3.94	-1.00E+10	-1.00E+10	-1.00E+10	-1.00E+10	-1.00E+10	-1.00E+10
							5	32.5793	301.32	1.906	38.61	19.36	0.17	0.81	2212.4	2134	-1.00E+10	-1.00E+10	-1.00E+10	4.1	-1.00E+10	-1.00E+10	-1.00E+10	-1.00E+10	-1.00E+10	-1.00E+10
							8.3	32.5805	301.01	1.919	38.9	19.39	0.17	0.82	2214.7	2134	-1.00E+10	-1.00E+10	-1.00E+10	4.28	-1.00E+10	-1.00E+10	-1.00E+10	-1.00E+10	-1.00E+10	-1.00E+10
							9.9	32.583	300.19	1.921	38.89	19.44	0.17	0.86	2212.7	2135.2	-1.00E+10	-1.00E+10	-1.00E+10	4.08	-1.00E+10	-1.00E+10	-1.00E+10	-1.00E+10	-1.00E+10	-1.00E+10
							19.8	32.5935	296.12	1.946	39.55	19.62	0.16	0.91	2217.7	2137.5	-1.00E+10	-1.00E+10	-1.00E+10	3.4	-1.00E+10	-1.00E+10	-1.00E+10	-1.00E+10	-1.00E+10	-1.00E+10
							29.7	32.6154	288.33	2.01	41.26	20.22	0.16	1.2	2212.4	2144	-1.00E+10	-1.00E+10	-1.00E+10	3.09	-1.00E+10	-1.00E+10	-1.00E+10	-1.00E+10	-1.00E+10	-1.00E+10
							39.6	32.6438	287.27	2.038	41.71	20.36	0.17	1.23	2214.8	2146.5	-1.00E+10	-1.00E+10	-1.00E+10	3.3	-1.00E+10	-1.00E+10	-1.00E+10	-1.00E+10	-1.00E+10	-1.00E+10
							44.2	32.6559	284.4	2.056	42.33	20.65	0.16	1.29	2218	2149.5	-1.00E+10	-1.00E+10	-1.00E+10	3.29	-1.00E+10	-1.00E+10	-1.00E+10	-1.00E+10	-1.00E+10	-1.00E+10
							44.3	-1.00E+10	-1.00E+10	-1.00E+10	-1.00E+10	-1.00E+10	-1.00E+10	-1.00E+10	-1.00E+10	-1.00E+10	-1.00E+10	-1.00E+10	-1.00E+10	-1.00E+10	-1.00E+10	-1.00E+10	-1.00E+10	-1.00E+10	-1.00E+10	-1.00E+10
MR1306	84_1	B	2013-10-04T18:23	191.243	65.7633	51	0	32.6304	305.39	1.958	40.17	20.16	0.17	0.83	2215.4	2139.1	-1.00E+10	-1.00E+10	-1.00E+10	3.72	3.73	0.21	-1.00E+10	-1.00E+10	0.21	-1.00E+10
							4.1	-1.00E+10	-1.00E+10	2.011	41.16	20.61	0.18	0.9	-1.00E+10	2141.5	-1.00E+10	-1.00E+10	-1.00E+10	3.58	-1.00E+10	-1.00E+10	-1.00E+10	-1.00E+10	-1.00E+10	-1.00E+10
							4.9	-1.00E+10	-1.00E+10	-1.00E+10	-1.00E+10	-1.00E+10	-1.00E+10	-1.00E+10	-1.00E+10	-1.00E+10	-1.00E+10	-1.00E+10	-1.00E+10	-1.00E+10	-1.00E+10	-1.00E+10	-1.00E+10	-1.00E+10	-1.00E+10	-1.00E+10
							5	32.6473	299.01	2.016	41.33	20.7	0.17	0.91	2215.1	2142.7	-1.00E+10	-1.00E+10	-1.00E+10	3.12	-1.00E+10	-1.00E+10	-1.00E+10	-1.00E+10	-1.00E+10	-1.00E+10
							7.9	-1.00E+10	-1.00E+10	1.989	40.46	20.3	0.18	0.85	-1.00E+10	2139	-1.00E+10	-1.00E+10	-1.00E+10	3.91	-1.00E+10	-1.00E+10	-1.00E+10	-1.00E+10	-1.00E+10	-1.00E+10
							8	-1.00E+10	-1.00E+10	-1.00E+10	-1.00E+10	-1.00E+10	-1.00E+10	-1.00E+10	-1.00E+10	-1.00E+10	-1.00E+10	-1.00E+10	-1.00E+10	-1.00E+10	-1.00E+10	-1.00E+10	-1.00E+10	-1.00E+10	-1.00E+10	-1.00E+10
							9.8	32.629	301.84	1.983	40.37	20.24	0.18	0.83	2214.6	2139.2	-1.00E+10	-1.00E+10	-1.00E+10	3.58	-1.00E+10	-1.00E+10	-1.00E+10	-1.00E+10	-1.00E+10	-1.00E+10
							10.6	-1.00E+10	-1.00E+10	2.026	40.92	20.5	0.18	0.87	-1.00E+10	2140.9	-1.00E+10	-1.00E+10	-1.00E+10	3.63	-1.00E+10	-1.00E+10	-1.00E+10	-1.00E+10	-1.00E+10	-1.00E+10
							12.6	-1.00E+10	-1.00E+10	2.026	41.62	20.83	0.17	0.91	-1.00E+10	2142.8	-1.00E+10	-1.00E+10	-1.00E+10	3.32	-1.00E+10	-1.00E+10	-1.00E+10	-1.00E+10	-1.00E+10	-1.00E+10
							16.5	32.6604	297.18	2.049	42.15	21.05	0.17	0.95	2216.4	2144.5	-1.00E+10	-1.00E+10	-1.00E+10	2.81	2.51	0.2	-1.00E+10	-1.00E+10	0.14	-1.00E+10
							16.5	-1.00E+10	-1.00E+10	-1.00E+10	-1.00E+10	-1.00E+10	-1.00E+10	-1.00E+10	-1.00E+10	-1.00E+10	-1.00E+10	-1.00E+10	-1.00E+10	-1.00E+10	-1.00E+10	-1.00E+10	-1.00E+10	-1.00E+10	-1.00E+10	-1.00E+10
							16.5	-1.00E+10	-1.00E+10	-1.00E+10	-1.00E+10	-1.00E+10	-1.00E+10	-1.00E+10	-1.00E+10	-1.00E+10	-1.00E+10	-1.00E+10	-1.00E+10	-1.00E+10	-1.00E+10	-1.00E+10	-1.00E+10	-1.00E+10	-1.00E+10	-1.00E+10
							19.7	32.674	294.4	2.091	43.26	21.45	0.18	0.98	2216.3	2149.3	-1.00E+10	-1.00E+10	-1.00E+10	2.63	2.15	0.17	-1.00E+10	-1.00E+10	0.15	-1.00E+10
							19.7	-1.00E+10	-1.00E+10	2.074	43.05	21.37	0.18	0.97	-1.00E+10	2147.3	-1.00E+10	-1.00E+10	-1.00E+10	2.61	-1.00E+10	-1.00E+10	-1.00E+10	-1.00E+10	-1.00E+10	-1.00E+10
							21.7	-1.00E+10	-1.00E+10	2.122	43.92	21.54	0.18	1.07	-1.00E+10	2148.9	-1.00E+10	-1.00E+10	-1.00E+10	2.5	-1.00E+10	-1.00E+10	-1.00E+10	-1.00E+10	-1.00E+10	-1.00E+10
							29.5	32.683	291.21	2.121	44.35	21.59	0.19	1.1	2217.6	2151.2	-1.00E+10	-1.00E+10	-1.00E+10	2.38	-1.00E+10	-1.00E+10	-1.00E+10	-1.00E+10	-1.00E+10	-1.00E+10
							39.6	32.684	290.7	2.115	44.4	21.64	0.18	1.16	2216.8	2152.2	-1.00E+10	-1.00E+10	-1.00E+10	2.28	-1.00E+10	-1.00E+10	-1.00E+10	-1.00E+10	-1.00E+10	-1.00E+10
							44.3	32.6835	290.71	2.124	44.33	21.65	0.18	1.19	2218	2150.8	-1.00E+10	-1.00E+10	-1.00E+10	2.22	1.82	0.18	-1.00E+10	-1.00E+10	0.14	-1.00E+10
MR1306	86_1	B	2013-10-04T21:23	191.748	65.6508	43	0	31.2153	311.74	0.983	14.13	3.96	0.12	1.19	2168.2	2040.9	-1.00E+10	-1.00E+10	-1.00E+10	2.28	-1.00E+10	-1.00E+10	-1.00E+10	-1.00E+10	-1.00E+10	-1.00E+10
							5	-1.00E+10	-1.00E+10	-1.00E+10	-1.00E+10	-1.00E+10	-1.00E+10	-1.00E+10	-1.00E+10	-1.00E+10	-1.00E+10	-1.00E+10	-1.00E+10	-1.00E+10	-1.00E+10	-1.00E+10	-1.00E+10	-1.00E+10	-1.00E+10	-1.00E+10
							5	31.0978	312.21	1.003	14.42	3.97	0.14	1.12	2169.4	2041.8	-1.00E+10	-1.00E+10	-1.00E+10	2.25	-1.00E+10	-1.00E+10	-1.00E+10	-1.00E+10	-1.00E+10	-1.00E+10
							10	31.5202	307.93	1.038	16.35	5.2	0.12	1.39	2173.7	2051.4	-1.00E+10	-1.00E+10	-1.00E+10	1.88	-1.00E+10	-1.00E+10	-1.00E+10	-1.00E+10	-1.00E+10	-1.00E+10
							19.9	32.0753	295.88	1.362	25.25	9.97	0.14	1.78	2190.3	2093.8	-1.00E+10	-1.00E+10	-1.00E+10	1.45	-1.00E+10	-1.00E+10	-1.00E+10	-1.00E+10	-1.00E+10	-1.00E+10
							26.8	-1.00E+10	-1.00E+10	-1.00E+10	-1.00E+10	-1.00E+10	-1.00E+10	-1.00E+10	-1.00E+10	-1.00E+10	-1.00E+10	-1.00E+10	-1.00E+10	-1.00E+10	-1.00E+10	-1.00E+10	-1.00E+10	-1.00E+10	-1.00E+10	-1.00E+10
							26.8	32.1729	308.74	1.41	28.31	11.64	0.15	1.14	2192.4	2092.7	-1.00E+10	-1.00E+10	-1.00E+10	1.73	-1.00E+10	-1.00E+10	-1.00E+10	-1.00E+10	-1.00E+10	-1.00E+10
							29.8	32.1813	302.95	1.462	29.37	12.02	0.15	1.32	2195	2093.4	-1.00E+10	-1.00E+10	-1.00E+10	1.56	-1.00E+10	-1.00E+10	-1.00E+10	-1.00E+10	-1.00E+10	-1.00E+10
							34	32.1816	297.72	1.464	29.27	11.96	0.16	1.43	2196.5	2099.5	-1.00E+10	-1.00E+10	-1.00E+10	1.49	-1.00E+10	-1.00E+10	-1.00E+10	-1.00E+10	-1.00E+10	-1.00E+10
