# Supplementary material for: Atlantic-origin water extension into the Pacific Arctic induced an anomalous biogeochemical event
Source: Nat Commun. 2023 Nov 2;14:6235. doi: 10.1038/s41467-023-41960-w (PMC10622542; doi:10.1038/s41467-023-41960-w)
Supplement: Supplementary file 4 — Supplementary Data 1 [file 41467_2023_41960_MOESM4_ESM.zip › Mirai_Btl_2014.txt]

Cruise	Station	Type	yyyy-mm-ddThh:mm	Longitude [degrees_east]	Latitude [degrees_north]	Bot. Depth [m]	Depth [m]	Bottle Salinity	Dissolved Oxygen [~$m~#mol/kg]	Phosphate [~$m~#mol/kg]	Silicate [~$m~#mol/kg]	Nitrate [~$m~#mol/kg]	Nitrite [~$m~#mol/kg]	Ammonium [~$m~#mol/kg]	Total Alkalinity [~$m~#mol/kg]	DIC [~$m~#mol/kg]	CFC-11 [pmol/kg]	CFC-12 [pmol/kg]	CFC-113 [pmol/kg]	Chl-a [~$m~#g/L]	Chl-a >10 [~$m~#g/L]	Chl-a 2-10 [~$m~#g/L]	Chl-a 5-10 [~$m~#g/L]	Chl-a 2-5 [~$m~#g/L]	Chl-a 0.7-2 [~$m~#g/L]	O18O16[permill]
MR1405	1_1	B	2014-09-03T06:04	191.208	65.7706	52	0	32.1772	365.35	0.794	16.95	3.07	0.08	0.42	2198.5	2027.2	-1.00E+10	-1.00E+10	-1.00E+10	25.96	25.82	0.39	-1.00E+10	-1.00E+10	0.37	-1.00E+10
							3.2	32.2423	326.69	1.195	24.88	8.7	0.12	1.22	2194.1	2071	-1.00E+10	-1.00E+10	-1.00E+10	17.07	17.29	0.24	-1.00E+10	-1.00E+10	0.2	-1.00E+10
							3.2	-1.00E+10	-1.00E+10	-1.00E+10	-1.00E+10	-1.00E+10	-1.00E+10	-1.00E+10	-1.00E+10	-1.00E+10	-1.00E+10	-1.00E+10	-1.00E+10	-1.00E+10	-1.00E+10	-1.00E+10	-1.00E+10	-1.00E+10	-1.00E+10	-1.00E+10
							4.8	32.2094	341.26	1.018	21.05	6.36	0.11	0.8	2198	2048.7	-1.00E+10	-1.00E+10	-1.00E+10	20.88	18.59	0.29	-1.00E+10	-1.00E+10	0.29	-1.00E+10
							4.8	-1.00E+10	-1.00E+10	-1.00E+10	-1.00E+10	-1.00E+10	-1.00E+10	-1.00E+10	-1.00E+10	-1.00E+10	-1.00E+10	-1.00E+10	-1.00E+10	-1.00E+10	-1.00E+10	-1.00E+10	-1.00E+10	-1.00E+10	-1.00E+10	-1.00E+10
							10.4	32.24	327.3	1.231	24.39	8.52	0.12	1.01	2196.7	2068.4	-1.00E+10	-1.00E+10	-1.00E+10	18.04	15.11	0.25	-1.00E+10	-1.00E+10	0.2	-1.00E+10
							20.1	32.4272	260.91	1.94	41.65	17.41	0.15	2.9	2205.6	2145.4	-1.00E+10	-1.00E+10	-1.00E+10	2.38	2.42	0.28	-1.00E+10	-1.00E+10	0.07	-1.00E+10
							30.3	32.4515	256.71	2.006	43.12	17.94	0.17	2.87	2205.8	2156.4	-1.00E+10	-1.00E+10	-1.00E+10	2.54	2.07	0.24	-1.00E+10	-1.00E+10	0.05	-1.00E+10
							40	32.4519	256.5	2.028	43.29	18.08	0.18	2.86	2208.4	2157.3	-1.00E+10	-1.00E+10	-1.00E+10	2.42	-1.00E+10	-1.00E+10	-1.00E+10	-1.00E+10	-1.00E+10	-1.00E+10
							47.2	32.4519	256.38	2.021	43.29	18.05	0.18	2.87	2209.9	2154.9	-1.00E+10	-1.00E+10	-1.00E+10	2.53	2.39	0.17	-1.00E+10	-1.00E+10	0.06	-1.00E+10
							47.2	-1.00E+10	-1.00E+10	-1.00E+10	-1.00E+10	-1.00E+10	-1.00E+10	-1.00E+10	-1.00E+10	-1.00E+10	-1.00E+10	-1.00E+10	-1.00E+10	-1.00E+10	-1.00E+10	-1.00E+10	-1.00E+10	-1.00E+10	-1.00E+10	-1.00E+10
MR1405	2_1	B	2014-09-03T13:20	191.166	66.9994	47	0	31.5444	332.55	0.208	0.6	0.13	0.01	0.11	2164.8	1887	-1.00E+10	-1.00E+10	-1.00E+10	2.31	1.94	0.13	-1.00E+10	-1.00E+10	0.17	-1.00E+10
							4.6	31.6073	335.7	0.247	1.41	0.24	0.02	0.11	2168.6	1901.2	-1.00E+10	-1.00E+10	-1.00E+10	3.71	3.28	0.12	-1.00E+10	-1.00E+10	0.18	-1.00E+10
							4.7	-1.00E+10	-1.00E+10	-1.00E+10	-1.00E+10	-1.00E+10	-1.00E+10	-1.00E+10	-1.00E+10	-1.00E+10	-1.00E+10	-1.00E+10	-1.00E+10	-1.00E+10	-1.00E+10	-1.00E+10	-1.00E+10	-1.00E+10	-1.00E+10	-1.00E+10
							9.8	31.6277	334.94	0.259	1.49	0.26	0.02	0.1	2170.9	1901.6	-1.00E+10	-1.00E+10	-1.00E+10	3.95	3.26	0.13	-1.00E+10	-1.00E+10	0.18	-1.00E+10
							11.8	32.0936	300.81	0.994	13.87	7.32	0.11	1.24	2190.2	2030.4	-1.00E+10	-1.00E+10	-1.00E+10	10.89	10.43	0.15	-1.00E+10	-1.00E+10	0.13	-1.00E+10
							12.4	-1.00E+10	-1.00E+10	-1.00E+10	-1.00E+10	-1.00E+10	-1.00E+10	-1.00E+10	-1.00E+10	-1.00E+10	-1.00E+10	-1.00E+10	-1.00E+10	-1.00E+10	-1.00E+10	-1.00E+10	-1.00E+10	-1.00E+10	-1.00E+10	-1.00E+10
							19.8	32.4071	253.13	1.873	35.29	14.9	0.24	3.8	2201.5	2141.7	-1.00E+10	-1.00E+10	-1.00E+10	2.84	2.43	0.12	-1.00E+10	-1.00E+10	0.05	-1.00E+10
							30.3	32.4131	251.94	1.898	35.98	14.99	0.24	3.84	2200.8	2143.1	-1.00E+10	-1.00E+10	-1.00E+10	2.57	2.35	0.11	-1.00E+10	-1.00E+10	0.08	-1.00E+10
							39.3	32.4321	253.28	1.91	35.86	15.32	0.23	3.76	2203.7	2143.5	-1.00E+10	-1.00E+10	-1.00E+10	2.72	-1.00E+10	-1.00E+10	-1.00E+10	-1.00E+10	-1.00E+10	-1.00E+10
							40.8	-1.00E+10	-1.00E+10	-1.00E+10	-1.00E+10	-1.00E+10	-1.00E+10	-1.00E+10	-1.00E+10	-1.00E+10	-1.00E+10	-1.00E+10	-1.00E+10	-1.00E+10	-1.00E+10	-1.00E+10	-1.00E+10	-1.00E+10	-1.00E+10	-1.00E+10
							40.9	32.4288	252.91	1.907	36.12	15.31	0.23	3.76	2202.3	2143.5	-1.00E+10	-1.00E+10	-1.00E+10	-1.00E+10	-1.00E+10	-1.00E+10	-1.00E+10	-1.00E+10	-1.00E+10	-1.00E+10
							41	-1.00E+10	-1.00E+10	-1.00E+10	-1.00E+10	-1.00E+10	-1.00E+10	-1.00E+10	-1.00E+10	-1.00E+10	-1.00E+10	-1.00E+10	-1.00E+10	2.72	2.14	0.12	-1.00E+10	-1.00E+10	0.08	-1.00E+10
							41.1	-1.00E+10	-1.00E+10	-1.00E+10	-1.00E+10	-1.00E+10	-1.00E+10	-1.00E+10	-1.00E+10	-1.00E+10	-1.00E+10	-1.00E+10	-1.00E+10	-1.00E+10	-1.00E+10	-1.00E+10	-1.00E+10	-1.00E+10	-1.00E+10	-1.00E+10
MR1405	3_1	B	2014-09-03T19:54	191.166	67.9997	58	0	32.3291	353.21	0.472	7.14	0.5	0.02	0.17	2219	2000.7	-1.00E+10	-1.00E+10	-1.00E+10	24.91	25.23	0.52	-1.00E+10	-1.00E+10	0.27	-1.00E+10
							4.9	32.3709	351.97	0.562	8.83	1.08	0.05	0.25	2216	2012.6	-1.00E+10	-1.00E+10	-1.00E+10	24.69	-1.00E+10	-1.00E+10	-1.00E+10	-1.00E+10	-1.00E+10	-1.00E+10
							5.7	-1.00E+10	-1.00E+10	-1.00E+10	-1.00E+10	-1.00E+10	-1.00E+10	-1.00E+10	-1.00E+10	-1.00E+10	-1.00E+10	-1.00E+10	-1.00E+10	-1.00E+10	28.01	0.65	-1.00E+10	-1.00E+10	0.32	-1.00E+10
							10.4	32.3938	348.89	0.594	9.34	1.32	0.04	0.23	2215.5	2018.9	-1.00E+10	-1.00E+10	-1.00E+10	28.03	29.07	0.37	-1.00E+10	-1.00E+10	0.37	-1.00E+10
							15.4	-1.00E+10	-1.00E+10	-1.00E+10	-1.00E+10	-1.00E+10	-1.00E+10	-1.00E+10	-1.00E+10	-1.00E+10	-1.00E+10	-1.00E+10	-1.00E+10	-1.00E+10	-1.00E+10	-1.00E+10	-1.00E+10	-1.00E+10	-1.00E+10	-1.00E+10
							15.5	32.4562	345.43	0.622	9.7	1.74	0.05	0.26	2219.9	2026	-1.00E+10	-1.00E+10	-1.00E+10	31.98	25.72	0.44	-1.00E+10	-1.00E+10	0.17	-1.00E+10
							20.6	32.524	337.11	0.783	12.39	3.91	0.06	0.47	2224.2	2041.2	-1.00E+10	-1.00E+10	-1.00E+10	28.53	26.85	0.49	-1.00E+10	-1.00E+10	0.2	-1.00E+10
							30.1	32.8175	231.31	2.264	44.53	21.35	0.21	3.75	2220.6	2186.4	-1.00E+10	-1.00E+10	-1.00E+10	0.77	0.21	0.35	-1.00E+10	-1.00E+10	0.03	-1.00E+10
							41.1	32.8237	221.17	2.401	48.78	21.32	0.29	4.63	2230.9	2197.7	-1.00E+10	-1.00E+10	-1.00E+10	1.05	-1.00E+10	-1.00E+10	-1.00E+10	-1.00E+10	-1.00E+10	-1.00E+10
							50.9	32.8251	213.7	2.644	51.82	20.76	0.47	5.18	2233.9	2205.1	-1.00E+10	-1.00E+10	-1.00E+10	3.1	2.46	0.07	-1.00E+10	-1.00E+10	0.07	-1.00E+10
							52.7	-1.00E+10	-1.00E+10	-1.00E+10	-1.00E+10	-1.00E+10	-1.00E+10	-1.00E+10	-1.00E+10	-1.00E+10	-1.00E+10	-1.00E+10	-1.00E+10	3.62	2.77	0.17	-1.00E+10	-1.00E+10	0.08	-1.00E+10
							52.9	32.8242	213.21	2.633	51.97	20.73	0.48	5.23	2231.7	2206.6	-1.00E+10	-1.00E+10	-1.00E+10	-1.00E+10	-1.00E+10	-1.00E+10	-1.00E+10	-1.00E+10	-1.00E+10	-1.00E+10
MR1405	4_1	B	2014-09-05T13:55	198.001	73.3297	172	0	25.5798	354.01	0.464	7.04	0.13	0.01	0.06	1866.1	1774.2	-1.00E+10	-1.00E+10	-1.00E+10	0.54	0.16	0.18	-1.00E+10	-1.00E+10	0.16	-1.00E+10
							4.9	25.7914	354.9	0.458	7.19	0.06	0.01	0.04	1867.1	1776.8	-1.00E+10	-1.00E+10	-1.00E+10	-1.00E+10	-1.00E+10	-1.00E+10	-1.00E+10	-1.00E+10	-1.00E+10	-1.00E+10
							4.9	-1.00E+10	-1.00E+10	-1.00E+10	-1.00E+10	-1.00E+10	-1.00E+10	-1.00E+10	-1.00E+10	-1.00E+10	-1.00E+10	-1.00E+10	-1.00E+10	0.55	0.22	0.18	-1.00E+10	-1.00E+10	0.15	-1.00E+10
							10	27.0412	365.39	0.441	8.19	0.04	0.01	0.03	1910.3	1783	-1.00E+10	-1.00E+10	-1.00E+10	1.05	0.3	0.51	-1.00E+10	-1.00E+10	0.15	-1.00E+10
							14.3	29.1311	388.81	0.599	9.46	0.12	0.01	0.42	2034.7	1879.9	-1.00E+10	-1.00E+10	-1.00E+10	-1.00E+10	-1.00E+10	-1.00E+10	-1.00E+10	-1.00E+10	-1.00E+10	-1.00E+10
							14.3	-1.00E+10	-1.00E+10	-1.00E+10	-1.00E+10	-1.00E+10	-1.00E+10	-1.00E+10	-1.00E+10	-1.00E+10	-1.00E+10	-1.00E+10	-1.00E+10	1.22	0.64	0.39	-1.00E+10	-1.00E+10	0.19	-1.00E+10
							19.9	30.9484	408.38	0.828	12.74	0.55	0.07	0.81	2159.7	2022.6	-1.00E+10	-1.00E+10	-1.00E+10	0.45	0.21	0.14	-1.00E+10	-1.00E+10	0.13	-1.00E+10
							29.6	31.861	369.5	1.253	22.26	4.65	0.08	0.92	2203.8	2114.7	-1.00E+10	-1.00E+10	-1.00E+10	0.27	0.18	0.06	-1.00E+10	-1.00E+10	0.04	-1.00E+10
							39.6	32.1518	322.12	1.575	29.89	10	0.09	1.13	2211.7	2158.5	-1.00E+10	-1.00E+10	-1.00E+10	0.17	-1.00E+10	-1.00E+10	-1.00E+10	-1.00E+10	-1.00E+10	-1.00E+10
							49.7	32.3615	310.12	1.736	35.07	12.61	0.08	0.81	2223.9	2178.6	-1.00E+10	-1.00E+10	-1.00E+10	0.15	0.09	0.04	-1.00E+10	-1.00E+10	0.02	-1.00E+10
							74.5	32.5951	285.6	2.01	49.27	16.27	0.12	1.29	2230.3	2214.5	-1.00E+10	-1.00E+10	-1.00E+10	0.08	-1.00E+10	-1.00E+10	-1.00E+10	-1.00E+10	-1.00E+10	-1.00E+10
							99.3	32.9646	280.1	1.999	44.06	16.21	0.09	1.16	2260.3	2221	-1.00E+10	-1.00E+10	-1.00E+10	0.14	0.07	0.03	-1.00E+10	-1.00E+10	0.01	-1.00E+10
							123.8	34.2024	272.97	1.263	19.58	13.66	0.05	0.02	2282	2194	-1.00E+10	-1.00E+10	-1.00E+10	-1.00E+10	-1.00E+10	-1.00E+10	-1.00E+10	-1.00E+10	-1.00E+10	-1.00E+10
							148.5	34.641	266.79	1.164	16.13	13.51	0.09	0.02	2292.2	2180.5	-1.00E+10	-1.00E+10	-1.00E+10	0.06	0.03	0.02	-1.00E+10	-1.00E+10	0.01	-1.00E+10
							167.3	-1.00E+10	-1.00E+10	-1.00E+10	-1.00E+10	-1.00E+10	-1.00E+10	-1.00E+10	-1.00E+10	-1.00E+10	-1.00E+10	-1.00E+10	-1.00E+10	-1.00E+10	-1.00E+10	-1.00E+10	-1.00E+10	-1.00E+10	-1.00E+10	-1.00E+10
							167.4	34.6475	265.72	1.171	16.46	13.51	0.1	0.01	2279.5	2182.4	-1.00E+10	-1.00E+10	-1.00E+10	-1.00E+10	-1.00E+10	-1.00E+10	-1.00E+10	-1.00E+10	-1.00E+10	-1.00E+10
							167.4	-1.00E+10	-1.00E+10	-1.00E+10	-1.00E+10	-1.00E+10	-1.00E+10	-1.00E+10	-1.00E+10	-1.00E+10	-1.00E+10	-1.00E+10	-1.00E+10	0.07	0.04	0.02	-1.00E+10	-1.00E+10	0.01	-1.00E+10
							167.4	-1.00E+10	-1.00E+10	-1.00E+10	-1.00E+10	-1.00E+10	-1.00E+10	-1.00E+10	-1.00E+10	-1.00E+10	-1.00E+10	-1.00E+10	-1.00E+10	-1.00E+10	-1.00E+10	-1.00E+10	-1.00E+10	-1.00E+10	-1.00E+10	-1.00E+10
MR1405	5_1	B	2014-09-05T19:57	195.992	74	254	0	28.0129	361.02	0.542	6.97	0.08	0.02	0.03	1970.1	1856.6	-1.00E+10	-1.00E+10	-1.00E+10	0.36	0.19	0.13	-1.00E+10	-1.00E+10	0.05	-1.00E+10
							4.7	28.1074	363.18	0.53	6.98	0.05	0	0.02	1978.3	1862.4	-1.00E+10	-1.00E+10	-1.00E+10	-1.00E+10	-1.00E+10	-1.00E+10	-1.00E+10	-1.00E+10	-1.00E+10	-1.00E+10
							4.7	-1.00E+10	-1.00E+10	-1.00E+10	-1.00E+10	-1.00E+10	-1.00E+10	-1.00E+10	-1.00E+10	-1.00E+10	-1.00E+10	-1.00E+10	-1.00E+10	0.36	0.16	0.14	-1.00E+10	-1.00E+10	0.06	-1.00E+10
							9.9	28.76	377.52	0.552	6.82	0.05	0	0.02	2010.2	1902.6	-1.00E+10	-1.00E+10	-1.00E+10	0.33	0.18	0.11	-1.00E+10	-1.00E+10	0.05	-1.00E+10
							19.9	30.8521	395.08	0.802	6.98	0.56	0.11	0.15	2177.4	2054.7	-1.00E+10	-1.00E+10	-1.00E+10	0.46	0.19	0.11	-1.00E+10	-1.00E+10	0.15	-1.00E+10
							23.9	31.0768	387.06	0.873	7.58	0.91	0.14	0.27	2181	2058.9	-1.00E+10	-1.00E+10	-1.00E+10	-1.00E+10	-1.00E+10	-1.00E+10	-1.00E+10	-1.00E+10	-1.00E+10	-1.00E+10
							23.9	-1.00E+10	-1.00E+10	-1.00E+10	-1.00E+10	-1.00E+10	-1.00E+10	-1.00E+10	-1.00E+10	-1.00E+10	-1.00E+10	-1.00E+10	-1.00E+10	0.38	0.11	0.09	-1.00E+10	-1.00E+10	0.15	-1.00E+10
							29.6	31.5935	365.53	1.161	17.34	3.66	0.1	0.7	2200.8	2103.4	-1.00E+10	-1.00E+10	-1.00E+10	0.26	0.1	0.08	-1.00E+10	-1.00E+10	0.07	-1.00E+10
							39.7	31.8465	329.27	1.308	17.27	6.9	0.09	0.4	2209.8	2135.4	-1.00E+10	-1.00E+10	-1.00E+10	0.17	-1.00E+10	-1.00E+10	-1.00E+10	-1.00E+10	-1.00E+10	-1.00E+10
							49.7	32.1481	309.28	1.658	34.67	11.47	0.08	0.72	2216.5	2169.1	-1.00E+10	-1.00E+10	-1.00E+10	0.07	0.03	0.03	-1.00E+10	-1.00E+10	0.01	-1.00E+10
							74.2	32.534	294.19	1.872	43.19	14.98	0.09	0.85	2227.9	2202.2	-1.00E+10	-1.00E+10	-1.00E+10	0.05	-1.00E+10	-1.00E+10	-1.00E+10	-1.00E+10	-1.00E+10	-1.00E+10
							98.9	32.6579	288.89	2.027	47.52	16.47	0.07	0.66	2241.6	2209.3	-1.00E+10	-1.00E+10	-1.00E+10	0.05	0.02	0.02	-1.00E+10	-1.00E+10	0.01	-1.00E+10
							123.7	32.9151	279.21	1.968	43.58	16.31	0.07	0.43	2255.2	2222.9	-1.00E+10	-1.00E+10	-1.00E+10	-1.00E+10	-1.00E+10	-1.00E+10	-1.00E+10	-1.00E+10	-1.00E+10	-1.00E+10
							148.5	34.0827	278.38	1.42	24.34	13.9	0.03	0	2276.8	2192.1	-1.00E+10	-1.00E+10	-1.00E+10	0.03	0.02	0.01	-1.00E+10	-1.00E+10	0	-1.00E+10
							173.2	34.518	277.36	1.044	13.1	13.05	0.02	0	2286.9	2177.5	-1.00E+10	-1.00E+10	-1.00E+10	-1.00E+10	-1.00E+10	-1.00E+10	-1.00E+10	-1.00E+10	-1.00E+10	-1.00E+10
							198.1	34.7121	275.02	0.999	12.04	13.35	0.02	0.01	2291.6	2171	-1.00E+10	-1.00E+10	-1.00E+10	0.02	-1.00E+10	-1.00E+10	-1.00E+10	-1.00E+10	-1.00E+10	-1.00E+10
							222.4	34.7827	269.73	1.028	14.45	13.77	0.02	0	2292.4	2174.2	-1.00E+10	-1.00E+10	-1.00E+10	-1.00E+10	-1.00E+10	-1.00E+10	-1.00E+10	-1.00E+10	-1.00E+10	-1.00E+10
							247.4	34.793	269.41	1.055	15.11	13.77	0.05	0	2295.4	2175.3	-1.00E+10	-1.00E+10	-1.00E+10	-1.00E+10	-1.00E+10	-1.00E+10	-1.00E+10	-1.00E+10	-1.00E+10	-1.00E+10
							250.8	34.793	269.2	1.049	14.99	13.77	0.05	0.01	2294.9	2174.6	-1.00E+10	-1.00E+10	-1.00E+10	-1.00E+10	-1.00E+10	-1.00E+10	-1.00E+10	-1.00E+10	-1.00E+10	-1.00E+10
MR1405	6_1	B	2014-09-05T23:51	197.004	74.377	1098	0	26.994	358.49	0.514	7.38	0.08	0.01	0.04	1925	1822.4	-1.00E+10	-1.00E+10	-1.00E+10	0.34	0.13	0.11	-1.00E+10	-1.00E+10	0.1	-1.00E+10
							4.6	27.026	359	0.509	7.09	0.05	0	0.02	1922.8	1822.2	-1.00E+10	-1.00E+10	-1.00E+10	-1.00E+10	-1.00E+10	-1.00E+10	-1.00E+10	-1.00E+10	-1.00E+10	-1.00E+10
							4.6	-1.00E+10	-1.00E+10	-1.00E+10	-1.00E+10	-1.00E+10	-1.00E+10	-1.00E+10	-1.00E+10	-1.00E+10	-1.00E+10	-1.00E+10	-1.00E+10	0.33	0.09	0.13	-1.00E+10	-1.00E+10	0.1	-1.00E+10
							10	27.5641	366.19	0.565	5.56	0.05	0.01	0.03	1952.2	1849.9	-1.00E+10	-1.00E+10	-1.00E+10	0.36	0.07	0.14	-1.00E+10	-1.00E+10	0.09	-1.00E+10
							19.7	30.3398	402.18	0.715	7.5	0.1	0.02	0.52	2133.2	1991.2	-1.00E+10	-1.00E+10	-1.00E+10	0.99	0.34	0.31	-1.00E+10	-1.00E+10	0.21	-1.00E+10
							23.5	30.657	405.55	0.766	7.86	0.23	0.05	0.53	2165.4	2025.7	-1.00E+10	-1.00E+10	-1.00E+10	-1.00E+10	-1.00E+10	-1.00E+10	-1.00E+10	-1.00E+10	-1.00E+10	-1.00E+10
							23.5	-1.00E+10	-1.00E+10	-1.00E+10	-1.00E+10	-1.00E+10	-1.00E+10	-1.00E+10	-1.00E+10	-1.00E+10	-1.00E+10	-1.00E+10	-1.00E+10	0.29	0.11	0.11	-1.00E+10	-1.00E+10	0.09	-1.00E+10
							29.5	31.2428	385.46	0.946	13.62	1.25	0.09	0.94	2186.4	2055	-1.00E+10	-1.00E+10	-1.00E+10	0.16	0.05	0.08	-1.00E+10	-1.00E+10	0.04	-1.00E+10
							39.5	31.6519	353.99	1.166	16.88	4.22	0.11	1.01	2204.3	2101.4	-1.00E+10	-1.00E+10	-1.00E+10	0.13	-1.00E+10	-1.00E+10	-1.00E+10	-1.00E+10	-1.00E+10	-1.00E+10
							49.4	31.9722	322.88	1.495	25.81	8.62	0.1	0.99	2218.5	2152.5	-1.00E+10	-1.00E+10	-1.00E+10	0.08	0.03	0.03	-1.00E+10	-1.00E+10	0.02	-1.00E+10
							74.3	32.2848	323.22	1.601	31.83	11.09	0.12	1.11	2230	2164.9	-1.00E+10	-1.00E+10	-1.00E+10	0.05	-1.00E+10	-1.00E+10	-1.00E+10	-1.00E+10	-1.00E+10	-1.00E+10
							99	32.5494	294.68	1.886	41.73	15.18	0.08	0.56	2237.6	2197.8	-1.00E+10	-1.00E+10	-1.00E+10	0.05	0.02	0.02	-1.00E+10	-1.00E+10	0.01	-1.00E+10
							123.8	32.7602	289.46	1.949	41.99	15.97	0.08	0.57	2243.8	2209.9	-1.00E+10	-1.00E+10	-1.00E+10	-1.00E+10	-1.00E+10	-1.00E+10	-1.00E+10	-1.00E+10	-1.00E+10	-1.00E+10
							148.3	33.3584	278.98	1.671	32	14.97	0.06	0.03	2270.1	2221.2	-1.00E+10	-1.00E+10	-1.00E+10	0.03	0.01	0.02	-1.00E+10	-1.00E+10	0.01	-1.00E+10
							173.3	34.1133	276.99	1.168	17.65	12.88	0.01	0.01	2282.7	2192.7	-1.00E+10	-1.00E+10	-1.00E+10	-1.00E+10	-1.00E+10	-1.00E+10	-1.00E+10	-1.00E+10	-1.00E+10	-1.00E+10
							197.7	34.3907	275.85	0.989	12.7	12.38	0.01	0.01	2281.6	2179.5	-1.00E+10	-1.00E+10	-1.00E+10	0.01	-1.00E+10	-1.00E+10	-1.00E+10	-1.00E+10	-1.00E+10	-1.00E+10
							223	34.5555	276.81	0.953	11.14	12.65	0.01	0.03	2286.7	2175.3	-1.00E+10	-1.00E+10	-1.00E+10	-1.00E+10	-1.00E+10	-1.00E+10	-1.00E+10	-1.00E+10	-1.00E+10	-1.00E+10
							247.1	34.6654	277.1	0.945	10.44	13.03	0.01	0.02	2291	2168	-1.00E+10	-1.00E+10	-1.00E+10	-1.00E+10	-1.00E+10	-1.00E+10	-1.00E+10	-1.00E+10	-1.00E+10	-1.00E+10
							296.6	34.7767	283.26	0.904	8.57	13.07	0.01	0.02	2292.4	2159.1	-1.00E+10	-1.00E+10	-1.00E+10	-1.00E+10	-1.00E+10	-1.00E+10	-1.00E+10	-1.00E+10	-1.00E+10	-1.00E+10
							395.2	34.8342	289.45	0.88	7.73	12.97	0.01	0.02	2301.5	2158.1	-1.00E+10	-1.00E+10	-1.00E+10	-1.00E+10	-1.00E+10	-1.00E+10	-1.00E+10	-1.00E+10	-1.00E+10	-1.00E+10
MR1405	7_1	B	2014-09-06T06:33	199.01	75.124	2075	0	26.9654	371.67	0.593	3.81	0.1	0.01	0.06	1922.2	1837.7	-1.00E+10	-1.00E+10	-1.00E+10	0.12	0.02	0.03	-1.00E+10	-1.00E+10	0.07	-1.00E+10
							5.2	-1.00E+10	-1.00E+10	-1.00E+10	-1.00E+10	-1.00E+10	-1.00E+10	-1.00E+10	-1.00E+10	-1.00E+10	-1.00E+10	-1.00E+10	-1.00E+10	0.13	0.02	0.02	-1.00E+10	-1.00E+10	0.06	-1.00E+10
							5.3	26.9526	371.71	0.584	3.81	0.07	0	0.02	1920.6	1836.6	-1.00E+10	-1.00E+10	-1.00E+10	-1.00E+10	-1.00E+10	-1.00E+10	-1.00E+10	-1.00E+10	-1.00E+10	-1.00E+10
							10.2	27.097	373.54	0.588	3.74	0.07	0	0.03	1933.4	1847.4	-1.00E+10	-1.00E+10	-1.00E+10	0.1	0.02	0.02	-1.00E+10	-1.00E+10	0.05	-1.00E+10
							20	29.2723	395.67	0.66	2.97	0.06	0.01	0.04	2091.3	1989.6	-1.00E+10	-1.00E+10	-1.00E+10	0.1	0.02	0.01	-1.00E+10	-1.00E+10	0.04	-1.00E+10
							29.9	29.9782	397.86	0.699	3.41	0.07	0.01	0.04	2125.5	2013	-1.00E+10	-1.00E+10	-1.00E+10	0.15	0.02	0.02	-1.00E+10	-1.00E+10	0.07	-1.00E+10
							39.8	30.4775	397.88	0.738	4.69	0.07	0.01	0.05	2160.2	2033.9	-1.00E+10	-1.00E+10	-1.00E+10	0.18	-1.00E+10	-1.00E+10	-1.00E+10	-1.00E+10	-1.00E+10	-1.00E+10
							50	30.9187	391.11	0.785	6.37	0.16	0.02	0.08	2178.8	2047	-1.00E+10	-1.00E+10	-1.00E+10	0.25	0.05	0.08	-1.00E+10	-1.00E+10	0.1	-1.00E+10
							61.9	31.6839	343.8	1.201	15.33	5.64	0.17	0.06	2204.9	2107.9	-1.00E+10	-1.00E+10	-1.00E+10	-1.00E+10	-1.00E+10	-1.00E+10	-1.00E+10	-1.00E+10	-1.00E+10	-1.00E+10
							61.9	-1.00E+10	-1.00E+10	-1.00E+10	-1.00E+10	-1.00E+10	-1.00E+10	-1.00E+10	-1.00E+10	-1.00E+10	-1.00E+10	-1.00E+10	-1.00E+10	0.34	0.11	0.14	-1.00E+10	-1.00E+10	0.1	-1.00E+10
							74.6	31.9604	327.76	1.442	24.55	9.34	0.04	0.02	2219.8	2143.7	-1.00E+10	-1.00E+10	-1.00E+10	0.19	-1.00E+10	-1.00E+10	-1.00E+10	-1.00E+10	-1.00E+10	-1.00E+10
							99.4	32.2894	316.24	1.581	27.26	11.31	0.02	0.02	2236.1	2172.2	-1.00E+10	-1.00E+10	-1.00E+10	0.04	0.02	0.02	-1.00E+10	-1.00E+10	0.01	-1.00E+10
							123.8	32.511	315.68	1.631	30.3	12.29	0.02	0.01	2251	2189.4	-1.00E+10	-1.00E+10	-1.00E+10	-1.00E+10	-1.00E+10	-1.00E+10	-1.00E+10	-1.00E+10	-1.00E+10	-1.00E+10
							149	32.7099	288.15	1.775	28.44	14	0.01	0.01	2249.2	2200.6	-1.00E+10	-1.00E+10	-1.00E+10	0.02	0	0.01	-1.00E+10	-1.00E+10	0	-1.00E+10
							173.7	32.9732	283.28	1.81	32.2	15.14	0.02	0.03	2262.6	2219.6	-1.00E+10	-1.00E+10	-1.00E+10	-1.00E+10	-1.00E+10	-1.00E+10	-1.00E+10	-1.00E+10	-1.00E+10	-1.00E+10
							197.4	33.331	277.63	1.776	33.08	15.57	0.01	0.01	2278.5	2232.1	-1.00E+10	-1.00E+10	-1.00E+10	0.01	-1.00E+10	-1.00E+10	-1.00E+10	-1.00E+10	-1.00E+10	-1.00E+10
							222.3	33.8299	271.19	1.431	24.48	14.11	0.01	0.01	2284.5	2214.7	-1.00E+10	-1.00E+10	-1.00E+10	-1.00E+10	-1.00E+10	-1.00E+10	-1.00E+10	-1.00E+10	-1.00E+10	-1.00E+10
							246.9	34.2045	275.04	1.106	16.07	12.69	0.02	0.02	2286.8	2190.9	-1.00E+10	-1.00E+10	-1.00E+10	-1.00E+10	-1.00E+10	-1.00E+10	-1.00E+10	-1.00E+10	-1.00E+10	-1.00E+10
							297.1	34.5819	277.46	0.946	10.9	12.72	0.02	0.02	2287.6	2172.2	-1.00E+10	-1.00E+10	-1.00E+10	-1.00E+10	-1.00E+10	-1.00E+10	-1.00E+10	-1.00E+10	-1.00E+10	-1.00E+10
							395.8	34.8062	288.09	0.877	7.68	12.88	0.01	0.01	2296.9	2158.7	-1.00E+10	-1.00E+10	-1.00E+10	-1.00E+10	-1.00E+10	-1.00E+10	-1.00E+10	-1.00E+10	-1.00E+10	-1.00E+10
MR1405	8_1	B	2014-09-06T12:56	199.002	74.3744	1587	0	27.2028	367.33	0.563	4.82	0.11	0.03	0.08	1928.9	1837.6	-1.00E+10	-1.00E+10	-1.00E+10	0.19	0.06	0.06	-1.00E+10	-1.00E+10	0.06	-1.00E+10
							5.3	-1.00E+10	-1.00E+10	-1.00E+10	-1.00E+10	-1.00E+10	-1.00E+10	-1.00E+10	-1.00E+10	-1.00E+10	-1.00E+10	-1.00E+10	-1.00E+10	0.19	0.05	0.07	-1.00E+10	-1.00E+10	0.06	-1.00E+10
							5.4	27.2075	367.3	0.552	4.84	0.05	0.01	0.04	1932.3	1836.7	-1.00E+10	-1.00E+10	-1.00E+10	-1.00E+10	-1.00E+10	-1.00E+10	-1.00E+10	-1.00E+10	-1.00E+10	-1.00E+10
							10.1	27.4283	369.09	0.556	5.01	0.05	0.01	0.05	1944.4	1845.7	-1.00E+10	-1.00E+10	-1.00E+10	0.23	0.05	0.08	-1.00E+10	-1.00E+10	0.07	-1.00E+10
							15	29.2104	393.04	0.627	4.11	0.05	0	0.06	2071	1960.5	-1.00E+10	-1.00E+10	-1.00E+10	-1.00E+10	-1.00E+10	-1.00E+10	-1.00E+10	-1.00E+10	-1.00E+10	-1.00E+10
							15	-1.00E+10	-1.00E+10	-1.00E+10	-1.00E+10	-1.00E+10	-1.00E+10	-1.00E+10	-1.00E+10	-1.00E+10	-1.00E+10	-1.00E+10	-1.00E+10	0.39	0.12	0.1	-1.00E+10	-1.00E+10	0.16	-1.00E+10
							19.9	29.8859	393.2	0.676	4.24	0.06	0.01	0.19	2118.1	1998.7	-1.00E+10	-1.00E+10	-1.00E+10	0.48	0.11	0.09	-1.00E+10	-1.00E+10	0.23	-1.00E+10
							29.9	30.2824	399.36	0.706	3.83	0.06	0.02	0.12	2146.7	2028.1	-1.00E+10	-1.00E+10	-1.00E+10	0.26	0.03	0.05	-1.00E+10	-1.00E+10	0.15	-1.00E+10
							39.7	30.7182	389.19	0.781	5.72	0.36	0.15	0.18	2172.7	2053	-1.00E+10	-1.00E+10	-1.00E+10	0.2	-1.00E+10	-1.00E+10	-1.00E+10	-1.00E+10	-1.00E+10	-1.00E+10
							49.9	31.3726	361.64	1.002	10.56	2.85	0.15	0.41	2193.5	2077.1	-1.00E+10	-1.00E+10	-1.00E+10	0.15	0.03	0.05	-1.00E+10	-1.00E+10	0.06	-1.00E+10
							74.3	32.1562	320.15	1.499	24.98	10.1	0.08	0.44	2224	2151.9	-1.00E+10	-1.00E+10	-1.00E+10	0.06	-1.00E+10	-1.00E+10	-1.00E+10	-1.00E+10	-1.00E+10	-1.00E+10
							99.1	32.4272	312.43	1.648	31.21	12.6	0.11	0.48	2235.6	2174.4	-1.00E+10	-1.00E+10	-1.00E+10	0.03	0.02	0.01	-1.00E+10	-1.00E+10	0.01	-1.00E+10
							123.9	32.5994	300.66	1.741	33.01	14.02	0.08	0.15	2244.6	2191.1	-1.00E+10	-1.00E+10	-1.00E+10	-1.00E+10	-1.00E+10	-1.00E+10	-1.00E+10	-1.00E+10	-1.00E+10	-1.00E+10
							148.9	32.88	284.87	1.767	31.47	14.7	0.03	0.02	2258.2	2213.5	-1.00E+10	-1.00E+10	-1.00E+10	0.02	0	0.01	-1.00E+10	-1.00E+10	0	-1.00E+10
							173.5	33.2529	281.69	1.701	31.64	14.89	0.04	0.04	2274.5	2223.8	-1.00E+10	-1.00E+10	-1.00E+10	-1.00E+10	-1.00E+10	-1.00E+10	-1.00E+10	-1.00E+10	-1.00E+10	-1.00E+10
							197.7	33.7942	274.9	1.412	24.42	13.92	0.02	0.03	2282.3	2210.4	-1.00E+10	-1.00E+10	-1.00E+10	0.01	-1.00E+10	-1.00E+10	-1.00E+10	-1.00E+10	-1.00E+10	-1.00E+10
							222.1	34.3317	278.93	1.034	13.97	12.54	0.02	0.02	2283.6	2185.2	-1.00E+10	-1.00E+10	-1.00E+10	-1.00E+10	-1.00E+10	-1.00E+10	-1.00E+10	-1.00E+10	-1.00E+10	-1.00E+10
							248.1	34.5039	276.81	0.975	12.12	12.68	0.02	0.02	2286.6	2174.4	-1.00E+10	-1.00E+10	-1.00E+10	-1.00E+10	-1.00E+10	-1.00E+10	-1.00E+10	-1.00E+10	-1.00E+10	-1.00E+10
							296.2	34.7175	280.27	0.908	9.55	12.94	0.01	0.02	2294.8	2167.2	-1.00E+10	-1.00E+10	-1.00E+10	-1.00E+10	-1.00E+10	-1.00E+10	-1.00E+10	-1.00E+10	-1.00E+10	-1.00E+10
							396.2	34.8252	289.03	0.867	7.74	12.87	0.03	0.03	2296.9	2155.4	-1.00E+10	-1.00E+10	-1.00E+10	-1.00E+10	-1.00E+10	-1.00E+10	-1.00E+10	-1.00E+10	-1.00E+10	-1.00E+10
MR1405	9_2	B	2014-09-07T00:12	198	74.7539	1882	0	27.3457	366.88	0.571	4.98	0.08	0.01	0.04	1941.4	1845.2	-1.00E+10	-1.00E+10	-1.00E+10	0.21	-1.00E+10	-1.00E+10	-1.00E+10	-1.00E+10	-1.00E+10	-1.00E+10
							4.7	27.3402	367.27	0.562	4.94	0.05	0	0.03	1941.6	1844.6	-1.00E+10	-1.00E+10	-1.00E+10	-1.00E+10	-1.00E+10	-1.00E+10	-1.00E+10	-1.00E+10	-1.00E+10	-1.00E+10
							4.7	-1.00E+10	-1.00E+10	-1.00E+10	-1.00E+10	-1.00E+10	-1.00E+10	-1.00E+10	-1.00E+10	-1.00E+10	-1.00E+10	-1.00E+10	-1.00E+10	0.18	-1.00E+10	-1.00E+10	-1.00E+10	-1.00E+10	-1.00E+10	-1.00E+10
							9.8	27.3905	368.21	0.569	4.91	0.05	0	0.03	1943.2	1847.8	-1.00E+10	-1.00E+10	-1.00E+10	0.18	-1.00E+10	-1.00E+10	-1.00E+10	-1.00E+10	-1.00E+10	-1.00E+10
							14.5	29.3857	399.3	0.663	3.7	0.05	0	0.03	2086.6	1970.3	-1.00E+10	-1.00E+10	-1.00E+10	0.17	-1.00E+10	-1.00E+10	-1.00E+10	-1.00E+10	-1.00E+10	-1.00E+10
							19.6	29.8586	401.53	0.686	3.29	0.05	0	0.03	2115.8	2005	-1.00E+10	-1.00E+10	-1.00E+10	0.15	-1.00E+10	-1.00E+10	-1.00E+10	-1.00E+10	-1.00E+10	-1.00E+10
							29.5	30.0928	401.74	0.696	3.38	0.05	0	0.02	2133.6	2014.3	-1.00E+10	-1.00E+10	-1.00E+10	0.15	-1.00E+10	-1.00E+10	-1.00E+10	-1.00E+10	-1.00E+10	-1.00E+10
							39.5	30.4383	401.15	0.724	4.39	0.06	0.02	0.06	2162	2038.4	-1.00E+10	-1.00E+10	-1.00E+10	0.18	-1.00E+10	-1.00E+10	-1.00E+10	-1.00E+10	-1.00E+10	-1.00E+10
							49.3	30.7587	390.77	0.797	6.24	0.47	0.14	0.13	2178	2060.1	-1.00E+10	-1.00E+10	-1.00E+10	0.22	-1.00E+10	-1.00E+10	-1.00E+10	-1.00E+10	-1.00E+10	-1.00E+10
							54.4	31.0055	381.91	0.848	6.7	0.75	0.15	0.18	2181.3	2057.4	-1.00E+10	-1.00E+10	-1.00E+10	-1.00E+10	-1.00E+10	-1.00E+10	-1.00E+10	-1.00E+10	-1.00E+10	-1.00E+10
							54.4	-1.00E+10	-1.00E+10	-1.00E+10	-1.00E+10	-1.00E+10	-1.00E+10	-1.00E+10	-1.00E+10	-1.00E+10	-1.00E+10	-1.00E+10	-1.00E+10	0.2	-1.00E+10	-1.00E+10	-1.00E+10	-1.00E+10	-1.00E+10	-1.00E+10
							73.9	31.9698	332.3	1.445	26.23	8.36	0.1	0.97	2216.2	2136	-1.00E+10	-1.00E+10	-1.00E+10	0.1	-1.00E+10	-1.00E+10	-1.00E+10	-1.00E+10	-1.00E+10	-1.00E+10
							98.6	32.3228	314.49	1.647	32.43	11.89	0.11	0.8	2229.5	2170.3	-1.00E+10	-1.00E+10	-1.00E+10	0.06	-1.00E+10	-1.00E+10	-1.00E+10	-1.00E+10	-1.00E+10	-1.00E+10
							123.5	32.56	302.53	1.719	31.52	13.46	0.06	0.2	2242.9	2187.5	-1.00E+10	-1.00E+10	-1.00E+10	-1.00E+10	-1.00E+10	-1.00E+10	-1.00E+10	-1.00E+10	-1.00E+10	-1.00E+10
							148.2	32.7851	289.51	1.795	33.89	14.8	0.02	0.02	2253.2	2206.8	-1.00E+10	-1.00E+10	-1.00E+10	0.02	-1.00E+10	-1.00E+10	-1.00E+10	-1.00E+10	-1.00E+10	-1.00E+10
							172.9	33.2394	285	1.709	31.71	14.8	0.01	0.03	2275.6	2223.5	-1.00E+10	-1.00E+10	-1.00E+10	-1.00E+10	-1.00E+10	-1.00E+10	-1.00E+10	-1.00E+10	-1.00E+10	-1.00E+10
							197.1	33.8404	275.85	1.384	23.6	13.73	0.01	0.02	2282.6	2208.4	-1.00E+10	-1.00E+10	-1.00E+10	0.01	-1.00E+10	-1.00E+10	-1.00E+10	-1.00E+10	-1.00E+10	-1.00E+10
							222.5	34.2731	279.21	1.053	14.63	12.42	0.01	0.02	2281.6	2183.9	-1.00E+10	-1.00E+10	-1.00E+10	-1.00E+10	-1.00E+10	-1.00E+10	-1.00E+10	-1.00E+10	-1.00E+10	-1.00E+10
							246.6	34.4876	276.66	0.975	12.24	12.54	0.01	0.02	2285.1	2175.5	-1.00E+10	-1.00E+10	-1.00E+10	-1.00E+10	-1.00E+10	-1.00E+10	-1.00E+10	-1.00E+10	-1.00E+10	-1.00E+10
							296.2	34.7212	280.3	0.922	9.75	12.97	0.01	0.02	2291.4	2164.5	-1.00E+10	-1.00E+10	-1.00E+10	-1.00E+10	-1.00E+10	-1.00E+10	-1.00E+10	-1.00E+10	-1.00E+10	-1.00E+10
							395.8	34.8289	290.26	0.87	7.57	12.78	0.01	0.03	2298.4	2156.2	-1.00E+10	-1.00E+10	-1.00E+10	-1.00E+10	-1.00E+10	-1.00E+10	-1.00E+10	-1.00E+10	-1.00E+10	-1.00E+10
MR1405	9_4	B	2014-09-07T11:50	197.983	74.752	1881	0	27.446	358.4	0.55	7.24	0.15	0.01	0.07	1943.6	1835.8	-1.00E+10	-1.00E+10	-1.00E+10	0.34	0.14	0.08	-1.00E+10	-1.00E+10	0.1	-1.00E+10
							5.3	-1.00E+10	-1.00E+10	-1.00E+10	-1.00E+10	-1.00E+10	-1.00E+10	-1.00E+10	-1.00E+10	-1.00E+10	-1.00E+10	-1.00E+10	-1.00E+10	0.32	0.18	0.07	-1.00E+10	-1.00E+10	0.08	-1.00E+10
							5.4	27.4386	360.57	0.552	6.76	0.06	0.01	0.06	1945.6	1839.3	-1.00E+10	-1.00E+10	-1.00E+10	-1.00E+10	-1.00E+10	-1.00E+10	-1.00E+10	-1.00E+10	-1.00E+10	-1.00E+10
							10.3	27.5037	362.31	0.544	6.63	0.05	0	0.03	1950.1	1841.8	-1.00E+10	-1.00E+10	-1.00E+10	0.32	0.16	0.06	-1.00E+10	-1.00E+10	0.08	-1.00E+10
							14.8	29.0869	397.95	0.665	3.44	0.05	0.01	0.03	2066.3	1954.3	-1.00E+10	-1.00E+10	-1.00E+10	0.21	0.06	0.04	-1.00E+10	-1.00E+10	0.09	-1.00E+10
							20.2	29.8051	400.05	0.692	3.19	0.05	0.01	0.03	2115.8	2002.4	-1.00E+10	-1.00E+10	-1.00E+10	0.17	0.04	0.03	-1.00E+10	-1.00E+10	0.09	-1.00E+10
							29.9	30.15	395.5	0.705	4.83	0.07	0	0.2	2136.2	2002.4	-1.00E+10	-1.00E+10	-1.00E+10	0.35	0.1	0.05	-1.00E+10	-1.00E+10	0.18	-1.00E+10
							31.8	30.219	403.18	0.713	4.21	0.05	0	0.1	2139.2	2014.5	-1.00E+10	-1.00E+10	-1.00E+10	-1.00E+10	-1.00E+10	-1.00E+10	-1.00E+10	-1.00E+10	-1.00E+10	-1.00E+10
							31.8	-1.00E+10	-1.00E+10	-1.00E+10	-1.00E+10	-1.00E+10	-1.00E+10	-1.00E+10	-1.00E+10	-1.00E+10	-1.00E+10	-1.00E+10	-1.00E+10	0.3	0.07	0.05	-1.00E+10	-1.00E+10	0.16	-1.00E+10
							39.7	30.4895	400.37	0.75	5.42	0.09	0.03	0.21	2160.9	2034.9	-1.00E+10	-1.00E+10	-1.00E+10	0.28	-1.00E+10	-1.00E+10	-1.00E+10	-1.00E+10	-1.00E+10	-1.00E+10
							49.8	30.8367	385.99	0.851	7.26	1.03	0.2	0.23	2180.4	2063.5	-1.00E+10	-1.00E+10	-1.00E+10	0.19	0.04	0.05	-1.00E+10	-1.00E+10	0.09	-1.00E+10
							74.4	31.9462	336.18	1.367	21.6	7.69	0.09	0.71	2212.5	2127.8	-1.00E+10	-1.00E+10	-1.00E+10	0.1	-1.00E+10	-1.00E+10	-1.00E+10	-1.00E+10	-1.00E+10	-1.00E+10
							99.3	32.3501	316.53	1.606	29.05	11.87	0.01	0.01	2240.2	2176.1	-1.00E+10	-1.00E+10	-1.00E+10	0.04	0.02	0.02	-1.00E+10	-1.00E+10	0.01	-1.00E+10
							124.1	32.5821	315.12	1.673	33.01	13.2	0.03	0.18	2252.1	2192	-1.00E+10	-1.00E+10	-1.00E+10	-1.00E+10	-1.00E+10	-1.00E+10	-1.00E+10	-1.00E+10	-1.00E+10	-1.00E+10
							148.7	32.8307	286.53	1.788	31.63	14.71	0.02	-0.01	2254.5	2207	-1.00E+10	-1.00E+10	-1.00E+10	0.02	0.01	0.01	-1.00E+10	-1.00E+10	0	-1.00E+10
							173.3	33.2005	282.71	1.758	32.24	15.14	0.02	0.01	2270.7	2223.4	-1.00E+10	-1.00E+10	-1.00E+10	-1.00E+10	-1.00E+10	-1.00E+10	-1.00E+10	-1.00E+10	-1.00E+10	-1.00E+10
							197.9	33.8677	275.64	1.377	22.98	13.71	0.02	0	2280.5	2206.4	-1.00E+10	-1.00E+10	-1.00E+10	0.01	-1.00E+10	-1.00E+10	-1.00E+10	-1.00E+10	-1.00E+10	-1.00E+10
							222.7	34.3151	277.79	1.044	13.86	12.4	0.02	0	2285.7	2181.1	-1.00E+10	-1.00E+10	-1.00E+10	-1.00E+10	-1.00E+10	-1.00E+10	-1.00E+10	-1.00E+10	-1.00E+10	-1.00E+10
							247.4	34.4879	277.18	0.983	11.89	12.52	0.01	-0.01	2283.3	2174.1	-1.00E+10	-1.00E+10	-1.00E+10	-1.00E+10	-1.00E+10	-1.00E+10	-1.00E+10	-1.00E+10	-1.00E+10	-1.00E+10
							297	34.7156	280.69	0.934	9.56	12.96	0.01	0	2291.8	2164.3	-1.00E+10	-1.00E+10	-1.00E+10	-1.00E+10	-1.00E+10	-1.00E+10	-1.00E+10	-1.00E+10	-1.00E+10	-1.00E+10
							396	34.8257	289.36	0.885	7.64	12.9	0.02	0.01	2294.8	2155.8	-1.00E+10	-1.00E+10	-1.00E+10	-1.00E+10	-1.00E+10	-1.00E+10	-1.00E+10	-1.00E+10	-1.00E+10	-1.00E+10
MR1405	9_6	B	2014-09-07T23:56	198.007	74.7577	1883	0	27.3501	367.2	0.572	4.93	0.11	0	0.01	1939.6	1844.4	-1.00E+10	-1.00E+10	-1.00E+10	0.25	-1.00E+10	-1.00E+10	-1.00E+10	-1.00E+10	-1.00E+10	-1.00E+10
							4.9	27.3585	367.16	0.564	4.92	0.07	0	0	1936.6	1842.6	-1.00E+10	-1.00E+10	-1.00E+10	-1.00E+10	-1.00E+10	-1.00E+10	-1.00E+10	-1.00E+10	-1.00E+10	-1.00E+10
							5	-1.00E+10	-1.00E+10	-1.00E+10	-1.00E+10	-1.00E+10	-1.00E+10	-1.00E+10	-1.00E+10	-1.00E+10	-1.00E+10	-1.00E+10	-1.00E+10	0.24	-1.00E+10	-1.00E+10	-1.00E+10	-1.00E+10	-1.00E+10	-1.00E+10
							10.1	27.3836	367.66	0.565	4.92	0.07	0	0	1943.7	1843.3	-1.00E+10	-1.00E+10	-1.00E+10	0.25	-1.00E+10	-1.00E+10	-1.00E+10	-1.00E+10	-1.00E+10	-1.00E+10
							14.6	27.6706	370.01	0.573	5.1	0.06	0	0	1961.7	1857.3	-1.00E+10	-1.00E+10	-1.00E+10	0.34	-1.00E+10	-1.00E+10	-1.00E+10	-1.00E+10	-1.00E+10	-1.00E+10
							19.7	29.6305	386.57	0.621	5.69	0.07	0.01	0.02	2089.2	1958	-1.00E+10	-1.00E+10	-1.00E+10	-1.00E+10	-1.00E+10	-1.00E+10	-1.00E+10	-1.00E+10	-1.00E+10	-1.00E+10
							19.7	-1.00E+10	-1.00E+10	-1.00E+10	-1.00E+10	-1.00E+10	-1.00E+10	-1.00E+10	-1.00E+10	-1.00E+10	-1.00E+10	-1.00E+10	-1.00E+10	0.9	-1.00E+10	-1.00E+10	-1.00E+10	-1.00E+10	-1.00E+10	-1.00E+10
							19.7	29.6521	386.51	0.629	5.57	0.06	0	0.01	2090.1	1956.3	-1.00E+10	-1.00E+10	-1.00E+10	0.89	-1.00E+10	-1.00E+10	-1.00E+10	-1.00E+10	-1.00E+10	-1.00E+10
							29.2	30.2519	401.97	0.706	3.6	0.07	0	0.02	2143.4	2020.6	-1.00E+10	-1.00E+10	-1.00E+10	0.16	-1.00E+10	-1.00E+10	-1.00E+10	-1.00E+10	-1.00E+10	-1.00E+10
							39.6	30.4888	399.82	0.731	4.56	0.08	0.02	0.06	2163.7	2041	-1.00E+10	-1.00E+10	-1.00E+10	0.18	-1.00E+10	-1.00E+10	-1.00E+10	-1.00E+10	-1.00E+10	-1.00E+10
							49.3	30.83	386.87	0.806	6.04	0.56	0.14	0.15	2182.4	2054.6	-1.00E+10	-1.00E+10	-1.00E+10	0.19	-1.00E+10	-1.00E+10	-1.00E+10	-1.00E+10	-1.00E+10	-1.00E+10
							74	31.9838	333.45	1.379	22.49	8.05	0.09	0.72	2214.8	2131.1	-1.00E+10	-1.00E+10	-1.00E+10	0.08	-1.00E+10	-1.00E+10	-1.00E+10	-1.00E+10	-1.00E+10	-1.00E+10
							98.6	32.362	310.92	1.61	27.95	11.93	0.05	0.16	2234.8	2170.9	-1.00E+10	-1.00E+10	-1.00E+10	0.04	-1.00E+10	-1.00E+10	-1.00E+10	-1.00E+10	-1.00E+10	-1.00E+10
							123.1	32.5844	299.96	1.693	28.56	13.2	0.03	0.01	2243.5	2187.6	-1.00E+10	-1.00E+10	-1.00E+10	-1.00E+10	-1.00E+10	-1.00E+10	-1.00E+10	-1.00E+10	-1.00E+10	-1.00E+10
							148.3	32.8257	288.96	1.756	30.96	14.35	0.02	0.01	2254.1	2207.4	-1.00E+10	-1.00E+10	-1.00E+10	0.02	-1.00E+10	-1.00E+10	-1.00E+10	-1.00E+10	-1.00E+10	-1.00E+10
							172.9	33.1244	282.47	1.773	32.91	15.25	0.01	0	2270.1	2225.5	-1.00E+10	-1.00E+10	-1.00E+10	-1.00E+10	-1.00E+10	-1.00E+10	-1.00E+10	-1.00E+10	-1.00E+10	-1.00E+10
							197.9	33.7127	275.86	1.48	26.03	14.13	0.01	0.01	2282.4	2212.9	-1.00E+10	-1.00E+10	-1.00E+10	0.02	-1.00E+10	-1.00E+10	-1.00E+10	-1.00E+10	-1.00E+10	-1.00E+10
							222.4	34.2484	276.68	1.06	14.95	12.42	0.01	0.01	2282.5	2183.9	-1.00E+10	-1.00E+10	-1.00E+10	-1.00E+10	-1.00E+10	-1.00E+10	-1.00E+10	-1.00E+10	-1.00E+10	-1.00E+10
							246.8	34.4569	276.68	0.971	12.11	12.41	0.01	0	2285.5	2175.5	-1.00E+10	-1.00E+10	-1.00E+10	-1.00E+10	-1.00E+10	-1.00E+10	-1.00E+10	-1.00E+10	-1.00E+10	-1.00E+10
							296.3	34.6919	279.12	0.923	9.93	12.89	0.01	0	2288.6	2163.7	-1.00E+10	-1.00E+10	-1.00E+10	-1.00E+10	-1.00E+10	-1.00E+10	-1.00E+10	-1.00E+10	-1.00E+10	-1.00E+10
							395.9	34.828	289.82	0.867	7.43	12.76	0	0.01	2292	2154.6	-1.00E+10	-1.00E+10	-1.00E+10	-1.00E+10	-1.00E+10	-1.00E+10	-1.00E+10	-1.00E+10	-1.00E+10	-1.00E+10
MR1405	9_8	B	2014-09-08T11:52	198	74.7492	1882	0	27.4969	360.05	0.538	6.56	0.08	0.01	0.03	1947.7	1842.3	-1.00E+10	-1.00E+10	-1.00E+10	0.34	0.15	0.08	-1.00E+10	-1.00E+10	0.09	-1.00E+10
							5.1	-1.00E+10	-1.00E+10	-1.00E+10	-1.00E+10	-1.00E+10	-1.00E+10	-1.00E+10	-1.00E+10	-1.00E+10	-1.00E+10	-1.00E+10	-1.00E+10	0.31	0.17	0.05	-1.00E+10	-1.00E+10	0.07	-1.00E+10
							5.2	27.5119	359.72	0.525	6.74	0.05	0.01	0.04	1955.1	1842.3	-1.00E+10	-1.00E+10	-1.00E+10	-1.00E+10	-1.00E+10	-1.00E+10	-1.00E+10	-1.00E+10	-1.00E+10	-1.00E+10
							10.3	27.612	362.03	0.527	6.59	0.05	0	0.02	1952.8	1849.6	-1.00E+10	-1.00E+10	-1.00E+10	0.29	0.15	0.06	-1.00E+10	-1.00E+10	0.09	-1.00E+10
							15	29.6076	399.54	0.665	3.4	0.05	0	0.01	2110.6	1989.6	-1.00E+10	-1.00E+10	-1.00E+10	0.15	0.03	0.02	-1.00E+10	-1.00E+10	0.09	-1.00E+10
							20.1	29.8674	401.56	0.681	3.1	0.05	0	0	2115.3	2005.9	-1.00E+10	-1.00E+10	-1.00E+10	0.13	0.02	0.02	-1.00E+10	-1.00E+10	0.08	-1.00E+10
							29.9	30.2003	401.32	0.698	3.5	0.05	0	0.01	2139.2	2017.8	-1.00E+10	-1.00E+10	-1.00E+10	0.15	0.03	0.02	-1.00E+10	-1.00E+10	0.1	-1.00E+10
							40.1	30.4889	396.94	0.73	4.94	0.08	0.02	0.17	2163.3	2038.2	-1.00E+10	-1.00E+10	-1.00E+10	0.2	-1.00E+10	-1.00E+10	-1.00E+10	-1.00E+10	-1.00E+10	-1.00E+10
							42.1	-1.00E+10	-1.00E+10	-1.00E+10	-1.00E+10	-1.00E+10	-1.00E+10	-1.00E+10	-1.00E+10	-1.00E+10	-1.00E+10	-1.00E+10	-1.00E+10	0.21	0.03	0.03	-1.00E+10	-1.00E+10	0.12	-1.00E+10
							42.2	30.5287	398.82	0.734	5.03	0.06	0.03	0.09	2171.7	2051.8	-1.00E+10	-1.00E+10	-1.00E+10	-1.00E+10	-1.00E+10	-1.00E+10	-1.00E+10	-1.00E+10	-1.00E+10	-1.00E+10
							50.1	31.0066	381.53	0.847	7.09	0.84	0.16	0.25	2180.5	2055.6	-1.00E+10	-1.00E+10	-1.00E+10	0.2	0.05	0.06	-1.00E+10	-1.00E+10	0.08	-1.00E+10
							74.4	31.9771	335.75	1.364	22.4	7.88	0.09	0.74	2213.6	2130.3	-1.00E+10	-1.00E+10	-1.00E+10	0.09	-1.00E+10	-1.00E+10	-1.00E+10	-1.00E+10	-1.00E+10	-1.00E+10
							99.4	32.345	316.42	1.586	29.32	11.9	0.02	0	2238.1	2175.7	-1.00E+10	-1.00E+10	-1.00E+10	0.04	0.02	0.01	-1.00E+10	-1.00E+10	0.01	-1.00E+10
							124.4	32.5488	318.4	1.642	33.32	12.99	0.04	0	2249.6	2191.7	-1.00E+10	-1.00E+10	-1.00E+10	-1.00E+10	-1.00E+10	-1.00E+10	-1.00E+10	-1.00E+10	-1.00E+10	-1.00E+10
							148.7	32.8133	286.45	1.774	31.44	14.65	0.03	-0.01	2252.2	2206.6	-1.00E+10	-1.00E+10	-1.00E+10	0.02	0	0.01	-1.00E+10	-1.00E+10	0	-1.00E+10
							173.8	33.1138	281.72	1.787	33.06	15.41	0.01	-0.01	2267.8	2221.2	-1.00E+10	-1.00E+10	-1.00E+10	-1.00E+10	-1.00E+10	-1.00E+10	-1.00E+10	-1.00E+10	-1.00E+10	-1.00E+10
							198.2	33.7051	274.81	1.495	26.44	14.25	0.02	0.01	2282.5	2214.6	-1.00E+10	-1.00E+10	-1.00E+10	0.01	-1.00E+10	-1.00E+10	-1.00E+10	-1.00E+10	-1.00E+10	-1.00E+10
							222.7	34.2467	275.5	1.072	15.44	12.55	0.01	0	2280	2186.2	-1.00E+10	-1.00E+10	-1.00E+10	-1.00E+10	-1.00E+10	-1.00E+10	-1.00E+10	-1.00E+10	-1.00E+10	-1.00E+10
							247.7	34.4499	276.12	0.981	12.5	12.55	0.01	0	2283.5	2175.8	-1.00E+10	-1.00E+10	-1.00E+10	-1.00E+10	-1.00E+10	-1.00E+10	-1.00E+10	-1.00E+10	-1.00E+10	-1.00E+10
							299.2	34.7061	277.72	0.935	10.3	13.17	0.01	0	2289.9	2168.5	-1.00E+10	-1.00E+10	-1.00E+10	-1.00E+10	-1.00E+10	-1.00E+10	-1.00E+10	-1.00E+10	-1.00E+10	-1.00E+10
							396.3	34.8247	288.46	0.874	7.69	12.95	0.01	0.01	2293.6	2153.7	-1.00E+10	-1.00E+10	-1.00E+10	-1.00E+10	-1.00E+10	-1.00E+10	-1.00E+10	-1.00E+10	-1.00E+10	-1.00E+10
MR1405	9_10	B	2014-09-09T00:11	198.014	74.7521	1883	0	27.4767	360.89	0.548	6.22	0.11	0.01	0.04	1945.8	1845.6	-1.00E+10	-1.00E+10	-1.00E+10	0.3	-1.00E+10	-1.00E+10	-1.00E+10	-1.00E+10	-1.00E+10	-1.00E+10
							5.1	-1.00E+10	-1.00E+10	-1.00E+10	-1.00E+10	-1.00E+10	-1.00E+10	-1.00E+10	-1.00E+10	-1.00E+10	-1.00E+10	-1.00E+10	-1.00E+10	0.29	-1.00E+10	-1.00E+10	-1.00E+10	-1.00E+10	-1.00E+10	-1.00E+10
							5.4	27.4538	361.18	0.544	6.19	0.07	0	0.05	1943.2	1845.4	-1.00E+10	-1.00E+10	-1.00E+10	-1.00E+10	-1.00E+10	-1.00E+10	-1.00E+10	-1.00E+10	-1.00E+10	-1.00E+10
							9.7	27.473	361.51	0.541	6.14	0.07	0	0.04	1946.5	1847.5	-1.00E+10	-1.00E+10	-1.00E+10	0.32	-1.00E+10	-1.00E+10	-1.00E+10	-1.00E+10	-1.00E+10	-1.00E+10
							14.9	29.2096	395.64	0.646	3.83	0.07	0	0.05	2064.2	1966.7	-1.00E+10	-1.00E+10	-1.00E+10	0.24	-1.00E+10	-1.00E+10	-1.00E+10	-1.00E+10	-1.00E+10	-1.00E+10
							19.7	29.8272	399.74	0.685	3.14	0.07	0	0.02	2116.6	2007.4	-1.00E+10	-1.00E+10	-1.00E+10	0.18	-1.00E+10	-1.00E+10	-1.00E+10	-1.00E+10	-1.00E+10	-1.00E+10
							29.5	30.2741	402.56	0.702	3.35	0.06	0	0.03	2145.8	2026.7	-1.00E+10	-1.00E+10	-1.00E+10	0.18	-1.00E+10	-1.00E+10	-1.00E+10	-1.00E+10	-1.00E+10	-1.00E+10
							34.3	30.4563	399.69	0.72	4.3	0.07	0.01	0.06	2162.3	2040	-1.00E+10	-1.00E+10	-1.00E+10	-1.00E+10	-1.00E+10	-1.00E+10	-1.00E+10	-1.00E+10	-1.00E+10	-1.00E+10
							34.4	-1.00E+10	-1.00E+10	-1.00E+10	-1.00E+10	-1.00E+10	-1.00E+10	-1.00E+10	-1.00E+10	-1.00E+10	-1.00E+10	-1.00E+10	-1.00E+10	0.23	-1.00E+10	-1.00E+10	-1.00E+10	-1.00E+10	-1.00E+10	-1.00E+10
							39.2	30.6217	395.68	0.756	5.67	0.15	0.08	0.14	2176.4	2061.6	-1.00E+10	-1.00E+10	-1.00E+10	0.23	-1.00E+10	-1.00E+10	-1.00E+10	-1.00E+10	-1.00E+10	-1.00E+10
							49.5	31.283	370.33	0.936	8.81	1.74	0.17	0.35	2191.2	2070.1	-1.00E+10	-1.00E+10	-1.00E+10	0.18	-1.00E+10	-1.00E+10	-1.00E+10	-1.00E+10	-1.00E+10	-1.00E+10
							73.9	31.9761	357.98	1.255	23.25	5.44	0.12	1.79	2219.3	2115	-1.00E+10	-1.00E+10	-1.00E+10	0.06	-1.00E+10	-1.00E+10	-1.00E+10	-1.00E+10	-1.00E+10	-1.00E+10
							99	32.2551	329.47	1.538	30.63	10.03	0.14	1.55	2226	2157.7	-1.00E+10	-1.00E+10	-1.00E+10	0.06	-1.00E+10	-1.00E+10	-1.00E+10	-1.00E+10	-1.00E+10	-1.00E+10
							123.1	32.4978	301.9	1.784	37.94	14.1	0.09	0.68	2237.8	2192.2	-1.00E+10	-1.00E+10	-1.00E+10	-1.00E+10	-1.00E+10	-1.00E+10	-1.00E+10	-1.00E+10	-1.00E+10	-1.00E+10
							148.3	32.7049	286.51	2.066	50.34	16.86	0.07	1.01	2245.6	2216.8	-1.00E+10	-1.00E+10	-1.00E+10	0.05	-1.00E+10	-1.00E+10	-1.00E+10	-1.00E+10	-1.00E+10	-1.00E+10
							173	32.9863	284.7	1.752	31.66	14.76	0.02	0.03	2260.5	2218.8	-1.00E+10	-1.00E+10	-1.00E+10	-1.00E+10	-1.00E+10	-1.00E+10	-1.00E+10	-1.00E+10	-1.00E+10	-1.00E+10
							197.5	33.5784	278.38	1.575	28.28	14.44	0.01	0.01	2279.2	2220.3	-1.00E+10	-1.00E+10	-1.00E+10	0.01	-1.00E+10	-1.00E+10	-1.00E+10	-1.00E+10	-1.00E+10	-1.00E+10
							222	34.1434	274.3	1.138	17.07	12.72	0.01	0.01	2283.3	2194.9	-1.00E+10	-1.00E+10	-1.00E+10	-1.00E+10	-1.00E+10	-1.00E+10	-1.00E+10	-1.00E+10	-1.00E+10	-1.00E+10
							246.7	34.4129	276.21	0.996	12.85	12.46	0.01	0	2284.3	2182.3	-1.00E+10	-1.00E+10	-1.00E+10	-1.00E+10	-1.00E+10	-1.00E+10	-1.00E+10	-1.00E+10	-1.00E+10	-1.00E+10
							296.3	34.6814	276.99	0.944	10.42	13.07	0.01	0	2290.6	2169	-1.00E+10	-1.00E+10	-1.00E+10	-1.00E+10	-1.00E+10	-1.00E+10	-1.00E+10	-1.00E+10	-1.00E+10	-1.00E+10
							394.5	34.8228	288.44	0.875	7.55	12.89	0.01	0	2293.3	2157	-1.00E+10	-1.00E+10	-1.00E+10	-1.00E+10	-1.00E+10	-1.00E+10	-1.00E+10	-1.00E+10	-1.00E+10	-1.00E+10
MR1405	9_12	B	2014-09-09T11:53	198.006	74.7511	1882	0	27.4228	368.34	0.592	4.64	0.11	0	0.04	1951	1854.6	-1.00E+10	-1.00E+10	-1.00E+10	0.21	0.07	0.07	-1.00E+10	-1.00E+10	0.08	-1.00E+10
							4.9	-1.00E+10	-1.00E+10	-1.00E+10	-1.00E+10	-1.00E+10	-1.00E+10	-1.00E+10	-1.00E+10	-1.00E+10	-1.00E+10	-1.00E+10	-1.00E+10	0.21	0.07	0.07	-1.00E+10	-1.00E+10	0.05	-1.00E+10
							5	27.407	367.97	0.58	4.71	0.06	0	0.03	1945.7	1854.1	-1.00E+10	-1.00E+10	-1.00E+10	-1.00E+10	-1.00E+10	-1.00E+10	-1.00E+10	-1.00E+10	-1.00E+10	-1.00E+10
							10.2	27.4119	367.97	0.586	4.68	0.07	0	0.12	1948.8	1854.2	-1.00E+10	-1.00E+10	-1.00E+10	0.2	0.07	0.07	-1.00E+10	-1.00E+10	0.06	-1.00E+10
							15	29.5216	396.34	0.674	3.23	0.06	0	0.03	2100.5	1992.3	-1.00E+10	-1.00E+10	-1.00E+10	0.13	0.04	0.02	-1.00E+10	-1.00E+10	0.07	-1.00E+10
							19.7	30.0413	402.18	0.697	3.37	0.06	0	0.04	2131.4	2012.1	-1.00E+10	-1.00E+10	-1.00E+10	0.16	0.02	0.02	-1.00E+10	-1.00E+10	0.09	-1.00E+10
							26.8	30.3311	399.77	0.72	4.28	0.06	0	0.12	2147.6	2026.1	-1.00E+10	-1.00E+10	-1.00E+10	-1.00E+10	-1.00E+10	-1.00E+10	-1.00E+10	-1.00E+10	-1.00E+10	-1.00E+10
							26.9	-1.00E+10	-1.00E+10	-1.00E+10	-1.00E+10	-1.00E+10	-1.00E+10	-1.00E+10	-1.00E+10	-1.00E+10	-1.00E+10	-1.00E+10	-1.00E+10	0.29	0.06	0.05	-1.00E+10	-1.00E+10	0.18	-1.00E+10
							29.9	30.4674	400.55	0.734	4.31	0.06	0.01	0.05	2158.4	2040.3	-1.00E+10	-1.00E+10	-1.00E+10	0.2	0.02	0.04	-1.00E+10	-1.00E+10	0.12	-1.00E+10
							39.7	30.7995	391.71	0.795	6.01	0.26	0.06	0.19	2175.3	2051.7	-1.00E+10	-1.00E+10	-1.00E+10	0.21	-1.00E+10	-1.00E+10	-1.00E+10	-1.00E+10	-1.00E+10	-1.00E+10
							49.8	31.6735	385.9	1.03	17.86	1.88	0.09	1.8	2202.3	2072.6	-1.00E+10	-1.00E+10	-1.00E+10	0.1	0.02	0.03	-1.00E+10	-1.00E+10	0.05	-1.00E+10
							74.3	32.0247	359.86	1.285	25.07	5.58	0.19	2.25	2216	2114.9	-1.00E+10	-1.00E+10	-1.00E+10	0.05	-1.00E+10	-1.00E+10	-1.00E+10	-1.00E+10	-1.00E+10	-1.00E+10
							99.1	32.2654	346.8	1.592	36.56	9.88	0.39	3.03	2226.9	2149.9	-1.00E+10	-1.00E+10	-1.00E+10	0.03	0.02	0.02	-1.00E+10	-1.00E+10	0.01	-1.00E+10
							123.4	32.3878	338.89	1.674	40.04	11.86	0.3	2.6	2231.6	2162.4	-1.00E+10	-1.00E+10	-1.00E+10	-1.00E+10	-1.00E+10	-1.00E+10	-1.00E+10	-1.00E+10	-1.00E+10	-1.00E+10
							148.9	32.6074	284.85	2.079	52.78	17.02	0.08	0.64	2234.5	2214.8	-1.00E+10	-1.00E+10	-1.00E+10	0.04	0.02	0.02	-1.00E+10	-1.00E+10	0.01	-1.00E+10
							173.4	32.8289	283.94	1.994	44.61	16.37	0.05	0.64	2249.1	2220.1	-1.00E+10	-1.00E+10	-1.00E+10	-1.00E+10	-1.00E+10	-1.00E+10	-1.00E+10	-1.00E+10	-1.00E+10	-1.00E+10
							197.6	33.3559	280.44	1.693	31.02	14.81	0.02	0.02	2275.6	2223	-1.00E+10	-1.00E+10	-1.00E+10	0.02	-1.00E+10	-1.00E+10	-1.00E+10	-1.00E+10	-1.00E+10	-1.00E+10
							222.5	34.0746	277.36	1.208	18.49	12.92	0.01	0.02	2285.2	2196	-1.00E+10	-1.00E+10	-1.00E+10	-1.00E+10	-1.00E+10	-1.00E+10	-1.00E+10	-1.00E+10	-1.00E+10	-1.00E+10
							246.8	34.3498	276.42	1.033	13.68	12.44	0.01	0.03	2287.2	2183.2	-1.00E+10	-1.00E+10	-1.00E+10	-1.00E+10	-1.00E+10	-1.00E+10	-1.00E+10	-1.00E+10	-1.00E+10	-1.00E+10
							296.9	34.6695	277.15	0.958	10.59	13.02	0	0.02	2288.6	2168.5	-1.00E+10	-1.00E+10	-1.00E+10	-1.00E+10	-1.00E+10	-1.00E+10	-1.00E+10	-1.00E+10	-1.00E+10	-1.00E+10
							396.6	34.8145	287.23	0.902	7.98	12.98	0.01	0.02	2296.3	2158.2	-1.00E+10	-1.00E+10	-1.00E+10	-1.00E+10	-1.00E+10	-1.00E+10	-1.00E+10	-1.00E+10	-1.00E+10	-1.00E+10
MR1405	9_14	B	2014-09-09T23:50	197.979	74.7604	1880	0	27.1877	370.26	0.582	4.55	0.08	0	0.03	1937.7	1838.8	-1.00E+10	-1.00E+10	-1.00E+10	0.16	-1.00E+10	-1.00E+10	-1.00E+10	-1.00E+10	-1.00E+10	-1.00E+10
							4.7	27.1664	370.68	0.571	4.51	0.05	0	0.03	1928.6	1839.7	-1.00E+10	-1.00E+10	-1.00E+10	-1.00E+10	-1.00E+10	-1.00E+10	-1.00E+10	-1.00E+10	-1.00E+10	-1.00E+10
							4.8	-1.00E+10	-1.00E+10	-1.00E+10	-1.00E+10	-1.00E+10	-1.00E+10	-1.00E+10	-1.00E+10	-1.00E+10	-1.00E+10	-1.00E+10	-1.00E+10	0.16	-1.00E+10	-1.00E+10	-1.00E+10	-1.00E+10	-1.00E+10	-1.00E+10
							9.8	27.2944	371.54	0.574	4.56	0.04	0	0.02	1940.2	1846.9	-1.00E+10	-1.00E+10	-1.00E+10	0.21	-1.00E+10	-1.00E+10	-1.00E+10	-1.00E+10	-1.00E+10	-1.00E+10
							14.6	28.3237	382.51	0.611	4.42	0.06	0	0.03	2008.8	1904.1	-1.00E+10	-1.00E+10	-1.00E+10	0.27	-1.00E+10	-1.00E+10	-1.00E+10	-1.00E+10	-1.00E+10	-1.00E+10
							19.6	-1.00E+10	-1.00E+10	-1.00E+10	-1.00E+10	-1.00E+10	-1.00E+10	-1.00E+10	-1.00E+10	-1.00E+10	-1.00E+10	-1.00E+10	-1.00E+10	-1.00E+10	-1.00E+10	-1.00E+10	-1.00E+10	-1.00E+10	-1.00E+10	-1.00E+10
							19.6	30.0234	401.37	0.692	3.47	0.04	0	0.02	2129.7	2010.6	-1.00E+10	-1.00E+10	-1.00E+10	0.23	-1.00E+10	-1.00E+10	-1.00E+10	-1.00E+10	-1.00E+10	-1.00E+10
							29.4	30.3094	402.28	0.713	3.75	0.04	0	0.03	2147.9	2031.6	-1.00E+10	-1.00E+10	-1.00E+10	0.18	-1.00E+10	-1.00E+10	-1.00E+10	-1.00E+10	-1.00E+10	-1.00E+10
							39.6	30.6304	394.89	0.758	5.33	0.1	0.04	0.13	2175.1	2053.6	-1.00E+10	-1.00E+10	-1.00E+10	0.21	-1.00E+10	-1.00E+10	-1.00E+10	-1.00E+10	-1.00E+10	-1.00E+10
							45.6	30.8661	386.79	0.789	5.43	0.11	0.05	0.11	2174.2	2046.8	-1.00E+10	-1.00E+10	-1.00E+10	-1.00E+10	-1.00E+10	-1.00E+10	-1.00E+10	-1.00E+10	-1.00E+10	-1.00E+10
							45.6	-1.00E+10	-1.00E+10	-1.00E+10	-1.00E+10	-1.00E+10	-1.00E+10	-1.00E+10	-1.00E+10	-1.00E+10	-1.00E+10	-1.00E+10	-1.00E+10	0.22	-1.00E+10	-1.00E+10	-1.00E+10	-1.00E+10	-1.00E+10	-1.00E+10
							49.5	31.4011	361.64	1.026	11.09	2.99	0.14	0.34	2196	2080.1	-1.00E+10	-1.00E+10	-1.00E+10	0.18	-1.00E+10	-1.00E+10	-1.00E+10	-1.00E+10	-1.00E+10	-1.00E+10
							74	32.0762	323.38	1.468	23.26	9.46	0.07	0.41	2219.1	2142.4	-1.00E+10	-1.00E+10	-1.00E+10	0.07	-1.00E+10	-1.00E+10	-1.00E+10	-1.00E+10	-1.00E+10	-1.00E+10
							98.9	32.2811	326.57	1.577	31.12	10.66	0.14	1.39	2227	2163.5	-1.00E+10	-1.00E+10	-1.00E+10	0.05	-1.00E+10	-1.00E+10	-1.00E+10	-1.00E+10	-1.00E+10	-1.00E+10
							123.2	32.478	306.2	1.727	34.12	13.32	0.08	0.63	2237.8	2185	-1.00E+10	-1.00E+10	-1.00E+10	-1.00E+10	-1.00E+10	-1.00E+10	-1.00E+10	-1.00E+10	-1.00E+10	-1.00E+10
							148.1	32.6602	287.79	2.03	49.11	16.61	0.07	0.75	2237	2214.7	-1.00E+10	-1.00E+10	-1.00E+10	0.04	-1.00E+10	-1.00E+10	-1.00E+10	-1.00E+10	-1.00E+10	-1.00E+10
							173.1	32.8755	279.15	2.017	45.64	16.6	0.05	0.57	2249.2	2230.6	-1.00E+10	-1.00E+10	-1.00E+10	-1.00E+10	-1.00E+10	-1.00E+10	-1.00E+10	-1.00E+10	-1.00E+10	-1.00E+10
							197.3	33.4009	279.25	1.65	30.15	14.7	0.01	0	2276.7	2222.7	-1.00E+10	-1.00E+10	-1.00E+10	0.02	-1.00E+10	-1.00E+10	-1.00E+10	-1.00E+10	-1.00E+10	-1.00E+10
							222.5	34.0917	272.85	1.19	18.44	12.96	0.01	0.03	2282	2198.2	-1.00E+10	-1.00E+10	-1.00E+10	-1.00E+10	-1.00E+10	-1.00E+10	-1.00E+10	-1.00E+10	-1.00E+10	-1.00E+10
							246.7	34.3578	276.09	1.018	13.6	12.38	0	0	2282.8	2183.3	-1.00E+10	-1.00E+10	-1.00E+10	-1.00E+10	-1.00E+10	-1.00E+10	-1.00E+10	-1.00E+10	-1.00E+10	-1.00E+10
							296.7	34.6549	276.84	0.95	10.7	12.98	0	0.01	2291.9	2169.5	-1.00E+10	-1.00E+10	-1.00E+10	-1.00E+10	-1.00E+10	-1.00E+10	-1.00E+10	-1.00E+10	-1.00E+10	-1.00E+10
							396.5	34.817	287.56	0.888	7.91	12.94	0.01	0.03	2293.8	2157.5	-1.00E+10	-1.00E+10	-1.00E+10	-1.00E+10	-1.00E+10	-1.00E+10	-1.00E+10	-1.00E+10	-1.00E+10	-1.00E+10
MR1405	9_16	B	2014-09-10T11:49	198.008	74.7554	1884	0	27.2789	370.26	0.584	4.65	0.08	0.01	0.03	1935.3	1845.2	-1.00E+10	-1.00E+10	-1.00E+10	0.2	0.07	0.06	-1.00E+10	-1.00E+10	0.06	-1.00E+10
							4.9	27.3636	370.63	0.583	4.76	0.06	0	0.05	1939	1847.7	-1.00E+10	-1.00E+10	-1.00E+10	-1.00E+10	-1.00E+10	-1.00E+10	-1.00E+10	-1.00E+10	-1.00E+10	-1.00E+10
							4.9	-1.00E+10	-1.00E+10	-1.00E+10	-1.00E+10	-1.00E+10	-1.00E+10	-1.00E+10	-1.00E+10	-1.00E+10	-1.00E+10	-1.00E+10	-1.00E+10	0.21	0.07	0.08	-1.00E+10	-1.00E+10	0.06	-1.00E+10
							10	27.3631	370.84	0.576	4.77	0.06	0	0.02	1941.7	1847.4	-1.00E+10	-1.00E+10	-1.00E+10	0.19	0.08	0.05	-1.00E+10	-1.00E+10	0.05	-1.00E+10
							14.9	28.8138	375.01	0.608	6.23	0.07	0	0.1	2032	1908.5	-1.00E+10	-1.00E+10	-1.00E+10	0.52	0.16	0.14	-1.00E+10	-1.00E+10	0.13	-1.00E+10
							20.1	29.8796	360.11	0.665	8.79	0.14	0.01	0.68	2091.5	1947.7	-1.00E+10	-1.00E+10	-1.00E+10	0.99	0.46	0.18	-1.00E+10	-1.00E+10	0.26	-1.00E+10
							21.2	29.9257	385.42	0.688	5.44	0.09	0.01	0.29	2110.4	1986.6	-1.00E+10	-1.00E+10	-1.00E+10	-1.00E+10	-1.00E+10	-1.00E+10	-1.00E+10	-1.00E+10	-1.00E+10	-1.00E+10
							21.2	-1.00E+10	-1.00E+10	-1.00E+10	-1.00E+10	-1.00E+10	-1.00E+10	-1.00E+10	-1.00E+10	-1.00E+10	-1.00E+10	-1.00E+10	-1.00E+10	0.65	0.24	0.13	-1.00E+10	-1.00E+10	0.21	-1.00E+10
							29.9	30.2981	401.52	0.722	3.81	0.07	0	0.06	2145	2027.4	-1.00E+10	-1.00E+10	-1.00E+10	0.31	0.07	0.06	-1.00E+10	-1.00E+10	0.15	-1.00E+10
							39.6	30.5013	399.86	0.747	4.73	0.08	0.01	0.1	2167.6	2044.2	-1.00E+10	-1.00E+10	-1.00E+10	0.21	-1.00E+10	-1.00E+10	-1.00E+10	-1.00E+10	-1.00E+10	-1.00E+10
							49.6	30.9542	384.92	0.849	6.67	0.83	0.14	0.23	2183.1	2059.9	-1.00E+10	-1.00E+10	-1.00E+10	0.2	0.06	0.05	-1.00E+10	-1.00E+10	0.08	-1.00E+10
							74.3	32.0715	320.41	1.477	22.36	9.76	0.04	0.1	2216.1	2142	-1.00E+10	-1.00E+10	-1.00E+10	0.08	-1.00E+10	-1.00E+10	-1.00E+10	-1.00E+10	-1.00E+10	-1.00E+10
							99.3	32.3185	317.78	1.606	29.81	11.53	0.08	0.57	2233.2	2167.8	-1.00E+10	-1.00E+10	-1.00E+10	0.04	0.02	0.01	-1.00E+10	-1.00E+10	0.01	-1.00E+10
							124.1	32.56	309.32	1.763	38.42	14.41	0.09	0.25	2242	2191	-1.00E+10	-1.00E+10	-1.00E+10	-1.00E+10	-1.00E+10	-1.00E+10	-1.00E+10	-1.00E+10	-1.00E+10	-1.00E+10
							148.4	32.6838	300.17	1.822	39.08	15.3	0.04	0.02	2245.6	2201.1	-1.00E+10	-1.00E+10	-1.00E+10	0.02	0.01	0.01	-1.00E+10	-1.00E+10	0	-1.00E+10
							173.5	33.0358	282.77	1.783	32.39	14.99	0.01	0.02	2263.9	2217.5	-1.00E+10	-1.00E+10	-1.00E+10	-1.00E+10	-1.00E+10	-1.00E+10	-1.00E+10	-1.00E+10	-1.00E+10	-1.00E+10
							197.8	33.4424	279.2	1.636	29.83	14.63	0	0.02	2277.2	2220.6	-1.00E+10	-1.00E+10	-1.00E+10	0.01	-1.00E+10	-1.00E+10	-1.00E+10	-1.00E+10	-1.00E+10	-1.00E+10
							222.1	34.0088	273.46	1.262	20.28	13.19	0	0.01	2281.7	2202.2	-1.00E+10	-1.00E+10	-1.00E+10	-1.00E+10	-1.00E+10	-1.00E+10	-1.00E+10	-1.00E+10	-1.00E+10	-1.00E+10
							247.3	34.3162	275.65	1.042	14.21	12.4	0	0	2282.4	2182.7	-1.00E+10	-1.00E+10	-1.00E+10	-1.00E+10	-1.00E+10	-1.00E+10	-1.00E+10	-1.00E+10	-1.00E+10	-1.00E+10
							295.7	34.63	276.92	0.957	10.88	12.86	0	0	2289.2	2169.1	-1.00E+10	-1.00E+10	-1.00E+10	-1.00E+10	-1.00E+10	-1.00E+10	-1.00E+10	-1.00E+10	-1.00E+10	-1.00E+10
							396.4	34.8114	287.03	0.897	8.13	12.97	0	0.01	2292.8	2156.8	-1.00E+10	-1.00E+10	-1.00E+10	-1.00E+10	-1.00E+10	-1.00E+10	-1.00E+10	-1.00E+10	-1.00E+10	-1.00E+10
MR1405	9_18	B	2014-09-11T00:04	198.004	74.7535	1883	0	26.3856	366.45	0.53	5.55	0.1	0.01	0.07	1904.8	1813.2	-1.00E+10	-1.00E+10	-1.00E+10	0.27	-1.00E+10	-1.00E+10	-1.00E+10	-1.00E+10	-1.00E+10	-1.00E+10
							4.7	26.3683	366.7	0.519	5.44	0.06	0.01	0.05	1903.4	1811.2	-1.00E+10	-1.00E+10	-1.00E+10	-1.00E+10	-1.00E+10	-1.00E+10	-1.00E+10	-1.00E+10	-1.00E+10	-1.00E+10
							4.7	-1.00E+10	-1.00E+10	-1.00E+10	-1.00E+10	-1.00E+10	-1.00E+10	-1.00E+10	-1.00E+10	-1.00E+10	-1.00E+10	-1.00E+10	-1.00E+10	0.27	-1.00E+10	-1.00E+10	-1.00E+10	-1.00E+10	-1.00E+10	-1.00E+10
							9.8	26.7592	367.63	0.531	5.56	0.06	0.01	0.04	1920.8	1827.4	-1.00E+10	-1.00E+10	-1.00E+10	0.33	-1.00E+10	-1.00E+10	-1.00E+10	-1.00E+10	-1.00E+10	-1.00E+10
							14.8	27.9404	378.16	0.588	4.94	0.06	0.01	0.04	1987.5	1883	-1.00E+10	-1.00E+10	-1.00E+10	0.51	-1.00E+10	-1.00E+10	-1.00E+10	-1.00E+10	-1.00E+10	-1.00E+10
							17.9	29.2299	379.53	0.607	5.92	0.06	0.01	0.07	2063.1	1930.6	-1.00E+10	-1.00E+10	-1.00E+10	-1.00E+10	-1.00E+10	-1.00E+10	-1.00E+10	-1.00E+10	-1.00E+10	-1.00E+10
							17.9	-1.00E+10	-1.00E+10	-1.00E+10	-1.00E+10	-1.00E+10	-1.00E+10	-1.00E+10	-1.00E+10	-1.00E+10	-1.00E+10	-1.00E+10	-1.00E+10	1.05	-1.00E+10	-1.00E+10	-1.00E+10	-1.00E+10	-1.00E+10	-1.00E+10
							19.7	29.7623	389.09	0.635	5.22	0.06	0.01	0.05	2091.5	1974.4	-1.00E+10	-1.00E+10	-1.00E+10	0.87	-1.00E+10	-1.00E+10	-1.00E+10	-1.00E+10	-1.00E+10	-1.00E+10
							29.5	30.2629	401.56	0.717	3.43	0.06	0.01	0.07	2157.6	2023.8	-1.00E+10	-1.00E+10	-1.00E+10	0.15	-1.00E+10	-1.00E+10	-1.00E+10	-1.00E+10	-1.00E+10	-1.00E+10
							39.4	30.5849	394.47	0.759	5.12	0.2	0.08	0.18	2168.7	2047.8	-1.00E+10	-1.00E+10	-1.00E+10	0.2	-1.00E+10	-1.00E+10	-1.00E+10	-1.00E+10	-1.00E+10	-1.00E+10
							49.4	31.3023	363.78	1.001	10.05	2.97	0.13	0.11	2191	2078.6	-1.00E+10	-1.00E+10	-1.00E+10	0.29	-1.00E+10	-1.00E+10	-1.00E+10	-1.00E+10	-1.00E+10	-1.00E+10
							74.2	31.9487	329.42	1.431	25	9.28	0.04	0.07	2217.1	2145	-1.00E+10	-1.00E+10	-1.00E+10	0.2	-1.00E+10	-1.00E+10	-1.00E+10	-1.00E+10	-1.00E+10	-1.00E+10
							98.8	32.3136	317.5	1.611	29.95	11.56	0.11	0.67	2228.6	2165.6	-1.00E+10	-1.00E+10	-1.00E+10	0.03	-1.00E+10	-1.00E+10	-1.00E+10	-1.00E+10	-1.00E+10	-1.00E+10
							123.7	32.5524	312.25	1.755	38.93	14.38	0.12	0.16	2241.8	2192	-1.00E+10	-1.00E+10	-1.00E+10	-1.00E+10	-1.00E+10	-1.00E+10	-1.00E+10	-1.00E+10	-1.00E+10	-1.00E+10
							148.7	32.673	304.66	1.813	39.58	15.16	0.08	0.04	2245.4	2199.4	-1.00E+10	-1.00E+10	-1.00E+10	0.03	-1.00E+10	-1.00E+10	-1.00E+10	-1.00E+10	-1.00E+10	-1.00E+10
							173.1	32.9286	285.75	1.793	32.71	14.93	0.02	0.02	2259.5	2215.1	-1.00E+10	-1.00E+10	-1.00E+10	-1.00E+10	-1.00E+10	-1.00E+10	-1.00E+10	-1.00E+10	-1.00E+10	-1.00E+10
							197.4	33.3838	279.48	1.671	30.51	14.76	0.01	0.01	2276.3	2222.5	-1.00E+10	-1.00E+10	-1.00E+10	0.01	-1.00E+10	-1.00E+10	-1.00E+10	-1.00E+10	-1.00E+10	-1.00E+10
							222.1	34.0872	273.13	1.205	18.65	12.96	0.01	0.01	2283.2	2196.9	-1.00E+10	-1.00E+10	-1.00E+10	-1.00E+10	-1.00E+10	-1.00E+10	-1.00E+10	-1.00E+10	-1.00E+10	-1.00E+10
							248.7	34.2944	275.7	1.051	14.4	12.36	0.02	0.01	2282.4	2185.1	-1.00E+10	-1.00E+10	-1.00E+10	-1.00E+10	-1.00E+10	-1.00E+10	-1.00E+10	-1.00E+10	-1.00E+10	-1.00E+10
							294.9	34.641	277.09	0.953	10.53	12.81	0.01	0.02	2288.1	2169.6	-1.00E+10	-1.00E+10	-1.00E+10	-1.00E+10	-1.00E+10	-1.00E+10	-1.00E+10	-1.00E+10	-1.00E+10	-1.00E+10
							393.6	34.8205	287.93	0.887	7.75	12.84	0.01	0.02	2290.8	2157.9	-1.00E+10	-1.00E+10	-1.00E+10	-1.00E+10	-1.00E+10	-1.00E+10	-1.00E+10	-1.00E+10	-1.00E+10	-1.00E+10
MR1405	9_20	B	2014-09-11T11:49	197.999	74.754	1882	0	26.9165	368.3	0.554	5.12	0.16	0.01	0.08	1920.8	1832.5	-1.00E+10	-1.00E+10	-1.00E+10	0.23	0.09	0.08	-1.00E+10	-1.00E+10	0.07	-1.00E+10
							5.1	26.9492	371.9	0.582	3.9	0.09	0	0.06	1919.2	1835.8	-1.00E+10	-1.00E+10	-1.00E+10	-1.00E+10	-1.00E+10	-1.00E+10	-1.00E+10	-1.00E+10	-1.00E+10	-1.00E+10
							5.1	-1.00E+10	-1.00E+10	-1.00E+10	-1.00E+10	-1.00E+10	-1.00E+10	-1.00E+10	-1.00E+10	-1.00E+10	-1.00E+10	-1.00E+10	-1.00E+10	0.13	0.04	0.03	-1.00E+10	-1.00E+10	0.06	-1.00E+10
							10	27.0489	370.95	0.568	4.34	0.1	0	0.03	1924.4	1839.3	-1.00E+10	-1.00E+10	-1.00E+10	0.19	0.07	0.05	-1.00E+10	-1.00E+10	0.07	-1.00E+10
							15.2	27.695	376.98	0.567	4.8	0.1	0	0.03	1960	1868.9	-1.00E+10	-1.00E+10	-1.00E+10	0.27	0.08	0.1	-1.00E+10	-1.00E+10	0.09	-1.00E+10
							20	29.4826	396.79	0.663	3.04	0.1	0	0.02	2099	1993.9	-1.00E+10	-1.00E+10	-1.00E+10	0.11	0.02	0.02	-1.00E+10	-1.00E+10	0.06	-1.00E+10
							20	-1.00E+10	-1.00E+10	-1.00E+10	-1.00E+10	-1.00E+10	-1.00E+10	-1.00E+10	-1.00E+10	-1.00E+10	-1.00E+10	-1.00E+10	-1.00E+10	-1.00E+10	-1.00E+10	-1.00E+10	-1.00E+10	-1.00E+10	-1.00E+10	-1.00E+10
							29.9	30.1785	401.71	0.7	3.28	0.11	0.01	0.09	2129.6	2015.5	-1.00E+10	-1.00E+10	-1.00E+10	0.13	0.03	0.03	-1.00E+10	-1.00E+10	0.07	-1.00E+10
							39.7	30.5645	397.13	0.735	4.76	0.13	0.02	0.04	2163.9	2040.3	-1.00E+10	-1.00E+10	-1.00E+10	0.2	-1.00E+10	-1.00E+10	-1.00E+10	-1.00E+10	-1.00E+10	-1.00E+10
							49.5	31.1543	387.28	0.834	6.21	0.39	0.06	0.21	2180.6	2056.1	-1.00E+10	-1.00E+10	-1.00E+10	0.36	0.12	0.09	-1.00E+10	-1.00E+10	0.16	-1.00E+10
							59.6	31.6044	350.35	1.138	12.86	4.78	0.3	0.19	2203	2100.6	-1.00E+10	-1.00E+10	-1.00E+10	-1.00E+10	-1.00E+10	-1.00E+10	-1.00E+10	-1.00E+10	-1.00E+10	-1.00E+10
							59.6	-1.00E+10	-1.00E+10	-1.00E+10	-1.00E+10	-1.00E+10	-1.00E+10	-1.00E+10	-1.00E+10	-1.00E+10	-1.00E+10	-1.00E+10	-1.00E+10	0.32	0.14	0.12	-1.00E+10	-1.00E+10	0.08	-1.00E+10
							74.2	32.0267	327.5	1.423	22.78	9.07	0.08	0.32	2213.9	2140.1	-1.00E+10	-1.00E+10	-1.00E+10	0.1	-1.00E+10	-1.00E+10	-1.00E+10	-1.00E+10	-1.00E+10	-1.00E+10
							99.2	32.3067	315.65	1.615	29.72	11.98	0.1	0.28	2237	2168	-1.00E+10	-1.00E+10	-1.00E+10	0.04	0.02	0.02	-1.00E+10	-1.00E+10	0.01	-1.00E+10
							123.6	32.5186	313.59	1.702	35.7	13.78	0.09	0.16	2245.1	2188.1	-1.00E+10	-1.00E+10	-1.00E+10	-1.00E+10	-1.00E+10	-1.00E+10	-1.00E+10	-1.00E+10	-1.00E+10	-1.00E+10
							148.4	32.68	298.54	1.791	36.48	14.97	0.03	0.01	2245.4	2201.8	-1.00E+10	-1.00E+10	-1.00E+10	0.02	0.02	0.01	-1.00E+10	-1.00E+10	0	-1.00E+10
							173.5	32.9524	282.82	1.8	31.96	15.15	0.01	0.02	2261.8	2216.6	-1.00E+10	-1.00E+10	-1.00E+10	-1.00E+10	-1.00E+10	-1.00E+10	-1.00E+10	-1.00E+10	-1.00E+10	-1.00E+10
							197.7	33.2463	281.04	1.73	31.97	15.14	0.02	0.01	2271.4	2224	-1.00E+10	-1.00E+10	-1.00E+10	0.01	-1.00E+10	-1.00E+10	-1.00E+10	-1.00E+10	-1.00E+10	-1.00E+10
							222.4	33.9841	273.13	1.282	20.87	13.43	0.01	0.01	2277.2	2204.6	-1.00E+10	-1.00E+10	-1.00E+10	-1.00E+10	-1.00E+10	-1.00E+10	-1.00E+10	-1.00E+10	-1.00E+10	-1.00E+10
							247.3	34.3651	276.02	1.015	13.51	12.5	0.01	0.01	2285.3	2181.7	-1.00E+10	-1.00E+10	-1.00E+10	-1.00E+10	-1.00E+10	-1.00E+10	-1.00E+10	-1.00E+10	-1.00E+10	-1.00E+10
							296.5	34.6172	277.17	0.942	10.75	12.88	0.01	0.02	2289	2169.8	-1.00E+10	-1.00E+10	-1.00E+10	-1.00E+10	-1.00E+10	-1.00E+10	-1.00E+10	-1.00E+10	-1.00E+10	-1.00E+10
							397.5	34.8084	286.51	0.886	8.07	13.02	0.01	0.02	2294.9	2158.8	-1.00E+10	-1.00E+10	-1.00E+10	-1.00E+10	-1.00E+10	-1.00E+10	-1.00E+10	-1.00E+10	-1.00E+10	-1.00E+10
MR1405	9_0	B	2014-09-11T21:02	198.008	74.7488	1882	25	-1.00E+10	-1.00E+10	-1.00E+10	-1.00E+10	-1.00E+10	-1.00E+10	-1.00E+10	-1.00E+10	-1.00E+10	-1.00E+10	-1.00E+10	-1.00E+10	-1.00E+10	-1.00E+10	-1.00E+10	-1.00E+10	-1.00E+10	-1.00E+10	-1.00E+10
							25.1	-1.00E+10	-1.00E+10	-1.00E+10	-1.00E+10	-1.00E+10	-1.00E+10	-1.00E+10	-1.00E+10	-1.00E+10	-1.00E+10	-1.00E+10	-1.00E+10	-1.00E+10	-1.00E+10	-1.00E+10	-1.00E+10	-1.00E+10	-1.00E+10	-1.00E+10
							25.1	-1.00E+10	-1.00E+10	-1.00E+10	-1.00E+10	-1.00E+10	-1.00E+10	-1.00E+10	-1.00E+10	-1.00E+10	-1.00E+10	-1.00E+10	-1.00E+10	-1.00E+10	-1.00E+10	-1.00E+10	-1.00E+10	-1.00E+10	-1.00E+10	-1.00E+10
							25.1	-1.00E+10	-1.00E+10	-1.00E+10	-1.00E+10	-1.00E+10	-1.00E+10	-1.00E+10	-1.00E+10	-1.00E+10	-1.00E+10	-1.00E+10	-1.00E+10	-1.00E+10	-1.00E+10	-1.00E+10	-1.00E+10	-1.00E+10	-1.00E+10	-1.00E+10
							49.8	-1.00E+10	-1.00E+10	-1.00E+10	-1.00E+10	-1.00E+10	-1.00E+10	-1.00E+10	-1.00E+10	-1.00E+10	-1.00E+10	-1.00E+10	-1.00E+10	-1.00E+10	-1.00E+10	-1.00E+10	-1.00E+10	-1.00E+10	-1.00E+10	-1.00E+10
							49.8	-1.00E+10	-1.00E+10	-1.00E+10	-1.00E+10	-1.00E+10	-1.00E+10	-1.00E+10	-1.00E+10	-1.00E+10	-1.00E+10	-1.00E+10	-1.00E+10	-1.00E+10	-1.00E+10	-1.00E+10	-1.00E+10	-1.00E+10	-1.00E+10	-1.00E+10
							49.9	-1.00E+10	-1.00E+10	-1.00E+10	-1.00E+10	-1.00E+10	-1.00E+10	-1.00E+10	-1.00E+10	-1.00E+10	-1.00E+10	-1.00E+10	-1.00E+10	-1.00E+10	-1.00E+10	-1.00E+10	-1.00E+10	-1.00E+10	-1.00E+10	-1.00E+10
							49.9	-1.00E+10	-1.00E+10	-1.00E+10	-1.00E+10	-1.00E+10	-1.00E+10	-1.00E+10	-1.00E+10	-1.00E+10	-1.00E+10	-1.00E+10	-1.00E+10	-1.00E+10	-1.00E+10	-1.00E+10	-1.00E+10	-1.00E+10	-1.00E+10	-1.00E+10
							99.7	-1.00E+10	-1.00E+10	-1.00E+10	-1.00E+10	-1.00E+10	-1.00E+10	-1.00E+10	-1.00E+10	-1.00E+10	-1.00E+10	-1.00E+10	-1.00E+10	-1.00E+10	-1.00E+10	-1.00E+10	-1.00E+10	-1.00E+10	-1.00E+10	-1.00E+10
							99.7	-1.00E+10	-1.00E+10	-1.00E+10	-1.00E+10	-1.00E+10	-1.00E+10	-1.00E+10	-1.00E+10	-1.00E+10	-1.00E+10	-1.00E+10	-1.00E+10	-1.00E+10	-1.00E+10	-1.00E+10	-1.00E+10	-1.00E+10	-1.00E+10	-1.00E+10
							99.7	-1.00E+10	-1.00E+10	-1.00E+10	-1.00E+10	-1.00E+10	-1.00E+10	-1.00E+10	-1.00E+10	-1.00E+10	-1.00E+10	-1.00E+10	-1.00E+10	-1.00E+10	-1.00E+10	-1.00E+10	-1.00E+10	-1.00E+10	-1.00E+10	-1.00E+10
							99.7	-1.00E+10	-1.00E+10	-1.00E+10	-1.00E+10	-1.00E+10	-1.00E+10	-1.00E+10	-1.00E+10	-1.00E+10	-1.00E+10	-1.00E+10	-1.00E+10	-1.00E+10	-1.00E+10	-1.00E+10	-1.00E+10	-1.00E+10	-1.00E+10	-1.00E+10
							149.3	-1.00E+10	-1.00E+10	-1.00E+10	-1.00E+10	-1.00E+10	-1.00E+10	-1.00E+10	-1.00E+10	-1.00E+10	-1.00E+10	-1.00E+10	-1.00E+10	-1.00E+10	-1.00E+10	-1.00E+10	-1.00E+10	-1.00E+10	-1.00E+10	-1.00E+10
							149.4	-1.00E+10	-1.00E+10	-1.00E+10	-1.00E+10	-1.00E+10	-1.00E+10	-1.00E+10	-1.00E+10	-1.00E+10	-1.00E+10	-1.00E+10	-1.00E+10	-1.00E+10	-1.00E+10	-1.00E+10	-1.00E+10	-1.00E+10	-1.00E+10	-1.00E+10
							149.4	-1.00E+10	-1.00E+10	-1.00E+10	-1.00E+10	-1.00E+10	-1.00E+10	-1.00E+10	-1.00E+10	-1.00E+10	-1.00E+10	-1.00E+10	-1.00E+10	-1.00E+10	-1.00E+10	-1.00E+10	-1.00E+10	-1.00E+10	-1.00E+10	-1.00E+10
							149.5	-1.00E+10	-1.00E+10	-1.00E+10	-1.00E+10	-1.00E+10	-1.00E+10	-1.00E+10	-1.00E+10	-1.00E+10	-1.00E+10	-1.00E+10	-1.00E+10	-1.00E+10	-1.00E+10	-1.00E+10	-1.00E+10	-1.00E+10	-1.00E+10	-1.00E+10
							197.8	-1.00E+10	-1.00E+10	-1.00E+10	-1.00E+10	-1.00E+10	-1.00E+10	-1.00E+10	-1.00E+10	-1.00E+10	-1.00E+10	-1.00E+10	-1.00E+10	-1.00E+10	-1.00E+10	-1.00E+10	-1.00E+10	-1.00E+10	-1.00E+10	-1.00E+10
							197.8	-1.00E+10	-1.00E+10	-1.00E+10	-1.00E+10	-1.00E+10	-1.00E+10	-1.00E+10	-1.00E+10	-1.00E+10	-1.00E+10	-1.00E+10	-1.00E+10	-1.00E+10	-1.00E+10	-1.00E+10	-1.00E+10	-1.00E+10	-1.00E+10	-1.00E+10
							197.8	-1.00E+10	-1.00E+10	-1.00E+10	-1.00E+10	-1.00E+10	-1.00E+10	-1.00E+10	-1.00E+10	-1.00E+10	-1.00E+10	-1.00E+10	-1.00E+10	-1.00E+10	-1.00E+10	-1.00E+10	-1.00E+10	-1.00E+10	-1.00E+10	-1.00E+10
							197.8	-1.00E+10	-1.00E+10	-1.00E+10	-1.00E+10	-1.00E+10	-1.00E+10	-1.00E+10	-1.00E+10	-1.00E+10	-1.00E+10	-1.00E+10	-1.00E+10	-1.00E+10	-1.00E+10	-1.00E+10	-1.00E+10	-1.00E+10	-1.00E+10	-1.00E+10
							297.4	-1.00E+10	-1.00E+10	-1.00E+10	-1.00E+10	-1.00E+10	-1.00E+10	-1.00E+10	-1.00E+10	-1.00E+10	-1.00E+10	-1.00E+10	-1.00E+10	-1.00E+10	-1.00E+10	-1.00E+10	-1.00E+10	-1.00E+10	-1.00E+10	-1.00E+10
							297.4	-1.00E+10	-1.00E+10	-1.00E+10	-1.00E+10	-1.00E+10	-1.00E+10	-1.00E+10	-1.00E+10	-1.00E+10	-1.00E+10	-1.00E+10	-1.00E+10	-1.00E+10	-1.00E+10	-1.00E+10	-1.00E+10	-1.00E+10	-1.00E+10	-1.00E+10
							297.4	-1.00E+10	-1.00E+10	-1.00E+10	-1.00E+10	-1.00E+10	-1.00E+10	-1.00E+10	-1.00E+10	-1.00E+10	-1.00E+10	-1.00E+10	-1.00E+10	-1.00E+10	-1.00E+10	-1.00E+10	-1.00E+10	-1.00E+10	-1.00E+10	-1.00E+10
							297.5	-1.00E+10	-1.00E+10	-1.00E+10	-1.00E+10	-1.00E+10	-1.00E+10	-1.00E+10	-1.00E+10	-1.00E+10	-1.00E+10	-1.00E+10	-1.00E+10	-1.00E+10	-1.00E+10	-1.00E+10	-1.00E+10	-1.00E+10	-1.00E+10	-1.00E+10
							395.4	-1.00E+10	-1.00E+10	-1.00E+10	-1.00E+10	-1.00E+10	-1.00E+10	-1.00E+10	-1.00E+10	-1.00E+10	-1.00E+10	-1.00E+10	-1.00E+10	-1.00E+10	-1.00E+10	-1.00E+10	-1.00E+10	-1.00E+10	-1.00E+10	-1.00E+10
							395.4	-1.00E+10	-1.00E+10	-1.00E+10	-1.00E+10	-1.00E+10	-1.00E+10	-1.00E+10	-1.00E+10	-1.00E+10	-1.00E+10	-1.00E+10	-1.00E+10	-1.00E+10	-1.00E+10	-1.00E+10	-1.00E+10	-1.00E+10	-1.00E+10	-1.00E+10
							395.4	-1.00E+10	-1.00E+10	-1.00E+10	-1.00E+10	-1.00E+10	-1.00E+10	-1.00E+10	-1.00E+10	-1.00E+10	-1.00E+10	-1.00E+10	-1.00E+10	-1.00E+10	-1.00E+10	-1.00E+10	-1.00E+10	-1.00E+10	-1.00E+10	-1.00E+10
							395.4	-1.00E+10	-1.00E+10	-1.00E+10	-1.00E+10	-1.00E+10	-1.00E+10	-1.00E+10	-1.00E+10	-1.00E+10	-1.00E+10	-1.00E+10	-1.00E+10	-1.00E+10	-1.00E+10	-1.00E+10	-1.00E+10	-1.00E+10	-1.00E+10	-1.00E+10
MR1405	9_22	B	2014-09-11T23:52	197.997	74.7466	1881	0	27.0383	371.1	0.599	4.07	0.16	0.01	0.04	1925.4	1838.2	-1.00E+10	-1.00E+10	-1.00E+10	0.12	-1.00E+10	-1.00E+10	-1.00E+10	-1.00E+10	-1.00E+10	-1.00E+10
							4.9	27.0211	371.53	0.581	3.99	0.05	0	0.01	1923.1	1837.6	-1.00E+10	-1.00E+10	-1.00E+10	-1.00E+10	-1.00E+10	-1.00E+10	-1.00E+10	-1.00E+10	-1.00E+10	-1.00E+10
							4.9	-1.00E+10	-1.00E+10	-1.00E+10	-1.00E+10	-1.00E+10	-1.00E+10	-1.00E+10	-1.00E+10	-1.00E+10	-1.00E+10	-1.00E+10	-1.00E+10	0.11	-1.00E+10	-1.00E+10	-1.00E+10	-1.00E+10	-1.00E+10	-1.00E+10
							9.7	27.0333	371.2	0.583	4.04	0.04	0	0.02	1925.8	1839.2	-1.00E+10	-1.00E+10	-1.00E+10	0.11	-1.00E+10	-1.00E+10	-1.00E+10	-1.00E+10	-1.00E+10	-1.00E+10
							14.5	27.5901	373.02	0.586	4.48	0.04	0	0.01	1960.2	1869.2	-1.00E+10	-1.00E+10	-1.00E+10	0.19	-1.00E+10	-1.00E+10	-1.00E+10	-1.00E+10	-1.00E+10	-1.00E+10
							19.6	29.4651	396.06	0.676	2.99	0.04	0	0.01	2098.1	1997.2	-1.00E+10	-1.00E+10	-1.00E+10	0.08	-1.00E+10	-1.00E+10	-1.00E+10	-1.00E+10	-1.00E+10	-1.00E+10
							29.4	29.7911	396.99	0.694	3.17	0.04	0.01	0.02	2112.2	2004.9	-1.00E+10	-1.00E+10	-1.00E+10	0.1	-1.00E+10	-1.00E+10	-1.00E+10	-1.00E+10	-1.00E+10	-1.00E+10
							39.3	30.608	383.94	0.766	4.56	0.09	0.02	0.03	2158.8	2030.3	-1.00E+10	-1.00E+10	-1.00E+10	0.14	-1.00E+10	-1.00E+10	-1.00E+10	-1.00E+10	-1.00E+10	-1.00E+10
							49.2	31.3738	361.65	1.01	9.75	2.76	0.14	0.15	2194	2078.7	-1.00E+10	-1.00E+10	-1.00E+10	0.19	-1.00E+10	-1.00E+10	-1.00E+10	-1.00E+10	-1.00E+10	-1.00E+10
							71.4	32.0169	327.16	1.469	26.03	9.84	0.02	0.01	2221.7	2152.5	-1.00E+10	-1.00E+10	-1.00E+10	-1.00E+10	-1.00E+10	-1.00E+10	-1.00E+10	-1.00E+10	-1.00E+10	-1.00E+10
							71.4	-1.00E+10	-1.00E+10	-1.00E+10	-1.00E+10	-1.00E+10	-1.00E+10	-1.00E+10	-1.00E+10	-1.00E+10	-1.00E+10	-1.00E+10	-1.00E+10	0.21	-1.00E+10	-1.00E+10	-1.00E+10	-1.00E+10	-1.00E+10	-1.00E+10
							74.2	32.0716	324.99	1.489	26.27	10.17	0.03	0.03	2221.9	2156.5	-1.00E+10	-1.00E+10	-1.00E+10	0.18	-1.00E+10	-1.00E+10	-1.00E+10	-1.00E+10	-1.00E+10	-1.00E+10
							99.3	32.348	325.77	1.59	33.29	11.92	0.03	0.02	2248	2188.1	-1.00E+10	-1.00E+10	-1.00E+10	0.04	-1.00E+10	-1.00E+10	-1.00E+10	-1.00E+10	-1.00E+10	-1.00E+10
							123.8	32.517	338.51	1.559	36.1	11.99	0.02	0	2258.4	2201.1	-1.00E+10	-1.00E+10	-1.00E+10	-1.00E+10	-1.00E+10	-1.00E+10	-1.00E+10	-1.00E+10	-1.00E+10	-1.00E+10
							148.6	32.6219	312.63	1.857	46.86	16.16	0.1	0.34	2234.8	2198.6	-1.00E+10	-1.00E+10	-1.00E+10	0.04	-1.00E+10	-1.00E+10	-1.00E+10	-1.00E+10	-1.00E+10	-1.00E+10
							173.1	32.8019	290.11	1.901	41.41	16.14	0.02	0	2250.1	2212.2	-1.00E+10	-1.00E+10	-1.00E+10	-1.00E+10	-1.00E+10	-1.00E+10	-1.00E+10	-1.00E+10	-1.00E+10	-1.00E+10
							197.3	33.2155	279.84	1.768	32.55	15.33	0.02	0.01	2271.2	2223.9	-1.00E+10	-1.00E+10	-1.00E+10	0.01	-1.00E+10	-1.00E+10	-1.00E+10	-1.00E+10	-1.00E+10	-1.00E+10
							222.2	33.7757	274.24	1.444	24.9	13.98	0.02	0.01	2285.1	2212.8	-1.00E+10	-1.00E+10	-1.00E+10	-1.00E+10	-1.00E+10	-1.00E+10	-1.00E+10	-1.00E+10	-1.00E+10	-1.00E+10
							249.2	34.2622	275.49	1.065	14.93	12.43	0.01	0.01	2280.8	2185.8	-1.00E+10	-1.00E+10	-1.00E+10	-1.00E+10	-1.00E+10	-1.00E+10	-1.00E+10	-1.00E+10	-1.00E+10	-1.00E+10
							296.2	34.6171	276.33	0.96	10.97	12.83	0.01	0	2289.2	2169.9	-1.00E+10	-1.00E+10	-1.00E+10	-1.00E+10	-1.00E+10	-1.00E+10	-1.00E+10	-1.00E+10	-1.00E+10	-1.00E+10
							394.2	34.8097	286.64	0.899	8.08	12.95	0.01	0.02	2292.5	2157.5	-1.00E+10	-1.00E+10	-1.00E+10	-1.00E+10	-1.00E+10	-1.00E+10	-1.00E+10	-1.00E+10	-1.00E+10	-1.00E+10
							394.3	-1.00E+10	-1.00E+10	-1.00E+10	-1.00E+10	-1.00E+10	-1.00E+10	-1.00E+10	-1.00E+10	-1.00E+10	-1.00E+10	-1.00E+10	-1.00E+10	-1.00E+10	-1.00E+10	-1.00E+10	-1.00E+10	-1.00E+10	-1.00E+10	-1.00E+10
MR1405	9_24	B	2014-09-12T11:54	197.986	74.7541	1880	0	27.0288	373.35	0.606	3.51	0.09	0	0.04	1925.2	1844.1	-1.00E+10	-1.00E+10	-1.00E+10	0.1	0.02	0.02	-1.00E+10	-1.00E+10	0.05	-1.00E+10
							4.9	27.0388	372.86	0.595	3.54	0.06	0	0.02	1919.9	1844.2	-1.00E+10	-1.00E+10	-1.00E+10	-1.00E+10	-1.00E+10	-1.00E+10	-1.00E+10	-1.00E+10	-1.00E+10	-1.00E+10
							4.9	-1.00E+10	-1.00E+10	-1.00E+10	-1.00E+10	-1.00E+10	-1.00E+10	-1.00E+10	-1.00E+10	-1.00E+10	-1.00E+10	-1.00E+10	-1.00E+10	0.09	0.03	0.02	-1.00E+10	-1.00E+10	0.04	-1.00E+10
							10.2	27.2246	374.2	0.597	3.57	0.06	0	0.01	1938.8	1855.8	-1.00E+10	-1.00E+10	-1.00E+10	0.11	0.03	0.03	-1.00E+10	-1.00E+10	0.04	-1.00E+10
							14.8	28.3673	386.8	0.631	3.47	0.06	0	0.02	2020	1926.2	-1.00E+10	-1.00E+10	-1.00E+10	0.14	0.04	0.02	-1.00E+10	-1.00E+10	0.06	-1.00E+10
							19.9	29.1402	396.21	0.661	3.06	0.06	0	0.01	2077.7	1977.4	-1.00E+10	-1.00E+10	-1.00E+10	0.1	0.02	0.02	-1.00E+10	-1.00E+10	0.05	-1.00E+10
							29.9	30.0587	398.29	0.697	3.19	0.06	0	0.01	2122	2009.7	-1.00E+10	-1.00E+10	-1.00E+10	0.09	0.02	0.03	-1.00E+10	-1.00E+10	0.05	-1.00E+10
							39.7	30.5553	398.07	0.753	4.91	0.14	0.03	0.07	2169.5	2046.7	-1.00E+10	-1.00E+10	-1.00E+10	0.21	-1.00E+10	-1.00E+10	-1.00E+10	-1.00E+10	-1.00E+10	-1.00E+10
							49.6	31.2042	371.15	0.937	7.91	1.82	0.19	0.23	2186.3	2068.7	-1.00E+10	-1.00E+10	-1.00E+10	0.2	0.05	0.06	-1.00E+10	-1.00E+10	0.07	-1.00E+10
							56.4	31.6033	351.37	1.191	16.31	5.19	0.23	0.19	2196	2101.9	-1.00E+10	-1.00E+10	-1.00E+10	-1.00E+10	-1.00E+10	-1.00E+10	-1.00E+10	-1.00E+10	-1.00E+10	-1.00E+10
							56.4	-1.00E+10	-1.00E+10	-1.00E+10	-1.00E+10	-1.00E+10	-1.00E+10	-1.00E+10	-1.00E+10	-1.00E+10	-1.00E+10	-1.00E+10	-1.00E+10	0.18	0.05	0.07	-1.00E+10	-1.00E+10	0.07	-1.00E+10
							74.4	32.1294	331.27	1.525	31.22	10.75	0.07	0.45	2226.3	2157.3	-1.00E+10	-1.00E+10	-1.00E+10	0.08	-1.00E+10	-1.00E+10	-1.00E+10	-1.00E+10	-1.00E+10	-1.00E+10
							99.5	32.3647	340.08	1.642	39.22	12.22	0.2	1.81	2228.8	2162.4	-1.00E+10	-1.00E+10	-1.00E+10	0.04	0.02	0.02	-1.00E+10	-1.00E+10	0.01	-1.00E+10
							123.8	32.4962	328.6	1.726	42.73	14.24	0.12	1.1	2234.5	2177.9	-1.00E+10	-1.00E+10	-1.00E+10	-1.00E+10	-1.00E+10	-1.00E+10	-1.00E+10	-1.00E+10	-1.00E+10	-1.00E+10
							148.7	32.601	319.43	1.821	46.43	15.84	0.11	0.66	2236.1	2189.3	-1.00E+10	-1.00E+10	-1.00E+10	0.03	0.01	0.01	-1.00E+10	-1.00E+10	0.01	-1.00E+10
							173.2	32.7466	301.86	1.843	41.98	15.93	0.06	0.16	2244.4	2203.4	-1.00E+10	-1.00E+10	-1.00E+10	-1.00E+10	-1.00E+10	-1.00E+10	-1.00E+10	-1.00E+10	-1.00E+10	-1.00E+10
							198	33.1315	282.45	1.754	32.17	15.07	0.02	0	2265.9	2221.6	-1.00E+10	-1.00E+10	-1.00E+10	0.01	-1.00E+10	-1.00E+10	-1.00E+10	-1.00E+10	-1.00E+10	-1.00E+10
							222.3	33.7961	274.73	1.427	24.42	13.93	0.01	0.01	2286.6	2210.7	-1.00E+10	-1.00E+10	-1.00E+10	-1.00E+10	-1.00E+10	-1.00E+10	-1.00E+10	-1.00E+10	-1.00E+10	-1.00E+10
							247.5	34.2522	275.77	1.087	15.42	12.57	0.01	0.01	2281.1	2189.4	-1.00E+10	-1.00E+10	-1.00E+10	-1.00E+10	-1.00E+10	-1.00E+10	-1.00E+10	-1.00E+10	-1.00E+10	-1.00E+10
							296.4	34.6005	276.33	0.959	11.05	12.82	0.01	0.02	2285.5	2172	-1.00E+10	-1.00E+10	-1.00E+10	-1.00E+10	-1.00E+10	-1.00E+10	-1.00E+10	-1.00E+10	-1.00E+10	-1.00E+10
							396	34.8065	286.43	0.896	8.06	12.95	0.01	0.01	2291.2	2159.3	-1.00E+10	-1.00E+10	-1.00E+10	-1.00E+10	-1.00E+10	-1.00E+10	-1.00E+10	-1.00E+10	-1.00E+10	-1.00E+10
MR1405	9_26	B	2014-09-13T00:10	197.981	74.7501	1880	0	27.0121	372.95	0.604	3.59	0.1	0	0.05	1919.3	1844.9	-1.00E+10	-1.00E+10	-1.00E+10	0.08	-1.00E+10	-1.00E+10	-1.00E+10	-1.00E+10	-1.00E+10	-1.00E+10
							5.1	27.0215	372.93	0.592	3.63	0.05	0	0.04	1927.1	1845.9	-1.00E+10	-1.00E+10	-1.00E+10	-1.00E+10	-1.00E+10	-1.00E+10	-1.00E+10	-1.00E+10	-1.00E+10	-1.00E+10
							5.1	-1.00E+10	-1.00E+10	-1.00E+10	-1.00E+10	-1.00E+10	-1.00E+10	-1.00E+10	-1.00E+10	-1.00E+10	-1.00E+10	-1.00E+10	-1.00E+10	0.08	-1.00E+10	-1.00E+10	-1.00E+10	-1.00E+10	-1.00E+10	-1.00E+10
							10	27.0581	372.38	0.589	3.69	0.05	0	0.03	1930.3	1846.4	-1.00E+10	-1.00E+10	-1.00E+10	0.09	-1.00E+10	-1.00E+10	-1.00E+10	-1.00E+10	-1.00E+10	-1.00E+10
							14.7	27.2122	373.28	0.592	3.68	0.05	0	0.04	1930.1	1856.7	-1.00E+10	-1.00E+10	-1.00E+10	0.11	-1.00E+10	-1.00E+10	-1.00E+10	-1.00E+10	-1.00E+10	-1.00E+10
							19.8	28.7404	393.4	0.639	3.09	0.05	0	0.03	2053.1	1957.2	-1.00E+10	-1.00E+10	-1.00E+10	0.12	-1.00E+10	-1.00E+10	-1.00E+10	-1.00E+10	-1.00E+10	-1.00E+10
							29.7	29.8035	398.56	0.688	3.25	0.05	0	0.03	2117.8	2006.6	-1.00E+10	-1.00E+10	-1.00E+10	0.11	-1.00E+10	-1.00E+10	-1.00E+10	-1.00E+10	-1.00E+10	-1.00E+10
							39.6	30.4691	398.95	0.736	4.33	0.08	0	0.04	2160.4	2034.9	-1.00E+10	-1.00E+10	-1.00E+10	0.15	-1.00E+10	-1.00E+10	-1.00E+10	-1.00E+10	-1.00E+10	-1.00E+10
							49.4	31.1215	379.94	0.88	7.66	1.09	0.13	0.1	2186.9	2062.7	-1.00E+10	-1.00E+10	-1.00E+10	0.25	-1.00E+10	-1.00E+10	-1.00E+10	-1.00E+10	-1.00E+10	-1.00E+10
							56.3	31.557	353.01	1.096	11.55	4	0.32	0.04	2201.6	2096.2	-1.00E+10	-1.00E+10	-1.00E+10	-1.00E+10	-1.00E+10	-1.00E+10	-1.00E+10	-1.00E+10	-1.00E+10	-1.00E+10
							56.3	-1.00E+10	-1.00E+10	-1.00E+10	-1.00E+10	-1.00E+10	-1.00E+10	-1.00E+10	-1.00E+10	-1.00E+10	-1.00E+10	-1.00E+10	-1.00E+10	0.22	-1.00E+10	-1.00E+10	-1.00E+10	-1.00E+10	-1.00E+10	-1.00E+10
							74.5	32.0792	321.99	1.473	23.33	9.85	0.05	0.12	2223.4	2147.7	-1.00E+10	-1.00E+10	-1.00E+10	0.1	-1.00E+10	-1.00E+10	-1.00E+10	-1.00E+10	-1.00E+10	-1.00E+10
							99	32.3433	324.61	1.643	35.12	12.35	0.12	0.86	2227.1	2170.8	-1.00E+10	-1.00E+10	-1.00E+10	0.03	-1.00E+10	-1.00E+10	-1.00E+10	-1.00E+10	-1.00E+10	-1.00E+10
							124.8	32.5488	320.06	1.802	45.28	15.28	0.1	0.71	2235.9	2188.4	-1.00E+10	-1.00E+10	-1.00E+10	-1.00E+10	-1.00E+10	-1.00E+10	-1.00E+10	-1.00E+10	-1.00E+10	-1.00E+10
							149	32.6209	318.59	1.841	46.96	16.1	0.11	0.63	2233.4	2191.6	-1.00E+10	-1.00E+10	-1.00E+10	0.02	-1.00E+10	-1.00E+10	-1.00E+10	-1.00E+10	-1.00E+10	-1.00E+10
							173.2	32.6869	315.89	1.828	44.42	15.99	0.08	0.37	2241.8	2194.5	-1.00E+10	-1.00E+10	-1.00E+10	-1.00E+10	-1.00E+10	-1.00E+10	-1.00E+10	-1.00E+10	-1.00E+10	-1.00E+10
							197.6	33.2428	281.22	1.708	31.07	14.89	0.01	0.03	2272.2	2221.5	-1.00E+10	-1.00E+10	-1.00E+10	0.01	-1.00E+10	-1.00E+10	-1.00E+10	-1.00E+10	-1.00E+10	-1.00E+10
							222.2	33.8637	276.12	1.358	22.57	13.58	0.01	0.03	2284.2	2208.1	-1.00E+10	-1.00E+10	-1.00E+10	-1.00E+10	-1.00E+10	-1.00E+10	-1.00E+10	-1.00E+10	-1.00E+10	-1.00E+10
							247.5	34.2773	275.36	1.074	15.02	12.53	0.01	0.02	2283.2	2188.7	-1.00E+10	-1.00E+10	-1.00E+10	-1.00E+10	-1.00E+10	-1.00E+10	-1.00E+10	-1.00E+10	-1.00E+10	-1.00E+10
							296.2	34.6101	276.14	0.965	11.1	12.87	0.01	0.02	2287	2174.1	-1.00E+10	-1.00E+10	-1.00E+10	-1.00E+10	-1.00E+10	-1.00E+10	-1.00E+10	-1.00E+10	-1.00E+10	-1.00E+10
							395.6	34.8146	287.4	0.892	7.88	12.89	0.01	0.01	2289.6	2159.5	-1.00E+10	-1.00E+10	-1.00E+10	-1.00E+10	-1.00E+10	-1.00E+10	-1.00E+10	-1.00E+10	-1.00E+10	-1.00E+10
MR1405	9_28	B	2014-09-13T11:53	197.968	74.7535	1879	0	27.0912	371.26	0.595	3.92	0.07	0	0.03	1924.1	1845.1	-1.00E+10	-1.00E+10	-1.00E+10	0.11	0.03	0.04	-1.00E+10	-1.00E+10	0.04	-1.00E+10
							4.8	-1.00E+10	-1.00E+10	-1.00E+10	-1.00E+10	-1.00E+10	-1.00E+10	-1.00E+10	-1.00E+10	-1.00E+10	-1.00E+10	-1.00E+10	-1.00E+10	0.11	0.04	0.03	-1.00E+10	-1.00E+10	0.04	-1.00E+10
							4.9	27.0806	372.01	0.592	3.81	0.06	0	0.03	1925.9	1846.8	-1.00E+10	-1.00E+10	-1.00E+10	-1.00E+10	-1.00E+10	-1.00E+10	-1.00E+10	-1.00E+10	-1.00E+10	-1.00E+10
							10.1	27.0823	372.06	0.59	3.8	0.05	0	0.02	1930.8	1845.6	-1.00E+10	-1.00E+10	-1.00E+10	0.1	0.02	0.03	-1.00E+10	-1.00E+10	0.04	-1.00E+10
							14.9	27.6557	380.22	0.607	3.54	0.06	0	0.02	1959.2	1882.9	-1.00E+10	-1.00E+10	-1.00E+10	0.11	0.03	0.03	-1.00E+10	-1.00E+10	0.05	-1.00E+10
							19.9	29.1465	396.03	0.662	2.89	0.06	0	0.01	2084.4	1984.7	-1.00E+10	-1.00E+10	-1.00E+10	0.09	0.02	0.02	-1.00E+10	-1.00E+10	0.05	-1.00E+10
							30	29.8893	398.63	0.699	3.31	0.06	0	0.01	2117.3	2010.8	-1.00E+10	-1.00E+10	-1.00E+10	0.13	0.03	0.02	-1.00E+10	-1.00E+10	0.07	-1.00E+10
							39.6	30.4043	398.98	0.732	4.15	0.06	0	0.01	2155.1	2030.9	-1.00E+10	-1.00E+10	-1.00E+10	0.15	-1.00E+10	-1.00E+10	-1.00E+10	-1.00E+10	-1.00E+10	-1.00E+10
							49.3	30.8248	396.85	0.776	5.45	0.07	0.01	0.04	2175	2046.8	-1.00E+10	-1.00E+10	-1.00E+10	0.27	0.07	0.06	-1.00E+10	-1.00E+10	0.14	-1.00E+10
							59.4	31.4288	369.52	0.988	9.84	1.89	0.13	0.41	2199.5	2079.3	-1.00E+10	-1.00E+10	-1.00E+10	-1.00E+10	-1.00E+10	-1.00E+10	-1.00E+10	-1.00E+10	-1.00E+10	-1.00E+10
							59.4	-1.00E+10	-1.00E+10	-1.00E+10	-1.00E+10	-1.00E+10	-1.00E+10	-1.00E+10	-1.00E+10	-1.00E+10	-1.00E+10	-1.00E+10	-1.00E+10	0.35	0.18	0.15	-1.00E+10	-1.00E+10	0.1	-1.00E+10
							74.4	31.9788	329.45	1.422	22.05	8.73	0.07	0.33	2216.2	2136.1	-1.00E+10	-1.00E+10	-1.00E+10	0.14	-1.00E+10	-1.00E+10	-1.00E+10	-1.00E+10	-1.00E+10	-1.00E+10
							99.1	32.3143	327.18	1.626	34.11	11.97	0.13	0.96	2230.6	2166.1	-1.00E+10	-1.00E+10	-1.00E+10	0.04	0.02	0.02	-1.00E+10	-1.00E+10	0.01	-1.00E+10
							123.7	32.4902	316.68	1.758	40.71	14.32	0.1	0.73	2239.8	2185.5	-1.00E+10	-1.00E+10	-1.00E+10	-1.00E+10	-1.00E+10	-1.00E+10	-1.00E+10	-1.00E+10	-1.00E+10	-1.00E+10
							148.8	32.6236	310.93	1.833	44.51	15.78	0.05	0.11	2240.8	2200.8	-1.00E+10	-1.00E+10	-1.00E+10	0.02	0.02	0.01	-1.00E+10	-1.00E+10	0.01	-1.00E+10
							173	32.8991	285.54	1.808	33.35	15.08	0.01	0.01	2260.6	2215.3	-1.00E+10	-1.00E+10	-1.00E+10	-1.00E+10	-1.00E+10	-1.00E+10	-1.00E+10	-1.00E+10	-1.00E+10	-1.00E+10
							197.6	33.3112	281.76	1.695	31.03	14.92	0.01	0.01	2277.9	2224.2	-1.00E+10	-1.00E+10	-1.00E+10	0.01	-1.00E+10	-1.00E+10	-1.00E+10	-1.00E+10	-1.00E+10	-1.00E+10
							222.8	33.9079	275.9	1.345	21.99	13.57	0.01	0.01	2286.3	2205.3	-1.00E+10	-1.00E+10	-1.00E+10	-1.00E+10	-1.00E+10	-1.00E+10	-1.00E+10	-1.00E+10	-1.00E+10	-1.00E+10
							247.6	34.2674	275.84	1.079	14.99	12.55	0.01	0.01	2284.2	2187.8	-1.00E+10	-1.00E+10	-1.00E+10	-1.00E+10	-1.00E+10	-1.00E+10	-1.00E+10	-1.00E+10	-1.00E+10	-1.00E+10
							298.5	34.6112	276.56	0.969	11.03	12.93	0	0	2288.8	2172.8	-1.00E+10	-1.00E+10	-1.00E+10	-1.00E+10	-1.00E+10	-1.00E+10	-1.00E+10	-1.00E+10	-1.00E+10	-1.00E+10
							397	34.8098	286.82	0.9	8	13.01	0	0.01	2292.6	2159.6	-1.00E+10	-1.00E+10	-1.00E+10	-1.00E+10	-1.00E+10	-1.00E+10	-1.00E+10	-1.00E+10	-1.00E+10	-1.00E+10
MR1405	9_30	B	2014-09-13T23:49	197.992	74.7462	1881	0	26.9863	374.71	0.591	3.49	0.09	0	0.04	1926.3	1843.4	-1.00E+10	-1.00E+10	-1.00E+10	0.08	-1.00E+10	-1.00E+10	-1.00E+10	-1.00E+10	-1.00E+10	-1.00E+10
							4.6	26.9425	375.43	0.581	3.39	0.05	0	0.04	1924.9	1842.1	-1.00E+10	-1.00E+10	-1.00E+10	-1.00E+10	-1.00E+10	-1.00E+10	-1.00E+10	-1.00E+10	-1.00E+10	-1.00E+10
							4.7	-1.00E+10	-1.00E+10	-1.00E+10	-1.00E+10	-1.00E+10	-1.00E+10	-1.00E+10	-1.00E+10	-1.00E+10	-1.00E+10	-1.00E+10	-1.00E+10	0.08	-1.00E+10	-1.00E+10	-1.00E+10	-1.00E+10	-1.00E+10	-1.00E+10
							9.8	26.9698	375.19	0.579	3.43	0.04	0	0.02	1915.9	1843.3	-1.00E+10	-1.00E+10	-1.00E+10	0.08	-1.00E+10	-1.00E+10	-1.00E+10	-1.00E+10	-1.00E+10	-1.00E+10
							14.7	27.1387	373.65	0.581	3.68	0.04	0	0.02	1938.3	1850.4	-1.00E+10	-1.00E+10	-1.00E+10	0.11	-1.00E+10	-1.00E+10	-1.00E+10	-1.00E+10	-1.00E+10	-1.00E+10
							19.7	28.7935	396.6	0.641	2.8	0.04	0	0.03	2056.5	1959.1	-1.00E+10	-1.00E+10	-1.00E+10	0.18	-1.00E+10	-1.00E+10	-1.00E+10	-1.00E+10	-1.00E+10	-1.00E+10
							29.7	29.8943	402.31	0.684	3.06	0.04	0	0.02	2122.5	2009.2	-1.00E+10	-1.00E+10	-1.00E+10	0.15	-1.00E+10	-1.00E+10	-1.00E+10	-1.00E+10	-1.00E+10	-1.00E+10
							39.3	30.3306	401.58	0.71	3.66	0.04	0	0.03	2154.1	2031.2	-1.00E+10	-1.00E+10	-1.00E+10	0.24	-1.00E+10	-1.00E+10	-1.00E+10	-1.00E+10	-1.00E+10	-1.00E+10
							49	30.7448	394.07	0.767	5.66	0.1	0.02	0.09	2176.2	2054	-1.00E+10	-1.00E+10	-1.00E+10	0.26	-1.00E+10	-1.00E+10	-1.00E+10	-1.00E+10	-1.00E+10	-1.00E+10
							64.2	31.5681	354.56	1.083	12.04	3.83	0.23	0.19	2198.3	2097.3	-1.00E+10	-1.00E+10	-1.00E+10	-1.00E+10	-1.00E+10	-1.00E+10	-1.00E+10	-1.00E+10	-1.00E+10	-1.00E+10
							64.2	-1.00E+10	-1.00E+10	-1.00E+10	-1.00E+10	-1.00E+10	-1.00E+10	-1.00E+10	-1.00E+10	-1.00E+10	-1.00E+10	-1.00E+10	-1.00E+10	0.39	-1.00E+10	-1.00E+10	-1.00E+10	-1.00E+10	-1.00E+10	-1.00E+10
							73.9	31.8688	332.88	1.366	22.14	8.34	0.07	0.03	2213.8	2135.5	-1.00E+10	-1.00E+10	-1.00E+10	0.21	-1.00E+10	-1.00E+10	-1.00E+10	-1.00E+10	-1.00E+10	-1.00E+10
							98.9	32.2433	315.4	1.555	25.29	11.02	0.01	0.02	2233.2	2164.4	-1.00E+10	-1.00E+10	-1.00E+10	0.04	-1.00E+10	-1.00E+10	-1.00E+10	-1.00E+10	-1.00E+10	-1.00E+10
							123.5	32.5097	301.14	1.661	25.13	12.42	0.01	0.02	2240.1	2179.8	-1.00E+10	-1.00E+10	-1.00E+10	-1.00E+10	-1.00E+10	-1.00E+10	-1.00E+10	-1.00E+10	-1.00E+10	-1.00E+10
							148.1	32.7093	290.85	1.756	28.75	13.91	0.01	0.02	2250	2200.9	-1.00E+10	-1.00E+10	-1.00E+10	0.02	-1.00E+10	-1.00E+10	-1.00E+10	-1.00E+10	-1.00E+10	-1.00E+10
							173	32.9611	281.87	1.836	32.58	15.35	0.01	0.01	2264	2220.4	-1.00E+10	-1.00E+10	-1.00E+10	-1.00E+10	-1.00E+10	-1.00E+10	-1.00E+10	-1.00E+10	-1.00E+10	-1.00E+10
							197.4	33.3433	280.44	1.688	30.92	14.87	0.01	0.02	2274.5	2225.1	-1.00E+10	-1.00E+10	-1.00E+10	0.01	-1.00E+10	-1.00E+10	-1.00E+10	-1.00E+10	-1.00E+10	-1.00E+10
							222.2	33.9072	275.01	1.336	22.04	13.52	0.02	0.04	2285.1	2208.6	-1.00E+10	-1.00E+10	-1.00E+10	-1.00E+10	-1.00E+10	-1.00E+10	-1.00E+10	-1.00E+10	-1.00E+10	-1.00E+10
							248.9	34.2698	276.42	1.05	14.51	12.39	0.01	0.02	2281.1	2186.6	-1.00E+10	-1.00E+10	-1.00E+10	-1.00E+10	-1.00E+10	-1.00E+10	-1.00E+10	-1.00E+10	-1.00E+10	-1.00E+10
							296	34.6239	276.57	0.953	10.85	12.89	0.01	0.01	2285.5	2172.6	-1.00E+10	-1.00E+10	-1.00E+10	-1.00E+10	-1.00E+10	-1.00E+10	-1.00E+10	-1.00E+10	-1.00E+10	-1.00E+10
							396.8	34.8131	287.01	0.887	7.94	12.94	0.01	0.01	2293.3	2161.5	-1.00E+10	-1.00E+10	-1.00E+10	-1.00E+10	-1.00E+10	-1.00E+10	-1.00E+10	-1.00E+10	-1.00E+10	-1.00E+10
							396.8	-1.00E+10	-1.00E+10	-1.00E+10	-1.00E+10	-1.00E+10	-1.00E+10	-1.00E+10	-1.00E+10	-1.00E+10	-1.00E+10	-1.00E+10	-1.00E+10	-1.00E+10	-1.00E+10	-1.00E+10	-1.00E+10	-1.00E+10	-1.00E+10	-1.00E+10
							396.8	-1.00E+10	-1.00E+10	-1.00E+10	-1.00E+10	-1.00E+10	-1.00E+10	-1.00E+10	-1.00E+10	-1.00E+10	-1.00E+10	-1.00E+10	-1.00E+10	-1.00E+10	-1.00E+10	-1.00E+10	-1.00E+10	-1.00E+10	-1.00E+10	-1.00E+10
							396.8	-1.00E+10	-1.00E+10	-1.00E+10	-1.00E+10	-1.00E+10	-1.00E+10	-1.00E+10	-1.00E+10	-1.00E+10	-1.00E+10	-1.00E+10	-1.00E+10	-1.00E+10	-1.00E+10	-1.00E+10	-1.00E+10	-1.00E+10	-1.00E+10	-1.00E+10
MR1405	9_32	B	2014-09-14T12:15	197.988	74.7524	1881	0	27.1496	372.13	0.605	3.96	0.07	0	0.06	1937.1	1848.1	-1.00E+10	-1.00E+10	-1.00E+10	0.12	0.05	0.03	-1.00E+10	-1.00E+10	0.05	-1.00E+10
							4.7	-1.00E+10	-1.00E+10	-1.00E+10	-1.00E+10	-1.00E+10	-1.00E+10	-1.00E+10	-1.00E+10	-1.00E+10	-1.00E+10	-1.00E+10	-1.00E+10	0.13	0.04	0.04	-1.00E+10	-1.00E+10	0.05	-1.00E+10
							4.9	27.1431	372.07	0.591	3.97	0.05	0	0.04	1935.7	1848.2	-1.00E+10	-1.00E+10	-1.00E+10	-1.00E+10	-1.00E+10	-1.00E+10	-1.00E+10	-1.00E+10	-1.00E+10	-1.00E+10
							10.1	27.152	372.17	0.589	3.93	0.04	0	0.03	1935.4	1849.1	-1.00E+10	-1.00E+10	-1.00E+10	0.12	0.05	0.03	-1.00E+10	-1.00E+10	0.04	-1.00E+10
							14.8	27.3663	374.72	0.599	3.72	0.04	0	0.04	1941.5	1863.1	-1.00E+10	-1.00E+10	-1.00E+10	0.15	0.05	0.04	-1.00E+10	-1.00E+10	0.05	-1.00E+10
							19.5	28.8275	393.22	0.663	3.13	0.05	0	0.05	2053.7	1949.6	-1.00E+10	-1.00E+10	-1.00E+10	0.18	0.07	0.04	-1.00E+10	-1.00E+10	0.06	-1.00E+10
							29.9	29.9369	401.54	0.7	3.13	0.04	0	0.02	2119.5	2012.3	-1.00E+10	-1.00E+10	-1.00E+10	0.14	0.03	0.02	-1.00E+10	-1.00E+10	0.07	-1.00E+10
							39.7	30.2634	402.58	0.719	3.43	0.04	0	0.02	2138.2	2027.8	-1.00E+10	-1.00E+10	-1.00E+10	0.17	-1.00E+10	-1.00E+10	-1.00E+10	-1.00E+10	-1.00E+10	-1.00E+10
							49.5	30.682	393.6	0.779	5.4	0.12	0.05	0.06	2167.9	2047.5	-1.00E+10	-1.00E+10	-1.00E+10	0.24	0.03	0.05	-1.00E+10	-1.00E+10	0.14	-1.00E+10
							60.4	31.5197	356.79	1.081	11.75	3.69	0.16	0.18	2199.3	2094.6	-1.00E+10	-1.00E+10	-1.00E+10	-1.00E+10	-1.00E+10	-1.00E+10	-1.00E+10	-1.00E+10	-1.00E+10	-1.00E+10
							60.5	-1.00E+10	-1.00E+10	-1.00E+10	-1.00E+10	-1.00E+10	-1.00E+10	-1.00E+10	-1.00E+10	-1.00E+10	-1.00E+10	-1.00E+10	-1.00E+10	0.36	0.14	0.12	-1.00E+10	-1.00E+10	0.09	-1.00E+10
							74.4	31.8432	331.27	1.337	18.16	7.78	0.06	0.04	2212.1	2124.5	-1.00E+10	-1.00E+10	-1.00E+10	0.21	-1.00E+10	-1.00E+10	-1.00E+10	-1.00E+10	-1.00E+10	-1.00E+10
							99	32.2879	310.71	1.574	22.63	11.08	0.01	0.03	2228.1	2159.1	-1.00E+10	-1.00E+10	-1.00E+10	0.03	0.01	0.01	-1.00E+10	-1.00E+10	0.01	-1.00E+10
							123.5	32.5105	308.11	1.666	28.45	12.63	0.02	0.02	2246.3	2185.9	-1.00E+10	-1.00E+10	-1.00E+10	-1.00E+10	-1.00E+10	-1.00E+10	-1.00E+10	-1.00E+10	-1.00E+10	-1.00E+10
							148.6	32.6999	292.04	1.767	28.83	13.96	0.01	0.02	2246.6	2199.4	-1.00E+10	-1.00E+10	-1.00E+10	0.02	0	0.01	-1.00E+10	-1.00E+10	0	-1.00E+10
							173	32.9333	279.75	1.864	32.49	15.52	0.01	0.01	2260.7	2219.8	-1.00E+10	-1.00E+10	-1.00E+10	-1.00E+10	-1.00E+10	-1.00E+10	-1.00E+10	-1.00E+10	-1.00E+10	-1.00E+10
							199.8	33.272	278.37	1.8	33.36	15.57	0.01	0.02	2276.7	2230.1	-1.00E+10	-1.00E+10	-1.00E+10	0.01	-1.00E+10	-1.00E+10	-1.00E+10	-1.00E+10	-1.00E+10	-1.00E+10
							222.3	33.7979	273.74	1.446	24.63	14	0.01	0.01	2287.2	2214.6	-1.00E+10	-1.00E+10	-1.00E+10	-1.00E+10	-1.00E+10	-1.00E+10	-1.00E+10	-1.00E+10	-1.00E+10	-1.00E+10
							247.2	34.247	275.77	1.082	15.05	12.49	0.01	0.02	2279.3	2189	-1.00E+10	-1.00E+10	-1.00E+10	-1.00E+10	-1.00E+10	-1.00E+10	-1.00E+10	-1.00E+10	-1.00E+10	-1.00E+10
							297	34.6189	276.5	0.967	10.94	12.91	0.01	0.02	2290.9	2173	-1.00E+10	-1.00E+10	-1.00E+10	-1.00E+10	-1.00E+10	-1.00E+10	-1.00E+10	-1.00E+10	-1.00E+10	-1.00E+10
							397.6	34.8061	286.46	0.902	8.07	12.98	0.01	0.02	2295.2	2159.9	-1.00E+10	-1.00E+10	-1.00E+10	-1.00E+10	-1.00E+10	-1.00E+10	-1.00E+10	-1.00E+10	-1.00E+10	-1.00E+10
MR1405	9_34	B	2014-09-15T00:07	197.985	74.7519	1881	0	27.2113	372.91	0.586	4.27	0.09	0.01	0.04	1936.6	1847.9	-1.00E+10	-1.00E+10	-1.00E+10	0.16	-1.00E+10	-1.00E+10	-1.00E+10	-1.00E+10	-1.00E+10	-1.00E+10
							4.4	-1.00E+10	-1.00E+10	-1.00E+10	-1.00E+10	-1.00E+10	-1.00E+10	-1.00E+10	-1.00E+10	-1.00E+10	-1.00E+10	-1.00E+10	-1.00E+10	0.17	-1.00E+10	-1.00E+10	-1.00E+10	-1.00E+10	-1.00E+10	-1.00E+10
							4.7	27.2159	372.76	0.58	4.27	0.05	0.01	0.02	1937.6	1847.8	-1.00E+10	-1.00E+10	-1.00E+10	-1.00E+10	-1.00E+10	-1.00E+10	-1.00E+10	-1.00E+10	-1.00E+10	-1.00E+10
							9.4	27.2165	372.68	0.579	4.28	0.05	0.01	0.02	1936.6	1848.4	-1.00E+10	-1.00E+10	-1.00E+10	0.16	-1.00E+10	-1.00E+10	-1.00E+10	-1.00E+10	-1.00E+10	-1.00E+10
							14.5	27.2442	373.03	0.579	4.25	0.05	0.01	0.03	1945.2	1850.1	-1.00E+10	-1.00E+10	-1.00E+10	0.16	-1.00E+10	-1.00E+10	-1.00E+10	-1.00E+10	-1.00E+10	-1.00E+10
							19.4	28.5903	389.2	0.634	3.61	0.05	0.01	0.03	2033.7	1930	-1.00E+10	-1.00E+10	-1.00E+10	0.18	-1.00E+10	-1.00E+10	-1.00E+10	-1.00E+10	-1.00E+10	-1.00E+10
							29.5	29.9062	401.23	0.692	3.08	0.05	0.01	0.03	2122.4	2009.9	-1.00E+10	-1.00E+10	-1.00E+10	0.12	-1.00E+10	-1.00E+10	-1.00E+10	-1.00E+10	-1.00E+10	-1.00E+10
							40.2	30.3947	399.75	0.728	3.87	0.05	0.01	0.04	2155.6	2035.8	-1.00E+10	-1.00E+10	-1.00E+10	0.19	-1.00E+10	-1.00E+10	-1.00E+10	-1.00E+10	-1.00E+10	-1.00E+10
							49.4	30.7044	391.12	0.786	5.63	0.29	0.14	0.15	2178	2057.7	-1.00E+10	-1.00E+10	-1.00E+10	0.25	-1.00E+10	-1.00E+10	-1.00E+10	-1.00E+10	-1.00E+10	-1.00E+10
							59.6	31.4495	357.91	1.035	9.97	3.17	0.19	0.14	2195.4	2084.3	-1.00E+10	-1.00E+10	-1.00E+10	-1.00E+10	-1.00E+10	-1.00E+10	-1.00E+10	-1.00E+10	-1.00E+10	-1.00E+10
							59.6	-1.00E+10	-1.00E+10	-1.00E+10	-1.00E+10	-1.00E+10	-1.00E+10	-1.00E+10	-1.00E+10	-1.00E+10	-1.00E+10	-1.00E+10	-1.00E+10	0.24	-1.00E+10	-1.00E+10	-1.00E+10	-1.00E+10	-1.00E+10	-1.00E+10
							74	31.9259	328.47	1.388	20.87	8.51	0.08	0.18	2217.3	2133.9	-1.00E+10	-1.00E+10	-1.00E+10	0.16	-1.00E+10	-1.00E+10	-1.00E+10	-1.00E+10	-1.00E+10	-1.00E+10
							98.9	32.2402	315.48	1.566	26.09	11.12	0.05	0.12	2231.5	2164	-1.00E+10	-1.00E+10	-1.00E+10	0.04	-1.00E+10	-1.00E+10	-1.00E+10	-1.00E+10	-1.00E+10	-1.00E+10
							123.4	32.4903	314.34	1.653	31.87	12.8	0.06	0.08	2251.4	2189.4	-1.00E+10	-1.00E+10	-1.00E+10	-1.00E+10	-1.00E+10	-1.00E+10	-1.00E+10	-1.00E+10	-1.00E+10	-1.00E+10
							148.1	32.6496	303.54	1.825	39.95	15.4	0.03	0.04	2248.5	2201.9	-1.00E+10	-1.00E+10	-1.00E+10	0.02	-1.00E+10	-1.00E+10	-1.00E+10	-1.00E+10	-1.00E+10	-1.00E+10
							173.2	32.9084	283.05	1.808	31.67	14.96	0.02	0.03	2262.3	2217.9	-1.00E+10	-1.00E+10	-1.00E+10	-1.00E+10	-1.00E+10	-1.00E+10	-1.00E+10	-1.00E+10	-1.00E+10	-1.00E+10
							197.5	33.237	276.13	1.834	33.95	15.88	0.01	0.02	2280.2	2232.1	-1.00E+10	-1.00E+10	-1.00E+10	0.01	-1.00E+10	-1.00E+10	-1.00E+10	-1.00E+10	-1.00E+10	-1.00E+10
							222.3	33.7966	273.97	1.442	24.75	14.03	0.02	0.04	2285.1	2215.4	-1.00E+10	-1.00E+10	-1.00E+10	-1.00E+10	-1.00E+10	-1.00E+10	-1.00E+10	-1.00E+10	-1.00E+10	-1.00E+10
							246.2	34.2507	276.16	1.064	14.8	12.44	0.02	0.03	2282.9	2188.7	-1.00E+10	-1.00E+10	-1.00E+10	-1.00E+10	-1.00E+10	-1.00E+10	-1.00E+10	-1.00E+10	-1.00E+10	-1.00E+10
							296.2	34.6084	276.17	0.965	11.1	12.9	0.02	0.03	2289.6	2173.8	-1.00E+10	-1.00E+10	-1.00E+10	-1.00E+10	-1.00E+10	-1.00E+10	-1.00E+10	-1.00E+10	-1.00E+10	-1.00E+10
							394.1	34.8127	286.84	0.898	8.01	12.99	0.01	0.02	2295.6	2160.2	-1.00E+10	-1.00E+10	-1.00E+10	-1.00E+10	-1.00E+10	-1.00E+10	-1.00E+10	-1.00E+10	-1.00E+10	-1.00E+10
MR1405	9_36	B	2014-09-15T11:49	197.98	74.7526	1879	0	26.8198	374.85	0.605	3.73	0.08	0.01	0.05	1918.7	1834.6	-1.00E+10	-1.00E+10	-1.00E+10	0.12	0.04	0.02	-1.00E+10	-1.00E+10	0.05	-1.00E+10
							4.4	26.9171	374.5	0.587	3.73	0.06	0	0.03	1921.8	1839	-1.00E+10	-1.00E+10	-1.00E+10	-1.00E+10	-1.00E+10	-1.00E+10	-1.00E+10	-1.00E+10	-1.00E+10	-1.00E+10
							5.3	-1.00E+10	-1.00E+10	-1.00E+10	-1.00E+10	-1.00E+10	-1.00E+10	-1.00E+10	-1.00E+10	-1.00E+10	-1.00E+10	-1.00E+10	-1.00E+10	0.11	0.02	0.02	-1.00E+10	-1.00E+10	0.05	-1.00E+10
							9.5	26.979	374.45	0.588	3.75	0.05	0	0.03	1922.4	1842.2	-1.00E+10	-1.00E+10	-1.00E+10	0.1	0.03	0.03	-1.00E+10	-1.00E+10	0.03	-1.00E+10
							14.1	27.4639	378.64	0.602	3.7	0.05	0	0.01	1957	1869.6	-1.00E+10	-1.00E+10	-1.00E+10	0.13	0.04	0.03	-1.00E+10	-1.00E+10	0.06	-1.00E+10
							20.6	29.6189	396.96	0.696	3.13	0.05	0	0.02	2106.7	1999.4	-1.00E+10	-1.00E+10	-1.00E+10	0.15	0.03	0.02	-1.00E+10	-1.00E+10	0.08	-1.00E+10
							30.2	30.278	400.45	0.718	3.76	0.05	0	0.01	2149.9	2026.4	-1.00E+10	-1.00E+10	-1.00E+10	0.19	0.05	0.03	-1.00E+10	-1.00E+10	0.09	-1.00E+10
							39.7	30.4854	399.95	0.739	4.53	0.06	0.02	0.04	2167.5	2045.5	-1.00E+10	-1.00E+10	-1.00E+10	0.23	-1.00E+10	-1.00E+10	-1.00E+10	-1.00E+10	-1.00E+10	-1.00E+10
							50.2	30.8927	384.69	0.835	5.84	0.54	0.17	0.1	2182	2056.8	-1.00E+10	-1.00E+10	-1.00E+10	0.26	0.03	0.08	-1.00E+10	-1.00E+10	0.11	-1.00E+10
							59.4	-1.00E+10	-1.00E+10	-1.00E+10	-1.00E+10	-1.00E+10	-1.00E+10	-1.00E+10	-1.00E+10	-1.00E+10	-1.00E+10	-1.00E+10	-1.00E+10	0.32	0.09	0.1	-1.00E+10	-1.00E+10	0.09	-1.00E+10
							59.7	31.5128	352.56	1.069	10.06	3.75	0.19	0.07	2201.8	2086.2	-1.00E+10	-1.00E+10	-1.00E+10	-1.00E+10	-1.00E+10	-1.00E+10	-1.00E+10	-1.00E+10	-1.00E+10	-1.00E+10
							74.1	31.8931	329.51	1.392	22	8.65	0.03	0.03	2219.2	2136.2	-1.00E+10	-1.00E+10	-1.00E+10	0.22	-1.00E+10	-1.00E+10	-1.00E+10	-1.00E+10	-1.00E+10	-1.00E+10
							98.5	32.2484	315.21	1.63	30.96	11.84	0.09	0.4	2230.7	2166.4	-1.00E+10	-1.00E+10	-1.00E+10	0.04	0.02	0.02	-1.00E+10	-1.00E+10	0.04	-1.00E+10
							123.9	32.5295	317.24	1.661	33.28	13.03	0.02	0.01	2252.4	2193.2	-1.00E+10	-1.00E+10	-1.00E+10	-1.00E+10	-1.00E+10	-1.00E+10	-1.00E+10	-1.00E+10	-1.00E+10	-1.00E+10
							148.4	32.6617	303.89	1.78	36.58	14.84	0.02	0.01	2251.7	2200.7	-1.00E+10	-1.00E+10	-1.00E+10	0.03	0	0.01	-1.00E+10	-1.00E+10	0	-1.00E+10
							172.6	32.9203	281.28	1.831	32.12	15.25	0.01	0.02	2257.9	2218.4	-1.00E+10	-1.00E+10	-1.00E+10	-1.00E+10	-1.00E+10	-1.00E+10	-1.00E+10	-1.00E+10	-1.00E+10	-1.00E+10
							198	33.22	276.91	1.834	33.81	15.89	0	0	2274.2	2231.5	-1.00E+10	-1.00E+10	-1.00E+10	0.01	-1.00E+10	-1.00E+10	-1.00E+10	-1.00E+10	-1.00E+10	-1.00E+10
							222.2	33.6842	272.85	1.547	27.3	14.58	0.01	0	2286.1	2221.8	-1.00E+10	-1.00E+10	-1.00E+10	-1.00E+10	-1.00E+10	-1.00E+10	-1.00E+10	-1.00E+10	-1.00E+10	-1.00E+10
							247.4	34.2532	275.89	1.068	14.82	12.49	0.01	0	2286	2188.5	-1.00E+10	-1.00E+10	-1.00E+10	-1.00E+10	-1.00E+10	-1.00E+10	-1.00E+10	-1.00E+10	-1.00E+10	-1.00E+10
							297.3	34.5978	276.46	0.962	11	12.88	0	-0.01	2290	2173.4	-1.00E+10	-1.00E+10	-1.00E+10	-1.00E+10	-1.00E+10	-1.00E+10	-1.00E+10	-1.00E+10	-1.00E+10	-1.00E+10
							397.4	34.8093	286.41	0.899	8.07	13.05	0	0	2295.1	2159.8	-1.00E+10	-1.00E+10	-1.00E+10	-1.00E+10	-1.00E+10	-1.00E+10	-1.00E+10	-1.00E+10	-1.00E+10	-1.00E+10
MR1405	9_38	B	2014-09-15T23:53	198.01	74.7498	1883	0	26.5735	372.13	0.573	4.28	0.21	0.01	0.08	1910.4	1825.3	-1.00E+10	-1.00E+10	-1.00E+10	0.18	-1.00E+10	-1.00E+10	-1.00E+10	-1.00E+10	-1.00E+10	-1.00E+10
							5.4	26.5766	372.27	0.561	4.23	0.05	0	0.03	1908.3	1825.5	-1.00E+10	-1.00E+10	-1.00E+10	-1.00E+10	-1.00E+10	-1.00E+10	-1.00E+10	-1.00E+10	-1.00E+10	-1.00E+10
							5.4	-1.00E+10	-1.00E+10	-1.00E+10	-1.00E+10	-1.00E+10	-1.00E+10	-1.00E+10	-1.00E+10	-1.00E+10	-1.00E+10	-1.00E+10	-1.00E+10	0.16	-1.00E+10	-1.00E+10	-1.00E+10	-1.00E+10	-1.00E+10	-1.00E+10
							9.8	26.6476	372.62	0.564	4.17	0.05	0	0.03	1911.6	1828	-1.00E+10	-1.00E+10	-1.00E+10	0.16	-1.00E+10	-1.00E+10	-1.00E+10	-1.00E+10	-1.00E+10	-1.00E+10
							14.7	27.0468	374.52	0.588	3.73	0.05	0.01	0.03	1922	1845.4	-1.00E+10	-1.00E+10	-1.00E+10	0.12	-1.00E+10	-1.00E+10	-1.00E+10	-1.00E+10	-1.00E+10	-1.00E+10
							19.7	29.0731	390.46	0.627	4.53	0.04	0.01	0.01	2060.6	1940.5	-1.00E+10	-1.00E+10	-1.00E+10	0.31	-1.00E+10	-1.00E+10	-1.00E+10	-1.00E+10	-1.00E+10	-1.00E+10
							20	-1.00E+10	-1.00E+10	-1.00E+10	-1.00E+10	-1.00E+10	-1.00E+10	-1.00E+10	-1.00E+10	-1.00E+10	-1.00E+10	-1.00E+10	-1.00E+10	-1.00E+10	-1.00E+10	-1.00E+10	-1.00E+10	-1.00E+10	-1.00E+10	-1.00E+10
							29.5	29.9461	400.47	0.698	3.24	0.04	0	0.01	2118.6	2010	-1.00E+10	-1.00E+10	-1.00E+10	0.14	-1.00E+10	-1.00E+10	-1.00E+10	-1.00E+10	-1.00E+10	-1.00E+10
							39.9	30.4546	398.5	0.736	4.57	0.05	0.01	0.03	2158.9	2034.7	-1.00E+10	-1.00E+10	-1.00E+10	0.15	-1.00E+10	-1.00E+10	-1.00E+10	-1.00E+10	-1.00E+10	-1.00E+10
							50.2	30.9191	384.22	0.815	6.02	0.21	0.12	0.07	2178.7	2050.7	-1.00E+10	-1.00E+10	-1.00E+10	0.28	-1.00E+10	-1.00E+10	-1.00E+10	-1.00E+10	-1.00E+10	-1.00E+10
							51.1	-1.00E+10	-1.00E+10	-1.00E+10	-1.00E+10	-1.00E+10	-1.00E+10	-1.00E+10	-1.00E+10	-1.00E+10	-1.00E+10	-1.00E+10	-1.00E+10	0.3	-1.00E+10	-1.00E+10	-1.00E+10	-1.00E+10	-1.00E+10	-1.00E+10
							51.4	30.9988	381.8	0.818	6.07	0.26	0.1	0.12	2179.1	2051.4	-1.00E+10	-1.00E+10	-1.00E+10	-1.00E+10	-1.00E+10	-1.00E+10	-1.00E+10	-1.00E+10	-1.00E+10	-1.00E+10
							73.8	31.9209	328.95	1.421	22.26	8.63	0.1	0.36	2215	2134.5	-1.00E+10	-1.00E+10	-1.00E+10	0.12	-1.00E+10	-1.00E+10	-1.00E+10	-1.00E+10	-1.00E+10	-1.00E+10
							99.2	32.2847	307.25	1.586	21.86	11.18	0.01	0.04	2224.5	2155.9	-1.00E+10	-1.00E+10	-1.00E+10	0.03	-1.00E+10	-1.00E+10	-1.00E+10	-1.00E+10	-1.00E+10	-1.00E+10
							122.5	32.4826	302.85	1.656	25.59	12.38	0.01	0.01	2241.6	2177.8	-1.00E+10	-1.00E+10	-1.00E+10	-1.00E+10	-1.00E+10	-1.00E+10	-1.00E+10	-1.00E+10	-1.00E+10	-1.00E+10
							148	32.6909	290.79	1.765	28.68	13.92	0.01	0.02	2248.8	2198.5	-1.00E+10	-1.00E+10	-1.00E+10	0.01	-1.00E+10	-1.00E+10	-1.00E+10	-1.00E+10	-1.00E+10	-1.00E+10
							173.1	32.9087	281.57	1.83	32.09	15.19	0.01	0	2262.4	2217.8	-1.00E+10	-1.00E+10	-1.00E+10	-1.00E+10	-1.00E+10	-1.00E+10	-1.00E+10	-1.00E+10	-1.00E+10	-1.00E+10
							196.7	33.1912	281.92	1.784	32.83	15.3	0.01	0.01	2275.2	2226.8	-1.00E+10	-1.00E+10	-1.00E+10	0.01	-1.00E+10	-1.00E+10	-1.00E+10	-1.00E+10	-1.00E+10	-1.00E+10
							222	33.7284	272.08	1.528	26.85	14.47	0.01	0.02	2284.6	2220.4	-1.00E+10	-1.00E+10	-1.00E+10	-1.00E+10	-1.00E+10	-1.00E+10	-1.00E+10	-1.00E+10	-1.00E+10	-1.00E+10
							247.2	34.2838	275.45	1.064	14.69	12.5	0.01	0.03	2286.2	2187.4	-1.00E+10	-1.00E+10	-1.00E+10	-1.00E+10	-1.00E+10	-1.00E+10	-1.00E+10	-1.00E+10	-1.00E+10	-1.00E+10
							296	34.5955	277.06	0.957	10.9	12.78	0.01	0.03	2285.5	2172.7	-1.00E+10	-1.00E+10	-1.00E+10	-1.00E+10	-1.00E+10	-1.00E+10	-1.00E+10	-1.00E+10	-1.00E+10	-1.00E+10
							394.9	34.8096	286.33	0.898	8.11	13.02	0.01	0.01	2300.5	2160.6	-1.00E+10	-1.00E+10	-1.00E+10	-1.00E+10	-1.00E+10	-1.00E+10	-1.00E+10	-1.00E+10	-1.00E+10	-1.00E+10
MR1405	9_40	B	2014-09-16T11:48	198.01	74.7505	1883	0	26.4094	371.23	0.568	4.57	0.08	0	0.04	1894.3	1820.9	-1.00E+10	-1.00E+10	-1.00E+10	0.19	0.07	0.05	-1.00E+10	-1.00E+10	0.08	-1.00E+10
							4.8	26.4027	371.17	0.55	4.57	0.07	0	0.02	1899.9	1819	-1.00E+10	-1.00E+10	-1.00E+10	-1.00E+10	-1.00E+10	-1.00E+10	-1.00E+10	-1.00E+10	-1.00E+10	-1.00E+10
							5.3	-1.00E+10	-1.00E+10	-1.00E+10	-1.00E+10	-1.00E+10	-1.00E+10	-1.00E+10	-1.00E+10	-1.00E+10	-1.00E+10	-1.00E+10	-1.00E+10	0.19	0.04	0.07	-1.00E+10	-1.00E+10	0.07	-1.00E+10
							9.8	26.4007	371.06	0.549	4.57	0.06	0	0.02	1902.2	1821.5	-1.00E+10	-1.00E+10	-1.00E+10	0.18	0.05	0.06	-1.00E+10	-1.00E+10	0.07	-1.00E+10
							15.1	26.9752	375.98	0.596	3.59	0.06	0	0.03	1921.5	1844.3	-1.00E+10	-1.00E+10	-1.00E+10	0.1	0.02	0.02	-1.00E+10	-1.00E+10	0.05	-1.00E+10
							20.1	29.232	397.13	0.672	3.06	0.06	0	0.02	2087.4	1985.8	-1.00E+10	-1.00E+10	-1.00E+10	0.1	0.02	0.02	-1.00E+10	-1.00E+10	0.06	-1.00E+10
							30	30.0129	398.4	0.712	3.38	0.07	0	0.02	2133.8	2014.2	-1.00E+10	-1.00E+10	-1.00E+10	0.11	0.02	0.02	-1.00E+10	-1.00E+10	0.05	-1.00E+10
							40.3	30.5015	399.46	0.748	4.57	0.06	0	0.02	2161.6	2043.4	-1.00E+10	-1.00E+10	-1.00E+10	0.16	-1.00E+10	-1.00E+10	-1.00E+10	-1.00E+10	-1.00E+10	-1.00E+10
							50.1	31.0438	377.6	0.827	5.84	0.26	0.05	0.06	2168.3	2048.5	-1.00E+10	-1.00E+10	-1.00E+10	0.42	0.08	0.07	-1.00E+10	-1.00E+10	0.25	-1.00E+10
							51.7	-1.00E+10	-1.00E+10	-1.00E+10	-1.00E+10	-1.00E+10	-1.00E+10	-1.00E+10	-1.00E+10	-1.00E+10	-1.00E+10	-1.00E+10	-1.00E+10	0.46	0.13	0.1	-1.00E+10	-1.00E+10	0.22	-1.00E+10
							52	31.2676	368.1	0.919	7.35	1.57	0.1	0.09	2189.6	2064.9	-1.00E+10	-1.00E+10	-1.00E+10	-1.00E+10	-1.00E+10	-1.00E+10	-1.00E+10	-1.00E+10	-1.00E+10	-1.00E+10
							74.9	32.0069	320.38	1.423	17.97	8.93	0.02	0.01	2211	2132.5	-1.00E+10	-1.00E+10	-1.00E+10	0.13	0.02	0.06	-1.00E+10	-1.00E+10	0.06	-1.00E+10
							99.3	32.2956	308.95	1.587	22.44	11.16	0.01	0	2230.7	2158	-1.00E+10	-1.00E+10	-1.00E+10	0.02	0	0.01	-1.00E+10	-1.00E+10	0.01	-1.00E+10
							124.7	32.526	315.65	1.644	30.68	12.53	0.01	-0.01	2250.3	2190.5	-1.00E+10	-1.00E+10	-1.00E+10	-1.00E+10	-1.00E+10	-1.00E+10	-1.00E+10	-1.00E+10	-1.00E+10	-1.00E+10
							148.2	32.709	292.13	1.79	31.4	14.35	0.01	-0.01	2251.3	2202.1	-1.00E+10	-1.00E+10	-1.00E+10	0.02	0	0.01	-1.00E+10	-1.00E+10	0	-1.00E+10
							172.9	32.9352	281.28	1.836	32.31	15.21	0	-0.01	2261.7	2219.6	-1.00E+10	-1.00E+10	-1.00E+10	-1.00E+10	-1.00E+10	-1.00E+10	-1.00E+10	-1.00E+10	-1.00E+10	-1.00E+10
							197.3	33.2394	279.88	1.792	33.07	15.43	0	0	2277.6	2230.4	-1.00E+10	-1.00E+10	-1.00E+10	0.01	-1.00E+10	-1.00E+10	-1.00E+10	-1.00E+10	-1.00E+10	-1.00E+10
							221.2	33.6971	270.59	1.561	27.47	14.64	0	0	2284.9	2222.5	-1.00E+10	-1.00E+10	-1.00E+10	-1.00E+10	-1.00E+10	-1.00E+10	-1.00E+10	-1.00E+10	-1.00E+10	-1.00E+10
							247.3	34.2476	275.67	1.094	15.45	12.53	0	0	2284.6	2190.2	-1.00E+10	-1.00E+10	-1.00E+10	-1.00E+10	-1.00E+10	-1.00E+10	-1.00E+10	-1.00E+10	-1.00E+10	-1.00E+10
							295.3	34.5758	277.01	0.964	11.08	12.65	0	0	2290.3	2174.2	-1.00E+10	-1.00E+10	-1.00E+10	-1.00E+10	-1.00E+10	-1.00E+10	-1.00E+10	-1.00E+10	-1.00E+10	-1.00E+10
							397.3	34.8038	285.41	0.914	8.34	13.03	0	0	2291.8	2160.5	-1.00E+10	-1.00E+10	-1.00E+10	-1.00E+10	-1.00E+10	-1.00E+10	-1.00E+10	-1.00E+10	-1.00E+10	-1.00E+10
MR1405	9_42	B	2014-09-17T00:08	198.005	74.7489	1881	0	26.3636	372.49	0.561	4.32	0.18	0.01	0.04	1896.1	1818.6	-1.00E+10	-1.00E+10	-1.00E+10	0.17	-1.00E+10	-1.00E+10	-1.00E+10	-1.00E+10	-1.00E+10	-1.00E+10
							4.9	26.3492	372.34	0.545	4.35	0.05	0.01	0.02	1906.5	1819.7	-1.00E+10	-1.00E+10	-1.00E+10	-1.00E+10	-1.00E+10	-1.00E+10	-1.00E+10	-1.00E+10	-1.00E+10	-1.00E+10
							5	-1.00E+10	-1.00E+10	-1.00E+10	-1.00E+10	-1.00E+10	-1.00E+10	-1.00E+10	-1.00E+10	-1.00E+10	-1.00E+10	-1.00E+10	-1.00E+10	0.15	-1.00E+10	-1.00E+10	-1.00E+10	-1.00E+10	-1.00E+10	-1.00E+10
							9.3	26.4128	373.01	0.555	4.22	0.05	0.01	0.01	1897.5	1819.9	-1.00E+10	-1.00E+10	-1.00E+10	0.14	-1.00E+10	-1.00E+10	-1.00E+10	-1.00E+10	-1.00E+10	-1.00E+10
							14.7	26.9206	376.52	0.591	3.58	0.06	0.01	0.02	1924.6	1842.5	-1.00E+10	-1.00E+10	-1.00E+10	0.12	-1.00E+10	-1.00E+10	-1.00E+10	-1.00E+10	-1.00E+10	-1.00E+10
							19.1	28.9225	396.57	0.653	3.05	0.05	0.01	0.02	2068.3	1965.8	-1.00E+10	-1.00E+10	-1.00E+10	0.14	-1.00E+10	-1.00E+10	-1.00E+10	-1.00E+10	-1.00E+10	-1.00E+10
							30	30.0004	396.46	0.704	3.44	0.05	0.01	0.02	2127.6	2014.5	-1.00E+10	-1.00E+10	-1.00E+10	0.11	-1.00E+10	-1.00E+10	-1.00E+10	-1.00E+10	-1.00E+10	-1.00E+10
							40	30.5278	393.2	0.752	4.59	0.06	0.01	0.03	2160	2037.1	-1.00E+10	-1.00E+10	-1.00E+10	0.12	-1.00E+10	-1.00E+10	-1.00E+10	-1.00E+10	-1.00E+10	-1.00E+10
							49.7	31.1832	379.53	0.852	6.69	0.62	0.1	0.09	2187	2058.4	-1.00E+10	-1.00E+10	-1.00E+10	0.52	-1.00E+10	-1.00E+10	-1.00E+10	-1.00E+10	-1.00E+10	-1.00E+10
							54.9	31.4675	360.69	1.012	9.05	2.86	0.14	0.16	2192.7	2084.4	-1.00E+10	-1.00E+10	-1.00E+10	-1.00E+10	-1.00E+10	-1.00E+10	-1.00E+10	-1.00E+10	-1.00E+10	-1.00E+10
							54.9	-1.00E+10	-1.00E+10	-1.00E+10	-1.00E+10	-1.00E+10	-1.00E+10	-1.00E+10	-1.00E+10	-1.00E+10	-1.00E+10	-1.00E+10	-1.00E+10	0.71	-1.00E+10	-1.00E+10	-1.00E+10	-1.00E+10	-1.00E+10	-1.00E+10
							74.1	31.9836	320.8	1.397	17.06	8.72	0.03	0.03	2216.2	2129	-1.00E+10	-1.00E+10	-1.00E+10	0.1	-1.00E+10	-1.00E+10	-1.00E+10	-1.00E+10	-1.00E+10	-1.00E+10
							98.7	32.2843	310.54	1.582	23.47	11.19	0.02	0.03	2229.7	2161.5	-1.00E+10	-1.00E+10	-1.00E+10	0.04	-1.00E+10	-1.00E+10	-1.00E+10	-1.00E+10	-1.00E+10	-1.00E+10
							123.6	32.5338	306.41	1.665	28.13	12.68	0.01	0.03	2243.8	2186.9	-1.00E+10	-1.00E+10	-1.00E+10	-1.00E+10	-1.00E+10	-1.00E+10	-1.00E+10	-1.00E+10	-1.00E+10	-1.00E+10
							148.6	32.6556	316.21	1.721	36.66	14.31	0.01	0.03	2251.5	2198.6	-1.00E+10	-1.00E+10	-1.00E+10	0.02	-1.00E+10	-1.00E+10	-1.00E+10	-1.00E+10	-1.00E+10	-1.00E+10
							173.2	32.8704	281.89	1.826	31.36	15.02	0.01	0.01	2258.8	2214.6	-1.00E+10	-1.00E+10	-1.00E+10	-1.00E+10	-1.00E+10	-1.00E+10	-1.00E+10	-1.00E+10	-1.00E+10	-1.00E+10
							197.6	33.208	279.24	1.809	33.36	15.55	0.01	0	2272.8	2230	-1.00E+10	-1.00E+10	-1.00E+10	0.01	-1.00E+10	-1.00E+10	-1.00E+10	-1.00E+10	-1.00E+10	-1.00E+10
							222.2	33.7324	270.13	1.533	26.73	14.54	0.01	0.02	2284.2	2224.3	-1.00E+10	-1.00E+10	-1.00E+10	-1.00E+10	-1.00E+10	-1.00E+10	-1.00E+10	-1.00E+10	-1.00E+10	-1.00E+10
							247	34.2679	275.95	1.074	15.06	12.53	0.01	0.01	2288.7	2189.4	-1.00E+10	-1.00E+10	-1.00E+10	-1.00E+10	-1.00E+10	-1.00E+10	-1.00E+10	-1.00E+10	-1.00E+10	-1.00E+10
							296	34.584	276.94	0.958	11.07	12.72	0.01	0.01	2286.7	2174.1	-1.00E+10	-1.00E+10	-1.00E+10	-1.00E+10	-1.00E+10	-1.00E+10	-1.00E+10	-1.00E+10	-1.00E+10	-1.00E+10
							394.9	34.8075	285.71	0.9	8.2	13.04	0	0.01	2297.9	2160.6	-1.00E+10	-1.00E+10	-1.00E+10	-1.00E+10	-1.00E+10	-1.00E+10	-1.00E+10	-1.00E+10	-1.00E+10	-1.00E+10
MR1405	9_44	B	2014-09-17T11:49	197.995	74.7468	1881	0	26.1476	369.22	0.534	4.72	0.08	0	0.04	1885.3	1809.4	-1.00E+10	-1.00E+10	-1.00E+10	0.23	0.07	0.05	-1.00E+10	-1.00E+10	0.09	-1.00E+10
							4.8	26.1427	369.03	0.521	4.7	0.06	0	0.03	1884.1	1809.2	-1.00E+10	-1.00E+10	-1.00E+10	-1.00E+10	-1.00E+10	-1.00E+10	-1.00E+10	-1.00E+10	-1.00E+10	-1.00E+10
							4.9	-1.00E+10	-1.00E+10	-1.00E+10	-1.00E+10	-1.00E+10	-1.00E+10	-1.00E+10	-1.00E+10	-1.00E+10	-1.00E+10	-1.00E+10	-1.00E+10	0.21	0.07	0.06	-1.00E+10	-1.00E+10	0.09	-1.00E+10
							10.5	26.1457	369.28	0.526	4.68	0.06	0	0.04	1888.8	1808.3	-1.00E+10	-1.00E+10	-1.00E+10	0.21	0.06	0.06	-1.00E+10	-1.00E+10	0.09	-1.00E+10
							14.6	26.3131	371.12	0.535	4.4	0.06	0	0.02	1903	1815.8	-1.00E+10	-1.00E+10	-1.00E+10	0.21	0.06	0.04	-1.00E+10	-1.00E+10	0.08	-1.00E+10
							15	-1.00E+10	-1.00E+10	-1.00E+10	-1.00E+10	-1.00E+10	-1.00E+10	-1.00E+10	-1.00E+10	-1.00E+10	-1.00E+10	-1.00E+10	-1.00E+10	-1.00E+10	-1.00E+10	-1.00E+10	-1.00E+10	-1.00E+10	-1.00E+10	-1.00E+10
							19.7	28.2868	391.39	0.63	3.11	0.06	0	0.02	2016.4	1920.4	-1.00E+10	-1.00E+10	-1.00E+10	0.14	0.02	0.03	-1.00E+10	-1.00E+10	0.08	-1.00E+10
							30.1	30.0743	399.04	0.7	3.62	0.05	0	0.02	2137.4	2014.2	-1.00E+10	-1.00E+10	-1.00E+10	0.12	0.02	0.02	-1.00E+10	-1.00E+10	0.07	-1.00E+10
							39.5	30.8093	388.61	0.772	5.64	0.12	0.02	0.02	2166.4	2044.5	-1.00E+10	-1.00E+10	-1.00E+10	0.19	-1.00E+10	-1.00E+10	-1.00E+10	-1.00E+10	-1.00E+10	-1.00E+10
							45	31.1919	373.89	0.873	6.89	0.98	0.12	0.07	2187.1	2060.7	-1.00E+10	-1.00E+10	-1.00E+10	-1.00E+10	-1.00E+10	-1.00E+10	-1.00E+10	-1.00E+10	-1.00E+10	-1.00E+10
							45	-1.00E+10	-1.00E+10	-1.00E+10	-1.00E+10	-1.00E+10	-1.00E+10	-1.00E+10	-1.00E+10	-1.00E+10	-1.00E+10	-1.00E+10	-1.00E+10	0.49	0.11	0.08	-1.00E+10	-1.00E+10	0.27	-1.00E+10
							49.6	31.5393	352.8	1.071	10.11	3.88	0.13	0.08	2199.2	2087.7	-1.00E+10	-1.00E+10	-1.00E+10	0.38	0.11	0.13	-1.00E+10	-1.00E+10	0.16	-1.00E+10
							74.2	31.9833	321.41	1.407	18.01	8.85	0.02	0.02	2216.5	2130.8	-1.00E+10	-1.00E+10	-1.00E+10	0.1	0.04	0.04	-1.00E+10	-1.00E+10	0.04	-1.00E+10
							99.3	32.3372	309.45	1.603	24.57	11.56	0	0.01	2233.2	2168	-1.00E+10	-1.00E+10	-1.00E+10	0.03	0	0.01	-1.00E+10	-1.00E+10	0.01	-1.00E+10
							123.5	32.5255	302.04	1.67	26.11	12.62	0	0.01	2244.7	2181.7	-1.00E+10	-1.00E+10	-1.00E+10	-1.00E+10	-1.00E+10	-1.00E+10	-1.00E+10	-1.00E+10	-1.00E+10	-1.00E+10
							148.5	32.6846	299.07	1.736	30.46	13.87	0	0.01	2254.3	2199.2	-1.00E+10	-1.00E+10	-1.00E+10	0.02	0.01	0.01	-1.00E+10	-1.00E+10	0	-1.00E+10
							173.3	32.9206	282.25	1.82	32	15.16	0	0.01	2263.5	2218.9	-1.00E+10	-1.00E+10	-1.00E+10	-1.00E+10	-1.00E+10	-1.00E+10	-1.00E+10	-1.00E+10	-1.00E+10	-1.00E+10
							198.1	33.2529	281.01	1.765	32.57	15.33	0	0.01	2275	2229.1	-1.00E+10	-1.00E+10	-1.00E+10	0.01	-1.00E+10	-1.00E+10	-1.00E+10	-1.00E+10	-1.00E+10	-1.00E+10
							222	33.7227	270.95	1.532	26.65	14.55	0	0.02	2289.5	2221.9	-1.00E+10	-1.00E+10	-1.00E+10	-1.00E+10	-1.00E+10	-1.00E+10	-1.00E+10	-1.00E+10	-1.00E+10	-1.00E+10
							247.5	34.2496	276.85	1.074	14.99	12.51	0	0.02	2277.4	2190.2	-1.00E+10	-1.00E+10	-1.00E+10	-1.00E+10	-1.00E+10	-1.00E+10	-1.00E+10	-1.00E+10	-1.00E+10	-1.00E+10
							296.2	34.5875	277.17	0.957	10.97	12.76	0	0.01	2288.8	2173.3	-1.00E+10	-1.00E+10	-1.00E+10	-1.00E+10	-1.00E+10	-1.00E+10	-1.00E+10	-1.00E+10	-1.00E+10	-1.00E+10
							395.9	-1.00E+10	-1.00E+10	-1.00E+10	-1.00E+10	-1.00E+10	-1.00E+10	-1.00E+10	-1.00E+10	-1.00E+10	-1.00E+10	-1.00E+10	-1.00E+10	-1.00E+10	-1.00E+10	-1.00E+10	-1.00E+10	-1.00E+10	-1.00E+10	-1.00E+10
							396.1	34.8056	285.54	0.9	8.24	13.05	0	0.01	2296.1	2160.1	-1.00E+10	-1.00E+10	-1.00E+10	-1.00E+10	-1.00E+10	-1.00E+10	-1.00E+10	-1.00E+10	-1.00E+10	-1.00E+10
MR1405	9_46	B	2014-09-17T23:49	198.004	74.7478	1883	0	26.1808	369.94	0.537	4.49	0.09	0.01	0.04	1890.3	1812.8	-1.00E+10	-1.00E+10	-1.00E+10	0.26	-1.00E+10	-1.00E+10	-1.00E+10	-1.00E+10	-1.00E+10	-1.00E+10
							4.5	26.1755	370.06	0.532	4.51	0.06	0	0.02	1890.6	1811.8	-1.00E+10	-1.00E+10	-1.00E+10	-1.00E+10	-1.00E+10	-1.00E+10	-1.00E+10	-1.00E+10	-1.00E+10	-1.00E+10
							4.5	-1.00E+10	-1.00E+10	-1.00E+10	-1.00E+10	-1.00E+10	-1.00E+10	-1.00E+10	-1.00E+10	-1.00E+10	-1.00E+10	-1.00E+10	-1.00E+10	0.24	-1.00E+10	-1.00E+10	-1.00E+10	-1.00E+10	-1.00E+10	-1.00E+10
							9.8	26.1764	370.01	0.531	4.5	0.06	0	0.02	1885.6	1812	-1.00E+10	-1.00E+10	-1.00E+10	0.22	-1.00E+10	-1.00E+10	-1.00E+10	-1.00E+10	-1.00E+10	-1.00E+10
							14.7	26.2607	370.7	0.537	4.38	0.06	0	0.02	1892.4	1815.1	-1.00E+10	-1.00E+10	-1.00E+10	0.22	-1.00E+10	-1.00E+10	-1.00E+10	-1.00E+10	-1.00E+10	-1.00E+10
							19.6	28.3008	388.13	0.635	3.31	0.05	0	0.03	2017.7	1917.8	-1.00E+10	-1.00E+10	-1.00E+10	0.21	-1.00E+10	-1.00E+10	-1.00E+10	-1.00E+10	-1.00E+10	-1.00E+10
							26.8	30.1522	399.24	0.709	3.69	0.06	0	0.04	2143.1	2026.2	-1.00E+10	-1.00E+10	-1.00E+10	-1.00E+10	-1.00E+10	-1.00E+10	-1.00E+10	-1.00E+10	-1.00E+10	-1.00E+10
							26.8	-1.00E+10	-1.00E+10	-1.00E+10	-1.00E+10	-1.00E+10	-1.00E+10	-1.00E+10	-1.00E+10	-1.00E+10	-1.00E+10	-1.00E+10	-1.00E+10	0.25	-1.00E+10	-1.00E+10	-1.00E+10	-1.00E+10	-1.00E+10	-1.00E+10
							29.4	30.2611	398.64	0.719	3.98	0.06	0.01	0.07	2152.7	2036.3	-1.00E+10	-1.00E+10	-1.00E+10	0.27	-1.00E+10	-1.00E+10	-1.00E+10	-1.00E+10	-1.00E+10	-1.00E+10
							34.2	-1.00E+10	-1.00E+10	-1.00E+10	-1.00E+10	-1.00E+10	-1.00E+10	-1.00E+10	-1.00E+10	-1.00E+10	-1.00E+10	-1.00E+10	-1.00E+10	-1.00E+10	-1.00E+10	-1.00E+10	-1.00E+10	-1.00E+10	-1.00E+10	-1.00E+10
							39.5	30.582	393.46	0.779	5.54	0.31	0.1	0.18	2179.4	2059.6	-1.00E+10	-1.00E+10	-1.00E+10	0.25	-1.00E+10	-1.00E+10	-1.00E+10	-1.00E+10	-1.00E+10	-1.00E+10
							49.3	31.1681	370.2	0.929	7.53	1.76	0.2	0.2	2186.1	2067.6	-1.00E+10	-1.00E+10	-1.00E+10	0.19	-1.00E+10	-1.00E+10	-1.00E+10	-1.00E+10	-1.00E+10	-1.00E+10
							74	31.9585	325.61	1.411	20.65	8.96	0.03	0.03	2217	2137.1	-1.00E+10	-1.00E+10	-1.00E+10	0.14	-1.00E+10	-1.00E+10	-1.00E+10	-1.00E+10	-1.00E+10	-1.00E+10
							98.9	32.3309	311.71	1.597	25.61	11.48	0.01	0	2236.2	2171	-1.00E+10	-1.00E+10	-1.00E+10	0.03	-1.00E+10	-1.00E+10	-1.00E+10	-1.00E+10	-1.00E+10	-1.00E+10
							123.5	32.5098	306.55	1.654	27.21	12.42	0.01	0	2242.8	2186.6	-1.00E+10	-1.00E+10	-1.00E+10	-1.00E+10	-1.00E+10	-1.00E+10	-1.00E+10	-1.00E+10	-1.00E+10	-1.00E+10
							149.3	32.6681	296.25	1.734	29.07	13.65	0.02	0.01	2250.9	2199.1	-1.00E+10	-1.00E+10	-1.00E+10	0.02	-1.00E+10	-1.00E+10	-1.00E+10	-1.00E+10	-1.00E+10	-1.00E+10
							173.2	32.908	281.57	1.83	31.73	15.12	0.01	0.01	2261.9	2217.9	-1.00E+10	-1.00E+10	-1.00E+10	-1.00E+10	-1.00E+10	-1.00E+10	-1.00E+10	-1.00E+10	-1.00E+10	-1.00E+10
							197.5	33.2153	280.12	1.792	32.87	15.39	0.01	0.02	2273.7	2230.2	-1.00E+10	-1.00E+10	-1.00E+10	0.01	-1.00E+10	-1.00E+10	-1.00E+10	-1.00E+10	-1.00E+10	-1.00E+10
							221.9	33.7068	272.18	1.532	26.79	14.42	0.01	0.02	2283.9	2222.5	-1.00E+10	-1.00E+10	-1.00E+10	-1.00E+10	-1.00E+10	-1.00E+10	-1.00E+10	-1.00E+10	-1.00E+10	-1.00E+10
							247	34.2176	277.16	1.093	15.45	12.49	0.01	0.01	2284.7	2190.2	-1.00E+10	-1.00E+10	-1.00E+10	-1.00E+10	-1.00E+10	-1.00E+10	-1.00E+10	-1.00E+10	-1.00E+10	-1.00E+10
							296	34.5836	276.98	0.952	10.92	12.68	0.01	0.01	2286.8	2174.7	-1.00E+10	-1.00E+10	-1.00E+10	-1.00E+10	-1.00E+10	-1.00E+10	-1.00E+10	-1.00E+10	-1.00E+10	-1.00E+10
							396.3	34.8046	285.62	0.901	8.18	12.99	0.01	0.01	2296.6	2164.5	-1.00E+10	-1.00E+10	-1.00E+10	-1.00E+10	-1.00E+10	-1.00E+10	-1.00E+10	-1.00E+10	-1.00E+10	-1.00E+10
MR1405	9_48	B	2014-09-18T11:57	197.972	74.7491	1878	0	26.202	371.05	0.536	4.46	0.1	0	0.06	1889.3	1814.6	-1.00E+10	-1.00E+10	-1.00E+10	0.26	0.09	0.05	-1.00E+10	-1.00E+10	0.1	-1.00E+10
							5.3	26.1942	370.35	0.526	4.47	0.05	0	0.03	1891.7	1814.6	-1.00E+10	-1.00E+10	-1.00E+10	-1.00E+10	-1.00E+10	-1.00E+10	-1.00E+10	-1.00E+10	-1.00E+10	-1.00E+10
							5.4	-1.00E+10	-1.00E+10	-1.00E+10	-1.00E+10	-1.00E+10	-1.00E+10	-1.00E+10	-1.00E+10	-1.00E+10	-1.00E+10	-1.00E+10	-1.00E+10	0.29	0.08	0.06	-1.00E+10	-1.00E+10	0.1	-1.00E+10
							10.8	26.2038	370.7	0.529	4.46	0.05	0	0.04	1891.6	1813.9	-1.00E+10	-1.00E+10	-1.00E+10	0.25	0.07	0.06	-1.00E+10	-1.00E+10	0.09	-1.00E+10
							15.2	26.6131	375.23	0.549	4.22	0.05	0	0.02	1921.9	1835.7	-1.00E+10	-1.00E+10	-1.00E+10	0.26	0.08	0.05	-1.00E+10	-1.00E+10	0.09	-1.00E+10
							19.3	28.9532	396.73	0.652	3.05	0.04	0	0.03	2063.8	1962.1	-1.00E+10	-1.00E+10	-1.00E+10	0.18	0.03	0.03	-1.00E+10	-1.00E+10	0.1	-1.00E+10
							27.6	-1.00E+10	-1.00E+10	-1.00E+10	-1.00E+10	-1.00E+10	-1.00E+10	-1.00E+10	-1.00E+10	-1.00E+10	-1.00E+10	-1.00E+10	-1.00E+10	0.39	0.11	0.06	-1.00E+10	-1.00E+10	0.2	-1.00E+10
							27.7	30.0783	395.39	0.701	4.03	0.06	0	0.15	2138.7	2015.6	-1.00E+10	-1.00E+10	-1.00E+10	-1.00E+10	-1.00E+10	-1.00E+10	-1.00E+10	-1.00E+10	-1.00E+10	-1.00E+10
							29.8	30.255	398.53	0.718	3.98	0.05	0.01	0.1	2154.3	2033.6	-1.00E+10	-1.00E+10	-1.00E+10	0.32	0.06	0.05	-1.00E+10	-1.00E+10	0.17	-1.00E+10
							39.6	30.6167	388.76	0.775	5.57	0.26	0.08	0.31	2167.7	2048.9	-1.00E+10	-1.00E+10	-1.00E+10	0.21	-1.00E+10	-1.00E+10	-1.00E+10	-1.00E+10	-1.00E+10	-1.00E+10
							49.3	31.0177	376.6	0.877	6.96	1.14	0.18	0.23	2183.2	2060.5	-1.00E+10	-1.00E+10	-1.00E+10	0.22	0.04	0.06	-1.00E+10	-1.00E+10	0.06	-1.00E+10
							74	31.9719	322.92	1.394	18.54	8.79	0.03	0.05	2214.9	2132.7	-1.00E+10	-1.00E+10	-1.00E+10	0.14	0.04	0.06	-1.00E+10	-1.00E+10	0.05	-1.00E+10
							98.7	32.3334	307.89	1.588	22.99	11.44	0.01	0.02	2229.2	2163.5	-1.00E+10	-1.00E+10	-1.00E+10	0.03	0.01	0.02	-1.00E+10	-1.00E+10	0.01	-1.00E+10
							123.9	32.5106	302.31	1.659	25.77	12.5	0.01	0.02	2242.3	2181.8	-1.00E+10	-1.00E+10	-1.00E+10	-1.00E+10	-1.00E+10	-1.00E+10	-1.00E+10	-1.00E+10	-1.00E+10	-1.00E+10
							148.4	32.6947	290.39	1.754	28.33	13.89	0.01	0.03	2250.5	2200.4	-1.00E+10	-1.00E+10	-1.00E+10	0.01	0	0.01	-1.00E+10	-1.00E+10	0	-1.00E+10
							173.5	32.9153	280.56	1.843	32.09	15.35	0	0.03	2260.4	2219	-1.00E+10	-1.00E+10	-1.00E+10	-1.00E+10	-1.00E+10	-1.00E+10	-1.00E+10	-1.00E+10	-1.00E+10	-1.00E+10
							198.1	33.2491	278.46	1.801	33.26	15.62	0.01	0.03	2277	2231.9	-1.00E+10	-1.00E+10	-1.00E+10	0.01	-1.00E+10	-1.00E+10	-1.00E+10	-1.00E+10	-1.00E+10	-1.00E+10
							222.2	33.6945	272.76	1.531	26.92	14.47	0	0.02	2285.2	2219.7	-1.00E+10	-1.00E+10	-1.00E+10	-1.00E+10	-1.00E+10	-1.00E+10	-1.00E+10	-1.00E+10	-1.00E+10	-1.00E+10
							246.8	34.2187	277.73	1.089	15.43	12.52	0.01	0.02	2282.2	2189.1	-1.00E+10	-1.00E+10	-1.00E+10	-1.00E+10	-1.00E+10	-1.00E+10	-1.00E+10	-1.00E+10	-1.00E+10	-1.00E+10
							296.9	34.5639	276.7	0.958	11.15	12.69	0	0.01	2288	2176	-1.00E+10	-1.00E+10	-1.00E+10	-1.00E+10	-1.00E+10	-1.00E+10	-1.00E+10	-1.00E+10	-1.00E+10	-1.00E+10
							396.3	34.8075	285.58	0.901	8.25	13.08	0	0.02	2298	2160.5	-1.00E+10	-1.00E+10	-1.00E+10	-1.00E+10	-1.00E+10	-1.00E+10	-1.00E+10	-1.00E+10	-1.00E+10	-1.00E+10
MR1405	10_1	B	2014-09-18T15:16	197.867	74.701	1844	0	26.2646	372.52	0.553	4.39	0.09	0.01	0.05	1901.5	1821.5	-1.00E+10	-1.00E+10	-1.00E+10	0.25	0.07	0.05	-1.00E+10	-1.00E+10	0.12	-1.00E+10
							4.4	26.2769	372.92	0.532	4.35	0.04	0	0.04	1902	1821.6	-1.00E+10	-1.00E+10	-1.00E+10	-1.00E+10	-1.00E+10	-1.00E+10	-1.00E+10	-1.00E+10	-1.00E+10	-1.00E+10
							4.4	-1.00E+10	-1.00E+10	-1.00E+10	-1.00E+10	-1.00E+10	-1.00E+10	-1.00E+10	-1.00E+10	-1.00E+10	-1.00E+10	-1.00E+10	-1.00E+10	0.23	0.06	0.06	-1.00E+10	-1.00E+10	0.09	-1.00E+10
							10	26.3172	372.95	0.534	4.38	0.04	0.01	0.04	1898.6	1823.1	-1.00E+10	-1.00E+10	-1.00E+10	0.23	0.07	0.05	-1.00E+10	-1.00E+10	0.09	-1.00E+10
							15.2	26.4042	373.35	0.537	4.44	0.04	0.01	0.04	1905.7	1825.5	-1.00E+10	-1.00E+10	-1.00E+10	0.25	0.07	0.06	-1.00E+10	-1.00E+10	0.1	-1.00E+10
							19.8	28.6766	385.29	0.592	6.06	0.04	0.01	0.06	2041	1907.6	-1.00E+10	-1.00E+10	-1.00E+10	0.6	0.2	0.16	-1.00E+10	-1.00E+10	0.16	-1.00E+10
							23.9	-1.00E+10	-1.00E+10	-1.00E+10	-1.00E+10	-1.00E+10	-1.00E+10	-1.00E+10	-1.00E+10	-1.00E+10	-1.00E+10	-1.00E+10	-1.00E+10	0.59	0.24	0.13	-1.00E+10	-1.00E+10	0.19	-1.00E+10
							24	29.8175	383.64	0.62	5.98	0.04	0.01	0.05	2106.6	1968.1	-1.00E+10	-1.00E+10	-1.00E+10	-1.00E+10	-1.00E+10	-1.00E+10	-1.00E+10	-1.00E+10	-1.00E+10	-1.00E+10
							29.9	30.3219	390.89	0.73	5.42	0.09	0.02	0.29	2146.5	2025.5	-1.00E+10	-1.00E+10	-1.00E+10	0.35	0.12	0.07	-1.00E+10	-1.00E+10	0.16	-1.00E+10
							40.7	30.6257	388.12	0.797	6.75	0.38	0.19	0.41	2181.2	2058.4	-1.00E+10	-1.00E+10	-1.00E+10	0.2	0.04	0.06	-1.00E+10	-1.00E+10	0.1	-1.00E+10
							49.3	31.2506	367.52	0.928	7.77	1.67	0.17	0.16	2185	2067.1	-1.00E+10	-1.00E+10	-1.00E+10	0.25	0.05	0.06	-1.00E+10	-1.00E+10	0.12	-1.00E+10
							74.2	31.9702	326.32	1.387	19.51	8.58	0.08	0.2	2214.9	2132.5	-1.00E+10	-1.00E+10	-1.00E+10	0.1	0.02	0.04	-1.00E+10	-1.00E+10	0.03	-1.00E+10
							99.2	32.2926	313.02	1.578	25.88	11.47	0.03	0.03	2233.8	2168.9	-1.00E+10	-1.00E+10	-1.00E+10	0.04	0.02	0.01	-1.00E+10	-1.00E+10	0.01	-1.00E+10
							123.5	32.5489	302.17	1.664	26.51	12.7	0.02	0.02	2242.7	2186.6	-1.00E+10	-1.00E+10	-1.00E+10	-1.00E+10	-1.00E+10	-1.00E+10	-1.00E+10	-1.00E+10	-1.00E+10	-1.00E+10
							148.3	32.746	289.96	1.766	29.6	14.2	0.02	0.02	2253.2	2204.3	-1.00E+10	-1.00E+10	-1.00E+10	0.01	0	0.01	-1.00E+10	-1.00E+10	0	-1.00E+10
							174.2	33.0226	279.06	1.861	33.71	15.89	0.01	0.01	2266.7	2224	-1.00E+10	-1.00E+10	-1.00E+10	-1.00E+10	-1.00E+10	-1.00E+10	-1.00E+10	-1.00E+10	-1.00E+10	-1.00E+10
							197.9	33.3567	276.58	1.763	32.51	15.58	0.01	0.01	2281.1	2231.2	-1.00E+10	-1.00E+10	-1.00E+10	0.01	-1.00E+10	-1.00E+10	-1.00E+10	-1.00E+10	-1.00E+10	-1.00E+10
							222.6	33.8266	270.91	1.439	24.62	14.21	0.01	0.02	2282	2216.2	-1.00E+10	-1.00E+10	-1.00E+10	-1.00E+10	-1.00E+10	-1.00E+10	-1.00E+10	-1.00E+10	-1.00E+10	-1.00E+10
							246.9	34.2763	275.9	1.049	14.38	12.46	0.02	0.02	2284.8	2186.3	-1.00E+10	-1.00E+10	-1.00E+10	-1.00E+10	-1.00E+10	-1.00E+10	-1.00E+10	-1.00E+10	-1.00E+10	-1.00E+10
							297.2	34.6262	277.63	0.948	10.56	12.87	0.01	0.02	2287	2173	-1.00E+10	-1.00E+10	-1.00E+10	-1.00E+10	-1.00E+10	-1.00E+10	-1.00E+10	-1.00E+10	-1.00E+10	-1.00E+10
							397	34.8149	287.32	0.892	7.92	13.05	0.01	0.02	2297.7	2160.6	-1.00E+10	-1.00E+10	-1.00E+10	-1.00E+10	-1.00E+10	-1.00E+10	-1.00E+10	-1.00E+10	-1.00E+10	-1.00E+10
MR1405	9_50	B	2014-09-19T00:08	197.987	74.7488	1880	0	26.3426	370.97	0.594	4.71	0.09	0.01	0.04	1902	1819.5	-1.00E+10	-1.00E+10	-1.00E+10	0.26	-1.00E+10	-1.00E+10	-1.00E+10	-1.00E+10	-1.00E+10	-1.00E+10
							5.4	26.3346	370.94	0.532	4.57	0.06	0	0.02	1901	1821	-1.00E+10	-1.00E+10	-1.00E+10	-1.00E+10	-1.00E+10	-1.00E+10	-1.00E+10	-1.00E+10	-1.00E+10	-1.00E+10
							5.5	-1.00E+10	-1.00E+10	-1.00E+10	-1.00E+10	-1.00E+10	-1.00E+10	-1.00E+10	-1.00E+10	-1.00E+10	-1.00E+10	-1.00E+10	-1.00E+10	0.24	-1.00E+10	-1.00E+10	-1.00E+10	-1.00E+10	-1.00E+10	-1.00E+10
							10.1	26.3606	370.79	0.533	4.57	0.06	0	0.02	1904.7	1822.4	-1.00E+10	-1.00E+10	-1.00E+10	0.27	-1.00E+10	-1.00E+10	-1.00E+10	-1.00E+10	-1.00E+10	-1.00E+10
							14.9	26.8177	375.13	0.553	4.42	0.06	0	0.02	1931.7	1843.9	-1.00E+10	-1.00E+10	-1.00E+10	0.25	-1.00E+10	-1.00E+10	-1.00E+10	-1.00E+10	-1.00E+10	-1.00E+10
							19.6	28.9641	395.73	0.652	3.16	0.06	0	0.03	2064.9	1961.5	-1.00E+10	-1.00E+10	-1.00E+10	0.2	-1.00E+10	-1.00E+10	-1.00E+10	-1.00E+10	-1.00E+10	-1.00E+10
							27.2	29.8882	398.04	0.693	3.29	0.06	0	0.02	2121.8	2009.1	-1.00E+10	-1.00E+10	-1.00E+10	-1.00E+10	-1.00E+10	-1.00E+10	-1.00E+10	-1.00E+10	-1.00E+10	-1.00E+10
							27.3	-1.00E+10	-1.00E+10	-1.00E+10	-1.00E+10	-1.00E+10	-1.00E+10	-1.00E+10	-1.00E+10	-1.00E+10	-1.00E+10	-1.00E+10	-1.00E+10	0.12	-1.00E+10	-1.00E+10	-1.00E+10	-1.00E+10	-1.00E+10	-1.00E+10
							29.7	30.098	395.64	0.707	3.8	0.06	0	0.11	2134.8	2015.3	-1.00E+10	-1.00E+10	-1.00E+10	0.24	-1.00E+10	-1.00E+10	-1.00E+10	-1.00E+10	-1.00E+10	-1.00E+10
							39.3	30.4924	395.29	0.749	4.81	0.09	0.03	0.26	2160.8	2044.5	-1.00E+10	-1.00E+10	-1.00E+10	0.19	-1.00E+10	-1.00E+10	-1.00E+10	-1.00E+10	-1.00E+10	-1.00E+10
							49.5	31.0477	378.1	0.901	9	1.32	0.18	0.58	2184.8	2062.1	-1.00E+10	-1.00E+10	-1.00E+10	0.14	-1.00E+10	-1.00E+10	-1.00E+10	-1.00E+10	-1.00E+10	-1.00E+10
							73.9	31.9913	326.77	1.401	20.22	8.63	0.07	0.26	2215.5	2135.5	-1.00E+10	-1.00E+10	-1.00E+10	0.09	-1.00E+10	-1.00E+10	-1.00E+10	-1.00E+10	-1.00E+10	-1.00E+10
							98.6	32.2824	312.13	1.58	25.08	11.39	0.03	0.04	2232.2	2165	-1.00E+10	-1.00E+10	-1.00E+10	0.04	-1.00E+10	-1.00E+10	-1.00E+10	-1.00E+10	-1.00E+10	-1.00E+10
							123.1	32.5003	306.15	1.67	28.65	12.8	0.05	0.03	2242.7	2184.3	-1.00E+10	-1.00E+10	-1.00E+10	-1.00E+10	-1.00E+10	-1.00E+10	-1.00E+10	-1.00E+10	-1.00E+10	-1.00E+10
							148.4	32.6782	287.83	1.737	26.94	13.61	0.01	0.02	2245.9	2195.6	-1.00E+10	-1.00E+10	-1.00E+10	0.01	-1.00E+10	-1.00E+10	-1.00E+10	-1.00E+10	-1.00E+10	-1.00E+10
							173	32.8698	282.35	1.816	31.23	15.05	0.01	0.01	2259.2	2216.1	-1.00E+10	-1.00E+10	-1.00E+10	-1.00E+10	-1.00E+10	-1.00E+10	-1.00E+10	-1.00E+10	-1.00E+10	-1.00E+10
							197.3	33.1233	279.61	1.831	33.67	15.75	0.01	0.01	2268.4	2230.1	-1.00E+10	-1.00E+10	-1.00E+10	0.01	-1.00E+10	-1.00E+10	-1.00E+10	-1.00E+10	-1.00E+10	-1.00E+10
							221.9	33.6833	272.42	1.547	27.25	14.63	0.01	0	2287.8	2222.9	-1.00E+10	-1.00E+10	-1.00E+10	-1.00E+10	-1.00E+10	-1.00E+10	-1.00E+10	-1.00E+10	-1.00E+10	-1.00E+10
							247.1	34.1849	278.31	1.116	16.06	12.66	0.01	0	2288.2	2191.7	-1.00E+10	-1.00E+10	-1.00E+10	-1.00E+10	-1.00E+10	-1.00E+10	-1.00E+10	-1.00E+10	-1.00E+10	-1.00E+10
							296	34.5774	276.96	0.956	11.06	12.76	0.01	0.01	2291.3	2175.5	-1.00E+10	-1.00E+10	-1.00E+10	-1.00E+10	-1.00E+10	-1.00E+10	-1.00E+10	-1.00E+10	-1.00E+10	-1.00E+10
							394.3	34.8097	286.28	0.897	8.14	13.08	0.01	0	2291.8	2162.2	-1.00E+10	-1.00E+10	-1.00E+10	-1.00E+10	-1.00E+10	-1.00E+10	-1.00E+10	-1.00E+10	-1.00E+10	-1.00E+10
MR1405	9_52	B	2014-09-19T11:55	197.973	74.7482	1879	0	26.3672	374.7	0.55	4.29	0.1	0.01	0.11	1906	1824.7	-1.00E+10	-1.00E+10	-1.00E+10	0.22	0.05	0.04	-1.00E+10	-1.00E+10	0.14	-1.00E+10
							6.5	-1.00E+10	-1.00E+10	-1.00E+10	-1.00E+10	-1.00E+10	-1.00E+10	-1.00E+10	-1.00E+10	-1.00E+10	-1.00E+10	-1.00E+10	-1.00E+10	0.26	0.09	0.04	-1.00E+10	-1.00E+10	0.1	-1.00E+10
							6.7	26.3697	373.83	0.542	4.35	0.07	0.02	0.17	1908.7	1825.4	-1.00E+10	-1.00E+10	-1.00E+10	-1.00E+10	-1.00E+10	-1.00E+10	-1.00E+10	-1.00E+10	-1.00E+10	-1.00E+10
							10.3	26.3725	374.07	0.536	4.34	0.07	0.01	0.1	1905.3	1827	-1.00E+10	-1.00E+10	-1.00E+10	0.22	0.06	0.04	-1.00E+10	-1.00E+10	0.1	-1.00E+10
							15.4	26.4221	374.35	0.537	4.33	0.07	0.01	0.09	1910.3	1828.7	-1.00E+10	-1.00E+10	-1.00E+10	0.22	0.06	0.05	-1.00E+10	-1.00E+10	0.1	-1.00E+10
							20	-1.00E+10	-1.00E+10	-1.00E+10	-1.00E+10	-1.00E+10	-1.00E+10	-1.00E+10	-1.00E+10	-1.00E+10	-1.00E+10	-1.00E+10	-1.00E+10	-1.00E+10	-1.00E+10	-1.00E+10	-1.00E+10	-1.00E+10	-1.00E+10	-1.00E+10
							20.2	28.125	387.14	0.612	3.68	0.06	0.01	0.07	2019.9	1920.3	-1.00E+10	-1.00E+10	-1.00E+10	0.19	0.04	0.04	-1.00E+10	-1.00E+10	0.1	-1.00E+10
							30.5	30.044	398.07	0.703	3.38	0.07	0.01	0.08	2132.8	2016.2	-1.00E+10	-1.00E+10	-1.00E+10	0.13	0.02	0.02	-1.00E+10	-1.00E+10	0.08	-1.00E+10
							40.3	30.5025	396.37	0.734	4.47	0.06	0.01	0.06	2165	2040.1	-1.00E+10	-1.00E+10	-1.00E+10	0.15	-1.00E+10	-1.00E+10	-1.00E+10	-1.00E+10	-1.00E+10	-1.00E+10
							46.9	-1.00E+10	-1.00E+10	-1.00E+10	-1.00E+10	-1.00E+10	-1.00E+10	-1.00E+10	-1.00E+10	-1.00E+10	-1.00E+10	-1.00E+10	-1.00E+10	0.19	0.03	0.04	-1.00E+10	-1.00E+10	0.11	-1.00E+10
							47	30.8013	386.39	0.786	5.5	0.17	0.06	0.15	2170.4	2046	-1.00E+10	-1.00E+10	-1.00E+10	-1.00E+10	-1.00E+10	-1.00E+10	-1.00E+10	-1.00E+10	-1.00E+10	-1.00E+10
							50.5	30.9555	380.29	0.831	6.5	0.57	0.14	0.27	2179.1	2054.1	-1.00E+10	-1.00E+10	-1.00E+10	0.19	0.04	0.06	-1.00E+10	-1.00E+10	0.08	-1.00E+10
							74.4	31.9078	335.26	1.358	20.69	7.61	0.1	0.78	2215.7	2129.2	-1.00E+10	-1.00E+10	-1.00E+10	0.08	0.03	0.03	-1.00E+10	-1.00E+10	0.02	-1.00E+10
							99.3	32.2543	309.58	1.674	33.86	12.1	0.11	0.87	2226	2175.5	-1.00E+10	-1.00E+10	-1.00E+10	0.04	0.02	0.02	-1.00E+10	-1.00E+10	0.01	-1.00E+10
							124.2	32.4995	301.46	1.701	28.83	13.1	0.06	0.08	2239.2	2184.6	-1.00E+10	-1.00E+10	-1.00E+10	-1.00E+10	-1.00E+10	-1.00E+10	-1.00E+10	-1.00E+10	-1.00E+10	-1.00E+10
							148.5	32.6637	293.02	1.804	33.94	14.6	0.07	0.12	2244.6	2200.8	-1.00E+10	-1.00E+10	-1.00E+10	0.02	0.01	0.01	-1.00E+10	-1.00E+10	0	-1.00E+10
							173.7	32.8755	280.8	1.844	31.45	15.19	0.01	0.03	2257.6	2216.3	-1.00E+10	-1.00E+10	-1.00E+10	-1.00E+10	-1.00E+10	-1.00E+10	-1.00E+10	-1.00E+10	-1.00E+10	-1.00E+10
							197.5	33.1594	278.81	1.84	33.75	15.78	0.01	0.05	2272.6	2229.6	-1.00E+10	-1.00E+10	-1.00E+10	0.01	-1.00E+10	-1.00E+10	-1.00E+10	-1.00E+10	-1.00E+10	-1.00E+10
							222	33.7246	271.22	1.531	26.63	14.47	0.01	0.04	2286	2222.7	-1.00E+10	-1.00E+10	-1.00E+10	-1.00E+10	-1.00E+10	-1.00E+10	-1.00E+10	-1.00E+10	-1.00E+10	-1.00E+10
							246.8	34.2532	277.95	1.076	14.89	12.47	0.02	0.04	2282.9	2189.2	-1.00E+10	-1.00E+10	-1.00E+10	-1.00E+10	-1.00E+10	-1.00E+10	-1.00E+10	-1.00E+10	-1.00E+10	-1.00E+10
							297	34.6012	277.24	0.949	10.78	12.75	0.01	0.04	2293.4	2173.8	-1.00E+10	-1.00E+10	-1.00E+10	-1.00E+10	-1.00E+10	-1.00E+10	-1.00E+10	-1.00E+10	-1.00E+10	-1.00E+10
							396.8	34.8081	285.94	0.896	8.16	13.02	0.01	0.03	2293.1	2161.1	-1.00E+10	-1.00E+10	-1.00E+10	-1.00E+10	-1.00E+10	-1.00E+10	-1.00E+10	-1.00E+10	-1.00E+10	-1.00E+10
MR1405	9_54	B	2014-09-19T23:53	197.996	74.7515	1883	0	26.5855	376.53	0.571	3.8	0.09	0.01	0.04	1906.5	1832.4	-1.00E+10	-1.00E+10	-1.00E+10	0.22	-1.00E+10	-1.00E+10	-1.00E+10	-1.00E+10	-1.00E+10	-1.00E+10
							5.4	26.577	376.19	0.564	3.81	0.04	0.01	0.03	1913.5	1832.5	-1.00E+10	-1.00E+10	-1.00E+10	-1.00E+10	-1.00E+10	-1.00E+10	-1.00E+10	-1.00E+10	-1.00E+10	-1.00E+10
							5.6	-1.00E+10	-1.00E+10	-1.00E+10	-1.00E+10	-1.00E+10	-1.00E+10	-1.00E+10	-1.00E+10	-1.00E+10	-1.00E+10	-1.00E+10	-1.00E+10	0.2	-1.00E+10	-1.00E+10	-1.00E+10	-1.00E+10	-1.00E+10	-1.00E+10
							9.4	26.579	376.19	0.564	3.81	0.05	0	0.02	1913	1832.2	-1.00E+10	-1.00E+10	-1.00E+10	0.18	-1.00E+10	-1.00E+10	-1.00E+10	-1.00E+10	-1.00E+10	-1.00E+10
							15	26.6028	376.34	0.563	3.81	0.04	0.01	0.03	1910.2	1833.6	-1.00E+10	-1.00E+10	-1.00E+10	0.18	-1.00E+10	-1.00E+10	-1.00E+10	-1.00E+10	-1.00E+10	-1.00E+10
							20.3	29.3218	395.01	0.658	3.32	0.04	0.01	0.03	2091	1981.5	-1.00E+10	-1.00E+10	-1.00E+10	0.14	-1.00E+10	-1.00E+10	-1.00E+10	-1.00E+10	-1.00E+10	-1.00E+10
							30.2	29.9337	398.07	0.697	3.47	0.04	0	0.03	2122.3	2010.8	-1.00E+10	-1.00E+10	-1.00E+10	0.12	-1.00E+10	-1.00E+10	-1.00E+10	-1.00E+10	-1.00E+10	-1.00E+10
							39.8	30.4132	400.33	0.727	4.09	0.05	0.01	0.04	2154.6	2034.4	-1.00E+10	-1.00E+10	-1.00E+10	0.14	-1.00E+10	-1.00E+10	-1.00E+10	-1.00E+10	-1.00E+10	-1.00E+10
							49.4	30.8972	385.57	0.815	5.92	0.29	0.12	0.13	2173.3	2053.1	-1.00E+10	-1.00E+10	-1.00E+10	0.25	-1.00E+10	-1.00E+10	-1.00E+10	-1.00E+10	-1.00E+10	-1.00E+10
							56.5	-1.00E+10	-1.00E+10	-1.00E+10	-1.00E+10	-1.00E+10	-1.00E+10	-1.00E+10	-1.00E+10	-1.00E+10	-1.00E+10	-1.00E+10	-1.00E+10	0.2	-1.00E+10	-1.00E+10	-1.00E+10	-1.00E+10	-1.00E+10	-1.00E+10
							56.6	31.2443	371.5	0.932	8.53	1.5	0.18	0.29	2191.7	2069.2	-1.00E+10	-1.00E+10	-1.00E+10	-1.00E+10	-1.00E+10	-1.00E+10	-1.00E+10	-1.00E+10	-1.00E+10	-1.00E+10
							74.6	31.9047	326.18	1.36	16.93	8.06	0.05	0.07	2214.5	2125	-1.00E+10	-1.00E+10	-1.00E+10	0.13	-1.00E+10	-1.00E+10	-1.00E+10	-1.00E+10	-1.00E+10	-1.00E+10
							98.4	32.2501	312.02	1.598	26.43	11.34	0.07	0.21	2228.1	2161.8	-1.00E+10	-1.00E+10	-1.00E+10	0.04	-1.00E+10	-1.00E+10	-1.00E+10	-1.00E+10	-1.00E+10	-1.00E+10
							124.3	32.4829	304.76	1.716	31.71	13.25	0.08	0.31	2238.4	2184	-1.00E+10	-1.00E+10	-1.00E+10	-1.00E+10	-1.00E+10	-1.00E+10	-1.00E+10	-1.00E+10	-1.00E+10	-1.00E+10
							148.8	32.6449	293	1.791	32.48	14.39	0.06	0.05	2244.8	2196.9	-1.00E+10	-1.00E+10	-1.00E+10	0.02	-1.00E+10	-1.00E+10	-1.00E+10	-1.00E+10	-1.00E+10	-1.00E+10
							173.4	32.8529	281.13	1.83	30.94	14.89	0.02	0.02	2256.8	2214.1	-1.00E+10	-1.00E+10	-1.00E+10	-1.00E+10	-1.00E+10	-1.00E+10	-1.00E+10	-1.00E+10	-1.00E+10	-1.00E+10
							197.7	33.1051	278.67	1.858	33.92	15.78	0.01	0.02	2269	2228.2	-1.00E+10	-1.00E+10	-1.00E+10	0.01	-1.00E+10	-1.00E+10	-1.00E+10	-1.00E+10	-1.00E+10	-1.00E+10
							222.4	33.5973	271.72	1.635	29.17	14.91	0.01	0.01	2283.5	2226.8	-1.00E+10	-1.00E+10	-1.00E+10	-1.00E+10	-1.00E+10	-1.00E+10	-1.00E+10	-1.00E+10	-1.00E+10	-1.00E+10
							246.5	34.1844	276.9	1.121	16.23	12.6	0.01	0.01	2281.4	2191.6	-1.00E+10	-1.00E+10	-1.00E+10	-1.00E+10	-1.00E+10	-1.00E+10	-1.00E+10	-1.00E+10	-1.00E+10	-1.00E+10
							297.4	34.5927	277.13	0.96	10.98	12.71	0.01	0.01	2287.6	2172.8	-1.00E+10	-1.00E+10	-1.00E+10	-1.00E+10	-1.00E+10	-1.00E+10	-1.00E+10	-1.00E+10	-1.00E+10	-1.00E+10
							397.7	34.8076	286.01	0.903	8.28	12.94	0.01	0.01	2294.6	2160.3	-1.00E+10	-1.00E+10	-1.00E+10	-1.00E+10	-1.00E+10	-1.00E+10	-1.00E+10	-1.00E+10	-1.00E+10	-1.00E+10
MR1405	11_1	B	2014-09-20T03:23	198.162	74.8194	1925	0	26.3803	371.74	0.563	4.47	0.12	0.02	0.04	1903.7	1821.5	-1.00E+10	-1.00E+10	-1.00E+10	0.29	0.08	0.09	-1.00E+10	-1.00E+10	0.12	-1.00E+10
							5.6	-1.00E+10	-1.00E+10	-1.00E+10	-1.00E+10	-1.00E+10	-1.00E+10	-1.00E+10	-1.00E+10	-1.00E+10	-1.00E+10	-1.00E+10	-1.00E+10	0.31	0.11	0.08	-1.00E+10	-1.00E+10	0.11	-1.00E+10
							5.9	26.3834	371.68	0.535	4.48	0.06	0.01	0.02	1905.7	1820.7	-1.00E+10	-1.00E+10	-1.00E+10	-1.00E+10	-1.00E+10	-1.00E+10	-1.00E+10	-1.00E+10	-1.00E+10	-1.00E+10
							10.6	26.3849	371.76	0.534	4.47	0.06	0.02	0.03	1905.7	1822.1	-1.00E+10	-1.00E+10	-1.00E+10	0.3	0.1	0.08	-1.00E+10	-1.00E+10	0.11	-1.00E+10
							10.6	-1.00E+10	-1.00E+10	-1.00E+10	-1.00E+10	-1.00E+10	-1.00E+10	-1.00E+10	-1.00E+10	-1.00E+10	-1.00E+10	-1.00E+10	-1.00E+10	-1.00E+10	-1.00E+10	-1.00E+10	-1.00E+10	-1.00E+10	-1.00E+10	-1.00E+10
							15.3	26.4099	371.93	0.535	4.44	0.06	0.02	0.02	1902.5	1823.2	-1.00E+10	-1.00E+10	-1.00E+10	0.29	0.09	0.08	-1.00E+10	-1.00E+10	0.11	-1.00E+10
							19.7	29.1021	396.14	0.653	3.06	0.06	0.02	0.03	2077.2	1974.1	-1.00E+10	-1.00E+10	-1.00E+10	0.23	0.03	0.07	-1.00E+10	-1.00E+10	0.09	-1.00E+10
							29.5	29.8995	399.61	0.692	3.35	0.06	0.01	0.03	2117.8	2010.7	-1.00E+10	-1.00E+10	-1.00E+10	0.13	0.02	0.02	-1.00E+10	-1.00E+10	0.08	-1.00E+10
							39.9	30.4013	402.71	0.72	4	0.05	0.01	0.04	2151	2035.5	-1.00E+10	-1.00E+10	-1.00E+10	0.19	-1.00E+10	-1.00E+10	-1.00E+10	-1.00E+10	-1.00E+10	-1.00E+10
							49.6	30.906	384.54	0.795	5.61	0.22	0.07	0.08	2175.1	2049.3	-1.00E+10	-1.00E+10	-1.00E+10	0.22	0.05	0.06	-1.00E+10	-1.00E+10	0.11	-1.00E+10
							56.3	31.2998	367.42	0.946	8.12	1.82	0.21	0.13	2191.6	2072.9	-1.00E+10	-1.00E+10	-1.00E+10	-1.00E+10	-1.00E+10	-1.00E+10	-1.00E+10	-1.00E+10	-1.00E+10	-1.00E+10
							56.6	-1.00E+10	-1.00E+10	-1.00E+10	-1.00E+10	-1.00E+10	-1.00E+10	-1.00E+10	-1.00E+10	-1.00E+10	-1.00E+10	-1.00E+10	-1.00E+10	0.25	0.06	0.08	-1.00E+10	-1.00E+10	0.11	-1.00E+10
							73.9	31.92	325.57	1.368	18.2	8.44	0.05	0.05	2213.5	2129.7	-1.00E+10	-1.00E+10	-1.00E+10	0.15	0.03	0.06	-1.00E+10	-1.00E+10	0.05	-1.00E+10
							98.7	32.2917	308.49	1.567	21.97	11.11	0.02	0.02	2228.3	2158.6	-1.00E+10	-1.00E+10	-1.00E+10	0.03	0	0.02	-1.00E+10	-1.00E+10	0.01	-1.00E+10
							124.2	32.4906	301.38	1.663	25.16	12.44	0.02	0.01	2238.4	2178.5	-1.00E+10	-1.00E+10	-1.00E+10	-1.00E+10	-1.00E+10	-1.00E+10	-1.00E+10	-1.00E+10	-1.00E+10	-1.00E+10
							148.6	32.6225	312.81	1.669	32.55	13.35	0.02	-0.01	2252.7	2197.9	-1.00E+10	-1.00E+10	-1.00E+10	0.02	0.01	0.01	-1.00E+10	-1.00E+10	0.01	-1.00E+10
							173.3	32.8147	283.97	1.804	30.08	14.68	0.02	0	2256.6	2210.4	-1.00E+10	-1.00E+10	-1.00E+10	-1.00E+10	-1.00E+10	-1.00E+10	-1.00E+10	-1.00E+10	-1.00E+10	-1.00E+10
							198	33.1411	282.17	1.784	32.76	15.27	0.02	0.01	2272.5	2224.9	-1.00E+10	-1.00E+10	-1.00E+10	0.01	-1.00E+10	-1.00E+10	-1.00E+10	-1.00E+10	-1.00E+10	-1.00E+10
							222.3	33.5791	273.13	1.631	29.14	14.91	0.01	0	2284.1	2227	-1.00E+10	-1.00E+10	-1.00E+10	-1.00E+10	-1.00E+10	-1.00E+10	-1.00E+10	-1.00E+10	-1.00E+10	-1.00E+10
							246.7	34.1367	274.4	1.173	17.69	12.92	0.01	0	2285.2	2197	-1.00E+10	-1.00E+10	-1.00E+10	-1.00E+10	-1.00E+10	-1.00E+10	-1.00E+10	-1.00E+10	-1.00E+10	-1.00E+10
							297.5	34.5881	276.54	0.954	10.99	12.75	0.01	0.01	2289.1	2175.2	-1.00E+10	-1.00E+10	-1.00E+10	-1.00E+10	-1.00E+10	-1.00E+10	-1.00E+10	-1.00E+10	-1.00E+10	-1.00E+10
							397	34.8055	288.35	0.879	7.54	12.78	0.01	0.01	2297.4	2160	-1.00E+10	-1.00E+10	-1.00E+10	-1.00E+10	-1.00E+10	-1.00E+10	-1.00E+10	-1.00E+10	-1.00E+10	-1.00E+10
MR1405	9_56	B	2014-09-20T11:52	197.993	74.7515	1882	0	26.5889	375.71	0.562	3.91	0.08	0	0.04	1915.1	1833.7	-1.00E+10	-1.00E+10	-1.00E+10	0.22	0.07	0.04	-1.00E+10	-1.00E+10	0.1	-1.00E+10
							5.8	26.5861	375.46	0.557	3.92	0.05	0	0.03	1911.2	1832.2	-1.00E+10	-1.00E+10	-1.00E+10	-1.00E+10	-1.00E+10	-1.00E+10	-1.00E+10	-1.00E+10	-1.00E+10	-1.00E+10
							5.8	-1.00E+10	-1.00E+10	-1.00E+10	-1.00E+10	-1.00E+10	-1.00E+10	-1.00E+10	-1.00E+10	-1.00E+10	-1.00E+10	-1.00E+10	-1.00E+10	0.23	0.06	0.05	-1.00E+10	-1.00E+10	0.1	-1.00E+10
							10.7	26.5933	375.72	0.559	3.94	0.05	0	0.03	1918.6	1832.1	-1.00E+10	-1.00E+10	-1.00E+10	0.22	0.06	0.05	-1.00E+10	-1.00E+10	0.09	-1.00E+10
							15.2	26.7191	376.64	0.563	3.89	0.06	0	0.02	1920.6	1839.4	-1.00E+10	-1.00E+10	-1.00E+10	0.23	0.05	0.07	-1.00E+10	-1.00E+10	0.09	-1.00E+10
							20	29.0007	396.99	0.652	3.05	0.05	0	0.03	2065.8	1966.9	-1.00E+10	-1.00E+10	-1.00E+10	0.21	0.06	0.05	-1.00E+10	-1.00E+10	0.1	-1.00E+10
							20	-1.00E+10	-1.00E+10	-1.00E+10	-1.00E+10	-1.00E+10	-1.00E+10	-1.00E+10	-1.00E+10	-1.00E+10	-1.00E+10	-1.00E+10	-1.00E+10	-1.00E+10	-1.00E+10	-1.00E+10	-1.00E+10	-1.00E+10	-1.00E+10	-1.00E+10
							29.7	29.9054	399.72	0.687	3.43	0.05	0	0.02	2121.6	2005.7	-1.00E+10	-1.00E+10	-1.00E+10	0.19	0.05	0.05	-1.00E+10	-1.00E+10	0.09	-1.00E+10
							40.5	30.4306	400.13	0.731	4.27	0.07	0	0.03	2156.9	2036.5	-1.00E+10	-1.00E+10	-1.00E+10	0.14	-1.00E+10	-1.00E+10	-1.00E+10	-1.00E+10	-1.00E+10	-1.00E+10
							50.4	30.9925	383.67	0.824	6.16	0.34	0.1	0.13	2182.4	2053.5	-1.00E+10	-1.00E+10	-1.00E+10	0.23	0.06	0.06	-1.00E+10	-1.00E+10	0.1	-1.00E+10
							56.4	-1.00E+10	-1.00E+10	-1.00E+10	-1.00E+10	-1.00E+10	-1.00E+10	-1.00E+10	-1.00E+10	-1.00E+10	-1.00E+10	-1.00E+10	-1.00E+10	0.24	0.08	0.09	-1.00E+10	-1.00E+10	0.07	-1.00E+10
							56.5	31.3684	364.36	0.972	8.7	2.26	0.18	0.18	2193.8	2074.5	-1.00E+10	-1.00E+10	-1.00E+10	-1.00E+10	-1.00E+10	-1.00E+10	-1.00E+10	-1.00E+10	-1.00E+10	-1.00E+10
							74.5	31.9454	330.03	1.413	23.86	9.06	0.05	0.12	2219.7	2143.4	-1.00E+10	-1.00E+10	-1.00E+10	0.17	0.04	0.08	-1.00E+10	-1.00E+10	0.05	-1.00E+10
							99.3	32.2674	310.35	1.563	22.59	11.02	0.02	0.03	2231.4	2159.6	-1.00E+10	-1.00E+10	-1.00E+10	0.04	0.02	0.02	-1.00E+10	-1.00E+10	0.01	-1.00E+10
							123.3	32.5202	302.32	1.703	30.16	13.36	0.06	0.03	2240.6	2188.6	-1.00E+10	-1.00E+10	-1.00E+10	-1.00E+10	-1.00E+10	-1.00E+10	-1.00E+10	-1.00E+10	-1.00E+10	-1.00E+10
							149.2	32.6469	291.91	1.917	44	16.11	0.07	0.28	2243.7	2209.4	-1.00E+10	-1.00E+10	-1.00E+10	0.03	0.02	0.02	-1.00E+10	-1.00E+10	0	-1.00E+10
							172.9	32.841	281.94	1.82	30.95	14.93	0.01	0.01	2255.5	2214	-1.00E+10	-1.00E+10	-1.00E+10	-1.00E+10	-1.00E+10	-1.00E+10	-1.00E+10	-1.00E+10	-1.00E+10	-1.00E+10
							198.1	33.1549	279.24	1.821	33.48	15.67	0.01	0.02	2272	2229.7	-1.00E+10	-1.00E+10	-1.00E+10	0.01	-1.00E+10	-1.00E+10	-1.00E+10	-1.00E+10	-1.00E+10	-1.00E+10
							222.7	33.6334	273.1	1.581	28.14	14.69	0.01	0.01	2282.1	2223.8	-1.00E+10	-1.00E+10	-1.00E+10	-1.00E+10	-1.00E+10	-1.00E+10	-1.00E+10	-1.00E+10	-1.00E+10	-1.00E+10
							247.1	34.1679	277.36	1.133	16.53	12.67	0.02	0.01	2283	2193.9	-1.00E+10	-1.00E+10	-1.00E+10	-1.00E+10	-1.00E+10	-1.00E+10	-1.00E+10	-1.00E+10	-1.00E+10	-1.00E+10
							296.8	34.5908	277.08	0.956	11.01	12.77	0.01	0.01	2289.2	2173.9	-1.00E+10	-1.00E+10	-1.00E+10	-1.00E+10	-1.00E+10	-1.00E+10	-1.00E+10	-1.00E+10	-1.00E+10	-1.00E+10
							396.7	34.8052	285.71	0.901	8.26	13.02	0	0.01	2296.8	2162.3	-1.00E+10	-1.00E+10	-1.00E+10	-1.00E+10	-1.00E+10	-1.00E+10	-1.00E+10	-1.00E+10	-1.00E+10	-1.00E+10
MR1405	9_60	B	2014-09-21T11:50	197.987	74.7505	1881	0	26.5025	372.11	0.572	4.47	0.18	0.02	0.12	1910.9	1829.3	-1.00E+10	-1.00E+10	-1.00E+10	0.3	0.1	0.09	-1.00E+10	-1.00E+10	0.11	-1.00E+10
							5.1	26.4895	372.13	0.537	4.44	0.05	0.01	0.02	1909.8	1830.2	-1.00E+10	-1.00E+10	-1.00E+10	-1.00E+10	-1.00E+10	-1.00E+10	-1.00E+10	-1.00E+10	-1.00E+10	-1.00E+10
							5.2	-1.00E+10	-1.00E+10	-1.00E+10	-1.00E+10	-1.00E+10	-1.00E+10	-1.00E+10	-1.00E+10	-1.00E+10	-1.00E+10	-1.00E+10	-1.00E+10	0.3	0.09	0.08	-1.00E+10	-1.00E+10	0.1	-1.00E+10
							10.2	26.4888	372.38	0.541	4.43	0.05	0.01	0.04	1909.2	1830.5	-1.00E+10	-1.00E+10	-1.00E+10	0.27	0.09	0.08	-1.00E+10	-1.00E+10	0.1	-1.00E+10
							15	26.5013	372.47	0.542	4.42	0.05	0.01	0.02	1914.8	1831.3	-1.00E+10	-1.00E+10	-1.00E+10	0.28	0.09	0.08	-1.00E+10	-1.00E+10	0.1	-1.00E+10
							19.7	27.8421	384.44	0.603	3.83	0.05	0.01	0.04	1995.7	1901.1	-1.00E+10	-1.00E+10	-1.00E+10	0.32	0.09	0.09	-1.00E+10	-1.00E+10	0.12	-1.00E+10
							19.8	-1.00E+10	-1.00E+10	-1.00E+10	-1.00E+10	-1.00E+10	-1.00E+10	-1.00E+10	-1.00E+10	-1.00E+10	-1.00E+10	-1.00E+10	-1.00E+10	-1.00E+10	-1.00E+10	-1.00E+10	-1.00E+10	-1.00E+10	-1.00E+10	-1.00E+10
							30.3	29.9059	399.62	0.692	3.25	0.05	0.01	0.02	2124.7	2014	-1.00E+10	-1.00E+10	-1.00E+10	0.14	0.02	0.03	-1.00E+10	-1.00E+10	0.09	-1.00E+10
							39.7	30.4003	399.86	0.722	4.02	0.05	0.01	0.02	2154.8	2033.4	-1.00E+10	-1.00E+10	-1.00E+10	0.13	-1.00E+10	-1.00E+10	-1.00E+10	-1.00E+10	-1.00E+10	-1.00E+10
							49.1	30.8886	380.22	0.779	5.25	0.08	0.02	0.05	2173.8	2043.4	-1.00E+10	-1.00E+10	-1.00E+10	0.17	0.04	0.04	-1.00E+10	-1.00E+10	0.1	-1.00E+10
							55.5	31.2791	371.76	0.881	6.74	0.99	0.09	0.25	2190.3	2062.5	-1.00E+10	-1.00E+10	-1.00E+10	-1.00E+10	-1.00E+10	-1.00E+10	-1.00E+10	-1.00E+10	-1.00E+10	-1.00E+10
							55.5	-1.00E+10	-1.00E+10	-1.00E+10	-1.00E+10	-1.00E+10	-1.00E+10	-1.00E+10	-1.00E+10	-1.00E+10	-1.00E+10	-1.00E+10	-1.00E+10	0.35	0.15	0.13	-1.00E+10	-1.00E+10	0.1	-1.00E+10
							74.8	31.9021	329.88	1.401	23.67	9.02	0.04	0.01	2220.2	2142.1	-1.00E+10	-1.00E+10	-1.00E+10	0.18	0.05	0.08	-1.00E+10	-1.00E+10	0.05	-1.00E+10
							98.7	32.2372	317.58	1.558	26.92	11.07	0.08	0.29	2227.6	2168	-1.00E+10	-1.00E+10	-1.00E+10	0.06	0.02	0.02	-1.00E+10	-1.00E+10	0.01	-1.00E+10
							123.9	32.5134	312.36	1.662	31.91	13.05	0.07	0.03	2246.5	2192.3	-1.00E+10	-1.00E+10	-1.00E+10	-1.00E+10	-1.00E+10	-1.00E+10	-1.00E+10	-1.00E+10	-1.00E+10	-1.00E+10
							149	32.6532	302.36	1.796	38.35	15.17	0.03	0	2246.6	2202.5	-1.00E+10	-1.00E+10	-1.00E+10	0.02	0	0.01	-1.00E+10	-1.00E+10	0	-1.00E+10
							173.3	32.9114	282.38	1.815	31.64	15.08	0.02	0.01	2260.9	2219.9	-1.00E+10	-1.00E+10	-1.00E+10	-1.00E+10	-1.00E+10	-1.00E+10	-1.00E+10	-1.00E+10	-1.00E+10	-1.00E+10
							197.3	33.258	279.65	1.781	33.4	15.52	0.02	0	2280.7	2233.2	-1.00E+10	-1.00E+10	-1.00E+10	0.01	-1.00E+10	-1.00E+10	-1.00E+10	-1.00E+10	-1.00E+10	-1.00E+10
							223.2	33.7337	275.82	1.482	25.82	14.2	0.02	0	2287.3	2219.9	-1.00E+10	-1.00E+10	-1.00E+10	-1.00E+10	-1.00E+10	-1.00E+10	-1.00E+10	-1.00E+10	-1.00E+10	-1.00E+10
							247	34.2308	277.51	1.095	15.63	12.58	0.02	0	2283.4	2193.7	-1.00E+10	-1.00E+10	-1.00E+10	-1.00E+10	-1.00E+10	-1.00E+10	-1.00E+10	-1.00E+10	-1.00E+10	-1.00E+10
							297.3	34.6081	277.53	0.944	10.69	12.72	0.02	0.01	2291.1	2175.9	-1.00E+10	-1.00E+10	-1.00E+10	-1.00E+10	-1.00E+10	-1.00E+10	-1.00E+10	-1.00E+10	-1.00E+10	-1.00E+10
							396	34.8119	286.07	0.896	8.19	13.03	0.01	0.01	2297.7	2162.9	-1.00E+10	-1.00E+10	-1.00E+10	-1.00E+10	-1.00E+10	-1.00E+10	-1.00E+10	-1.00E+10	-1.00E+10	-1.00E+10
MR1405	9_62	B	2014-09-22T00:11	198.016	74.7485	1884	0	26.5126	375.01	0.553	4.09	0.08	0	0.03	1914.8	1831.2	-1.00E+10	-1.00E+10	-1.00E+10	0.36	-1.00E+10	-1.00E+10	-1.00E+10	-1.00E+10	-1.00E+10	-1.00E+10
							5.3	26.5021	375.11	0.545	4.12	0.06	0	0.02	1917.3	1829	-1.00E+10	-1.00E+10	-1.00E+10	-1.00E+10	-1.00E+10	-1.00E+10	-1.00E+10	-1.00E+10	-1.00E+10	-1.00E+10
							5.4	-1.00E+10	-1.00E+10	-1.00E+10	-1.00E+10	-1.00E+10	-1.00E+10	-1.00E+10	-1.00E+10	-1.00E+10	-1.00E+10	-1.00E+10	-1.00E+10	0.25	-1.00E+10	-1.00E+10	-1.00E+10	-1.00E+10	-1.00E+10	-1.00E+10
							9.6	26.5004	375.34	0.545	4.13	0.06	0	0.02	1914.3	1829.7	-1.00E+10	-1.00E+10	-1.00E+10	0.26	-1.00E+10	-1.00E+10	-1.00E+10	-1.00E+10	-1.00E+10	-1.00E+10
							14.7	26.7073	376.92	0.555	4.04	0.08	0	0.04	1922.2	1840.4	-1.00E+10	-1.00E+10	-1.00E+10	0.24	-1.00E+10	-1.00E+10	-1.00E+10	-1.00E+10	-1.00E+10	-1.00E+10
							19.6	29.0959	397.29	0.649	3.34	0.06	0	0.06	2070.1	1969.4	-1.00E+10	-1.00E+10	-1.00E+10	0.33	-1.00E+10	-1.00E+10	-1.00E+10	-1.00E+10	-1.00E+10	-1.00E+10
							29.7	29.8736	400.33	0.688	3.18	0.05	0	0.03	2120.5	2009.5	-1.00E+10	-1.00E+10	-1.00E+10	0.15	-1.00E+10	-1.00E+10	-1.00E+10	-1.00E+10	-1.00E+10	-1.00E+10
							39.7	30.3946	400.09	0.724	4.4	0.06	0	0.05	2153.8	2029.9	-1.00E+10	-1.00E+10	-1.00E+10	0.14	-1.00E+10	-1.00E+10	-1.00E+10	-1.00E+10	-1.00E+10	-1.00E+10
							49.8	30.8169	392.87	0.77	5.58	0.08	0.02	0.08	2179	2046.2	-1.00E+10	-1.00E+10	-1.00E+10	0.19	-1.00E+10	-1.00E+10	-1.00E+10	-1.00E+10	-1.00E+10	-1.00E+10
							57.3	31.2015	380.65	0.836	6.61	0.56	0.07	0.21	2186.9	2056.8	-1.00E+10	-1.00E+10	-1.00E+10	-1.00E+10	-1.00E+10	-1.00E+10	-1.00E+10	-1.00E+10	-1.00E+10	-1.00E+10
							57.4	-1.00E+10	-1.00E+10	-1.00E+10	-1.00E+10	-1.00E+10	-1.00E+10	-1.00E+10	-1.00E+10	-1.00E+10	-1.00E+10	-1.00E+10	-1.00E+10	0.33	-1.00E+10	-1.00E+10	-1.00E+10	-1.00E+10	-1.00E+10	-1.00E+10
							74.5	31.8758	328.59	1.363	19.08	8.36	0.06	0.02	2212.6	2128.2	-1.00E+10	-1.00E+10	-1.00E+10	0.17	-1.00E+10	-1.00E+10	-1.00E+10	-1.00E+10	-1.00E+10	-1.00E+10
							99.2	32.2463	321.46	1.552	29.08	11.25	0.01	0.02	2240.8	2173.6	-1.00E+10	-1.00E+10	-1.00E+10	0.04	-1.00E+10	-1.00E+10	-1.00E+10	-1.00E+10	-1.00E+10	-1.00E+10
							123.8	32.4944	314.42	1.634	29.89	12.47	0.02	0.02	2249.6	2187.5	-1.00E+10	-1.00E+10	-1.00E+10	-1.00E+10	-1.00E+10	-1.00E+10	-1.00E+10	-1.00E+10	-1.00E+10	-1.00E+10
							148.7	32.6808	299.03	1.788	36.55	15.01	0.02	0.04	2252.4	2200.3	-1.00E+10	-1.00E+10	-1.00E+10	0.02	-1.00E+10	-1.00E+10	-1.00E+10	-1.00E+10	-1.00E+10	-1.00E+10
							173.1	32.9703	282.51	1.813	32.27	15.21	0.01	0.02	2266	2219.1	-1.00E+10	-1.00E+10	-1.00E+10	-1.00E+10	-1.00E+10	-1.00E+10	-1.00E+10	-1.00E+10	-1.00E+10	-1.00E+10
							197.1	33.319	278.4	1.778	33.25	15.53	0.01	0.01	2279.9	2232.8	-1.00E+10	-1.00E+10	-1.00E+10	0.01	-1.00E+10	-1.00E+10	-1.00E+10	-1.00E+10	-1.00E+10	-1.00E+10
							222	33.8234	271.27	1.432	24.69	14.08	0	0.01	2288.7	2216.4	-1.00E+10	-1.00E+10	-1.00E+10	-1.00E+10	-1.00E+10	-1.00E+10	-1.00E+10	-1.00E+10	-1.00E+10	-1.00E+10
							246.5	34.2599	277.1	1.069	14.95	12.51	0.01	0.02	2288.3	2187.5	-1.00E+10	-1.00E+10	-1.00E+10	-1.00E+10	-1.00E+10	-1.00E+10	-1.00E+10	-1.00E+10	-1.00E+10	-1.00E+10
							297.3	34.6248	278.22	0.94	10.51	12.77	0	0.01	2289.7	2171.7	-1.00E+10	-1.00E+10	-1.00E+10	-1.00E+10	-1.00E+10	-1.00E+10	-1.00E+10	-1.00E+10	-1.00E+10	-1.00E+10
							393.6	34.8142	287.28	0.883	7.91	12.94	0	0.02	2295.9	2158.4	-1.00E+10	-1.00E+10	-1.00E+10	-1.00E+10	-1.00E+10	-1.00E+10	-1.00E+10	-1.00E+10	-1.00E+10	-1.00E+10
MR1405	9_64	B	2014-09-22T11:49	197.991	74.7535	1882	0	26.4113	371.47	0.54	4.68	0.15	0	0.04	1911.6	1825.6	-1.00E+10	-1.00E+10	-1.00E+10	0.33	0.09	0.1	-1.00E+10	-1.00E+10	0.12	-1.00E+10
							5.1	-1.00E+10	-1.00E+10	-1.00E+10	-1.00E+10	-1.00E+10	-1.00E+10	-1.00E+10	-1.00E+10	-1.00E+10	-1.00E+10	-1.00E+10	-1.00E+10	0.3	0.1	0.1	-1.00E+10	-1.00E+10	0.1	-1.00E+10
							5.3	26.4015	371.68	0.53	4.69	0.05	0	0.04	1910.2	1825.7	-1.00E+10	-1.00E+10	-1.00E+10	-1.00E+10	-1.00E+10	-1.00E+10	-1.00E+10	-1.00E+10	-1.00E+10	-1.00E+10
							9.9	26.4029	371.62	0.528	4.68	0.05	0	0.03	1916.2	1824.6	-1.00E+10	-1.00E+10	-1.00E+10	0.26	0.09	0.09	-1.00E+10	-1.00E+10	0.1	-1.00E+10
							15.3	26.4391	371.62	0.534	4.63	0.05	0	0.03	1911.5	1826.3	-1.00E+10	-1.00E+10	-1.00E+10	0.3	0.11	0.09	-1.00E+10	-1.00E+10	0.11	-1.00E+10
							19.9	27.681	382.36	0.606	3.64	0.05	0	0.04	1985.6	1889	-1.00E+10	-1.00E+10	-1.00E+10	0.26	0.09	0.07	-1.00E+10	-1.00E+10	0.12	-1.00E+10
							30.3	29.9224	400.14	0.692	3.27	0.05	0	0.04	2124.5	2009.5	-1.00E+10	-1.00E+10	-1.00E+10	0.14	0.02	0.02	-1.00E+10	-1.00E+10	0.1	-1.00E+10
							39.9	30.4005	402.5	0.726	4.02	0.05	0	0.03	2157.5	2032	-1.00E+10	-1.00E+10	-1.00E+10	0.13	-1.00E+10	-1.00E+10	-1.00E+10	-1.00E+10	-1.00E+10	-1.00E+10
							50	30.8373	387.02	0.791	5.73	0.24	0.03	0.08	2179.4	2048.1	-1.00E+10	-1.00E+10	-1.00E+10	0.17	0.06	0.05	-1.00E+10	-1.00E+10	0.09	-1.00E+10
							62.5	-1.00E+10	-1.00E+10	-1.00E+10	-1.00E+10	-1.00E+10	-1.00E+10	-1.00E+10	-1.00E+10	-1.00E+10	-1.00E+10	-1.00E+10	-1.00E+10	0.31	0.13	0.14	-1.00E+10	-1.00E+10	0.06	-1.00E+10
							62.7	31.4776	358.63	1.042	10.19	3.07	0.19	0.27	2196.4	2085.6	-1.00E+10	-1.00E+10	-1.00E+10	-1.00E+10	-1.00E+10	-1.00E+10	-1.00E+10	-1.00E+10	-1.00E+10	-1.00E+10
							74.7	31.912	326.85	1.388	19.74	8.6	0.05	0.03	2220.1	2131.8	-1.00E+10	-1.00E+10	-1.00E+10	0.15	0.04	0.06	-1.00E+10	-1.00E+10	0.05	-1.00E+10
							99.5	32.2814	318.98	1.576	28.72	11.41	0.01	0.02	2238.9	2174.1	-1.00E+10	-1.00E+10	-1.00E+10	0.04	0.02	0.02	-1.00E+10	-1.00E+10	0.01	-1.00E+10
							123.8	32.5156	317.39	1.631	31.11	12.47	0.01	0.01	2258.4	2189.2	-1.00E+10	-1.00E+10	-1.00E+10	-1.00E+10	-1.00E+10	-1.00E+10	-1.00E+10	-1.00E+10	-1.00E+10	-1.00E+10
							149.1	32.7028	295.73	1.744	30.03	13.85	0.01	0.02	2250	2201	-1.00E+10	-1.00E+10	-1.00E+10	0.02	0	0.01	-1.00E+10	-1.00E+10	0	-1.00E+10
							173.3	32.941	283.3	1.813	31.9	14.99	0.01	0.02	2263.3	2219	-1.00E+10	-1.00E+10	-1.00E+10	-1.00E+10	-1.00E+10	-1.00E+10	-1.00E+10	-1.00E+10	-1.00E+10	-1.00E+10
							198.3	33.3083	278.2	1.797	33.14	15.47	0.01	0.06	2280.7	2230.2	-1.00E+10	-1.00E+10	-1.00E+10	0.01	-1.00E+10	-1.00E+10	-1.00E+10	-1.00E+10	-1.00E+10	-1.00E+10
							222.3	33.8017	270.05	1.47	25.42	14.19	0	0.02	2287.2	2218.2	-1.00E+10	-1.00E+10	-1.00E+10	-1.00E+10	-1.00E+10	-1.00E+10	-1.00E+10	-1.00E+10	-1.00E+10	-1.00E+10
							247.1	34.2605	277.21	1.08	15.01	12.46	0.01	0.02	2285.6	2187.4	-1.00E+10	-1.00E+10	-1.00E+10	-1.00E+10	-1.00E+10	-1.00E+10	-1.00E+10	-1.00E+10	-1.00E+10	-1.00E+10
							296.8	34.6225	277.88	0.95	10.65	12.73	0	0.02	2290.4	2171.6	-1.00E+10	-1.00E+10	-1.00E+10	-1.00E+10	-1.00E+10	-1.00E+10	-1.00E+10	-1.00E+10	-1.00E+10	-1.00E+10
							397.8	34.8098	286.77	0.897	8.11	12.93	0	0.02	2298.7	2159.3	-1.00E+10	-1.00E+10	-1.00E+10	-1.00E+10	-1.00E+10	-1.00E+10	-1.00E+10	-1.00E+10	-1.00E+10	-1.00E+10
MR1405	9_66	B	2014-09-23T00:05	198.01	74.7511	1886	0	26.4568	375.4	0.563	4.06	0.07	0.01	0.07	1908.7	1829	-1.00E+10	-1.00E+10	-1.00E+10	0.2	-1.00E+10	-1.00E+10	-1.00E+10	-1.00E+10	-1.00E+10	-1.00E+10
							4.9	26.4649	375.76	0.558	4.06	0.05	0	0.02	1911.3	1829.3	-1.00E+10	-1.00E+10	-1.00E+10	-1.00E+10	-1.00E+10	-1.00E+10	-1.00E+10	-1.00E+10	-1.00E+10	-1.00E+10
							5	-1.00E+10	-1.00E+10	-1.00E+10	-1.00E+10	-1.00E+10	-1.00E+10	-1.00E+10	-1.00E+10	-1.00E+10	-1.00E+10	-1.00E+10	-1.00E+10	0.19	-1.00E+10	-1.00E+10	-1.00E+10	-1.00E+10	-1.00E+10	-1.00E+10
							10	26.5126	375.96	0.562	4.03	0.05	0	0.02	1911.9	1830.9	-1.00E+10	-1.00E+10	-1.00E+10	0.2	-1.00E+10	-1.00E+10	-1.00E+10	-1.00E+10	-1.00E+10	-1.00E+10
							15	26.6022	375.24	0.567	4.04	0.05	0	0.03	1915.3	1834	-1.00E+10	-1.00E+10	-1.00E+10	0.24	-1.00E+10	-1.00E+10	-1.00E+10	-1.00E+10	-1.00E+10	-1.00E+10
							20	27.8164	383.68	0.622	3.66	0.05	0.01	0.04	1988.8	1899.5	-1.00E+10	-1.00E+10	-1.00E+10	0.26	-1.00E+10	-1.00E+10	-1.00E+10	-1.00E+10	-1.00E+10	-1.00E+10
							29.8	30.0143	399.47	0.713	3.46	0.05	0.01	0.04	2131.2	2012.2	-1.00E+10	-1.00E+10	-1.00E+10	0.14	-1.00E+10	-1.00E+10	-1.00E+10	-1.00E+10	-1.00E+10	-1.00E+10
							39.5	30.4883	395.07	0.749	4.4	0.05	0.01	0.04	2157.6	2032.9	-1.00E+10	-1.00E+10	-1.00E+10	0.12	-1.00E+10	-1.00E+10	-1.00E+10	-1.00E+10	-1.00E+10	-1.00E+10
							49.6	30.92	383.78	0.808	5.64	0.16	0.05	0.09	2178.9	2045.7	-1.00E+10	-1.00E+10	-1.00E+10	0.18	-1.00E+10	-1.00E+10	-1.00E+10	-1.00E+10	-1.00E+10	-1.00E+10
							57.5	31.221	381.71	0.897	7.27	0.77	0.15	0.26	2193.9	2062.7	-1.00E+10	-1.00E+10	-1.00E+10	-1.00E+10	-1.00E+10	-1.00E+10	-1.00E+10	-1.00E+10	-1.00E+10	-1.00E+10
							57.5	-1.00E+10	-1.00E+10	-1.00E+10	-1.00E+10	-1.00E+10	-1.00E+10	-1.00E+10	-1.00E+10	-1.00E+10	-1.00E+10	-1.00E+10	-1.00E+10	0.28	-1.00E+10	-1.00E+10	-1.00E+10	-1.00E+10	-1.00E+10	-1.00E+10
							74.1	31.9291	325.44	1.374	17.52	8.32	0.04	0.01	2215.3	2125.6	-1.00E+10	-1.00E+10	-1.00E+10	0.13	-1.00E+10	-1.00E+10	-1.00E+10	-1.00E+10	-1.00E+10	-1.00E+10
							98.4	32.2489	310.03	1.572	21.69	10.89	0.01	0.01	2228.9	2153.4	-1.00E+10	-1.00E+10	-1.00E+10	0.04	-1.00E+10	-1.00E+10	-1.00E+10	-1.00E+10	-1.00E+10	-1.00E+10
							123.6	32.5217	307.83	1.662	27.72	12.5	0.01	0.03	2248.3	2184.7	-1.00E+10	-1.00E+10	-1.00E+10	-1.00E+10	-1.00E+10	-1.00E+10	-1.00E+10	-1.00E+10	-1.00E+10	-1.00E+10
							148.6	32.7181	292.35	1.763	29.27	13.98	0.01	0.02	2254.8	2200.9	-1.00E+10	-1.00E+10	-1.00E+10	0.02	-1.00E+10	-1.00E+10	-1.00E+10	-1.00E+10	-1.00E+10	-1.00E+10
							173.2	32.9939	280.48	1.858	33.21	15.59	0.01	0.03	2265.8	2221.9	-1.00E+10	-1.00E+10	-1.00E+10	-1.00E+10	-1.00E+10	-1.00E+10	-1.00E+10	-1.00E+10	-1.00E+10	-1.00E+10
							197.4	33.3368	279.92	1.755	32.02	15.23	0.01	0.03	2281.2	2229.4	-1.00E+10	-1.00E+10	-1.00E+10	0.01	-1.00E+10	-1.00E+10	-1.00E+10	-1.00E+10	-1.00E+10	-1.00E+10
							222.1	33.8755	270.41	1.421	23.74	13.95	0.01	0.02	2287.5	2213.2	-1.00E+10	-1.00E+10	-1.00E+10	-1.00E+10	-1.00E+10	-1.00E+10	-1.00E+10	-1.00E+10	-1.00E+10	-1.00E+10
							247.2	34.2659	276.88	1.082	14.85	12.49	0.01	0.01	2283.3	2186.6	-1.00E+10	-1.00E+10	-1.00E+10	-1.00E+10	-1.00E+10	-1.00E+10	-1.00E+10	-1.00E+10	-1.00E+10	-1.00E+10
							295.6	34.6414	278.27	0.954	10.4	12.83	0.01	0.01	2290.4	2168.9	-1.00E+10	-1.00E+10	-1.00E+10	-1.00E+10	-1.00E+10	-1.00E+10	-1.00E+10	-1.00E+10	-1.00E+10	-1.00E+10
							397.2	34.8127	286.61	0.907	8.11	13	0.01	0.02	2296.7	2164.4	-1.00E+10	-1.00E+10	-1.00E+10	-1.00E+10	-1.00E+10	-1.00E+10	-1.00E+10	-1.00E+10	-1.00E+10	-1.00E+10
MR1405	9_68	B	2014-09-23T11:50	198.007	74.7495	1884	0	26.4297	372.55	0.55	4.38	0.08	0.01	0.01	1914.3	1834.7	-1.00E+10	-1.00E+10	-1.00E+10	0.26	0.06	0.06	-1.00E+10	-1.00E+10	0.12	-1.00E+10
							5.2	26.4227	372.62	0.54	4.35	0.06	0	-0.01	1916.9	1835.1	-1.00E+10	-1.00E+10	-1.00E+10	-1.00E+10	-1.00E+10	-1.00E+10	-1.00E+10	-1.00E+10	-1.00E+10	-1.00E+10
							5.2	-1.00E+10	-1.00E+10	-1.00E+10	-1.00E+10	-1.00E+10	-1.00E+10	-1.00E+10	-1.00E+10	-1.00E+10	-1.00E+10	-1.00E+10	-1.00E+10	0.24	0.08	0.05	-1.00E+10	-1.00E+10	0.11	-1.00E+10
							10.3	26.4436	372.64	0.541	4.33	0.06	0	0.01	1918.8	1835.4	-1.00E+10	-1.00E+10	-1.00E+10	0.23	0.07	0.05	-1.00E+10	-1.00E+10	0.1	-1.00E+10
							14.8	26.6423	374.22	0.558	4.14	0.06	0	0	1921.8	1839.4	-1.00E+10	-1.00E+10	-1.00E+10	0.28	0.08	0.07	-1.00E+10	-1.00E+10	0.11	-1.00E+10
							20.2	27.514	381.16	0.601	3.78	0.06	0	0.01	1964.4	1884.3	-1.00E+10	-1.00E+10	-1.00E+10	0.27	0.07	0.08	-1.00E+10	-1.00E+10	0.13	-1.00E+10
							29.6	29.9548	400.32	0.7	3.32	0.06	0	0.02	2123	2012	-1.00E+10	-1.00E+10	-1.00E+10	0.15	0.02	0.03	-1.00E+10	-1.00E+10	0.1	-1.00E+10
							40.2	30.4621	399.32	0.736	4.34	0.06	0.01	0.04	2161.6	2039.1	-1.00E+10	-1.00E+10	-1.00E+10	0.14	-1.00E+10	-1.00E+10	-1.00E+10	-1.00E+10	-1.00E+10	-1.00E+10
							49.8	30.8932	387.51	0.812	6.12	0.34	0.09	0.12	2177.1	2053.8	-1.00E+10	-1.00E+10	-1.00E+10	0.18	0.05	0.05	-1.00E+10	-1.00E+10	0.07	-1.00E+10
							60.5	-1.00E+10	-1.00E+10	-1.00E+10	-1.00E+10	-1.00E+10	-1.00E+10	-1.00E+10	-1.00E+10	-1.00E+10	-1.00E+10	-1.00E+10	-1.00E+10	0.24	0.08	0.1	-1.00E+10	-1.00E+10	0.06	-1.00E+10
							60.7	31.5168	358.43	1.073	11.66	3.65	0.23	0.15	2205.8	2091.7	-1.00E+10	-1.00E+10	-1.00E+10	-1.00E+10	-1.00E+10	-1.00E+10	-1.00E+10	-1.00E+10	-1.00E+10	-1.00E+10
							74.6	31.8853	332.05	1.378	22.54	8.61	0.03	0	2213.9	2137.8	-1.00E+10	-1.00E+10	-1.00E+10	0.19	0.07	0.08	-1.00E+10	-1.00E+10	0.05	-1.00E+10
							99.2	32.2869	310.59	1.579	23.94	11.18	0.02	0.01	2230.2	2162.9	-1.00E+10	-1.00E+10	-1.00E+10	0.04	0.02	0.02	-1.00E+10	-1.00E+10	0.01	-1.00E+10
							124.1	32.5254	299.2	1.679	26.02	12.64	0.01	0.01	2241.3	2183.1	-1.00E+10	-1.00E+10	-1.00E+10	-1.00E+10	-1.00E+10	-1.00E+10	-1.00E+10	-1.00E+10	-1.00E+10	-1.00E+10
							148.9	32.7519	289.95	1.773	30.18	14.19	0.01	0	2255.4	2207.3	-1.00E+10	-1.00E+10	-1.00E+10	0.02	0	0.01	-1.00E+10	-1.00E+10	0	-1.00E+10
							173.5	33.0288	279.4	1.865	34.09	15.79	0.01	0	2266.6	2226.1	-1.00E+10	-1.00E+10	-1.00E+10	-1.00E+10	-1.00E+10	-1.00E+10	-1.00E+10	-1.00E+10	-1.00E+10	-1.00E+10
							198.2	33.3776	276.13	1.761	32.93	15.51	0.01	0	2281.4	2233.7	-1.00E+10	-1.00E+10	-1.00E+10	0.01	-1.00E+10	-1.00E+10	-1.00E+10	-1.00E+10	-1.00E+10	-1.00E+10
							222.2	33.909	270.79	1.377	23.47	13.81	0.01	-0.01	2288.9	2214	-1.00E+10	-1.00E+10	-1.00E+10	-1.00E+10	-1.00E+10	-1.00E+10	-1.00E+10	-1.00E+10	-1.00E+10	-1.00E+10
							246.9	34.2941	278.17	1.063	14.68	12.49	0.01	-0.01	2289.5	2188	-1.00E+10	-1.00E+10	-1.00E+10	-1.00E+10	-1.00E+10	-1.00E+10	-1.00E+10	-1.00E+10	-1.00E+10	-1.00E+10
							296.9	34.6395	277.98	0.958	10.88	12.91	0.01	0	2291.5	2172.5	-1.00E+10	-1.00E+10	-1.00E+10	-1.00E+10	-1.00E+10	-1.00E+10	-1.00E+10	-1.00E+10	-1.00E+10	-1.00E+10
							396.1	34.8106	286.28	0.903	8.33	13.03	0.01	0	2293.5	2161.9	-1.00E+10	-1.00E+10	-1.00E+10	-1.00E+10	-1.00E+10	-1.00E+10	-1.00E+10	-1.00E+10	-1.00E+10	-1.00E+10
MR1405	9_70	B	2014-09-23T23:50	198.001	74.7479	1882	0	26.3834	373.8	0.545	4.08	0.14	0.01	0.06	1914.5	1834	-1.00E+10	-1.00E+10	-1.00E+10	0.26	-1.00E+10	-1.00E+10	-1.00E+10	-1.00E+10	-1.00E+10	-1.00E+10
							4.7	26.4046	372.93	0.535	4.12	0.06	0	0.05	1920.8	1836.2	-1.00E+10	-1.00E+10	-1.00E+10	-1.00E+10	-1.00E+10	-1.00E+10	-1.00E+10	-1.00E+10	-1.00E+10	-1.00E+10
							4.7	-1.00E+10	-1.00E+10	-1.00E+10	-1.00E+10	-1.00E+10	-1.00E+10	-1.00E+10	-1.00E+10	-1.00E+10	-1.00E+10	-1.00E+10	-1.00E+10	0.24	-1.00E+10	-1.00E+10	-1.00E+10	-1.00E+10	-1.00E+10	-1.00E+10
							9.9	26.4153	372.85	0.532	4.1	0.05	0	0.04	1915.1	1836.2	-1.00E+10	-1.00E+10	-1.00E+10	0.24	-1.00E+10	-1.00E+10	-1.00E+10	-1.00E+10	-1.00E+10	-1.00E+10
							14.6	26.5471	373.66	0.537	4.09	0.05	0	0.04	1928.6	1843.7	-1.00E+10	-1.00E+10	-1.00E+10	0.26	-1.00E+10	-1.00E+10	-1.00E+10	-1.00E+10	-1.00E+10	-1.00E+10
							19.8	28.9071	394.72	0.641	3.39	0.05	0	0.07	2051.6	1953.2	-1.00E+10	-1.00E+10	-1.00E+10	0.28	-1.00E+10	-1.00E+10	-1.00E+10	-1.00E+10	-1.00E+10	-1.00E+10
							19.8	-1.00E+10	-1.00E+10	-1.00E+10	-1.00E+10	-1.00E+10	-1.00E+10	-1.00E+10	-1.00E+10	-1.00E+10	-1.00E+10	-1.00E+10	-1.00E+10	-1.00E+10	-1.00E+10	-1.00E+10	-1.00E+10	-1.00E+10	-1.00E+10	-1.00E+10
							29.8	30.0304	400.53	0.701	3.37	0.05	0	0.05	2127.9	2014	-1.00E+10	-1.00E+10	-1.00E+10	0.15	-1.00E+10	-1.00E+10	-1.00E+10	-1.00E+10	-1.00E+10	-1.00E+10
							39.6	30.4191	402.12	0.729	4.02	0.05	0	0.07	2154.3	2034.1	-1.00E+10	-1.00E+10	-1.00E+10	0.13	-1.00E+10	-1.00E+10	-1.00E+10	-1.00E+10	-1.00E+10	-1.00E+10
							49.5	30.8263	390.85	0.786	5.66	0.16	0.05	0.11	2175.1	2047.6	-1.00E+10	-1.00E+10	-1.00E+10	0.15	-1.00E+10	-1.00E+10	-1.00E+10	-1.00E+10	-1.00E+10	-1.00E+10
							62.8	-1.00E+10	-1.00E+10	-1.00E+10	-1.00E+10	-1.00E+10	-1.00E+10	-1.00E+10	-1.00E+10	-1.00E+10	-1.00E+10	-1.00E+10	-1.00E+10	0.24	-1.00E+10	-1.00E+10	-1.00E+10	-1.00E+10	-1.00E+10	-1.00E+10
							62.9	31.4315	364.32	1.007	9.93	2.53	0.22	0.28	2201.6	2084.3	-1.00E+10	-1.00E+10	-1.00E+10	-1.00E+10	-1.00E+10	-1.00E+10	-1.00E+10	-1.00E+10	-1.00E+10	-1.00E+10
							74.1	31.8605	333.81	1.325	18.8	7.52	0.12	0.21	2211.8	2123	-1.00E+10	-1.00E+10	-1.00E+10	0.12	-1.00E+10	-1.00E+10	-1.00E+10	-1.00E+10	-1.00E+10	-1.00E+10
							98.8	32.2898	317.13	1.577	27.62	11.41	0.01	0.01	2241.4	2171.6	-1.00E+10	-1.00E+10	-1.00E+10	0.04	-1.00E+10	-1.00E+10	-1.00E+10	-1.00E+10	-1.00E+10	-1.00E+10
							123.7	32.5155	320.72	1.609	31.51	12.27	0.01	0.01	2253.8	2197.8	-1.00E+10	-1.00E+10	-1.00E+10	-1.00E+10	-1.00E+10	-1.00E+10	-1.00E+10	-1.00E+10	-1.00E+10	-1.00E+10
							148.4	32.7082	300.05	1.722	31.3	13.77	0.01	0	2259.3	2201.8	-1.00E+10	-1.00E+10	-1.00E+10	0.02	-1.00E+10	-1.00E+10	-1.00E+10	-1.00E+10	-1.00E+10	-1.00E+10
							173.3	33.001	284.25	1.795	31.94	14.96	0.01	0.01	2262.5	2219	-1.00E+10	-1.00E+10	-1.00E+10	-1.00E+10	-1.00E+10	-1.00E+10	-1.00E+10	-1.00E+10	-1.00E+10	-1.00E+10
							197.6	33.3905	280.76	1.694	30.89	14.88	0.01	0.01	2285.5	2227.3	-1.00E+10	-1.00E+10	-1.00E+10	0.01	-1.00E+10	-1.00E+10	-1.00E+10	-1.00E+10	-1.00E+10	-1.00E+10
							222.3	33.9136	272.47	1.351	22.5	13.64	0.01	0.03	2280.7	2207.8	-1.00E+10	-1.00E+10	-1.00E+10	-1.00E+10	-1.00E+10	-1.00E+10	-1.00E+10	-1.00E+10	-1.00E+10	-1.00E+10
							246.9	34.3094	277.53	1.053	14.25	12.49	0.01	0.02	2283.4	2184	-1.00E+10	-1.00E+10	-1.00E+10	-1.00E+10	-1.00E+10	-1.00E+10	-1.00E+10	-1.00E+10	-1.00E+10	-1.00E+10
							296.6	34.6358	277.99	0.942	10.41	12.8	0	0.02	2289.5	2170.3	-1.00E+10	-1.00E+10	-1.00E+10	-1.00E+10	-1.00E+10	-1.00E+10	-1.00E+10	-1.00E+10	-1.00E+10	-1.00E+10
							395.9	34.8138	286.62	0.899	8	13.02	0.01	0.02	2295.2	2159	-1.00E+10	-1.00E+10	-1.00E+10	-1.00E+10	-1.00E+10	-1.00E+10	-1.00E+10	-1.00E+10	-1.00E+10	-1.00E+10
MR1405	9_72	B	2014-09-24T11:51	198.001	74.7505	1884	0	26.3684	374.22	0.55	4.11	0.06	0.01	0.02	1920.5	1833.5	-1.00E+10	-1.00E+10	-1.00E+10	0.24	0.08	0.05	-1.00E+10	-1.00E+10	0.11	-1.00E+10
							5.1	26.383	373.74	0.542	4.1	0.05	0	0.02	1910.7	1835.6	-1.00E+10	-1.00E+10	-1.00E+10	-1.00E+10	-1.00E+10	-1.00E+10	-1.00E+10	-1.00E+10	-1.00E+10	-1.00E+10
							5.1	-1.00E+10	-1.00E+10	-1.00E+10	-1.00E+10	-1.00E+10	-1.00E+10	-1.00E+10	-1.00E+10	-1.00E+10	-1.00E+10	-1.00E+10	-1.00E+10	0.24	0.07	0.05	-1.00E+10	-1.00E+10	0.11	-1.00E+10
							10.2	26.3882	373.74	0.535	4.08	0.06	0	0.01	1916	1835.9	-1.00E+10	-1.00E+10	-1.00E+10	0.24	0.06	0.05	-1.00E+10	-1.00E+10	0.1	-1.00E+10
							15	26.4255	373.41	0.537	4.09	0.08	0	0.03	1924.6	1837.4	-1.00E+10	-1.00E+10	-1.00E+10	0.25	0.07	0.05	-1.00E+10	-1.00E+10	0.1	-1.00E+10
							19.8	27.762	384.83	0.585	3.73	0.05	0	0.05	1975.7	1890.1	-1.00E+10	-1.00E+10	-1.00E+10	0.3	0.08	0.07	-1.00E+10	-1.00E+10	0.12	-1.00E+10
							22.8	29.7175	399.05	0.685	3.2	0.05	0	0.05	2111.7	1999.1	-1.00E+10	-1.00E+10	-1.00E+10	-1.00E+10	-1.00E+10	-1.00E+10	-1.00E+10	-1.00E+10	-1.00E+10	-1.00E+10
							22.8	-1.00E+10	-1.00E+10	-1.00E+10	-1.00E+10	-1.00E+10	-1.00E+10	-1.00E+10	-1.00E+10	-1.00E+10	-1.00E+10	-1.00E+10	-1.00E+10	0.26	0.08	0.06	-1.00E+10	-1.00E+10	0.12	-1.00E+10
							29.8	30.264	402.51	0.718	3.53	0.05	0	0.04	2143.9	2024.2	-1.00E+10	-1.00E+10	-1.00E+10	0.16	0.02	0.03	-1.00E+10	-1.00E+10	0.1	-1.00E+10
							40	30.4296	402.04	0.73	4.03	0.05	0	0.05	2159.2	2034.6	-1.00E+10	-1.00E+10	-1.00E+10	0.14	-1.00E+10	-1.00E+10	-1.00E+10	-1.00E+10	-1.00E+10	-1.00E+10
							49.7	30.6889	397.38	0.76	5.54	0.09	0.01	0.12	2168.8	2044.7	-1.00E+10	-1.00E+10	-1.00E+10	0.13	0.02	0.04	-1.00E+10	-1.00E+10	0.07	-1.00E+10
							74.3	31.839	333.61	1.35	21.33	8.16	0.06	0.03	2214.9	2132.3	-1.00E+10	-1.00E+10	-1.00E+10	0.17	0.06	0.08	-1.00E+10	-1.00E+10	0.04	-1.00E+10
							99.3	32.3	318.19	1.583	28.67	11.6	0.01	0.03	2240.9	2175	-1.00E+10	-1.00E+10	-1.00E+10	0.04	0.02	0.02	-1.00E+10	-1.00E+10	0.01	-1.00E+10
							123.8	32.536	323.91	1.61	32.66	12.54	0.01	0.03	2255.2	2194.9	-1.00E+10	-1.00E+10	-1.00E+10	-1.00E+10	-1.00E+10	-1.00E+10	-1.00E+10	-1.00E+10	-1.00E+10	-1.00E+10
							148.6	32.7127	296.4	1.73	29.7	13.77	0.01	0.03	2253.3	2201.3	-1.00E+10	-1.00E+10	-1.00E+10	0.02	0	0.01	-1.00E+10	-1.00E+10	0	-1.00E+10
							173.3	33.012	284.5	1.795	32.39	15.12	0.01	0.03	2267.6	2220.2	-1.00E+10	-1.00E+10	-1.00E+10	-1.00E+10	-1.00E+10	-1.00E+10	-1.00E+10	-1.00E+10	-1.00E+10	-1.00E+10
							197.1	33.41	277.89	1.724	31.99	15.27	0.01	0.03	2282.3	2231.1	-1.00E+10	-1.00E+10	-1.00E+10	0.01	-1.00E+10	-1.00E+10	-1.00E+10	-1.00E+10	-1.00E+10	-1.00E+10
							222.1	33.9961	273.02	1.275	20.5	13.36	0.01	0.04	2280.2	2203.6	-1.00E+10	-1.00E+10	-1.00E+10	-1.00E+10	-1.00E+10	-1.00E+10	-1.00E+10	-1.00E+10	-1.00E+10	-1.00E+10
							247	34.3367	277.73	1.037	13.73	12.5	0.01	0.03	2280	2185	-1.00E+10	-1.00E+10	-1.00E+10	-1.00E+10	-1.00E+10	-1.00E+10	-1.00E+10	-1.00E+10	-1.00E+10	-1.00E+10
							296.5	34.625	277.67	0.945	10.5	12.81	0.01	0.03	2290.6	2170.9	-1.00E+10	-1.00E+10	-1.00E+10	-1.00E+10	-1.00E+10	-1.00E+10	-1.00E+10	-1.00E+10	-1.00E+10	-1.00E+10
							394	34.8093	286.66	0.899	8.02	13.01	0.01	0.03	2294	2159.4	-1.00E+10	-1.00E+10	-1.00E+10	-1.00E+10	-1.00E+10	-1.00E+10	-1.00E+10	-1.00E+10	-1.00E+10	-1.00E+10
MR1405	9_74	B	2014-09-25T00:11	198.017	74.7523	1885	0	26.3733	374.1	0.545	4.19	0.06	0.01	0.04	1912.3	1831.2	-1.00E+10	-1.00E+10	-1.00E+10	0.28	-1.00E+10	-1.00E+10	-1.00E+10	-1.00E+10	-1.00E+10	-1.00E+10
							4.5	26.3734	373.85	0.539	4.21	0.05	0	0.02	1905.5	1830.4	-1.00E+10	-1.00E+10	-1.00E+10	-1.00E+10	-1.00E+10	-1.00E+10	-1.00E+10	-1.00E+10	-1.00E+10	-1.00E+10
							4.6	-1.00E+10	-1.00E+10	-1.00E+10	-1.00E+10	-1.00E+10	-1.00E+10	-1.00E+10	-1.00E+10	-1.00E+10	-1.00E+10	-1.00E+10	-1.00E+10	0.3	-1.00E+10	-1.00E+10	-1.00E+10	-1.00E+10	-1.00E+10	-1.00E+10
							9.8	26.3963	373.3	0.536	4.25	0.05	0	0.04	1918	1831.3	-1.00E+10	-1.00E+10	-1.00E+10	0.26	-1.00E+10	-1.00E+10	-1.00E+10	-1.00E+10	-1.00E+10	-1.00E+10
							14.8	26.462	373.01	0.538	4.34	0.05	0.01	0.03	1916.7	1832.7	-1.00E+10	-1.00E+10	-1.00E+10	0.25	-1.00E+10	-1.00E+10	-1.00E+10	-1.00E+10	-1.00E+10	-1.00E+10
							19.6	26.9738	377.06	0.559	4.17	0.05	0.01	0.05	1942.1	1858.1	-1.00E+10	-1.00E+10	-1.00E+10	0.26	-1.00E+10	-1.00E+10	-1.00E+10	-1.00E+10	-1.00E+10	-1.00E+10
							23.6	29.5643	396.36	0.667	3.48	0.05	0	0.04	2093.6	1982.2	-1.00E+10	-1.00E+10	-1.00E+10	-1.00E+10	-1.00E+10	-1.00E+10	-1.00E+10	-1.00E+10	-1.00E+10	-1.00E+10
							23.6	-1.00E+10	-1.00E+10	-1.00E+10	-1.00E+10	-1.00E+10	-1.00E+10	-1.00E+10	-1.00E+10	-1.00E+10	-1.00E+10	-1.00E+10	-1.00E+10	0.31	-1.00E+10	-1.00E+10	-1.00E+10	-1.00E+10	-1.00E+10	-1.00E+10
							29.7	30.0773	400.28	0.706	3.42	0.05	0	0.08	2132.2	2015.2	-1.00E+10	-1.00E+10	-1.00E+10	0.18	-1.00E+10	-1.00E+10	-1.00E+10	-1.00E+10	-1.00E+10	-1.00E+10
							39.5	30.5689	397.03	0.753	4.87	0.1	0.04	0.11	2168.1	2046.6	-1.00E+10	-1.00E+10	-1.00E+10	0.13	-1.00E+10	-1.00E+10	-1.00E+10	-1.00E+10	-1.00E+10	-1.00E+10
							49.6	30.9547	385.9	0.823	6.47	0.49	0.1	0.19	2174	2055.4	-1.00E+10	-1.00E+10	-1.00E+10	0.18	-1.00E+10	-1.00E+10	-1.00E+10	-1.00E+10	-1.00E+10	-1.00E+10
							74.2	31.9347	327.91	1.418	22.56	9.03	0.03	0	2219.3	2139.2	-1.00E+10	-1.00E+10	-1.00E+10	0.14	-1.00E+10	-1.00E+10	-1.00E+10	-1.00E+10	-1.00E+10	-1.00E+10
							98.9	32.2916	317.5	1.564	26.31	11.19	0.02	0	2234	2172.4	-1.00E+10	-1.00E+10	-1.00E+10	0.04	-1.00E+10	-1.00E+10	-1.00E+10	-1.00E+10	-1.00E+10	-1.00E+10
							123.5	32.5384	319.3	1.617	30.78	12.35	0.01	0.02	2253.4	2193.3	-1.00E+10	-1.00E+10	-1.00E+10	-1.00E+10	-1.00E+10	-1.00E+10	-1.00E+10	-1.00E+10	-1.00E+10	-1.00E+10
							149.5	32.7058	289.76	1.753	28.27	13.86	0.01	0.01	2251.4	2199.3	-1.00E+10	-1.00E+10	-1.00E+10	0.01	-1.00E+10	-1.00E+10	-1.00E+10	-1.00E+10	-1.00E+10	-1.00E+10
							173	32.9976	281.95	1.808	32.42	15.16	0.02	0.01	2265	2220.8	-1.00E+10	-1.00E+10	-1.00E+10	-1.00E+10	-1.00E+10	-1.00E+10	-1.00E+10	-1.00E+10	-1.00E+10	-1.00E+10
							197.3	33.4569	276.42	1.698	30.97	15.12	0.01	0.02	2281.7	2228.1	-1.00E+10	-1.00E+10	-1.00E+10	0.01	-1.00E+10	-1.00E+10	-1.00E+10	-1.00E+10	-1.00E+10	-1.00E+10
							222	34.0788	273.85	1.206	18.62	13	0.01	0.02	2286.5	2197.6	-1.00E+10	-1.00E+10	-1.00E+10	-1.00E+10	-1.00E+10	-1.00E+10	-1.00E+10	-1.00E+10	-1.00E+10	-1.00E+10
							248.7	34.3615	275.38	1.026	13.6	12.43	0.01	0	2285.2	2183	-1.00E+10	-1.00E+10	-1.00E+10	-1.00E+10	-1.00E+10	-1.00E+10	-1.00E+10	-1.00E+10	-1.00E+10	-1.00E+10
							298	34.6368	278.34	0.947	10.46	12.79	0.01	0	2289.8	2170.5	-1.00E+10	-1.00E+10	-1.00E+10	-1.00E+10	-1.00E+10	-1.00E+10	-1.00E+10	-1.00E+10	-1.00E+10	-1.00E+10
							397.4	34.8193	289.85	0.878	7.36	12.73	0.01	0	2295.8	2156.9	-1.00E+10	-1.00E+10	-1.00E+10	-1.00E+10	-1.00E+10	-1.00E+10	-1.00E+10	-1.00E+10	-1.00E+10	-1.00E+10
MR1405	6_2	B	2014-09-25T04:27	196.99	74.3749	1090	0	27.5674	357.31	0.5	5.87	0.07	0.01	0.04	2002.8	1895.1	-1.00E+10	-1.00E+10	-1.00E+10	0.53	0.21	0.11	-1.00E+10	-1.00E+10	0.19	-1.00E+10
							5	27.9043	356.61	0.501	6.01	0.05	0	0.02	2015.2	1900	-1.00E+10	-1.00E+10	-1.00E+10	-1.00E+10	-1.00E+10	-1.00E+10	-1.00E+10	-1.00E+10	-1.00E+10	-1.00E+10
							5	-1.00E+10	-1.00E+10	-1.00E+10	-1.00E+10	-1.00E+10	-1.00E+10	-1.00E+10	-1.00E+10	-1.00E+10	-1.00E+10	-1.00E+10	-1.00E+10	0.53	0.25	0.09	-1.00E+10	-1.00E+10	0.17	-1.00E+10
							10	28.0308	357.08	0.502	6.15	0.05	0	0.02	2012.9	1899.4	-1.00E+10	-1.00E+10	-1.00E+10	0.52	0.27	0.1	-1.00E+10	-1.00E+10	0.16	-1.00E+10
							14.7	29.0608	365.53	0.548	6.33	0.05	0	0.09	2048.8	1918.5	-1.00E+10	-1.00E+10	-1.00E+10	0.61	0.27	0.12	-1.00E+10	-1.00E+10	0.14	-1.00E+10
							20	29.9571	397.47	0.701	3.25	0.05	0	0.04	2127.1	2012.4	-1.00E+10	-1.00E+10	-1.00E+10	0.23	0.12	0.07	-1.00E+10	-1.00E+10	0.12	-1.00E+10
							28.7	30.3292	377.2	0.719	5.05	0.1	0.01	0.39	2149.5	2023.4	-1.00E+10	-1.00E+10	-1.00E+10	-1.00E+10	-1.00E+10	-1.00E+10	-1.00E+10	-1.00E+10	-1.00E+10	-1.00E+10
							28.7	-1.00E+10	-1.00E+10	-1.00E+10	-1.00E+10	-1.00E+10	-1.00E+10	-1.00E+10	-1.00E+10	-1.00E+10	-1.00E+10	-1.00E+10	-1.00E+10	0.22	0.06	0.06	-1.00E+10	-1.00E+10	0.1	-1.00E+10
							29.9	30.4529	384.88	0.74	5.08	0.12	0.05	0.22	2163.3	2039.3	-1.00E+10	-1.00E+10	-1.00E+10	0.22	0.05	0.07	-1.00E+10	-1.00E+10	0.09	-1.00E+10
							39.6	31.0412	370.39	0.884	8.21	1.13	0.17	0.45	2183.5	2058.9	-1.00E+10	-1.00E+10	-1.00E+10	0.17	-1.00E+10	-1.00E+10	-1.00E+10	-1.00E+10	-1.00E+10	-1.00E+10
							49.7	31.6513	352.36	1.12	16.33	3.47	0.12	1.32	2203.3	2092.7	-1.00E+10	-1.00E+10	-1.00E+10	0.13	0.04	0.05	-1.00E+10	-1.00E+10	0.04	-1.00E+10
							74.3	32.099	320.09	1.538	28.16	9.17	0.13	1.38	2224.2	2158.5	-1.00E+10	-1.00E+10	-1.00E+10	0.07	-1.00E+10	-1.00E+10	-1.00E+10	-1.00E+10	-1.00E+10	-1.00E+10
							99.2	32.2921	297.39	1.747	35.41	11.95	0.15	1.57	2231.7	2190	-1.00E+10	-1.00E+10	-1.00E+10	0.06	0.04	0.03	-1.00E+10	-1.00E+10	0.01	-1.00E+10
							124	32.5737	292.94	1.784	34.9	14.09	0.08	0.55	2246	2203.2	-1.00E+10	-1.00E+10	-1.00E+10	-1.00E+10	-1.00E+10	-1.00E+10	-1.00E+10	-1.00E+10	-1.00E+10	-1.00E+10
							148.7	32.936	282.78	1.768	30.81	14.69	0.02	0.02	2266.6	2215.3	-1.00E+10	-1.00E+10	-1.00E+10	0.02	0	0.01	-1.00E+10	-1.00E+10	0	-1.00E+10
							173.3	33.4281	278.28	1.629	29.61	14.71	0.02	0.02	2278.7	2220.7	-1.00E+10	-1.00E+10	-1.00E+10	-1.00E+10	-1.00E+10	-1.00E+10	-1.00E+10	-1.00E+10	-1.00E+10	-1.00E+10
							197.6	34.1703	278.67	1.126	16.34	12.67	0.01	0.02	2284.7	2191.3	-1.00E+10	-1.00E+10	-1.00E+10	0.02	-1.00E+10	-1.00E+10	-1.00E+10	-1.00E+10	-1.00E+10	-1.00E+10
							222.4	34.4469	277.59	1.002	12.53	12.56	0.01	0.02	2291.8	2178.4	-1.00E+10	-1.00E+10	-1.00E+10	-1.00E+10	-1.00E+10	-1.00E+10	-1.00E+10	-1.00E+10	-1.00E+10	-1.00E+10
							247.4	34.5992	277.84	0.945	10.71	12.68	0.01	0.02	2282.8	2171.1	-1.00E+10	-1.00E+10	-1.00E+10	-1.00E+10	-1.00E+10	-1.00E+10	-1.00E+10	-1.00E+10	-1.00E+10	-1.00E+10
							296.1	34.7553	280.69	0.928	9.35	13.13	0.01	0.02	2294.7	2164.1	-1.00E+10	-1.00E+10	-1.00E+10	-1.00E+10	-1.00E+10	-1.00E+10	-1.00E+10	-1.00E+10	-1.00E+10	-1.00E+10
							394.2	34.8335	289.89	0.884	7.64	12.91	0	0.02	2302.7	2157.9	-1.00E+10	-1.00E+10	-1.00E+10	-1.00E+10	-1.00E+10	-1.00E+10	-1.00E+10	-1.00E+10	-1.00E+10	-1.00E+10
MR1405	5_2	B	2014-09-25T08:07	195.998	73.9997	252	0	28.1261	358.46	0.496	6.67	0.06	0.01	0.05	1990.8	1875.3	-1.00E+10	-1.00E+10	-1.00E+10	0.41	0.23	0.07	-1.00E+10	-1.00E+10	0.12	-1.00E+10
							4.9	28.4454	359.35	0.496	6.37	0.04	0	0.04	2001.7	1876.3	-1.00E+10	-1.00E+10	-1.00E+10	-1.00E+10	-1.00E+10	-1.00E+10	-1.00E+10	-1.00E+10	-1.00E+10	-1.00E+10
							4.9	-1.00E+10	-1.00E+10	-1.00E+10	-1.00E+10	-1.00E+10	-1.00E+10	-1.00E+10	-1.00E+10	-1.00E+10	-1.00E+10	-1.00E+10	-1.00E+10	0.48	0.29	0.11	-1.00E+10	-1.00E+10	0.1	-1.00E+10
							9.7	28.8698	361.42	0.518	5.91	0.05	0.01	0.04	2020.4	1877.1	-1.00E+10	-1.00E+10	-1.00E+10	0.62	0.42	0.11	-1.00E+10	-1.00E+10	0.09	-1.00E+10
							14.6	29.046	362.58	0.529	5.69	0.04	0.01	0.02	2016.3	1882.9	-1.00E+10	-1.00E+10	-1.00E+10	0.61	0.47	0.1	-1.00E+10	-1.00E+10	0.07	-1.00E+10
							19.7	29.1818	364.66	0.542	5.76	0.07	0.01	0.05	2032.5	1882.2	-1.00E+10	-1.00E+10	-1.00E+10	0.68	0.5	0.16	-1.00E+10	-1.00E+10	0.08	-1.00E+10
							21.5	29.5821	374.5	0.571	6.04	0.06	0.01	0.13	2056.7	1917	-1.00E+10	-1.00E+10	-1.00E+10	-1.00E+10	-1.00E+10	-1.00E+10	-1.00E+10	-1.00E+10	-1.00E+10	-1.00E+10
							21.5	-1.00E+10	-1.00E+10	-1.00E+10	-1.00E+10	-1.00E+10	-1.00E+10	-1.00E+10	-1.00E+10	-1.00E+10	-1.00E+10	-1.00E+10	-1.00E+10	0.7	0.5	0.12	-1.00E+10	-1.00E+10	0.08	-1.00E+10
							29.4	30.9113	409.01	0.806	11.13	0.71	0.03	0.48	2159.2	2006.7	-1.00E+10	-1.00E+10	-1.00E+10	0.42	0.33	0.1	-1.00E+10	-1.00E+10	0.07	-1.00E+10
							39.4	31.812	344.7	1.433	25.61	7.34	0.11	1.11	2215.1	2130.4	-1.00E+10	-1.00E+10	-1.00E+10	0.26	-1.00E+10	-1.00E+10	-1.00E+10	-1.00E+10	-1.00E+10	-1.00E+10
							49	32.1244	321.67	1.646	31.73	10.48	0.09	0.76	2221.4	2162.2	-1.00E+10	-1.00E+10	-1.00E+10	0.17	0.12	0.05	-1.00E+10	-1.00E+10	0.02	-1.00E+10
							73.9	32.6096	284.83	2.011	46.08	15.64	0.1	1.36	2241.1	2212.1	-1.00E+10	-1.00E+10	-1.00E+10	0.09	-1.00E+10	-1.00E+10	-1.00E+10	-1.00E+10	-1.00E+10	-1.00E+10
							99	32.9212	268.84	2.044	46.39	16.88	0.07	0.54	2252	2232.7	-1.00E+10	-1.00E+10	-1.00E+10	0.05	0.02	0.02	-1.00E+10	-1.00E+10	0.01	-1.00E+10
							123.4	33.3111	277.78	1.775	32.71	15.5	0.02	0.01	2280.3	2227.6	-1.00E+10	-1.00E+10	-1.00E+10	-1.00E+10	-1.00E+10	-1.00E+10	-1.00E+10	-1.00E+10	-1.00E+10	-1.00E+10
							148.1	34.2906	275.11	1.174	16.87	13.28	0.02	0.01	2289.2	2190.4	-1.00E+10	-1.00E+10	-1.00E+10	0.02	0.03	0.01	-1.00E+10	-1.00E+10	0	-1.00E+10
							172.7	34.6203	276.69	1.016	12.08	13.17	0.02	0.01	2286.8	2174.6	-1.00E+10	-1.00E+10	-1.00E+10	-1.00E+10	-1.00E+10	-1.00E+10	-1.00E+10	-1.00E+10	-1.00E+10	-1.00E+10
							197.5	34.7429	279.8	0.982	10.74	13.28	0.02	0.01	2293.5	2166.8	-1.00E+10	-1.00E+10	-1.00E+10	0.02	-1.00E+10	-1.00E+10	-1.00E+10	-1.00E+10	-1.00E+10	-1.00E+10
							222.4	34.8168	281.81	0.948	10.64	13.31	0.03	0.02	2296.1	2165.8	-1.00E+10	-1.00E+10	-1.00E+10	-1.00E+10	-1.00E+10	-1.00E+10	-1.00E+10	-1.00E+10	-1.00E+10	-1.00E+10
							242.4	34.8312	279.22	0.98	12.45	13.47	0.04	0.01	2296.7	2169.1	-1.00E+10	-1.00E+10	-1.00E+10	-1.00E+10	-1.00E+10	-1.00E+10	-1.00E+10	-1.00E+10	-1.00E+10	-1.00E+10
MR1405	12_1	B	2014-09-25T14:19	193.001	73.5001	106	0	29.1198	364.96	0.572	3.93	0.06	0.01	0.01	2022.2	1890.5	-1.00E+10	-1.00E+10	-1.00E+10	0.27	0.13	0.06	-1.00E+10	-1.00E+10	0.07	-1.00E+10
							5	29.1766	364.84	0.575	3.75	0.05	0.01	0.07	2027.2	1890.1	-1.00E+10	-1.00E+10	-1.00E+10	-1.00E+10	-1.00E+10	-1.00E+10	-1.00E+10	-1.00E+10	-1.00E+10	-1.00E+10
							5	-1.00E+10	-1.00E+10	-1.00E+10	-1.00E+10	-1.00E+10	-1.00E+10	-1.00E+10	-1.00E+10	-1.00E+10	-1.00E+10	-1.00E+10	-1.00E+10	0.28	0.18	0.06	-1.00E+10	-1.00E+10	0.06	-1.00E+10
							10.2	29.3011	364.55	0.581	3.51	0.05	0	0.01	2038	1890.6	-1.00E+10	-1.00E+10	-1.00E+10	0.35	0.25	0.05	-1.00E+10	-1.00E+10	0.07	-1.00E+10
							14.9	29.9125	354.32	0.565	2.87	0.05	0.01	0.03	2063.3	1911.9	-1.00E+10	-1.00E+10	-1.00E+10	0.44	0.3	0.05	-1.00E+10	-1.00E+10	0.07	-1.00E+10
							19.8	30.1465	362.76	0.57	3.56	0.05	0.01	0	2089	1921.4	-1.00E+10	-1.00E+10	-1.00E+10	0.42	0.27	0.08	-1.00E+10	-1.00E+10	0.08	-1.00E+10
							23.9	31.3132	441.59	0.789	14.58	0.18	0.01	0.05	2171.6	2012	-1.00E+10	-1.00E+10	-1.00E+10	-1.00E+10	-1.00E+10	-1.00E+10	-1.00E+10	-1.00E+10	-1.00E+10	-1.00E+10
							23.9	-1.00E+10	-1.00E+10	-1.00E+10	-1.00E+10	-1.00E+10	-1.00E+10	-1.00E+10	-1.00E+10	-1.00E+10	-1.00E+10	-1.00E+10	-1.00E+10	0.43	0.26	0.1	-1.00E+10	-1.00E+10	0.08	-1.00E+10
							30	31.7879	398	0.989	16.91	1.73	0.04	0.21	2199	2082.7	-1.00E+10	-1.00E+10	-1.00E+10	0.25	0.16	0.05	-1.00E+10	-1.00E+10	0.03	-1.00E+10
							39.4	32.163	348.39	1.469	7.72	7.91	0.09	0.6	2214.3	2131.8	-1.00E+10	-1.00E+10	-1.00E+10	0.45	-1.00E+10	-1.00E+10	-1.00E+10	-1.00E+10	-1.00E+10	-1.00E+10
							49.8	32.334	303.69	1.796	33.78	12.51	0.07	0.65	2218.5	2174.6	-1.00E+10	-1.00E+10	-1.00E+10	0.42	0.47	0.04	-1.00E+10	-1.00E+10	0.01	-1.00E+10
							74.6	32.5393	271.74	2.062	44.95	13.73	0.12	2.7	2234.7	2214.5	-1.00E+10	-1.00E+10	-1.00E+10	0.13	-1.00E+10	-1.00E+10	-1.00E+10	-1.00E+10	-1.00E+10	-1.00E+10
							99.5	33.1327	223.8	2.382	56.01	16.3	0.15	1.36	2253.3	2260	-1.00E+10	-1.00E+10	-1.00E+10	0.21	0.35	0.07	-1.00E+10	-1.00E+10	0.01	-1.00E+10
							100.3	33.0914	221.58	2.409	58.33	16.45	0.16	1.53	2256.2	2259.8	-1.00E+10	-1.00E+10	-1.00E+10	0.19	0.11	0.05	-1.00E+10	-1.00E+10	0.01	-1.00E+10
MR1405	13_1	B	2014-09-25T19:40	191.752	72.7501	56	0	31.0717	334.8	0.43	1.56	0.06	0.01	0.01	2138.9	1962	-1.00E+10	-1.00E+10	-1.00E+10	0.45	0.24	0.07	-1.00E+10	-1.00E+10	0.1	-1.00E+10
							5.2	-1.00E+10	-1.00E+10	-1.00E+10	-1.00E+10	-1.00E+10	-1.00E+10	-1.00E+10	-1.00E+10	-1.00E+10	-1.00E+10	-1.00E+10	-1.00E+10	0.39	0.25	0.06	-1.00E+10	-1.00E+10	0.08	-1.00E+10
							5.3	31.0617	334.56	0.422	1.58	0.05	0.01	0	2139.5	1960.9	-1.00E+10	-1.00E+10	-1.00E+10	-1.00E+10	-1.00E+10	-1.00E+10	-1.00E+10	-1.00E+10	-1.00E+10	-1.00E+10
							9.7	31.0611	334.53	0.427	1.58	0.06	0.01	0.03	2139.7	1960.7	-1.00E+10	-1.00E+10	-1.00E+10	0.39	0.27	0.06	-1.00E+10	-1.00E+10	0.09	-1.00E+10
							15.1	31.0607	334.58	0.425	1.54	0.05	0.01	0.01	2139.6	1959.5	-1.00E+10	-1.00E+10	-1.00E+10	0.44	0.27	0.06	-1.00E+10	-1.00E+10	0.09	-1.00E+10
							20	31.078	334.18	0.425	1.55	0.05	0.01	0.02	2139.3	1960.3	-1.00E+10	-1.00E+10	-1.00E+10	0.43	0.25	0.06	-1.00E+10	-1.00E+10	0.09	-1.00E+10
							30	31.1657	338.36	0.429	1.71	0.07	0.01	0.03	2147.7	1962.6	-1.00E+10	-1.00E+10	-1.00E+10	0.44	0.26	0.08	-1.00E+10	-1.00E+10	0.09	-1.00E+10
							32.5	31.9975	391.8	0.694	5.82	1.45	0.04	1.17	2194.2	2008	-1.00E+10	-1.00E+10	-1.00E+10	-1.00E+10	-1.00E+10	-1.00E+10	-1.00E+10	-1.00E+10	-1.00E+10	-1.00E+10
							32.6	-1.00E+10	-1.00E+10	-1.00E+10	-1.00E+10	-1.00E+10	-1.00E+10	-1.00E+10	-1.00E+10	-1.00E+10	-1.00E+10	-1.00E+10	-1.00E+10	0.45	0.22	0.13	-1.00E+10	-1.00E+10	0.07	-1.00E+10
							40	32.398	273.49	1.763	25.69	7.52	0.16	5.7	2222.2	2167.9	-1.00E+10	-1.00E+10	-1.00E+10	0.38	0.21	0.12	-1.00E+10	-1.00E+10	0.03	-1.00E+10
							49.8	32.4057	265.85	1.871	27.69	7.94	0.17	6.2	2222.8	2178.2	-1.00E+10	-1.00E+10	-1.00E+10	0.37	0.3	0.05	-1.00E+10	-1.00E+10	0.01	-1.00E+10
							51.1	-1.00E+10	-1.00E+10	-1.00E+10	-1.00E+10	-1.00E+10	-1.00E+10	-1.00E+10	-1.00E+10	-1.00E+10	-1.00E+10	-1.00E+10	-1.00E+10	-1.00E+10	-1.00E+10	-1.00E+10	-1.00E+10	-1.00E+10	-1.00E+10	-1.00E+10
							51.2	32.4024	269.23	1.857	27.43	7.85	0.18	6.13	2222.6	2176.2	-1.00E+10	-1.00E+10	-1.00E+10	0.38	0.28	0.08	-1.00E+10	-1.00E+10	0.01	-1.00E+10
							51.2	-1.00E+10	-1.00E+10	-1.00E+10	-1.00E+10	-1.00E+10	-1.00E+10	-1.00E+10	-1.00E+10	-1.00E+10	-1.00E+10	-1.00E+10	-1.00E+10	-1.00E+10	-1.00E+10	-1.00E+10	-1.00E+10	-1.00E+10	-1.00E+10	-1.00E+10
MR1405	13_2	B	2014-09-26T01:19	191.753	72.7495	57	0	31.0065	336.07	0.453	1.49	0.06	0.01	0.03	2139.6	1964.1	-1.00E+10	-1.00E+10	-1.00E+10	0.4	-1.00E+10	-1.00E+10	-1.00E+10	-1.00E+10	-1.00E+10	-1.00E+10
							5.4	-1.00E+10	-1.00E+10	-1.00E+10	-1.00E+10	-1.00E+10	-1.00E+10	-1.00E+10	-1.00E+10	-1.00E+10	-1.00E+10	-1.00E+10	-1.00E+10	0.41	-1.00E+10	-1.00E+10	-1.00E+10	-1.00E+10	-1.00E+10	-1.00E+10
							5.6	30.9952	336.1	0.44	1.47	0.04	0.01	0.02	2141.1	1959.7	-1.00E+10	-1.00E+10	-1.00E+10	-1.00E+10	-1.00E+10	-1.00E+10	-1.00E+10	-1.00E+10	-1.00E+10	-1.00E+10
							10.1	30.9947	336.07	0.438	1.46	0.04	0.01	0.02	2137.7	1959.9	-1.00E+10	-1.00E+10	-1.00E+10	0.42	-1.00E+10	-1.00E+10	-1.00E+10	-1.00E+10	-1.00E+10	-1.00E+10
							14.8	30.9947	336.12	0.445	1.48	0.05	0.02	0.02	2139.1	1959.3	-1.00E+10	-1.00E+10	-1.00E+10	0.44	-1.00E+10	-1.00E+10	-1.00E+10	-1.00E+10	-1.00E+10	-1.00E+10
							20.1	31.0533	334.67	0.442	1.5	0.04	0	0.04	2137.1	1959.5	-1.00E+10	-1.00E+10	-1.00E+10	0.44	-1.00E+10	-1.00E+10	-1.00E+10	-1.00E+10	-1.00E+10	-1.00E+10
							30.1	31.7589	399.66	0.5	2.88	0.12	0.01	0.14	2186.5	1955.3	-1.00E+10	-1.00E+10	-1.00E+10	0.73	-1.00E+10	-1.00E+10	-1.00E+10	-1.00E+10	-1.00E+10	-1.00E+10
							31.1	32.1805	420.89	0.765	8.25	1.35	0.03	1.14	2210.8	2005.4	-1.00E+10	-1.00E+10	-1.00E+10	-1.00E+10	-1.00E+10	-1.00E+10	-1.00E+10	-1.00E+10	-1.00E+10	-1.00E+10
							31.1	-1.00E+10	-1.00E+10	-1.00E+10	-1.00E+10	-1.00E+10	-1.00E+10	-1.00E+10	-1.00E+10	-1.00E+10	-1.00E+10	-1.00E+10	-1.00E+10	0.45	-1.00E+10	-1.00E+10	-1.00E+10	-1.00E+10	-1.00E+10	-1.00E+10
							40	32.3965	280.22	1.767	25.83	7.46	0.18	5.55	2223	2167.4	-1.00E+10	-1.00E+10	-1.00E+10	0.49	-1.00E+10	-1.00E+10	-1.00E+10	-1.00E+10	-1.00E+10	-1.00E+10
							50.1	32.4089	267.13	1.875	28.06	7.81	0.19	5.95	2223.1	2179.3	-1.00E+10	-1.00E+10	-1.00E+10	0.38	-1.00E+10	-1.00E+10	-1.00E+10	-1.00E+10	-1.00E+10	-1.00E+10
							51.1	32.3898	270	1.742	25.61	7.09	0.17	5.38	2221.7	2166.1	-1.00E+10	-1.00E+10	-1.00E+10	0.39	-1.00E+10	-1.00E+10	-1.00E+10	-1.00E+10	-1.00E+10	-1.00E+10
MR1405	13_3	B	2014-09-26T07:09	191.753	72.7481	56	0	31.0339	335.76	0.433	1.5	0.05	0.01	0.02	2138.2	1959.8	-1.00E+10	-1.00E+10	-1.00E+10	0.45	0.31	0.06	-1.00E+10	-1.00E+10	0.1	-1.00E+10
							5.1	-1.00E+10	-1.00E+10	-1.00E+10	-1.00E+10	-1.00E+10	-1.00E+10	-1.00E+10	-1.00E+10	-1.00E+10	-1.00E+10	-1.00E+10	-1.00E+10	0.45	0.26	0.08	-1.00E+10	-1.00E+10	0.1	-1.00E+10
							5.3	31.0329	335.3	0.435	1.52	0.04	0	0.02	2137.5	1959.9	-1.00E+10	-1.00E+10	-1.00E+10	-1.00E+10	-1.00E+10	-1.00E+10	-1.00E+10	-1.00E+10	-1.00E+10	-1.00E+10
							10	31.033	335.32	0.431	1.53	0.04	0	0.02	2142.1	1958.1	-1.00E+10	-1.00E+10	-1.00E+10	0.43	0.27	0.08	-1.00E+10	-1.00E+10	0.1	-1.00E+10
							14.8	31.033	335.31	0.433	1.53	0.04	0.01	0.01	2139.1	1962.2	-1.00E+10	-1.00E+10	-1.00E+10	0.43	0.28	0.07	-1.00E+10	-1.00E+10	0.09	-1.00E+10
							19.9	31.0425	335.01	0.433	1.55	0.05	0.01	0.03	2136.7	1958.6	-1.00E+10	-1.00E+10	-1.00E+10	0.46	0.26	0.08	-1.00E+10	-1.00E+10	0.1	-1.00E+10
							29.9	31.205	335.84	0.435	1.69	0.13	0.01	0.06	2147	1967.2	-1.00E+10	-1.00E+10	-1.00E+10	0.51	0.28	0.13	-1.00E+10	-1.00E+10	0.11	-1.00E+10
							32	32.0842	387.54	0.721	6.85	1.31	0.03	1.01	2202.9	2029.2	-1.00E+10	-1.00E+10	-1.00E+10	-1.00E+10	-1.00E+10	-1.00E+10	-1.00E+10	-1.00E+10	-1.00E+10	-1.00E+10
							32	-1.00E+10	-1.00E+10	-1.00E+10	-1.00E+10	-1.00E+10	-1.00E+10	-1.00E+10	-1.00E+10	-1.00E+10	-1.00E+10	-1.00E+10	-1.00E+10	0.49	0.31	0.14	-1.00E+10	-1.00E+10	0.07	-1.00E+10
							39.6	32.3696	308.92	1.439	19.9	5.53	0.11	4	2220	2130.2	-1.00E+10	-1.00E+10	-1.00E+10	0.41	0.19	0.19	-1.00E+10	-1.00E+10	0.08	-1.00E+10
							49.2	32.3987	271.31	1.849	27.86	7.59	0.19	5.75	2224.3	2174.5	-1.00E+10	-1.00E+10	-1.00E+10	0.34	0.28	0.1	-1.00E+10	-1.00E+10	0.01	-1.00E+10
							50.8	32.3955	276.66	1.833	27.59	7.51	0.17	5.7	2220.1	2170	-1.00E+10	-1.00E+10	-1.00E+10	0.4	0.33	0.07	-1.00E+10	-1.00E+10	0.01	-1.00E+10
MR1405	13_4	B	2014-09-26T13:06	191.757	72.7519	57	0	31.063	335.23	0.428	1.49	0.06	0	0.01	2141.7	1966.6	-1.00E+10	-1.00E+10	-1.00E+10	0.44	-1.00E+10	-1.00E+10	-1.00E+10	-1.00E+10	-1.00E+10	-1.00E+10
							5.3	31.053	334.83	0.42	1.49	0.05	0.01	0	2136.7	1959.5	-1.00E+10	-1.00E+10	-1.00E+10	-1.00E+10	-1.00E+10	-1.00E+10	-1.00E+10	-1.00E+10	-1.00E+10	-1.00E+10
							5.3	-1.00E+10	-1.00E+10	-1.00E+10	-1.00E+10	-1.00E+10	-1.00E+10	-1.00E+10	-1.00E+10	-1.00E+10	-1.00E+10	-1.00E+10	-1.00E+10	0.42	-1.00E+10	-1.00E+10	-1.00E+10	-1.00E+10	-1.00E+10	-1.00E+10
							10	31.0531	335	0.422	1.5	0.05	0	0	2142	1960.3	-1.00E+10	-1.00E+10	-1.00E+10	0.41	-1.00E+10	-1.00E+10	-1.00E+10	-1.00E+10	-1.00E+10	-1.00E+10
							14.8	31.054	334.99	0.428	1.5	0.05	0	0.01	2138.2	1961.1	-1.00E+10	-1.00E+10	-1.00E+10	0.43	-1.00E+10	-1.00E+10	-1.00E+10	-1.00E+10	-1.00E+10	-1.00E+10
							15.8	31.0599	334.79	0.422	1.46	0.04	0	0	2138.7	1960.4	-1.00E+10	-1.00E+10	-1.00E+10	-1.00E+10	-1.00E+10	-1.00E+10	-1.00E+10	-1.00E+10	-1.00E+10	-1.00E+10
							15.8	-1.00E+10	-1.00E+10	-1.00E+10	-1.00E+10	-1.00E+10	-1.00E+10	-1.00E+10	-1.00E+10	-1.00E+10	-1.00E+10	-1.00E+10	-1.00E+10	0.42	-1.00E+10	-1.00E+10	-1.00E+10	-1.00E+10	-1.00E+10	-1.00E+10
							20	31.0685	334.39	0.441	1.47	0.04	0	0.19	2141.7	1960.6	-1.00E+10	-1.00E+10	-1.00E+10	0.42	-1.00E+10	-1.00E+10	-1.00E+10	-1.00E+10	-1.00E+10	-1.00E+10
							29.6	31.2957	346.24	0.444	1.75	0.16	0	0.15	2150.2	1967.9	-1.00E+10	-1.00E+10	-1.00E+10	0.5	-1.00E+10	-1.00E+10	-1.00E+10	-1.00E+10	-1.00E+10	-1.00E+10
							39.8	32.3608	312.79	1.481	19.42	6.24	0.1	4.27	2218.4	2138.2	-1.00E+10	-1.00E+10	-1.00E+10	0.39	-1.00E+10	-1.00E+10	-1.00E+10	-1.00E+10	-1.00E+10	-1.00E+10
							49.8	32.3999	270.66	1.841	27.7	7.71	0.18	5.93	2220.3	2175.3	-1.00E+10	-1.00E+10	-1.00E+10	0.36	-1.00E+10	-1.00E+10	-1.00E+10	-1.00E+10	-1.00E+10	-1.00E+10
MR1405	14_1	B	2014-09-26T19:09	191.166	72.0834	52	0	31.2188	325.55	0.47	2.35	0.07	0.02	0.1	2156.9	1991.7	-1.00E+10	-1.00E+10	-1.00E+10	1	0.76	0.11	-1.00E+10	-1.00E+10	0.19	-1.00E+10
							4.9	-1.00E+10	-1.00E+10	-1.00E+10	-1.00E+10	-1.00E+10	-1.00E+10	-1.00E+10	-1.00E+10	-1.00E+10	-1.00E+10	-1.00E+10	-1.00E+10	0.98	0.64	0.16	-1.00E+10	-1.00E+10	0.19	-1.00E+10
							5	31.2076	325.75	0.468	2.29	0.05	0.01	0.04	2158.2	1988.7	-1.00E+10	-1.00E+10	-1.00E+10	-1.00E+10	-1.00E+10	-1.00E+10	-1.00E+10	-1.00E+10	-1.00E+10	-1.00E+10
							10.1	31.2075	325.81	0.464	2.29	0.06	0.02	0.08	2162	1988.3	-1.00E+10	-1.00E+10	-1.00E+10	0.91	0.72	0.14	-1.00E+10	-1.00E+10	0.17	-1.00E+10
							15.1	31.2074	326.09	0.461	2.23	0.06	0.01	0.04	2160.4	1988.7	-1.00E+10	-1.00E+10	-1.00E+10	1.03	0.79	0.1	-1.00E+10	-1.00E+10	0.18	-1.00E+10
							20	31.2104	326.12	0.452	2.19	0.05	0.01	0.04	2164.1	1987	-1.00E+10	-1.00E+10	-1.00E+10	0.98	0.79	0.13	-1.00E+10	-1.00E+10	0.18	-1.00E+10
							24.7	31.2101	325.77	0.453	2.3	0.06	0.01	0.06	2163.3	1989	-1.00E+10	-1.00E+10	-1.00E+10	-1.00E+10	-1.00E+10	-1.00E+10	-1.00E+10	-1.00E+10	-1.00E+10	-1.00E+10
							24.7	-1.00E+10	-1.00E+10	-1.00E+10	-1.00E+10	-1.00E+10	-1.00E+10	-1.00E+10	-1.00E+10	-1.00E+10	-1.00E+10	-1.00E+10	-1.00E+10	1.1	0.6	0.23	-1.00E+10	-1.00E+10	0.2	-1.00E+10
							29.9	31.2342	326.45	0.472	2.5	0.12	0.01	0.1	2161.8	1990.7	-1.00E+10	-1.00E+10	-1.00E+10	1	0.76	0.11	-1.00E+10	-1.00E+10	0.19	-1.00E+10
							39.7	32.1079	360.5	1.084	12.72	2.57	0.08	2.18	2204.8	2075.8	-1.00E+10	-1.00E+10	-1.00E+10	0.54	0.44	0.11	-1.00E+10	-1.00E+10	0.03	-1.00E+10
							46.3	-1.00E+10	-1.00E+10	-1.00E+10	-1.00E+10	-1.00E+10	-1.00E+10	-1.00E+10	-1.00E+10	-1.00E+10	-1.00E+10	-1.00E+10	-1.00E+10	-1.00E+10	-1.00E+10	-1.00E+10	-1.00E+10	-1.00E+10	-1.00E+10	-1.00E+10
							46.4	32.1806	333.13	1.227	16.69	2.88	0.1	2.83	2200.4	2090.1	-1.00E+10	-1.00E+10	-1.00E+10	0.58	0.39	0.11	-1.00E+10	-1.00E+10	0.05	-1.00E+10
							46.4	-1.00E+10	-1.00E+10	-1.00E+10	-1.00E+10	-1.00E+10	-1.00E+10	-1.00E+10	-1.00E+10	-1.00E+10	-1.00E+10	-1.00E+10	-1.00E+10	-1.00E+10	-1.00E+10	-1.00E+10	-1.00E+10	-1.00E+10	-1.00E+10	-1.00E+10
MR1405	15_1	B	2014-09-27T02:32	191.167	71.0005	44	0	31.0879	326.44	0.418	0.55	0.07	0.01	0.02	2147.5	1975.5	-1.00E+10	-1.00E+10	-1.00E+10	0.63	0.33	0.12	-1.00E+10	-1.00E+10	0.17	-1.00E+10
							4.6	-1.00E+10	-1.00E+10	-1.00E+10	-1.00E+10	-1.00E+10	-1.00E+10	-1.00E+10	-1.00E+10	-1.00E+10	-1.00E+10	-1.00E+10	-1.00E+10	0.55	0.36	0.09	-1.00E+10	-1.00E+10	0.12	-1.00E+10
							4.7	31.0824	326.52	0.412	0.56	0.06	0.01	0.02	2141.3	1972.1	-1.00E+10	-1.00E+10	-1.00E+10	-1.00E+10	-1.00E+10	-1.00E+10	-1.00E+10	-1.00E+10	-1.00E+10	-1.00E+10
							10.2	31.0859	326.54	0.414	0.57	0.05	0.01	0.01	2141.9	1972.7	-1.00E+10	-1.00E+10	-1.00E+10	0.55	0.35	0.1	-1.00E+10	-1.00E+10	0.13	-1.00E+10
							14.7	31.0907	326.33	0.412	0.55	0.06	0.01	0.03	2137.5	1971.7	-1.00E+10	-1.00E+10	-1.00E+10	0.54	0.38	0.08	-1.00E+10	-1.00E+10	0.12	-1.00E+10
							19.7	31.0949	326.12	0.412	0.55	0.05	0	0.01	2148.5	1972.6	-1.00E+10	-1.00E+10	-1.00E+10	0.53	0.33	0.08	-1.00E+10	-1.00E+10	0.13	-1.00E+10
							29.2	31.7871	333.61	0.723	6.12	1.27	0.05	0.78	2182	2029.7	-1.00E+10	-1.00E+10	-1.00E+10	0.87	0.51	0.18	-1.00E+10	-1.00E+10	0.17	-1.00E+10
							35	32.1267	346.53	1.228	17.74	3.27	0.11	2.11	2207.2	2088.8	-1.00E+10	-1.00E+10	-1.00E+10	-1.00E+10	-1.00E+10	-1.00E+10	-1.00E+10	-1.00E+10	-1.00E+10	-1.00E+10
							35.1	-1.00E+10	-1.00E+10	-1.00E+10	-1.00E+10	-1.00E+10	-1.00E+10	-1.00E+10	-1.00E+10	-1.00E+10	-1.00E+10	-1.00E+10	-1.00E+10	1.03	0.77	0.17	-1.00E+10	-1.00E+10	0.05	-1.00E+10
							39	32.1199	340.19	1.268	19.23	3.36	0.13	2.18	2201.6	2092.5	-1.00E+10	-1.00E+10	-1.00E+10	1.01	0.66	0.35	-1.00E+10	-1.00E+10	0.05	-1.00E+10
MR1405	16_1	B	2014-09-27T08:15	191.178	70.0011	40	0	31.266	328.77	0.488	1.41	0.08	0.02	0.04	2160.1	1982.5	-1.00E+10	-1.00E+10	-1.00E+10	1.39	0.97	0.11	-1.00E+10	-1.00E+10	0.24	-1.00E+10
							4.6	31.2155	329.14	0.479	1.49	0.05	0.01	0.03	2152.2	1981.2	-1.00E+10	-1.00E+10	-1.00E+10	-1.00E+10	-1.00E+10	-1.00E+10	-1.00E+10	-1.00E+10	-1.00E+10	-1.00E+10
							4.6	-1.00E+10	-1.00E+10	-1.00E+10	-1.00E+10	-1.00E+10	-1.00E+10	-1.00E+10	-1.00E+10	-1.00E+10	-1.00E+10	-1.00E+10	-1.00E+10	1.27	0.79	0.15	-1.00E+10	-1.00E+10	0.25	-1.00E+10
							9.8	31.2684	329	0.479	1.48	0.05	0.01	0.01	2154.5	1983.8	-1.00E+10	-1.00E+10	-1.00E+10	1.26	0.91	0.12	-1.00E+10	-1.00E+10	0.22	-1.00E+10
							14.6	31.3586	328.21	0.493	1.35	0.05	0.01	0.02	2162.3	1987.2	-1.00E+10	-1.00E+10	-1.00E+10	1.51	1.03	0.16	-1.00E+10	-1.00E+10	0.29	-1.00E+10
							19.5	31.3747	327.52	0.5	1.47	0.05	0.01	0.04	2159.3	1989.1	-1.00E+10	-1.00E+10	-1.00E+10	1.66	1.15	0.14	-1.00E+10	-1.00E+10	0.27	-1.00E+10
							24.6	31.642	309.77	0.842	8.98	1.63	0.07	1.32	2173.1	2027	-1.00E+10	-1.00E+10	-1.00E+10	-1.00E+10	-1.00E+10	-1.00E+10	-1.00E+10	-1.00E+10	-1.00E+10	-1.00E+10
							24.6	-1.00E+10	-1.00E+10	-1.00E+10	-1.00E+10	-1.00E+10	-1.00E+10	-1.00E+10	-1.00E+10	-1.00E+10	-1.00E+10	-1.00E+10	-1.00E+10	1.57	1.16	0.19	-1.00E+10	-1.00E+10	0.21	-1.00E+10
							29.7	31.9801	284.18	1.269	17.71	4.13	0.18	3.09	2196.9	2078	-1.00E+10	-1.00E+10	-1.00E+10	0.52	0.32	0.14	-1.00E+10	-1.00E+10	0.07	-1.00E+10
							33.6	32.0405	278.15	1.233	16.88	4.05	0.18	2.91	2195.5	2075.2	-1.00E+10	-1.00E+10	-1.00E+10	0.63	0.29	0.2	-1.00E+10	-1.00E+10	0.1	-1.00E+10
MR1405	17_1	B	2014-09-27T15:14	191.168	69.002	52	0	31.3741	320.08	0.573	2.01	1	0.03	0.45	2175.7	1996.2	-1.00E+10	-1.00E+10	-1.00E+10	8.19	7.53	0.28	-1.00E+10	-1.00E+10	0.18	-1.00E+10
							5.4	-1.00E+10	-1.00E+10	-1.00E+10	-1.00E+10	-1.00E+10	-1.00E+10	-1.00E+10	-1.00E+10	-1.00E+10	-1.00E+10	-1.00E+10	-1.00E+10	8.68	7.02	0.33	-1.00E+10	-1.00E+10	0.18	-1.00E+10
							5.6	31.3528	319.76	0.554	2.1	0.94	0.02	0.36	2171.9	1998.1	-1.00E+10	-1.00E+10	-1.00E+10	-1.00E+10	-1.00E+10	-1.00E+10	-1.00E+10	-1.00E+10	-1.00E+10	-1.00E+10
							9.9	31.381	318.4	0.58	2.63	1.15	0.03	0.51	2176.1	1998.7	-1.00E+10	-1.00E+10	-1.00E+10	8.7	6.61	0.3	-1.00E+10	-1.00E+10	0.16	-1.00E+10
							15.3	31.5339	305.68	0.767	6.81	2.49	0.07	1.51	2175.3	2020.4	-1.00E+10	-1.00E+10	-1.00E+10	6.13	5.15	0.26	-1.00E+10	-1.00E+10	0.12	-1.00E+10
							20	31.8606	277.66	1.175	15.99	5.4	0.14	3.42	2177.5	2070.3	-1.00E+10	-1.00E+10	-1.00E+10	2.66	2.37	0.14	-1.00E+10	-1.00E+10	0.06	-1.00E+10
							30	32.2234	282.86	1.516	23.21	9.4	0.14	4.18	2198.2	2104	-1.00E+10	-1.00E+10	-1.00E+10	0.77	0.68	0.11	-1.00E+10	-1.00E+10	0.03	-1.00E+10
							31.6	-1.00E+10	-1.00E+10	-1.00E+10	-1.00E+10	-1.00E+10	-1.00E+10	-1.00E+10	-1.00E+10	-1.00E+10	-1.00E+10	-1.00E+10	-1.00E+10	1.23	0.8	0.13	-1.00E+10	-1.00E+10	0.04	-1.00E+10
							31.9	32.3619	287.01	1.584	23.77	10.96	0.14	4.02	2202.1	2115	-1.00E+10	-1.00E+10	-1.00E+10	-1.00E+10	-1.00E+10	-1.00E+10	-1.00E+10	-1.00E+10	-1.00E+10	-1.00E+10
							39.7	32.6303	292.27	1.753	23.24	12.87	0.16	4.4	2219.4	2134.7	-1.00E+10	-1.00E+10	-1.00E+10	0.9	0.66	0.09	-1.00E+10	-1.00E+10	0.06	-1.00E+10
							44.6	32.5765	290	1.728	23.66	12.54	0.15	4.34	2214.4	2132.1	-1.00E+10	-1.00E+10	-1.00E+10	0.93	0.69	0.14	-1.00E+10	-1.00E+10	0.06	-1.00E+10
MR1405	3_2	B	2014-09-27T23:25	191.165	67.9996	58	0	31.9144	318.66	0.697	5.78	3.39	0.08	0.52	2194.2	2036.1	-1.00E+10	-1.00E+10	-1.00E+10	6.49	6.32	0.65	-1.00E+10	-1.00E+10	0.17	-1.00E+10
							5.5	31.8791	320.43	0.661	5.37	3.15	0.09	0.44	2193.9	2030.5	-1.00E+10	-1.00E+10	-1.00E+10	-1.00E+10	-1.00E+10	-1.00E+10	-1.00E+10	-1.00E+10	-1.00E+10	-1.00E+10
							5.8	-1.00E+10	-1.00E+10	-1.00E+10	-1.00E+10	-1.00E+10	-1.00E+10	-1.00E+10	-1.00E+10	-1.00E+10	-1.00E+10	-1.00E+10	-1.00E+10	6.47	5.43	1.49	-1.00E+10	-1.00E+10	0.25	-1.00E+10
							10	31.8834	320.15	0.673	5.42	3.17	0.09	0.49	2193	2031.8	-1.00E+10	-1.00E+10	-1.00E+10	6.79	5.53	1.26	-1.00E+10	-1.00E+10	0.2	-1.00E+10
							14.9	31.9748	318.49	0.778	6.37	3.79	0.11	1.21	2200.8	2038.9	-1.00E+10	-1.00E+10	-1.00E+10	6.73	6.48	0.38	-1.00E+10	-1.00E+10	0.1	-1.00E+10
							20.4	32.6076	309.16	1.241	13.56	9.4	0.14	2.28	2228.2	2091	-1.00E+10	-1.00E+10	-1.00E+10	3.84	3.75	0.2	-1.00E+10	-1.00E+10	0.05	-1.00E+10
							25	32.7098	306.5	1.362	17.19	11.09	0.18	2.16	2235.8	2110	-1.00E+10	-1.00E+10	-1.00E+10	-1.00E+10	-1.00E+10	-1.00E+10	-1.00E+10	-1.00E+10	-1.00E+10	-1.00E+10
							25.2	-1.00E+10	-1.00E+10	-1.00E+10	-1.00E+10	-1.00E+10	-1.00E+10	-1.00E+10	-1.00E+10	-1.00E+10	-1.00E+10	-1.00E+10	-1.00E+10	4.93	4.28	0.97	-1.00E+10	-1.00E+10	0.08	-1.00E+10
							29.9	32.7863	296.04	1.53	19.84	13.19	0.17	3.06	2236.4	2114.4	-1.00E+10	-1.00E+10	-1.00E+10	1.86	1.76	0.22	-1.00E+10	-1.00E+10	0.05	-1.00E+10
							39.8	32.9157	202.63	2.375	53.03	22	0.24	5.64	2233	2210.7	-1.00E+10	-1.00E+10	-1.00E+10	1.38	1.18	0.2	-1.00E+10	-1.00E+10	0.1	-1.00E+10
							50.2	-1.00E+10	-1.00E+10	-1.00E+10	-1.00E+10	-1.00E+10	-1.00E+10	-1.00E+10	-1.00E+10	-1.00E+10	-1.00E+10	-1.00E+10	-1.00E+10	-1.00E+10	-1.00E+10	-1.00E+10	-1.00E+10	-1.00E+10	-1.00E+10	-1.00E+10
							50.2	-1.00E+10	-1.00E+10	-1.00E+10	-1.00E+10	-1.00E+10	-1.00E+10	-1.00E+10	-1.00E+10	-1.00E+10	-1.00E+10	-1.00E+10	-1.00E+10	-1.00E+10	-1.00E+10	-1.00E+10	-1.00E+10	-1.00E+10	-1.00E+10	-1.00E+10
							50.3	-1.00E+10	-1.00E+10	-1.00E+10	-1.00E+10	-1.00E+10	-1.00E+10	-1.00E+10	-1.00E+10	-1.00E+10	-1.00E+10	-1.00E+10	-1.00E+10	-1.00E+10	-1.00E+10	-1.00E+10	-1.00E+10	-1.00E+10	-1.00E+10	-1.00E+10
							50.4	32.9115	200.41	2.377	54.07	21.95	0.24	5.73	2232.1	2214.5	-1.00E+10	-1.00E+10	-1.00E+10	1.71	1.48	0.17	-1.00E+10	-1.00E+10	0.12	-1.00E+10
MR1405	1_2	B	2014-09-28T12:57	191.215	65.7748	52	0	31.5236	301.3	0.447	7.13	1.39	0.03	0.49	2165.9	1966.9	-1.00E+10	-1.00E+10	-1.00E+10	1.37	0.75	0.23	-1.00E+10	-1.00E+10	0.38	-1.00E+10
							5.1	31.5159	301.6	0.443	7.12	1.32	0.03	0.51	2162.7	1966.3	-1.00E+10	-1.00E+10	-1.00E+10	-1.00E+10	-1.00E+10	-1.00E+10	-1.00E+10	-1.00E+10	-1.00E+10	-1.00E+10
							5.1	-1.00E+10	-1.00E+10	-1.00E+10	-1.00E+10	-1.00E+10	-1.00E+10	-1.00E+10	-1.00E+10	-1.00E+10	-1.00E+10	-1.00E+10	-1.00E+10	1.36	0.72	0.24	-1.00E+10	-1.00E+10	0.33	-1.00E+10
							10.1	31.5594	301.12	0.519	8.5	1.93	0.03	0.68	2167.1	1977	-1.00E+10	-1.00E+10	-1.00E+10	1.35	0.78	0.25	-1.00E+10	-1.00E+10	0.33	-1.00E+10
							15	31.9709	283.24	1.306	24.05	8.65	0.13	2.66	2183.5	2071.1	-1.00E+10	-1.00E+10	-1.00E+10	1.73	1.3	0.35	-1.00E+10	-1.00E+10	0.11	-1.00E+10
							20	32.0089	281.18	1.392	25.53	9.34	0.14	2.85	2189	2082.5	-1.00E+10	-1.00E+10	-1.00E+10	1.97	1.4	0.36	-1.00E+10	-1.00E+10	0.08	-1.00E+10
							29.7	32.0142	280.68	1.407	25.7	9.42	0.14	2.87	2191	2080.9	-1.00E+10	-1.00E+10	-1.00E+10	2.59	2.02	0.33	-1.00E+10	-1.00E+10	0.08	-1.00E+10
							39.6	32.0153	280.68	1.413	25.69	9.43	0.15	2.91	2189.7	2081.3	-1.00E+10	-1.00E+10	-1.00E+10	2.75	2.06	0.39	-1.00E+10	-1.00E+10	0.09	-1.00E+10
							42.3	32.0159	280.48	1.415	25.76	9.46	0.15	2.89	2188.9	2081.3	-1.00E+10	-1.00E+10	-1.00E+10	-1.00E+10	-1.00E+10	-1.00E+10	-1.00E+10	-1.00E+10	-1.00E+10	-1.00E+10
							42.3	-1.00E+10	-1.00E+10	-1.00E+10	-1.00E+10	-1.00E+10	-1.00E+10	-1.00E+10	-1.00E+10	-1.00E+10	-1.00E+10	-1.00E+10	-1.00E+10	2.95	2.67	0.25	-1.00E+10	-1.00E+10	0.09	-1.00E+10
							47.3	32.0151	280.6	1.412	25.66	9.42	0.15	2.9	2186	2081.3	-1.00E+10	-1.00E+10	-1.00E+10	2.62	2.14	0.34	-1.00E+10	-1.00E+10	0.08	-1.00E+10
