# Supplementary material for: Atlantic-origin water extension into the Pacific Arctic induced an anomalous biogeochemical event
Source: Nat Commun. 2023 Nov 2;14:6235. doi: 10.1038/s41467-023-41960-w (PMC10622542; doi:10.1038/s41467-023-41960-w)
Supplement: Supplementary file 4 — Supplementary Data 1 [file 41467_2023_41960_MOESM4_ESM.zip › Mirai_Btl_2015.txt]

Cruise	Station	Type	yyyy-mm-ddThh:mm	Longitude [degrees_east]	Latitude [degrees_north]	Bot. Depth [m]	Depth [m]	Bottle Salinity	Dissolved Oxygen [~$m~#mol/kg]	Phosphate [~$m~#mol/kg]	Silicate [~$m~#mol/kg]	Nitrate [~$m~#mol/kg]	Nitrite [~$m~#mol/kg]	Ammonium [~$m~#mol/kg]	Total Alkalinity [~$m~#mol/kg]	DIC [~$m~#mol/kg]	CFC-11 [pmol/kg]	CFC-12 [pmol/kg]	CFC-113 [pmol/kg]	Chl-a [~$m~#g/L]	Chl-a >10 [~$m~#g/L]	Chl-a 2-10 [~$m~#g/L]	Chl-a 5-10 [~$m~#g/L]	Chl-a 2-5 [~$m~#g/L]	Chl-a 0.7-2 [~$m~#g/L]	O18O16[permill]
MR1503	1_1	B	2015-09-06T06:37	191.247	65.7616	52	0	31.7002	293.84	0.74	10.77	1.12	0.08	1.39	2163.9	1987.8	-1.00E+10	-1.00E+10	-1.00E+10	4.28	3.69	0.41	-1.00E+10	-1.00E+10	0.18	-1.00E+10
							4.4	-1.00E+10	-1.00E+10	0.753	11.44	1.33	0.08	1.46	-1.00E+10	1989.7	-1.00E+10	-1.00E+10	-1.00E+10	3.89	-1.00E+10	-1.00E+10	-1.00E+10	-1.00E+10	-1.00E+10	-1.00E+10
							5.4	-1.00E+10	-1.00E+10	-1.00E+10	-1.00E+10	-1.00E+10	-1.00E+10	-1.00E+10	-1.00E+10	-1.00E+10	-1.00E+10	-1.00E+10	-1.00E+10	-1.00E+10	-1.00E+10	-1.00E+10	-1.00E+10	-1.00E+10	-1.00E+10	-1.00E+10
							5.4	31.7256	292.11	0.747	11.51	1.26	0.08	1.44	2171.2	1989.3	-1.00E+10	-1.00E+10	-1.00E+10	3.77	3.27	0.39	-1.00E+10	-1.00E+10	0.18	-1.00E+10
							6.3	-1.00E+10	-1.00E+10	0.753	11.47	1.25	0.08	1.49	-1.00E+10	-1.00E+10	-1.00E+10	-1.00E+10	-1.00E+10	-1.00E+10	-1.00E+10	-1.00E+10	-1.00E+10	-1.00E+10	-1.00E+10	-1.00E+10
							7	-1.00E+10	-1.00E+10	0.748	11.38	1.23	0.08	1.42	-1.00E+10	1988.7	-1.00E+10	-1.00E+10	-1.00E+10	3.57	-1.00E+10	-1.00E+10	-1.00E+10	-1.00E+10	-1.00E+10	-1.00E+10
							10.1	-1.00E+10	-1.00E+10	-1.00E+10	-1.00E+10	-1.00E+10	-1.00E+10	-1.00E+10	-1.00E+10	-1.00E+10	-1.00E+10	-1.00E+10	-1.00E+10	-1.00E+10	-1.00E+10	-1.00E+10	-1.00E+10	-1.00E+10	-1.00E+10	-1.00E+10
							10.1	-1.00E+10	-1.00E+10	0.747	11.41	1.23	0.08	1.42	2166.7	1986.9	-1.00E+10	-1.00E+10	-1.00E+10	-1.00E+10	-1.00E+10	-1.00E+10	-1.00E+10	-1.00E+10	-1.00E+10	-1.00E+10
							10.2	31.7239	292.13	0.75	11.46	1.25	0.08	1.42	2168.5	1988.9	-1.00E+10	-1.00E+10	-1.00E+10	3.67	3.35	0.44	-1.00E+10	-1.00E+10	0.18	-1.00E+10
							11	-1.00E+10	-1.00E+10	0.753	11.36	1.24	0.08	1.41	-1.00E+10	1989.3	-1.00E+10	-1.00E+10	-1.00E+10	3.97	-1.00E+10	-1.00E+10	-1.00E+10	-1.00E+10	-1.00E+10	-1.00E+10
							15.2	-1.00E+10	-1.00E+10	0.769	11.77	1.34	0.08	1.47	-1.00E+10	1994.6	-1.00E+10	-1.00E+10	-1.00E+10	3.7	-1.00E+10	-1.00E+10	-1.00E+10	-1.00E+10	-1.00E+10	-1.00E+10
							19.1	-1.00E+10	-1.00E+10	0.759	12.05	1.44	0.09	1.43	2173.3	1989.7	-1.00E+10	-1.00E+10	-1.00E+10	-1.00E+10	-1.00E+10	-1.00E+10	-1.00E+10	-1.00E+10	-1.00E+10	-1.00E+10
							19.2	-1.00E+10	-1.00E+10	0.759	12.09	1.47	0.09	1.46	-1.00E+10	1993.7	-1.00E+10	-1.00E+10	-1.00E+10	4.01	-1.00E+10	-1.00E+10	-1.00E+10	-1.00E+10	-1.00E+10	-1.00E+10
							20	-1.00E+10	-1.00E+10	-1.00E+10	-1.00E+10	-1.00E+10	-1.00E+10	-1.00E+10	-1.00E+10	-1.00E+10	-1.00E+10	-1.00E+10	-1.00E+10	-1.00E+10	-1.00E+10	-1.00E+10	-1.00E+10	-1.00E+10	-1.00E+10	-1.00E+10
							20	31.8464	293.51	0.847	14.47	2.93	0.1	1.41	2177.3	2002.6	-1.00E+10	-1.00E+10	-1.00E+10	4.09	3.28	0.53	-1.00E+10	-1.00E+10	0.36	-1.00E+10
							24	-1.00E+10	-1.00E+10	1.33	26.49	10.34	0.17	1.38	-1.00E+10	-1.00E+10	-1.00E+10	-1.00E+10	-1.00E+10	-1.00E+10	-1.00E+10	-1.00E+10	-1.00E+10	-1.00E+10	-1.00E+10	-1.00E+10
							28.9	32.4685	292.78	1.566	31.39	13.4	0.19	1.82	2210.5	2089.4	-1.00E+10	-1.00E+10	-1.00E+10	2.26	0.82	0.86	-1.00E+10	-1.00E+10	0.5	-1.00E+10
							28.9	-1.00E+10	-1.00E+10	1.595	31.69	13.57	0.19	1.96	2208.7	2092.2	-1.00E+10	-1.00E+10	-1.00E+10	-1.00E+10	-1.00E+10	-1.00E+10	-1.00E+10	-1.00E+10	-1.00E+10	-1.00E+10
							30	-1.00E+10	-1.00E+10	-1.00E+10	-1.00E+10	-1.00E+10	-1.00E+10	-1.00E+10	-1.00E+10	-1.00E+10	-1.00E+10	-1.00E+10	-1.00E+10	-1.00E+10	-1.00E+10	-1.00E+10	-1.00E+10	-1.00E+10	-1.00E+10	-1.00E+10
							30.1	32.4556	302.85	1.463	29.73	12.63	0.18	1.29	2207.5	2078	-1.00E+10	-1.00E+10	-1.00E+10	3.82	1.61	1.02	-1.00E+10	-1.00E+10	0.73	-1.00E+10
							31.7	-1.00E+10	-1.00E+10	1.586	31.65	13.51	0.18	1.95	-1.00E+10	2093.2	-1.00E+10	-1.00E+10	-1.00E+10	1.86	-1.00E+10	-1.00E+10	-1.00E+10	-1.00E+10	-1.00E+10	-1.00E+10
							39.6	-1.00E+10	-1.00E+10	-1.00E+10	-1.00E+10	-1.00E+10	-1.00E+10	-1.00E+10	-1.00E+10	-1.00E+10	-1.00E+10	-1.00E+10	-1.00E+10	-1.00E+10	-1.00E+10	-1.00E+10	-1.00E+10	-1.00E+10	-1.00E+10	-1.00E+10
							39.6	32.5175	301.25	1.57	31.48	14.21	0.19	1.29	2211.9	2089.5	-1.00E+10	-1.00E+10	-1.00E+10	3.24	1.34	1	-1.00E+10	-1.00E+10	0.76	-1.00E+10
							46.4	32.5132	298.21	1.583	31.61	14.24	0.19	1.42	2212.7	2090.7	-1.00E+10	-1.00E+10	-1.00E+10	3.14	1.19	0.92	-1.00E+10	-1.00E+10	0.88	-1.00E+10
							46.4	-1.00E+10	-1.00E+10	1.6	31.77	14.48	0.2	1.31	2212	2090.4	-1.00E+10	-1.00E+10	-1.00E+10	-1.00E+10	-1.00E+10	-1.00E+10	-1.00E+10	-1.00E+10	-1.00E+10	-1.00E+10
MR1503	2_1	B	2015-09-06T09:42	191.245	66.0004	53	0	31.9081	291.94	0.875	17.08	2.92	0.13	1.4	2179.9	2010.9	-1.00E+10	-1.00E+10	-1.00E+10	4.63	3.39	1.08	-1.00E+10	-1.00E+10	0.5	-1.00E+10
							4.6	31.9316	290.07	0.869	17.86	3	0.12	1.52	2185.8	2012.3	-1.00E+10	-1.00E+10	-1.00E+10	4.54	3.7	0.77	-1.00E+10	-1.00E+10	0.51	-1.00E+10
							9.7	31.9604	288.32	0.917	18.89	3.53	0.13	1.65	2186.9	2017.7	-1.00E+10	-1.00E+10	-1.00E+10	4.34	3.04	0.73	-1.00E+10	-1.00E+10	0.55	-1.00E+10
							19.7	32.5541	290.55	1.714	35.03	16.09	0.19	1.43	2208	2106.9	-1.00E+10	-1.00E+10	-1.00E+10	2.76	0.92	0.88	-1.00E+10	-1.00E+10	0.6	-1.00E+10
							23.6	32.5654	290.09	1.742	35.58	16.41	0.19	1.46	2217	2109.7	-1.00E+10	-1.00E+10	-1.00E+10	2.69	0.88	1.08	-1.00E+10	-1.00E+10	0.58	-1.00E+10
							29.9	32.5728	289.83	1.755	35.58	16.63	0.19	1.46	2211.3	2110.5	-1.00E+10	-1.00E+10	-1.00E+10	2.67	0.92	1.01	-1.00E+10	-1.00E+10	0.6	-1.00E+10
							39.7	32.5783	288.4	1.773	35.56	16.82	0.19	1.6	2213.7	2111.9	-1.00E+10	-1.00E+10	-1.00E+10	2.4	0.82	0.77	-1.00E+10	-1.00E+10	0.52	-1.00E+10
							47.1	32.5847	285.28	1.805	35.72	16.98	0.2	1.79	2215.1	2114.8	-1.00E+10	-1.00E+10	-1.00E+10	2.14	0.7	0.77	-1.00E+10	-1.00E+10	0.49	-1.00E+10
MR1503	3_1	B	2015-09-06T13:12	191.24	66.5016	52	0	31.4524	291.66	0.765	12.46	1.37	0.09	1.66	2161.6	2002.2	-1.00E+10	-1.00E+10	-1.00E+10	1.65	-1.00E+10	-1.00E+10	-1.00E+10	-1.00E+10	-1.00E+10	-1.00E+10
							5.1	31.4444	291.02	0.762	12.38	0.83	0.09	1.63	2165.5	2002.7	-1.00E+10	-1.00E+10	-1.00E+10	1.79	-1.00E+10	-1.00E+10	-1.00E+10	-1.00E+10	-1.00E+10	-1.00E+10
							10.1	31.4493	290.98	0.762	12.43	0.86	0.09	1.6	2164.2	2002.1	-1.00E+10	-1.00E+10	-1.00E+10	1.77	-1.00E+10	-1.00E+10	-1.00E+10	-1.00E+10	-1.00E+10	-1.00E+10
							20.4	31.6641	286.99	0.87	15.32	2.12	0.11	1.98	2169.6	2010.3	-1.00E+10	-1.00E+10	-1.00E+10	1.98	-1.00E+10	-1.00E+10	-1.00E+10	-1.00E+10	-1.00E+10	-1.00E+10
							25	31.8813	278.64	1.037	20.11	3.89	0.13	2.68	2180.1	2028.1	-1.00E+10	-1.00E+10	-1.00E+10	1.49	-1.00E+10	-1.00E+10	-1.00E+10	-1.00E+10	-1.00E+10	-1.00E+10
							30	31.9965	272.88	1.144	23.21	4.77	0.15	3.15	2187.4	2040.1	-1.00E+10	-1.00E+10	-1.00E+10	1.22	-1.00E+10	-1.00E+10	-1.00E+10	-1.00E+10	-1.00E+10	-1.00E+10
							40	32.0795	268.39	1.259	26.22	5.97	0.17	3.49	2193.3	2053.9	-1.00E+10	-1.00E+10	-1.00E+10	1.27	-1.00E+10	-1.00E+10	-1.00E+10	-1.00E+10	-1.00E+10	-1.00E+10
							46.5	32.028	270.56	1.224	24.99	5.53	0.17	3.32	2187.9	2049.5	-1.00E+10	-1.00E+10	-1.00E+10	1.35	-1.00E+10	-1.00E+10	-1.00E+10	-1.00E+10	-1.00E+10	-1.00E+10
MR1503	4_1	B	2015-09-06T16:28	191.25	67.0015	45	0	32.0373	286.77	1.057	23.01	4.39	0.15	2.75	2185.2	2037.8	-1.00E+10	-1.00E+10	-1.00E+10	2.51	0.69	1.05	-1.00E+10	-1.00E+10	0.91	-1.00E+10
							4.9	-1.00E+10	-1.00E+10	-1.00E+10	-1.00E+10	-1.00E+10	-1.00E+10	-1.00E+10	-1.00E+10	-1.00E+10	-1.00E+10	-1.00E+10	-1.00E+10	-1.00E+10	-1.00E+10	-1.00E+10	-1.00E+10	-1.00E+10	-1.00E+10	-1.00E+10
							5	32.0044	280.81	1.036	22.45	3.8	0.15	2.9	2186.1	2029.4	-1.00E+10	-1.00E+10	-1.00E+10	2.24	0.66	0.76	-1.00E+10	-1.00E+10	0.82	-1.00E+10
							9.5	32.0068	281.39	1.029	22.44	3.84	0.14	2.83	2186.7	2029.1	-1.00E+10	-1.00E+10	-1.00E+10	2.5	0.63	0.83	-1.00E+10	-1.00E+10	0.82	-1.00E+10
							9.6	-1.00E+10	-1.00E+10	-1.00E+10	-1.00E+10	-1.00E+10	-1.00E+10	-1.00E+10	-1.00E+10	-1.00E+10	-1.00E+10	-1.00E+10	-1.00E+10	-1.00E+10	-1.00E+10	-1.00E+10	-1.00E+10	-1.00E+10	-1.00E+10	-1.00E+10
							11.6	32.0131	282.03	1.033	22.66	3.94	0.15	2.83	2188.6	2029.8	-1.00E+10	-1.00E+10	-1.00E+10	2.51	0.61	0.83	-1.00E+10	-1.00E+10	0.93	-1.00E+10
							19.7	-1.00E+10	-1.00E+10	-1.00E+10	-1.00E+10	-1.00E+10	-1.00E+10	-1.00E+10	-1.00E+10	-1.00E+10	-1.00E+10	-1.00E+10	-1.00E+10	-1.00E+10	-1.00E+10	-1.00E+10	-1.00E+10	-1.00E+10	-1.00E+10	-1.00E+10
							19.7	32.0659	277.84	1.105	24.04	4.83	0.15	3.13	2187.3	2038.6	-1.00E+10	-1.00E+10	-1.00E+10	1.95	0.56	0.62	-1.00E+10	-1.00E+10	0.64	-1.00E+10
							29.6	32.1248	274.28	1.194	25.82	5.92	0.15	3.31	2199.4	2050	-1.00E+10	-1.00E+10	-1.00E+10	1.43	0.47	0.55	-1.00E+10	-1.00E+10	0.38	-1.00E+10
							39.9	-1.00E+10	-1.00E+10	-1.00E+10	-1.00E+10	-1.00E+10	-1.00E+10	-1.00E+10	-1.00E+10	-1.00E+10	-1.00E+10	-1.00E+10	-1.00E+10	-1.00E+10	-1.00E+10	-1.00E+10	-1.00E+10	-1.00E+10	-1.00E+10	-1.00E+10
							39.9	32.2172	270.3	1.313	29.34	7.53	0.17	3.46	2198.4	2063.5	-1.00E+10	-1.00E+10	-1.00E+10	1.38	0.5	0.47	-1.00E+10	-1.00E+10	0.31	-1.00E+10
MR1503	5_1	B	2015-09-06T20:32	191.248	67.5004	50	0	32.1779	304.8	1.124	26.4	6.52	0.16	2.2	2195.9	2039.6	-1.00E+10	-1.00E+10	-1.00E+10	7.9	-1.00E+10	-1.00E+10	-1.00E+10	-1.00E+10	-1.00E+10	-1.00E+10
							5	32.165	306.94	1.075	26	6.1	0.16	1.94	2199.7	2036.6	-1.00E+10	-1.00E+10	-1.00E+10	7.88	-1.00E+10	-1.00E+10	-1.00E+10	-1.00E+10	-1.00E+10	-1.00E+10
							7.9	32.1662	306.68	1.063	26.01	6.15	0.16	1.99	2194.7	2037.6	-1.00E+10	-1.00E+10	-1.00E+10	7.33	-1.00E+10	-1.00E+10	-1.00E+10	-1.00E+10	-1.00E+10	-1.00E+10
							9.8	32.1899	300.64	1.153	27.62	7.02	0.16	2.29	2201.6	2047.4	-1.00E+10	-1.00E+10	-1.00E+10	6.57	-1.00E+10	-1.00E+10	-1.00E+10	-1.00E+10	-1.00E+10	-1.00E+10
							19.8	32.3502	260.38	1.722	38.63	12.76	0.2	4.47	2201.8	2107.9	-1.00E+10	-1.00E+10	-1.00E+10	1.59	-1.00E+10	-1.00E+10	-1.00E+10	-1.00E+10	-1.00E+10	-1.00E+10
							29.7	32.3922	255.53	1.816	40.83	13.74	0.22	4.56	2205.2	2115.5	-1.00E+10	-1.00E+10	-1.00E+10	1.38	-1.00E+10	-1.00E+10	-1.00E+10	-1.00E+10	-1.00E+10	-1.00E+10
							39.4	32.4217	256.66	1.842	41.16	14.25	0.23	4.34	2207	2119.5	-1.00E+10	-1.00E+10	-1.00E+10	1.58	-1.00E+10	-1.00E+10	-1.00E+10	-1.00E+10	-1.00E+10	-1.00E+10
							43.7	32.4081	256.33	1.822	40.86	14.07	0.22	4.42	2205.7	2117.3	-1.00E+10	-1.00E+10	-1.00E+10	1.62	-1.00E+10	-1.00E+10	-1.00E+10	-1.00E+10	-1.00E+10	-1.00E+10
MR1503	6_1	B	2015-09-07T00:18	191.248	68.0001	59	0	-1.00E+10	-1.00E+10	-1.00E+10	-1.00E+10	-1.00E+10	-1.00E+10	-1.00E+10	-1.00E+10	-1.00E+10	-1.00E+10	-1.00E+10	-1.00E+10	-1.00E+10	-1.00E+10	-1.00E+10	-1.00E+10	-1.00E+10	-1.00E+10	-1.00E+10
							4.9	-1.00E+10	-1.00E+10	-1.00E+10	-1.00E+10	-1.00E+10	-1.00E+10	-1.00E+10	-1.00E+10	-1.00E+10	-1.00E+10	-1.00E+10	-1.00E+10	-1.00E+10	-1.00E+10	-1.00E+10	-1.00E+10	-1.00E+10	-1.00E+10	-1.00E+10
							5	-1.00E+10	-1.00E+10	-1.00E+10	-1.00E+10	-1.00E+10	-1.00E+10	-1.00E+10	-1.00E+10	-1.00E+10	-1.00E+10	-1.00E+10	-1.00E+10	-1.00E+10	-1.00E+10	-1.00E+10	-1.00E+10	-1.00E+10	-1.00E+10	-1.00E+10
							5	-1.00E+10	-1.00E+10	-1.00E+10	-1.00E+10	-1.00E+10	-1.00E+10	-1.00E+10	-1.00E+10	-1.00E+10	-1.00E+10	-1.00E+10	-1.00E+10	-1.00E+10	-1.00E+10	-1.00E+10	-1.00E+10	-1.00E+10	-1.00E+10	-1.00E+10
							5	-1.00E+10	-1.00E+10	-1.00E+10	-1.00E+10	-1.00E+10	-1.00E+10	-1.00E+10	-1.00E+10	-1.00E+10	-1.00E+10	-1.00E+10	-1.00E+10	-1.00E+10	-1.00E+10	-1.00E+10	-1.00E+10	-1.00E+10	-1.00E+10	-1.00E+10
							5	-1.00E+10	-1.00E+10	-1.00E+10	-1.00E+10	-1.00E+10	-1.00E+10	-1.00E+10	-1.00E+10	-1.00E+10	-1.00E+10	-1.00E+10	-1.00E+10	-1.00E+10	-1.00E+10	-1.00E+10	-1.00E+10	-1.00E+10	-1.00E+10	-1.00E+10
							5	-1.00E+10	-1.00E+10	-1.00E+10	-1.00E+10	-1.00E+10	-1.00E+10	-1.00E+10	-1.00E+10	-1.00E+10	-1.00E+10	-1.00E+10	-1.00E+10	-1.00E+10	-1.00E+10	-1.00E+10	-1.00E+10	-1.00E+10	-1.00E+10	-1.00E+10
							5	-1.00E+10	-1.00E+10	-1.00E+10	-1.00E+10	-1.00E+10	-1.00E+10	-1.00E+10	-1.00E+10	-1.00E+10	-1.00E+10	-1.00E+10	-1.00E+10	-1.00E+10	-1.00E+10	-1.00E+10	-1.00E+10	-1.00E+10	-1.00E+10	-1.00E+10
							5.1	-1.00E+10	-1.00E+10	-1.00E+10	-1.00E+10	-1.00E+10	-1.00E+10	-1.00E+10	-1.00E+10	-1.00E+10	-1.00E+10	-1.00E+10	-1.00E+10	-1.00E+10	-1.00E+10	-1.00E+10	-1.00E+10	-1.00E+10	-1.00E+10	-1.00E+10
							5.1	-1.00E+10	-1.00E+10	-1.00E+10	-1.00E+10	-1.00E+10	-1.00E+10	-1.00E+10	-1.00E+10	-1.00E+10	-1.00E+10	-1.00E+10	-1.00E+10	-1.00E+10	-1.00E+10	-1.00E+10	-1.00E+10	-1.00E+10	-1.00E+10	-1.00E+10
							5.1	-1.00E+10	-1.00E+10	-1.00E+10	-1.00E+10	-1.00E+10	-1.00E+10	-1.00E+10	-1.00E+10	-1.00E+10	-1.00E+10	-1.00E+10	-1.00E+10	-1.00E+10	-1.00E+10	-1.00E+10	-1.00E+10	-1.00E+10	-1.00E+10	-1.00E+10
							5.1	-1.00E+10	-1.00E+10	-1.00E+10	-1.00E+10	-1.00E+10	-1.00E+10	-1.00E+10	-1.00E+10	-1.00E+10	-1.00E+10	-1.00E+10	-1.00E+10	-1.00E+10	-1.00E+10	-1.00E+10	-1.00E+10	-1.00E+10	-1.00E+10	-1.00E+10
							5.1	-1.00E+10	-1.00E+10	-1.00E+10	-1.00E+10	-1.00E+10	-1.00E+10	-1.00E+10	-1.00E+10	-1.00E+10	-1.00E+10	-1.00E+10	-1.00E+10	-1.00E+10	-1.00E+10	-1.00E+10	-1.00E+10	-1.00E+10	-1.00E+10	-1.00E+10
							5.1	-1.00E+10	-1.00E+10	-1.00E+10	-1.00E+10	-1.00E+10	-1.00E+10	-1.00E+10	-1.00E+10	-1.00E+10	-1.00E+10	-1.00E+10	-1.00E+10	-1.00E+10	-1.00E+10	-1.00E+10	-1.00E+10	-1.00E+10	-1.00E+10	-1.00E+10
							5.1	-1.00E+10	-1.00E+10	-1.00E+10	-1.00E+10	-1.00E+10	-1.00E+10	-1.00E+10	-1.00E+10	-1.00E+10	-1.00E+10	-1.00E+10	-1.00E+10	-1.00E+10	-1.00E+10	-1.00E+10	-1.00E+10	-1.00E+10	-1.00E+10	-1.00E+10
							5.1	-1.00E+10	-1.00E+10	-1.00E+10	-1.00E+10	-1.00E+10	-1.00E+10	-1.00E+10	-1.00E+10	-1.00E+10	-1.00E+10	-1.00E+10	-1.00E+10	-1.00E+10	-1.00E+10	-1.00E+10	-1.00E+10	-1.00E+10	-1.00E+10	-1.00E+10
							5.1	-1.00E+10	-1.00E+10	-1.00E+10	-1.00E+10	-1.00E+10	-1.00E+10	-1.00E+10	-1.00E+10	-1.00E+10	-1.00E+10	-1.00E+10	-1.00E+10	-1.00E+10	-1.00E+10	-1.00E+10	-1.00E+10	-1.00E+10	-1.00E+10	-1.00E+10
							5.1	-1.00E+10	-1.00E+10	-1.00E+10	-1.00E+10	-1.00E+10	-1.00E+10	-1.00E+10	-1.00E+10	-1.00E+10	-1.00E+10	-1.00E+10	-1.00E+10	-1.00E+10	-1.00E+10	-1.00E+10	-1.00E+10	-1.00E+10	-1.00E+10	-1.00E+10
							5.1	-1.00E+10	-1.00E+10	-1.00E+10	-1.00E+10	-1.00E+10	-1.00E+10	-1.00E+10	-1.00E+10	-1.00E+10	-1.00E+10	-1.00E+10	-1.00E+10	-1.00E+10	-1.00E+10	-1.00E+10	-1.00E+10	-1.00E+10	-1.00E+10	-1.00E+10
							5.2	-1.00E+10	-1.00E+10	-1.00E+10	-1.00E+10	-1.00E+10	-1.00E+10	-1.00E+10	-1.00E+10	-1.00E+10	-1.00E+10	-1.00E+10	-1.00E+10	-1.00E+10	-1.00E+10	-1.00E+10	-1.00E+10	-1.00E+10	-1.00E+10	-1.00E+10
							5.2	-1.00E+10	-1.00E+10	-1.00E+10	-1.00E+10	-1.00E+10	-1.00E+10	-1.00E+10	-1.00E+10	-1.00E+10	-1.00E+10	-1.00E+10	-1.00E+10	-1.00E+10	-1.00E+10	-1.00E+10	-1.00E+10	-1.00E+10	-1.00E+10	-1.00E+10
MR1503	6_2	B	2015-09-07T01:26	191.223	67.9985	58	0	32.4854	304.93	1.609	36.53	14.45	0.18	2.26	2208.7	2096.7	-1.00E+10	-1.00E+10	-1.00E+10	1.52	0.92	0.32	-1.00E+10	-1.00E+10	0.25	-1.00E+10
							5.2	-1.00E+10	-1.00E+10	-1.00E+10	-1.00E+10	-1.00E+10	-1.00E+10	-1.00E+10	-1.00E+10	-1.00E+10	-1.00E+10	-1.00E+10	-1.00E+10	-1.00E+10	-1.00E+10	-1.00E+10	-1.00E+10	-1.00E+10	-1.00E+10	-1.00E+10
							5.2	-1.00E+10	-1.00E+10	-1.00E+10	-1.00E+10	-1.00E+10	-1.00E+10	-1.00E+10	-1.00E+10	-1.00E+10	-1.00E+10	-1.00E+10	-1.00E+10	-1.00E+10	-1.00E+10	-1.00E+10	-1.00E+10	-1.00E+10	-1.00E+10	-1.00E+10
							5.2	-1.00E+10	-1.00E+10	-1.00E+10	-1.00E+10	-1.00E+10	-1.00E+10	-1.00E+10	-1.00E+10	-1.00E+10	-1.00E+10	-1.00E+10	-1.00E+10	-1.00E+10	-1.00E+10	-1.00E+10	-1.00E+10	-1.00E+10	-1.00E+10	-1.00E+10
							5.3	32.4646	309.01	1.505	34.98	13.12	0.18	2.3	2208.4	2088.1	-1.00E+10	-1.00E+10	-1.00E+10	1.72	1.01	0.34	-1.00E+10	-1.00E+10	0.32	-1.00E+10
							5.8	-1.00E+10	-1.00E+10	1.499	34.9	13.05	0.18	2.29	-1.00E+10	2085.1	-1.00E+10	-1.00E+10	-1.00E+10	1.76	-1.00E+10	-1.00E+10	-1.00E+10	-1.00E+10	-1.00E+10	-1.00E+10
							9.8	32.4626	309.05	1.512	34.92	13.04	0.18	2.32	2206.1	2087.4	-1.00E+10	-1.00E+10	-1.00E+10	1.72	0.92	0.38	-1.00E+10	-1.00E+10	0.36	-1.00E+10
							9.8	-1.00E+10	-1.00E+10	-1.00E+10	-1.00E+10	-1.00E+10	-1.00E+10	-1.00E+10	-1.00E+10	-1.00E+10	-1.00E+10	-1.00E+10	-1.00E+10	-1.00E+10	-1.00E+10	-1.00E+10	-1.00E+10	-1.00E+10	-1.00E+10	-1.00E+10
							11.1	-1.00E+10	-1.00E+10	1.515	35.21	13.23	0.18	2.33	-1.00E+10	2087.2	-1.00E+10	-1.00E+10	-1.00E+10	1.78	-1.00E+10	-1.00E+10	-1.00E+10	-1.00E+10	-1.00E+10	-1.00E+10
							14.8	-1.00E+10	-1.00E+10	1.643	37.65	14.84	0.19	2.44	2206.5	2100.8	-1.00E+10	-1.00E+10	-1.00E+10	-1.00E+10	-1.00E+10	-1.00E+10	-1.00E+10	-1.00E+10	-1.00E+10	-1.00E+10
							16.8	-1.00E+10	-1.00E+10	1.856	41.93	17.53	0.21	2.57	-1.00E+10	2116.7	-1.00E+10	-1.00E+10	-1.00E+10	1.56	-1.00E+10	-1.00E+10	-1.00E+10	-1.00E+10	-1.00E+10	-1.00E+10
							19.8	-1.00E+10	-1.00E+10	-1.00E+10	-1.00E+10	-1.00E+10	-1.00E+10	-1.00E+10	-1.00E+10	-1.00E+10	-1.00E+10	-1.00E+10	-1.00E+10	-1.00E+10	-1.00E+10	-1.00E+10	-1.00E+10	-1.00E+10	-1.00E+10	-1.00E+10
							19.8	32.6228	296.99	1.888	42.86	18.15	0.21	2.39	2216.3	2120.9	-1.00E+10	-1.00E+10	-1.00E+10	1.7	0.9	0.39	-1.00E+10	-1.00E+10	0.32	-1.00E+10
							21.8	-1.00E+10	-1.00E+10	1.896	43.2	18.33	0.22	2.39	-1.00E+10	2120.5	-1.00E+10	-1.00E+10	-1.00E+10	1.66	-1.00E+10	-1.00E+10	-1.00E+10	-1.00E+10	-1.00E+10	-1.00E+10
							22.6	32.6285	295.35	1.906	43.07	18.23	0.22	2.49	2217.1	2122.2	-1.00E+10	-1.00E+10	-1.00E+10	1.57	0.78	0.3	-1.00E+10	-1.00E+10	0.27	-1.00E+10
							22.7	-1.00E+10	-1.00E+10	-1.00E+10	-1.00E+10	-1.00E+10	-1.00E+10	-1.00E+10	-1.00E+10	-1.00E+10	-1.00E+10	-1.00E+10	-1.00E+10	-1.00E+10	-1.00E+10	-1.00E+10	-1.00E+10	-1.00E+10	-1.00E+10	-1.00E+10
							24.6	-1.00E+10	-1.00E+10	1.913	43.09	18.21	0.22	2.47	2217	2122.5	-1.00E+10	-1.00E+10	-1.00E+10	-1.00E+10	-1.00E+10	-1.00E+10	-1.00E+10	-1.00E+10	-1.00E+10	-1.00E+10
							24.6	-1.00E+10	-1.00E+10	1.91	43.02	18.17	0.22	2.49	-1.00E+10	2120.9	-1.00E+10	-1.00E+10	-1.00E+10	1.52	-1.00E+10	-1.00E+10	-1.00E+10	-1.00E+10	-1.00E+10	-1.00E+10
							29.6	-1.00E+10	-1.00E+10	1.919	43.46	18.4	0.22	2.48	-1.00E+10	2122	-1.00E+10	-1.00E+10	-1.00E+10	1.45	-1.00E+10	-1.00E+10	-1.00E+10	-1.00E+10	-1.00E+10	-1.00E+10
							29.7	-1.00E+10	-1.00E+10	-1.00E+10	-1.00E+10	-1.00E+10	-1.00E+10	-1.00E+10	-1.00E+10	-1.00E+10	-1.00E+10	-1.00E+10	-1.00E+10	-1.00E+10	-1.00E+10	-1.00E+10	-1.00E+10	-1.00E+10	-1.00E+10	-1.00E+10
							29.7	32.6443	296.38	1.925	43.65	18.54	0.22	2.38	2218.3	2123.3	-1.00E+10	-1.00E+10	-1.00E+10	1.49	0.75	0.4	-1.00E+10	-1.00E+10	0.27	-1.00E+10
							31.4	-1.00E+10	-1.00E+10	1.939	43.91	18.72	0.23	2.36	-1.00E+10	-1.00E+10	-1.00E+10	-1.00E+10	-1.00E+10	-1.00E+10	-1.00E+10	-1.00E+10	-1.00E+10	-1.00E+10	-1.00E+10	-1.00E+10
							34.7	-1.00E+10	-1.00E+10	1.984	44.48	18.84	0.23	2.81	2220.7	2130.2	-1.00E+10	-1.00E+10	-1.00E+10	-1.00E+10	-1.00E+10	-1.00E+10	-1.00E+10	-1.00E+10	-1.00E+10	-1.00E+10
							39.2	-1.00E+10	-1.00E+10	-1.00E+10	-1.00E+10	-1.00E+10	-1.00E+10	-1.00E+10	-1.00E+10	-1.00E+10	-1.00E+10	-1.00E+10	-1.00E+10	-1.00E+10	-1.00E+10	-1.00E+10	-1.00E+10	-1.00E+10	-1.00E+10	-1.00E+10
							39.2	32.6917	281.47	2.091	46.67	19.36	0.25	3.39	2214.6	2138.6	-1.00E+10	-1.00E+10	-1.00E+10	0.95	0.46	0.43	-1.00E+10	-1.00E+10	0.09	-1.00E+10
							51.9	32.7397	268.95	2.306	51.79	19.79	0.31	4.35	2225.5	2153.4	-1.00E+10	-1.00E+10	-1.00E+10	1.16	0.7	0.3	-1.00E+10	-1.00E+10	0.08	-1.00E+10
							51.9	-1.00E+10	-1.00E+10	2.324	51.82	19.85	0.32	4.33	2226.8	2154.1	-1.00E+10	-1.00E+10	-1.00E+10	-1.00E+10	-1.00E+10	-1.00E+10	-1.00E+10	-1.00E+10	-1.00E+10	-1.00E+10
							51.9	-1.00E+10	-1.00E+10	-1.00E+10	-1.00E+10	-1.00E+10	-1.00E+10	-1.00E+10	-1.00E+10	-1.00E+10	-1.00E+10	-1.00E+10	-1.00E+10	-1.00E+10	-1.00E+10	-1.00E+10	-1.00E+10	-1.00E+10	-1.00E+10	-1.00E+10
							52	-1.00E+10	-1.00E+10	-1.00E+10	-1.00E+10	-1.00E+10	-1.00E+10	-1.00E+10	-1.00E+10	-1.00E+10	-1.00E+10	-1.00E+10	-1.00E+10	-1.00E+10	-1.00E+10	-1.00E+10	-1.00E+10	-1.00E+10	-1.00E+10	-1.00E+10
MR1503	7_1	B	2015-09-07T05:48	191.248	68.5002	53	0	32.2623	351.07	0.515	8.8	1.03	0.05	0.23	2193.1	1992.9	-1.00E+10	-1.00E+10	-1.00E+10	14.19	-1.00E+10	-1.00E+10	-1.00E+10	-1.00E+10	-1.00E+10	-1.00E+10
							4.8	32.2232	362.16	0.376	5.37	0.02	0.04	-0.02	2204.1	1977.2	-1.00E+10	-1.00E+10	-1.00E+10	18.45	-1.00E+10	-1.00E+10	-1.00E+10	-1.00E+10	-1.00E+10	-1.00E+10
							9.6	32.2365	360.89	0.393	5.93	0.06	0.04	-0.03	2202.9	1980.5	-1.00E+10	-1.00E+10	-1.00E+10	19.09	-1.00E+10	-1.00E+10	-1.00E+10	-1.00E+10	-1.00E+10	-1.00E+10
							19.7	32.3412	328.41	0.886	17.77	4.73	0.09	1.73	2205.3	2029.6	-1.00E+10	-1.00E+10	-1.00E+10	9.29	-1.00E+10	-1.00E+10	-1.00E+10	-1.00E+10	-1.00E+10	-1.00E+10
							29.5	32.3994	303.22	1.319	27.36	8.78	0.16	3.31	2212.8	2065.1	-1.00E+10	-1.00E+10	-1.00E+10	1.08	-1.00E+10	-1.00E+10	-1.00E+10	-1.00E+10	-1.00E+10	-1.00E+10
							30.5	32.4101	295.11	1.436	29.99	9.09	0.17	3.93	2208.8	2073.6	-1.00E+10	-1.00E+10	-1.00E+10	1.12	-1.00E+10	-1.00E+10	-1.00E+10	-1.00E+10	-1.00E+10	-1.00E+10
							39.6	32.4532	258.99	1.97	41.09	10.73	0.27	6.8	2218.2	2113.5	-1.00E+10	-1.00E+10	-1.00E+10	0.91	-1.00E+10	-1.00E+10	-1.00E+10	-1.00E+10	-1.00E+10	-1.00E+10
							47.7	32.4595	260.02	1.962	41.3	10.98	0.26	6.75	2214.1	2114	-1.00E+10	-1.00E+10	-1.00E+10	0.96	-1.00E+10	-1.00E+10	-1.00E+10	-1.00E+10	-1.00E+10	-1.00E+10
MR1503	8_1	B	2015-09-07T09:20	191.252	69.0007	53	0	31.2359	306.4	0.578	9.63	0.13	0.03	0.1	2188.7	2012.7	-1.00E+10	-1.00E+10	-1.00E+10	1.41	0.06	0.39	-1.00E+10	-1.00E+10	0.72	-1.00E+10
							4.8	31.2458	306.15	0.582	9.72	0.12	0.03	0.14	2187.2	2011.4	-1.00E+10	-1.00E+10	-1.00E+10	1.21	0.05	0.45	-1.00E+10	-1.00E+10	0.73	-1.00E+10
							9.9	31.4192	305.29	0.669	10.74	1.06	0.05	0.58	2192.6	2016.7	-1.00E+10	-1.00E+10	-1.00E+10	1.22	0.08	0.33	-1.00E+10	-1.00E+10	0.63	-1.00E+10
							19.8	32.5278	298.35	1.417	24.2	10.1	0.16	3.49	2217.7	2077.7	-1.00E+10	-1.00E+10	-1.00E+10	0.51	0.19	0.12	-1.00E+10	-1.00E+10	0.15	-1.00E+10
							27.8	32.7039	283.06	1.757	32.56	13.6	0.21	4.3	2229.9	2116.7	-1.00E+10	-1.00E+10	-1.00E+10	0.53	0.14	0.22	-1.00E+10	-1.00E+10	0.08	-1.00E+10
							37.4	32.7133	270.61	2.054	39.66	14.94	0.3	4.81	2229.6	2128.7	-1.00E+10	-1.00E+10	-1.00E+10	0.67	0.25	0.25	-1.00E+10	-1.00E+10	0.05	-1.00E+10
							39.5	32.7132	270.58	2.056	39.81	15.03	0.29	4.84	2229.9	2127.1	-1.00E+10	-1.00E+10	-1.00E+10	0.64	0.36	0.13	-1.00E+10	-1.00E+10	0.06	-1.00E+10
							47	32.7105	273.45	2.017	39.31	15	0.28	4.75	2228.1	2123.6	-1.00E+10	-1.00E+10	-1.00E+10	0.61	0.27	0.24	-1.00E+10	-1.00E+10	0.07	-1.00E+10
MR1503	9_1	B	2015-09-07T13:35	191.251	69.5007	51	0	31.916	303.91	0.816	14.36	1.65	0.1	1.48	2189.3	2014.5	-1.00E+10	-1.00E+10	-1.00E+10	1.15	-1.00E+10	-1.00E+10	-1.00E+10	-1.00E+10	-1.00E+10	-1.00E+10
							5	32.0072	305.73	0.862	15.31	2.27	0.11	1.73	2188	2018.5	-1.00E+10	-1.00E+10	-1.00E+10	0.93	-1.00E+10	-1.00E+10	-1.00E+10	-1.00E+10	-1.00E+10	-1.00E+10
							9.9	32.0484	304.52	0.914	15.9	2.68	0.11	1.95	2183.8	2024.8	-1.00E+10	-1.00E+10	-1.00E+10	0.9	-1.00E+10	-1.00E+10	-1.00E+10	-1.00E+10	-1.00E+10	-1.00E+10
							19.5	32.3618	298.61	1.244	19.61	5.64	0.14	3.63	2207.2	2054	-1.00E+10	-1.00E+10	-1.00E+10	0.68	-1.00E+10	-1.00E+10	-1.00E+10	-1.00E+10	-1.00E+10	-1.00E+10
							21.9	32.4219	288.3	1.408	23.05	6.88	0.16	4.65	2205.6	2067.9	-1.00E+10	-1.00E+10	-1.00E+10	0.43	-1.00E+10	-1.00E+10	-1.00E+10	-1.00E+10	-1.00E+10	-1.00E+10
							29.5	32.568	247.24	1.991	38.35	10.89	0.3	6.6	2218.2	2120.5	-1.00E+10	-1.00E+10	-1.00E+10	0.39	-1.00E+10	-1.00E+10	-1.00E+10	-1.00E+10	-1.00E+10	-1.00E+10
							39.5	32.5744	242.02	2.018	41.76	11.56	0.28	6.64	2219.9	2127	-1.00E+10	-1.00E+10	-1.00E+10	0.46	-1.00E+10	-1.00E+10	-1.00E+10	-1.00E+10	-1.00E+10	-1.00E+10
							45.9	32.5683	243.75	1.981	40.02	11.13	0.28	6.46	2218.7	2120.8	-1.00E+10	-1.00E+10	-1.00E+10	0.43	-1.00E+10	-1.00E+10	-1.00E+10	-1.00E+10	-1.00E+10	-1.00E+10
MR1503	10_1	B	2015-09-07T16:53	191.25	69.9996	41	0	32.1606	307.81	0.733	6.62	0.34	0.07	0.68	2193.3	2015.8	-1.00E+10	-1.00E+10	-1.00E+10	1.14	0.47	0.33	-1.00E+10	-1.00E+10	0.18	-1.00E+10
							4.8	32.1592	306.83	0.724	6.67	0.23	0.07	0.65	2192.6	2017.6	-1.00E+10	-1.00E+10	-1.00E+10	1.05	0.42	0.33	-1.00E+10	-1.00E+10	0.18	-1.00E+10
							4.8	-1.00E+10	-1.00E+10	-1.00E+10	-1.00E+10	-1.00E+10	-1.00E+10	-1.00E+10	-1.00E+10	-1.00E+10	-1.00E+10	-1.00E+10	-1.00E+10	-1.00E+10	-1.00E+10	-1.00E+10	-1.00E+10	-1.00E+10	-1.00E+10	-1.00E+10
							9.4	-1.00E+10	-1.00E+10	-1.00E+10	-1.00E+10	-1.00E+10	-1.00E+10	-1.00E+10	-1.00E+10	-1.00E+10	-1.00E+10	-1.00E+10	-1.00E+10	-1.00E+10	-1.00E+10	-1.00E+10	-1.00E+10	-1.00E+10	-1.00E+10	-1.00E+10
							9.4	32.1604	306.63	0.725	6.68	0.23	0.06	0.65	2193.2	2017.1	-1.00E+10	-1.00E+10	-1.00E+10	1	0.35	0.38	-1.00E+10	-1.00E+10	0.18	-1.00E+10
							19.5	32.16	306.69	0.727	6.69	0.24	0.07	0.68	2193.6	2016.2	-1.00E+10	-1.00E+10	-1.00E+10	0.99	0.45	0.3	-1.00E+10	-1.00E+10	0.17	-1.00E+10
							19.5	-1.00E+10	-1.00E+10	-1.00E+10	-1.00E+10	-1.00E+10	-1.00E+10	-1.00E+10	-1.00E+10	-1.00E+10	-1.00E+10	-1.00E+10	-1.00E+10	-1.00E+10	-1.00E+10	-1.00E+10	-1.00E+10	-1.00E+10	-1.00E+10	-1.00E+10
							19.5	32.1596	305.35	0.74	7.02	0.29	0.07	0.73	2193.7	2019.4	-1.00E+10	-1.00E+10	-1.00E+10	0.98	0.42	0.37	-1.00E+10	-1.00E+10	0.15	-1.00E+10
							29.5	32.1461	265.94	1.278	20.66	2.78	0.22	3.72	2193	2061.5	-1.00E+10	-1.00E+10	-1.00E+10	0.57	0.25	0.27	-1.00E+10	-1.00E+10	0.03	-1.00E+10
							35.1	-1.00E+10	-1.00E+10	-1.00E+10	-1.00E+10	-1.00E+10	-1.00E+10	-1.00E+10	-1.00E+10	-1.00E+10	-1.00E+10	-1.00E+10	-1.00E+10	-1.00E+10	-1.00E+10	-1.00E+10	-1.00E+10	-1.00E+10	-1.00E+10	-1.00E+10
							35.2	32.1482	263.22	1.103	16.06	1.94	0.17	2.71	2192.9	2063.7	-1.00E+10	-1.00E+10	-1.00E+10	0.68	0.29	0.24	-1.00E+10	-1.00E+10	0.05	-1.00E+10
MR1503	11_1	B	2015-09-07T21:11	191.248	70.5016	39	0	31.9793	321.06	0.586	4.17	0.09	0.04	0.09	2179.2	1996	-1.00E+10	-1.00E+10	-1.00E+10	1.6	-1.00E+10	-1.00E+10	-1.00E+10	-1.00E+10	-1.00E+10	-1.00E+10
							5	31.9801	321.33	0.56	4.2	0.04	0.04	0.06	2179.4	1995.9	-1.00E+10	-1.00E+10	-1.00E+10	1.46	-1.00E+10	-1.00E+10	-1.00E+10	-1.00E+10	-1.00E+10	-1.00E+10
							6.8	-1.00E+10	-1.00E+10	0.553	4.23	0.04	0.04	0.04	-1.00E+10	-1.00E+10	-1.00E+10	-1.00E+10	-1.00E+10	-1.00E+10	-1.00E+10	-1.00E+10	-1.00E+10	-1.00E+10	-1.00E+10	-1.00E+10
							9.9	31.9811	321.13	0.555	4.18	0.05	0.04	0.04	2179.1	1998.4	-1.00E+10	-1.00E+10	-1.00E+10	1.44	-1.00E+10	-1.00E+10	-1.00E+10	-1.00E+10	-1.00E+10	-1.00E+10
							10.8	-1.00E+10	-1.00E+10	0.564	4.23	0.06	0.04	0.08	2180.5	1996	-1.00E+10	-1.00E+10	-1.00E+10	-1.00E+10	-1.00E+10	-1.00E+10	-1.00E+10	-1.00E+10	-1.00E+10	-1.00E+10
							17.7	-1.00E+10	-1.00E+10	-1.00E+10	-1.00E+10	-1.00E+10	-1.00E+10	-1.00E+10	-1.00E+10	-1.00E+10	-1.00E+10	-1.00E+10	-1.00E+10	-1.00E+10	-1.00E+10	-1.00E+10	-1.00E+10	-1.00E+10	-1.00E+10	-1.00E+10
							17.8	32.1213	314.09	0.657	5.81	0.27	0.06	0.46	2188.7	2010	-1.00E+10	-1.00E+10	-1.00E+10	1.44	-1.00E+10	-1.00E+10	-1.00E+10	-1.00E+10	-1.00E+10	-1.00E+10
							19.7	32.1929	306.43	0.778	7.45	0.54	0.08	1.16	2195.6	2019.2	-1.00E+10	-1.00E+10	-1.00E+10	0.98	-1.00E+10	-1.00E+10	-1.00E+10	-1.00E+10	-1.00E+10	-1.00E+10
							21.8	-1.00E+10	-1.00E+10	0.838	8.54	0.61	0.09	1.46	2195.5	2020.1	-1.00E+10	-1.00E+10	-1.00E+10	-1.00E+10	-1.00E+10	-1.00E+10	-1.00E+10	-1.00E+10	-1.00E+10	-1.00E+10
							26.7	-1.00E+10	-1.00E+10	0.898	9.52	0.65	0.11	1.6	-1.00E+10	-1.00E+10	-1.00E+10	-1.00E+10	-1.00E+10	-1.00E+10	-1.00E+10	-1.00E+10	-1.00E+10	-1.00E+10	-1.00E+10	-1.00E+10
							29.7	-1.00E+10	-1.00E+10	0.92	10.27	0.69	0.14	1.73	2198.1	2025.4	-1.00E+10	-1.00E+10	-1.00E+10	-1.00E+10	-1.00E+10	-1.00E+10	-1.00E+10	-1.00E+10	-1.00E+10	-1.00E+10
							29.7	32.1862	300.89	0.915	9.79	0.65	0.12	1.65	2197.3	2026	-1.00E+10	-1.00E+10	-1.00E+10	0.89	-1.00E+10	-1.00E+10	-1.00E+10	-1.00E+10	-1.00E+10	-1.00E+10
							32.7	32.189	297.94	0.893	9.88	0.62	0.12	1.68	2187	2026	-1.00E+10	-1.00E+10	-1.00E+10	0.93	-1.00E+10	-1.00E+10	-1.00E+10	-1.00E+10	-1.00E+10	-1.00E+10
MR1503	12_1	B	2015-09-08T00:52	191.248	70.9992	44	0	32.1204	324.81	0.599	4.45	0.31	0.05	0.2	2189.3	2000.6	-1.00E+10	-1.00E+10	-1.00E+10	2.18	0.76	0.75	-1.00E+10	-1.00E+10	0.44	-1.00E+10
							5	32.1208	324.65	0.594	4.53	0.19	0.05	0.24	2188.8	1998.6	-1.00E+10	-1.00E+10	-1.00E+10	2.07	0.69	0.61	-1.00E+10	-1.00E+10	0.54	-1.00E+10
							10	32.1618	320.28	0.662	5.45	0.4	0.07	0.66	2195.9	2004.3	-1.00E+10	-1.00E+10	-1.00E+10	1.63	0.54	0.5	-1.00E+10	-1.00E+10	0.36	-1.00E+10
							14.9	32.2002	316.17	0.739	6.37	0.6	0.08	1.15	2194.8	2007.9	-1.00E+10	-1.00E+10	-1.00E+10	1.21	0.61	0.4	-1.00E+10	-1.00E+10	0.19	-1.00E+10
							19.9	32.2498	310.35	0.833	7.56	0.85	0.11	1.78	2196.5	2014.1	-1.00E+10	-1.00E+10	-1.00E+10	0.64	0.3	0.23	-1.00E+10	-1.00E+10	0.09	-1.00E+10
							30.3	32.2717	303.85	0.923	8.89	0.98	0.13	2.32	2201.1	2017.9	-1.00E+10	-1.00E+10	-1.00E+10	0.33	0.31	0.12	-1.00E+10	-1.00E+10	0.02	-1.00E+10
							38.6	32.283	299.44	0.938	9.64	1	0.15	2.43	2201.7	2020.4	-1.00E+10	-1.00E+10	-1.00E+10	0.48	0.16	0.18	-1.00E+10	-1.00E+10	0.02	-1.00E+10
MR1503	13_1	B	2015-09-08T23:31	202.335	71.335	99	0	31.7321	309.91	0.803	9.73	0.53	0.16	0.89	2178.2	2015.6	-1.00E+10	-1.00E+10	-1.00E+10	1.66	0.79	0.62	-1.00E+10	-1.00E+10	0.25	-1.00E+10
							5	-1.00E+10	-1.00E+10	0.802	9.72	0.5	0.16	0.92	2178.2	2015.1	-1.00E+10	-1.00E+10	-1.00E+10	-1.00E+10	-1.00E+10	-1.00E+10	-1.00E+10	-1.00E+10	-1.00E+10	-1.00E+10
							5	-1.00E+10	-1.00E+10	-1.00E+10	-1.00E+10	-1.00E+10	-1.00E+10	-1.00E+10	-1.00E+10	-1.00E+10	-1.00E+10	-1.00E+10	-1.00E+10	-1.00E+10	-1.00E+10	-1.00E+10	-1.00E+10	-1.00E+10	-1.00E+10	-1.00E+10
							5.1	31.7345	309.3	0.8	9.76	0.49	0.15	0.93	2177.4	2014.7	-1.00E+10	-1.00E+10	-1.00E+10	1.31	0.63	0.47	-1.00E+10	-1.00E+10	0.25	-1.00E+10
							5.1	-1.00E+10	-1.00E+10	-1.00E+10	-1.00E+10	-1.00E+10	-1.00E+10	-1.00E+10	-1.00E+10	-1.00E+10	-1.00E+10	-1.00E+10	-1.00E+10	-1.00E+10	-1.00E+10	-1.00E+10	-1.00E+10	-1.00E+10	-1.00E+10	-1.00E+10
							8	31.7345	308.51	0.797	9.85	0.52	0.15	0.93	2175.8	2014.2	-1.00E+10	-1.00E+10	-1.00E+10	1.55	0.66	0.43	-1.00E+10	-1.00E+10	0.29	-1.00E+10
							8.2	-1.00E+10	-1.00E+10	0.806	9.89	0.5	0.15	0.93	2174.3	2011.5	-1.00E+10	-1.00E+10	-1.00E+10	-1.00E+10	-1.00E+10	-1.00E+10	-1.00E+10	-1.00E+10	-1.00E+10	-1.00E+10
							9.9	-1.00E+10	-1.00E+10	-1.00E+10	-1.00E+10	-1.00E+10	-1.00E+10	-1.00E+10	-1.00E+10	-1.00E+10	-1.00E+10	-1.00E+10	-1.00E+10	-1.00E+10	-1.00E+10	-1.00E+10	-1.00E+10	-1.00E+10	-1.00E+10	-1.00E+10
							9.9	31.7305	308.75	0.81	9.94	0.5	0.15	0.94	2171	2014	-1.00E+10	-1.00E+10	-1.00E+10	1.65	0.66	0.64	-1.00E+10	-1.00E+10	0.25	-1.00E+10
							17.8	-1.00E+10	-1.00E+10	0.8	9.85	0.51	0.14	0.93	2178.6	2012.6	-1.00E+10	-1.00E+10	-1.00E+10	-1.00E+10	-1.00E+10	-1.00E+10	-1.00E+10	-1.00E+10	-1.00E+10	-1.00E+10
							19.5	-1.00E+10	-1.00E+10	-1.00E+10	-1.00E+10	-1.00E+10	-1.00E+10	-1.00E+10	-1.00E+10	-1.00E+10	-1.00E+10	-1.00E+10	-1.00E+10	-1.00E+10	-1.00E+10	-1.00E+10	-1.00E+10	-1.00E+10	-1.00E+10	-1.00E+10
							19.5	31.7324	309.57	0.794	9.72	0.5	0.15	0.91	2179.4	2017.5	-1.00E+10	-1.00E+10	-1.00E+10	1.52	0.7	0.51	-1.00E+10	-1.00E+10	0.3	-1.00E+10
							22.6	-1.00E+10	-1.00E+10	0.781	9.65	0.47	0.14	0.95	-1.00E+10	-1.00E+10	-1.00E+10	-1.00E+10	-1.00E+10	-1.00E+10	-1.00E+10	-1.00E+10	-1.00E+10	-1.00E+10	-1.00E+10	-1.00E+10
							22.6	-1.00E+10	-1.00E+10	0.778	9.66	0.47	0.15	0.89	-1.00E+10	-1.00E+10	-1.00E+10	-1.00E+10	-1.00E+10	-1.00E+10	-1.00E+10	-1.00E+10	-1.00E+10	-1.00E+10	-1.00E+10	-1.00E+10
							27.5	-1.00E+10	-1.00E+10	0.78	9.64	0.46	0.15	0.9	2179.7	2013.7	-1.00E+10	-1.00E+10	-1.00E+10	-1.00E+10	-1.00E+10	-1.00E+10	-1.00E+10	-1.00E+10	-1.00E+10	-1.00E+10
							29.7	-1.00E+10	-1.00E+10	-1.00E+10	-1.00E+10	-1.00E+10	-1.00E+10	-1.00E+10	-1.00E+10	-1.00E+10	-1.00E+10	-1.00E+10	-1.00E+10	-1.00E+10	-1.00E+10	-1.00E+10	-1.00E+10	-1.00E+10	-1.00E+10	-1.00E+10
							29.8	31.7305	310.15	0.776	9.67	0.45	0.15	0.93	2178.4	2017.5	-1.00E+10	-1.00E+10	-1.00E+10	1.52	0.59	0.5	-1.00E+10	-1.00E+10	0.27	-1.00E+10
							39.5	-1.00E+10	-1.00E+10	-1.00E+10	-1.00E+10	-1.00E+10	-1.00E+10	-1.00E+10	-1.00E+10	-1.00E+10	-1.00E+10	-1.00E+10	-1.00E+10	-1.00E+10	-1.00E+10	-1.00E+10	-1.00E+10	-1.00E+10	-1.00E+10	-1.00E+10
							39.6	31.7578	305.9	0.817	10.04	0.53	0.15	1.14	2178.3	2014.7	-1.00E+10	-1.00E+10	-1.00E+10	1.14	0.58	0.41	-1.00E+10	-1.00E+10	0.18	-1.00E+10
							49.5	-1.00E+10	-1.00E+10	-1.00E+10	-1.00E+10	-1.00E+10	-1.00E+10	-1.00E+10	-1.00E+10	-1.00E+10	-1.00E+10	-1.00E+10	-1.00E+10	-1.00E+10	-1.00E+10	-1.00E+10	-1.00E+10	-1.00E+10	-1.00E+10	-1.00E+10
							49.6	31.7711	303.61	0.842	10.38	0.58	0.16	1.26	2174.6	2015	-1.00E+10	-1.00E+10	-1.00E+10	1.05	0.45	0.44	-1.00E+10	-1.00E+10	0.14	-1.00E+10
							74.3	31.7818	301.29	0.865	10.78	0.62	0.17	1.36	2180	2014.7	-1.00E+10	-1.00E+10	-1.00E+10	1.14	0.48	0.42	-1.00E+10	-1.00E+10	0.1	-1.00E+10
							93.1	31.7831	301.16	0.855	10.8	0.62	0.17	1.37	2180.3	2016.4	-1.00E+10	-1.00E+10	-1.00E+10	1.11	0.43	0.34	-1.00E+10	-1.00E+10	0.12	-1.00E+10
							93.1	-1.00E+10	-1.00E+10	-1.00E+10	-1.00E+10	-1.00E+10	-1.00E+10	-1.00E+10	-1.00E+10	-1.00E+10	-1.00E+10	-1.00E+10	-1.00E+10	-1.00E+10	-1.00E+10	-1.00E+10	-1.00E+10	-1.00E+10	-1.00E+10	-1.00E+10
MR1503	14_1	B	2015-09-09T01:46	202.162	71.5788	65	0	31.5553	314.32	0.654	7.82	0.25	0.12	0.31	2175.2	2009.4	-1.00E+10	-1.00E+10	-1.00E+10	1.92	-1.00E+10	-1.00E+10	-1.00E+10	-1.00E+10	-1.00E+10	-1.00E+10
							4.8	-1.00E+10	-1.00E+10	-1.00E+10	-1.00E+10	-1.00E+10	-1.00E+10	-1.00E+10	-1.00E+10	-1.00E+10	-1.00E+10	-1.00E+10	-1.00E+10	-1.00E+10	-1.00E+10	-1.00E+10	-1.00E+10	-1.00E+10	-1.00E+10	-1.00E+10
							4.9	31.5622	314.67	0.646	7.92	0.21	0.12	0.28	2174.8	2009.2	-1.00E+10	-1.00E+10	-1.00E+10	2.07	-1.00E+10	-1.00E+10	-1.00E+10	-1.00E+10	-1.00E+10	-1.00E+10
							10	31.5919	315.07	0.666	8.26	0.24	0.13	0.34	2170.2	2013.9	-1.00E+10	-1.00E+10	-1.00E+10	1.9	-1.00E+10	-1.00E+10	-1.00E+10	-1.00E+10	-1.00E+10	-1.00E+10
							10.1	-1.00E+10	-1.00E+10	-1.00E+10	-1.00E+10	-1.00E+10	-1.00E+10	-1.00E+10	-1.00E+10	-1.00E+10	-1.00E+10	-1.00E+10	-1.00E+10	-1.00E+10	-1.00E+10	-1.00E+10	-1.00E+10	-1.00E+10	-1.00E+10	-1.00E+10
							19.8	-1.00E+10	-1.00E+10	-1.00E+10	-1.00E+10	-1.00E+10	-1.00E+10	-1.00E+10	-1.00E+10	-1.00E+10	-1.00E+10	-1.00E+10	-1.00E+10	-1.00E+10	-1.00E+10	-1.00E+10	-1.00E+10	-1.00E+10	-1.00E+10	-1.00E+10
							19.9	31.6737	313.89	0.735	9.38	0.36	0.16	0.63	2177.3	2018	-1.00E+10	-1.00E+10	-1.00E+10	1.77	-1.00E+10	-1.00E+10	-1.00E+10	-1.00E+10	-1.00E+10	-1.00E+10
							29.7	-1.00E+10	-1.00E+10	-1.00E+10	-1.00E+10	-1.00E+10	-1.00E+10	-1.00E+10	-1.00E+10	-1.00E+10	-1.00E+10	-1.00E+10	-1.00E+10	-1.00E+10	-1.00E+10	-1.00E+10	-1.00E+10	-1.00E+10	-1.00E+10	-1.00E+10
							29.7	31.7298	307.89	0.842	10.86	0.53	0.21	1.16	2176.1	2019.7	-1.00E+10	-1.00E+10	-1.00E+10	1.42	-1.00E+10	-1.00E+10	-1.00E+10	-1.00E+10	-1.00E+10	-1.00E+10
							39.5	-1.00E+10	-1.00E+10	-1.00E+10	-1.00E+10	-1.00E+10	-1.00E+10	-1.00E+10	-1.00E+10	-1.00E+10	-1.00E+10	-1.00E+10	-1.00E+10	-1.00E+10	-1.00E+10	-1.00E+10	-1.00E+10	-1.00E+10	-1.00E+10	-1.00E+10
							39.5	31.8032	300.23	1.07	14.27	0.87	0.38	2.14	2181.6	2032.5	-1.00E+10	-1.00E+10	-1.00E+10	0.7	-1.00E+10	-1.00E+10	-1.00E+10	-1.00E+10	-1.00E+10	-1.00E+10
							49.1	-1.00E+10	-1.00E+10	-1.00E+10	-1.00E+10	-1.00E+10	-1.00E+10	-1.00E+10	-1.00E+10	-1.00E+10	-1.00E+10	-1.00E+10	-1.00E+10	-1.00E+10	-1.00E+10	-1.00E+10	-1.00E+10	-1.00E+10	-1.00E+10	-1.00E+10
							49.1	31.8124	316.8	1.207	15.73	0.96	0.58	2.5	2187.7	2050.3	-1.00E+10	-1.00E+10	-1.00E+10	0.74	-1.00E+10	-1.00E+10	-1.00E+10	-1.00E+10	-1.00E+10	-1.00E+10
							50.6	31.8515	316.49	1.218	16.12	1.02	0.57	2.61	2186.5	2053	-1.00E+10	-1.00E+10	-1.00E+10	0.73	-1.00E+10	-1.00E+10	-1.00E+10	-1.00E+10	-1.00E+10	-1.00E+10
							58.2	-1.00E+10	-1.00E+10	-1.00E+10	-1.00E+10	-1.00E+10	-1.00E+10	-1.00E+10	-1.00E+10	-1.00E+10	-1.00E+10	-1.00E+10	-1.00E+10	-1.00E+10	-1.00E+10	-1.00E+10	-1.00E+10	-1.00E+10	-1.00E+10	-1.00E+10
							58.2	31.9173	306.6	1.204	16.38	1.31	0.46	2.63	2193.9	2051.4	-1.00E+10	-1.00E+10	-1.00E+10	0.64	-1.00E+10	-1.00E+10	-1.00E+10	-1.00E+10	-1.00E+10	-1.00E+10
MR1503	15_1	B	2015-09-09T04:18	202.499	71.4136	123	0	31.6489	314.34	0.632	6.64	0.1	0.08	0.07	2176.3	2005.4	-1.00E+10	-1.00E+10	-1.00E+10	2.35	1.38	0.42	-1.00E+10	-1.00E+10	0.33	-1.00E+10
							4.4	-1.00E+10	-1.00E+10	-1.00E+10	-1.00E+10	-1.00E+10	-1.00E+10	-1.00E+10	-1.00E+10	-1.00E+10	-1.00E+10	-1.00E+10	-1.00E+10	-1.00E+10	-1.00E+10	-1.00E+10	-1.00E+10	-1.00E+10	-1.00E+10	-1.00E+10
							4.5	31.6477	313.65	0.642	6.84	0.09	0.09	0.04	2177.2	2003.8	-1.00E+10	-1.00E+10	-1.00E+10	2.19	1.37	0.44	-1.00E+10	-1.00E+10	0.28	-1.00E+10
							9.4	-1.00E+10	-1.00E+10	-1.00E+10	-1.00E+10	-1.00E+10	-1.00E+10	-1.00E+10	-1.00E+10	-1.00E+10	-1.00E+10	-1.00E+10	-1.00E+10	-1.00E+10	-1.00E+10	-1.00E+10	-1.00E+10	-1.00E+10	-1.00E+10	-1.00E+10
							9.4	31.6542	312.43	0.649	7.13	0.13	0.1	0.1	2174.3	2003.9	-1.00E+10	-1.00E+10	-1.00E+10	2.23	1.5	0.48	-1.00E+10	-1.00E+10	0.32	-1.00E+10
							13.7	31.7077	299.16	0.817	9.63	0.47	0.18	1.08	2178.7	2016.1	-1.00E+10	-1.00E+10	-1.00E+10	1.27	1.02	0.38	-1.00E+10	-1.00E+10	0.2	-1.00E+10
							19.6	31.7254	295.68	0.854	9.94	0.55	0.2	1.45	2179.7	2016	-1.00E+10	-1.00E+10	-1.00E+10	0.63	0.27	0.21	-1.00E+10	-1.00E+10	0.07	-1.00E+10
							19.7	-1.00E+10	-1.00E+10	-1.00E+10	-1.00E+10	-1.00E+10	-1.00E+10	-1.00E+10	-1.00E+10	-1.00E+10	-1.00E+10	-1.00E+10	-1.00E+10	-1.00E+10	-1.00E+10	-1.00E+10	-1.00E+10	-1.00E+10	-1.00E+10	-1.00E+10
							29.4	-1.00E+10	-1.00E+10	-1.00E+10	-1.00E+10	-1.00E+10	-1.00E+10	-1.00E+10	-1.00E+10	-1.00E+10	-1.00E+10	-1.00E+10	-1.00E+10	-1.00E+10	-1.00E+10	-1.00E+10	-1.00E+10	-1.00E+10	-1.00E+10	-1.00E+10
							29.5	31.7238	300.55	0.811	9.12	0.47	0.18	1.2	2178.4	2014	-1.00E+10	-1.00E+10	-1.00E+10	0.69	0.33	0.22	-1.00E+10	-1.00E+10	0.1	-1.00E+10
							39.3	-1.00E+10	-1.00E+10	-1.00E+10	-1.00E+10	-1.00E+10	-1.00E+10	-1.00E+10	-1.00E+10	-1.00E+10	-1.00E+10	-1.00E+10	-1.00E+10	-1.00E+10	-1.00E+10	-1.00E+10	-1.00E+10	-1.00E+10	-1.00E+10	-1.00E+10
							39.4	31.7252	301.7	0.789	9.04	0.44	0.17	1.13	2175.4	2014.5	-1.00E+10	-1.00E+10	-1.00E+10	0.74	0.37	0.28	-1.00E+10	-1.00E+10	0.1	-1.00E+10
							49.2	-1.00E+10	-1.00E+10	-1.00E+10	-1.00E+10	-1.00E+10	-1.00E+10	-1.00E+10	-1.00E+10	-1.00E+10	-1.00E+10	-1.00E+10	-1.00E+10	-1.00E+10	-1.00E+10	-1.00E+10	-1.00E+10	-1.00E+10	-1.00E+10	-1.00E+10
							49.2	31.7327	300.19	0.815	9.52	0.47	0.19	1.25	2177.4	2016.3	-1.00E+10	-1.00E+10	-1.00E+10	0.77	0.35	0.25	-1.00E+10	-1.00E+10	0.1	-1.00E+10
							73.8	31.7679	286.21	0.998	13.13	0.79	0.31	2.11	2182.6	2030.6	-1.00E+10	-1.00E+10	-1.00E+10	0.55	0.22	0.19	-1.00E+10	-1.00E+10	0.06	-1.00E+10
							98.7	32.0381	274.88	1.292	18.31	2.2	0.46	3.14	2189.7	2064	-1.00E+10	-1.00E+10	-1.00E+10	0.42	0.16	0.23	-1.00E+10	-1.00E+10	0.03	-1.00E+10
							98.7	-1.00E+10	-1.00E+10	-1.00E+10	-1.00E+10	-1.00E+10	-1.00E+10	-1.00E+10	-1.00E+10	-1.00E+10	-1.00E+10	-1.00E+10	-1.00E+10	-1.00E+10	-1.00E+10	-1.00E+10	-1.00E+10	-1.00E+10	-1.00E+10	-1.00E+10
							117.7	34.1575	255.72	1.53	24.83	10.8	0.23	2.75	2272.9	2187.7	-1.00E+10	-1.00E+10	-1.00E+10	0.41	0.3	0.1	-1.00E+10	-1.00E+10	0.03	-1.00E+10
							117.8	-1.00E+10	-1.00E+10	-1.00E+10	-1.00E+10	-1.00E+10	-1.00E+10	-1.00E+10	-1.00E+10	-1.00E+10	-1.00E+10	-1.00E+10	-1.00E+10	-1.00E+10	-1.00E+10	-1.00E+10	-1.00E+10	-1.00E+10	-1.00E+10	-1.00E+10
MR1503	16_1	B	2015-09-09T07:08	202.839	71.2483	47	0	31.2423	297.38	0.787	12.83	0.39	0.11	1.09	2159.5	2020.8	-1.00E+10	-1.00E+10	-1.00E+10	1.58	-1.00E+10	-1.00E+10	-1.00E+10	-1.00E+10	-1.00E+10	-1.00E+10
							5	31.2999	295.54	0.781	12.83	0.35	0.1	1.11	2164.8	2017.4	-1.00E+10	-1.00E+10	-1.00E+10	1.14	-1.00E+10	-1.00E+10	-1.00E+10	-1.00E+10	-1.00E+10	-1.00E+10
							5	-1.00E+10	-1.00E+10	-1.00E+10	-1.00E+10	-1.00E+10	-1.00E+10	-1.00E+10	-1.00E+10	-1.00E+10	-1.00E+10	-1.00E+10	-1.00E+10	-1.00E+10	-1.00E+10	-1.00E+10	-1.00E+10	-1.00E+10	-1.00E+10	-1.00E+10
							10.1	-1.00E+10	-1.00E+10	-1.00E+10	-1.00E+10	-1.00E+10	-1.00E+10	-1.00E+10	-1.00E+10	-1.00E+10	-1.00E+10	-1.00E+10	-1.00E+10	-1.00E+10	-1.00E+10	-1.00E+10	-1.00E+10	-1.00E+10	-1.00E+10	-1.00E+10
							10.1	31.3156	295.01	0.805	13.01	0.37	0.11	1.17	2167.3	2016.4	-1.00E+10	-1.00E+10	-1.00E+10	1.11	-1.00E+10	-1.00E+10	-1.00E+10	-1.00E+10	-1.00E+10	-1.00E+10
							19.8	-1.00E+10	-1.00E+10	-1.00E+10	-1.00E+10	-1.00E+10	-1.00E+10	-1.00E+10	-1.00E+10	-1.00E+10	-1.00E+10	-1.00E+10	-1.00E+10	-1.00E+10	-1.00E+10	-1.00E+10	-1.00E+10	-1.00E+10	-1.00E+10	-1.00E+10
							19.8	31.3275	294.23	0.824	13.21	0.37	0.13	1.23	2165.1	2017.7	-1.00E+10	-1.00E+10	-1.00E+10	0.99	-1.00E+10	-1.00E+10	-1.00E+10	-1.00E+10	-1.00E+10	-1.00E+10
							29.9	-1.00E+10	-1.00E+10	-1.00E+10	-1.00E+10	-1.00E+10	-1.00E+10	-1.00E+10	-1.00E+10	-1.00E+10	-1.00E+10	-1.00E+10	-1.00E+10	-1.00E+10	-1.00E+10	-1.00E+10	-1.00E+10	-1.00E+10	-1.00E+10	-1.00E+10
							29.9	31.3904	295.36	0.824	13.1	0.39	0.14	1.19	2168.5	2016.5	-1.00E+10	-1.00E+10	-1.00E+10	1.15	-1.00E+10	-1.00E+10	-1.00E+10	-1.00E+10	-1.00E+10	-1.00E+10
							34.8	31.4062	295.77	0.821	12.99	0.39	0.13	1.15	2166.8	2016.5	-1.00E+10	-1.00E+10	-1.00E+10	1.14	-1.00E+10	-1.00E+10	-1.00E+10	-1.00E+10	-1.00E+10	-1.00E+10
							40.4	-1.00E+10	-1.00E+10	-1.00E+10	-1.00E+10	-1.00E+10	-1.00E+10	-1.00E+10	-1.00E+10	-1.00E+10	-1.00E+10	-1.00E+10	-1.00E+10	-1.00E+10	-1.00E+10	-1.00E+10	-1.00E+10	-1.00E+10	-1.00E+10	-1.00E+10
							40.4	31.4146	296.12	0.815	12.97	0.43	0.12	1.17	2163.9	2017.2	-1.00E+10	-1.00E+10	-1.00E+10	1.18	-1.00E+10	-1.00E+10	-1.00E+10	-1.00E+10	-1.00E+10	-1.00E+10
MR1503	22_1	B	2015-09-11T15:10	205.163	71.5999	42	0	29.4532	339.97	0.554	4.91	0.05	0.04	0.08	2087.1	1959	-1.00E+10	-1.00E+10	-1.00E+10	0.91	-1.00E+10	-1.00E+10	-1.00E+10	-1.00E+10	-1.00E+10	-1.00E+10
							4.9	-1.00E+10	-1.00E+10	-1.00E+10	-1.00E+10	-1.00E+10	-1.00E+10	-1.00E+10	-1.00E+10	-1.00E+10	-1.00E+10	-1.00E+10	-1.00E+10	-1.00E+10	-1.00E+10	-1.00E+10	-1.00E+10	-1.00E+10	-1.00E+10	-1.00E+10
							5	29.3565	340.01	0.542	4.75	-0.01	0.04	0.08	2083.4	1951.1	-1.00E+10	-1.00E+10	-1.00E+10	0.83	-1.00E+10	-1.00E+10	-1.00E+10	-1.00E+10	-1.00E+10	-1.00E+10
							10.1	-1.00E+10	-1.00E+10	-1.00E+10	-1.00E+10	-1.00E+10	-1.00E+10	-1.00E+10	-1.00E+10	-1.00E+10	-1.00E+10	-1.00E+10	-1.00E+10	-1.00E+10	-1.00E+10	-1.00E+10	-1.00E+10	-1.00E+10	-1.00E+10	-1.00E+10
							10.1	29.3775	339.75	0.534	4.75	0.01	0.03	0.08	2084.9	1951.8	-1.00E+10	-1.00E+10	-1.00E+10	0.8	-1.00E+10	-1.00E+10	-1.00E+10	-1.00E+10	-1.00E+10	-1.00E+10
							19.7	29.4363	338.92	0.566	4.87	-0.02	0.04	0.14	2086.3	1955.6	-1.00E+10	-1.00E+10	-1.00E+10	0.83	-1.00E+10	-1.00E+10	-1.00E+10	-1.00E+10	-1.00E+10	-1.00E+10
							19.8	-1.00E+10	-1.00E+10	-1.00E+10	-1.00E+10	-1.00E+10	-1.00E+10	-1.00E+10	-1.00E+10	-1.00E+10	-1.00E+10	-1.00E+10	-1.00E+10	-1.00E+10	-1.00E+10	-1.00E+10	-1.00E+10	-1.00E+10	-1.00E+10	-1.00E+10
							28.4	30.053	331.9	0.568	5.55	0	0.03	0.1	2119.2	1974.4	-1.00E+10	-1.00E+10	-1.00E+10	0.98	-1.00E+10	-1.00E+10	-1.00E+10	-1.00E+10	-1.00E+10	-1.00E+10
							29.7	30.2658	324.41	0.607	6.41	0.03	0.05	0.23	2124.3	1983.3	-1.00E+10	-1.00E+10	-1.00E+10	1	-1.00E+10	-1.00E+10	-1.00E+10	-1.00E+10	-1.00E+10	-1.00E+10
							29.8	-1.00E+10	-1.00E+10	-1.00E+10	-1.00E+10	-1.00E+10	-1.00E+10	-1.00E+10	-1.00E+10	-1.00E+10	-1.00E+10	-1.00E+10	-1.00E+10	-1.00E+10	-1.00E+10	-1.00E+10	-1.00E+10	-1.00E+10	-1.00E+10	-1.00E+10
							36.4	30.7693	298.3	0.801	10.45	0.4	0.14	1.04	2152.9	2020.1	-1.00E+10	-1.00E+10	-1.00E+10	0.5	-1.00E+10	-1.00E+10	-1.00E+10	-1.00E+10	-1.00E+10	-1.00E+10
MR1503	23_1	B	2015-09-11T17:42	204.789	71.7407	307	0	30.775	309.93	0.678	9.46	0.17	0.06	0.74	2137	2001.3	-1.00E+10	-1.00E+10	-1.00E+10	1.06	0.34	0.34	-1.00E+10	-1.00E+10	0.21	-1.00E+10
							6.1	30.8265	306.21	0.684	9.93	0.15	0.07	0.88	2142.7	2003.7	-1.00E+10	-1.00E+10	-1.00E+10	0.87	0.37	0.28	-1.00E+10	-1.00E+10	0.21	-1.00E+10
							6.1	-1.00E+10	-1.00E+10	-1.00E+10	-1.00E+10	-1.00E+10	-1.00E+10	-1.00E+10	-1.00E+10	-1.00E+10	-1.00E+10	-1.00E+10	-1.00E+10	-1.00E+10	-1.00E+10	-1.00E+10	-1.00E+10	-1.00E+10	-1.00E+10	-1.00E+10
							9.2	-1.00E+10	-1.00E+10	-1.00E+10	-1.00E+10	-1.00E+10	-1.00E+10	-1.00E+10	-1.00E+10	-1.00E+10	-1.00E+10	-1.00E+10	-1.00E+10	-1.00E+10	-1.00E+10	-1.00E+10	-1.00E+10	-1.00E+10	-1.00E+10	-1.00E+10
							9.3	30.8256	306.17	0.694	9.96	0.16	0.07	0.87	2146.1	2003.7	-1.00E+10	-1.00E+10	-1.00E+10	0.88	0.38	0.24	-1.00E+10	-1.00E+10	0.23	-1.00E+10
							20.2	30.8189	305.99	0.681	9.9	0.18	0.06	0.84	2142.1	2002.8	-1.00E+10	-1.00E+10	-1.00E+10	0.88	0.34	0.3	-1.00E+10	-1.00E+10	0.2	-1.00E+10
							20.3	-1.00E+10	-1.00E+10	-1.00E+10	-1.00E+10	-1.00E+10	-1.00E+10	-1.00E+10	-1.00E+10	-1.00E+10	-1.00E+10	-1.00E+10	-1.00E+10	-1.00E+10	-1.00E+10	-1.00E+10	-1.00E+10	-1.00E+10	-1.00E+10	-1.00E+10
							24.4	30.8326	305.26	0.694	10.06	0.15	0.07	0.87	2147.3	2005.2	-1.00E+10	-1.00E+10	-1.00E+10	0.91	0.34	0.26	-1.00E+10	-1.00E+10	0.2	-1.00E+10
							30.3	-1.00E+10	-1.00E+10	-1.00E+10	-1.00E+10	-1.00E+10	-1.00E+10	-1.00E+10	-1.00E+10	-1.00E+10	-1.00E+10	-1.00E+10	-1.00E+10	-1.00E+10	-1.00E+10	-1.00E+10	-1.00E+10	-1.00E+10	-1.00E+10	-1.00E+10
							30.3	31.2692	287.74	0.834	12.57	0.42	0.13	1.82	2163.3	2027.2	-1.00E+10	-1.00E+10	-1.00E+10	0.5	0.29	0.15	-1.00E+10	-1.00E+10	0.07	-1.00E+10
							39.5	31.2272	374.95	0.852	7.19	1.2	0.14	0.49	2190.9	2069.9	-1.00E+10	-1.00E+10	-1.00E+10	0.25	0.06	0.1	-1.00E+10	-1.00E+10	0.09	-1.00E+10
							39.7	-1.00E+10	-1.00E+10	-1.00E+10	-1.00E+10	-1.00E+10	-1.00E+10	-1.00E+10	-1.00E+10	-1.00E+10	-1.00E+10	-1.00E+10	-1.00E+10	-1.00E+10	-1.00E+10	-1.00E+10	-1.00E+10	-1.00E+10	-1.00E+10	-1.00E+10
							50.2	-1.00E+10	-1.00E+10	-1.00E+10	-1.00E+10	-1.00E+10	-1.00E+10	-1.00E+10	-1.00E+10	-1.00E+10	-1.00E+10	-1.00E+10	-1.00E+10	-1.00E+10	-1.00E+10	-1.00E+10	-1.00E+10	-1.00E+10	-1.00E+10	-1.00E+10
							50.8	31.9999	345.52	1.169	15.31	5.03	0.16	1.24	2208.7	2106.6	-1.00E+10	-1.00E+10	-1.00E+10	0.18	0.07	0.07	-1.00E+10	-1.00E+10	0.04	-1.00E+10
							73.7	32.6566	282.36	1.702	29.76	12.25	0.13	1.89	2236.6	2196.7	-1.00E+10	-1.00E+10	-1.00E+10	0.15	0.17	0.04	-1.00E+10	-1.00E+10	0.01	-1.00E+10
							101.3	34.5881	279.05	1.037	13.04	13.14	0.11	0.11	2290.1	2178.7	-1.00E+10	-1.00E+10	-1.00E+10	0.05	0.03	0.01	-1.00E+10	-1.00E+10	0	-1.00E+10
							101.4	-1.00E+10	-1.00E+10	-1.00E+10	-1.00E+10	-1.00E+10	-1.00E+10	-1.00E+10	-1.00E+10	-1.00E+10	-1.00E+10	-1.00E+10	-1.00E+10	-1.00E+10	-1.00E+10	-1.00E+10	-1.00E+10	-1.00E+10	-1.00E+10	-1.00E+10
							126.3	34.7668	284.14	0.933	9.75	13.08	0.04	0.04	2295	2166.5	-1.00E+10	-1.00E+10	-1.00E+10	0.02	-1.00E+10	-1.00E+10	-1.00E+10	-1.00E+10	-1.00E+10	-1.00E+10
							150.4	34.8252	287.77	0.916	9.18	12.98	0.06	0.04	2291.3	2164.6	-1.00E+10	-1.00E+10	-1.00E+10	0.03	0.01	0.01	-1.00E+10	-1.00E+10	0	-1.00E+10
							150.8	-1.00E+10	-1.00E+10	-1.00E+10	-1.00E+10	-1.00E+10	-1.00E+10	-1.00E+10	-1.00E+10	-1.00E+10	-1.00E+10	-1.00E+10	-1.00E+10	-1.00E+10	-1.00E+10	-1.00E+10	-1.00E+10	-1.00E+10	-1.00E+10	-1.00E+10
							173.9	34.8423	289.6	0.914	9.07	12.94	0.08	0.04	2294.9	2164.1	-1.00E+10	-1.00E+10	-1.00E+10	0.02	-1.00E+10	-1.00E+10	-1.00E+10	-1.00E+10	-1.00E+10	-1.00E+10
							200.1	34.8462	290.35	0.916	9.02	12.89	0.08	0.04	2296.9	2164.9	-1.00E+10	-1.00E+10	-1.00E+10	0.03	0.01	0.01	-1.00E+10	-1.00E+10	0	-1.00E+10
							200.9	-1.00E+10	-1.00E+10	-1.00E+10	-1.00E+10	-1.00E+10	-1.00E+10	-1.00E+10	-1.00E+10	-1.00E+10	-1.00E+10	-1.00E+10	-1.00E+10	-1.00E+10	-1.00E+10	-1.00E+10	-1.00E+10	-1.00E+10	-1.00E+10	-1.00E+10
							223.1	34.8501	290.45	0.919	9.29	12.88	0.09	0.05	2296.5	2163.6	-1.00E+10	-1.00E+10	-1.00E+10	-1.00E+10	-1.00E+10	-1.00E+10	-1.00E+10	-1.00E+10	-1.00E+10	-1.00E+10
							248.1	34.8561	291.66	0.927	9.26	12.83	0.08	0.08	2297.7	2164.1	-1.00E+10	-1.00E+10	-1.00E+10	-1.00E+10	-1.00E+10	-1.00E+10	-1.00E+10	-1.00E+10	-1.00E+10	-1.00E+10
							302.7	34.8548	290.89	0.955	9.67	12.82	0.09	0.11	2298.6	2164.9	-1.00E+10	-1.00E+10	-1.00E+10	-1.00E+10	-1.00E+10	-1.00E+10	-1.00E+10	-1.00E+10	-1.00E+10	-1.00E+10
							304	-1.00E+10	-1.00E+10	-1.00E+10	-1.00E+10	-1.00E+10	-1.00E+10	-1.00E+10	-1.00E+10	-1.00E+10	-1.00E+10	-1.00E+10	-1.00E+10	-1.00E+10	-1.00E+10	-1.00E+10	-1.00E+10	-1.00E+10	-1.00E+10	-1.00E+10
MR1503	23_2	B	2015-09-11T20:11	204.669	71.7736	186	0	-1.00E+10	-1.00E+10	-1.00E+10	-1.00E+10	-1.00E+10	-1.00E+10	-1.00E+10	-1.00E+10	-1.00E+10	-1.00E+10	-1.00E+10	-1.00E+10	-1.00E+10	-1.00E+10	-1.00E+10	-1.00E+10	-1.00E+10	-1.00E+10	-1.00E+10
							5.4	-1.00E+10	-1.00E+10	0.686	9.67	0.16	0.07	0.78	-1.00E+10	-1.00E+10	-1.00E+10	-1.00E+10	-1.00E+10	-1.00E+10	-1.00E+10	-1.00E+10	-1.00E+10	-1.00E+10	-1.00E+10	-1.00E+10
							5.8	-1.00E+10	-1.00E+10	0.681	9.63	0.16	0.07	0.75	-1.00E+10	2003.7	-1.00E+10	-1.00E+10	-1.00E+10	1	-1.00E+10	-1.00E+10	-1.00E+10	-1.00E+10	-1.00E+10	-1.00E+10
							7.5	-1.00E+10	-1.00E+10	0.681	9.64	0.16	0.07	0.76	-1.00E+10	2002.8	-1.00E+10	-1.00E+10	-1.00E+10	0.98	-1.00E+10	-1.00E+10	-1.00E+10	-1.00E+10	-1.00E+10	-1.00E+10
							8.9	-1.00E+10	-1.00E+10	0.689	9.69	0.15	0.07	0.77	2139.7	2005.3	-1.00E+10	-1.00E+10	-1.00E+10	-1.00E+10	-1.00E+10	-1.00E+10	-1.00E+10	-1.00E+10	-1.00E+10	-1.00E+10
							10.4	-1.00E+10	-1.00E+10	0.68	9.67	0.16	0.07	0.78	-1.00E+10	2004	-1.00E+10	-1.00E+10	-1.00E+10	1.04	-1.00E+10	-1.00E+10	-1.00E+10	-1.00E+10	-1.00E+10	-1.00E+10
							13.4	-1.00E+10	-1.00E+10	0.703	9.87	0.16	0.07	0.81	-1.00E+10	2005.5	-1.00E+10	-1.00E+10	-1.00E+10	1.09	-1.00E+10	-1.00E+10	-1.00E+10	-1.00E+10	-1.00E+10	-1.00E+10
							16.9	-1.00E+10	-1.00E+10	0.694	9.86	0.15	0.07	0.83	-1.00E+10	2004.9	-1.00E+10	-1.00E+10	-1.00E+10	1.05	-1.00E+10	-1.00E+10	-1.00E+10	-1.00E+10	-1.00E+10	-1.00E+10
							18	-1.00E+10	-1.00E+10	0.688	9.91	0.16	0.07	0.81	2145.8	2007.9	-1.00E+10	-1.00E+10	-1.00E+10	-1.00E+10	-1.00E+10	-1.00E+10	-1.00E+10	-1.00E+10	-1.00E+10	-1.00E+10
							20.6	-1.00E+10	-1.00E+10	0.681	9.8	0.16	0.07	0.78	-1.00E+10	2006	-1.00E+10	-1.00E+10	-1.00E+10	1.07	-1.00E+10	-1.00E+10	-1.00E+10	-1.00E+10	-1.00E+10	-1.00E+10
							24.5	-1.00E+10	-1.00E+10	0.694	9.76	0.15	0.08	0.8	-1.00E+10	-1.00E+10	-1.00E+10	-1.00E+10	-1.00E+10	-1.00E+10	-1.00E+10	-1.00E+10	-1.00E+10	-1.00E+10	-1.00E+10	-1.00E+10
							28.4	-1.00E+10	-1.00E+10	0.692	9.89	0.16	0.07	0.79	2147	2007.6	-1.00E+10	-1.00E+10	-1.00E+10	-1.00E+10	-1.00E+10	-1.00E+10	-1.00E+10	-1.00E+10	-1.00E+10	-1.00E+10
							98.6	-1.00E+10	-1.00E+10	1.114	15.78	12.86	0.08	0.1	2285.4	2193.6	-1.00E+10	-1.00E+10	-1.00E+10	-1.00E+10	-1.00E+10	-1.00E+10	-1.00E+10	-1.00E+10	-1.00E+10	-1.00E+10
MR1503	24_1	B	2015-09-11T22:17	203.97	71.8779	81	0	31.0819	306.65	0.682	9.84	0.16	0.06	1.01	2156.4	2011.2	-1.00E+10	-1.00E+10	-1.00E+10	1.23	-1.00E+10	-1.00E+10	-1.00E+10	-1.00E+10	-1.00E+10	-1.00E+10
							4.7	31.0922	306.73	0.685	9.93	0.15	0.06	1	2155.3	2012.9	-1.00E+10	-1.00E+10	-1.00E+10	1.06	-1.00E+10	-1.00E+10	-1.00E+10	-1.00E+10	-1.00E+10	-1.00E+10
							5.2	-1.00E+10	-1.00E+10	-1.00E+10	-1.00E+10	-1.00E+10	-1.00E+10	-1.00E+10	-1.00E+10	-1.00E+10	-1.00E+10	-1.00E+10	-1.00E+10	-1.00E+10	-1.00E+10	-1.00E+10	-1.00E+10	-1.00E+10	-1.00E+10	-1.00E+10
							9.4	-1.00E+10	-1.00E+10	-1.00E+10	-1.00E+10	-1.00E+10	-1.00E+10	-1.00E+10	-1.00E+10	-1.00E+10	-1.00E+10	-1.00E+10	-1.00E+10	-1.00E+10	-1.00E+10	-1.00E+10	-1.00E+10	-1.00E+10	-1.00E+10	-1.00E+10
							9.5	31.0908	306.33	0.684	9.88	0.16	0.06	1.01	2156	2013.7	-1.00E+10	-1.00E+10	-1.00E+10	1.14	-1.00E+10	-1.00E+10	-1.00E+10	-1.00E+10	-1.00E+10	-1.00E+10
							19.4	-1.00E+10	-1.00E+10	-1.00E+10	-1.00E+10	-1.00E+10	-1.00E+10	-1.00E+10	-1.00E+10	-1.00E+10	-1.00E+10	-1.00E+10	-1.00E+10	-1.00E+10	-1.00E+10	-1.00E+10	-1.00E+10	-1.00E+10	-1.00E+10	-1.00E+10
							19.6	31.0915	305.95	0.681	9.89	0.15	0.06	1.01	2157.2	2014	-1.00E+10	-1.00E+10	-1.00E+10	1.09	-1.00E+10	-1.00E+10	-1.00E+10	-1.00E+10	-1.00E+10	-1.00E+10
							29.6	-1.00E+10	-1.00E+10	-1.00E+10	-1.00E+10	-1.00E+10	-1.00E+10	-1.00E+10	-1.00E+10	-1.00E+10	-1.00E+10	-1.00E+10	-1.00E+10	-1.00E+10	-1.00E+10	-1.00E+10	-1.00E+10	-1.00E+10	-1.00E+10	-1.00E+10
							29.7	31.1361	307.6	0.669	9.47	0.15	0.07	0.92	2155.4	2010.3	-1.00E+10	-1.00E+10	-1.00E+10	1.04	-1.00E+10	-1.00E+10	-1.00E+10	-1.00E+10	-1.00E+10	-1.00E+10
							34.8	31.3504	315.38	0.637	7.95	0.18	0.09	0.77	2162.8	2007.3	-1.00E+10	-1.00E+10	-1.00E+10	0.79	-1.00E+10	-1.00E+10	-1.00E+10	-1.00E+10	-1.00E+10	-1.00E+10
							39.6	31.5575	329.36	0.779	10.34	0.57	0.17	1.43	2177.6	2028	-1.00E+10	-1.00E+10	-1.00E+10	0.4	-1.00E+10	-1.00E+10	-1.00E+10	-1.00E+10	-1.00E+10	-1.00E+10
							49.6	-1.00E+10	-1.00E+10	-1.00E+10	-1.00E+10	-1.00E+10	-1.00E+10	-1.00E+10	-1.00E+10	-1.00E+10	-1.00E+10	-1.00E+10	-1.00E+10	-1.00E+10	-1.00E+10	-1.00E+10	-1.00E+10	-1.00E+10	-1.00E+10	-1.00E+10
							49.7	32.0534	362.64	1.095	14.93	3.33	0.19	1.72	2206.5	2088.3	-1.00E+10	-1.00E+10	-1.00E+10	0.17	-1.00E+10	-1.00E+10	-1.00E+10	-1.00E+10	-1.00E+10	-1.00E+10
							74.1	32.4173	280.03	1.717	29.62	10.76	0.17	3.27	2218.7	2189.5	-1.00E+10	-1.00E+10	-1.00E+10	0.2	-1.00E+10	-1.00E+10	-1.00E+10	-1.00E+10	-1.00E+10	-1.00E+10
MR1503	25_1	B	2015-09-12T00:49	204.154	71.8252	89	0	30.4197	343.02	0.558	5.73	0.08	0.02	0.19	2119	1976.5	-1.00E+10	-1.00E+10	-1.00E+10	0.75	-1.00E+10	-1.00E+10	-1.00E+10	-1.00E+10	-1.00E+10	-1.00E+10
							5.9	-1.00E+10	-1.00E+10	-1.00E+10	-1.00E+10	-1.00E+10	-1.00E+10	-1.00E+10	-1.00E+10	-1.00E+10	-1.00E+10	-1.00E+10	-1.00E+10	-1.00E+10	-1.00E+10	-1.00E+10	-1.00E+10	-1.00E+10	-1.00E+10	-1.00E+10
							6	30.4174	345.51	0.566	5.66	0.04	0.02	0.18	2123.8	1980.4	-1.00E+10	-1.00E+10	-1.00E+10	0.74	-1.00E+10	-1.00E+10	-1.00E+10	-1.00E+10	-1.00E+10	-1.00E+10
							9.8	-1.00E+10	-1.00E+10	-1.00E+10	-1.00E+10	-1.00E+10	-1.00E+10	-1.00E+10	-1.00E+10	-1.00E+10	-1.00E+10	-1.00E+10	-1.00E+10	-1.00E+10	-1.00E+10	-1.00E+10	-1.00E+10	-1.00E+10	-1.00E+10	-1.00E+10
							10.2	30.4147	345.5	0.562	5.66	0.04	0.02	0.17	2125.5	1981.9	-1.00E+10	-1.00E+10	-1.00E+10	0.66	-1.00E+10	-1.00E+10	-1.00E+10	-1.00E+10	-1.00E+10	-1.00E+10
							19.3	-1.00E+10	-1.00E+10	-1.00E+10	-1.00E+10	-1.00E+10	-1.00E+10	-1.00E+10	-1.00E+10	-1.00E+10	-1.00E+10	-1.00E+10	-1.00E+10	-1.00E+10	-1.00E+10	-1.00E+10	-1.00E+10	-1.00E+10	-1.00E+10	-1.00E+10
							19.3	30.4571	343.63	0.574	5.85	0.06	0.03	0.21	2125.2	1982.8	-1.00E+10	-1.00E+10	-1.00E+10	0.72	-1.00E+10	-1.00E+10	-1.00E+10	-1.00E+10	-1.00E+10	-1.00E+10
							21	30.5293	340.62	0.582	6.12	0.05	0.03	0.28	2131.5	1985.6	-1.00E+10	-1.00E+10	-1.00E+10	0.7	-1.00E+10	-1.00E+10	-1.00E+10	-1.00E+10	-1.00E+10	-1.00E+10
							30.3	31.5996	296.59	0.761	9.78	0.33	0.16	1.63	2172.9	2021.6	-1.00E+10	-1.00E+10	-1.00E+10	0.33	-1.00E+10	-1.00E+10	-1.00E+10	-1.00E+10	-1.00E+10	-1.00E+10
							30.4	-1.00E+10	-1.00E+10	-1.00E+10	-1.00E+10	-1.00E+10	-1.00E+10	-1.00E+10	-1.00E+10	-1.00E+10	-1.00E+10	-1.00E+10	-1.00E+10	-1.00E+10	-1.00E+10	-1.00E+10	-1.00E+10	-1.00E+10	-1.00E+10	-1.00E+10
							39.8	31.6444	301.61	0.794	10.11	0.49	0.2	1.71	2173.1	2024.8	-1.00E+10	-1.00E+10	-1.00E+10	0.27	-1.00E+10	-1.00E+10	-1.00E+10	-1.00E+10	-1.00E+10	-1.00E+10
							39.9	-1.00E+10	-1.00E+10	-1.00E+10	-1.00E+10	-1.00E+10	-1.00E+10	-1.00E+10	-1.00E+10	-1.00E+10	-1.00E+10	-1.00E+10	-1.00E+10	-1.00E+10	-1.00E+10	-1.00E+10	-1.00E+10	-1.00E+10	-1.00E+10	-1.00E+10
							51	-1.00E+10	-1.00E+10	-1.00E+10	-1.00E+10	-1.00E+10	-1.00E+10	-1.00E+10	-1.00E+10	-1.00E+10	-1.00E+10	-1.00E+10	-1.00E+10	-1.00E+10	-1.00E+10	-1.00E+10	-1.00E+10	-1.00E+10	-1.00E+10	-1.00E+10
							51	31.9963	368.4	1.076	16.27	3.5	0.19	1.54	2205.8	2090.2	-1.00E+10	-1.00E+10	-1.00E+10	0.12	-1.00E+10	-1.00E+10	-1.00E+10	-1.00E+10	-1.00E+10	-1.00E+10
							75	32.7518	260.38	1.821	35.01	12.8	0.18	3.17	2237.2	2211	-1.00E+10	-1.00E+10	-1.00E+10	0.18	-1.00E+10	-1.00E+10	-1.00E+10	-1.00E+10	-1.00E+10	-1.00E+10
							79.3	32.8921	263.2	1.776	34.32	13	0.18	2.68	2238.2	2212.1	-1.00E+10	-1.00E+10	-1.00E+10	0.18	-1.00E+10	-1.00E+10	-1.00E+10	-1.00E+10	-1.00E+10	-1.00E+10
MR1503	26_1	B	2015-09-12T03:17	204.621	71.8044	149	0	30.847	308.81	0.699	9.59	0.2	0.06	0.89	2146.3	2005.5	-1.00E+10	-1.00E+10	-1.00E+10	1.16	-1.00E+10	-1.00E+10	-1.00E+10	-1.00E+10	-1.00E+10	-1.00E+10
							6	30.8555	307.96	0.698	9.74	0.16	0.07	0.88	2145.6	2007.4	-1.00E+10	-1.00E+10	-1.00E+10	0.95	-1.00E+10	-1.00E+10	-1.00E+10	-1.00E+10	-1.00E+10	-1.00E+10
							6.2	-1.00E+10	-1.00E+10	-1.00E+10	-1.00E+10	-1.00E+10	-1.00E+10	-1.00E+10	-1.00E+10	-1.00E+10	-1.00E+10	-1.00E+10	-1.00E+10	-1.00E+10	-1.00E+10	-1.00E+10	-1.00E+10	-1.00E+10	-1.00E+10	-1.00E+10
							11.2	-1.00E+10	-1.00E+10	-1.00E+10	-1.00E+10	-1.00E+10	-1.00E+10	-1.00E+10	-1.00E+10	-1.00E+10	-1.00E+10	-1.00E+10	-1.00E+10	-1.00E+10	-1.00E+10	-1.00E+10	-1.00E+10	-1.00E+10	-1.00E+10	-1.00E+10
							11.2	30.8538	307.95	0.702	9.72	0.16	0.07	0.91	2143.4	2006.7	-1.00E+10	-1.00E+10	-1.00E+10	0.95	-1.00E+10	-1.00E+10	-1.00E+10	-1.00E+10	-1.00E+10	-1.00E+10
							20.2	-1.00E+10	-1.00E+10	-1.00E+10	-1.00E+10	-1.00E+10	-1.00E+10	-1.00E+10	-1.00E+10	-1.00E+10	-1.00E+10	-1.00E+10	-1.00E+10	-1.00E+10	-1.00E+10	-1.00E+10	-1.00E+10	-1.00E+10	-1.00E+10	-1.00E+10
							20.4	30.8516	308.1	0.697	9.68	0.15	0.06	0.87	2145.5	2006.3	-1.00E+10	-1.00E+10	-1.00E+10	0.97	-1.00E+10	-1.00E+10	-1.00E+10	-1.00E+10	-1.00E+10	-1.00E+10
							29.6	-1.00E+10	-1.00E+10	-1.00E+10	-1.00E+10	-1.00E+10	-1.00E+10	-1.00E+10	-1.00E+10	-1.00E+10	-1.00E+10	-1.00E+10	-1.00E+10	-1.00E+10	-1.00E+10	-1.00E+10	-1.00E+10	-1.00E+10	-1.00E+10	-1.00E+10
							29.8	30.8546	309.53	0.699	9.66	0.16	0.07	0.88	2147.9	2007	-1.00E+10	-1.00E+10	-1.00E+10	0.99	-1.00E+10	-1.00E+10	-1.00E+10	-1.00E+10	-1.00E+10	-1.00E+10
							40.3	-1.00E+10	-1.00E+10	-1.00E+10	-1.00E+10	-1.00E+10	-1.00E+10	-1.00E+10	-1.00E+10	-1.00E+10	-1.00E+10	-1.00E+10	-1.00E+10	-1.00E+10	-1.00E+10	-1.00E+10	-1.00E+10	-1.00E+10	-1.00E+10	-1.00E+10
							40.9	31.8087	383.09	0.811	13.28	0.8	0.21	1.37	2184.3	2042.1	-1.00E+10	-1.00E+10	-1.00E+10	0.27	-1.00E+10	-1.00E+10	-1.00E+10	-1.00E+10	-1.00E+10	-1.00E+10
							50.5	-1.00E+10	-1.00E+10	-1.00E+10	-1.00E+10	-1.00E+10	-1.00E+10	-1.00E+10	-1.00E+10	-1.00E+10	-1.00E+10	-1.00E+10	-1.00E+10	-1.00E+10	-1.00E+10	-1.00E+10	-1.00E+10	-1.00E+10	-1.00E+10	-1.00E+10
							50.6	32.0295	376.07	0.948	12.93	2.11	0.17	1.69	2202	2072.1	-1.00E+10	-1.00E+10	-1.00E+10	0.24	-1.00E+10	-1.00E+10	-1.00E+10	-1.00E+10	-1.00E+10	-1.00E+10
							71.2	32.4365	281.89	1.737	30.34	11.82	0.12	2.44	2228.3	2192.3	-1.00E+10	-1.00E+10	-1.00E+10	0.32	-1.00E+10	-1.00E+10	-1.00E+10	-1.00E+10	-1.00E+10	-1.00E+10
							74.7	32.5477	285.02	1.712	29.37	12.32	0.1	1.68	2236.8	2194.7	-1.00E+10	-1.00E+10	-1.00E+10	0.19	-1.00E+10	-1.00E+10	-1.00E+10	-1.00E+10	-1.00E+10	-1.00E+10
							100.1	-1.00E+10	-1.00E+10	-1.00E+10	-1.00E+10	-1.00E+10	-1.00E+10	-1.00E+10	-1.00E+10	-1.00E+10	-1.00E+10	-1.00E+10	-1.00E+10	-1.00E+10	-1.00E+10	-1.00E+10	-1.00E+10	-1.00E+10	-1.00E+10	-1.00E+10
							100.3	34.2468	279.61	1.171	17.18	13.08	0.09	0.03	2288.2	2197.2	-1.00E+10	-1.00E+10	-1.00E+10	0.04	-1.00E+10	-1.00E+10	-1.00E+10	-1.00E+10	-1.00E+10	-1.00E+10
							124.6	34.6696	273.47	1.121	14.48	13.79	0.05	0.02	2293.2	2182.8	-1.00E+10	-1.00E+10	-1.00E+10	0.04	-1.00E+10	-1.00E+10	-1.00E+10	-1.00E+10	-1.00E+10	-1.00E+10
							145	34.7757	273.9	1.115	13.79	13.62	0.15	0.02	2294.7	2178.1	-1.00E+10	-1.00E+10	-1.00E+10	0.06	-1.00E+10	-1.00E+10	-1.00E+10	-1.00E+10	-1.00E+10	-1.00E+10
MR1503	27_1	B	2015-09-12T06:33	204.976	71.666	104	0	28.6723	346.94	0.556	4.49	0.01	0.04	0.06	2056.2	1937.7	-1.00E+10	-1.00E+10	-1.00E+10	1.06	-1.00E+10	-1.00E+10	-1.00E+10	-1.00E+10	-1.00E+10	-1.00E+10
							5.2	-1.00E+10	-1.00E+10	-1.00E+10	-1.00E+10	-1.00E+10	-1.00E+10	-1.00E+10	-1.00E+10	-1.00E+10	-1.00E+10	-1.00E+10	-1.00E+10	-1.00E+10	-1.00E+10	-1.00E+10	-1.00E+10	-1.00E+10	-1.00E+10	-1.00E+10
							5.4	28.7365	345.41	0.551	4.55	0	0.04	0.06	2057	1940.8	-1.00E+10	-1.00E+10	-1.00E+10	0.92	-1.00E+10	-1.00E+10	-1.00E+10	-1.00E+10	-1.00E+10	-1.00E+10
							9.9	-1.00E+10	-1.00E+10	-1.00E+10	-1.00E+10	-1.00E+10	-1.00E+10	-1.00E+10	-1.00E+10	-1.00E+10	-1.00E+10	-1.00E+10	-1.00E+10	-1.00E+10	-1.00E+10	-1.00E+10	-1.00E+10	-1.00E+10	-1.00E+10	-1.00E+10
							9.9	30.1595	322.84	0.576	6.42	0.03	0.04	0.25	2109.7	1971.9	-1.00E+10	-1.00E+10	-1.00E+10	0.95	-1.00E+10	-1.00E+10	-1.00E+10	-1.00E+10	-1.00E+10	-1.00E+10
							19.7	30.6508	313.75	0.615	7.69	0.06	0.05	0.43	2136.1	1983.7	-1.00E+10	-1.00E+10	-1.00E+10	0.62	-1.00E+10	-1.00E+10	-1.00E+10	-1.00E+10	-1.00E+10	-1.00E+10
							19.8	-1.00E+10	-1.00E+10	-1.00E+10	-1.00E+10	-1.00E+10	-1.00E+10	-1.00E+10	-1.00E+10	-1.00E+10	-1.00E+10	-1.00E+10	-1.00E+10	-1.00E+10	-1.00E+10	-1.00E+10	-1.00E+10	-1.00E+10	-1.00E+10	-1.00E+10
							30.4	-1.00E+10	-1.00E+10	-1.00E+10	-1.00E+10	-1.00E+10	-1.00E+10	-1.00E+10	-1.00E+10	-1.00E+10	-1.00E+10	-1.00E+10	-1.00E+10	-1.00E+10	-1.00E+10	-1.00E+10	-1.00E+10	-1.00E+10	-1.00E+10	-1.00E+10
							30.4	30.7582	304.94	0.694	8.89	0.15	0.07	0.84	2142.4	1996.9	-1.00E+10	-1.00E+10	-1.00E+10	0.54	-1.00E+10	-1.00E+10	-1.00E+10	-1.00E+10	-1.00E+10	-1.00E+10
							39.2	-1.00E+10	-1.00E+10	-1.00E+10	-1.00E+10	-1.00E+10	-1.00E+10	-1.00E+10	-1.00E+10	-1.00E+10	-1.00E+10	-1.00E+10	-1.00E+10	-1.00E+10	-1.00E+10	-1.00E+10	-1.00E+10	-1.00E+10	-1.00E+10	-1.00E+10
							39.5	31.009	288.42	0.852	11.82	0.31	0.13	1.65	2158.6	2021.2	-1.00E+10	-1.00E+10	-1.00E+10	0.43	-1.00E+10	-1.00E+10	-1.00E+10	-1.00E+10	-1.00E+10	-1.00E+10
							49.6	31.0622	285.19	0.91	12.71	0.34	0.15	1.83	2161.7	2031.3	-1.00E+10	-1.00E+10	-1.00E+10	0.48	-1.00E+10	-1.00E+10	-1.00E+10	-1.00E+10	-1.00E+10	-1.00E+10
							49.8	-1.00E+10	-1.00E+10	-1.00E+10	-1.00E+10	-1.00E+10	-1.00E+10	-1.00E+10	-1.00E+10	-1.00E+10	-1.00E+10	-1.00E+10	-1.00E+10	-1.00E+10	-1.00E+10	-1.00E+10	-1.00E+10	-1.00E+10	-1.00E+10	-1.00E+10
							57.3	31.1818	362.99	0.855	7.84	0.79	0.15	0.71	2185.4	2065.5	-1.00E+10	-1.00E+10	-1.00E+10	0.28	-1.00E+10	-1.00E+10	-1.00E+10	-1.00E+10	-1.00E+10	-1.00E+10
							74.8	-1.00E+10	-1.00E+10	-1.00E+10	-1.00E+10	-1.00E+10	-1.00E+10	-1.00E+10	-1.00E+10	-1.00E+10	-1.00E+10	-1.00E+10	-1.00E+10	-1.00E+10	-1.00E+10	-1.00E+10	-1.00E+10	-1.00E+10	-1.00E+10	-1.00E+10
							74.9	34.6752	277.42	1.153	14.7	13.2	0.18	0.39	2294.7	2180.5	-1.00E+10	-1.00E+10	-1.00E+10	0.13	-1.00E+10	-1.00E+10	-1.00E+10	-1.00E+10	-1.00E+10	-1.00E+10
							99.7	34.8126	280.73	1.085	12.78	13.13	0.17	0.23	2299.8	2176.1	-1.00E+10	-1.00E+10	-1.00E+10	0.17	-1.00E+10	-1.00E+10	-1.00E+10	-1.00E+10	-1.00E+10	-1.00E+10
MR1503	28_1	B	2015-09-12T15:51	202.533	72.0011	79	0	31.1897	329.72	0.595	7.33	0.19	0.06	0.34	2157.4	1999	-1.00E+10	-1.00E+10	-1.00E+10	1.21	-1.00E+10	-1.00E+10	-1.00E+10	-1.00E+10	-1.00E+10	-1.00E+10
							4.4	-1.00E+10	-1.00E+10	-1.00E+10	-1.00E+10	-1.00E+10	-1.00E+10	-1.00E+10	-1.00E+10	-1.00E+10	-1.00E+10	-1.00E+10	-1.00E+10	-1.00E+10	-1.00E+10	-1.00E+10	-1.00E+10	-1.00E+10	-1.00E+10	-1.00E+10
							4.6	31.1369	329.36	0.579	7.73	0.1	0.06	0.36	2155.7	1999.6	-1.00E+10	-1.00E+10	-1.00E+10	1.19	-1.00E+10	-1.00E+10	-1.00E+10	-1.00E+10	-1.00E+10	-1.00E+10
							9.4	31.1372	329.53	0.576	7.73	0.1	0.06	0.36	2158.6	1999.9	-1.00E+10	-1.00E+10	-1.00E+10	1.14	-1.00E+10	-1.00E+10	-1.00E+10	-1.00E+10	-1.00E+10	-1.00E+10
							19.5	-1.00E+10	-1.00E+10	-1.00E+10	-1.00E+10	-1.00E+10	-1.00E+10	-1.00E+10	-1.00E+10	-1.00E+10	-1.00E+10	-1.00E+10	-1.00E+10	-1.00E+10	-1.00E+10	-1.00E+10	-1.00E+10	-1.00E+10	-1.00E+10	-1.00E+10
							19.6	31.1392	329.67	0.576	7.73	0.1	0.06	0.38	2157.1	2001.4	-1.00E+10	-1.00E+10	-1.00E+10	1.11	-1.00E+10	-1.00E+10	-1.00E+10	-1.00E+10	-1.00E+10	-1.00E+10
							21	31.1625	330.78	0.589	7.7	0.13	0.06	0.52	2158.4	2002.6	-1.00E+10	-1.00E+10	-1.00E+10	1.07	-1.00E+10	-1.00E+10	-1.00E+10	-1.00E+10	-1.00E+10	-1.00E+10
							28.7	31.2101	332.97	0.618	7.53	0.18	0.08	0.51	2160.6	2008.2	-1.00E+10	-1.00E+10	-1.00E+10	0.9	-1.00E+10	-1.00E+10	-1.00E+10	-1.00E+10	-1.00E+10	-1.00E+10
							39.2	31.5816	368.41	0.756	10.38	0.71	0.15	0.97	2181.3	2030.1	-1.00E+10	-1.00E+10	-1.00E+10	0.45	-1.00E+10	-1.00E+10	-1.00E+10	-1.00E+10	-1.00E+10	-1.00E+10
							50.2	31.9371	369.59	1.039	15.1	2.93	0.22	1.52	2204	2081.8	-1.00E+10	-1.00E+10	-1.00E+10	0.12	-1.00E+10	-1.00E+10	-1.00E+10	-1.00E+10	-1.00E+10	-1.00E+10
							50.3	-1.00E+10	-1.00E+10	-1.00E+10	-1.00E+10	-1.00E+10	-1.00E+10	-1.00E+10	-1.00E+10	-1.00E+10	-1.00E+10	-1.00E+10	-1.00E+10	-1.00E+10	-1.00E+10	-1.00E+10	-1.00E+10	-1.00E+10	-1.00E+10	-1.00E+10
							73.6	32.5645	270.96	1.825	36.19	11.88	0.21	2.49	2235.1	2204	-1.00E+10	-1.00E+10	-1.00E+10	0.24	-1.00E+10	-1.00E+10	-1.00E+10	-1.00E+10	-1.00E+10	-1.00E+10
MR1503	29_1	B	2015-09-12T18:14	203.033	72.1325	131	0	31.4825	313.55	0.66	8.01	0.3	0.12	0.74	2169.6	2013.8	-1.00E+10	-1.00E+10	-1.00E+10	1.37	-1.00E+10	-1.00E+10	-1.00E+10	-1.00E+10	-1.00E+10	-1.00E+10
							5.4	-1.00E+10	-1.00E+10	-1.00E+10	-1.00E+10	-1.00E+10	-1.00E+10	-1.00E+10	-1.00E+10	-1.00E+10	-1.00E+10	-1.00E+10	-1.00E+10	-1.00E+10	-1.00E+10	-1.00E+10	-1.00E+10	-1.00E+10	-1.00E+10	-1.00E+10
							5.8	31.3658	323.82	0.626	8.06	0.15	0.09	0.57	2163.1	2006.3	-1.00E+10	-1.00E+10	-1.00E+10	1.25	-1.00E+10	-1.00E+10	-1.00E+10	-1.00E+10	-1.00E+10	-1.00E+10
							10.1	31.3661	324.07	0.62	8.08	0.16	0.1	0.59	2166.2	2005.8	-1.00E+10	-1.00E+10	-1.00E+10	1.26	-1.00E+10	-1.00E+10	-1.00E+10	-1.00E+10	-1.00E+10	-1.00E+10
							19.7	31.3881	322.82	0.63	8.13	0.16	0.1	0.57	2166.1	2007.5	-1.00E+10	-1.00E+10	-1.00E+10	1.23	-1.00E+10	-1.00E+10	-1.00E+10	-1.00E+10	-1.00E+10	-1.00E+10
							20	-1.00E+10	-1.00E+10	-1.00E+10	-1.00E+10	-1.00E+10	-1.00E+10	-1.00E+10	-1.00E+10	-1.00E+10	-1.00E+10	-1.00E+10	-1.00E+10	-1.00E+10	-1.00E+10	-1.00E+10	-1.00E+10	-1.00E+10	-1.00E+10	-1.00E+10
							23.8	31.4052	321.64	0.638	8.15	0.19	0.1	0.59	2164.1	2008.9	-1.00E+10	-1.00E+10	-1.00E+10	1.17	-1.00E+10	-1.00E+10	-1.00E+10	-1.00E+10	-1.00E+10	-1.00E+10
							30	31.4221	320.09	0.638	8.16	0.19	0.1	0.61	2167.3	2009.7	-1.00E+10	-1.00E+10	-1.00E+10	1.16	-1.00E+10	-1.00E+10	-1.00E+10	-1.00E+10	-1.00E+10	-1.00E+10
							39.7	31.5038	331.55	0.679	9.02	0.41	0.11	0.74	2173	2016.9	-1.00E+10	-1.00E+10	-1.00E+10	0.92	-1.00E+10	-1.00E+10	-1.00E+10	-1.00E+10	-1.00E+10	-1.00E+10
							49.3	31.9926	361.36	1.126	17.62	4.07	0.23	1.58	2206	2098.6	-1.00E+10	-1.00E+10	-1.00E+10	0.15	-1.00E+10	-1.00E+10	-1.00E+10	-1.00E+10	-1.00E+10	-1.00E+10
							49.5	-1.00E+10	-1.00E+10	-1.00E+10	-1.00E+10	-1.00E+10	-1.00E+10	-1.00E+10	-1.00E+10	-1.00E+10	-1.00E+10	-1.00E+10	-1.00E+10	-1.00E+10	-1.00E+10	-1.00E+10	-1.00E+10	-1.00E+10	-1.00E+10	-1.00E+10
							74.2	32.3348	288.82	1.679	32.66	10.57	0.22	2.68	2222.7	2181.4	-1.00E+10	-1.00E+10	-1.00E+10	0.15	-1.00E+10	-1.00E+10	-1.00E+10	-1.00E+10	-1.00E+10	-1.00E+10
							98.9	32.8208	277.89	1.727	30.76	13.11	0.12	1.54	2247.9	2204	-1.00E+10	-1.00E+10	-1.00E+10	0.15	-1.00E+10	-1.00E+10	-1.00E+10	-1.00E+10	-1.00E+10	-1.00E+10
							99.2	-1.00E+10	-1.00E+10	-1.00E+10	-1.00E+10	-1.00E+10	-1.00E+10	-1.00E+10	-1.00E+10	-1.00E+10	-1.00E+10	-1.00E+10	-1.00E+10	-1.00E+10	-1.00E+10	-1.00E+10	-1.00E+10	-1.00E+10	-1.00E+10	-1.00E+10
							121.3	33.4838	278.62	1.582	28.46	14.21	0.08	0.26	2280.3	2218.5	-1.00E+10	-1.00E+10	-1.00E+10	0.04	-1.00E+10	-1.00E+10	-1.00E+10	-1.00E+10	-1.00E+10	-1.00E+10
MR1503	30_1	B	2015-09-12T20:10	203.298	72.2896	272	0	30.3599	326.34	0.473	6.18	0.04	0.03	0.17	2102.7	1938.4	-1.00E+10	-1.00E+10	-1.00E+10	1.26	0.63	0.24	-1.00E+10	-1.00E+10	0.27	-1.00E+10
							4.9	30.3189	327.12	0.448	5.91	0.01	0.03	0.13	2094.7	1932.9	-1.00E+10	-1.00E+10	-1.00E+10	1.14	0.6	0.27	-1.00E+10	-1.00E+10	0.28	-1.00E+10
							5.1	-1.00E+10	-1.00E+10	-1.00E+10	-1.00E+10	-1.00E+10	-1.00E+10	-1.00E+10	-1.00E+10	-1.00E+10	-1.00E+10	-1.00E+10	-1.00E+10	-1.00E+10	-1.00E+10	-1.00E+10	-1.00E+10	-1.00E+10	-1.00E+10	-1.00E+10
							10.2	30.3202	327.01	0.455	5.96	0.01	0.03	0.14	2100.9	1931.9	-1.00E+10	-1.00E+10	-1.00E+10	1.24	0.58	0.24	-1.00E+10	-1.00E+10	0.28	-1.00E+10
							10.2	30.3209	326.99	0.448	5.95	0.01	0.03	0.11	2099.1	1932.3	-1.00E+10	-1.00E+10	-1.00E+10	1.22	0.59	0.27	-1.00E+10	-1.00E+10	0.27	-1.00E+10
							10.4	-1.00E+10	-1.00E+10	-1.00E+10	-1.00E+10	-1.00E+10	-1.00E+10	-1.00E+10	-1.00E+10	-1.00E+10	-1.00E+10	-1.00E+10	-1.00E+10	-1.00E+10	-1.00E+10	-1.00E+10	-1.00E+10	-1.00E+10	-1.00E+10	-1.00E+10
							19.2	30.8475	312.85	0.666	9.1	0.14	0.07	0.71	2145.3	1997.1	-1.00E+10	-1.00E+10	-1.00E+10	0.84	0.37	0.28	-1.00E+10	-1.00E+10	0.21	-1.00E+10
							19.3	-1.00E+10	-1.00E+10	-1.00E+10	-1.00E+10	-1.00E+10	-1.00E+10	-1.00E+10	-1.00E+10	-1.00E+10	-1.00E+10	-1.00E+10	-1.00E+10	-1.00E+10	-1.00E+10	-1.00E+10	-1.00E+10	-1.00E+10	-1.00E+10	-1.00E+10
							29.4	-1.00E+10	-1.00E+10	-1.00E+10	-1.00E+10	-1.00E+10	-1.00E+10	-1.00E+10	-1.00E+10	-1.00E+10	-1.00E+10	-1.00E+10	-1.00E+10	-1.00E+10	-1.00E+10	-1.00E+10	-1.00E+10	-1.00E+10	-1.00E+10	-1.00E+10
							29.4	31.2295	312.76	0.663	8.27	0.16	0.1	0.86	2157.8	2002.5	-1.00E+10	-1.00E+10	-1.00E+10	0.59	0.31	0.19	-1.00E+10	-1.00E+10	0.09	-1.00E+10
							39.3	31.4168	317.19	0.752	8.56	0.28	0.13	0.96	2174.2	2026	-1.00E+10	-1.00E+10	-1.00E+10	0.53	0.21	0.18	-1.00E+10	-1.00E+10	0.13	-1.00E+10
							39.5	-1.00E+10	-1.00E+10	-1.00E+10	-1.00E+10	-1.00E+10	-1.00E+10	-1.00E+10	-1.00E+10	-1.00E+10	-1.00E+10	-1.00E+10	-1.00E+10	-1.00E+10	-1.00E+10	-1.00E+10	-1.00E+10	-1.00E+10	-1.00E+10	-1.00E+10
							49.4	31.2354	372.54	0.884	7.28	1.36	0.17	0.23	2191.1	2070	-1.00E+10	-1.00E+10	-1.00E+10	0.3	0.05	0.09	-1.00E+10	-1.00E+10	0.14	-1.00E+10
							49.8	-1.00E+10	-1.00E+10	-1.00E+10	-1.00E+10	-1.00E+10	-1.00E+10	-1.00E+10	-1.00E+10	-1.00E+10	-1.00E+10	-1.00E+10	-1.00E+10	-1.00E+10	-1.00E+10	-1.00E+10	-1.00E+10	-1.00E+10	-1.00E+10	-1.00E+10
							73.9	32.1879	351.92	1.187	15.88	4.98	0.16	1.91	2213.5	2114.4	-1.00E+10	-1.00E+10	-1.00E+10	0.28	0.17	0.07	-1.00E+10	-1.00E+10	0.03	-1.00E+10
							98.2	32.5348	300.33	1.624	25.62	12.21	0.04	0.13	2242.6	2187.3	-1.00E+10	-1.00E+10	-1.00E+10	0.04	0.01	0.01	-1.00E+10	-1.00E+10	0	-1.00E+10
							99	-1.00E+10	-1.00E+10	-1.00E+10	-1.00E+10	-1.00E+10	-1.00E+10	-1.00E+10	-1.00E+10	-1.00E+10	-1.00E+10	-1.00E+10	-1.00E+10	-1.00E+10	-1.00E+10	-1.00E+10	-1.00E+10	-1.00E+10	-1.00E+10	-1.00E+10
							123	33.1367	280.75	1.685	29.88	14.17	0.07	0.42	2269.1	2215.7	-1.00E+10	-1.00E+10	-1.00E+10	0.05	-1.00E+10	-1.00E+10	-1.00E+10	-1.00E+10	-1.00E+10	-1.00E+10
							147.9	34.0977	277.6	1.232	19.43	13.14	0.08	0.02	2284.5	2200.2	-1.00E+10	-1.00E+10	-1.00E+10	0.02	0.01	0.01	-1.00E+10	-1.00E+10	0	-1.00E+10
							172.3	34.5517	279.21	1.014	12.7	12.93	0.03	0	2290.2	2179.9	-1.00E+10	-1.00E+10	-1.00E+10	0.01	-1.00E+10	-1.00E+10	-1.00E+10	-1.00E+10	-1.00E+10	-1.00E+10
							197.9	-1.00E+10	-1.00E+10	-1.00E+10	-1.00E+10	-1.00E+10	-1.00E+10	-1.00E+10	-1.00E+10	-1.00E+10	-1.00E+10	-1.00E+10	-1.00E+10	-1.00E+10	-1.00E+10	-1.00E+10	-1.00E+10	-1.00E+10	-1.00E+10	-1.00E+10
							198.2	34.6853	280.58	0.976	11.19	13.12	0.03	0	2293.4	2172.7	-1.00E+10	-1.00E+10	-1.00E+10	0.01	0	0	-1.00E+10	-1.00E+10	0	-1.00E+10
							222.8	34.7774	280.21	0.991	11.11	13.36	0.03	0	2295.8	2168.8	-1.00E+10	-1.00E+10	-1.00E+10	-1.00E+10	-1.00E+10	-1.00E+10	-1.00E+10	-1.00E+10	-1.00E+10	-1.00E+10
							247.1	34.8262	283.12	1.013	10.89	12.97	0.18	0.03	2293.9	2166	-1.00E+10	-1.00E+10	-1.00E+10	-1.00E+10	-1.00E+10	-1.00E+10	-1.00E+10	-1.00E+10	-1.00E+10	-1.00E+10
							260.8	-1.00E+10	-1.00E+10	-1.00E+10	-1.00E+10	-1.00E+10	-1.00E+10	-1.00E+10	-1.00E+10	-1.00E+10	-1.00E+10	-1.00E+10	-1.00E+10	-1.00E+10	-1.00E+10	-1.00E+10	-1.00E+10	-1.00E+10	-1.00E+10	-1.00E+10
							260.8	34.8255	283.14	1.021	10.88	12.96	0.18	0.02	2296.1	2165.3	-1.00E+10	-1.00E+10	-1.00E+10	-1.00E+10	-1.00E+10	-1.00E+10	-1.00E+10	-1.00E+10	-1.00E+10	-1.00E+10
MR1503	31_1	B	2015-09-13T18:31	205.323	72.1036	1096	0	27.2009	354.39	0.474	3.44	0.11	0.02	0.03	1946.7	1843.7	-1.00E+10	-1.00E+10	-1.00E+10	0.48	-1.00E+10	-1.00E+10	-1.00E+10	-1.00E+10	-1.00E+10	-1.00E+10
							5	27.2209	354.78	0.469	3.43	0.02	0.02	0.01	1949.5	1844.6	-1.00E+10	-1.00E+10	-1.00E+10	0.37	-1.00E+10	-1.00E+10	-1.00E+10	-1.00E+10	-1.00E+10	-1.00E+10
							5.1	-1.00E+10	-1.00E+10	-1.00E+10	-1.00E+10	-1.00E+10	-1.00E+10	-1.00E+10	-1.00E+10	-1.00E+10	-1.00E+10	-1.00E+10	-1.00E+10	-1.00E+10	-1.00E+10	-1.00E+10	-1.00E+10	-1.00E+10	-1.00E+10	-1.00E+10
							9.9	-1.00E+10	-1.00E+10	-1.00E+10	-1.00E+10	-1.00E+10	-1.00E+10	-1.00E+10	-1.00E+10	-1.00E+10	-1.00E+10	-1.00E+10	-1.00E+10	-1.00E+10	-1.00E+10	-1.00E+10	-1.00E+10	-1.00E+10	-1.00E+10	-1.00E+10
							9.9	27.9948	356	0.497	3.74	0.01	0.02	0.02	1993.8	1879.5	-1.00E+10	-1.00E+10	-1.00E+10	0.47	-1.00E+10	-1.00E+10	-1.00E+10	-1.00E+10	-1.00E+10	-1.00E+10
							19.6	30.5461	328.66	0.527	5.61	0.01	0.03	0.03	2124.6	1958.2	-1.00E+10	-1.00E+10	-1.00E+10	1.15	-1.00E+10	-1.00E+10	-1.00E+10	-1.00E+10	-1.00E+10	-1.00E+10
							19.7	-1.00E+10	-1.00E+10	-1.00E+10	-1.00E+10	-1.00E+10	-1.00E+10	-1.00E+10	-1.00E+10	-1.00E+10	-1.00E+10	-1.00E+10	-1.00E+10	-1.00E+10	-1.00E+10	-1.00E+10	-1.00E+10	-1.00E+10	-1.00E+10	-1.00E+10
							23.3	30.5426	352.73	0.596	5.3	0.03	0.03	0.15	2136.5	1987.5	-1.00E+10	-1.00E+10	-1.00E+10	0.83	-1.00E+10	-1.00E+10	-1.00E+10	-1.00E+10	-1.00E+10	-1.00E+10
							29.8	-1.00E+10	-1.00E+10	-1.00E+10	-1.00E+10	-1.00E+10	-1.00E+10	-1.00E+10	-1.00E+10	-1.00E+10	-1.00E+10	-1.00E+10	-1.00E+10	-1.00E+10	-1.00E+10	-1.00E+10	-1.00E+10	-1.00E+10	-1.00E+10	-1.00E+10
							29.8	30.7071	374.55	0.685	4.96	0.05	0.03	0.2	2159.1	2029.6	-1.00E+10	-1.00E+10	-1.00E+10	0.36	-1.00E+10	-1.00E+10	-1.00E+10	-1.00E+10	-1.00E+10	-1.00E+10
							39.1	-1.00E+10	-1.00E+10	-1.00E+10	-1.00E+10	-1.00E+10	-1.00E+10	-1.00E+10	-1.00E+10	-1.00E+10	-1.00E+10	-1.00E+10	-1.00E+10	-1.00E+10	-1.00E+10	-1.00E+10	-1.00E+10	-1.00E+10	-1.00E+10	-1.00E+10
							39.2	31.0141	373.04	0.757	6.35	0.29	0.06	0.51	2172.5	2042.4	-1.00E+10	-1.00E+10	-1.00E+10	0.28	-1.00E+10	-1.00E+10	-1.00E+10	-1.00E+10	-1.00E+10	-1.00E+10
							49.4	31.2736	367.11	0.871	8.15	1.64	0.14	0.56	2188.7	2063.3	-1.00E+10	-1.00E+10	-1.00E+10	0.2	-1.00E+10	-1.00E+10	-1.00E+10	-1.00E+10	-1.00E+10	-1.00E+10
							49.5	-1.00E+10	-1.00E+10	-1.00E+10	-1.00E+10	-1.00E+10	-1.00E+10	-1.00E+10	-1.00E+10	-1.00E+10	-1.00E+10	-1.00E+10	-1.00E+10	-1.00E+10	-1.00E+10	-1.00E+10	-1.00E+10	-1.00E+10	-1.00E+10	-1.00E+10
							74	32.1455	315.16	1.468	19.83	10.03	0.04	0.04	2226.7	2149.9	-1.00E+10	-1.00E+10	-1.00E+10	0.07	-1.00E+10	-1.00E+10	-1.00E+10	-1.00E+10	-1.00E+10	-1.00E+10
							99	-1.00E+10	-1.00E+10	-1.00E+10	-1.00E+10	-1.00E+10	-1.00E+10	-1.00E+10	-1.00E+10	-1.00E+10	-1.00E+10	-1.00E+10	-1.00E+10	-1.00E+10	-1.00E+10	-1.00E+10	-1.00E+10	-1.00E+10	-1.00E+10	-1.00E+10
							99.2	32.5555	302.24	1.606	25.43	12.12	0.04	0.07	2251.9	2193.5	-1.00E+10	-1.00E+10	-1.00E+10	0.02	-1.00E+10	-1.00E+10	-1.00E+10	-1.00E+10	-1.00E+10	-1.00E+10
							123.6	32.9535	282.03	1.756	30.91	14.71	0.03	0.03	2263.5	2217	-1.00E+10	-1.00E+10	-1.00E+10	0.01	-1.00E+10	-1.00E+10	-1.00E+10	-1.00E+10	-1.00E+10	-1.00E+10
							148.6	33.3953	277.73	1.649	30.19	14.83	0.03	0.04	2280.2	2224	-1.00E+10	-1.00E+10	-1.00E+10	0.01	-1.00E+10	-1.00E+10	-1.00E+10	-1.00E+10	-1.00E+10	-1.00E+10
							172.9	34.5484	278.97	1.075	13.83	13.21	0.12	0.09	2291	2180.7	-1.00E+10	-1.00E+10	-1.00E+10	0.05	-1.00E+10	-1.00E+10	-1.00E+10	-1.00E+10	-1.00E+10	-1.00E+10
							197	34.6903	280.79	0.968	11.1	13.13	0.03	0.02	2291.9	2172.2	-1.00E+10	-1.00E+10	-1.00E+10	0	-1.00E+10	-1.00E+10	-1.00E+10	-1.00E+10	-1.00E+10	-1.00E+10
							197	-1.00E+10	-1.00E+10	-1.00E+10	-1.00E+10	-1.00E+10	-1.00E+10	-1.00E+10	-1.00E+10	-1.00E+10	-1.00E+10	-1.00E+10	-1.00E+10	-1.00E+10	-1.00E+10	-1.00E+10	-1.00E+10	-1.00E+10	-1.00E+10	-1.00E+10
							223.3	34.7508	283.02	0.941	9.95	13.1	0.03	0.01	2295.4	2167.6	-1.00E+10	-1.00E+10	-1.00E+10	-1.00E+10	-1.00E+10	-1.00E+10	-1.00E+10	-1.00E+10	-1.00E+10	-1.00E+10
							247.7	34.7874	286.01	0.906	8.88	12.97	0.03	0.01	2295.7	2161.8	-1.00E+10	-1.00E+10	-1.00E+10	-1.00E+10	-1.00E+10	-1.00E+10	-1.00E+10	-1.00E+10	-1.00E+10	-1.00E+10
							295.1	34.8197	287.84	0.911	8.91	12.97	0.06	0.02	2294.5	2161.4	-1.00E+10	-1.00E+10	-1.00E+10	-1.00E+10	-1.00E+10	-1.00E+10	-1.00E+10	-1.00E+10	-1.00E+10	-1.00E+10
							394.6	34.8462	291.98	0.884	8.14	12.85	0.04	0	2295.7	2160.1	-1.00E+10	-1.00E+10	-1.00E+10	-1.00E+10	-1.00E+10	-1.00E+10	-1.00E+10	-1.00E+10	-1.00E+10	-1.00E+10
MR1503	32_1	B	2015-09-13T22:13	205.293	72	1008	0	27.6395	352.95	0.476	3.82	0.04	0.01	0.04	1974	1864	-1.00E+10	-1.00E+10	-1.00E+10	0.63	0.23	0.13	-1.00E+10	-1.00E+10	0.22	-1.00E+10
							5.2	-1.00E+10	-1.00E+10	-1.00E+10	-1.00E+10	-1.00E+10	-1.00E+10	-1.00E+10	-1.00E+10	-1.00E+10	-1.00E+10	-1.00E+10	-1.00E+10	-1.00E+10	-1.00E+10	-1.00E+10	-1.00E+10	-1.00E+10	-1.00E+10	-1.00E+10
							5.3	27.7626	354.05	0.486	3.82	0	0.01	0.04	1984.4	1870	-1.00E+10	-1.00E+10	-1.00E+10	0.56	0.24	0.11	-1.00E+10	-1.00E+10	0.17	-1.00E+10
							10	-1.00E+10	-1.00E+10	-1.00E+10	-1.00E+10	-1.00E+10	-1.00E+10	-1.00E+10	-1.00E+10	-1.00E+10	-1.00E+10	-1.00E+10	-1.00E+10	-1.00E+10	-1.00E+10	-1.00E+10	-1.00E+10	-1.00E+10	-1.00E+10	-1.00E+10
							10.1	28.6191	357.29	0.515	4	-0.01	0.01	0.06	2029.6	1904.5	-1.00E+10	-1.00E+10	-1.00E+10	0.65	0.22	0.13	-1.00E+10	-1.00E+10	0.18	-1.00E+10
							19.7	30.3362	366.87	0.584	4.56	-0.01	0.03	0.08	2127.2	1980.8	-1.00E+10	-1.00E+10	-1.00E+10	0.59	0.2	0.18	-1.00E+10	-1.00E+10	0.17	-1.00E+10
							19.8	-1.00E+10	-1.00E+10	-1.00E+10	-1.00E+10	-1.00E+10	-1.00E+10	-1.00E+10	-1.00E+10	-1.00E+10	-1.00E+10	-1.00E+10	-1.00E+10	-1.00E+10	-1.00E+10	-1.00E+10	-1.00E+10	-1.00E+10	-1.00E+10	-1.00E+10
							27.3	30.6277	376.28	0.658	5.08	0.03	0.02	0.2	2150.5	2011.4	-1.00E+10	-1.00E+10	-1.00E+10	0.53	0.22	0.17	-1.00E+10	-1.00E+10	0.14	-1.00E+10
							29.5	30.8156	370.04	0.697	5.84	0.08	0.03	0.4	2164.5	2022.3	-1.00E+10	-1.00E+10	-1.00E+10	0.35	0.12	0.11	-1.00E+10	-1.00E+10	0.11	-1.00E+10
							29.6	-1.00E+10	-1.00E+10	-1.00E+10	-1.00E+10	-1.00E+10	-1.00E+10	-1.00E+10	-1.00E+10	-1.00E+10	-1.00E+10	-1.00E+10	-1.00E+10	-1.00E+10	-1.00E+10	-1.00E+10	-1.00E+10	-1.00E+10	-1.00E+10	-1.00E+10
							39.5	-1.00E+10	-1.00E+10	-1.00E+10	-1.00E+10	-1.00E+10	-1.00E+10	-1.00E+10	-1.00E+10	-1.00E+10	-1.00E+10	-1.00E+10	-1.00E+10	-1.00E+10	-1.00E+10	-1.00E+10	-1.00E+10	-1.00E+10	-1.00E+10	-1.00E+10
							39.5	31.0826	381.58	0.78	6.54	0.39	0.06	0.47	2182	2049.7	-1.00E+10	-1.00E+10	-1.00E+10	0.22	0.08	0.06	-1.00E+10	-1.00E+10	0.08	-1.00E+10
							49.5	31.4398	364.91	0.957	9.57	2.64	0.16	0.59	2195.4	2076.9	-1.00E+10	-1.00E+10	-1.00E+10	0.18	0.05	0.06	-1.00E+10	-1.00E+10	0.06	-1.00E+10
							49.6	-1.00E+10	-1.00E+10	-1.00E+10	-1.00E+10	-1.00E+10	-1.00E+10	-1.00E+10	-1.00E+10	-1.00E+10	-1.00E+10	-1.00E+10	-1.00E+10	-1.00E+10	-1.00E+10	-1.00E+10	-1.00E+10	-1.00E+10	-1.00E+10	-1.00E+10
							74.3	32.2444	315.25	1.468	20.83	10.16	0.06	0.02	2233.8	2161.8	-1.00E+10	-1.00E+10	-1.00E+10	0.07	0.01	0.02	-1.00E+10	-1.00E+10	0.02	-1.00E+10
							99.4	32.9853	283.93	1.717	30	14.4	0.04	0.02	2266.8	2216.2	-1.00E+10	-1.00E+10	-1.00E+10	0.01	0	0.01	-1.00E+10	-1.00E+10	0	-1.00E+10
							99.4	-1.00E+10	-1.00E+10	-1.00E+10	-1.00E+10	-1.00E+10	-1.00E+10	-1.00E+10	-1.00E+10	-1.00E+10	-1.00E+10	-1.00E+10	-1.00E+10	-1.00E+10	-1.00E+10	-1.00E+10	-1.00E+10	-1.00E+10	-1.00E+10	-1.00E+10
							123.6	33.6469	271.73	1.54	27.95	14.64	0.02	0	2281.8	2221.8	-1.00E+10	-1.00E+10	-1.00E+10	0	-1.00E+10	-1.00E+10	-1.00E+10	-1.00E+10	-1.00E+10	-1.00E+10
							148.2	34.4738	278.71	1.124	14.81	13.21	0.14	0.3	2290.4	2179.6	-1.00E+10	-1.00E+10	-1.00E+10	0.09	0.06	0.02	-1.00E+10	-1.00E+10	0	-1.00E+10
							172.8	34.7154	281.36	0.961	10.68	13.14	0.02	0	2294.2	2170.6	-1.00E+10	-1.00E+10	-1.00E+10	0.01	-1.00E+10	-1.00E+10	-1.00E+10	-1.00E+10	-1.00E+10	-1.00E+10
							197.7	-1.00E+10	-1.00E+10	-1.00E+10	-1.00E+10	-1.00E+10	-1.00E+10	-1.00E+10	-1.00E+10	-1.00E+10	-1.00E+10	-1.00E+10	-1.00E+10	-1.00E+10	-1.00E+10	-1.00E+10	-1.00E+10	-1.00E+10	-1.00E+10	-1.00E+10
							197.8	34.7659	284.15	0.912	9.12	12.99	0.02	-0.04	2294.4	2165.2	-1.00E+10	-1.00E+10	-1.00E+10	0	0	0	-1.00E+10	-1.00E+10	0	-1.00E+10
							222.1	34.7971	286.88	0.891	8.37	12.87	0.02	-0.04	2295.8	2161.1	-1.00E+10	-1.00E+10	-1.00E+10	-1.00E+10	-1.00E+10	-1.00E+10	-1.00E+10	-1.00E+10	-1.00E+10	-1.00E+10
							247.3	34.8164	288.58	0.881	8.04	12.87	0.01	-0.05	2299.3	2160.6	-1.00E+10	-1.00E+10	-1.00E+10	-1.00E+10	-1.00E+10	-1.00E+10	-1.00E+10	-1.00E+10	-1.00E+10	-1.00E+10
							298.3	34.8337	289.5	0.898	8.42	12.93	0.04	-0.03	2297.7	2160.6	-1.00E+10	-1.00E+10	-1.00E+10	-1.00E+10	-1.00E+10	-1.00E+10	-1.00E+10	-1.00E+10	-1.00E+10	-1.00E+10
							397.3	34.8501	292.91	0.876	7.89	12.83	0.02	-0.05	2296	2157.7	-1.00E+10	-1.00E+10	-1.00E+10	-1.00E+10	-1.00E+10	-1.00E+10	-1.00E+10	-1.00E+10	-1.00E+10	-1.00E+10
MR1503	32_2	B	2015-09-14T01:02	205.239	72.0032	786	0	-1.00E+10	-1.00E+10	-1.00E+10	-1.00E+10	-1.00E+10	-1.00E+10	-1.00E+10	-1.00E+10	-1.00E+10	-1.00E+10	-1.00E+10	-1.00E+10	-1.00E+10	-1.00E+10	-1.00E+10	-1.00E+10	-1.00E+10	-1.00E+10	-1.00E+10
							4.8	-1.00E+10	-1.00E+10	0.49	3.86	0	0.02	0.07	-1.00E+10	1881.2	-1.00E+10	-1.00E+10	-1.00E+10	0.73	-1.00E+10	-1.00E+10	-1.00E+10	-1.00E+10	-1.00E+10	-1.00E+10
							11.9	-1.00E+10	-1.00E+10	0.52	4.07	0.01	0.01	0.03	-1.00E+10	1908.8	-1.00E+10	-1.00E+10	-1.00E+10	0.76	-1.00E+10	-1.00E+10	-1.00E+10	-1.00E+10	-1.00E+10	-1.00E+10
							15.8	-1.00E+10	-1.00E+10	0.556	4.38	-0.01	0.01	0.02	2102.8	1956.5	-1.00E+10	-1.00E+10	-1.00E+10	-1.00E+10	-1.00E+10	-1.00E+10	-1.00E+10	-1.00E+10	-1.00E+10	-1.00E+10
							19.7	-1.00E+10	-1.00E+10	0.59	4.4	-0.01	0.01	0	-1.00E+10	1983.1	-1.00E+10	-1.00E+10	-1.00E+10	0.56	-1.00E+10	-1.00E+10	-1.00E+10	-1.00E+10	-1.00E+10	-1.00E+10
							27.6	-1.00E+10	-1.00E+10	0.669	5.2	0.04	0.03	0.27	-1.00E+10	2014.3	-1.00E+10	-1.00E+10	-1.00E+10	0.51	-1.00E+10	-1.00E+10	-1.00E+10	-1.00E+10	-1.00E+10	-1.00E+10
							34.3	-1.00E+10	-1.00E+10	0.719	5.72	0.08	0.03	0.4	-1.00E+10	2030.7	-1.00E+10	-1.00E+10	-1.00E+10	0.3	-1.00E+10	-1.00E+10	-1.00E+10	-1.00E+10	-1.00E+10	-1.00E+10
							37.7	-1.00E+10	-1.00E+10	0.744	5.78	0.13	0.04	0.35	2178.1	2042.8	-1.00E+10	-1.00E+10	-1.00E+10	-1.00E+10	-1.00E+10	-1.00E+10	-1.00E+10	-1.00E+10	-1.00E+10	-1.00E+10
							45.7	-1.00E+10	-1.00E+10	0.827	8.31	0.88	0.12	0.93	-1.00E+10	2050.7	-1.00E+10	-1.00E+10	-1.00E+10	0.21	-1.00E+10	-1.00E+10	-1.00E+10	-1.00E+10	-1.00E+10	-1.00E+10
							50.1	-1.00E+10	-1.00E+10	0.864	8.19	1.23	0.15	0.92	-1.00E+10	-1.00E+10	-1.00E+10	-1.00E+10	-1.00E+10	-1.00E+10	-1.00E+10	-1.00E+10	-1.00E+10	-1.00E+10	-1.00E+10	-1.00E+10
							63.1	-1.00E+10	-1.00E+10	1.097	11.58	4.65	0.19	0.28	2206.6	2108.4	-1.00E+10	-1.00E+10	-1.00E+10	-1.00E+10	-1.00E+10	-1.00E+10	-1.00E+10	-1.00E+10	-1.00E+10	-1.00E+10
							99.3	-1.00E+10	-1.00E+10	1.708	28.28	13.69	0.03	0.04	2258.9	2207.8	-1.00E+10	-1.00E+10	-1.00E+10	-1.00E+10	-1.00E+10	-1.00E+10	-1.00E+10	-1.00E+10	-1.00E+10	-1.00E+10
MR1503	33_1	B	2015-09-14T02:37	205.028	71.9172	334	0	28.0453	350.1	0.503	4.1	0	0.03	0.09	2014.7	1897.2	-1.00E+10	-1.00E+10	-1.00E+10	0.92	-1.00E+10	-1.00E+10	-1.00E+10	-1.00E+10	-1.00E+10	-1.00E+10
							5	28.091	349.48	0.493	4.16	-0.01	0.03	0.04	2016.2	1899	-1.00E+10	-1.00E+10	-1.00E+10	0.78	-1.00E+10	-1.00E+10	-1.00E+10	-1.00E+10	-1.00E+10	-1.00E+10
							5.2	-1.00E+10	-1.00E+10	-1.00E+10	-1.00E+10	-1.00E+10	-1.00E+10	-1.00E+10	-1.00E+10	-1.00E+10	-1.00E+10	-1.00E+10	-1.00E+10	-1.00E+10	-1.00E+10	-1.00E+10	-1.00E+10	-1.00E+10	-1.00E+10	-1.00E+10
							10	28.2558	347.91	0.499	4.34	-0.01	0.03	0.04	2023.6	1904.1	-1.00E+10	-1.00E+10	-1.00E+10	0.84	-1.00E+10	-1.00E+10	-1.00E+10	-1.00E+10	-1.00E+10	-1.00E+10
							10.1	-1.00E+10	-1.00E+10	-1.00E+10	-1.00E+10	-1.00E+10	-1.00E+10	-1.00E+10	-1.00E+10	-1.00E+10	-1.00E+10	-1.00E+10	-1.00E+10	-1.00E+10	-1.00E+10	-1.00E+10	-1.00E+10	-1.00E+10	-1.00E+10	-1.00E+10
							18.8	30.1457	325.01	0.495	5.96	0	0.03	0.18	2104.6	1952.5	-1.00E+10	-1.00E+10	-1.00E+10	0.82	-1.00E+10	-1.00E+10	-1.00E+10	-1.00E+10	-1.00E+10	-1.00E+10
							19.9	-1.00E+10	-1.00E+10	-1.00E+10	-1.00E+10	-1.00E+10	-1.00E+10	-1.00E+10	-1.00E+10	-1.00E+10	-1.00E+10	-1.00E+10	-1.00E+10	-1.00E+10	-1.00E+10	-1.00E+10	-1.00E+10	-1.00E+10	-1.00E+10	-1.00E+10
							19.9	30.5568	318.87	0.54	6.76	0.03	0.04	0.32	2127.6	1967.7	-1.00E+10	-1.00E+10	-1.00E+10	0.83	-1.00E+10	-1.00E+10	-1.00E+10	-1.00E+10	-1.00E+10	-1.00E+10
							29.6	-1.00E+10	-1.00E+10	-1.00E+10	-1.00E+10	-1.00E+10	-1.00E+10	-1.00E+10	-1.00E+10	-1.00E+10	-1.00E+10	-1.00E+10	-1.00E+10	-1.00E+10	-1.00E+10	-1.00E+10	-1.00E+10	-1.00E+10	-1.00E+10	-1.00E+10
							29.7	30.7506	318.22	0.598	7.12	0.06	0.05	0.52	2139.3	1986.2	-1.00E+10	-1.00E+10	-1.00E+10	0.69	-1.00E+10	-1.00E+10	-1.00E+10	-1.00E+10	-1.00E+10	-1.00E+10
							39.5	-1.00E+10	-1.00E+10	-1.00E+10	-1.00E+10	-1.00E+10	-1.00E+10	-1.00E+10	-1.00E+10	-1.00E+10	-1.00E+10	-1.00E+10	-1.00E+10	-1.00E+10	-1.00E+10	-1.00E+10	-1.00E+10	-1.00E+10	-1.00E+10	-1.00E+10
							39.5	30.8796	327.61	0.688	7.64	0.1	0.06	0.84	2153.6	2016.1	-1.00E+10	-1.00E+10	-1.00E+10	0.43	-1.00E+10	-1.00E+10	-1.00E+10	-1.00E+10	-1.00E+10	-1.00E+10
							49.5	30.9408	370.08	0.76	6.39	0.52	0.07	0.46	2171.9	2043.4	-1.00E+10	-1.00E+10	-1.00E+10	0.27	-1.00E+10	-1.00E+10	-1.00E+10	-1.00E+10	-1.00E+10	-1.00E+10
							49.6	-1.00E+10	-1.00E+10	-1.00E+10	-1.00E+10	-1.00E+10	-1.00E+10	-1.00E+10	-1.00E+10	-1.00E+10	-1.00E+10	-1.00E+10	-1.00E+10	-1.00E+10	-1.00E+10	-1.00E+10	-1.00E+10	-1.00E+10	-1.00E+10	-1.00E+10
							74.6	32.2389	322.94	1.317	17.83	8.39	0.11	0.23	2224.7	2145.1	-1.00E+10	-1.00E+10	-1.00E+10	0.1	-1.00E+10	-1.00E+10	-1.00E+10	-1.00E+10	-1.00E+10	-1.00E+10
							99	-1.00E+10	-1.00E+10	-1.00E+10	-1.00E+10	-1.00E+10	-1.00E+10	-1.00E+10	-1.00E+10	-1.00E+10	-1.00E+10	-1.00E+10	-1.00E+10	-1.00E+10	-1.00E+10	-1.00E+10	-1.00E+10	-1.00E+10	-1.00E+10	-1.00E+10
							99.1	34.3131	281.26	1.169	16.18	13.18	0.12	0.12	2287	2185.3	-1.00E+10	-1.00E+10	-1.00E+10	0.05	-1.00E+10	-1.00E+10	-1.00E+10	-1.00E+10	-1.00E+10	-1.00E+10
							123.9	34.6823	281.42	0.989	11.35	13.06	0.08	-0.02	2294.1	2173.2	-1.00E+10	-1.00E+10	-1.00E+10	0.02	-1.00E+10	-1.00E+10	-1.00E+10	-1.00E+10	-1.00E+10	-1.00E+10
							148.7	34.749	283.14	0.949	10.2	13.04	0.05	-0.03	2292.4	2168.7	-1.00E+10	-1.00E+10	-1.00E+10	0.02	-1.00E+10	-1.00E+10	-1.00E+10	-1.00E+10	-1.00E+10	-1.00E+10
							173.2	34.7806	285.02	0.921	9.26	12.93	0.05	-0.02	2295.8	2166.1	-1.00E+10	-1.00E+10	-1.00E+10	0.02	-1.00E+10	-1.00E+10	-1.00E+10	-1.00E+10	-1.00E+10	-1.00E+10
							198.3	34.8073	287.04	0.907	8.73	12.86	0.05	0.01	2297.3	2164	-1.00E+10	-1.00E+10	-1.00E+10	0.01	-1.00E+10	-1.00E+10	-1.00E+10	-1.00E+10	-1.00E+10	-1.00E+10
							198.3	-1.00E+10	-1.00E+10	-1.00E+10	-1.00E+10	-1.00E+10	-1.00E+10	-1.00E+10	-1.00E+10	-1.00E+10	-1.00E+10	-1.00E+10	-1.00E+10	-1.00E+10	-1.00E+10	-1.00E+10	-1.00E+10	-1.00E+10	-1.00E+10	-1.00E+10
							223	34.8196	287.3	0.92	9.03	12.96	0.07	-0.01	2294.1	2162.9	-1.00E+10	-1.00E+10	-1.00E+10	-1.00E+10	-1.00E+10	-1.00E+10	-1.00E+10	-1.00E+10	-1.00E+10	-1.00E+10
							247.3	34.8373	288.61	0.915	8.95	12.87	0.06	0.01	2295.2	2163.9	-1.00E+10	-1.00E+10	-1.00E+10	-1.00E+10	-1.00E+10	-1.00E+10	-1.00E+10	-1.00E+10	-1.00E+10	-1.00E+10
							297.2	34.8558	291.54	0.929	9.06	12.74	0.08	0.01	2299	2163.3	-1.00E+10	-1.00E+10	-1.00E+10	-1.00E+10	-1.00E+10	-1.00E+10	-1.00E+10	-1.00E+10	-1.00E+10	-1.00E+10
							323	34.8561	292.3	0.913	8.79	12.72	0.07	0.01	2301.3	2162.5	-1.00E+10	-1.00E+10	-1.00E+10	-1.00E+10	-1.00E+10	-1.00E+10	-1.00E+10	-1.00E+10	-1.00E+10	-1.00E+10
MR1503	34_1	B	2015-09-14T05:24	204.8	71.7361	306	0	-1.00E+10	-1.00E+10	-1.00E+10	-1.00E+10	-1.00E+10	-1.00E+10	-1.00E+10	-1.00E+10	-1.00E+10	-1.00E+10	-1.00E+10	-1.00E+10	-1.00E+10	-1.00E+10	-1.00E+10	-1.00E+10	-1.00E+10	-1.00E+10	-1.00E+10
							9.9	-1.00E+10	-1.00E+10	0.529	5.39	0.02	0.03	0.18	-1.00E+10	-1.00E+10	-1.00E+10	-1.00E+10	-1.00E+10	0.9	-1.00E+10	-1.00E+10	-1.00E+10	-1.00E+10	-1.00E+10	-1.00E+10
							10	-1.00E+10	-1.00E+10	-1.00E+10	-1.00E+10	-1.00E+10	-1.00E+10	-1.00E+10	-1.00E+10	-1.00E+10	-1.00E+10	-1.00E+10	-1.00E+10	-1.00E+10	-1.00E+10	-1.00E+10	-1.00E+10	-1.00E+10	-1.00E+10	-1.00E+10
							10	-1.00E+10	-1.00E+10	-1.00E+10	-1.00E+10	-1.00E+10	-1.00E+10	-1.00E+10	-1.00E+10	-1.00E+10	-1.00E+10	-1.00E+10	-1.00E+10	-1.00E+10	-1.00E+10	-1.00E+10	-1.00E+10	-1.00E+10	-1.00E+10	-1.00E+10
							10	-1.00E+10	-1.00E+10	-1.00E+10	-1.00E+10	-1.00E+10	-1.00E+10	-1.00E+10	-1.00E+10	-1.00E+10	-1.00E+10	-1.00E+10	-1.00E+10	-1.00E+10	-1.00E+10	-1.00E+10	-1.00E+10	-1.00E+10	-1.00E+10	-1.00E+10
							10	-1.00E+10	-1.00E+10	-1.00E+10	-1.00E+10	-1.00E+10	-1.00E+10	-1.00E+10	-1.00E+10	-1.00E+10	-1.00E+10	-1.00E+10	-1.00E+10	-1.00E+10	-1.00E+10	-1.00E+10	-1.00E+10	-1.00E+10	-1.00E+10	-1.00E+10
							10	-1.00E+10	-1.00E+10	-1.00E+10	-1.00E+10	-1.00E+10	-1.00E+10	-1.00E+10	-1.00E+10	-1.00E+10	-1.00E+10	-1.00E+10	-1.00E+10	-1.00E+10	-1.00E+10	-1.00E+10	-1.00E+10	-1.00E+10	-1.00E+10	-1.00E+10
							10	-1.00E+10	-1.00E+10	-1.00E+10	-1.00E+10	-1.00E+10	-1.00E+10	-1.00E+10	-1.00E+10	-1.00E+10	-1.00E+10	-1.00E+10	-1.00E+10	-1.00E+10	-1.00E+10	-1.00E+10	-1.00E+10	-1.00E+10	-1.00E+10	-1.00E+10
							10	-1.00E+10	-1.00E+10	-1.00E+10	-1.00E+10	-1.00E+10	-1.00E+10	-1.00E+10	-1.00E+10	-1.00E+10	-1.00E+10	-1.00E+10	-1.00E+10	-1.00E+10	-1.00E+10	-1.00E+10	-1.00E+10	-1.00E+10	-1.00E+10	-1.00E+10
							10	-1.00E+10	-1.00E+10	-1.00E+10	-1.00E+10	-1.00E+10	-1.00E+10	-1.00E+10	-1.00E+10	-1.00E+10	-1.00E+10	-1.00E+10	-1.00E+10	-1.00E+10	-1.00E+10	-1.00E+10	-1.00E+10	-1.00E+10	-1.00E+10	-1.00E+10
							10.1	-1.00E+10	-1.00E+10	-1.00E+10	-1.00E+10	-1.00E+10	-1.00E+10	-1.00E+10	-1.00E+10	-1.00E+10	-1.00E+10	-1.00E+10	-1.00E+10	-1.00E+10	-1.00E+10	-1.00E+10	-1.00E+10	-1.00E+10	-1.00E+10	-1.00E+10
							10.1	-1.00E+10	-1.00E+10	-1.00E+10	-1.00E+10	-1.00E+10	-1.00E+10	-1.00E+10	-1.00E+10	-1.00E+10	-1.00E+10	-1.00E+10	-1.00E+10	-1.00E+10	-1.00E+10	-1.00E+10	-1.00E+10	-1.00E+10	-1.00E+10	-1.00E+10
							10.1	-1.00E+10	-1.00E+10	0.529	5.42	0.01	0.03	0.16	-1.00E+10	-1.00E+10	-1.00E+10	-1.00E+10	-1.00E+10	0.85	-1.00E+10	-1.00E+10	-1.00E+10	-1.00E+10	-1.00E+10	-1.00E+10
							10.2	-1.00E+10	-1.00E+10	-1.00E+10	-1.00E+10	-1.00E+10	-1.00E+10	-1.00E+10	-1.00E+10	-1.00E+10	-1.00E+10	-1.00E+10	-1.00E+10	-1.00E+10	-1.00E+10	-1.00E+10	-1.00E+10	-1.00E+10	-1.00E+10	-1.00E+10
							10.2	-1.00E+10	-1.00E+10	-1.00E+10	-1.00E+10	-1.00E+10	-1.00E+10	-1.00E+10	-1.00E+10	-1.00E+10	-1.00E+10	-1.00E+10	-1.00E+10	-1.00E+10	-1.00E+10	-1.00E+10	-1.00E+10	-1.00E+10	-1.00E+10	-1.00E+10
							19.8	-1.00E+10	-1.00E+10	0.662	7.76	0.07	0.04	0.57	-1.00E+10	-1.00E+10	-1.00E+10	-1.00E+10	-1.00E+10	0.6	-1.00E+10	-1.00E+10	-1.00E+10	-1.00E+10	-1.00E+10	-1.00E+10
							29.6	-1.00E+10	-1.00E+10	0.719	8.22	0.14	0.06	0.86	-1.00E+10	-1.00E+10	-1.00E+10	-1.00E+10	-1.00E+10	0.42	-1.00E+10	-1.00E+10	-1.00E+10	-1.00E+10	-1.00E+10	-1.00E+10
							39.3	-1.00E+10	-1.00E+10	0.746	8.79	0.21	0.08	1.18	-1.00E+10	-1.00E+10	-1.00E+10	-1.00E+10	-1.00E+10	0.34	-1.00E+10	-1.00E+10	-1.00E+10	-1.00E+10	-1.00E+10	-1.00E+10
							49.5	-1.00E+10	-1.00E+10	0.762	9.76	0.37	0.16	1.35	-1.00E+10	-1.00E+10	-1.00E+10	-1.00E+10	-1.00E+10	0.43	-1.00E+10	-1.00E+10	-1.00E+10	-1.00E+10	-1.00E+10	-1.00E+10
							74.1	-1.00E+10	-1.00E+10	1.882	36.02	12.59	0.16	3.45	-1.00E+10	-1.00E+10	-1.00E+10	-1.00E+10	-1.00E+10	0.44	-1.00E+10	-1.00E+10	-1.00E+10	-1.00E+10	-1.00E+10	-1.00E+10
							99.3	-1.00E+10	-1.00E+10	1.624	29	14.37	0.05	0.29	-1.00E+10	-1.00E+10	-1.00E+10	-1.00E+10	-1.00E+10	0.11	-1.00E+10	-1.00E+10	-1.00E+10	-1.00E+10	-1.00E+10	-1.00E+10
MR1503	34_2	B	2015-09-14T06:34	204.799	71.7359	305	0	-1.00E+10	-1.00E+10	-1.00E+10	-1.00E+10	-1.00E+10	-1.00E+10	-1.00E+10	-1.00E+10	-1.00E+10	-1.00E+10	-1.00E+10	-1.00E+10	-1.00E+10	-1.00E+10	-1.00E+10	-1.00E+10	-1.00E+10	-1.00E+10	-1.00E+10
							9.8	-1.00E+10	-1.00E+10	-1.00E+10	-1.00E+10	-1.00E+10	-1.00E+10	-1.00E+10	-1.00E+10	-1.00E+10	-1.00E+10	-1.00E+10	-1.00E+10	-1.00E+10	-1.00E+10	-1.00E+10	-1.00E+10	-1.00E+10	-1.00E+10	-1.00E+10
							9.8	-1.00E+10	-1.00E+10	-1.00E+10	-1.00E+10	-1.00E+10	-1.00E+10	-1.00E+10	-1.00E+10	-1.00E+10	-1.00E+10	-1.00E+10	-1.00E+10	-1.00E+10	-1.00E+10	-1.00E+10	-1.00E+10	-1.00E+10	-1.00E+10	-1.00E+10
							9.8	-1.00E+10	-1.00E+10	-1.00E+10	-1.00E+10	-1.00E+10	-1.00E+10	-1.00E+10	-1.00E+10	-1.00E+10	-1.00E+10	-1.00E+10	-1.00E+10	-1.00E+10	-1.00E+10	-1.00E+10	-1.00E+10	-1.00E+10	-1.00E+10	-1.00E+10
							9.9	-1.00E+10	-1.00E+10	-1.00E+10	-1.00E+10	-1.00E+10	-1.00E+10	-1.00E+10	-1.00E+10	-1.00E+10	-1.00E+10	-1.00E+10	-1.00E+10	-1.00E+10	-1.00E+10	-1.00E+10	-1.00E+10	-1.00E+10	-1.00E+10	-1.00E+10
							9.9	-1.00E+10	-1.00E+10	-1.00E+10	-1.00E+10	-1.00E+10	-1.00E+10	-1.00E+10	-1.00E+10	-1.00E+10	-1.00E+10	-1.00E+10	-1.00E+10	-1.00E+10	-1.00E+10	-1.00E+10	-1.00E+10	-1.00E+10	-1.00E+10	-1.00E+10
							9.9	-1.00E+10	-1.00E+10	-1.00E+10	-1.00E+10	-1.00E+10	-1.00E+10	-1.00E+10	-1.00E+10	-1.00E+10	-1.00E+10	-1.00E+10	-1.00E+10	-1.00E+10	-1.00E+10	-1.00E+10	-1.00E+10	-1.00E+10	-1.00E+10	-1.00E+10
							9.9	-1.00E+10	-1.00E+10	-1.00E+10	-1.00E+10	-1.00E+10	-1.00E+10	-1.00E+10	-1.00E+10	-1.00E+10	-1.00E+10	-1.00E+10	-1.00E+10	-1.00E+10	-1.00E+10	-1.00E+10	-1.00E+10	-1.00E+10	-1.00E+10	-1.00E+10
							10	-1.00E+10	-1.00E+10	-1.00E+10	-1.00E+10	-1.00E+10	-1.00E+10	-1.00E+10	-1.00E+10	-1.00E+10	-1.00E+10	-1.00E+10	-1.00E+10	-1.00E+10	-1.00E+10	-1.00E+10	-1.00E+10	-1.00E+10	-1.00E+10	-1.00E+10
MR1503	35_1	B	2015-09-14T08:52	204.107	72.022	148	0	31.208	320.61	0.61	8.17	0.16	0.09	0.49	2150.6	2002.8	-1.00E+10	-1.00E+10	-1.00E+10	1.84	-1.00E+10	-1.00E+10	-1.00E+10	-1.00E+10	-1.00E+10	-1.00E+10
							5.1	31.2028	320.9	0.612	8.13	0.14	0.09	0.45	2152.3	2002.4	-1.00E+10	-1.00E+10	-1.00E+10	1.79	-1.00E+10	-1.00E+10	-1.00E+10	-1.00E+10	-1.00E+10	-1.00E+10
							5.3	-1.00E+10	-1.00E+10	-1.00E+10	-1.00E+10	-1.00E+10	-1.00E+10	-1.00E+10	-1.00E+10	-1.00E+10	-1.00E+10	-1.00E+10	-1.00E+10	-1.00E+10	-1.00E+10	-1.00E+10	-1.00E+10	-1.00E+10	-1.00E+10	-1.00E+10
							9.5	31.1979	320.6	0.601	8.14	0.14	0.09	0.47	2153.2	2002.9	-1.00E+10	-1.00E+10	-1.00E+10	1.77	-1.00E+10	-1.00E+10	-1.00E+10	-1.00E+10	-1.00E+10	-1.00E+10
							9.6	-1.00E+10	-1.00E+10	-1.00E+10	-1.00E+10	-1.00E+10	-1.00E+10	-1.00E+10	-1.00E+10	-1.00E+10	-1.00E+10	-1.00E+10	-1.00E+10	-1.00E+10	-1.00E+10	-1.00E+10	-1.00E+10	-1.00E+10	-1.00E+10	-1.00E+10
							14.6	31.2075	320.98	0.622	8.16	0.15	0.09	0.48	2152	2002.4	-1.00E+10	-1.00E+10	-1.00E+10	1.89	-1.00E+10	-1.00E+10	-1.00E+10	-1.00E+10	-1.00E+10	-1.00E+10
							19.6	-1.00E+10	-1.00E+10	-1.00E+10	-1.00E+10	-1.00E+10	-1.00E+10	-1.00E+10	-1.00E+10	-1.00E+10	-1.00E+10	-1.00E+10	-1.00E+10	-1.00E+10	-1.00E+10	-1.00E+10	-1.00E+10	-1.00E+10	-1.00E+10	-1.00E+10
							19.6	31.2956	322.72	0.642	8.23	0.21	0.11	0.68	2159.2	2010	-1.00E+10	-1.00E+10	-1.00E+10	1.09	-1.00E+10	-1.00E+10	-1.00E+10	-1.00E+10	-1.00E+10	-1.00E+10
							29.5	-1.00E+10	-1.00E+10	-1.00E+10	-1.00E+10	-1.00E+10	-1.00E+10	-1.00E+10	-1.00E+10	-1.00E+10	-1.00E+10	-1.00E+10	-1.00E+10	-1.00E+10	-1.00E+10	-1.00E+10	-1.00E+10	-1.00E+10	-1.00E+10	-1.00E+10
							29.5	31.5407	367.38	0.803	10.49	1	0.18	1.09	2182.6	2040.7	-1.00E+10	-1.00E+10	-1.00E+10	0.31	-1.00E+10	-1.00E+10	-1.00E+10	-1.00E+10	-1.00E+10	-1.00E+10
							39.2	-1.00E+10	-1.00E+10	-1.00E+10	-1.00E+10	-1.00E+10	-1.00E+10	-1.00E+10	-1.00E+10	-1.00E+10	-1.00E+10	-1.00E+10	-1.00E+10	-1.00E+10	-1.00E+10	-1.00E+10	-1.00E+10	-1.00E+10	-1.00E+10	-1.00E+10
							39.2	31.7007	376.59	0.859	11.57	1.54	0.17	1.1	2185.8	2050.8	-1.00E+10	-1.00E+10	-1.00E+10	0.18	-1.00E+10	-1.00E+10	-1.00E+10	-1.00E+10	-1.00E+10	-1.00E+10
							49.4	31.9793	364.51	1.006	13.2	2.57	0.17	1.67	2202	2078.2	-1.00E+10	-1.00E+10	-1.00E+10	0.16	-1.00E+10	-1.00E+10	-1.00E+10	-1.00E+10	-1.00E+10	-1.00E+10
							49.5	-1.00E+10	-1.00E+10	-1.00E+10	-1.00E+10	-1.00E+10	-1.00E+10	-1.00E+10	-1.00E+10	-1.00E+10	-1.00E+10	-1.00E+10	-1.00E+10	-1.00E+10	-1.00E+10	-1.00E+10	-1.00E+10	-1.00E+10	-1.00E+10	-1.00E+10
							74.2	32.424	284.11	1.688	29.3	10.49	0.18	3.15	2217.9	2185	-1.00E+10	-1.00E+10	-1.00E+10	0.2	-1.00E+10	-1.00E+10	-1.00E+10	-1.00E+10	-1.00E+10	-1.00E+10
							98.7	33.1638	271.63	1.676	30.16	13.12	0.15	1.65	2251.6	2211.8	-1.00E+10	-1.00E+10	-1.00E+10	0.12	-1.00E+10	-1.00E+10	-1.00E+10	-1.00E+10	-1.00E+10	-1.00E+10
							98.9	-1.00E+10	-1.00E+10	-1.00E+10	-1.00E+10	-1.00E+10	-1.00E+10	-1.00E+10	-1.00E+10	-1.00E+10	-1.00E+10	-1.00E+10	-1.00E+10	-1.00E+10	-1.00E+10	-1.00E+10	-1.00E+10	-1.00E+10	-1.00E+10	-1.00E+10
							123.6	33.9955	269.05	1.443	24.15	13.81	0.16	0.25	2281.6	2209.3	-1.00E+10	-1.00E+10	-1.00E+10	0.07	-1.00E+10	-1.00E+10	-1.00E+10	-1.00E+10	-1.00E+10	-1.00E+10
							143.5	34.5281	268.88	1.273	18.81	13.73	0.14	0.06	2285.6	2193.8	-1.00E+10	-1.00E+10	-1.00E+10	0.08	-1.00E+10	-1.00E+10	-1.00E+10	-1.00E+10	-1.00E+10	-1.00E+10
							143.6	-1.00E+10	-1.00E+10	-1.00E+10	-1.00E+10	-1.00E+10	-1.00E+10	-1.00E+10	-1.00E+10	-1.00E+10	-1.00E+10	-1.00E+10	-1.00E+10	-1.00E+10	-1.00E+10	-1.00E+10	-1.00E+10	-1.00E+10	-1.00E+10	-1.00E+10
MR1503	37_1	B	2015-09-14T12:34	204.349	72.184	367	0	27.1935	358.19	0.482	3.36	0.04	0.02	-0.01	1945	1849.7	-1.00E+10	-1.00E+10	-1.00E+10	0.38	0.13	0.08	-1.00E+10	-1.00E+10	0.15	-1.00E+10
							4.9	-1.00E+10	-1.00E+10	-1.00E+10	-1.00E+10	-1.00E+10	-1.00E+10	-1.00E+10	-1.00E+10	-1.00E+10	-1.00E+10	-1.00E+10	-1.00E+10	-1.00E+10	-1.00E+10	-1.00E+10	-1.00E+10	-1.00E+10	-1.00E+10	-1.00E+10
							5.1	27.2214	358.09	0.483	3.35	0	0.02	0.01	1948.6	1850.7	-1.00E+10	-1.00E+10	-1.00E+10	0.34	0.12	0.07	-1.00E+10	-1.00E+10	0.13	-1.00E+10
							10.2	-1.00E+10	-1.00E+10	-1.00E+10	-1.00E+10	-1.00E+10	-1.00E+10	-1.00E+10	-1.00E+10	-1.00E+10	-1.00E+10	-1.00E+10	-1.00E+10	-1.00E+10	-1.00E+10	-1.00E+10	-1.00E+10	-1.00E+10	-1.00E+10	-1.00E+10
							10.2	28.598	364.9	0.543	3.71	0	0.02	0	2024.8	1906.5	-1.00E+10	-1.00E+10	-1.00E+10	0.46	0.17	0.1	-1.00E+10	-1.00E+10	0.17	-1.00E+10
							19.9	-1.00E+10	-1.00E+10	-1.00E+10	-1.00E+10	-1.00E+10	-1.00E+10	-1.00E+10	-1.00E+10	-1.00E+10	-1.00E+10	-1.00E+10	-1.00E+10	-1.00E+10	-1.00E+10	-1.00E+10	-1.00E+10	-1.00E+10	-1.00E+10	-1.00E+10
							19.9	30.4828	332.52	0.528	5.58	0.01	0.03	0.07	2119.9	1963.4	-1.00E+10	-1.00E+10	-1.00E+10	0.79	0.29	0.28	-1.00E+10	-1.00E+10	0.21	-1.00E+10
							21.1	30.5117	331.44	0.552	5.93	0.01	0.03	0.15	2118.7	1968.8	-1.00E+10	-1.00E+10	-1.00E+10	0.81	0.38	0.26	-1.00E+10	-1.00E+10	0.21	-1.00E+10
							29.6	-1.00E+10	-1.00E+10	-1.00E+10	-1.00E+10	-1.00E+10	-1.00E+10	-1.00E+10	-1.00E+10	-1.00E+10	-1.00E+10	-1.00E+10	-1.00E+10	-1.00E+10	-1.00E+10	-1.00E+10	-1.00E+10	-1.00E+10	-1.00E+10	-1.00E+10
							29.7	31.0014	296.77	0.768	11.04	0.14	0.08	1.28	2153.2	2023.9	-1.00E+10	-1.00E+10	-1.00E+10	0.43	0.23	0.14	-1.00E+10	-1.00E+10	0.07	-1.00E+10
							39.8	-1.00E+10	-1.00E+10	-1.00E+10	-1.00E+10	-1.00E+10	-1.00E+10	-1.00E+10	-1.00E+10	-1.00E+10	-1.00E+10	-1.00E+10	-1.00E+10	-1.00E+10	-1.00E+10	-1.00E+10	-1.00E+10	-1.00E+10	-1.00E+10	-1.00E+10
							39.8	31.0695	316.98	0.738	8.86	0.23	0.09	1.18	2158.8	2021.1	-1.00E+10	-1.00E+10	-1.00E+10	0.26	0.14	0.08	-1.00E+10	-1.00E+10	0.04	-1.00E+10
							49.5	-1.00E+10	-1.00E+10	-1.00E+10	-1.00E+10	-1.00E+10	-1.00E+10	-1.00E+10	-1.00E+10	-1.00E+10	-1.00E+10	-1.00E+10	-1.00E+10	-1.00E+10	-1.00E+10	-1.00E+10	-1.00E+10	-1.00E+10	-1.00E+10	-1.00E+10
							49.6	31.1385	377.08	0.806	6.76	0.61	0.09	0.55	2178.7	2056.9	-1.00E+10	-1.00E+10	-1.00E+10	0.19	0.04	0.04	-1.00E+10	-1.00E+10	0.06	-1.00E+10
							74.4	31.8519	365.53	0.934	12.63	1.98	0.24	1.48	2193.4	2066.9	-1.00E+10	-1.00E+10	-1.00E+10	0.22	0.1	0.09	-1.00E+10	-1.00E+10	0.03	-1.00E+10
							98.8	-1.00E+10	-1.00E+10	-1.00E+10	-1.00E+10	-1.00E+10	-1.00E+10	-1.00E+10	-1.00E+10	-1.00E+10	-1.00E+10	-1.00E+10	-1.00E+10	-1.00E+10	-1.00E+10	-1.00E+10	-1.00E+10	-1.00E+10	-1.00E+10	-1.00E+10
							98.9	32.52	274.03	1.769	31.44	12.29	0.12	2.54	2226.8	2200.1	-1.00E+10	-1.00E+10	-1.00E+10	0.37	0.26	0.11	-1.00E+10	-1.00E+10	0.02	-1.00E+10
							123.8	33.963	273.8	1.346	21.47	13.17	0.16	0.77	2272.7	2200.6	-1.00E+10	-1.00E+10	-1.00E+10	0.12	-1.00E+10	-1.00E+10	-1.00E+10	-1.00E+10	-1.00E+10	-1.00E+10
							148.7	34.5403	279.49	1.013	12.76	12.85	0.03	0.04	2286.4	2181.4	-1.00E+10	-1.00E+10	-1.00E+10	0.01	0	0	-1.00E+10	-1.00E+10	0	-1.00E+10
							173.5	34.6642	280.6	0.979	11.38	13.01	0.03	0.02	2289.5	2177.6	-1.00E+10	-1.00E+10	-1.00E+10	0.01	-1.00E+10	-1.00E+10	-1.00E+10	-1.00E+10	-1.00E+10	-1.00E+10
							198	34.7452	281.75	0.917	9.51	12.93	0.03	0.02	2289.5	2167.6	-1.00E+10	-1.00E+10	-1.00E+10	0.01	0	0	-1.00E+10	-1.00E+10	0	-1.00E+10
							198.1	-1.00E+10	-1.00E+10	-1.00E+10	-1.00E+10	-1.00E+10	-1.00E+10	-1.00E+10	-1.00E+10	-1.00E+10	-1.00E+10	-1.00E+10	-1.00E+10	-1.00E+10	-1.00E+10	-1.00E+10	-1.00E+10	-1.00E+10	-1.00E+10	-1.00E+10
							222.4	34.777	284.45	0.904	8.84	12.88	0.03	0.02	2288.4	2165.4	-1.00E+10	-1.00E+10	-1.00E+10	-1.00E+10	-1.00E+10	-1.00E+10	-1.00E+10	-1.00E+10	-1.00E+10	-1.00E+10
							247.8	34.7988	285.87	0.903	8.7	12.91	0.03	0.02	2290.7	2165.3	-1.00E+10	-1.00E+10	-1.00E+10	-1.00E+10	-1.00E+10	-1.00E+10	-1.00E+10	-1.00E+10	-1.00E+10	-1.00E+10
							297.1	34.842	289.69	0.894	8.47	12.83	0.04	0.02	2293.8	2161.9	-1.00E+10	-1.00E+10	-1.00E+10	-1.00E+10	-1.00E+10	-1.00E+10	-1.00E+10	-1.00E+10	-1.00E+10	-1.00E+10
							347.2	-1.00E+10	-1.00E+10	-1.00E+10	-1.00E+10	-1.00E+10	-1.00E+10	-1.00E+10	-1.00E+10	-1.00E+10	-1.00E+10	-1.00E+10	-1.00E+10	-1.00E+10	-1.00E+10	-1.00E+10	-1.00E+10	-1.00E+10	-1.00E+10	-1.00E+10
							347.2	34.8569	289.83	0.964	10.01	12.72	0.1	0.04	2293.8	2165.7	-1.00E+10	-1.00E+10	-1.00E+10	-1.00E+10	-1.00E+10	-1.00E+10	-1.00E+10	-1.00E+10	-1.00E+10	-1.00E+10
MR1503	39_1	B	2015-09-14T21:59	204.597	72.3914	1448	0	-1.00E+10	-1.00E+10	-1.00E+10	-1.00E+10	-1.00E+10	-1.00E+10	-1.00E+10	-1.00E+10	-1.00E+10	-1.00E+10	-1.00E+10	-1.00E+10	-1.00E+10	-1.00E+10	-1.00E+10	-1.00E+10	-1.00E+10	-1.00E+10	-1.00E+10
							6.2	-1.00E+10	-1.00E+10	0.505	3.17	0	0.01	0.1	-1.00E+10	1847.5	-1.00E+10	-1.00E+10	-1.00E+10	0.31	-1.00E+10	-1.00E+10	-1.00E+10	-1.00E+10	-1.00E+10	-1.00E+10
							12.9	-1.00E+10	-1.00E+10	0.581	2.97	0.02	0.01	0.07	-1.00E+10	-1.00E+10	-1.00E+10	-1.00E+10	-1.00E+10	-1.00E+10	-1.00E+10	-1.00E+10	-1.00E+10	-1.00E+10	-1.00E+10	-1.00E+10
							18.1	-1.00E+10	-1.00E+10	0.608	3.2	0	0.01	0.06	-1.00E+10	1970.8	-1.00E+10	-1.00E+10	-1.00E+10	0.1	-1.00E+10	-1.00E+10	-1.00E+10	-1.00E+10	-1.00E+10	-1.00E+10
							25.7	-1.00E+10	-1.00E+10	0.652	3.54	0	0.01	0.06	2100.6	1994	-1.00E+10	-1.00E+10	-1.00E+10	-1.00E+10	-1.00E+10	-1.00E+10	-1.00E+10	-1.00E+10	-1.00E+10	-1.00E+10
							30.6	-1.00E+10	-1.00E+10	0.662	4.6	0.01	0.02	0.14	-1.00E+10	2003.5	-1.00E+10	-1.00E+10	-1.00E+10	0.27	-1.00E+10	-1.00E+10	-1.00E+10	-1.00E+10	-1.00E+10	-1.00E+10
							35.1	-1.00E+10	-1.00E+10	0.678	5.77	0.03	0.03	0.32	-1.00E+10	2010.6	-1.00E+10	-1.00E+10	-1.00E+10	0.31	-1.00E+10	-1.00E+10	-1.00E+10	-1.00E+10	-1.00E+10	-1.00E+10
							39.2	-1.00E+10	-1.00E+10	0.702	8.21	0.07	0.04	0.71	-1.00E+10	2014.6	-1.00E+10	-1.00E+10	-1.00E+10	0.44	-1.00E+10	-1.00E+10	-1.00E+10	-1.00E+10	-1.00E+10	-1.00E+10
							41	-1.00E+10	-1.00E+10	0.703	8.07	0.06	0.04	0.71	2143.5	2016.9	-1.00E+10	-1.00E+10	-1.00E+10	-1.00E+10	-1.00E+10	-1.00E+10	-1.00E+10	-1.00E+10	-1.00E+10	-1.00E+10
							45.7	-1.00E+10	-1.00E+10	0.7	7.23	0.06	0.03	0.6	-1.00E+10	2019.8	-1.00E+10	-1.00E+10	-1.00E+10	0.44	-1.00E+10	-1.00E+10	-1.00E+10	-1.00E+10	-1.00E+10	-1.00E+10
							48.5	-1.00E+10	-1.00E+10	0.713	5.88	0.67	0.03	0.36	-1.00E+10	-1.00E+10	-1.00E+10	-1.00E+10	-1.00E+10	-1.00E+10	-1.00E+10	-1.00E+10	-1.00E+10	-1.00E+10	-1.00E+10	-1.00E+10
							59.4	-1.00E+10	-1.00E+10	0.822	6.46	0.72	0.06	0.21	2177.9	2058.9	-1.00E+10	-1.00E+10	-1.00E+10	-1.00E+10	-1.00E+10	-1.00E+10	-1.00E+10	-1.00E+10	-1.00E+10	-1.00E+10
							99.3	-1.00E+10	-1.00E+10	1.423	18.54	9.38	0.03	0.08	2219.9	2150.4	-1.00E+10	-1.00E+10	-1.00E+10	-1.00E+10	-1.00E+10	-1.00E+10	-1.00E+10	-1.00E+10	-1.00E+10	-1.00E+10
MR1503	39_2	B	2015-09-15T00:16	204.533	72.3923	1350	0	26.6337	362.06	0.493	3.19	0.06	0.01	0.11	1904.3	1822.2	-1.00E+10	-1.00E+10	-1.00E+10	0.3	0.1	0.07	-1.00E+10	-1.00E+10	0.11	-1.00E+10
							4.6	-1.00E+10	-1.00E+10	-1.00E+10	-1.00E+10	-1.00E+10	-1.00E+10	-1.00E+10	-1.00E+10	-1.00E+10	-1.00E+10	-1.00E+10	-1.00E+10	-1.00E+10	-1.00E+10	-1.00E+10	-1.00E+10	-1.00E+10	-1.00E+10	-1.00E+10
							4.7	27.127	358.04	0.484	3.39	0.01	0.01	0.08	1939.7	1843.8	-1.00E+10	-1.00E+10	-1.00E+10	0.36	0.12	0.07	-1.00E+10	-1.00E+10	0.15	-1.00E+10
							9.8	-1.00E+10	-1.00E+10	-1.00E+10	-1.00E+10	-1.00E+10	-1.00E+10	-1.00E+10	-1.00E+10	-1.00E+10	-1.00E+10	-1.00E+10	-1.00E+10	-1.00E+10	-1.00E+10	-1.00E+10	-1.00E+10	-1.00E+10	-1.00E+10	-1.00E+10
							9.8	27.4271	368.45	0.515	3.31	0.01	0.01	0.06	1963.2	1867.7	-1.00E+10	-1.00E+10	-1.00E+10	0.3	0.09	0.07	-1.00E+10	-1.00E+10	0.13	-1.00E+10
							19.5	-1.00E+10	-1.00E+10	-1.00E+10	-1.00E+10	-1.00E+10	-1.00E+10	-1.00E+10	-1.00E+10	-1.00E+10	-1.00E+10	-1.00E+10	-1.00E+10	-1.00E+10	-1.00E+10	-1.00E+10	-1.00E+10	-1.00E+10	-1.00E+10	-1.00E+10
							19.5	29.1704	394.46	0.63	3.56	0.02	0.01	0.07	2076.6	1975.1	-1.00E+10	-1.00E+10	-1.00E+10	0.16	0.02	0.04	-1.00E+10	-1.00E+10	0.09	-1.00E+10
							29.4	-1.00E+10	-1.00E+10	-1.00E+10	-1.00E+10	-1.00E+10	-1.00E+10	-1.00E+10	-1.00E+10	-1.00E+10	-1.00E+10	-1.00E+10	-1.00E+10	-1.00E+10	-1.00E+10	-1.00E+10	-1.00E+10	-1.00E+10	-1.00E+10	-1.00E+10
							29.5	30.0545	374.29	0.653	4.87	0.02	0.02	0.18	2119.7	1998	-1.00E+10	-1.00E+10	-1.00E+10	0.31	0.07	0.08	-1.00E+10	-1.00E+10	0.14	-1.00E+10
							39.6	-1.00E+10	-1.00E+10	-1.00E+10	-1.00E+10	-1.00E+10	-1.00E+10	-1.00E+10	-1.00E+10	-1.00E+10	-1.00E+10	-1.00E+10	-1.00E+10	-1.00E+10	-1.00E+10	-1.00E+10	-1.00E+10	-1.00E+10	-1.00E+10	-1.00E+10
							39.6	30.5306	360.4	0.697	6.31	0.06	0.03	0.4	2138.1	2018.1	-1.00E+10	-1.00E+10	-1.00E+10	0.39	0.11	0.11	-1.00E+10	-1.00E+10	0.16	-1.00E+10
							49.5	-1.00E+10	-1.00E+10	-1.00E+10	-1.00E+10	-1.00E+10	-1.00E+10	-1.00E+10	-1.00E+10	-1.00E+10	-1.00E+10	-1.00E+10	-1.00E+10	-1.00E+10	-1.00E+10	-1.00E+10	-1.00E+10	-1.00E+10	-1.00E+10	-1.00E+10
							49.5	30.7924	377.94	0.732	5.13	0.17	0.03	0.1	2162.7	2038.2	-1.00E+10	-1.00E+10	-1.00E+10	0.27	0.04	0.05	-1.00E+10	-1.00E+10	0.15	-1.00E+10
							66.2	31.3058	365.13	0.932	7.69	1.96	0.17	0.21	2187.6	2073.1	-1.00E+10	-1.00E+10	-1.00E+10	0.26	0.03	0.08	-1.00E+10	-1.00E+10	0.13	-1.00E+10
							66.2	-1.00E+10	-1.00E+10	-1.00E+10	-1.00E+10	-1.00E+10	-1.00E+10	-1.00E+10	-1.00E+10	-1.00E+10	-1.00E+10	-1.00E+10	-1.00E+10	-1.00E+10	-1.00E+10	-1.00E+10	-1.00E+10	-1.00E+10	-1.00E+10	-1.00E+10
							74.2	31.707	342.59	1.162	12.49	5.42	0.14	0.2	2199.2	2101.7	-1.00E+10	-1.00E+10	-1.00E+10	0.18	0.03	0.08	-1.00E+10	-1.00E+10	0.07	-1.00E+10
							99	32.1786	312.29	1.51	20.73	10.37	0.04	0.06	2218.8	2148.7	-1.00E+10	-1.00E+10	-1.00E+10	0.06	0.01	0.02	-1.00E+10	-1.00E+10	0.02	-1.00E+10
							99	-1.00E+10	-1.00E+10	-1.00E+10	-1.00E+10	-1.00E+10	-1.00E+10	-1.00E+10	-1.00E+10	-1.00E+10	-1.00E+10	-1.00E+10	-1.00E+10	-1.00E+10	-1.00E+10	-1.00E+10	-1.00E+10	-1.00E+10	-1.00E+10	-1.00E+10
							123.6	32.5171	298.88	1.679	26.77	12.83	0.02	0.02	2238.1	2184.6	-1.00E+10	-1.00E+10	-1.00E+10	0.02	-1.00E+10	-1.00E+10	-1.00E+10	-1.00E+10	-1.00E+10	-1.00E+10
							148.7	32.8966	280.71	1.803	31.44	15	0.02	0.04	2258	2216.1	-1.00E+10	-1.00E+10	-1.00E+10	0.01	0	0.01	-1.00E+10	-1.00E+10	0	-1.00E+10
							173.3	33.4113	279.03	1.619	29.43	14.57	0.02	0.07	2268.3	2224.2	-1.00E+10	-1.00E+10	-1.00E+10	0.01	-1.00E+10	-1.00E+10	-1.00E+10	-1.00E+10	-1.00E+10	-1.00E+10
							199.4	34.0105	278.33	1.299	21.12	13.41	0.07	0.14	2284.2	2204.7	-1.00E+10	-1.00E+10	-1.00E+10	0.02	0.01	0.01	-1.00E+10	-1.00E+10	0	-1.00E+10
							199.4	-1.00E+10	-1.00E+10	-1.00E+10	-1.00E+10	-1.00E+10	-1.00E+10	-1.00E+10	-1.00E+10	-1.00E+10	-1.00E+10	-1.00E+10	-1.00E+10	-1.00E+10	-1.00E+10	-1.00E+10	-1.00E+10	-1.00E+10	-1.00E+10	-1.00E+10
							224.6	34.5685	279.81	1.042	13.15	13.17	0.02	0.04	2290.4	2181.2	-1.00E+10	-1.00E+10	-1.00E+10	-1.00E+10	-1.00E+10	-1.00E+10	-1.00E+10	-1.00E+10	-1.00E+10	-1.00E+10
							248.6	34.6832	281.44	0.995	11.54	13.18	0.02	0.05	2290.8	2174.1	-1.00E+10	-1.00E+10	-1.00E+10	-1.00E+10	-1.00E+10	-1.00E+10	-1.00E+10	-1.00E+10	-1.00E+10	-1.00E+10
							295.7	34.8058	287.12	0.919	8.93	13.02	0.02	0.04	2291.4	2163.9	-1.00E+10	-1.00E+10	-1.00E+10	-1.00E+10	-1.00E+10	-1.00E+10	-1.00E+10	-1.00E+10	-1.00E+10	-1.00E+10
							394.3	34.8444	291.54	0.891	8.16	12.87	0.02	0.04	2291.2	2161.2	-1.00E+10	-1.00E+10	-1.00E+10	-1.00E+10	-1.00E+10	-1.00E+10	-1.00E+10	-1.00E+10	-1.00E+10	-1.00E+10
MR1503	40_1	B	2015-09-15T04:14	203.409	72.4365	870	0	26.8435	358.88	0.478	3.08	0.01	0.01	-0.03	1926.6	1835.2	-1.00E+10	-1.00E+10	-1.00E+10	0.38	-1.00E+10	-1.00E+10	-1.00E+10	-1.00E+10	-1.00E+10	-1.00E+10
							5.3	26.8539	358.7	0.473	3.1	0	0	-0.04	1927.9	1834.7	-1.00E+10	-1.00E+10	-1.00E+10	0.34	-1.00E+10	-1.00E+10	-1.00E+10	-1.00E+10	-1.00E+10	-1.00E+10
							5.6	-1.00E+10	-1.00E+10	-1.00E+10	-1.00E+10	-1.00E+10	-1.00E+10	-1.00E+10	-1.00E+10	-1.00E+10	-1.00E+10	-1.00E+10	-1.00E+10	-1.00E+10	-1.00E+10	-1.00E+10	-1.00E+10	-1.00E+10	-1.00E+10	-1.00E+10
							10.4	-1.00E+10	-1.00E+10	-1.00E+10	-1.00E+10	-1.00E+10	-1.00E+10	-1.00E+10	-1.00E+10	-1.00E+10	-1.00E+10	-1.00E+10	-1.00E+10	-1.00E+10	-1.00E+10	-1.00E+10	-1.00E+10	-1.00E+10	-1.00E+10	-1.00E+10
							10.4	27.0788	360.73	0.488	3.18	0	0	-0.07	1939.2	1847.4	-1.00E+10	-1.00E+10	-1.00E+10	0.35	-1.00E+10	-1.00E+10	-1.00E+10	-1.00E+10	-1.00E+10	-1.00E+10
							20.1	-1.00E+10	-1.00E+10	-1.00E+10	-1.00E+10	-1.00E+10	-1.00E+10	-1.00E+10	-1.00E+10	-1.00E+10	-1.00E+10	-1.00E+10	-1.00E+10	-1.00E+10	-1.00E+10	-1.00E+10	-1.00E+10	-1.00E+10	-1.00E+10	-1.00E+10
							20.2	30.0583	383.74	0.676	4.39	0.01	0.02	0.07	2120.1	2006.6	-1.00E+10	-1.00E+10	-1.00E+10	0.36	-1.00E+10	-1.00E+10	-1.00E+10	-1.00E+10	-1.00E+10	-1.00E+10
							20.8	30.2217	372.81	0.681	5.12	0.02	0.01	0.11	2130.5	2009.4	-1.00E+10	-1.00E+10	-1.00E+10	0.39	-1.00E+10	-1.00E+10	-1.00E+10	-1.00E+10	-1.00E+10	-1.00E+10
							30	-1.00E+10	-1.00E+10	-1.00E+10	-1.00E+10	-1.00E+10	-1.00E+10	-1.00E+10	-1.00E+10	-1.00E+10	-1.00E+10	-1.00E+10	-1.00E+10	-1.00E+10	-1.00E+10	-1.00E+10	-1.00E+10	-1.00E+10	-1.00E+10	-1.00E+10
							30	30.9214	325.15	0.722	8.46	0.13	0.06	0.87	2154.8	2021.4	-1.00E+10	-1.00E+10	-1.00E+10	0.35	-1.00E+10	-1.00E+10	-1.00E+10	-1.00E+10	-1.00E+10	-1.00E+10
							39.7	-1.00E+10	-1.00E+10	-1.00E+10	-1.00E+10	-1.00E+10	-1.00E+10	-1.00E+10	-1.00E+10	-1.00E+10	-1.00E+10	-1.00E+10	-1.00E+10	-1.00E+10	-1.00E+10	-1.00E+10	-1.00E+10	-1.00E+10	-1.00E+10	-1.00E+10
							39.7	31.2337	313.12	0.72	8.89	0.22	0.12	1.11	2161.5	2018.9	-1.00E+10	-1.00E+10	-1.00E+10	0.37	-1.00E+10	-1.00E+10	-1.00E+10	-1.00E+10	-1.00E+10	-1.00E+10
							49.6	-1.00E+10	-1.00E+10	-1.00E+10	-1.00E+10	-1.00E+10	-1.00E+10	-1.00E+10	-1.00E+10	-1.00E+10	-1.00E+10	-1.00E+10	-1.00E+10	-1.00E+10	-1.00E+10	-1.00E+10	-1.00E+10	-1.00E+10	-1.00E+10	-1.00E+10
							49.6	31.305	321.91	0.742	8.04	0.29	0.18	1.16	2164.5	2022.9	-1.00E+10	-1.00E+10	-1.00E+10	0.27	-1.00E+10	-1.00E+10	-1.00E+10	-1.00E+10	-1.00E+10	-1.00E+10
							74.4	31.6856	329.46	1.021	11.74	3.18	0.22	1.02	2189.3	2069.6	-1.00E+10	-1.00E+10	-1.00E+10	0.19	-1.00E+10	-1.00E+10	-1.00E+10	-1.00E+10	-1.00E+10	-1.00E+10
							99.2	32.1417	320.46	1.431	19.77	9.33	0.07	0.19	2222.7	2147.6	-1.00E+10	-1.00E+10	-1.00E+10	0.09	-1.00E+10	-1.00E+10	-1.00E+10	-1.00E+10	-1.00E+10	-1.00E+10
							99.3	-1.00E+10	-1.00E+10	-1.00E+10	-1.00E+10	-1.00E+10	-1.00E+10	-1.00E+10	-1.00E+10	-1.00E+10	-1.00E+10	-1.00E+10	-1.00E+10	-1.00E+10	-1.00E+10	-1.00E+10	-1.00E+10	-1.00E+10	-1.00E+10	-1.00E+10
							123.7	32.5187	298.88	1.638	25.92	12.4	0.03	0.1	2235.6	2187.3	-1.00E+10	-1.00E+10	-1.00E+10	0.03	-1.00E+10	-1.00E+10	-1.00E+10	-1.00E+10	-1.00E+10	-1.00E+10
							148.5	33.4427	276.3	1.562	27.59	13.77	0.08	0.7	2268	2213.6	-1.00E+10	-1.00E+10	-1.00E+10	0.11	-1.00E+10	-1.00E+10	-1.00E+10	-1.00E+10	-1.00E+10	-1.00E+10
							173.2	34.1883	281.16	1.152	17.41	12.85	0.02	-0.01	2285.9	2197.3	-1.00E+10	-1.00E+10	-1.00E+10	0.01	-1.00E+10	-1.00E+10	-1.00E+10	-1.00E+10	-1.00E+10	-1.00E+10
							197.3	34.5517	279.27	1.022	12.92	13.05	0.02	0	2286.5	2180.5	-1.00E+10	-1.00E+10	-1.00E+10	0.01	-1.00E+10	-1.00E+10	-1.00E+10	-1.00E+10	-1.00E+10	-1.00E+10
							197.3	-1.00E+10	-1.00E+10	-1.00E+10	-1.00E+10	-1.00E+10	-1.00E+10	-1.00E+10	-1.00E+10	-1.00E+10	-1.00E+10	-1.00E+10	-1.00E+10	-1.00E+10	-1.00E+10	-1.00E+10	-1.00E+10	-1.00E+10	-1.00E+10	-1.00E+10
							222	34.6545	280.35	0.976	11.4	13.07	0.02	0	2289.5	2173.9	-1.00E+10	-1.00E+10	-1.00E+10	-1.00E+10	-1.00E+10	-1.00E+10	-1.00E+10	-1.00E+10	-1.00E+10	-1.00E+10
							246.4	34.7296	282.35	0.963	10.55	13.17	0.02	-0.01	2294.3	2171	-1.00E+10	-1.00E+10	-1.00E+10	-1.00E+10	-1.00E+10	-1.00E+10	-1.00E+10	-1.00E+10	-1.00E+10	-1.00E+10
							295.1	34.8036	285.97	0.917	8.97	13.1	0.02	0	2290.9	2163.5	-1.00E+10	-1.00E+10	-1.00E+10	-1.00E+10	-1.00E+10	-1.00E+10	-1.00E+10	-1.00E+10	-1.00E+10	-1.00E+10
							395.2	34.8495	292.36	0.878	8.01	12.85	0.01	-0.03	2290.5	2160.1	-1.00E+10	-1.00E+10	-1.00E+10	-1.00E+10	-1.00E+10	-1.00E+10	-1.00E+10	-1.00E+10	-1.00E+10	-1.00E+10
MR1503	45_1	B	2015-09-15T14:06	203.156	72.2083	188	0	30.7153	315.43	0.681	9	0.12	0.05	0.82	2136.3	2006.3	-1.00E+10	-1.00E+10	-1.00E+10	0.9	-1.00E+10	-1.00E+10	-1.00E+10	-1.00E+10	-1.00E+10	-1.00E+10
							5.5	30.6857	316.75	0.674	8.76	0.09	0.05	0.74	2137.4	2005.2	-1.00E+10	-1.00E+10	-1.00E+10	0.71	-1.00E+10	-1.00E+10	-1.00E+10	-1.00E+10	-1.00E+10	-1.00E+10
							9.7	30.7699	310.68	0.704	9.62	0.11	0.05	0.95	2143.9	2013.6	-1.00E+10	-1.00E+10	-1.00E+10	0.58	-1.00E+10	-1.00E+10	-1.00E+10	-1.00E+10	-1.00E+10	-1.00E+10
							13.1	30.7557	311.33	0.701	9.46	0.1	0.05	0.9	2138.8	2013.2	-1.00E+10	-1.00E+10	-1.00E+10	0.68	-1.00E+10	-1.00E+10	-1.00E+10	-1.00E+10	-1.00E+10	-1.00E+10
							19.7	30.9247	303.11	0.741	10.42	0.13	0.06	1.22	2149.5	2022.5	-1.00E+10	-1.00E+10	-1.00E+10	0.43	-1.00E+10	-1.00E+10	-1.00E+10	-1.00E+10	-1.00E+10	-1.00E+10
							29.5	30.8616	330.16	0.64	7.47	0.09	0.05	0.53	2145.1	2005.7	-1.00E+10	-1.00E+10	-1.00E+10	0.58	-1.00E+10	-1.00E+10	-1.00E+10	-1.00E+10	-1.00E+10	-1.00E+10
							39.3	31.0403	362.93	0.771	6.73	0.32	0.07	0.6	2172.8	2048	-1.00E+10	-1.00E+10	-1.00E+10	0.21	-1.00E+10	-1.00E+10	-1.00E+10	-1.00E+10	-1.00E+10	-1.00E+10
							48.9	31.4188	364.7	0.951	9.15	2.4	0.19	0.58	2193.5	2079.6	-1.00E+10	-1.00E+10	-1.00E+10	0.16	-1.00E+10	-1.00E+10	-1.00E+10	-1.00E+10	-1.00E+10	-1.00E+10
							74.4	32.1079	320.01	1.417	18.98	9.22	0.06	0.13	2217.2	2153	-1.00E+10	-1.00E+10	-1.00E+10	0.09	-1.00E+10	-1.00E+10	-1.00E+10	-1.00E+10	-1.00E+10	-1.00E+10
							99	32.882	269.12	1.736	31.75	12.89	0.12	2.37	2238.5	2208.1	-1.00E+10	-1.00E+10	-1.00E+10	0.3	-1.00E+10	-1.00E+10	-1.00E+10	-1.00E+10	-1.00E+10	-1.00E+10
							123.9	33.7846	277.16	1.428	24.58	13.83	0.08	0.07	2277.7	2215.6	-1.00E+10	-1.00E+10	-1.00E+10	0.03	-1.00E+10	-1.00E+10	-1.00E+10	-1.00E+10	-1.00E+10	-1.00E+10
							148.6	34.4458	276.93	1.122	15.35	13.33	0.06	-0.02	2288.1	2190	-1.00E+10	-1.00E+10	-1.00E+10	0.03	-1.00E+10	-1.00E+10	-1.00E+10	-1.00E+10	-1.00E+10	-1.00E+10
							173.5	34.6814	273.92	1.13	14.69	13.57	0.12	-0.05	2289.3	2182	-1.00E+10	-1.00E+10	-1.00E+10	0.04	-1.00E+10	-1.00E+10	-1.00E+10	-1.00E+10	-1.00E+10	-1.00E+10
							181.9	34.7951	280.53	1.05	12.27	13.19	0.14	-0.03	2289.7	2172.6	-1.00E+10	-1.00E+10	-1.00E+10	0.05	-1.00E+10	-1.00E+10	-1.00E+10	-1.00E+10	-1.00E+10	-1.00E+10
MR1503	46_1	B	2015-09-15T16:38	202.78	72.0652	88	0	30.7679	320.77	0.636	8.4	0.31	0.07	0.47	2137.8	1998.6	-1.00E+10	-1.00E+10	-1.00E+10	1.89	-1.00E+10	-1.00E+10	-1.00E+10	-1.00E+10	-1.00E+10	-1.00E+10
							5.7	30.7677	320.68	0.633	8.39	0.11	0.07	0.44	2138	1999.4	-1.00E+10	-1.00E+10	-1.00E+10	1.5	-1.00E+10	-1.00E+10	-1.00E+10	-1.00E+10	-1.00E+10	-1.00E+10
							10.4	30.7953	320.33	0.628	8.38	0.12	0.07	0.49	2138.4	1999.6	-1.00E+10	-1.00E+10	-1.00E+10	1.56	-1.00E+10	-1.00E+10	-1.00E+10	-1.00E+10	-1.00E+10	-1.00E+10
							20.1	31.2611	315.69	0.65	8.27	0.17	0.11	0.63	2155.3	2007.5	-1.00E+10	-1.00E+10	-1.00E+10	0.99	-1.00E+10	-1.00E+10	-1.00E+10	-1.00E+10	-1.00E+10	-1.00E+10
							29.7	31.5321	308.33	0.706	8.87	0.27	0.15	1.11	2168.9	2016.5	-1.00E+10	-1.00E+10	-1.00E+10	0.8	-1.00E+10	-1.00E+10	-1.00E+10	-1.00E+10	-1.00E+10	-1.00E+10
							36.6	31.5986	337.3	0.76	9.93	0.49	0.16	1.25	2174.7	2025.7	-1.00E+10	-1.00E+10	-1.00E+10	0.61	-1.00E+10	-1.00E+10	-1.00E+10	-1.00E+10	-1.00E+10	-1.00E+10
							39.7	31.7271	369.84	0.837	11.5	1.07	0.15	1.28	2184.8	2045.2	-1.00E+10	-1.00E+10	-1.00E+10	0.33	-1.00E+10	-1.00E+10	-1.00E+10	-1.00E+10	-1.00E+10	-1.00E+10
							49.5	31.8987	372.45	1.013	14.62	2.8	0.19	1.39	2203.8	2079.5	-1.00E+10	-1.00E+10	-1.00E+10	0.18	-1.00E+10	-1.00E+10	-1.00E+10	-1.00E+10	-1.00E+10	-1.00E+10
							74.3	32.3109	292.48	1.642	31.62	10.17	0.22	2.58	2220.3	2179.2	-1.00E+10	-1.00E+10	-1.00E+10	0.22	-1.00E+10	-1.00E+10	-1.00E+10	-1.00E+10	-1.00E+10	-1.00E+10
							78.6	32.3824	275.11	1.803	37.8	12.04	0.24	2.47	2221.8	2195.7	-1.00E+10	-1.00E+10	-1.00E+10	0.23	-1.00E+10	-1.00E+10	-1.00E+10	-1.00E+10	-1.00E+10	-1.00E+10
MR1503	47_1	B	2015-09-15T19:05	201.999	71.9516	66	0	31.3749	320.79	0.669	8.8	0.46	0.11	0.42	2161.9	2014.1	-1.00E+10	-1.00E+10	-1.00E+10	2.38	1.18	0.46	-1.00E+10	-1.00E+10	0.54	-1.00E+10
							4.7	31.3797	321.19	0.672	8.84	0.2	0.11	0.44	2164	2013.2	-1.00E+10	-1.00E+10	-1.00E+10	1.82	-1.00E+10	0.45	-1.00E+10	-1.00E+10	0.42	-1.00E+10
							5	-1.00E+10	-1.00E+10	-1.00E+10	-1.00E+10	-1.00E+10	-1.00E+10	-1.00E+10	-1.00E+10	-1.00E+10	-1.00E+10	-1.00E+10	-1.00E+10	-1.00E+10	-1.00E+10	-1.00E+10	-1.00E+10	-1.00E+10	-1.00E+10	-1.00E+10
							9.5	-1.00E+10	-1.00E+10	0.658	8.86	0.22	0.1	0.41	2163.2	2014.6	-1.00E+10	-1.00E+10	-1.00E+10	-1.00E+10	-1.00E+10	-1.00E+10	-1.00E+10	-1.00E+10	-1.00E+10	-1.00E+10
							9.5	31.3752	320.65	0.671	8.84	0.19	0.11	0.41	2160.3	2013.8	-1.00E+10	-1.00E+10	-1.00E+10	1.98	1.03	0.39	-1.00E+10	-1.00E+10	0.44	-1.00E+10
							9.5	-1.00E+10	-1.00E+10	-1.00E+10	-1.00E+10	-1.00E+10	-1.00E+10	-1.00E+10	-1.00E+10	-1.00E+10	-1.00E+10	-1.00E+10	-1.00E+10	-1.00E+10	-1.00E+10	-1.00E+10	-1.00E+10	-1.00E+10	-1.00E+10	-1.00E+10
							16.7	31.398	323.51	0.662	8.96	0.26	0.11	0.46	2164.6	2015.3	-1.00E+10	-1.00E+10	-1.00E+10	1.65	0.87	0.37	-1.00E+10	-1.00E+10	0.34	-1.00E+10
							16.7	-1.00E+10	-1.00E+10	-1.00E+10	-1.00E+10	-1.00E+10	-1.00E+10	-1.00E+10	-1.00E+10	-1.00E+10	-1.00E+10	-1.00E+10	-1.00E+10	-1.00E+10	-1.00E+10	-1.00E+10	-1.00E+10	-1.00E+10	-1.00E+10	-1.00E+10
							19.8	-1.00E+10	-1.00E+10	-1.00E+10	-1.00E+10	-1.00E+10	-1.00E+10	-1.00E+10	-1.00E+10	-1.00E+10	-1.00E+10	-1.00E+10	-1.00E+10	-1.00E+10	-1.00E+10	-1.00E+10	-1.00E+10	-1.00E+10	-1.00E+10	-1.00E+10
							20.1	31.6883	358.73	0.815	11.53	1.12	0.16	1.03	2183.6	2040	-1.00E+10	-1.00E+10	-1.00E+10	0.93	0.5	0.25	-1.00E+10	-1.00E+10	0.16	-1.00E+10
							23.5	-1.00E+10	-1.00E+10	0.932	13.52	2.06	0.17	1.39	2200.3	2067.2	-1.00E+10	-1.00E+10	-1.00E+10	-1.00E+10	-1.00E+10	-1.00E+10	-1.00E+10	-1.00E+10	-1.00E+10	-1.00E+10
							29.5	-1.00E+10	-1.00E+10	-1.00E+10	-1.00E+10	-1.00E+10	-1.00E+10	-1.00E+10	-1.00E+10	-1.00E+10	-1.00E+10	-1.00E+10	-1.00E+10	-1.00E+10	-1.00E+10	-1.00E+10	-1.00E+10	-1.00E+10	-1.00E+10	-1.00E+10
							29.5	32.0565	361.5	1.116	15.38	3.53	0.22	1.87	2203.8	2091.8	-1.00E+10	-1.00E+10	-1.00E+10	0.13	0.06	0.04	-1.00E+10	-1.00E+10	0.01	-1.00E+10
							33.3	-1.00E+10	-1.00E+10	1.218	16.74	4.59	0.23	2.08	-1.00E+10	-1.00E+10	-1.00E+10	-1.00E+10	-1.00E+10	-1.00E+10	-1.00E+10	-1.00E+10	-1.00E+10	-1.00E+10	-1.00E+10	-1.00E+10
							39.3	-1.00E+10	-1.00E+10	1.364	20.24	5.7	0.27	2.54	2209.6	2124.7	-1.00E+10	-1.00E+10	-1.00E+10	-1.00E+10	-1.00E+10	-1.00E+10	-1.00E+10	-1.00E+10	-1.00E+10	-1.00E+10
							39.3	32.2042	331.44	1.399	20.27	6.02	0.26	2.64	2207.4	2128.8	-1.00E+10	-1.00E+10	-1.00E+10	0.28	0.2	0.08	-1.00E+10	-1.00E+10	0.02	-1.00E+10
							39.4	-1.00E+10	-1.00E+10	-1.00E+10	-1.00E+10	-1.00E+10	-1.00E+10	-1.00E+10	-1.00E+10	-1.00E+10	-1.00E+10	-1.00E+10	-1.00E+10	-1.00E+10	-1.00E+10	-1.00E+10	-1.00E+10	-1.00E+10	-1.00E+10	-1.00E+10
							49.2	-1.00E+10	-1.00E+10	-1.00E+10	-1.00E+10	-1.00E+10	-1.00E+10	-1.00E+10	-1.00E+10	-1.00E+10	-1.00E+10	-1.00E+10	-1.00E+10	-1.00E+10	-1.00E+10	-1.00E+10	-1.00E+10	-1.00E+10	-1.00E+10	-1.00E+10
							49.4	32.2966	303.69	1.605	22.75	8.53	0.21	3.35	2208.1	2166.5	-1.00E+10	-1.00E+10	-1.00E+10	1.38	1.11	0.23	-1.00E+10	-1.00E+10	0.04	-1.00E+10
							55.7	32.348	289.92	1.668	28.81	9.8	0.19	3.38	2215.6	2177.4	-1.00E+10	-1.00E+10	-1.00E+10	0.64	0.5	0.15	-1.00E+10	-1.00E+10	0.03	-1.00E+10
							55.9	-1.00E+10	-1.00E+10	-1.00E+10	-1.00E+10	-1.00E+10	-1.00E+10	-1.00E+10	-1.00E+10	-1.00E+10	-1.00E+10	-1.00E+10	-1.00E+10	-1.00E+10	-1.00E+10	-1.00E+10	-1.00E+10	-1.00E+10	-1.00E+10	-1.00E+10
MR1503	48_1	B	2015-09-15T21:23	202.611	72.1387	76	0	31.2371	316.59	0.633	8.38	0.18	0.09	0.58	2152.8	2004.4	-1.00E+10	-1.00E+10	-1.00E+10	2.25	-1.00E+10	-1.00E+10	-1.00E+10	-1.00E+10	-1.00E+10	-1.00E+10
							4.6	31.2446	315.74	0.627	8.43	0.14	0.09	0.57	2154.7	2004.9	-1.00E+10	-1.00E+10	-1.00E+10	1.77	-1.00E+10	-1.00E+10	-1.00E+10	-1.00E+10	-1.00E+10	-1.00E+10
							9.6	31.2457	315.89	0.637	8.45	0.14	0.09	0.57	2155.4	2006.2	-1.00E+10	-1.00E+10	-1.00E+10	1.79	-1.00E+10	-1.00E+10	-1.00E+10	-1.00E+10	-1.00E+10	-1.00E+10
							19.7	31.2479	315.68	0.632	8.43	0.14	0.09	0.54	2154.2	2005.3	-1.00E+10	-1.00E+10	-1.00E+10	1.8	-1.00E+10	-1.00E+10	-1.00E+10	-1.00E+10	-1.00E+10	-1.00E+10
							24.3	31.2482	315.44	0.633	8.45	0.14	0.1	0.58	2155.3	2004.7	-1.00E+10	-1.00E+10	-1.00E+10	1.65	-1.00E+10	-1.00E+10	-1.00E+10	-1.00E+10	-1.00E+10	-1.00E+10
							29.5	31.2606	319.24	0.629	8.33	0.16	0.09	0.57	2157.7	2006.3	-1.00E+10	-1.00E+10	-1.00E+10	1.53	-1.00E+10	-1.00E+10	-1.00E+10	-1.00E+10	-1.00E+10	-1.00E+10
							39.8	31.4679	355.23	0.7	9.73	0.69	0.11	0.81	2169.2	2021.9	-1.00E+10	-1.00E+10	-1.00E+10	0.76	-1.00E+10	-1.00E+10	-1.00E+10	-1.00E+10	-1.00E+10	-1.00E+10
							49.5	32.0204	372.92	1.105	19.54	4.15	0.19	1.45	2210	2098	-1.00E+10	-1.00E+10	-1.00E+10	0.21	-1.00E+10	-1.00E+10	-1.00E+10	-1.00E+10	-1.00E+10	-1.00E+10
							69.4	32.3078	281.55	1.652	34.93	10.06	0.22	2.36	2218.6	2180.4	-1.00E+10	-1.00E+10	-1.00E+10	0.38	-1.00E+10	-1.00E+10	-1.00E+10	-1.00E+10	-1.00E+10	-1.00E+10
MR1503	49_1	B	2015-09-15T23:21	203.106	72.0011	95	0	30.6849	322.21	0.618	7.83	0.11	0.06	0.44	2132.4	1990	-1.00E+10	-1.00E+10	-1.00E+10	1.6	-1.00E+10	-1.00E+10	-1.00E+10	-1.00E+10	-1.00E+10	-1.00E+10
							5.1	30.6935	321.02	0.613	7.89	0.07	0.06	0.42	2132.8	1989.4	-1.00E+10	-1.00E+10	-1.00E+10	1.27	-1.00E+10	-1.00E+10	-1.00E+10	-1.00E+10	-1.00E+10	-1.00E+10
							9.7	30.6954	320.94	0.614	7.9	0.07	0.06	0.47	2128.8	1989.7	-1.00E+10	-1.00E+10	-1.00E+10	1.41	-1.00E+10	-1.00E+10	-1.00E+10	-1.00E+10	-1.00E+10	-1.00E+10
							19.8	30.8191	317.42	0.627	8.32	0.09	0.07	0.64	2138.3	1994.5	-1.00E+10	-1.00E+10	-1.00E+10	1.11	-1.00E+10	-1.00E+10	-1.00E+10	-1.00E+10	-1.00E+10	-1.00E+10
							29.5	31.3812	321.41	0.664	8.18	0.22	0.12	0.8	2164.3	2012.8	-1.00E+10	-1.00E+10	-1.00E+10	0.78	-1.00E+10	-1.00E+10	-1.00E+10	-1.00E+10	-1.00E+10	-1.00E+10
							29.6	31.3821	325.65	0.689	8.34	0.32	0.13	0.89	2166.4	2017.2	-1.00E+10	-1.00E+10	-1.00E+10	0.71	-1.00E+10	-1.00E+10	-1.00E+10	-1.00E+10	-1.00E+10	-1.00E+10
							39.6	31.5596	345.89	0.887	10.29	1.34	0.25	1.35	2184.6	2050	-1.00E+10	-1.00E+10	-1.00E+10	0.23	-1.00E+10	-1.00E+10	-1.00E+10	-1.00E+10	-1.00E+10	-1.00E+10
							49.9	31.9442	365.11	1	14.24	2.56	0.23	1.64	2198.8	2073.3	-1.00E+10	-1.00E+10	-1.00E+10	0.16	-1.00E+10	-1.00E+10	-1.00E+10	-1.00E+10	-1.00E+10	-1.00E+10
							74.5	32.4245	273.22	1.786	32.57	10.98	0.19	3.65	2219.7	2191.4	-1.00E+10	-1.00E+10	-1.00E+10	0.26	-1.00E+10	-1.00E+10	-1.00E+10	-1.00E+10	-1.00E+10	-1.00E+10
							84.7	32.5958	259.87	1.876	37.12	12.35	0.19	3.43	2227	2206.3	-1.00E+10	-1.00E+10	-1.00E+10	0.19	-1.00E+10	-1.00E+10	-1.00E+10	-1.00E+10	-1.00E+10	-1.00E+10
MR1503	50_1	B	2015-09-16T00:57	203.568	72.0847	149	0	30.6059	333.97	0.553	6.55	0.03	0.03	0.22	2125.2	1978.4	-1.00E+10	-1.00E+10	-1.00E+10	1.23	-1.00E+10	-1.00E+10	-1.00E+10	-1.00E+10	-1.00E+10	-1.00E+10
							4.2	30.6307	332.04	0.553	6.75	0.02	0.04	0.21	2127.8	1980.1	-1.00E+10	-1.00E+10	-1.00E+10	1.04	-1.00E+10	-1.00E+10	-1.00E+10	-1.00E+10	-1.00E+10	-1.00E+10
							9.6	30.8238	325.61	0.58	7.35	0.06	0.06	0.38	2135.7	1988	-1.00E+10	-1.00E+10	-1.00E+10	1.12	-1.00E+10	-1.00E+10	-1.00E+10	-1.00E+10	-1.00E+10	-1.00E+10
							14.7	31.0771	318.11	0.615	8.07	0.11	0.07	0.55	2147.2	1996.2	-1.00E+10	-1.00E+10	-1.00E+10	1.09	-1.00E+10	-1.00E+10	-1.00E+10	-1.00E+10	-1.00E+10	-1.00E+10
							19.7	31.098	318.48	0.614	8.03	0.12	0.08	0.57	2146	1999.1	-1.00E+10	-1.00E+10	-1.00E+10	0.98	-1.00E+10	-1.00E+10	-1.00E+10	-1.00E+10	-1.00E+10	-1.00E+10
							29.8	31.2165	319.86	0.631	8.25	0.16	0.1	0.69	2155.5	2002.3	-1.00E+10	-1.00E+10	-1.00E+10	0.78	-1.00E+10	-1.00E+10	-1.00E+10	-1.00E+10	-1.00E+10	-1.00E+10
							39.4	31.4321	342.31	0.783	9.56	0.82	0.21	1.15	2174.1	2029.9	-1.00E+10	-1.00E+10	-1.00E+10	0.38	-1.00E+10	-1.00E+10	-1.00E+10	-1.00E+10	-1.00E+10	-1.00E+10
							49.2	31.8891	355.67	0.989	13.2	2.54	0.23	1.66	2193	2071.5	-1.00E+10	-1.00E+10	-1.00E+10	0.19	-1.00E+10	-1.00E+10	-1.00E+10	-1.00E+10	-1.00E+10	-1.00E+10
							74.2	32.3985	289.44	1.623	26.87	10.2	0.16	3.12	2217.3	2178.9	-1.00E+10	-1.00E+10	-1.00E+10	0.42	-1.00E+10	-1.00E+10	-1.00E+10	-1.00E+10	-1.00E+10	-1.00E+10
							99.2	33.2405	274.44	1.628	28.77	13.38	0.13	1.33	2259.2	2208.9	-1.00E+10	-1.00E+10	-1.00E+10	0.22	-1.00E+10	-1.00E+10	-1.00E+10	-1.00E+10	-1.00E+10	-1.00E+10
							123.5	33.9074	273.34	1.387	23.37	13.74	0.11	0.16	2282.1	2209.4	-1.00E+10	-1.00E+10	-1.00E+10	0.04	-1.00E+10	-1.00E+10	-1.00E+10	-1.00E+10	-1.00E+10	-1.00E+10
							142.5	34.2983	269.84	1.35	21.77	13.82	0.12	0.11	2283.1	2198.7	-1.00E+10	-1.00E+10	-1.00E+10	0.05	-1.00E+10	-1.00E+10	-1.00E+10	-1.00E+10	-1.00E+10	-1.00E+10
MR1503	51_1	B	2015-09-16T02:29	203.787	72.1908	254	0	30.6086	326.45	0.601	7.66	0.08	0.06	0.4	2128.8	1992	-1.00E+10	-1.00E+10	-1.00E+10	1.69	-1.00E+10	-1.00E+10	-1.00E+10	-1.00E+10	-1.00E+10	-1.00E+10
							4.6	30.6244	325.61	0.609	7.75	0.07	0.07	0.41	2133.6	1993.2	-1.00E+10	-1.00E+10	-1.00E+10	1.31	-1.00E+10	-1.00E+10	-1.00E+10	-1.00E+10	-1.00E+10	-1.00E+10
							10.1	30.6729	324.07	0.627	7.93	0.1	0.06	0.51	2135.2	1996.2	-1.00E+10	-1.00E+10	-1.00E+10	1.21	-1.00E+10	-1.00E+10	-1.00E+10	-1.00E+10	-1.00E+10	-1.00E+10
							20.2	30.6943	324.09	0.628	8	0.1	0.06	0.48	2132.8	1996	-1.00E+10	-1.00E+10	-1.00E+10	1.03	-1.00E+10	-1.00E+10	-1.00E+10	-1.00E+10	-1.00E+10	-1.00E+10
							29.9	30.8752	328.33	0.665	8.11	0.13	0.08	0.66	2146.7	2007.5	-1.00E+10	-1.00E+10	-1.00E+10	0.76	-1.00E+10	-1.00E+10	-1.00E+10	-1.00E+10	-1.00E+10	-1.00E+10
							39.7	31.2377	342.59	0.745	8.95	0.58	0.16	0.94	2166.9	2024.1	-1.00E+10	-1.00E+10	-1.00E+10	0.45	-1.00E+10	-1.00E+10	-1.00E+10	-1.00E+10	-1.00E+10	-1.00E+10
							49.6	31.6775	351.91	1.097	12.41	4.53	0.2	0.49	2204.2	2100.8	-1.00E+10	-1.00E+10	-1.00E+10	0.14	-1.00E+10	-1.00E+10	-1.00E+10	-1.00E+10	-1.00E+10	-1.00E+10
							74.3	32.1531	318.21	1.44	20.43	8.95	0.09	0.77	2219.7	2149	-1.00E+10	-1.00E+10	-1.00E+10	0.13	-1.00E+10	-1.00E+10	-1.00E+10	-1.00E+10	-1.00E+10	-1.00E+10
							88.2	32.4204	265.22	1.865	34.87	12.56	0.14	3.44	2218.1	2200.4	-1.00E+10	-1.00E+10	-1.00E+10	0.44	-1.00E+10	-1.00E+10	-1.00E+10	-1.00E+10	-1.00E+10	-1.00E+10
							99.1	32.9664	276.76	1.673	29.3	12.96	0.12	1.66	2243.5	2202.9	-1.00E+10	-1.00E+10	-1.00E+10	0.22	-1.00E+10	-1.00E+10	-1.00E+10	-1.00E+10	-1.00E+10	-1.00E+10
							123.6	34.0506	272.81	1.354	22.17	13.71	0.14	0.11	2283.1	2204.1	-1.00E+10	-1.00E+10	-1.00E+10	0.05	-1.00E+10	-1.00E+10	-1.00E+10	-1.00E+10	-1.00E+10	-1.00E+10
							148.6	34.596	279.17	1.04	12.81	13.18	0.05	0.02	2290.2	2178.3	-1.00E+10	-1.00E+10	-1.00E+10	0.02	-1.00E+10	-1.00E+10	-1.00E+10	-1.00E+10	-1.00E+10	-1.00E+10
							173.4	34.7416	280.19	1.007	11.35	13.31	0.05	0.03	2290.3	2171.4	-1.00E+10	-1.00E+10	-1.00E+10	0.02	-1.00E+10	-1.00E+10	-1.00E+10	-1.00E+10	-1.00E+10	-1.00E+10
							198.4	34.8055	278.22	1.047	12.16	13.36	0.12	0.02	2290.9	2170.4	-1.00E+10	-1.00E+10	-1.00E+10	0.03	-1.00E+10	-1.00E+10	-1.00E+10	-1.00E+10	-1.00E+10	-1.00E+10
							246.5	34.8279	280.39	1.034	11.88	13.2	0.18	0.02	2293	2170.7	-1.00E+10	-1.00E+10	-1.00E+10	-1.00E+10	-1.00E+10	-1.00E+10	-1.00E+10	-1.00E+10	-1.00E+10	-1.00E+10
MR1503	52_1	B	2015-09-16T04:32	203.825	72.3367	1076	0	26.7293	361.55	0.492	3.38	0.02	0.02	0.06	1913.6	1827	-1.00E+10	-1.00E+10	-1.00E+10	0.45	-1.00E+10	-1.00E+10	-1.00E+10	-1.00E+10	-1.00E+10	-1.00E+10
							4.8	26.8465	359.55	0.486	3.31	0	0.02	0.03	1927.7	1830.9	-1.00E+10	-1.00E+10	-1.00E+10	0.44	-1.00E+10	-1.00E+10	-1.00E+10	-1.00E+10	-1.00E+10	-1.00E+10
							9.6	27.3365	359.56	0.501	3.39	0.04	0.02	0.04	1955	1854.6	-1.00E+10	-1.00E+10	-1.00E+10	0.51	-1.00E+10	-1.00E+10	-1.00E+10	-1.00E+10	-1.00E+10	-1.00E+10
							16.5	28.9205	390.4	0.626	3.32	-0.01	0.02	0.03	2055.7	1949.6	-1.00E+10	-1.00E+10	-1.00E+10	0.43	-1.00E+10	-1.00E+10	-1.00E+10	-1.00E+10	-1.00E+10	-1.00E+10
							20	29.6759	390.45	0.66	3.8	0	0.02	0.05	2099.6	1989.6	-1.00E+10	-1.00E+10	-1.00E+10	0.34	-1.00E+10	-1.00E+10	-1.00E+10	-1.00E+10	-1.00E+10	-1.00E+10
							29.4	30.6372	334.81	0.678	7.38	0.07	0.05	0.47	2141.7	2007.1	-1.00E+10	-1.00E+10	-1.00E+10	0.59	-1.00E+10	-1.00E+10	-1.00E+10	-1.00E+10	-1.00E+10	-1.00E+10
							40	31.0615	344.35	0.756	7.25	0.31	0.09	0.83	2167.5	2032.5	-1.00E+10	-1.00E+10	-1.00E+10	0.26	-1.00E+10	-1.00E+10	-1.00E+10	-1.00E+10	-1.00E+10	-1.00E+10
							49.9	31.131	356.42	0.775	7.06	0.38	0.11	0.72	2173	2043.7	-1.00E+10	-1.00E+10	-1.00E+10	0.24	-1.00E+10	-1.00E+10	-1.00E+10	-1.00E+10	-1.00E+10	-1.00E+10
							74.6	31.8143	338.99	1.208	13.89	6.17	0.14	0.27	2205.6	2113.7	-1.00E+10	-1.00E+10	-1.00E+10	0.16	-1.00E+10	-1.00E+10	-1.00E+10	-1.00E+10	-1.00E+10	-1.00E+10
							98.7	32.331	306.92	1.585	23.81	11.56	0.03	0.01	2229.7	2168.5	-1.00E+10	-1.00E+10	-1.00E+10	0.04	-1.00E+10	-1.00E+10	-1.00E+10	-1.00E+10	-1.00E+10	-1.00E+10
							123.7	32.6586	291.58	1.723	27.91	13.53	0.02	0.01	2247.8	2196	-1.00E+10	-1.00E+10	-1.00E+10	0.02	-1.00E+10	-1.00E+10	-1.00E+10	-1.00E+10	-1.00E+10	-1.00E+10
							148.7	32.9969	282.28	1.756	31.08	14.74	0.02	0.03	2260.5	2219.2	-1.00E+10	-1.00E+10	-1.00E+10	0.01	-1.00E+10	-1.00E+10	-1.00E+10	-1.00E+10	-1.00E+10	-1.00E+10
							173.1	34.2028	278.6	1.201	17.95	13.1	0.11	0.14	2284	2195.7	-1.00E+10	-1.00E+10	-1.00E+10	0.03	-1.00E+10	-1.00E+10	-1.00E+10	-1.00E+10	-1.00E+10	-1.00E+10
							197.2	34.5058	280.18	1.02	12.97	12.8	0.02	0.02	2288.1	2182.3	-1.00E+10	-1.00E+10	-1.00E+10	0	-1.00E+10	-1.00E+10	-1.00E+10	-1.00E+10	-1.00E+10	-1.00E+10
							222.6	34.6663	280.37	0.977	11.15	13.04	0.02	0.01	2290.8	2173.1	-1.00E+10	-1.00E+10	-1.00E+10	-1.00E+10	-1.00E+10	-1.00E+10	-1.00E+10	-1.00E+10	-1.00E+10	-1.00E+10
							247.3	34.7406	282.73	0.954	10.06	13.07	0.02	0	2291.7	2167.7	-1.00E+10	-1.00E+10	-1.00E+10	-1.00E+10	-1.00E+10	-1.00E+10	-1.00E+10	-1.00E+10	-1.00E+10	-1.00E+10
							297.1	34.8069	286.78	0.897	8.33	12.88	0.02	0.03	2291.6	2161.5	-1.00E+10	-1.00E+10	-1.00E+10	-1.00E+10	-1.00E+10	-1.00E+10	-1.00E+10	-1.00E+10	-1.00E+10	-1.00E+10
							395.2	34.8402	290.92	0.892	7.98	12.83	0.03	0.01	2294.3	2162.3	-1.00E+10	-1.00E+10	-1.00E+10	-1.00E+10	-1.00E+10	-1.00E+10	-1.00E+10	-1.00E+10	-1.00E+10	-1.00E+10
MR1503	53_4	B	2015-09-16T19:54	204.608	72.3404	1619	0	26.8155	360.94	0.509	2.87	0.06	0.01	0.02	1926.2	1837.6	-1.00E+10	-1.00E+10	-1.00E+10	0.42	0.19	0.08	-1.00E+10	-1.00E+10	0.11	-1.00E+10
							4.9	26.8948	359.86	0.505	2.91	0.02	0.01	0.02	1936.3	1839.5	-1.00E+10	-1.00E+10	-1.00E+10	0.39	0.19	0.09	-1.00E+10	-1.00E+10	0.13	-1.00E+10
							5.9	-1.00E+10	-1.00E+10	0.505	2.89	0.02	0.01	0	-1.00E+10	1840	-1.00E+10	-1.00E+10	-1.00E+10	0.32	-1.00E+10	-1.00E+10	-1.00E+10	-1.00E+10	-1.00E+10	-1.00E+10
							9.8	26.9552	358.99	0.504	2.96	0.02	0.01	0.02	1929.6	1842.2	-1.00E+10	-1.00E+10	-1.00E+10	0.4	0.16	0.07	-1.00E+10	-1.00E+10	0.13	-1.00E+10
							9.8	-1.00E+10	-1.00E+10	-1.00E+10	-1.00E+10	-1.00E+10	-1.00E+10	-1.00E+10	-1.00E+10	-1.00E+10	-1.00E+10	-1.00E+10	-1.00E+10	-1.00E+10	-1.00E+10	-1.00E+10	-1.00E+10	-1.00E+10	-1.00E+10	-1.00E+10
							13.7	-1.00E+10	-1.00E+10	0.504	3.2	0.02	0.01	0	-1.00E+10	1858.1	-1.00E+10	-1.00E+10	-1.00E+10	0.49	-1.00E+10	-1.00E+10	-1.00E+10	-1.00E+10	-1.00E+10	-1.00E+10
							19	29.092	383.06	0.611	3.63	0.01	0.01	0.02	2061.6	1949.7	-1.00E+10	-1.00E+10	-1.00E+10	0.52	0.17	0.12	-1.00E+10	-1.00E+10	0.16	-1.00E+10
							19.2	-1.00E+10	-1.00E+10	-1.00E+10	-1.00E+10	-1.00E+10	-1.00E+10	-1.00E+10	-1.00E+10	-1.00E+10	-1.00E+10	-1.00E+10	-1.00E+10	-1.00E+10	-1.00E+10	-1.00E+10	-1.00E+10	-1.00E+10	-1.00E+10	-1.00E+10
							19.2	-1.00E+10	-1.00E+10	0.607	3.78	0.02	0.01	0.02	2057.8	1948.9	-1.00E+10	-1.00E+10	-1.00E+10	-1.00E+10	-1.00E+10	-1.00E+10	-1.00E+10	-1.00E+10	-1.00E+10	-1.00E+10
							19.5	-1.00E+10	-1.00E+10	-1.00E+10	-1.00E+10	-1.00E+10	-1.00E+10	-1.00E+10	-1.00E+10	-1.00E+10	-1.00E+10	-1.00E+10	-1.00E+10	-1.00E+10	-1.00E+10	-1.00E+10	-1.00E+10	-1.00E+10	-1.00E+10	-1.00E+10
							19.6	29.1047	372.57	0.587	4.17	0.02	0.02	0.04	2058.4	1941	-1.00E+10	-1.00E+10	-1.00E+10	0.55	0.19	0.12	-1.00E+10	-1.00E+10	0.17	-1.00E+10
							21.6	-1.00E+10	-1.00E+10	0.578	5.75	0.03	0.02	0.15	-1.00E+10	1956.7	-1.00E+10	-1.00E+10	-1.00E+10	0.59	-1.00E+10	-1.00E+10	-1.00E+10	-1.00E+10	-1.00E+10	-1.00E+10
							27.7	-1.00E+10	-1.00E+10	0.634	8.38	0.09	0.04	0.63	-1.00E+10	1996.3	-1.00E+10	-1.00E+10	-1.00E+10	0.72	-1.00E+10	-1.00E+10	-1.00E+10	-1.00E+10	-1.00E+10	-1.00E+10
							29.6	30.8848	303.63	0.663	9.18	0.12	0.05	0.89	2143.9	2004	-1.00E+10	-1.00E+10	-1.00E+10	0.66	0.27	0.23	-1.00E+10	-1.00E+10	0.13	-1.00E+10
							29.8	-1.00E+10	-1.00E+10	-1.00E+10	-1.00E+10	-1.00E+10	-1.00E+10	-1.00E+10	-1.00E+10	-1.00E+10	-1.00E+10	-1.00E+10	-1.00E+10	-1.00E+10	-1.00E+10	-1.00E+10	-1.00E+10	-1.00E+10	-1.00E+10	-1.00E+10
							32.3	-1.00E+10	-1.00E+10	0.691	9.55	0.14	0.06	1.06	-1.00E+10	2011.1	-1.00E+10	-1.00E+10	-1.00E+10	0.59	-1.00E+10	-1.00E+10	-1.00E+10	-1.00E+10	-1.00E+10	-1.00E+10
							34	-1.00E+10	-1.00E+10	0.702	9.84	0.17	0.06	1.19	2149.9	2014	-1.00E+10	-1.00E+10	-1.00E+10	-1.00E+10	-1.00E+10	-1.00E+10	-1.00E+10	-1.00E+10	-1.00E+10	-1.00E+10
							39.6	31.0486	300.27	0.707	9.64	0.16	0.07	1.17	2154.8	2015.7	-1.00E+10	-1.00E+10	-1.00E+10	0.41	0.22	0.12	-1.00E+10	-1.00E+10	0.05	-1.00E+10
							39.6	-1.00E+10	-1.00E+10	-1.00E+10	-1.00E+10	-1.00E+10	-1.00E+10	-1.00E+10	-1.00E+10	-1.00E+10	-1.00E+10	-1.00E+10	-1.00E+10	-1.00E+10	-1.00E+10	-1.00E+10	-1.00E+10	-1.00E+10	-1.00E+10	-1.00E+10
							39.6	-1.00E+10	-1.00E+10	0.707	9.67	0.17	0.07	1.2	-1.00E+10	2015.3	-1.00E+10	-1.00E+10	-1.00E+10	0.4	-1.00E+10	-1.00E+10	-1.00E+10	-1.00E+10	-1.00E+10	-1.00E+10
							42.2	-1.00E+10	-1.00E+10	0.707	9.4	0.17	0.07	1.15	-1.00E+10	-1.00E+10	-1.00E+10	-1.00E+10	-1.00E+10	-1.00E+10	-1.00E+10	-1.00E+10	-1.00E+10	-1.00E+10	-1.00E+10	-1.00E+10
							49.6	31.1592	312.56	0.689	8.19	0.2	0.1	1.19	2157.5	2013	-1.00E+10	-1.00E+10	-1.00E+10	0.25	0.17	0.07	-1.00E+10	-1.00E+10	0.03	-1.00E+10
							49.7	-1.00E+10	-1.00E+10	-1.00E+10	-1.00E+10	-1.00E+10	-1.00E+10	-1.00E+10	-1.00E+10	-1.00E+10	-1.00E+10	-1.00E+10	-1.00E+10	-1.00E+10	-1.00E+10	-1.00E+10	-1.00E+10	-1.00E+10	-1.00E+10	-1.00E+10
							51.3	-1.00E+10	-1.00E+10	0.699	8.29	0.22	0.12	1.28	2160.7	2011.9	-1.00E+10	-1.00E+10	-1.00E+10	-1.00E+10	-1.00E+10	-1.00E+10	-1.00E+10	-1.00E+10	-1.00E+10	-1.00E+10
							74.3	31.761	344.69	0.903	12.35	1.21	0.37	2.01	2184.7	2046.3	-1.00E+10	-1.00E+10	-1.00E+10	0.18	0.08	0.06	-1.00E+10	-1.00E+10	0.03	-1.00E+10
							98.5	32.2464	324.9	1.344	19.02	6.82	0.16	2.62	2206.3	2139.7	-1.00E+10	-1.00E+10	-1.00E+10	0.3	0.24	0.06	-1.00E+10	-1.00E+10	0.02	-1.00E+10
							98.5	-1.00E+10	-1.00E+10	1.343	18.57	6.61	0.16	2.61	2214.9	2134.9	-1.00E+10	-1.00E+10	-1.00E+10	-1.00E+10	-1.00E+10	-1.00E+10	-1.00E+10	-1.00E+10	-1.00E+10	-1.00E+10
							123.9	33.1545	279.43	1.64	28.66	13.6	0.08	0.86	2258.3	2209.1	-1.00E+10	-1.00E+10	-1.00E+10	0.11	-1.00E+10	-1.00E+10	-1.00E+10	-1.00E+10	-1.00E+10	-1.00E+10
							147.7	33.8868	277.95	1.352	22.89	13.55	0.03	0.03	2283	2210.9	-1.00E+10	-1.00E+10	-1.00E+10	0.01	0	0	-1.00E+10	-1.00E+10	0	-1.00E+10
							172.9	34.3246	281.47	1.087	15.28	12.71	0.01	-0.01	2288	2191.1	-1.00E+10	-1.00E+10	-1.00E+10	0.01	-1.00E+10	-1.00E+10	-1.00E+10	-1.00E+10	-1.00E+10	-1.00E+10
							198.3	34.5233	279.51	1.004	12.56	12.8	0.02	-0.02	2287.8	2180.9	-1.00E+10	-1.00E+10	-1.00E+10	0	0	0	-1.00E+10	-1.00E+10	0	-1.00E+10
MR1503	53_8	B	2015-09-17T07:57	204.615	72.3395	1617	0	26.6599	364.63	0.49	3.78	0.08	0.02	0.05	1904.7	1816	-1.00E+10	-1.00E+10	-1.00E+10	0.62	0.27	0.11	-1.00E+10	-1.00E+10	0.17	-1.00E+10
							5.1	26.6567	364.39	0.491	3.85	0	0.02	0.02	1905.1	1813.8	-1.00E+10	-1.00E+10	-1.00E+10	0.73	0.32	0.12	-1.00E+10	-1.00E+10	0.17	-1.00E+10
							5.3	-1.00E+10	-1.00E+10	-1.00E+10	-1.00E+10	-1.00E+10	-1.00E+10	-1.00E+10	-1.00E+10	-1.00E+10	-1.00E+10	-1.00E+10	-1.00E+10	-1.00E+10	-1.00E+10	-1.00E+10	-1.00E+10	-1.00E+10	-1.00E+10	-1.00E+10
							10	-1.00E+10	-1.00E+10	-1.00E+10	-1.00E+10	-1.00E+10	-1.00E+10	-1.00E+10	-1.00E+10	-1.00E+10	-1.00E+10	-1.00E+10	-1.00E+10	-1.00E+10	-1.00E+10	-1.00E+10	-1.00E+10	-1.00E+10	-1.00E+10	-1.00E+10
							10	27.0553	358.44	0.485	3.54	0	0.02	0.02	1935.2	1836.2	-1.00E+10	-1.00E+10	-1.00E+10	0.86	0.42	0.16	-1.00E+10	-1.00E+10	0.2	-1.00E+10
							16.9	28.023	348.45	0.477	4.36	0	0.02	0.08	1978.9	1863	-1.00E+10	-1.00E+10	-1.00E+10	1.14	0.56	0.18	-1.00E+10	-1.00E+10	0.22	-1.00E+10
							19.9	29.4425	331.96	0.452	5.38	0.01	0.02	0.25	2050.8	1903.1	-1.00E+10	-1.00E+10	-1.00E+10	0.58	0.3	0.11	-1.00E+10	-1.00E+10	0.1	-1.00E+10
							19.9	-1.00E+10	-1.00E+10	-1.00E+10	-1.00E+10	-1.00E+10	-1.00E+10	-1.00E+10	-1.00E+10	-1.00E+10	-1.00E+10	-1.00E+10	-1.00E+10	-1.00E+10	-1.00E+10	-1.00E+10	-1.00E+10	-1.00E+10	-1.00E+10	-1.00E+10
							29.7	-1.00E+10	-1.00E+10	-1.00E+10	-1.00E+10	-1.00E+10	-1.00E+10	-1.00E+10	-1.00E+10	-1.00E+10	-1.00E+10	-1.00E+10	-1.00E+10	-1.00E+10	-1.00E+10	-1.00E+10	-1.00E+10	-1.00E+10	-1.00E+10	-1.00E+10
							29.7	30.5459	314.28	0.504	6.62	0.02	0.02	0.5	2110.3	1949.3	-1.00E+10	-1.00E+10	-1.00E+10	0.35	0.2	0.13	-1.00E+10	-1.00E+10	0.04	-1.00E+10
							39.6	-1.00E+10	-1.00E+10	-1.00E+10	-1.00E+10	-1.00E+10	-1.00E+10	-1.00E+10	-1.00E+10	-1.00E+10	-1.00E+10	-1.00E+10	-1.00E+10	-1.00E+10	-1.00E+10	-1.00E+10	-1.00E+10	-1.00E+10	-1.00E+10	-1.00E+10
							39.6	30.8849	307.25	0.574	7.58	0.07	0.04	0.77	2133.6	1977.7	-1.00E+10	-1.00E+10	-1.00E+10	0.27	0.17	0.1	-1.00E+10	-1.00E+10	0.02	-1.00E+10
							49.5	-1.00E+10	-1.00E+10	-1.00E+10	-1.00E+10	-1.00E+10	-1.00E+10	-1.00E+10	-1.00E+10	-1.00E+10	-1.00E+10	-1.00E+10	-1.00E+10	-1.00E+10	-1.00E+10	-1.00E+10	-1.00E+10	-1.00E+10	-1.00E+10	-1.00E+10
							49.6	31.0961	314.89	0.61	8.06	0.19	0.1	1	2145.6	1988.5	-1.00E+10	-1.00E+10	-1.00E+10	0.22	0.13	0.06	-1.00E+10	-1.00E+10	0.01	-1.00E+10
							74.1	31.9948	355.66	1	13.71	2.49	0.26	2.07	2190.5	2074.3	-1.00E+10	-1.00E+10	-1.00E+10	0.2	0.14	0.05	-1.00E+10	-1.00E+10	0.02	-1.00E+10
							98.9	32.4446	292.17	1.597	26.31	10.06	0.15	2.82	2222.8	2174.8	-1.00E+10	-1.00E+10	-1.00E+10	0.33	0.24	0.06	-1.00E+10	-1.00E+10	0.02	-1.00E+10
							98.9	-1.00E+10	-1.00E+10	-1.00E+10	-1.00E+10	-1.00E+10	-1.00E+10	-1.00E+10	-1.00E+10	-1.00E+10	-1.00E+10	-1.00E+10	-1.00E+10	-1.00E+10	-1.00E+10	-1.00E+10	-1.00E+10	-1.00E+10	-1.00E+10	-1.00E+10
							123.5	33.7414	276.35	1.43	24.47	13.61	0.06	0.28	2276.5	2211.2	-1.00E+10	-1.00E+10	-1.00E+10	0.06	-1.00E+10	-1.00E+10	-1.00E+10	-1.00E+10	-1.00E+10	-1.00E+10
							148.4	34.2905	280.37	1.126	16.13	12.85	0.06	-0.02	2283.2	2192.1	-1.00E+10	-1.00E+10	-1.00E+10	0.01	0	0	-1.00E+10	-1.00E+10	0	-1.00E+10
							172.8	34.4737	279.28	1.018	13.12	12.69	0.02	-0.03	2286.3	2182	-1.00E+10	-1.00E+10	-1.00E+10	0	-1.00E+10	-1.00E+10	-1.00E+10	-1.00E+10	-1.00E+10	-1.00E+10
							197.8	34.6572	279.74	0.978	11.26	13.05	0.02	-0.04	2289.8	2172.7	-1.00E+10	-1.00E+10	-1.00E+10	0.01	0	0	-1.00E+10	-1.00E+10	0	-1.00E+10
							197.8	-1.00E+10	-1.00E+10	-1.00E+10	-1.00E+10	-1.00E+10	-1.00E+10	-1.00E+10	-1.00E+10	-1.00E+10	-1.00E+10	-1.00E+10	-1.00E+10	-1.00E+10	-1.00E+10	-1.00E+10	-1.00E+10	-1.00E+10	-1.00E+10	-1.00E+10
MR1503	53_12	B	2015-09-17T19:57	204.607	72.3554	1682	0	26.7484	362.11	0.524	2.67	0.21	0.02	-0.02	1930.7	1839.5	-1.00E+10	-1.00E+10	-1.00E+10	0.37	0.17	0.04	-1.00E+10	-1.00E+10	0.1	-1.00E+10
							4.7	26.9579	360.71	0.52	2.82	0	0.02	-0.03	1939.7	1848	-1.00E+10	-1.00E+10	-1.00E+10	0.41	0.19	0.09	-1.00E+10	-1.00E+10	0.13	-1.00E+10
							9.6	27.3206	358.48	0.509	3.1	0	0.02	-0.04	1960.1	1861.4	-1.00E+10	-1.00E+10	-1.00E+10	0.51	0.24	0.09	-1.00E+10	-1.00E+10	0.15	-1.00E+10
							19.4	28.1539	350.53	0.502	3.78	0	0.02	0	1996.6	1884.4	-1.00E+10	-1.00E+10	-1.00E+10	0.58	0.26	0.12	-1.00E+10	-1.00E+10	0.17	-1.00E+10
							19.4	27.8932	353.1	0.502	3.63	0	0.02	-0.02	1982.1	1877.9	-1.00E+10	-1.00E+10	-1.00E+10	0.56	0.25	0.12	-1.00E+10	-1.00E+10	0.18	-1.00E+10
							29.3	30.45	317.56	0.502	6.31	0.01	0.03	0.41	2109.7	1947.7	-1.00E+10	-1.00E+10	-1.00E+10	0.44	0.21	0.13	-1.00E+10	-1.00E+10	0.07	-1.00E+10
							39.3	30.7097	309.94	0.55	7.07	0.04	0.04	0.57	2124	1968.6	-1.00E+10	-1.00E+10	-1.00E+10	0.36	0.21	0.12	-1.00E+10	-1.00E+10	0.04	-1.00E+10
							49.6	31.0084	312.61	0.596	7.69	0.17	0.09	0.85	2140.3	1986.8	-1.00E+10	-1.00E+10	-1.00E+10	0.21	0.11	0.07	-1.00E+10	-1.00E+10	0.01	-1.00E+10
							74.2	31.8373	341.63	0.952	13.19	2.15	0.3	2.02	2188.4	2061.1	-1.00E+10	-1.00E+10	-1.00E+10	0.22	0.13	0.04	-1.00E+10	-1.00E+10	0.02	-1.00E+10
							99.2	32.6404	303.1	1.418	21.92	8.89	0.16	2.55	2227.5	2162.5	-1.00E+10	-1.00E+10	-1.00E+10	0.35	0.26	0.06	-1.00E+10	-1.00E+10	0.02	-1.00E+10
							123.3	33.8589	276.82	1.361	22.17	13.31	0.1	0.37	2280.3	2204.7	-1.00E+10	-1.00E+10	-1.00E+10	0.1	-1.00E+10	-1.00E+10	-1.00E+10	-1.00E+10	-1.00E+10	-1.00E+10
							148.2	34.4466	278.7	1.026	13.3	12.71	0.04	-0.07	2281.6	2185	-1.00E+10	-1.00E+10	-1.00E+10	0.01	0	0	-1.00E+10	-1.00E+10	0	-1.00E+10
							172.7	34.5845	277.29	0.985	11.8	12.96	0.02	-0.07	2285.9	2177.8	-1.00E+10	-1.00E+10	-1.00E+10	0	-1.00E+10	-1.00E+10	-1.00E+10	-1.00E+10	-1.00E+10	-1.00E+10
							198.4	34.6677	279.42	0.965	10.87	13.03	0.02	-0.07	2291.4	2173.7	-1.00E+10	-1.00E+10	-1.00E+10	0	0	0	-1.00E+10	-1.00E+10	0	-1.00E+10
MR1503	53_16	B	2015-09-18T08:13	204.608	72.3418	1626	0	27.8955	356.12	0.518	3.59	0.04	0.02	0.05	1992.3	1886.3	-1.00E+10	-1.00E+10	-1.00E+10	0.51	0.16	0.12	-1.00E+10	-1.00E+10	0.18	-1.00E+10
							5.3	-1.00E+10	-1.00E+10	-1.00E+10	-1.00E+10	-1.00E+10	-1.00E+10	-1.00E+10	-1.00E+10	-1.00E+10	-1.00E+10	-1.00E+10	-1.00E+10	-1.00E+10	-1.00E+10	-1.00E+10	-1.00E+10	-1.00E+10	-1.00E+10	-1.00E+10
							5.3	27.9883	354.07	0.494	3.76	-0.01	0.02	0.02	1996.4	1890.6	-1.00E+10	-1.00E+10	-1.00E+10	0.55	0.18	0.12	-1.00E+10	-1.00E+10	0.22	-1.00E+10
							9.8	-1.00E+10	-1.00E+10	-1.00E+10	-1.00E+10	-1.00E+10	-1.00E+10	-1.00E+10	-1.00E+10	-1.00E+10	-1.00E+10	-1.00E+10	-1.00E+10	-1.00E+10	-1.00E+10	-1.00E+10	-1.00E+10	-1.00E+10	-1.00E+10	-1.00E+10
							9.8	28.2339	352.6	0.496	4	-0.01	0.02	0.02	2013.7	1902.2	-1.00E+10	-1.00E+10	-1.00E+10	0.67	0.23	0.15	-1.00E+10	-1.00E+10	0.23	-1.00E+10
							19.9	-1.00E+10	-1.00E+10	-1.00E+10	-1.00E+10	-1.00E+10	-1.00E+10	-1.00E+10	-1.00E+10	-1.00E+10	-1.00E+10	-1.00E+10	-1.00E+10	-1.00E+10	-1.00E+10	-1.00E+10	-1.00E+10	-1.00E+10	-1.00E+10	-1.00E+10
							19.9	29.9774	360.03	0.617	5.3	0.01	0.03	0.15	2108.5	1981.4	-1.00E+10	-1.00E+10	-1.00E+10	0.71	0.2	0.17	-1.00E+10	-1.00E+10	0.3	-1.00E+10
							28.8	30.6152	325.82	0.674	8.16	0.07	0.04	0.68	2135.9	2004.8	-1.00E+10	-1.00E+10	-1.00E+10	0.69	0.24	0.2	-1.00E+10	-1.00E+10	0.25	-1.00E+10
							29.8	-1.00E+10	-1.00E+10	-1.00E+10	-1.00E+10	-1.00E+10	-1.00E+10	-1.00E+10	-1.00E+10	-1.00E+10	-1.00E+10	-1.00E+10	-1.00E+10	-1.00E+10	-1.00E+10	-1.00E+10	-1.00E+10	-1.00E+10	-1.00E+10	-1.00E+10
							29.8	30.9123	305.86	0.717	9.76	0.12	0.07	1.12	2149	2016.9	-1.00E+10	-1.00E+10	-1.00E+10	0.57	0.24	0.17	-1.00E+10	-1.00E+10	0.15	-1.00E+10
							39.5	-1.00E+10	-1.00E+10	-1.00E+10	-1.00E+10	-1.00E+10	-1.00E+10	-1.00E+10	-1.00E+10	-1.00E+10	-1.00E+10	-1.00E+10	-1.00E+10	-1.00E+10	-1.00E+10	-1.00E+10	-1.00E+10	-1.00E+10	-1.00E+10	-1.00E+10
							39.6	31.0117	323.65	0.713	8.18	0.14	0.08	0.99	2158.2	2023.2	-1.00E+10	-1.00E+10	-1.00E+10	0.34	0.17	0.1	-1.00E+10	-1.00E+10	0.06	-1.00E+10
							49.4	-1.00E+10	-1.00E+10	-1.00E+10	-1.00E+10	-1.00E+10	-1.00E+10	-1.00E+10	-1.00E+10	-1.00E+10	-1.00E+10	-1.00E+10	-1.00E+10	-1.00E+10	-1.00E+10	-1.00E+10	-1.00E+10	-1.00E+10	-1.00E+10	-1.00E+10
							49.4	31.2044	344.65	0.77	7.76	0.47	0.16	0.95	2170.9	2037.6	-1.00E+10	-1.00E+10	-1.00E+10	0.2	0.07	0.06	-1.00E+10	-1.00E+10	0.06	-1.00E+10
							74.3	31.8154	351.85	0.988	12.65	2.64	0.27	1.52	2195.3	2074.3	-1.00E+10	-1.00E+10	-1.00E+10	0.16	0.07	0.05	-1.00E+10	-1.00E+10	0.03	-1.00E+10
							99	32.3562	304.07	1.397	20.67	7.8	0.14	2.21	2219.8	2166.3	-1.00E+10	-1.00E+10	-1.00E+10	0.24	0.18	0.04	-1.00E+10	-1.00E+10	0.02	-1.00E+10
							99	-1.00E+10	-1.00E+10	-1.00E+10	-1.00E+10	-1.00E+10	-1.00E+10	-1.00E+10	-1.00E+10	-1.00E+10	-1.00E+10	-1.00E+10	-1.00E+10	-1.00E+10	-1.00E+10	-1.00E+10	-1.00E+10	-1.00E+10	-1.00E+10	-1.00E+10
							124	33.202	279.37	1.624	28.37	13.75	0.07	0.62	2263.2	2212.7	-1.00E+10	-1.00E+10	-1.00E+10	0.1	-1.00E+10	-1.00E+10	-1.00E+10	-1.00E+10	-1.00E+10	-1.00E+10
							148.5	34.0609	278.89	1.242	19.94	13.16	0.05	0.01	2284.8	2203.1	-1.00E+10	-1.00E+10	-1.00E+10	0.01	0.01	0	-1.00E+10	-1.00E+10	0	-1.00E+10
							173.1	34.444	280.08	1.022	13.53	12.66	0.02	0.02	2290.2	2185.6	-1.00E+10	-1.00E+10	-1.00E+10	0	-1.00E+10	-1.00E+10	-1.00E+10	-1.00E+10	-1.00E+10	-1.00E+10
							197.5	34.6076	278.06	0.97	11.63	12.94	0.02	0.02	2287.6	2175.8	-1.00E+10	-1.00E+10	-1.00E+10	0	0	0	-1.00E+10	-1.00E+10	0	-1.00E+10
							197.5	-1.00E+10	-1.00E+10	-1.00E+10	-1.00E+10	-1.00E+10	-1.00E+10	-1.00E+10	-1.00E+10	-1.00E+10	-1.00E+10	-1.00E+10	-1.00E+10	-1.00E+10	-1.00E+10	-1.00E+10	-1.00E+10	-1.00E+10	-1.00E+10	-1.00E+10
							222.4	34.6939	279.74	0.954	10.74	13.07	0.02	0.01	2291.5	2172.3	-1.00E+10	-1.00E+10	-1.00E+10	-1.00E+10	-1.00E+10	-1.00E+10	-1.00E+10	-1.00E+10	-1.00E+10	-1.00E+10
							246.6	34.7485	283.12	0.948	10.08	13.12	0.02	0.01	2291.8	2169.7	-1.00E+10	-1.00E+10	-1.00E+10	-1.00E+10	-1.00E+10	-1.00E+10	-1.00E+10	-1.00E+10	-1.00E+10	-1.00E+10
							297.3	34.813	287.7	0.908	8.64	13	0.02	-0.01	2294.9	2163.9	-1.00E+10	-1.00E+10	-1.00E+10	-1.00E+10	-1.00E+10	-1.00E+10	-1.00E+10	-1.00E+10	-1.00E+10	-1.00E+10
							394.6	34.8459	291.46	0.889	8.11	12.87	0.02	-0.02	2296.7	2163.4	-1.00E+10	-1.00E+10	-1.00E+10	-1.00E+10	-1.00E+10	-1.00E+10	-1.00E+10	-1.00E+10	-1.00E+10	-1.00E+10
MR1503	54_1	B	2015-09-18T19:20	204.599	72.4728	2004	0	-1.00E+10	-1.00E+10	-1.00E+10	-1.00E+10	-1.00E+10	-1.00E+10	-1.00E+10	-1.00E+10	-1.00E+10	-1.00E+10	-1.00E+10	-1.00E+10	-1.00E+10	-1.00E+10	-1.00E+10	-1.00E+10	-1.00E+10	-1.00E+10	-1.00E+10
							7	-1.00E+10	-1.00E+10	0.537	2.75	0.01	0.02	0.04	-1.00E+10	1870.3	-1.00E+10	-1.00E+10	-1.00E+10	0.23	-1.00E+10	-1.00E+10	-1.00E+10	-1.00E+10	-1.00E+10	-1.00E+10
							12.1	-1.00E+10	-1.00E+10	0.541	2.71	0.02	0.02	0.04	-1.00E+10	-1.00E+10	-1.00E+10	-1.00E+10	-1.00E+10	-1.00E+10	-1.00E+10	-1.00E+10	-1.00E+10	-1.00E+10	-1.00E+10	-1.00E+10
							16.6	-1.00E+10	-1.00E+10	0.562	2.71	0.01	0.02	0.03	-1.00E+10	1909.4	-1.00E+10	-1.00E+10	-1.00E+10	0.25	-1.00E+10	-1.00E+10	-1.00E+10	-1.00E+10	-1.00E+10	-1.00E+10
							24.7	-1.00E+10	-1.00E+10	0.623	3.82	0.01	0.02	0.04	2106.6	1988.6	-1.00E+10	-1.00E+10	-1.00E+10	-1.00E+10	-1.00E+10	-1.00E+10	-1.00E+10	-1.00E+10	-1.00E+10	-1.00E+10
							29.4	-1.00E+10	-1.00E+10	0.661	4.98	0.04	0.03	0.22	-1.00E+10	2014.3	-1.00E+10	-1.00E+10	-1.00E+10	0.38	-1.00E+10	-1.00E+10	-1.00E+10	-1.00E+10	-1.00E+10	-1.00E+10
							38.5	-1.00E+10	-1.00E+10	0.726	7.85	0.2	0.1	0.97	-1.00E+10	2023	-1.00E+10	-1.00E+10	-1.00E+10	0.24	-1.00E+10	-1.00E+10	-1.00E+10	-1.00E+10	-1.00E+10	-1.00E+10
							44.1	-1.00E+10	-1.00E+10	0.73	6.83	0.17	0.08	0.75	-1.00E+10	2031.3	-1.00E+10	-1.00E+10	-1.00E+10	0.22	-1.00E+10	-1.00E+10	-1.00E+10	-1.00E+10	-1.00E+10	-1.00E+10
							48.2	-1.00E+10	-1.00E+10	0.737	6.76	0.21	0.07	0.74	2164.8	2033.1	-1.00E+10	-1.00E+10	-1.00E+10	-1.00E+10	-1.00E+10	-1.00E+10	-1.00E+10	-1.00E+10	-1.00E+10	-1.00E+10
							54.2	-1.00E+10	-1.00E+10	0.796	7.75	0.47	0.1	0.92	-1.00E+10	2041.5	-1.00E+10	-1.00E+10	-1.00E+10	0.13	-1.00E+10	-1.00E+10	-1.00E+10	-1.00E+10	-1.00E+10	-1.00E+10
							58.2	-1.00E+10	-1.00E+10	0.843	8.57	0.91	0.15	0.96	-1.00E+10	-1.00E+10	-1.00E+10	-1.00E+10	-1.00E+10	-1.00E+10	-1.00E+10	-1.00E+10	-1.00E+10	-1.00E+10	-1.00E+10	-1.00E+10
							68.3	-1.00E+10	-1.00E+10	0.978	12.11	2.69	0.22	1.15	2192.6	2074	-1.00E+10	-1.00E+10	-1.00E+10	-1.00E+10	-1.00E+10	-1.00E+10	-1.00E+10	-1.00E+10	-1.00E+10	-1.00E+10
							100.2	-1.00E+10	-1.00E+10	1.433	19.73	9.52	0.08	0.19	2220.1	2152.1	-1.00E+10	-1.00E+10	-1.00E+10	-1.00E+10	-1.00E+10	-1.00E+10	-1.00E+10	-1.00E+10	-1.00E+10	-1.00E+10
MR1503	54_2	B	2015-09-18T21:15	204.609	72.471	1998	0	26.6544	364.8	0.528	2.82	0.04	0.02	0.08	1929	1843.4	-1.00E+10	-1.00E+10	-1.00E+10	0.22	0.09	0.04	-1.00E+10	-1.00E+10	0.08	-1.00E+10
							4.8	26.7478	364.75	0.525	2.73	0.01	0.02	-0.01	1933.1	1852.6	-1.00E+10	-1.00E+10	-1.00E+10	0.18	0.08	0.03	-1.00E+10	-1.00E+10	0.06	-1.00E+10
							4.9	-1.00E+10	-1.00E+10	-1.00E+10	-1.00E+10	-1.00E+10	-1.00E+10	-1.00E+10	-1.00E+10	-1.00E+10	-1.00E+10	-1.00E+10	-1.00E+10	-1.00E+10	-1.00E+10	-1.00E+10	-1.00E+10	-1.00E+10	-1.00E+10	-1.00E+10
							4.9	-1.00E+10	-1.00E+10	-1.00E+10	-1.00E+10	-1.00E+10	-1.00E+10	-1.00E+10	-1.00E+10	-1.00E+10	-1.00E+10	-1.00E+10	-1.00E+10	-1.00E+10	-1.00E+10	-1.00E+10	-1.00E+10	-1.00E+10	-1.00E+10	-1.00E+10
							9.7	-1.00E+10	-1.00E+10	-1.00E+10	-1.00E+10	-1.00E+10	-1.00E+10	-1.00E+10	-1.00E+10	-1.00E+10	-1.00E+10	-1.00E+10	-1.00E+10	-1.00E+10	-1.00E+10	-1.00E+10	-1.00E+10	-1.00E+10	-1.00E+10	-1.00E+10
							9.7	26.889	364.55	0.529	2.71	0.01	0.02	-0.01	1947.3	1860.6	-1.00E+10	-1.00E+10	-1.00E+10	0.2	0.1	0.03	-1.00E+10	-1.00E+10	0.07	-1.00E+10
							18.6	27.9396	366.71	0.56	2.82	0	0.02	0.01	2007	1908.2	-1.00E+10	-1.00E+10	-1.00E+10	0.37	0.16	0.08	-1.00E+10	-1.00E+10	0.12	-1.00E+10
							19.5	-1.00E+10	-1.00E+10	-1.00E+10	-1.00E+10	-1.00E+10	-1.00E+10	-1.00E+10	-1.00E+10	-1.00E+10	-1.00E+10	-1.00E+10	-1.00E+10	-1.00E+10	-1.00E+10	-1.00E+10	-1.00E+10	-1.00E+10	-1.00E+10	-1.00E+10
							19.5	28.583	376.97	0.585	3.13	0	0.02	-0.02	2039.1	1936	-1.00E+10	-1.00E+10	-1.00E+10	0.29	0.12	0.06	-1.00E+10	-1.00E+10	0.11	-1.00E+10
							29.6	-1.00E+10	-1.00E+10	-1.00E+10	-1.00E+10	-1.00E+10	-1.00E+10	-1.00E+10	-1.00E+10	-1.00E+10	-1.00E+10	-1.00E+10	-1.00E+10	-1.00E+10	-1.00E+10	-1.00E+10	-1.00E+10	-1.00E+10	-1.00E+10	-1.00E+10
							29.6	30.2651	389.9	0.676	4.13	0.02	0.03	0.08	2136.1	2016.6	-1.00E+10	-1.00E+10	-1.00E+10	0.26	0.05	0.07	-1.00E+10	-1.00E+10	0.12	-1.00E+10
							49.4	-1.00E+10	-1.00E+10	-1.00E+10	-1.00E+10	-1.00E+10	-1.00E+10	-1.00E+10	-1.00E+10	-1.00E+10	-1.00E+10	-1.00E+10	-1.00E+10	-1.00E+10	-1.00E+10	-1.00E+10	-1.00E+10	-1.00E+10	-1.00E+10	-1.00E+10
							49.4	31.177	369.12	0.801	7.71	0.66	0.12	0.78	2176.6	2050.3	-1.00E+10	-1.00E+10	-1.00E+10	0.14	0.04	0.05	-1.00E+10	-1.00E+10	0.05	-1.00E+10
							74	31.6434	355.41	1.021	12.17	3.52	0.21	0.81	2196.5	2087.2	-1.00E+10	-1.00E+10	-1.00E+10	0.1	0.04	0.04	-1.00E+10	-1.00E+10	0.03	-1.00E+10
							98.9	-1.00E+10	-1.00E+10	-1.00E+10	-1.00E+10	-1.00E+10	-1.00E+10	-1.00E+10	-1.00E+10	-1.00E+10	-1.00E+10	-1.00E+10	-1.00E+10	-1.00E+10	-1.00E+10	-1.00E+10	-1.00E+10	-1.00E+10	-1.00E+10	-1.00E+10
							98.9	32.1808	315.93	1.454	20.18	9.86	0.06	0.08	2226	2159.1	-1.00E+10	-1.00E+10	-1.00E+10	0.07	0.01	0.02	-1.00E+10	-1.00E+10	0.03	-1.00E+10
							123.7	32.6708	295	1.657	26.92	12.98	0.05	0.05	2250.6	2201.4	-1.00E+10	-1.00E+10	-1.00E+10	0.03	-1.00E+10	-1.00E+10	-1.00E+10	-1.00E+10	-1.00E+10	-1.00E+10
							148.2	33.0047	278.85	1.778	32.2	15.2	0.03	0.05	2264.4	2222.8	-1.00E+10	-1.00E+10	-1.00E+10	0.01	0	0.01	-1.00E+10	-1.00E+10	0	-1.00E+10
							148.2	-1.00E+10	-1.00E+10	-1.00E+10	-1.00E+10	-1.00E+10	-1.00E+10	-1.00E+10	-1.00E+10	-1.00E+10	-1.00E+10	-1.00E+10	-1.00E+10	-1.00E+10	-1.00E+10	-1.00E+10	-1.00E+10	-1.00E+10	-1.00E+10	-1.00E+10
							172.9	33.5355	277.79	1.547	28.09	14.37	0.03	0.04	2275.8	2222.8	-1.00E+10	-1.00E+10	-1.00E+10	0.01	-1.00E+10	-1.00E+10	-1.00E+10	-1.00E+10	-1.00E+10	-1.00E+10
							196.7	34.3288	278.53	1.137	16.4	13.12	0.09	0.11	2284.8	2191.3	-1.00E+10	-1.00E+10	-1.00E+10	0.03	0.02	0.01	-1.00E+10	-1.00E+10	0	-1.00E+10
							196.7	-1.00E+10	-1.00E+10	-1.00E+10	-1.00E+10	-1.00E+10	-1.00E+10	-1.00E+10	-1.00E+10	-1.00E+10	-1.00E+10	-1.00E+10	-1.00E+10	-1.00E+10	-1.00E+10	-1.00E+10	-1.00E+10	-1.00E+10	-1.00E+10	-1.00E+10
							249.1	34.6934	280.15	0.967	11.21	13.16	0.03	0.02	2291.9	2173.8	-1.00E+10	-1.00E+10	-1.00E+10	-1.00E+10	-1.00E+10	-1.00E+10	-1.00E+10	-1.00E+10	-1.00E+10	-1.00E+10
							295.4	34.7883	285.77	0.896	8.82	12.94	0.03	0.01	2290.9	2165.4	-1.00E+10	-1.00E+10	-1.00E+10	-1.00E+10	-1.00E+10	-1.00E+10	-1.00E+10	-1.00E+10	-1.00E+10	-1.00E+10
							395.7	34.8373	290.2	0.884	8.27	12.91	0.02	0.01	2296.9	2162.8	-1.00E+10	-1.00E+10	-1.00E+10	-1.00E+10	-1.00E+10	-1.00E+10	-1.00E+10	-1.00E+10	-1.00E+10	-1.00E+10
MR1503	54_3	B	2015-09-19T03:51	204.598	72.4831	2074	0	-1.00E+10	-1.00E+10	-1.00E+10	-1.00E+10	-1.00E+10	-1.00E+10	-1.00E+10	-1.00E+10	-1.00E+10	-1.00E+10	-1.00E+10	-1.00E+10	-1.00E+10	-1.00E+10	-1.00E+10	-1.00E+10	-1.00E+10	-1.00E+10	-1.00E+10
							3.4	-1.00E+10	-1.00E+10	-1.00E+10	-1.00E+10	-1.00E+10	-1.00E+10	-1.00E+10	-1.00E+10	-1.00E+10	-1.00E+10	-1.00E+10	-1.00E+10	-1.00E+10	-1.00E+10	-1.00E+10	-1.00E+10	-1.00E+10	-1.00E+10	-1.00E+10
							3.4	-1.00E+10	-1.00E+10	-1.00E+10	-1.00E+10	-1.00E+10	-1.00E+10	-1.00E+10	-1.00E+10	-1.00E+10	-1.00E+10	-1.00E+10	-1.00E+10	-1.00E+10	-1.00E+10	-1.00E+10	-1.00E+10	-1.00E+10	-1.00E+10	-1.00E+10
							24.9	-1.00E+10	-1.00E+10	-1.00E+10	-1.00E+10	-1.00E+10	-1.00E+10	-1.00E+10	-1.00E+10	-1.00E+10	-1.00E+10	-1.00E+10	-1.00E+10	-1.00E+10	-1.00E+10	-1.00E+10	-1.00E+10	-1.00E+10	-1.00E+10	-1.00E+10
							24.9	-1.00E+10	-1.00E+10	-1.00E+10	-1.00E+10	-1.00E+10	-1.00E+10	-1.00E+10	-1.00E+10	-1.00E+10	-1.00E+10	-1.00E+10	-1.00E+10	-1.00E+10	-1.00E+10	-1.00E+10	-1.00E+10	-1.00E+10	-1.00E+10	-1.00E+10
							49.6	-1.00E+10	-1.00E+10	-1.00E+10	-1.00E+10	-1.00E+10	-1.00E+10	-1.00E+10	-1.00E+10	-1.00E+10	-1.00E+10	-1.00E+10	-1.00E+10	-1.00E+10	-1.00E+10	-1.00E+10	-1.00E+10	-1.00E+10	-1.00E+10	-1.00E+10
							49.6	-1.00E+10	-1.00E+10	-1.00E+10	-1.00E+10	-1.00E+10	-1.00E+10	-1.00E+10	-1.00E+10	-1.00E+10	-1.00E+10	-1.00E+10	-1.00E+10	-1.00E+10	-1.00E+10	-1.00E+10	-1.00E+10	-1.00E+10	-1.00E+10	-1.00E+10
							99.2	-1.00E+10	-1.00E+10	-1.00E+10	-1.00E+10	-1.00E+10	-1.00E+10	-1.00E+10	-1.00E+10	-1.00E+10	-1.00E+10	-1.00E+10	-1.00E+10	-1.00E+10	-1.00E+10	-1.00E+10	-1.00E+10	-1.00E+10	-1.00E+10	-1.00E+10
							99.2	-1.00E+10	-1.00E+10	-1.00E+10	-1.00E+10	-1.00E+10	-1.00E+10	-1.00E+10	-1.00E+10	-1.00E+10	-1.00E+10	-1.00E+10	-1.00E+10	-1.00E+10	-1.00E+10	-1.00E+10	-1.00E+10	-1.00E+10	-1.00E+10	-1.00E+10
							148.6	-1.00E+10	-1.00E+10	-1.00E+10	-1.00E+10	-1.00E+10	-1.00E+10	-1.00E+10	-1.00E+10	-1.00E+10	-1.00E+10	-1.00E+10	-1.00E+10	-1.00E+10	-1.00E+10	-1.00E+10	-1.00E+10	-1.00E+10	-1.00E+10	-1.00E+10
							148.6	-1.00E+10	-1.00E+10	-1.00E+10	-1.00E+10	-1.00E+10	-1.00E+10	-1.00E+10	-1.00E+10	-1.00E+10	-1.00E+10	-1.00E+10	-1.00E+10	-1.00E+10	-1.00E+10	-1.00E+10	-1.00E+10	-1.00E+10	-1.00E+10	-1.00E+10
							197	-1.00E+10	-1.00E+10	-1.00E+10	-1.00E+10	-1.00E+10	-1.00E+10	-1.00E+10	-1.00E+10	-1.00E+10	-1.00E+10	-1.00E+10	-1.00E+10	-1.00E+10	-1.00E+10	-1.00E+10	-1.00E+10	-1.00E+10	-1.00E+10	-1.00E+10
							197.1	-1.00E+10	-1.00E+10	-1.00E+10	-1.00E+10	-1.00E+10	-1.00E+10	-1.00E+10	-1.00E+10	-1.00E+10	-1.00E+10	-1.00E+10	-1.00E+10	-1.00E+10	-1.00E+10	-1.00E+10	-1.00E+10	-1.00E+10	-1.00E+10	-1.00E+10
							296	-1.00E+10	-1.00E+10	-1.00E+10	-1.00E+10	-1.00E+10	-1.00E+10	-1.00E+10	-1.00E+10	-1.00E+10	-1.00E+10	-1.00E+10	-1.00E+10	-1.00E+10	-1.00E+10	-1.00E+10	-1.00E+10	-1.00E+10	-1.00E+10	-1.00E+10
							296	-1.00E+10	-1.00E+10	-1.00E+10	-1.00E+10	-1.00E+10	-1.00E+10	-1.00E+10	-1.00E+10	-1.00E+10	-1.00E+10	-1.00E+10	-1.00E+10	-1.00E+10	-1.00E+10	-1.00E+10	-1.00E+10	-1.00E+10	-1.00E+10	-1.00E+10
							396.6	-1.00E+10	-1.00E+10	-1.00E+10	-1.00E+10	-1.00E+10	-1.00E+10	-1.00E+10	-1.00E+10	-1.00E+10	-1.00E+10	-1.00E+10	-1.00E+10	-1.00E+10	-1.00E+10	-1.00E+10	-1.00E+10	-1.00E+10	-1.00E+10	-1.00E+10
							396.8	-1.00E+10	-1.00E+10	-1.00E+10	-1.00E+10	-1.00E+10	-1.00E+10	-1.00E+10	-1.00E+10	-1.00E+10	-1.00E+10	-1.00E+10	-1.00E+10	-1.00E+10	-1.00E+10	-1.00E+10	-1.00E+10	-1.00E+10	-1.00E+10	-1.00E+10
MR1503	55_1	B	2015-09-19T19:54	204.004	72.3823	1375	0	26.7486	362.97	0.525	2.53	0.01	0.02	0.03	1945.4	1860	-1.00E+10	-1.00E+10	-1.00E+10	0.26	0.11	0.03	-1.00E+10	-1.00E+10	0.1	-1.00E+10
							4.8	26.8011	362.45	0.519	2.54	-0.01	0.02	0	1949.8	1861.1	-1.00E+10	-1.00E+10	-1.00E+10	0.28	0.12	0.06	-1.00E+10	-1.00E+10	0.09	-1.00E+10
							5.7	-1.00E+10	-1.00E+10	0.519	2.59	-0.01	0.02	0.01	-1.00E+10	1868	-1.00E+10	-1.00E+10	-1.00E+10	0.33	-1.00E+10	-1.00E+10	-1.00E+10	-1.00E+10	-1.00E+10	-1.00E+10
							9.6	27.2376	361.01	0.518	2.7	-0.01	0.02	0.01	1957.8	1868.9	-1.00E+10	-1.00E+10	-1.00E+10	0.44	0.19	0.06	-1.00E+10	-1.00E+10	0.14	-1.00E+10
							9.6	-1.00E+10	-1.00E+10	-1.00E+10	-1.00E+10	-1.00E+10	-1.00E+10	-1.00E+10	-1.00E+10	-1.00E+10	-1.00E+10	-1.00E+10	-1.00E+10	-1.00E+10	-1.00E+10	-1.00E+10	-1.00E+10	-1.00E+10	-1.00E+10	-1.00E+10
							12.9	-1.00E+10	-1.00E+10	0.496	3.67	-0.02	0.02	0.04	-1.00E+10	1896.2	-1.00E+10	-1.00E+10	-1.00E+10	0.55	-1.00E+10	-1.00E+10	-1.00E+10	-1.00E+10	-1.00E+10	-1.00E+10
							16.8	-1.00E+10	-1.00E+10	0.481	3.97	-0.01	0.02	0.03	2017.1	1902.7	-1.00E+10	-1.00E+10	-1.00E+10	-1.00E+10	-1.00E+10	-1.00E+10	-1.00E+10	-1.00E+10	-1.00E+10	-1.00E+10
							19.4	-1.00E+10	-1.00E+10	-1.00E+10	-1.00E+10	-1.00E+10	-1.00E+10	-1.00E+10	-1.00E+10	-1.00E+10	-1.00E+10	-1.00E+10	-1.00E+10	-1.00E+10	-1.00E+10	-1.00E+10	-1.00E+10	-1.00E+10	-1.00E+10	-1.00E+10
							19.4	-1.00E+10	-1.00E+10	0.491	4.11	-0.01	0.02	0.05	-1.00E+10	1910.2	-1.00E+10	-1.00E+10	-1.00E+10	0.64	-1.00E+10	-1.00E+10	-1.00E+10	-1.00E+10	-1.00E+10	-1.00E+10
							19.4	28.5772	348.27	0.49	4.12	-0.01	0.02	0.05	2024.8	1913.1	-1.00E+10	-1.00E+10	-1.00E+10	0.62	0.22	0.12	-1.00E+10	-1.00E+10	0.22	-1.00E+10
							26.5	-1.00E+10	-1.00E+10	0.524	5.96	0	0.03	0.2	-1.00E+10	1964.3	-1.00E+10	-1.00E+10	-1.00E+10	0.84	-1.00E+10	-1.00E+10	-1.00E+10	-1.00E+10	-1.00E+10	-1.00E+10
							29.5	-1.00E+10	-1.00E+10	-1.00E+10	-1.00E+10	-1.00E+10	-1.00E+10	-1.00E+10	-1.00E+10	-1.00E+10	-1.00E+10	-1.00E+10	-1.00E+10	-1.00E+10	-1.00E+10	-1.00E+10	-1.00E+10	-1.00E+10	-1.00E+10	-1.00E+10
							29.5	30.6439	316.81	0.552	6.82	0.04	0.04	0.39	2127	1970.9	-1.00E+10	-1.00E+10	-1.00E+10	0.79	0.31	0.35	-1.00E+10	-1.00E+10	0.15	-1.00E+10
							29.5	-1.00E+10	-1.00E+10	-1.00E+10	-1.00E+10	-1.00E+10	-1.00E+10	-1.00E+10	-1.00E+10	-1.00E+10	-1.00E+10	-1.00E+10	-1.00E+10	-1.00E+10	-1.00E+10	-1.00E+10	-1.00E+10	-1.00E+10	-1.00E+10	-1.00E+10
							29.5	30.6598	317.66	0.561	6.86	0.04	0.05	0.42	2128.8	1973.4	-1.00E+10	-1.00E+10	-1.00E+10	0.73	0.31	0.28	-1.00E+10	-1.00E+10	0.13	-1.00E+10
							31.6	-1.00E+10	-1.00E+10	0.576	7.39	0.06	0.05	0.51	-1.00E+10	1977	-1.00E+10	-1.00E+10	-1.00E+10	0.64	-1.00E+10	-1.00E+10	-1.00E+10	-1.00E+10	-1.00E+10	-1.00E+10
							34.1	-1.00E+10	-1.00E+10	0.632	7.8	0.1	0.06	0.76	2140.4	1996	-1.00E+10	-1.00E+10	-1.00E+10	-1.00E+10	-1.00E+10	-1.00E+10	-1.00E+10	-1.00E+10	-1.00E+10	-1.00E+10
							39.5	30.7249	359.29	0.686	6.09	0.09	0.05	0.51	2153.1	2018.4	-1.00E+10	-1.00E+10	-1.00E+10	0.34	0.17	0.09	-1.00E+10	-1.00E+10	0.09	-1.00E+10
							39.5	-1.00E+10	-1.00E+10	-1.00E+10	-1.00E+10	-1.00E+10	-1.00E+10	-1.00E+10	-1.00E+10	-1.00E+10	-1.00E+10	-1.00E+10	-1.00E+10	-1.00E+10	-1.00E+10	-1.00E+10	-1.00E+10	-1.00E+10	-1.00E+10	-1.00E+10
							39.5	-1.00E+10	-1.00E+10	0.679	6	0.07	0.05	0.49	-1.00E+10	2015.2	-1.00E+10	-1.00E+10	-1.00E+10	0.36	-1.00E+10	-1.00E+10	-1.00E+10	-1.00E+10	-1.00E+10	-1.00E+10
							44.3	-1.00E+10	-1.00E+10	0.674	7.08	0.11	0.07	0.65	-1.00E+10	-1.00E+10	-1.00E+10	-1.00E+10	-1.00E+10	-1.00E+10	-1.00E+10	-1.00E+10	-1.00E+10	-1.00E+10	-1.00E+10	-1.00E+10
							49.3	31.0242	344.16	0.689	7.01	0.17	0.08	0.62	2159.8	2024.7	-1.00E+10	-1.00E+10	-1.00E+10	0.42	0.22	0.11	-1.00E+10	-1.00E+10	0.07	-1.00E+10
							49.3	-1.00E+10	-1.00E+10	-1.00E+10	-1.00E+10	-1.00E+10	-1.00E+10	-1.00E+10	-1.00E+10	-1.00E+10	-1.00E+10	-1.00E+10	-1.00E+10	-1.00E+10	-1.00E+10	-1.00E+10	-1.00E+10	-1.00E+10	-1.00E+10	-1.00E+10
							53.4	-1.00E+10	-1.00E+10	0.714	7.02	0.17	0.08	0.69	2162.6	2028.4	-1.00E+10	-1.00E+10	-1.00E+10	-1.00E+10	-1.00E+10	-1.00E+10	-1.00E+10	-1.00E+10	-1.00E+10	-1.00E+10
							74	31.7599	350.77	0.937	12.1	1.93	0.32	1.65	2191	2062.4	-1.00E+10	-1.00E+10	-1.00E+10	0.14	0.06	0.05	-1.00E+10	-1.00E+10	0.03	-1.00E+10
							98.6	32.283	315.29	1.403	21.02	7.6	0.16	2.75	2216.1	2147.9	-1.00E+10	-1.00E+10	-1.00E+10	0.26	0.2	0.06	-1.00E+10	-1.00E+10	0.02	-1.00E+10
							98.6	-1.00E+10	-1.00E+10	1.259	17.24	5.8	0.17	2.47	2212.1	2127.8	-1.00E+10	-1.00E+10	-1.00E+10	-1.00E+10	-1.00E+10	-1.00E+10	-1.00E+10	-1.00E+10	-1.00E+10	-1.00E+10
							123.3	33.2007	277.65	1.542	26.03	12.46	0.14	1.69	2246.8	2196.6	-1.00E+10	-1.00E+10	-1.00E+10	0.22	-1.00E+10	-1.00E+10	-1.00E+10	-1.00E+10	-1.00E+10	-1.00E+10
							148.2	34.2658	279.77	1.122	16.3	12.82	0.07	0.01	2286.4	2195	-1.00E+10	-1.00E+10	-1.00E+10	0.02	0.01	0.01	-1.00E+10	-1.00E+10	0	-1.00E+10
							172.8	34.5195	281.81	1.017	13.16	12.76	0.02	-0.01	2294	2186.6	-1.00E+10	-1.00E+10	-1.00E+10	0	-1.00E+10	-1.00E+10	-1.00E+10	-1.00E+10	-1.00E+10	-1.00E+10
							197.7	34.6497	277.16	0.954	11.18	13.04	0.02	-0.01	2285.9	2175.1	-1.00E+10	-1.00E+10	-1.00E+10	0	0	0	-1.00E+10	-1.00E+10	0	-1.00E+10
MR1503	56_4	B	2015-09-20T07:56	204.045	72.2717	444	0	26.9467	362.97	0.521	2.76	0.04	0.02	0.07	1951.6	1862.1	-1.00E+10	-1.00E+10	-1.00E+10	0.41	0.13	0.1	-1.00E+10	-1.00E+10	0.12	-1.00E+10
							5.3	27.3234	359.86	0.516	2.97	-0.01	0.02	0.03	1968.9	1872.4	-1.00E+10	-1.00E+10	-1.00E+10	0.53	0.26	0.11	-1.00E+10	-1.00E+10	0.17	-1.00E+10
							5.3	-1.00E+10	-1.00E+10	-1.00E+10	-1.00E+10	-1.00E+10	-1.00E+10	-1.00E+10	-1.00E+10	-1.00E+10	-1.00E+10	-1.00E+10	-1.00E+10	-1.00E+10	-1.00E+10	-1.00E+10	-1.00E+10	-1.00E+10	-1.00E+10	-1.00E+10
							9.8	-1.00E+10	-1.00E+10	-1.00E+10	-1.00E+10	-1.00E+10	-1.00E+10	-1.00E+10	-1.00E+10	-1.00E+10	-1.00E+10	-1.00E+10	-1.00E+10	-1.00E+10	-1.00E+10	-1.00E+10	-1.00E+10	-1.00E+10	-1.00E+10	-1.00E+10
							9.9	28.0551	354.3	0.504	3.66	-0.02	0.02	0.05	2002.2	1893.4	-1.00E+10	-1.00E+10	-1.00E+10	0.96	0.46	0.21	-1.00E+10	-1.00E+10	0.28	-1.00E+10
							11.7	28.7041	347.56	0.489	4.37	-0.02	0.02	0.14	2030.9	1905.2	-1.00E+10	-1.00E+10	-1.00E+10	0.91	0.43	0.16	-1.00E+10	-1.00E+10	0.25	-1.00E+10
							19.6	-1.00E+10	-1.00E+10	-1.00E+10	-1.00E+10	-1.00E+10	-1.00E+10	-1.00E+10	-1.00E+10	-1.00E+10	-1.00E+10	-1.00E+10	-1.00E+10	-1.00E+10	-1.00E+10	-1.00E+10	-1.00E+10	-1.00E+10	-1.00E+10	-1.00E+10
							19.6	30.3003	320.46	0.461	6	0	0.02	0.48	2098.4	1932.5	-1.00E+10	-1.00E+10	-1.00E+10	0.39	0.15	0.13	-1.00E+10	-1.00E+10	0.08	-1.00E+10
							29.5	-1.00E+10	-1.00E+10	-1.00E+10	-1.00E+10	-1.00E+10	-1.00E+10	-1.00E+10	-1.00E+10	-1.00E+10	-1.00E+10	-1.00E+10	-1.00E+10	-1.00E+10	-1.00E+10	-1.00E+10	-1.00E+10	-1.00E+10	-1.00E+10	-1.00E+10
							29.5	30.7935	307.71	0.553	7.4	0.03	0.04	0.75	2130.4	1972.3	-1.00E+10	-1.00E+10	-1.00E+10	0.27	0.14	0.1	-1.00E+10	-1.00E+10	0.03	-1.00E+10
							39.8	31.0229	311.46	0.565	7.31	0.08	0.07	0.92	2136.2	1980.2	-1.00E+10	-1.00E+10	-1.00E+10	0.17	0.1	0.05	-1.00E+10	-1.00E+10	0.01	-1.00E+10
							49.3	-1.00E+10	-1.00E+10	-1.00E+10	-1.00E+10	-1.00E+10	-1.00E+10	-1.00E+10	-1.00E+10	-1.00E+10	-1.00E+10	-1.00E+10	-1.00E+10	-1.00E+10	-1.00E+10	-1.00E+10	-1.00E+10	-1.00E+10	-1.00E+10	-1.00E+10
							49.3	31.3383	327.01	0.675	9.08	0.42	0.2	1.37	2157.7	2001.4	-1.00E+10	-1.00E+10	-1.00E+10	0.15	0.08	0.04	-1.00E+10	-1.00E+10	0.01	-1.00E+10
							74.1	32.122	348.85	1.091	15.57	3.8	0.23	2.46	2204.3	2097.3	-1.00E+10	-1.00E+10	-1.00E+10	0.23	0.15	0.05	-1.00E+10	-1.00E+10	0.02	-1.00E+10
							98.7	-1.00E+10	-1.00E+10	-1.00E+10	-1.00E+10	-1.00E+10	-1.00E+10	-1.00E+10	-1.00E+10	-1.00E+10	-1.00E+10	-1.00E+10	-1.00E+10	-1.00E+10	-1.00E+10	-1.00E+10	-1.00E+10	-1.00E+10	-1.00E+10	-1.00E+10
							98.7	33.1899	280.19	1.53	25.94	12.32	0.12	1.6	2251.4	2196	-1.00E+10	-1.00E+10	-1.00E+10	0.2	0.13	0.03	-1.00E+10	-1.00E+10	0.01	-1.00E+10
							123.7	34.0934	280.81	1.203	19.2	12.85	0.03	0.03	2285.7	2202.3	-1.00E+10	-1.00E+10	-1.00E+10	0	-1.00E+10	-1.00E+10	-1.00E+10	-1.00E+10	-1.00E+10	-1.00E+10
							148.1	34.3161	282.8	1.091	15.71	12.59	0.03	0.01	2290.7	2193.1	-1.00E+10	-1.00E+10	-1.00E+10	0.01	0	0	-1.00E+10	-1.00E+10	0	-1.00E+10
							173	34.577	279.37	1.008	12.5	13.01	0.03	0.02	2290.8	2178.2	-1.00E+10	-1.00E+10	-1.00E+10	0.01	-1.00E+10	-1.00E+10	-1.00E+10	-1.00E+10	-1.00E+10	-1.00E+10
							198	34.6878	281.02	0.97	11.09	13.13	0.02	0.01	2292.3	2172.4	-1.00E+10	-1.00E+10	-1.00E+10	0.01	0	0	-1.00E+10	-1.00E+10	0	-1.00E+10
							198	-1.00E+10	-1.00E+10	-1.00E+10	-1.00E+10	-1.00E+10	-1.00E+10	-1.00E+10	-1.00E+10	-1.00E+10	-1.00E+10	-1.00E+10	-1.00E+10	-1.00E+10	-1.00E+10	-1.00E+10	-1.00E+10	-1.00E+10	-1.00E+10	-1.00E+10
							395.8	34.8518	289.93	-1.00E+10	-1.00E+10	-1.00E+10	-1.00E+10	-1.00E+10	-1.00E+10	-1.00E+10	-1.00E+10	-1.00E+10	-1.00E+10	-1.00E+10	-1.00E+10	-1.00E+10	-1.00E+10	-1.00E+10	-1.00E+10	-1.00E+10
MR1503	56_8	B	2015-09-20T19:43	203.973	72.2926	917	0	27.1816	362.3	0.516	3.18	0.03	0.02	0.03	1968	1872.2	-1.00E+10	-1.00E+10	-1.00E+10	0.37	0.13	0.07	-1.00E+10	-1.00E+10	0.11	-1.00E+10
							4.8	28.2334	354.61	0.496	3.99	0	0.02	0.02	2022.7	1909.1	-1.00E+10	-1.00E+10	-1.00E+10	0.74	0.35	0.12	-1.00E+10	-1.00E+10	0.18	-1.00E+10
							4.9	-1.00E+10	-1.00E+10	-1.00E+10	-1.00E+10	-1.00E+10	-1.00E+10	-1.00E+10	-1.00E+10	-1.00E+10	-1.00E+10	-1.00E+10	-1.00E+10	-1.00E+10	-1.00E+10	-1.00E+10	-1.00E+10	-1.00E+10	-1.00E+10	-1.00E+10
							9.6	-1.00E+10	-1.00E+10	-1.00E+10	-1.00E+10	-1.00E+10	-1.00E+10	-1.00E+10	-1.00E+10	-1.00E+10	-1.00E+10	-1.00E+10	-1.00E+10	-1.00E+10	-1.00E+10	-1.00E+10	-1.00E+10	-1.00E+10	-1.00E+10	-1.00E+10
							9.6	28.8635	349.32	0.506	4.68	0	0.03	0.04	2052.9	1930.7	-1.00E+10	-1.00E+10	-1.00E+10	1.09	0.53	0.18	-1.00E+10	-1.00E+10	0.26	-1.00E+10
							11.9	-1.00E+10	-1.00E+10	0.515	5.13	0	0.03	0.04	2076.4	1943.5	-1.00E+10	-1.00E+10	-1.00E+10	-1.00E+10	-1.00E+10	-1.00E+10	-1.00E+10	-1.00E+10	-1.00E+10	-1.00E+10
							17.6	30.1956	335.18	0.537	6.09	0	0.03	0.07	2113.9	1971.5	-1.00E+10	-1.00E+10	-1.00E+10	1.11	0.42	0.24	-1.00E+10	-1.00E+10	0.27	-1.00E+10
							19.6	-1.00E+10	-1.00E+10	-1.00E+10	-1.00E+10	-1.00E+10	-1.00E+10	-1.00E+10	-1.00E+10	-1.00E+10	-1.00E+10	-1.00E+10	-1.00E+10	-1.00E+10	-1.00E+10	-1.00E+10	-1.00E+10	-1.00E+10	-1.00E+10	-1.00E+10
							19.6	30.3409	332.85	0.546	6.36	0	0.04	0.11	2116	1974.6	-1.00E+10	-1.00E+10	-1.00E+10	0.97	0.45	0.24	-1.00E+10	-1.00E+10	0.24	-1.00E+10
							27.8	-1.00E+10	-1.00E+10	0.564	7.1	0.03	0.05	0.2	2127.2	1985.8	-1.00E+10	-1.00E+10	-1.00E+10	-1.00E+10	-1.00E+10	-1.00E+10	-1.00E+10	-1.00E+10	-1.00E+10	-1.00E+10
							29.4	-1.00E+10	-1.00E+10	-1.00E+10	-1.00E+10	-1.00E+10	-1.00E+10	-1.00E+10	-1.00E+10	-1.00E+10	-1.00E+10	-1.00E+10	-1.00E+10	-1.00E+10	-1.00E+10	-1.00E+10	-1.00E+10	-1.00E+10	-1.00E+10	-1.00E+10
							29.4	30.6475	325.22	0.573	7.33	0.05	0.05	0.28	2132.2	1986.2	-1.00E+10	-1.00E+10	-1.00E+10	1.02	0.49	0.25	-1.00E+10	-1.00E+10	0.21	-1.00E+10
							36.5	-1.00E+10	-1.00E+10	0.593	7.8	0.09	0.06	0.52	-1.00E+10	-1.00E+10	-1.00E+10	-1.00E+10	-1.00E+10	-1.00E+10	-1.00E+10	-1.00E+10	-1.00E+10	-1.00E+10	-1.00E+10	-1.00E+10
							39.2	-1.00E+10	-1.00E+10	-1.00E+10	-1.00E+10	-1.00E+10	-1.00E+10	-1.00E+10	-1.00E+10	-1.00E+10	-1.00E+10	-1.00E+10	-1.00E+10	-1.00E+10	-1.00E+10	-1.00E+10	-1.00E+10	-1.00E+10	-1.00E+10	-1.00E+10
							39.2	30.876	322.89	0.622	7.67	0.12	0.08	0.68	2144.2	1996.2	-1.00E+10	-1.00E+10	-1.00E+10	0.87	0.53	0.21	-1.00E+10	-1.00E+10	0.12	-1.00E+10
							44.5	-1.00E+10	-1.00E+10	0.679	7.66	0.14	0.09	0.83	2157	2016.1	-1.00E+10	-1.00E+10	-1.00E+10	-1.00E+10	-1.00E+10	-1.00E+10	-1.00E+10	-1.00E+10	-1.00E+10	-1.00E+10
							49.5	-1.00E+10	-1.00E+10	-1.00E+10	-1.00E+10	-1.00E+10	-1.00E+10	-1.00E+10	-1.00E+10	-1.00E+10	-1.00E+10	-1.00E+10	-1.00E+10	-1.00E+10	-1.00E+10	-1.00E+10	-1.00E+10	-1.00E+10	-1.00E+10	-1.00E+10
							49.5	31.2361	333.09	0.738	8.53	0.34	0.18	1.23	2169.2	2024.4	-1.00E+10	-1.00E+10	-1.00E+10	0.22	0.13	0.06	-1.00E+10	-1.00E+10	0.03	-1.00E+10
							74.2	32.0957	348.07	1.091	16	3.77	0.25	2.25	2203.3	2092.1	-1.00E+10	-1.00E+10	-1.00E+10	0.19	0.12	0.05	-1.00E+10	-1.00E+10	0.02	-1.00E+10
							98.8	33.1221	278.2	1.55	26.62	12.34	0.12	1.76	2252	2194.7	-1.00E+10	-1.00E+10	-1.00E+10	0.21	0.17	0.03	-1.00E+10	-1.00E+10	0.01	-1.00E+10
							98.8	-1.00E+10	-1.00E+10	1.605	27.61	11.87	0.14	2.29	2239.8	2191	-1.00E+10	-1.00E+10	-1.00E+10	-1.00E+10	-1.00E+10	-1.00E+10	-1.00E+10	-1.00E+10	-1.00E+10	-1.00E+10
							98.8	-1.00E+10	-1.00E+10	-1.00E+10	-1.00E+10	-1.00E+10	-1.00E+10	-1.00E+10	-1.00E+10	-1.00E+10	-1.00E+10	-1.00E+10	-1.00E+10	-1.00E+10	-1.00E+10	-1.00E+10	-1.00E+10	-1.00E+10	-1.00E+10	-1.00E+10
							123.6	34.0268	277.93	1.251	20.59	13.19	0.04	0.02	2285.6	2204.4	-1.00E+10	-1.00E+10	-1.00E+10	0.01	-1.00E+10	-1.00E+10	-1.00E+10	-1.00E+10	-1.00E+10	-1.00E+10
							148.4	34.3572	279.31	1.026	14.11	12.47	0.03	0.01	2284.9	2183.9	-1.00E+10	-1.00E+10	-1.00E+10	0	0	0	-1.00E+10	-1.00E+10	0	-1.00E+10
							173.3	34.5495	279.47	1.005	12.71	12.91	0.02	-0.01	2284.2	2178.3	-1.00E+10	-1.00E+10	-1.00E+10	0	-1.00E+10	-1.00E+10	-1.00E+10	-1.00E+10	-1.00E+10	-1.00E+10
							198	34.6813	280.69	0.973	11.25	13.15	0.03	-0.01	2290.4	2172.7	-1.00E+10	-1.00E+10	-1.00E+10	0	0	0	-1.00E+10	-1.00E+10	0	-1.00E+10
							198	-1.00E+10	-1.00E+10	-1.00E+10	-1.00E+10	-1.00E+10	-1.00E+10	-1.00E+10	-1.00E+10	-1.00E+10	-1.00E+10	-1.00E+10	-1.00E+10	-1.00E+10	-1.00E+10	-1.00E+10	-1.00E+10	-1.00E+10	-1.00E+10	-1.00E+10
MR1503	56_10	B	2015-09-21T02:42	204.01	72.2825	789	0	26.768	364.83	0.555	2.58	0.04	0.02	0.05	1945.1	1857.7	-1.00E+10	-1.00E+10	-1.00E+10	1.4	-1.00E+10	-1.00E+10	-1.00E+10	-1.00E+10	-1.00E+10	-1.00E+10
							5.5	29.526	342.64	0.515	5.29	0	0.02	0.02	2080.7	1951.4	-1.00E+10	-1.00E+10	-1.00E+10	1.11	-1.00E+10	-1.00E+10	-1.00E+10	-1.00E+10	-1.00E+10	-1.00E+10
							5.5	-1.00E+10	-1.00E+10	-1.00E+10	-1.00E+10	-1.00E+10	-1.00E+10	-1.00E+10	-1.00E+10	-1.00E+10	-1.00E+10	-1.00E+10	-1.00E+10	-1.00E+10	-1.00E+10	-1.00E+10	-1.00E+10	-1.00E+10	-1.00E+10	-1.00E+10
							10	-1.00E+10	-1.00E+10	-1.00E+10	-1.00E+10	-1.00E+10	-1.00E+10	-1.00E+10	-1.00E+10	-1.00E+10	-1.00E+10	-1.00E+10	-1.00E+10	-1.00E+10	-1.00E+10	-1.00E+10	-1.00E+10	-1.00E+10	-1.00E+10	-1.00E+10
							10	30.2072	333.99	0.537	6.11	0	0.03	0.08	2114.2	1971.9	-1.00E+10	-1.00E+10	-1.00E+10	1.28	-1.00E+10	-1.00E+10	-1.00E+10	-1.00E+10	-1.00E+10	-1.00E+10
							18.9	30.6716	325.86	0.578	7.17	0.07	0.05	0.27	2134	1985.3	-1.00E+10	-1.00E+10	-1.00E+10	1.41	-1.00E+10	-1.00E+10	-1.00E+10	-1.00E+10	-1.00E+10	-1.00E+10
							20	-1.00E+10	-1.00E+10	-1.00E+10	-1.00E+10	-1.00E+10	-1.00E+10	-1.00E+10	-1.00E+10	-1.00E+10	-1.00E+10	-1.00E+10	-1.00E+10	-1.00E+10	-1.00E+10	-1.00E+10	-1.00E+10	-1.00E+10	-1.00E+10	-1.00E+10
							20	30.6969	325.53	0.569	7.14	0.07	0.05	0.3	2129.3	1985.7	-1.00E+10	-1.00E+10	-1.00E+10	1.11	-1.00E+10	-1.00E+10	-1.00E+10	-1.00E+10	-1.00E+10	-1.00E+10
							29.9	-1.00E+10	-1.00E+10	-1.00E+10	-1.00E+10	-1.00E+10	-1.00E+10	-1.00E+10	-1.00E+10	-1.00E+10	-1.00E+10	-1.00E+10	-1.00E+10	-1.00E+10	-1.00E+10	-1.00E+10	-1.00E+10	-1.00E+10	-1.00E+10	-1.00E+10
							29.9	30.9574	324.97	0.635	7.52	0.14	0.07	0.65	2146	2000.7	-1.00E+10	-1.00E+10	-1.00E+10	0.85	-1.00E+10	-1.00E+10	-1.00E+10	-1.00E+10	-1.00E+10	-1.00E+10
							39.4	31.2023	332.36	0.716	7.51	0.22	0.11	0.93	2164.5	2023	-1.00E+10	-1.00E+10	-1.00E+10	0.41	-1.00E+10	-1.00E+10	-1.00E+10	-1.00E+10	-1.00E+10	-1.00E+10
							49.6	-1.00E+10	-1.00E+10	-1.00E+10	-1.00E+10	-1.00E+10	-1.00E+10	-1.00E+10	-1.00E+10	-1.00E+10	-1.00E+10	-1.00E+10	-1.00E+10	-1.00E+10	-1.00E+10	-1.00E+10	-1.00E+10	-1.00E+10	-1.00E+10	-1.00E+10
							49.6	31.3508	346.48	0.779	8.16	0.78	0.16	0.91	2177.3	2044	-1.00E+10	-1.00E+10	-1.00E+10	0.35	-1.00E+10	-1.00E+10	-1.00E+10	-1.00E+10	-1.00E+10	-1.00E+10
							74.1	32.1997	333.66	1.308	18.76	6.33	0.16	2.06	2214.2	2126.4	-1.00E+10	-1.00E+10	-1.00E+10	0.13	-1.00E+10	-1.00E+10	-1.00E+10	-1.00E+10	-1.00E+10	-1.00E+10
							99	-1.00E+10	-1.00E+10	-1.00E+10	-1.00E+10	-1.00E+10	-1.00E+10	-1.00E+10	-1.00E+10	-1.00E+10	-1.00E+10	-1.00E+10	-1.00E+10	-1.00E+10	-1.00E+10	-1.00E+10	-1.00E+10	-1.00E+10	-1.00E+10	-1.00E+10
							99	32.8904	286.72	1.708	29.09	13.98	0.04	0.09	2258.1	2211	-1.00E+10	-1.00E+10	-1.00E+10	0.03	-1.00E+10	-1.00E+10	-1.00E+10	-1.00E+10	-1.00E+10	-1.00E+10
							123.9	33.8098	275.72	1.4	24.08	13.78	0.04	0.11	2280.9	2211.9	-1.00E+10	-1.00E+10	-1.00E+10	0.02	-1.00E+10	-1.00E+10	-1.00E+10	-1.00E+10	-1.00E+10	-1.00E+10
							148.4	34.2218	287.57	1.155	17.63	12.59	0.02	-0.02	2293.3	2202.7	-1.00E+10	-1.00E+10	-1.00E+10	0	-1.00E+10	-1.00E+10	-1.00E+10	-1.00E+10	-1.00E+10	-1.00E+10
							173.2	34.5605	279.18	1.007	12.45	12.99	0.02	0	2288.8	2178.4	-1.00E+10	-1.00E+10	-1.00E+10	0.01	-1.00E+10	-1.00E+10	-1.00E+10	-1.00E+10	-1.00E+10	-1.00E+10
							197.9	-1.00E+10	-1.00E+10	-1.00E+10	-1.00E+10	-1.00E+10	-1.00E+10	-1.00E+10	-1.00E+10	-1.00E+10	-1.00E+10	-1.00E+10	-1.00E+10	-1.00E+10	-1.00E+10	-1.00E+10	-1.00E+10	-1.00E+10	-1.00E+10	-1.00E+10
							198	34.6864	281.27	0.985	11.17	13.22	0.02	-0.01	2290.3	2172	-1.00E+10	-1.00E+10	-1.00E+10	0.01	-1.00E+10	-1.00E+10	-1.00E+10	-1.00E+10	-1.00E+10	-1.00E+10
MR1503	56_12	B	2015-09-21T07:55	204.024	72.2795	679	0	28.5448	354.3	0.5	4.2	0.05	0.02	0.06	2039.3	1924.9	-1.00E+10	-1.00E+10	-1.00E+10	0.47	0.16	0.11	-1.00E+10	-1.00E+10	0.18	-1.00E+10
							5.6	29.5377	341.69	0.507	4.7	0.03	0.03	0.09	2072.4	1951.7	-1.00E+10	-1.00E+10	-1.00E+10	0.7	0.51	0.24	-1.00E+10	-1.00E+10	0.16	-1.00E+10
							5.6	-1.00E+10	-1.00E+10	-1.00E+10	-1.00E+10	-1.00E+10	-1.00E+10	-1.00E+10	-1.00E+10	-1.00E+10	-1.00E+10	-1.00E+10	-1.00E+10	-1.00E+10	-1.00E+10	-1.00E+10	-1.00E+10	-1.00E+10	-1.00E+10	-1.00E+10
							10.1	-1.00E+10	-1.00E+10	-1.00E+10	-1.00E+10	-1.00E+10	-1.00E+10	-1.00E+10	-1.00E+10	-1.00E+10	-1.00E+10	-1.00E+10	-1.00E+10	-1.00E+10	-1.00E+10	-1.00E+10	-1.00E+10	-1.00E+10	-1.00E+10	-1.00E+10
							10.1	30.3105	331.25	0.535	6.05	0.01	0.03	0.09	2118	1974.8	-1.00E+10	-1.00E+10	-1.00E+10	1.61	0.24	0.14	-1.00E+10	-1.00E+10	0.16	-1.00E+10
							18.9	30.4828	327.05	0.54	6.41	0.01	0.03	0.14	2123.1	1976.2	-1.00E+10	-1.00E+10	-1.00E+10	1.55	0.58	0.27	-1.00E+10	-1.00E+10	0.37	-1.00E+10
							20.1	-1.00E+10	-1.00E+10	-1.00E+10	-1.00E+10	-1.00E+10	-1.00E+10	-1.00E+10	-1.00E+10	-1.00E+10	-1.00E+10	-1.00E+10	-1.00E+10	-1.00E+10	-1.00E+10	-1.00E+10	-1.00E+10	-1.00E+10	-1.00E+10	-1.00E+10
							20.1	30.5964	324.17	0.539	6.57	0.04	0.04	0.22	2125.6	1974.5	-1.00E+10	-1.00E+10	-1.00E+10	1.21	0.64	0.24	-1.00E+10	-1.00E+10	0.39	-1.00E+10
							29.8	-1.00E+10	-1.00E+10	-1.00E+10	-1.00E+10	-1.00E+10	-1.00E+10	-1.00E+10	-1.00E+10	-1.00E+10	-1.00E+10	-1.00E+10	-1.00E+10	-1.00E+10	-1.00E+10	-1.00E+10	-1.00E+10	-1.00E+10	-1.00E+10	-1.00E+10
							29.8	30.8135	321.41	0.601	7.53	0.1	0.06	0.5	2135.9	1992.4	-1.00E+10	-1.00E+10	-1.00E+10	0.93	0.52	0.26	-1.00E+10	-1.00E+10	0.32	-1.00E+10
							39.7	31.0596	331.43	0.679	7.5	0.15	0.08	0.74	2156.7	2014.2	-1.00E+10	-1.00E+10	-1.00E+10	0.58	0.35	0.15	-1.00E+10	-1.00E+10	0.09	-1.00E+10
							49.5	-1.00E+10	-1.00E+10	-1.00E+10	-1.00E+10	-1.00E+10	-1.00E+10	-1.00E+10	-1.00E+10	-1.00E+10	-1.00E+10	-1.00E+10	-1.00E+10	-1.00E+10	-1.00E+10	-1.00E+10	-1.00E+10	-1.00E+10	-1.00E+10	-1.00E+10
							49.5	31.2074	362.22	0.828	7.64	0.96	0.13	0.68	2179.8	2052.1	-1.00E+10	-1.00E+10	-1.00E+10	0.24	0.1	0.06	-1.00E+10	-1.00E+10	0.05	-1.00E+10
							74.5	32.0761	330.37	1.315	17.88	7.62	0.12	0.53	2220.8	2130.1	-1.00E+10	-1.00E+10	-1.00E+10	0.12	0.03	0.04	-1.00E+10	-1.00E+10	0.02	-1.00E+10
							99.2	-1.00E+10	-1.00E+10	-1.00E+10	-1.00E+10	-1.00E+10	-1.00E+10	-1.00E+10	-1.00E+10	-1.00E+10	-1.00E+10	-1.00E+10	-1.00E+10	-1.00E+10	-1.00E+10	-1.00E+10	-1.00E+10	-1.00E+10	-1.00E+10	-1.00E+10
							99.2	32.8131	285.59	1.749	29.7	14.27	0.03	0.03	2257.6	2208.5	-1.00E+10	-1.00E+10	-1.00E+10	0.02	0	0.01	-1.00E+10	-1.00E+10	0	-1.00E+10
							123.5	33.5278	274.53	1.604	29.09	14.73	0.04	0.15	2277.9	2222.5	-1.00E+10	-1.00E+10	-1.00E+10	0.02	-1.00E+10	-1.00E+10	-1.00E+10	-1.00E+10	-1.00E+10	-1.00E+10
							148.6	34.2361	279.07	1.177	17.48	13.14	0.09	-0.01	2285.6	2193.5	-1.00E+10	-1.00E+10	-1.00E+10	0.02	0	0	-1.00E+10	-1.00E+10	0	-1.00E+10
							172.7	34.5127	279.18	1.024	13.06	12.93	0.02	0	2285.6	2181.1	-1.00E+10	-1.00E+10	-1.00E+10	0.01	-1.00E+10	-1.00E+10	-1.00E+10	-1.00E+10	-1.00E+10	-1.00E+10
							198.3	34.6791	280.97	0.979	11.16	13.14	0.02	-0.01	2292.5	2172.5	-1.00E+10	-1.00E+10	-1.00E+10	0.01	0	0	-1.00E+10	-1.00E+10	0	-1.00E+10
							198.3	-1.00E+10	-1.00E+10	-1.00E+10	-1.00E+10	-1.00E+10	-1.00E+10	-1.00E+10	-1.00E+10	-1.00E+10	-1.00E+10	-1.00E+10	-1.00E+10	-1.00E+10	-1.00E+10	-1.00E+10	-1.00E+10	-1.00E+10	-1.00E+10	-1.00E+10
							395.7	34.8484	290.28	0.924	8.91	12.9	0.08	-0.03	2296.4	2159.5	-1.00E+10	-1.00E+10	-1.00E+10	-1.00E+10	-1.00E+10	-1.00E+10	-1.00E+10	-1.00E+10	-1.00E+10	-1.00E+10
MR1503	56_16	B	2015-09-21T19:56	204.015	72.2818	761	0	26.8233	364.7	0.526	2.61	0.12	0.01	0.05	1953.5	1864.3	-1.00E+10	-1.00E+10	-1.00E+10	0.13	0.06	0.02	-1.00E+10	-1.00E+10	0.04	-1.00E+10
							4.7	27.4088	362.09	0.534	2.72	-0.01	0.01	0.02	1982	1881.7	-1.00E+10	-1.00E+10	-1.00E+10	0.29	0.1	0.04	-1.00E+10	-1.00E+10	0.09	-1.00E+10
							4.7	-1.00E+10	-1.00E+10	-1.00E+10	-1.00E+10	-1.00E+10	-1.00E+10	-1.00E+10	-1.00E+10	-1.00E+10	-1.00E+10	-1.00E+10	-1.00E+10	-1.00E+10	-1.00E+10	-1.00E+10	-1.00E+10	-1.00E+10	-1.00E+10	-1.00E+10
							9.8	-1.00E+10	-1.00E+10	-1.00E+10	-1.00E+10	-1.00E+10	-1.00E+10	-1.00E+10	-1.00E+10	-1.00E+10	-1.00E+10	-1.00E+10	-1.00E+10	-1.00E+10	-1.00E+10	-1.00E+10	-1.00E+10	-1.00E+10	-1.00E+10	-1.00E+10
							9.8	28.7093	346.65	0.498	4.33	-0.02	0.02	0.04	2042.7	1923.7	-1.00E+10	-1.00E+10	-1.00E+10	0.76	0.27	0.12	-1.00E+10	-1.00E+10	0.21	-1.00E+10
							17.7	30.1004	332.03	0.51	5.89	-0.01	0.03	0.11	2108.1	1968	-1.00E+10	-1.00E+10	-1.00E+10	0.94	0.39	0.2	-1.00E+10	-1.00E+10	0.25	-1.00E+10
							19.6	-1.00E+10	-1.00E+10	-1.00E+10	-1.00E+10	-1.00E+10	-1.00E+10	-1.00E+10	-1.00E+10	-1.00E+10	-1.00E+10	-1.00E+10	-1.00E+10	-1.00E+10	-1.00E+10	-1.00E+10	-1.00E+10	-1.00E+10	-1.00E+10	-1.00E+10
							19.6	30.539	326.21	0.516	6.38	0	0.03	0.21	2117.5	1969.5	-1.00E+10	-1.00E+10	-1.00E+10	1	0.5	0.24	-1.00E+10	-1.00E+10	0.2	-1.00E+10
							29.7	-1.00E+10	-1.00E+10	-1.00E+10	-1.00E+10	-1.00E+10	-1.00E+10	-1.00E+10	-1.00E+10	-1.00E+10	-1.00E+10	-1.00E+10	-1.00E+10	-1.00E+10	-1.00E+10	-1.00E+10	-1.00E+10	-1.00E+10	-1.00E+10	-1.00E+10
							29.7	30.6779	322.59	0.534	6.8	0.02	0.04	0.29	2126.1	1975.4	-1.00E+10	-1.00E+10	-1.00E+10	0.98	0.48	0.23	-1.00E+10	-1.00E+10	0.18	-1.00E+10
							39.4	30.7155	321.06	0.547	7.09	0.03	0.05	0.4	2130.1	1977.2	-1.00E+10	-1.00E+10	-1.00E+10	0.84	0.5	0.21	-1.00E+10	-1.00E+10	0.14	-1.00E+10
							49.2	-1.00E+10	-1.00E+10	-1.00E+10	-1.00E+10	-1.00E+10	-1.00E+10	-1.00E+10	-1.00E+10	-1.00E+10	-1.00E+10	-1.00E+10	-1.00E+10	-1.00E+10	-1.00E+10	-1.00E+10	-1.00E+10	-1.00E+10	-1.00E+10	-1.00E+10
							49.2	31.0034	315.53	0.652	8.42	0.23	0.11	0.95	2143.3	1999.1	-1.00E+10	-1.00E+10	-1.00E+10	0.76	0.46	0.18	-1.00E+10	-1.00E+10	0.08	-1.00E+10
							74.3	32.05	342.94	1.207	16.34	5.75	0.16	1.27	2211.1	2116.5	-1.00E+10	-1.00E+10	-1.00E+10	0.18	0.1	0.04	-1.00E+10	-1.00E+10	0.02	-1.00E+10
							98.7	-1.00E+10	-1.00E+10	-1.00E+10	-1.00E+10	-1.00E+10	-1.00E+10	-1.00E+10	-1.00E+10	-1.00E+10	-1.00E+10	-1.00E+10	-1.00E+10	-1.00E+10	-1.00E+10	-1.00E+10	-1.00E+10	-1.00E+10	-1.00E+10	-1.00E+10
							98.7	32.6079	273.33	1.794	32.82	13.26	0.1	1.96	2235.1	2204.7	-1.00E+10	-1.00E+10	-1.00E+10	0.21	0.16	0.04	-1.00E+10	-1.00E+10	0.01	-1.00E+10
							123.4	33.3671	279.2	1.637	29.75	14.69	0.03	0.05	2274.7	2222.8	-1.00E+10	-1.00E+10	-1.00E+10	0.01	-1.00E+10	-1.00E+10	-1.00E+10	-1.00E+10	-1.00E+10	-1.00E+10
							148.1	34.1638	278.51	1.202	18.63	13.18	0.09	0.04	2286.5	2198.4	-1.00E+10	-1.00E+10	-1.00E+10	0.02	0.01	0	-1.00E+10	-1.00E+10	0	-1.00E+10
							173	34.5088	279	1.039	13.45	13.05	0.03	0	2290.8	2182	-1.00E+10	-1.00E+10	-1.00E+10	0.01	-1.00E+10	-1.00E+10	-1.00E+10	-1.00E+10	-1.00E+10	-1.00E+10
							197.5	34.6617	280.74	0.989	11.64	13.23	0.02	0	2291.2	2174.2	-1.00E+10	-1.00E+10	-1.00E+10	0.01	0	0	-1.00E+10	-1.00E+10	0	-1.00E+10
							197.5	-1.00E+10	-1.00E+10	-1.00E+10	-1.00E+10	-1.00E+10	-1.00E+10	-1.00E+10	-1.00E+10	-1.00E+10	-1.00E+10	-1.00E+10	-1.00E+10	-1.00E+10	-1.00E+10	-1.00E+10	-1.00E+10	-1.00E+10	-1.00E+10	-1.00E+10
MR1503	60_1	B	2015-09-22T11:03	206.442	72.1859	2110	0	24.6144	383.44	0.502	2.99	0.06	0.02	0.05	1776.8	1719.6	-1.00E+10	-1.00E+10	-1.00E+10	0.08	-1.00E+10	-1.00E+10	-1.00E+10	-1.00E+10	-1.00E+10	-1.00E+10
							5	25.2977	373.51	0.501	2.88	0.01	0.01	-0.04	1836.3	1770	-1.00E+10	-1.00E+10	-1.00E+10	0.11	-1.00E+10	-1.00E+10	-1.00E+10	-1.00E+10	-1.00E+10	-1.00E+10
							5	-1.00E+10	-1.00E+10	-1.00E+10	-1.00E+10	-1.00E+10	-1.00E+10	-1.00E+10	-1.00E+10	-1.00E+10	-1.00E+10	-1.00E+10	-1.00E+10	-1.00E+10	-1.00E+10	-1.00E+10	-1.00E+10	-1.00E+10	-1.00E+10	-1.00E+10
							9.9	-1.00E+10	-1.00E+10	-1.00E+10	-1.00E+10	-1.00E+10	-1.00E+10	-1.00E+10	-1.00E+10	-1.00E+10	-1.00E+10	-1.00E+10	-1.00E+10	-1.00E+10	-1.00E+10	-1.00E+10	-1.00E+10	-1.00E+10	-1.00E+10	-1.00E+10
							9.9	25.8347	370.5	0.507	2.9	0.01	0.01	0.01	1881.7	1808.7	-1.00E+10	-1.00E+10	-1.00E+10	0.13	-1.00E+10	-1.00E+10	-1.00E+10	-1.00E+10	-1.00E+10	-1.00E+10
							19.9	28.88	397.94	0.601	3.09	0	0.01	0	2056.9	1965	-1.00E+10	-1.00E+10	-1.00E+10	0.09	-1.00E+10	-1.00E+10	-1.00E+10	-1.00E+10	-1.00E+10	-1.00E+10
							19.9	-1.00E+10	-1.00E+10	-1.00E+10	-1.00E+10	-1.00E+10	-1.00E+10	-1.00E+10	-1.00E+10	-1.00E+10	-1.00E+10	-1.00E+10	-1.00E+10	-1.00E+10	-1.00E+10	-1.00E+10	-1.00E+10	-1.00E+10	-1.00E+10	-1.00E+10
							29.8	29.5501	397.99	0.641	3.45	0	0.02	0.02	2100.4	1994.6	-1.00E+10	-1.00E+10	-1.00E+10	0.14	-1.00E+10	-1.00E+10	-1.00E+10	-1.00E+10	-1.00E+10	-1.00E+10
							45.4	30.7706	387.23	0.716	4.83	0.05	0.03	0.11	2167.8	2049.6	-1.00E+10	-1.00E+10	-1.00E+10	0.34	-1.00E+10	-1.00E+10	-1.00E+10	-1.00E+10	-1.00E+10	-1.00E+10
							49.5	-1.00E+10	-1.00E+10	-1.00E+10	-1.00E+10	-1.00E+10	-1.00E+10	-1.00E+10	-1.00E+10	-1.00E+10	-1.00E+10	-1.00E+10	-1.00E+10	-1.00E+10	-1.00E+10	-1.00E+10	-1.00E+10	-1.00E+10	-1.00E+10	-1.00E+10
							49.5	31.3134	366	0.843	8.4	1.27	0.16	0.81	2183.4	2060.5	-1.00E+10	-1.00E+10	-1.00E+10	0.18	-1.00E+10	-1.00E+10	-1.00E+10	-1.00E+10	-1.00E+10	-1.00E+10
							74.4	31.9179	338.79	1.218	15.57	6.87	0.14	0.02	2227.7	2146	-1.00E+10	-1.00E+10	-1.00E+10	0.14	-1.00E+10	-1.00E+10	-1.00E+10	-1.00E+10	-1.00E+10	-1.00E+10
							98.9	-1.00E+10	-1.00E+10	-1.00E+10	-1.00E+10	-1.00E+10	-1.00E+10	-1.00E+10	-1.00E+10	-1.00E+10	-1.00E+10	-1.00E+10	-1.00E+10	-1.00E+10	-1.00E+10	-1.00E+10	-1.00E+10	-1.00E+10	-1.00E+10	-1.00E+10
							98.9	32.1699	320.09	1.389	18.96	9.29	0.05	0.02	2237.4	2166.2	-1.00E+10	-1.00E+10	-1.00E+10	0.07	-1.00E+10	-1.00E+10	-1.00E+10	-1.00E+10	-1.00E+10	-1.00E+10
							123.5	32.5125	303.22	1.587	24.94	11.74	0.03	0.01	2249.1	2190	-1.00E+10	-1.00E+10	-1.00E+10	0.04	-1.00E+10	-1.00E+10	-1.00E+10	-1.00E+10	-1.00E+10	-1.00E+10
							148.4	32.834	282.97	1.764	30.73	14.6	0.02	0.03	2258.4	2213.5	-1.00E+10	-1.00E+10	-1.00E+10	0	-1.00E+10	-1.00E+10	-1.00E+10	-1.00E+10	-1.00E+10	-1.00E+10
							173.4	33.2476	278.68	1.705	31.7	15.11	0.02	0	2273.6	2227.3	-1.00E+10	-1.00E+10	-1.00E+10	0	-1.00E+10	-1.00E+10	-1.00E+10	-1.00E+10	-1.00E+10	-1.00E+10
							200.1	33.8074	277.01	1.377	23.94	13.51	0.02	0.06	2280	2215.4	-1.00E+10	-1.00E+10	-1.00E+10	0.01	-1.00E+10	-1.00E+10	-1.00E+10	-1.00E+10	-1.00E+10	-1.00E+10
							200.1	-1.00E+10	-1.00E+10	-1.00E+10	-1.00E+10	-1.00E+10	-1.00E+10	-1.00E+10	-1.00E+10	-1.00E+10	-1.00E+10	-1.00E+10	-1.00E+10	-1.00E+10	-1.00E+10	-1.00E+10	-1.00E+10	-1.00E+10	-1.00E+10	-1.00E+10
							247.3	34.5637	279.11	0.974	12.08	12.75	0.02	0	2289.9	2179.4	-1.00E+10	-1.00E+10	-1.00E+10	-1.00E+10	-1.00E+10	-1.00E+10	-1.00E+10	-1.00E+10	-1.00E+10	-1.00E+10
							296.6	34.7251	281.24	0.93	10.26	13.05	0.02	0.03	2293.9	2170.6	-1.00E+10	-1.00E+10	-1.00E+10	-1.00E+10	-1.00E+10	-1.00E+10	-1.00E+10	-1.00E+10	-1.00E+10	-1.00E+10
							393.9	34.8256	287.73	0.917	9.05	12.79	0.06	0	2292.2	2165.6	-1.00E+10	-1.00E+10	-1.00E+10	-1.00E+10	-1.00E+10	-1.00E+10	-1.00E+10	-1.00E+10	-1.00E+10	-1.00E+10
MR1503	61_1	B	2015-09-22T14:13	206.156	72.0217	1537	0	25.3073	369.28	0.494	2.87	0.05	0.01	0.09	1845.8	1784.1	-1.00E+10	-1.00E+10	-1.00E+10	0.09	-1.00E+10	-1.00E+10	-1.00E+10	-1.00E+10	-1.00E+10	-1.00E+10
							5	25.3606	366.82	0.488	2.85	0	0.02	0.04	1856.3	1787.7	-1.00E+10	-1.00E+10	-1.00E+10	0.1	-1.00E+10	-1.00E+10	-1.00E+10	-1.00E+10	-1.00E+10	-1.00E+10
							10.1	25.7236	365.66	0.504	2.87	0.02	0.02	0.03	1879.1	1806.4	-1.00E+10	-1.00E+10	-1.00E+10	0.12	-1.00E+10	-1.00E+10	-1.00E+10	-1.00E+10	-1.00E+10	-1.00E+10
							19.6	28.1796	376.81	0.583	2.97	-0.01	0.02	0.03	2024.1	1934	-1.00E+10	-1.00E+10	-1.00E+10	0.18	-1.00E+10	-1.00E+10	-1.00E+10	-1.00E+10	-1.00E+10	-1.00E+10
							29.7	29.7521	398.85	0.653	3.32	0	0.01	0.03	2109	2000.5	-1.00E+10	-1.00E+10	-1.00E+10	0.14	-1.00E+10	-1.00E+10	-1.00E+10	-1.00E+10	-1.00E+10	-1.00E+10
							39.5	30.5995	398.53	0.706	4.03	0.02	0.02	0.04	2162	2044	-1.00E+10	-1.00E+10	-1.00E+10	0.17	-1.00E+10	-1.00E+10	-1.00E+10	-1.00E+10	-1.00E+10	-1.00E+10
							49.4	30.9975	392	0.774	5.26	0.27	0.04	0.08	2183.1	2067.7	-1.00E+10	-1.00E+10	-1.00E+10	0.21	-1.00E+10	-1.00E+10	-1.00E+10	-1.00E+10	-1.00E+10	-1.00E+10
							55.7	31.2081	380.13	0.845	6.29	1.1	0.1	0.13	2191.7	2081.9	-1.00E+10	-1.00E+10	-1.00E+10	0.21	-1.00E+10	-1.00E+10	-1.00E+10	-1.00E+10	-1.00E+10	-1.00E+10
							74.3	32.1882	313.64	1.464	20.09	10.17	0.03	0.01	2227.6	2159.5	-1.00E+10	-1.00E+10	-1.00E+10	0.08	-1.00E+10	-1.00E+10	-1.00E+10	-1.00E+10	-1.00E+10	-1.00E+10
							99	32.6469	292.95	1.685	27.51	13.34	0.02	0.01	2249.8	2199.1	-1.00E+10	-1.00E+10	-1.00E+10	0.02	-1.00E+10	-1.00E+10	-1.00E+10	-1.00E+10	-1.00E+10	-1.00E+10
							123.6	32.986	280.21	1.762	31.43	15.01	0.02	0.03	2256.9	2220.4	-1.00E+10	-1.00E+10	-1.00E+10	0.01	-1.00E+10	-1.00E+10	-1.00E+10	-1.00E+10	-1.00E+10	-1.00E+10
							148.3	33.8837	277.61	1.381	23.01	13.8	0.08	0.13	2281.4	2208	-1.00E+10	-1.00E+10	-1.00E+10	0.03	-1.00E+10	-1.00E+10	-1.00E+10	-1.00E+10	-1.00E+10	-1.00E+10
							173.2	34.567	280.71	1.024	12.92	13.06	0.08	0.06	2290.4	2181.9	-1.00E+10	-1.00E+10	-1.00E+10	0.01	-1.00E+10	-1.00E+10	-1.00E+10	-1.00E+10	-1.00E+10	-1.00E+10
							197.9	34.7282	281.73	0.947	10.39	13.12	0.04	0.04	2290	2170.3	-1.00E+10	-1.00E+10	-1.00E+10	0.01	-1.00E+10	-1.00E+10	-1.00E+10	-1.00E+10	-1.00E+10	-1.00E+10
							223.5	34.7741	284.71	0.935	9.55	13.07	0.04	0.04	2289.5	2168.8	-1.00E+10	-1.00E+10	-1.00E+10	-1.00E+10	-1.00E+10	-1.00E+10	-1.00E+10	-1.00E+10	-1.00E+10	-1.00E+10
							247.5	34.7979	286.32	0.914	9.06	12.99	0.04	0.03	2294.9	2166.7	-1.00E+10	-1.00E+10	-1.00E+10	-1.00E+10	-1.00E+10	-1.00E+10	-1.00E+10	-1.00E+10	-1.00E+10	-1.00E+10
							297.3	34.8309	287.92	0.932	9.21	12.98	0.08	0.02	2294.4	2166	-1.00E+10	-1.00E+10	-1.00E+10	-1.00E+10	-1.00E+10	-1.00E+10	-1.00E+10	-1.00E+10	-1.00E+10	-1.00E+10
							395.3	34.8446	289.04	0.944	9.34	12.92	0.09	0.04	2295.2	2166.6	-1.00E+10	-1.00E+10	-1.00E+10	-1.00E+10	-1.00E+10	-1.00E+10	-1.00E+10	-1.00E+10	-1.00E+10	-1.00E+10
MR1503	62_1	B	2015-09-22T16:50	206.175	71.8323	176	0	27.0844	364.84	0.553	2.94	0.06	0.01	0.07	1964.6	1880.8	-1.00E+10	-1.00E+10	-1.00E+10	0.17	0.04	0.03	-1.00E+10	-1.00E+10	0.08	-1.00E+10
							4.8	27.257	363.7	0.55	2.88	0.03	0.02	0.02	1972.9	1887.4	-1.00E+10	-1.00E+10	-1.00E+10	0.2	0.04	0.04	-1.00E+10	-1.00E+10	0.09	-1.00E+10
							4.8	-1.00E+10	-1.00E+10	-1.00E+10	-1.00E+10	-1.00E+10	-1.00E+10	-1.00E+10	-1.00E+10	-1.00E+10	-1.00E+10	-1.00E+10	-1.00E+10	-1.00E+10	-1.00E+10	-1.00E+10	-1.00E+10	-1.00E+10	-1.00E+10	-1.00E+10
							10	-1.00E+10	-1.00E+10	-1.00E+10	-1.00E+10	-1.00E+10	-1.00E+10	-1.00E+10	-1.00E+10	-1.00E+10	-1.00E+10	-1.00E+10	-1.00E+10	-1.00E+10	-1.00E+10	-1.00E+10	-1.00E+10	-1.00E+10	-1.00E+10	-1.00E+10
							10	27.7401	362.85	0.558	2.77	0.01	0.01	0.01	2003.6	1906	-1.00E+10	-1.00E+10	-1.00E+10	0.25	0.09	0.05	-1.00E+10	-1.00E+10	0.1	-1.00E+10
							19.8	-1.00E+10	-1.00E+10	-1.00E+10	-1.00E+10	-1.00E+10	-1.00E+10	-1.00E+10	-1.00E+10	-1.00E+10	-1.00E+10	-1.00E+10	-1.00E+10	-1.00E+10	-1.00E+10	-1.00E+10	-1.00E+10	-1.00E+10	-1.00E+10	-1.00E+10
							19.8	28.5924	366.14	0.592	3.06	0.01	0.02	0.02	2048.5	1944.9	-1.00E+10	-1.00E+10	-1.00E+10	0.29	0.07	0.06	-1.00E+10	-1.00E+10	0.14	-1.00E+10
							25.7	29.8988	341.3	0.569	4.91	0.03	0.02	0.2	2100.6	1961.4	-1.00E+10	-1.00E+10	-1.00E+10	0.55	0.16	0.17	-1.00E+10	-1.00E+10	0.23	-1.00E+10
							29.8	-1.00E+10	-1.00E+10	-1.00E+10	-1.00E+10	-1.00E+10	-1.00E+10	-1.00E+10	-1.00E+10	-1.00E+10	-1.00E+10	-1.00E+10	-1.00E+10	-1.00E+10	-1.00E+10	-1.00E+10	-1.00E+10	-1.00E+10	-1.00E+10	-1.00E+10
							29.8	30.6681	317.66	0.609	7.16	0.08	0.05	0.65	2130.6	1987.3	-1.00E+10	-1.00E+10	-1.00E+10	0.47	0.23	0.18	-1.00E+10	-1.00E+10	0.11	-1.00E+10
							39.6	30.7384	347.87	0.685	6.52	0.12	0.04	0.55	2150.5	2020.6	-1.00E+10	-1.00E+10	-1.00E+10	0.26	0.11	0.08	-1.00E+10	-1.00E+10	0.06	-1.00E+10
							49.3	-1.00E+10	-1.00E+10	-1.00E+10	-1.00E+10	-1.00E+10	-1.00E+10	-1.00E+10	-1.00E+10	-1.00E+10	-1.00E+10	-1.00E+10	-1.00E+10	-1.00E+10	-1.00E+10	-1.00E+10	-1.00E+10	-1.00E+10	-1.00E+10	-1.00E+10
							49.3	30.9931	390.1	0.794	5.64	0.72	0.03	0.13	2181.1	2065.1	-1.00E+10	-1.00E+10	-1.00E+10	0.18	0.04	0.04	-1.00E+10	-1.00E+10	0.09	-1.00E+10
							74.3	33.0523	287.74	1.567	25.89	13.17	0.05	0.09	2258.1	2204.2	-1.00E+10	-1.00E+10	-1.00E+10	0.04	0.02	0.01	-1.00E+10	-1.00E+10	0	-1.00E+10
							99	-1.00E+10	-1.00E+10	-1.00E+10	-1.00E+10	-1.00E+10	-1.00E+10	-1.00E+10	-1.00E+10	-1.00E+10	-1.00E+10	-1.00E+10	-1.00E+10	-1.00E+10	-1.00E+10	-1.00E+10	-1.00E+10	-1.00E+10	-1.00E+10	-1.00E+10
							99	33.9389	276.9	1.327	21.99	13.66	0.05	0.01	2282.4	2209.9	-1.00E+10	-1.00E+10	-1.00E+10	0.01	0	0	-1.00E+10	-1.00E+10	0	-1.00E+10
							123.7	34.4072	274.25	1.199	16.97	13.48	0.13	0.08	2289.8	2193.2	-1.00E+10	-1.00E+10	-1.00E+10	0.06	-1.00E+10	-1.00E+10	-1.00E+10	-1.00E+10	-1.00E+10	-1.00E+10
							148.9	34.5186	270.59	1.222	17.39	13.68	0.17	0.23	2290.6	2191.8	-1.00E+10	-1.00E+10	-1.00E+10	0.11	0.07	0.03	-1.00E+10	-1.00E+10	0	-1.00E+10
							162.7	-1.00E+10	-1.00E+10	-1.00E+10	-1.00E+10	-1.00E+10	-1.00E+10	-1.00E+10	-1.00E+10	-1.00E+10	-1.00E+10	-1.00E+10	-1.00E+10	-1.00E+10	-1.00E+10	-1.00E+10	-1.00E+10	-1.00E+10	-1.00E+10	-1.00E+10
							162.8	34.5241	270.54	1.222	17.39	13.62	0.17	0.24	2292.5	2191.9	-1.00E+10	-1.00E+10	-1.00E+10	0.11	0.07	0.03	-1.00E+10	-1.00E+10	0	-1.00E+10
MR1503	62_2	B	2015-09-22T18:49	206.184	71.8323	173	0	-1.00E+10	-1.00E+10	-1.00E+10	-1.00E+10	-1.00E+10	-1.00E+10	-1.00E+10	-1.00E+10	-1.00E+10	-1.00E+10	-1.00E+10	-1.00E+10	-1.00E+10	-1.00E+10	-1.00E+10	-1.00E+10	-1.00E+10	-1.00E+10	-1.00E+10
							5.7	-1.00E+10	-1.00E+10	0.538	2.55	0.01	0.01	0.01	-1.00E+10	1890.7	-1.00E+10	-1.00E+10	-1.00E+10	0.28	-1.00E+10	-1.00E+10	-1.00E+10	-1.00E+10	-1.00E+10	-1.00E+10
							10.8	-1.00E+10	-1.00E+10	0.548	2.54	0.02	0.01	0	-1.00E+10	-1.00E+10	-1.00E+10	-1.00E+10	-1.00E+10	-1.00E+10	-1.00E+10	-1.00E+10	-1.00E+10	-1.00E+10	-1.00E+10	-1.00E+10
							14.7	-1.00E+10	-1.00E+10	0.562	2.74	0.01	0.01	0	-1.00E+10	1914.9	-1.00E+10	-1.00E+10	-1.00E+10	0.27	-1.00E+10	-1.00E+10	-1.00E+10	-1.00E+10	-1.00E+10	-1.00E+10
							19.6	-1.00E+10	-1.00E+10	0.598	3.26	0.01	0.01	0	2069.8	1969.8	-1.00E+10	-1.00E+10	-1.00E+10	-1.00E+10	-1.00E+10	-1.00E+10	-1.00E+10	-1.00E+10	-1.00E+10	-1.00E+10
							23.7	-1.00E+10	-1.00E+10	0.64	3.22	0	0.01	-0.01	-1.00E+10	1991.7	-1.00E+10	-1.00E+10	-1.00E+10	0.21	-1.00E+10	-1.00E+10	-1.00E+10	-1.00E+10	-1.00E+10	-1.00E+10
							30.7	-1.00E+10	-1.00E+10	0.671	3.31	0.01	0.01	-0.01	-1.00E+10	2017.5	-1.00E+10	-1.00E+10	-1.00E+10	0.17	-1.00E+10	-1.00E+10	-1.00E+10	-1.00E+10	-1.00E+10	-1.00E+10
							36.5	-1.00E+10	-1.00E+10	0.686	3.51	0.01	0.01	0.01	-1.00E+10	2026.8	-1.00E+10	-1.00E+10	-1.00E+10	0.19	-1.00E+10	-1.00E+10	-1.00E+10	-1.00E+10	-1.00E+10	-1.00E+10
							39.5	-1.00E+10	-1.00E+10	0.699	3.66	0.1	0.01	0.03	2151.2	2034.4	-1.00E+10	-1.00E+10	-1.00E+10	-1.00E+10	-1.00E+10	-1.00E+10	-1.00E+10	-1.00E+10	-1.00E+10	-1.00E+10
							45.5	-1.00E+10	-1.00E+10	0.724	4.24	0.06	0.01	0.05	-1.00E+10	2052.4	-1.00E+10	-1.00E+10	-1.00E+10	0.19	-1.00E+10	-1.00E+10	-1.00E+10	-1.00E+10	-1.00E+10	-1.00E+10
							49.7	-1.00E+10	-1.00E+10	0.757	4.9	0.26	0.02	0.08	-1.00E+10	-1.00E+10	-1.00E+10	-1.00E+10	-1.00E+10	-1.00E+10	-1.00E+10	-1.00E+10	-1.00E+10	-1.00E+10	-1.00E+10	-1.00E+10
							62.1	-1.00E+10	-1.00E+10	0.968	9.6	2.82	0.08	0.32	2199.5	2097.1	-1.00E+10	-1.00E+10	-1.00E+10	-1.00E+10	-1.00E+10	-1.00E+10	-1.00E+10	-1.00E+10	-1.00E+10	-1.00E+10
							100.3	-1.00E+10	-1.00E+10	1.363	23.07	13.78	0.03	-0.02	2282.6	2214.8	-1.00E+10	-1.00E+10	-1.00E+10	-1.00E+10	-1.00E+10	-1.00E+10	-1.00E+10	-1.00E+10	-1.00E+10	-1.00E+10
MR1503	63_1	B	2015-09-23T06:25	204.481	72.3709	1302	0	25.6073	373.72	0.596	2.82	0.08	0.01	0.11	1859.2	1795.2	-1.00E+10	-1.00E+10	-1.00E+10	0.12	-1.00E+10	-1.00E+10	-1.00E+10	-1.00E+10	0.05	-1.00E+10
							5.1	26.1115	367.67	0.516	2.72	0.01	0.01	0.07	1897.5	1827.2	-1.00E+10	-1.00E+10	-1.00E+10	0.15	-1.00E+10	-1.00E+10	-1.00E+10	-1.00E+10	-1.00E+10	-1.00E+10
							10	-1.00E+10	-1.00E+10	-1.00E+10	-1.00E+10	-1.00E+10	-1.00E+10	-1.00E+10	-1.00E+10	-1.00E+10	-1.00E+10	-1.00E+10	-1.00E+10	-1.00E+10	-1.00E+10	-1.00E+10	-1.00E+10	-1.00E+10	-1.00E+10	-1.00E+10
							10.1	27.5119	362.25	0.555	2.7	0	0.01	0.07	1995.2	1905	-1.00E+10	-1.00E+10	-1.00E+10	0.21	-1.00E+10	-1.00E+10	-1.00E+10	-1.00E+10	0.1	-1.00E+10
							19.2	28.3064	373.59	0.582	2.65	0	0.02	0.11	2027.9	1932.8	-1.00E+10	-1.00E+10	-1.00E+10	0.29	-1.00E+10	-1.00E+10	-1.00E+10	-1.00E+10	0.11	-1.00E+10
							19.2	-1.00E+10	-1.00E+10	-1.00E+10	-1.00E+10	-1.00E+10	-1.00E+10	-1.00E+10	-1.00E+10	-1.00E+10	-1.00E+10	-1.00E+10	-1.00E+10	-1.00E+10	-1.00E+10	-1.00E+10	-1.00E+10	-1.00E+10	-1.00E+10	-1.00E+10
							29.6	30.372	383.11	0.655	4.17	0	0.01	0.1	2137.5	2016.8	-1.00E+10	-1.00E+10	-1.00E+10	0.45	-1.00E+10	-1.00E+10	-1.00E+10	-1.00E+10	0.19	-1.00E+10
							29.6	-1.00E+10	-1.00E+10	-1.00E+10	-1.00E+10	-1.00E+10	-1.00E+10	-1.00E+10	-1.00E+10	-1.00E+10	-1.00E+10	-1.00E+10	-1.00E+10	-1.00E+10	-1.00E+10	-1.00E+10	-1.00E+10	-1.00E+10	-1.00E+10	-1.00E+10
							39.3	30.8058	365.56	0.708	5.85	0.1	0.04	0.52	2160.2	2034.1	-1.00E+10	-1.00E+10	-1.00E+10	0.52	-1.00E+10	-1.00E+10	-1.00E+10	-1.00E+10	0.15	-1.00E+10
							39.3	-1.00E+10	-1.00E+10	-1.00E+10	-1.00E+10	-1.00E+10	-1.00E+10	-1.00E+10	-1.00E+10	-1.00E+10	-1.00E+10	-1.00E+10	-1.00E+10	-1.00E+10	-1.00E+10	-1.00E+10	-1.00E+10	-1.00E+10	-1.00E+10	-1.00E+10
							49.5	31.0845	371.22	0.79	6.81	0.5	0.09	0.64	2176.5	2057.4	-1.00E+10	-1.00E+10	-1.00E+10	0.24	-1.00E+10	-1.00E+10	-1.00E+10	-1.00E+10	0.08	-1.00E+10
							49.5	-1.00E+10	-1.00E+10	-1.00E+10	-1.00E+10	-1.00E+10	-1.00E+10	-1.00E+10	-1.00E+10	-1.00E+10	-1.00E+10	-1.00E+10	-1.00E+10	-1.00E+10	-1.00E+10	-1.00E+10	-1.00E+10	-1.00E+10	-1.00E+10	-1.00E+10
							59.3	31.3127	369.88	0.914	7.9	1.94	0.15	0.43	2192.5	2084.5	-1.00E+10	-1.00E+10	-1.00E+10	0.18	-1.00E+10	-1.00E+10	-1.00E+10	-1.00E+10	-1.00E+10	-1.00E+10
							74.3	31.8504	336.4	1.23	13.68	6.73	0.11	0.12	2213.9	2134.4	-1.00E+10	-1.00E+10	-1.00E+10	0.13	-1.00E+10	-1.00E+10	-1.00E+10	-1.00E+10	-1.00E+10	-1.00E+10
							98.8	32.4131	304.28	1.584	24.06	11.74	0.03	0.1	2239.7	2184.4	-1.00E+10	-1.00E+10	-1.00E+10	0.03	-1.00E+10	-1.00E+10	-1.00E+10	-1.00E+10	-1.00E+10	-1.00E+10
							123.5	32.7539	287.2	1.747	29.28	14.11	0.02	0.09	2251.2	2209.5	-1.00E+10	-1.00E+10	-1.00E+10	-1.00E+10	-1.00E+10	-1.00E+10	-1.00E+10	-1.00E+10	-1.00E+10	-1.00E+10
							148.5	33.1686	279.45	1.738	31.87	15.11	0.02	0.07	2269.8	2228.8	-1.00E+10	-1.00E+10	-1.00E+10	0	-1.00E+10	-1.00E+10	-1.00E+10	-1.00E+10	-1.00E+10	-1.00E+10
							173.3	33.8721	275.23	1.364	23.48	13.69	0.03	0.11	2277.6	2219.6	-1.00E+10	-1.00E+10	-1.00E+10	-1.00E+10	-1.00E+10	-1.00E+10	-1.00E+10	-1.00E+10	-1.00E+10	-1.00E+10
							198.6	34.4227	279.48	1.053	14.24	12.87	0.03	0.07	2285.8	2189.7	-1.00E+10	-1.00E+10	-1.00E+10	0.01	-1.00E+10	-1.00E+10	-1.00E+10	-1.00E+10	-1.00E+10	-1.00E+10
MR1503	64_1	B	2015-09-23T09:52	204.034	72.2647	424	0	25.8294	368.54	0.514	2.82	0.05	0.01	0.17	1881	1808.3	-1.00E+10	-1.00E+10	-1.00E+10	0.14	-1.00E+10	-1.00E+10	-1.00E+10	-1.00E+10	0.06	-1.00E+10
							4.7	26.1805	368.14	0.52	2.83	0.01	0.01	0.11	1902.6	1826.6	-1.00E+10	-1.00E+10	-1.00E+10	0.14	-1.00E+10	-1.00E+10	-1.00E+10	-1.00E+10	-1.00E+10	-1.00E+10
							9.5	-1.00E+10	-1.00E+10	-1.00E+10	-1.00E+10	-1.00E+10	-1.00E+10	-1.00E+10	-1.00E+10	-1.00E+10	-1.00E+10	-1.00E+10	-1.00E+10	-1.00E+10	-1.00E+10	-1.00E+10	-1.00E+10	-1.00E+10	-1.00E+10	-1.00E+10
							9.5	27.3031	375.04	0.547	2.92	0	0.01	0.12	1957.7	1877.5	-1.00E+10	-1.00E+10	-1.00E+10	0.14	-1.00E+10	-1.00E+10	-1.00E+10	-1.00E+10	0.07	-1.00E+10
							19.8	29.6457	395.37	0.65	3.51	0.01	0.01	0.09	2099.6	1991	-1.00E+10	-1.00E+10	-1.00E+10	0.15	-1.00E+10	-1.00E+10	-1.00E+10	-1.00E+10	0.08	-1.00E+10
							19.8	-1.00E+10	-1.00E+10	-1.00E+10	-1.00E+10	-1.00E+10	-1.00E+10	-1.00E+10	-1.00E+10	-1.00E+10	-1.00E+10	-1.00E+10	-1.00E+10	-1.00E+10	-1.00E+10	-1.00E+10	-1.00E+10	-1.00E+10	-1.00E+10	-1.00E+10
							29.3	30.4068	395.55	0.688	3.95	0	0.01	0.14	2146.7	2028.3	-1.00E+10	-1.00E+10	-1.00E+10	0.35	-1.00E+10	-1.00E+10	-1.00E+10	-1.00E+10	0.12	-1.00E+10
							29.3	-1.00E+10	-1.00E+10	-1.00E+10	-1.00E+10	-1.00E+10	-1.00E+10	-1.00E+10	-1.00E+10	-1.00E+10	-1.00E+10	-1.00E+10	-1.00E+10	-1.00E+10	-1.00E+10	-1.00E+10	-1.00E+10	-1.00E+10	-1.00E+10	-1.00E+10
							35.6	-1.00E+10	-1.00E+10	-1.00E+10	-1.00E+10	-1.00E+10	-1.00E+10	-1.00E+10	-1.00E+10	-1.00E+10	-1.00E+10	-1.00E+10	-1.00E+10	-1.00E+10	-1.00E+10	-1.00E+10	-1.00E+10	-1.00E+10	-1.00E+10	-1.00E+10
							35.6	30.501	392.43	0.694	4.15	0	0.02	0.15	2150.7	2034	-1.00E+10	-1.00E+10	-1.00E+10	0.4	-1.00E+10	-1.00E+10	-1.00E+10	-1.00E+10	0.16	-1.00E+10
							40	30.6183	393.31	0.712	4.34	0	0.01	0.17	2159	2045.3	-1.00E+10	-1.00E+10	-1.00E+10	0.27	-1.00E+10	-1.00E+10	-1.00E+10	-1.00E+10	-1.00E+10	-1.00E+10
							49.2	31.0886	367.56	0.796	7.29	0.62	0.11	0.81	2175	2048.5	-1.00E+10	-1.00E+10	-1.00E+10	0.16	-1.00E+10	-1.00E+10	-1.00E+10	-1.00E+10	0.05	-1.00E+10
							49.2	-1.00E+10	-1.00E+10	-1.00E+10	-1.00E+10	-1.00E+10	-1.00E+10	-1.00E+10	-1.00E+10	-1.00E+10	-1.00E+10	-1.00E+10	-1.00E+10	-1.00E+10	-1.00E+10	-1.00E+10	-1.00E+10	-1.00E+10	-1.00E+10	-1.00E+10
							74.1	31.9897	340.29	1.2	15.62	5.58	0.18	1.39	2206.7	2114.1	-1.00E+10	-1.00E+10	-1.00E+10	0.13	-1.00E+10	-1.00E+10	-1.00E+10	-1.00E+10	-1.00E+10	-1.00E+10
							99.1	32.4748	267.25	1.838	34.64	12.75	0.14	3.16	2217	2206.4	-1.00E+10	-1.00E+10	-1.00E+10	0.26	-1.00E+10	-1.00E+10	-1.00E+10	-1.00E+10	-1.00E+10	-1.00E+10
							123.8	33.0625	273.38	1.711	31.17	13.77	0.13	1.45	2255.2	2214	-1.00E+10	-1.00E+10	-1.00E+10	-1.00E+10	-1.00E+10	-1.00E+10	-1.00E+10	-1.00E+10	-1.00E+10	-1.00E+10
							148.3	34.2174	278.47	1.192	17.92	13.16	0.12	0.21	2281	2195.9	-1.00E+10	-1.00E+10	-1.00E+10	0.03	-1.00E+10	-1.00E+10	-1.00E+10	-1.00E+10	-1.00E+10	-1.00E+10
							173.3	34.5472	279.35	1.009	12.78	12.96	0.02	0.19	2286.7	2181	-1.00E+10	-1.00E+10	-1.00E+10	-1.00E+10	-1.00E+10	-1.00E+10	-1.00E+10	-1.00E+10	-1.00E+10	-1.00E+10
							197.9	34.693	281.29	0.987	11.58	13.16	0.03	0.16	2291	2173.2	-1.00E+10	-1.00E+10	-1.00E+10	0	-1.00E+10	-1.00E+10	-1.00E+10	-1.00E+10	-1.00E+10	-1.00E+10
MR1503	65_1	B	2015-09-23T13:07	203.742	72.1945	258	0	27.1373	367.2	0.515	2.82	0.01	0.02	0.19	1957.4	1872.9	-1.00E+10	-1.00E+10	-1.00E+10	0.49	-1.00E+10	-1.00E+10	-1.00E+10	-1.00E+10	0.11	-1.00E+10
							4.7	-1.00E+10	-1.00E+10	-1.00E+10	-1.00E+10	-1.00E+10	-1.00E+10	-1.00E+10	-1.00E+10	-1.00E+10	-1.00E+10	-1.00E+10	-1.00E+10	-1.00E+10	-1.00E+10	-1.00E+10	-1.00E+10	-1.00E+10	-1.00E+10	-1.00E+10
							4.8	28.0261	356.71	0.494	3.62	0	0.02	0.15	2005	1899.5	-1.00E+10	-1.00E+10	-1.00E+10	0.76	-1.00E+10	-1.00E+10	-1.00E+10	-1.00E+10	-1.00E+10	-1.00E+10
							9.6	-1.00E+10	-1.00E+10	-1.00E+10	-1.00E+10	-1.00E+10	-1.00E+10	-1.00E+10	-1.00E+10	-1.00E+10	-1.00E+10	-1.00E+10	-1.00E+10	-1.00E+10	-1.00E+10	-1.00E+10	-1.00E+10	-1.00E+10	-1.00E+10	-1.00E+10
							9.6	-1.00E+10	-1.00E+10	-1.00E+10	-1.00E+10	-1.00E+10	-1.00E+10	-1.00E+10	-1.00E+10	-1.00E+10	-1.00E+10	-1.00E+10	-1.00E+10	-1.00E+10	-1.00E+10	-1.00E+10	-1.00E+10	-1.00E+10	-1.00E+10	-1.00E+10
							9.6	29.16	343.36	0.483	4.76	0	0.02	0.21	2058.3	1930.1	-1.00E+10	-1.00E+10	-1.00E+10	0.71	-1.00E+10	-1.00E+10	-1.00E+10	-1.00E+10	0.16	-1.00E+10
							17.8	30.3077	319.23	0.463	5.92	0	0.02	0.61	2096.1	1932.1	-1.00E+10	-1.00E+10	-1.00E+10	0.34	-1.00E+10	-1.00E+10	-1.00E+10	-1.00E+10	0.08	-1.00E+10
							19.9	-1.00E+10	-1.00E+10	-1.00E+10	-1.00E+10	-1.00E+10	-1.00E+10	-1.00E+10	-1.00E+10	-1.00E+10	-1.00E+10	-1.00E+10	-1.00E+10	-1.00E+10	-1.00E+10	-1.00E+10	-1.00E+10	-1.00E+10	-1.00E+10	-1.00E+10
							19.9	30.4551	315.05	0.489	6.28	0.03	0.03	0.66	2104.2	1943.5	-1.00E+10	-1.00E+10	-1.00E+10	0.31	-1.00E+10	-1.00E+10	-1.00E+10	-1.00E+10	0.05	-1.00E+10
							19.9	-1.00E+10	-1.00E+10	-1.00E+10	-1.00E+10	-1.00E+10	-1.00E+10	-1.00E+10	-1.00E+10	-1.00E+10	-1.00E+10	-1.00E+10	-1.00E+10	-1.00E+10	-1.00E+10	-1.00E+10	-1.00E+10	-1.00E+10	-1.00E+10	-1.00E+10
							29.6	30.7442	307.53	0.545	7.2	0.05	0.04	0.86	2121.5	1968.6	-1.00E+10	-1.00E+10	-1.00E+10	0.25	-1.00E+10	-1.00E+10	-1.00E+10	-1.00E+10	0.02	-1.00E+10
							29.6	-1.00E+10	-1.00E+10	-1.00E+10	-1.00E+10	-1.00E+10	-1.00E+10	-1.00E+10	-1.00E+10	-1.00E+10	-1.00E+10	-1.00E+10	-1.00E+10	-1.00E+10	-1.00E+10	-1.00E+10	-1.00E+10	-1.00E+10	-1.00E+10	-1.00E+10
							39.5	30.9586	308.85	0.569	7.44	0.08	0.06	0.94	2137.9	1981.5	-1.00E+10	-1.00E+10	-1.00E+10	0.2	-1.00E+10	-1.00E+10	-1.00E+10	-1.00E+10	-1.00E+10	-1.00E+10
							49.2	-1.00E+10	-1.00E+10	-1.00E+10	-1.00E+10	-1.00E+10	-1.00E+10	-1.00E+10	-1.00E+10	-1.00E+10	-1.00E+10	-1.00E+10	-1.00E+10	-1.00E+10	-1.00E+10	-1.00E+10	-1.00E+10	-1.00E+10	-1.00E+10	-1.00E+10
							49.2	31.2618	322.28	0.635	8.31	0.37	0.17	1.27	2147.5	1996.1	-1.00E+10	-1.00E+10	-1.00E+10	0.13	-1.00E+10	-1.00E+10	-1.00E+10	-1.00E+10	0.01	-1.00E+10
							49.2	-1.00E+10	-1.00E+10	-1.00E+10	-1.00E+10	-1.00E+10	-1.00E+10	-1.00E+10	-1.00E+10	-1.00E+10	-1.00E+10	-1.00E+10	-1.00E+10	-1.00E+10	-1.00E+10	-1.00E+10	-1.00E+10	-1.00E+10	-1.00E+10	-1.00E+10
							74	32.5928	307.79	1.327	20.84	8.01	0.19	2.58	2222.4	2147.1	-1.00E+10	-1.00E+10	-1.00E+10	0.21	-1.00E+10	-1.00E+10	-1.00E+10	-1.00E+10	-1.00E+10	-1.00E+10
							98.7	-1.00E+10	-1.00E+10	-1.00E+10	-1.00E+10	-1.00E+10	-1.00E+10	-1.00E+10	-1.00E+10	-1.00E+10	-1.00E+10	-1.00E+10	-1.00E+10	-1.00E+10	-1.00E+10	-1.00E+10	-1.00E+10	-1.00E+10	-1.00E+10	-1.00E+10
							98.7	33.9631	278.86	1.288	20.23	12.9	0.12	0.64	2278.1	2197.4	-1.00E+10	-1.00E+10	-1.00E+10	0.11	-1.00E+10	-1.00E+10	-1.00E+10	-1.00E+10	-1.00E+10	-1.00E+10
							123.6	34.3427	280.59	1.07	15.01	12.74	0.04	0.05	2280.9	2189.8	-1.00E+10	-1.00E+10	-1.00E+10	-1.00E+10	-1.00E+10	-1.00E+10	-1.00E+10	-1.00E+10	-1.00E+10	-1.00E+10
							148.5	34.5264	279.17	1.003	12.71	12.84	0.02	0.04	2286.2	2182.1	-1.00E+10	-1.00E+10	-1.00E+10	0	-1.00E+10	-1.00E+10	-1.00E+10	-1.00E+10	-1.00E+10	-1.00E+10
							173.2	34.6709	279	1.002	11.88	13.26	0.03	0.06	2290.7	2179.9	-1.00E+10	-1.00E+10	-1.00E+10	-1.00E+10	-1.00E+10	-1.00E+10	-1.00E+10	-1.00E+10	-1.00E+10	-1.00E+10
							197.8	34.7898	283.44	0.952	10.02	13.24	0.03	0.03	2288.4	2167.1	-1.00E+10	-1.00E+10	-1.00E+10	0.01	-1.00E+10	-1.00E+10	-1.00E+10	-1.00E+10	-1.00E+10	-1.00E+10
							197.8	-1.00E+10	-1.00E+10	-1.00E+10	-1.00E+10	-1.00E+10	-1.00E+10	-1.00E+10	-1.00E+10	-1.00E+10	-1.00E+10	-1.00E+10	-1.00E+10	-1.00E+10	-1.00E+10	-1.00E+10	-1.00E+10	-1.00E+10	-1.00E+10	-1.00E+10
MR1503	66_1	B	2015-09-23T16:00	203.585	72.2665	398	0	25.7109	370.77	0.511	2.82	0.21	0.02	0.08	1872.3	1799.9	-1.00E+10	-1.00E+10	-1.00E+10	0.12	-1.00E+10	-1.00E+10	-1.00E+10	-1.00E+10	0.05	-1.00E+10
							4.8	25.8051	368.75	0.508	2.77	0.01	0.02	0.02	1876.5	1807.2	-1.00E+10	-1.00E+10	-1.00E+10	0.13	-1.00E+10	-1.00E+10	-1.00E+10	-1.00E+10	-1.00E+10	-1.00E+10
							9.8	-1.00E+10	-1.00E+10	-1.00E+10	-1.00E+10	-1.00E+10	-1.00E+10	-1.00E+10	-1.00E+10	-1.00E+10	-1.00E+10	-1.00E+10	-1.00E+10	-1.00E+10	-1.00E+10	-1.00E+10	-1.00E+10	-1.00E+10	-1.00E+10	-1.00E+10
							9.8	26.5932	367.05	0.532	2.77	0	0.02	0.03	1928.9	1850.1	-1.00E+10	-1.00E+10	-1.00E+10	0.14	-1.00E+10	-1.00E+10	-1.00E+10	-1.00E+10	0.07	-1.00E+10
							20	29.8035	396.13	0.657	3.49	0.01	0.02	0.04	2113.7	2000.6	-1.00E+10	-1.00E+10	-1.00E+10	0.17	-1.00E+10	-1.00E+10	-1.00E+10	-1.00E+10	0.09	-1.00E+10
							20	-1.00E+10	-1.00E+10	-1.00E+10	-1.00E+10	-1.00E+10	-1.00E+10	-1.00E+10	-1.00E+10	-1.00E+10	-1.00E+10	-1.00E+10	-1.00E+10	-1.00E+10	-1.00E+10	-1.00E+10	-1.00E+10	-1.00E+10	-1.00E+10	-1.00E+10
							29.7	30.7328	338.27	0.662	6.85	0.08	0.06	0.56	2146.4	2010.9	-1.00E+10	-1.00E+10	-1.00E+10	0.89	-1.00E+10	-1.00E+10	-1.00E+10	-1.00E+10	0.19	-1.00E+10
							29.7	-1.00E+10	-1.00E+10	-1.00E+10	-1.00E+10	-1.00E+10	-1.00E+10	-1.00E+10	-1.00E+10	-1.00E+10	-1.00E+10	-1.00E+10	-1.00E+10	-1.00E+10	-1.00E+10	-1.00E+10	-1.00E+10	-1.00E+10	-1.00E+10	-1.00E+10
							34.5	30.9348	315.29	0.693	8.62	0.15	0.1	1.03	2149.8	2014.5	-1.00E+10	-1.00E+10	-1.00E+10	0.87	-1.00E+10	-1.00E+10	-1.00E+10	-1.00E+10	0.15	-1.00E+10
							39.3	30.9257	333.53	0.715	7.89	0.19	0.1	0.99	2154.8	2018.6	-1.00E+10	-1.00E+10	-1.00E+10	0.44	-1.00E+10	-1.00E+10	-1.00E+10	-1.00E+10	-1.00E+10	-1.00E+10
							49.6	31.0789	347.17	0.772	8.23	0.41	0.13	1.16	2165.2	2032.4	-1.00E+10	-1.00E+10	-1.00E+10	0.15	-1.00E+10	-1.00E+10	-1.00E+10	-1.00E+10	0.04	-1.00E+10
							49.6	-1.00E+10	-1.00E+10	-1.00E+10	-1.00E+10	-1.00E+10	-1.00E+10	-1.00E+10	-1.00E+10	-1.00E+10	-1.00E+10	-1.00E+10	-1.00E+10	-1.00E+10	-1.00E+10	-1.00E+10	-1.00E+10	-1.00E+10	-1.00E+10	-1.00E+10
							74	31.8568	347.36	1.082	13.96	3.8	0.24	1.43	2199.5	2091.4	-1.00E+10	-1.00E+10	-1.00E+10	0.13	-1.00E+10	-1.00E+10	-1.00E+10	-1.00E+10	-1.00E+10	-1.00E+10
							99.1	32.431	292.22	1.665	27.5	11.95	0.09	1.17	2231.2	2185.6	-1.00E+10	-1.00E+10	-1.00E+10	0.11	-1.00E+10	-1.00E+10	-1.00E+10	-1.00E+10	-1.00E+10	-1.00E+10
							123.6	33.061	281.13	1.675	29.27	13.89	0.08	0.52	2261.8	2213.4	-1.00E+10	-1.00E+10	-1.00E+10	-1.00E+10	-1.00E+10	-1.00E+10	-1.00E+10	-1.00E+10	-1.00E+10	-1.00E+10
							148.5	34.1208	281.06	1.189	18.74	12.9	0.03	0.03	2283.6	2202.7	-1.00E+10	-1.00E+10	-1.00E+10	0.01	-1.00E+10	-1.00E+10	-1.00E+10	-1.00E+10	-1.00E+10	-1.00E+10
							172.8	34.407	280.31	1.022	13.73	12.57	0.02	0.05	2286.2	2187	-1.00E+10	-1.00E+10	-1.00E+10	-1.00E+10	-1.00E+10	-1.00E+10	-1.00E+10	-1.00E+10	-1.00E+10	-1.00E+10
							199	34.6013	279.3	0.964	11.45	12.88	0.02	0.04	2287.7	2176.6	-1.00E+10	-1.00E+10	-1.00E+10	0	-1.00E+10	-1.00E+10	-1.00E+10	-1.00E+10	-1.00E+10	-1.00E+10
MR1503	67_1	B	2015-09-23T21:13	204.485	72.1676	380	0	30.1861	339.09	0.488	5.65	0.02	0.03	0.02	2104.1	1957.2	-1.00E+10	-1.00E+10	-1.00E+10	1.79	-1.00E+10	-1.00E+10	-1.00E+10	-1.00E+10	0.34	-1.00E+10
							5	30.301	336.59	0.468	5.74	-0.01	0.03	0.07	2105.6	1954.6	-1.00E+10	-1.00E+10	-1.00E+10	1.25	-1.00E+10	-1.00E+10	-1.00E+10	-1.00E+10	-1.00E+10	-1.00E+10
							9.9	-1.00E+10	-1.00E+10	-1.00E+10	-1.00E+10	-1.00E+10	-1.00E+10	-1.00E+10	-1.00E+10	-1.00E+10	-1.00E+10	-1.00E+10	-1.00E+10	-1.00E+10	-1.00E+10	-1.00E+10	-1.00E+10	-1.00E+10	-1.00E+10	-1.00E+10
							9.9	30.3353	335.66	0.476	5.73	-0.01	0.03	0.03	2107.6	1954.8	-1.00E+10	-1.00E+10	-1.00E+10	1.45	-1.00E+10	-1.00E+10	-1.00E+10	-1.00E+10	0.32	-1.00E+10
							12.8	30.5097	330.76	0.461	5.86	0	0.03	0.02	2113.4	1955.7	-1.00E+10	-1.00E+10	-1.00E+10	1.21	-1.00E+10	-1.00E+10	-1.00E+10	-1.00E+10	0.27	-1.00E+10
							19.8	30.5903	326.78	0.473	6.08	0	0.03	0.17	2116.4	1960.3	-1.00E+10	-1.00E+10	-1.00E+10	0.93	-1.00E+10	-1.00E+10	-1.00E+10	-1.00E+10	0.19	-1.00E+10
							19.8	-1.00E+10	-1.00E+10	-1.00E+10	-1.00E+10	-1.00E+10	-1.00E+10	-1.00E+10	-1.00E+10	-1.00E+10	-1.00E+10	-1.00E+10	-1.00E+10	-1.00E+10	-1.00E+10	-1.00E+10	-1.00E+10	-1.00E+10	-1.00E+10	-1.00E+10
							29.7	30.6619	323.93	0.527	6.8	0.03	0.05	0.29	2120.7	1974.8	-1.00E+10	-1.00E+10	-1.00E+10	0.83	-1.00E+10	-1.00E+10	-1.00E+10	-1.00E+10	0.14	-1.00E+10
							29.7	-1.00E+10	-1.00E+10	-1.00E+10	-1.00E+10	-1.00E+10	-1.00E+10	-1.00E+10	-1.00E+10	-1.00E+10	-1.00E+10	-1.00E+10	-1.00E+10	-1.00E+10	-1.00E+10	-1.00E+10	-1.00E+10	-1.00E+10	-1.00E+10	-1.00E+10
							39.7	30.9897	321.7	0.624	8.18	0.18	0.11	0.83	2142.4	1995	-1.00E+10	-1.00E+10	-1.00E+10	0.62	-1.00E+10	-1.00E+10	-1.00E+10	-1.00E+10	-1.00E+10	-1.00E+10
							49.6	31.6468	340	0.849	12.95	1.8	0.27	1.58	2171.4	2039	-1.00E+10	-1.00E+10	-1.00E+10	0.28	-1.00E+10	-1.00E+10	-1.00E+10	-1.00E+10	0.03	-1.00E+10
							49.7	-1.00E+10	-1.00E+10	-1.00E+10	-1.00E+10	-1.00E+10	-1.00E+10	-1.00E+10	-1.00E+10	-1.00E+10	-1.00E+10	-1.00E+10	-1.00E+10	-1.00E+10	-1.00E+10	-1.00E+10	-1.00E+10	-1.00E+10	-1.00E+10	-1.00E+10
							74.3	32.5887	267.59	1.801	33.75	12.71	0.14	2.88	2226.5	2202.4	-1.00E+10	-1.00E+10	-1.00E+10	0.23	-1.00E+10	-1.00E+10	-1.00E+10	-1.00E+10	-1.00E+10	-1.00E+10
							99.3	33.2865	274.65	1.635	29.41	13.94	0.12	0.82	2265	2216.9	-1.00E+10	-1.00E+10	-1.00E+10	0.1	-1.00E+10	-1.00E+10	-1.00E+10	-1.00E+10	-1.00E+10	-1.00E+10
							123.7	33.956	276.08	1.337	21.74	13.56	0.13	0.36	2280.2	2204.1	-1.00E+10	-1.00E+10	-1.00E+10	-1.00E+10	-1.00E+10	-1.00E+10	-1.00E+10	-1.00E+10	-1.00E+10	-1.00E+10
							148.4	34.4256	278.44	1.091	14.89	13.17	0.05	0	2288.4	2189	-1.00E+10	-1.00E+10	-1.00E+10	0.02	-1.00E+10	-1.00E+10	-1.00E+10	-1.00E+10	-1.00E+10	-1.00E+10
							173	34.6167	279.57	1.002	12.19	13.14	0.04	-0.01	2289	2178.9	-1.00E+10	-1.00E+10	-1.00E+10	-1.00E+10	-1.00E+10	-1.00E+10	-1.00E+10	-1.00E+10	-1.00E+10	-1.00E+10
							198.7	34.7073	280.39	0.961	10.83	13.16	0.03	-0.01	2291.3	2174.1	-1.00E+10	-1.00E+10	-1.00E+10	0.01	-1.00E+10	-1.00E+10	-1.00E+10	-1.00E+10	-1.00E+10	-1.00E+10
MR1503	68_1	B	2015-09-24T00:24	203.776	72.1746	242	0	27.7222	362.17	0.524	3.26	0.07	0.03	0.1	1992.3	1893.9	-1.00E+10	-1.00E+10	-1.00E+10	0.8	-1.00E+10	-1.00E+10	-1.00E+10	-1.00E+10	0.23	-1.00E+10
							4.7	27.5855	362.98	0.51	3.18	0	0.03	0.03	1985.5	1886.8	-1.00E+10	-1.00E+10	-1.00E+10	0.66	-1.00E+10	-1.00E+10	-1.00E+10	-1.00E+10	-1.00E+10	-1.00E+10
							5.8	-1.00E+10	-1.00E+10	0.507	3.39	0	0.03	0.04	-1.00E+10	1898.8	-1.00E+10	-1.00E+10	-1.00E+10	0.83	-1.00E+10	-1.00E+10	-1.00E+10	-1.00E+10	-1.00E+10	-1.00E+10
							10.1	28.1934	355.84	0.502	3.78	0	0.03	0.01	2014.7	1905.9	-1.00E+10	-1.00E+10	-1.00E+10	0.99	-1.00E+10	-1.00E+10	-1.00E+10	-1.00E+10	0.22	-1.00E+10
							10.2	-1.00E+10	-1.00E+10	-1.00E+10	-1.00E+10	-1.00E+10	-1.00E+10	-1.00E+10	-1.00E+10	-1.00E+10	-1.00E+10	-1.00E+10	-1.00E+10	-1.00E+10	-1.00E+10	-1.00E+10	-1.00E+10	-1.00E+10	-1.00E+10	-1.00E+10
							12.8	-1.00E+10	-1.00E+10	0.478	4.74	0	0.03	0.08	-1.00E+10	1920.2	-1.00E+10	-1.00E+10	-1.00E+10	0.74	-1.00E+10	-1.00E+10	-1.00E+10	-1.00E+10	-1.00E+10	-1.00E+10
							17.6	-1.00E+10	-1.00E+10	0.444	5.56	0	0.03	0.32	2086.7	1924.8	-1.00E+10	-1.00E+10	-1.00E+10	-1.00E+10	-1.00E+10	-1.00E+10	-1.00E+10	-1.00E+10	-1.00E+10	-1.00E+10
							19.7	30.3004	321.53	0.474	5.93	0.01	0.03	0.41	2096.9	1938	-1.00E+10	-1.00E+10	-1.00E+10	0.5	-1.00E+10	-1.00E+10	-1.00E+10	-1.00E+10	0.13	-1.00E+10
							19.7	-1.00E+10	-1.00E+10	-1.00E+10	-1.00E+10	-1.00E+10	-1.00E+10	-1.00E+10	-1.00E+10	-1.00E+10	-1.00E+10	-1.00E+10	-1.00E+10	-1.00E+10	-1.00E+10	-1.00E+10	-1.00E+10	-1.00E+10	-1.00E+10	-1.00E+10
							19.7	-1.00E+10	-1.00E+10	0.467	5.82	0	0.03	0.39	-1.00E+10	1936.4	-1.00E+10	-1.00E+10	-1.00E+10	0.48	-1.00E+10	-1.00E+10	-1.00E+10	-1.00E+10	-1.00E+10	-1.00E+10
							27.7	-1.00E+10	-1.00E+10	0.528	6.57	0.02	0.04	0.42	-1.00E+10	1962.9	-1.00E+10	-1.00E+10	-1.00E+10	0.57	-1.00E+10	-1.00E+10	-1.00E+10	-1.00E+10	-1.00E+10	-1.00E+10
							29.6	30.5125	319.94	0.539	6.72	0.02	0.04	0.45	2118.2	1968.2	-1.00E+10	-1.00E+10	-1.00E+10	0.63	-1.00E+10	-1.00E+10	-1.00E+10	-1.00E+10	0.14	-1.00E+10
							34.6	-1.00E+10	-1.00E+10	0.556	7.07	0.03	0.05	0.53	-1.00E+10	1975.1	-1.00E+10	-1.00E+10	-1.00E+10	0.52	-1.00E+10	-1.00E+10	-1.00E+10	-1.00E+10	-1.00E+10	-1.00E+10
							38.9	-1.00E+10	-1.00E+10	-1.00E+10	-1.00E+10	-1.00E+10	-1.00E+10	-1.00E+10	-1.00E+10	-1.00E+10	-1.00E+10	-1.00E+10	-1.00E+10	-1.00E+10	-1.00E+10	-1.00E+10	-1.00E+10	-1.00E+10	-1.00E+10	-1.00E+10
							39	30.7108	316.42	0.581	7.4	0.05	0.06	0.53	2130.7	1984.7	-1.00E+10	-1.00E+10	-1.00E+10	0.68	-1.00E+10	-1.00E+10	-1.00E+10	-1.00E+10	0.12	-1.00E+10
							39.5	-1.00E+10	-1.00E+10	0.591	7.38	0.06	0.06	0.52	2133.2	1987.1	-1.00E+10	-1.00E+10	-1.00E+10	-1.00E+10	-1.00E+10	-1.00E+10	-1.00E+10	-1.00E+10	-1.00E+10	-1.00E+10
							39.6	30.7956	315.36	0.576	7.31	0.08	0.06	0.66	2133.6	1984.1	-1.00E+10	-1.00E+10	-1.00E+10	0.53	-1.00E+10	-1.00E+10	-1.00E+10	-1.00E+10	-1.00E+10	-1.00E+10
							47.6	-1.00E+10	-1.00E+10	0.555	6.93	0.11	0.07	0.87	-1.00E+10	1977.4	-1.00E+10	-1.00E+10	-1.00E+10	0.12	-1.00E+10	-1.00E+10	-1.00E+10	-1.00E+10	-1.00E+10	-1.00E+10
							49.4	-1.00E+10	-1.00E+10	-1.00E+10	-1.00E+10	-1.00E+10	-1.00E+10	-1.00E+10	-1.00E+10	-1.00E+10	-1.00E+10	-1.00E+10	-1.00E+10	-1.00E+10	-1.00E+10	-1.00E+10	-1.00E+10	-1.00E+10	-1.00E+10	-1.00E+10
							49.4	31.0599	312.74	0.556	6.85	0.16	0.08	0.87	2140	1979.3	-1.00E+10	-1.00E+10	-1.00E+10	0.12	-1.00E+10	-1.00E+10	-1.00E+10	-1.00E+10	0.01	-1.00E+10
							53.2	-1.00E+10	-1.00E+10	0.561	6.85	0.18	0.09	0.88	-1.00E+10	-1.00E+10	-1.00E+10	-1.00E+10	-1.00E+10	-1.00E+10	-1.00E+10	-1.00E+10	-1.00E+10	-1.00E+10	-1.00E+10	-1.00E+10
							65.4	-1.00E+10	-1.00E+10	0.791	10.88	1.46	0.28	1.63	2172.9	2031.2	-1.00E+10	-1.00E+10	-1.00E+10	-1.00E+10	-1.00E+10	-1.00E+10	-1.00E+10	-1.00E+10	-1.00E+10	-1.00E+10
							73.9	32.8455	297.55	1.32	20.37	8.93	0.19	2.29	2230.8	2154.5	-1.00E+10	-1.00E+10	-1.00E+10	0.17	-1.00E+10	-1.00E+10	-1.00E+10	-1.00E+10	-1.00E+10	-1.00E+10
							98.7	-1.00E+10	-1.00E+10	-1.00E+10	-1.00E+10	-1.00E+10	-1.00E+10	-1.00E+10	-1.00E+10	-1.00E+10	-1.00E+10	-1.00E+10	-1.00E+10	-1.00E+10	-1.00E+10	-1.00E+10	-1.00E+10	-1.00E+10	-1.00E+10	-1.00E+10
							98.7	33.9452	279.4	1.298	20.17	12.88	0.14	0.62	2276.3	2196.4	-1.00E+10	-1.00E+10	-1.00E+10	0.11	-1.00E+10	-1.00E+10	-1.00E+10	-1.00E+10	-1.00E+10	-1.00E+10
							98.7	-1.00E+10	-1.00E+10	1.335	20.92	12.88	0.16	0.85	2271.9	2194.9	-1.00E+10	-1.00E+10	-1.00E+10	-1.00E+10	-1.00E+10	-1.00E+10	-1.00E+10	-1.00E+10	-1.00E+10	-1.00E+10
							123.6	34.3177	281.02	1.064	15	12.59	0.04	-0.01	2286.1	2191	-1.00E+10	-1.00E+10	-1.00E+10	-1.00E+10	-1.00E+10	-1.00E+10	-1.00E+10	-1.00E+10	-1.00E+10	-1.00E+10
							148.1	34.5166	279.38	1.005	12.82	12.84	0.03	-0.03	2288.9	2181.9	-1.00E+10	-1.00E+10	-1.00E+10	0.01	-1.00E+10	-1.00E+10	-1.00E+10	-1.00E+10	-1.00E+10	-1.00E+10
							173.2	34.6753	278.47	1.025	12.26	13.47	0.03	-0.03	2288.7	2177.6	-1.00E+10	-1.00E+10	-1.00E+10	-1.00E+10	-1.00E+10	-1.00E+10	-1.00E+10	-1.00E+10	-1.00E+10	-1.00E+10
							197.9	-1.00E+10	-1.00E+10	-1.00E+10	-1.00E+10	-1.00E+10	-1.00E+10	-1.00E+10	-1.00E+10	-1.00E+10	-1.00E+10	-1.00E+10	-1.00E+10	-1.00E+10	-1.00E+10	-1.00E+10	-1.00E+10	-1.00E+10	-1.00E+10	-1.00E+10
							197.9	34.7873	276.44	1.067	13.05	13.5	0.11	-0.03	2293.9	2176	-1.00E+10	-1.00E+10	-1.00E+10	0.03	-1.00E+10	-1.00E+10	-1.00E+10	-1.00E+10	-1.00E+10	-1.00E+10
MR1503	69_1	B	2015-09-24T02:45	204.125	72.1679	274	0	27.4665	365.12	0.523	2.8	0.01	0.02	0.11	1982.2	1888.4	-1.00E+10	-1.00E+10	-1.00E+10	0.44	-1.00E+10	-1.00E+10	-1.00E+10	-1.00E+10	0.16	-1.00E+10
							5.7	27.5021	364.7	0.522	2.84	0	0.02	0.04	1985.2	1889.6	-1.00E+10	-1.00E+10	-1.00E+10	0.47	-1.00E+10	-1.00E+10	-1.00E+10	-1.00E+10	-1.00E+10	-1.00E+10
							9.3	27.9231	364.94	0.552	3.12	-0.01	0.02	0.14	2008.2	1905.4	-1.00E+10	-1.00E+10	-1.00E+10	0.48	-1.00E+10	-1.00E+10	-1.00E+10	-1.00E+10	0.13	-1.00E+10
							9.5	-1.00E+10	-1.00E+10	-1.00E+10	-1.00E+10	-1.00E+10	-1.00E+10	-1.00E+10	-1.00E+10	-1.00E+10	-1.00E+10	-1.00E+10	-1.00E+10	-1.00E+10	-1.00E+10	-1.00E+10	-1.00E+10	-1.00E+10	-1.00E+10	-1.00E+10
							19.6	-1.00E+10	-1.00E+10	-1.00E+10	-1.00E+10	-1.00E+10	-1.00E+10	-1.00E+10	-1.00E+10	-1.00E+10	-1.00E+10	-1.00E+10	-1.00E+10	-1.00E+10	-1.00E+10	-1.00E+10	-1.00E+10	-1.00E+10	-1.00E+10	-1.00E+10
							19.8	30.5699	324.67	0.556	6.83	0.02	0.04	0.3	2128.8	1984.4	-1.00E+10	-1.00E+10	-1.00E+10	1.03	-1.00E+10	-1.00E+10	-1.00E+10	-1.00E+10	0.22	-1.00E+10
							23.8	30.6819	320.54	0.58	7.33	0.07	0.05	0.51	2128.2	1988.6	-1.00E+10	-1.00E+10	-1.00E+10	0.95	-1.00E+10	-1.00E+10	-1.00E+10	-1.00E+10	0.18	-1.00E+10
							29.3	30.7972	317.73	0.612	7.77	0.08	0.06	0.74	2138.1	1997.1	-1.00E+10	-1.00E+10	-1.00E+10	0.73	-1.00E+10	-1.00E+10	-1.00E+10	-1.00E+10	0.1	-1.00E+10
							29.4	-1.00E+10	-1.00E+10	-1.00E+10	-1.00E+10	-1.00E+10	-1.00E+10	-1.00E+10	-1.00E+10	-1.00E+10	-1.00E+10	-1.00E+10	-1.00E+10	-1.00E+10	-1.00E+10	-1.00E+10	-1.00E+10	-1.00E+10	-1.00E+10	-1.00E+10
							39.2	31.1166	319.56	0.684	8.17	0.19	0.12	1.09	2156.9	2015.1	-1.00E+10	-1.00E+10	-1.00E+10	0.41	-1.00E+10	-1.00E+10	-1.00E+10	-1.00E+10	-1.00E+10	-1.00E+10
							49.6	-1.00E+10	-1.00E+10	-1.00E+10	-1.00E+10	-1.00E+10	-1.00E+10	-1.00E+10	-1.00E+10	-1.00E+10	-1.00E+10	-1.00E+10	-1.00E+10	-1.00E+10	-1.00E+10	-1.00E+10	-1.00E+10	-1.00E+10	-1.00E+10	-1.00E+10
							49.8	31.4924	335.61	0.831	9.73	1.08	0.26	1.39	2179.8	2044.6	-1.00E+10	-1.00E+10	-1.00E+10	0.26	-1.00E+10	-1.00E+10	-1.00E+10	-1.00E+10	0.03	-1.00E+10
							74.2	32.1604	336.99	1.265	18.07	6.36	0.15	1.58	2212.9	2127.1	-1.00E+10	-1.00E+10	-1.00E+10	0.14	-1.00E+10	-1.00E+10	-1.00E+10	-1.00E+10	-1.00E+10	-1.00E+10
							99.1	32.9081	279.4	1.717	30.21	13.71	0.08	0.93	2254.5	2211.7	-1.00E+10	-1.00E+10	-1.00E+10	0.09	-1.00E+10	-1.00E+10	-1.00E+10	-1.00E+10	-1.00E+10	-1.00E+10
							123.7	33.6012	277.04	1.512	26.8	14.1	0.05	0.19	2274.9	2221	-1.00E+10	-1.00E+10	-1.00E+10	-1.00E+10	-1.00E+10	-1.00E+10	-1.00E+10	-1.00E+10	-1.00E+10	-1.00E+10
							148.7	34.375	274	1.185	17.3	13.47	0.03	0.07	2287.4	2194.7	-1.00E+10	-1.00E+10	-1.00E+10	0.02	-1.00E+10	-1.00E+10	-1.00E+10	-1.00E+10	-1.00E+10	-1.00E+10
							173.3	34.6736	278.08	1.03	12.28	13.39	0.03	0.09	2291.8	2178.4	-1.00E+10	-1.00E+10	-1.00E+10	-1.00E+10	-1.00E+10	-1.00E+10	-1.00E+10	-1.00E+10	-1.00E+10	-1.00E+10
							198.3	34.7924	279.5	0.994	11.33	13.3	0.06	0.07	2294.2	2171.7	-1.00E+10	-1.00E+10	-1.00E+10	0.02	-1.00E+10	-1.00E+10	-1.00E+10	-1.00E+10	-1.00E+10	-1.00E+10
MR1503	70_1	B	2015-09-24T06:00	203.321	72.1676	188	0	27.1812	365.35	0.54	2.59	0.01	0.01	0.1	1975.9	1884.5	-1.00E+10	-1.00E+10	-1.00E+10	0.28	-1.00E+10	-1.00E+10	-1.00E+10	-1.00E+10	0.11	-1.00E+10
							5	27.2292	364.68	0.54	2.59	-0.01	0.02	0.03	1976.2	1890.1	-1.00E+10	-1.00E+10	-1.00E+10	0.29	-1.00E+10	-1.00E+10	-1.00E+10	-1.00E+10	-1.00E+10	-1.00E+10
							10	-1.00E+10	-1.00E+10	-1.00E+10	-1.00E+10	-1.00E+10	-1.00E+10	-1.00E+10	-1.00E+10	-1.00E+10	-1.00E+10	-1.00E+10	-1.00E+10	-1.00E+10	-1.00E+10	-1.00E+10	-1.00E+10	-1.00E+10	-1.00E+10	-1.00E+10
							10	27.2947	364.92	0.542	2.6	-0.01	0.01	0.03	1981.8	1890.2	-1.00E+10	-1.00E+10	-1.00E+10	0.29	-1.00E+10	-1.00E+10	-1.00E+10	-1.00E+10	0.09	-1.00E+10
							19.4	29.4836	371.11	0.585	3.95	-0.01	0.02	0.05	2083.4	1968.8	-1.00E+10	-1.00E+10	-1.00E+10	0.51	-1.00E+10	-1.00E+10	-1.00E+10	-1.00E+10	0.18	-1.00E+10
							19.4	-1.00E+10	-1.00E+10	-1.00E+10	-1.00E+10	-1.00E+10	-1.00E+10	-1.00E+10	-1.00E+10	-1.00E+10	-1.00E+10	-1.00E+10	-1.00E+10	-1.00E+10	-1.00E+10	-1.00E+10	-1.00E+10	-1.00E+10	-1.00E+10	-1.00E+10
							29.7	30.6047	323.84	0.585	7.05	0.03	0.04	0.38	2130.6	1988.9	-1.00E+10	-1.00E+10	-1.00E+10	0.91	-1.00E+10	-1.00E+10	-1.00E+10	-1.00E+10	0.22	-1.00E+10
							29.7	-1.00E+10	-1.00E+10	-1.00E+10	-1.00E+10	-1.00E+10	-1.00E+10	-1.00E+10	-1.00E+10	-1.00E+10	-1.00E+10	-1.00E+10	-1.00E+10	-1.00E+10	-1.00E+10	-1.00E+10	-1.00E+10	-1.00E+10	-1.00E+10	-1.00E+10
							31.1	30.6989	322.05	0.581	7.13	0.07	0.05	0.52	2134	1988.2	-1.00E+10	-1.00E+10	-1.00E+10	0.96	-1.00E+10	-1.00E+10	-1.00E+10	-1.00E+10	0.19	-1.00E+10
							39.7	30.9178	319.62	0.651	8.03	0.12	0.07	0.86	2147.5	2008.8	-1.00E+10	-1.00E+10	-1.00E+10	0.51	-1.00E+10	-1.00E+10	-1.00E+10	-1.00E+10	-1.00E+10	-1.00E+10
							49.2	-1.00E+10	-1.00E+10	-1.00E+10	-1.00E+10	-1.00E+10	-1.00E+10	-1.00E+10	-1.00E+10	-1.00E+10	-1.00E+10	-1.00E+10	-1.00E+10	-1.00E+10	-1.00E+10	-1.00E+10	-1.00E+10	-1.00E+10	-1.00E+10	-1.00E+10
							49.4	31.1868	320.81	0.713	8.5	0.25	0.13	1.17	2161.2	2024.5	-1.00E+10	-1.00E+10	-1.00E+10	0.4	-1.00E+10	-1.00E+10	-1.00E+10	-1.00E+10	0.04	-1.00E+10
							75	32.1589	339.78	1.239	16.87	5.6	0.17	2.01	2213.1	2124.4	-1.00E+10	-1.00E+10	-1.00E+10	0.16	-1.00E+10	-1.00E+10	-1.00E+10	-1.00E+10	-1.00E+10	-1.00E+10
							99.2	32.4318	266.28	1.849	34.83	12.64	0.14	3.17	2217.8	2205.7	-1.00E+10	-1.00E+10	-1.00E+10	0.24	-1.00E+10	-1.00E+10	-1.00E+10	-1.00E+10	-1.00E+10	-1.00E+10
							123.4	32.9299	284.53	1.72	29.69	14.24	0.04	0.04	2262.2	2218.2	-1.00E+10	-1.00E+10	-1.00E+10	-1.00E+10	-1.00E+10	-1.00E+10	-1.00E+10	-1.00E+10	-1.00E+10	-1.00E+10
							150.1	33.6771	275.58	1.483	26.1	14.06	0.05	0.12	2280.2	2219.7	-1.00E+10	-1.00E+10	-1.00E+10	0.03	-1.00E+10	-1.00E+10	-1.00E+10	-1.00E+10	-1.00E+10	-1.00E+10
							173.8	34.2285	279.75	1.157	17.38	12.92	0.04	0.04	2286.6	2199.2	-1.00E+10	-1.00E+10	-1.00E+10	-1.00E+10	-1.00E+10	-1.00E+10	-1.00E+10	-1.00E+10	-1.00E+10	-1.00E+10
							181.8	34.314	271.5	1.25	19.27	13.67	0.06	0.03	2285.9	2199.5	-1.00E+10	-1.00E+10	-1.00E+10	0.03	-1.00E+10	-1.00E+10	-1.00E+10	-1.00E+10	-1.00E+10	-1.00E+10
MR1503	71_1	B	2015-09-24T08:21	202.813	72.1678	113	0	29.944	344.65	0.539	5.68	0.01	0.03	0.16	2106.1	1973.6	-1.00E+10	-1.00E+10	-1.00E+10	0.99	-1.00E+10	-1.00E+10	-1.00E+10	-1.00E+10	0.29	-1.00E+10
							4.9	-1.00E+10	-1.00E+10	-1.00E+10	-1.00E+10	-1.00E+10	-1.00E+10	-1.00E+10	-1.00E+10	-1.00E+10	-1.00E+10	-1.00E+10	-1.00E+10	-1.00E+10	-1.00E+10	-1.00E+10	-1.00E+10	-1.00E+10	-1.00E+10	-1.00E+10
							5.2	29.9028	344.13	0.532	5.68	0.01	0.04	0.09	2106.4	1972.7	-1.00E+10	-1.00E+10	-1.00E+10	0.93	-1.00E+10	-1.00E+10	-1.00E+10	-1.00E+10	-1.00E+10	-1.00E+10
							10.1	-1.00E+10	-1.00E+10	-1.00E+10	-1.00E+10	-1.00E+10	-1.00E+10	-1.00E+10	-1.00E+10	-1.00E+10	-1.00E+10	-1.00E+10	-1.00E+10	-1.00E+10	-1.00E+10	-1.00E+10	-1.00E+10	-1.00E+10	-1.00E+10	-1.00E+10
							10.1	-1.00E+10	-1.00E+10	-1.00E+10	-1.00E+10	-1.00E+10	-1.00E+10	-1.00E+10	-1.00E+10	-1.00E+10	-1.00E+10	-1.00E+10	-1.00E+10	-1.00E+10	-1.00E+10	-1.00E+10	-1.00E+10	-1.00E+10	-1.00E+10	-1.00E+10
							10.2	29.9	343.87	0.534	5.66	0	0.03	0.09	2104.3	1972.7	-1.00E+10	-1.00E+10	-1.00E+10	0.92	-1.00E+10	-1.00E+10	-1.00E+10	-1.00E+10	0.28	-1.00E+10
							19.5	-1.00E+10	-1.00E+10	-1.00E+10	-1.00E+10	-1.00E+10	-1.00E+10	-1.00E+10	-1.00E+10	-1.00E+10	-1.00E+10	-1.00E+10	-1.00E+10	-1.00E+10	-1.00E+10	-1.00E+10	-1.00E+10	-1.00E+10	-1.00E+10	-1.00E+10
							19.6	-1.00E+10	-1.00E+10	-1.00E+10	-1.00E+10	-1.00E+10	-1.00E+10	-1.00E+10	-1.00E+10	-1.00E+10	-1.00E+10	-1.00E+10	-1.00E+10	-1.00E+10	-1.00E+10	-1.00E+10	-1.00E+10	-1.00E+10	-1.00E+10	-1.00E+10
							19.7	29.9436	344.51	0.538	5.64	0.01	0.03	0.07	2105.8	1974.8	-1.00E+10	-1.00E+10	-1.00E+10	0.93	-1.00E+10	-1.00E+10	-1.00E+10	-1.00E+10	0.28	-1.00E+10
							23.5	30.6506	362.64	0.655	5.2	0.03	0.03	0.18	2151.1	2018	-1.00E+10	-1.00E+10	-1.00E+10	0.95	-1.00E+10	-1.00E+10	-1.00E+10	-1.00E+10	0.29	-1.00E+10
							29.8	-1.00E+10	-1.00E+10	-1.00E+10	-1.00E+10	-1.00E+10	-1.00E+10	-1.00E+10	-1.00E+10	-1.00E+10	-1.00E+10	-1.00E+10	-1.00E+10	-1.00E+10	-1.00E+10	-1.00E+10	-1.00E+10	-1.00E+10	-1.00E+10	-1.00E+10
							30	30.8054	371.14	0.71	5.61	0.07	0.05	0.3	2162	2036	-1.00E+10	-1.00E+10	-1.00E+10	0.44	-1.00E+10	-1.00E+10	-1.00E+10	-1.00E+10	0.16	-1.00E+10
							39.8	31.1896	350.64	0.774	7.23	0.3	0.15	0.79	2176.5	2045.1	-1.00E+10	-1.00E+10	-1.00E+10	0.22	-1.00E+10	-1.00E+10	-1.00E+10	-1.00E+10	-1.00E+10	-1.00E+10
							49.1	-1.00E+10	-1.00E+10	-1.00E+10	-1.00E+10	-1.00E+10	-1.00E+10	-1.00E+10	-1.00E+10	-1.00E+10	-1.00E+10	-1.00E+10	-1.00E+10	-1.00E+10	-1.00E+10	-1.00E+10	-1.00E+10	-1.00E+10	-1.00E+10	-1.00E+10
							49.2	-1.00E+10	-1.00E+10	-1.00E+10	-1.00E+10	-1.00E+10	-1.00E+10	-1.00E+10	-1.00E+10	-1.00E+10	-1.00E+10	-1.00E+10	-1.00E+10	-1.00E+10	-1.00E+10	-1.00E+10	-1.00E+10	-1.00E+10	-1.00E+10	-1.00E+10
							49.2	31.5126	330.95	0.863	9.36	1.03	0.3	1.45	2184	2049.7	-1.00E+10	-1.00E+10	-1.00E+10	0.14	-1.00E+10	-1.00E+10	-1.00E+10	-1.00E+10	0.03	-1.00E+10
							74.6	32.0227	328.66	1.319	17.39	7.68	0.11	0.49	2220.6	2140	-1.00E+10	-1.00E+10	-1.00E+10	0.1	-1.00E+10	-1.00E+10	-1.00E+10	-1.00E+10	-1.00E+10	-1.00E+10
							99.2	-1.00E+10	-1.00E+10	-1.00E+10	-1.00E+10	-1.00E+10	-1.00E+10	-1.00E+10	-1.00E+10	-1.00E+10	-1.00E+10	-1.00E+10	-1.00E+10	-1.00E+10	-1.00E+10	-1.00E+10	-1.00E+10	-1.00E+10	-1.00E+10	-1.00E+10
							99.2	32.3959	257.26	1.958	42.2	13.8	0.2	2.68	2222.7	2212.2	-1.00E+10	-1.00E+10	-1.00E+10	0.26	-1.00E+10	-1.00E+10	-1.00E+10	-1.00E+10	-1.00E+10	-1.00E+10
							108	32.4574	257.82	1.924	40.28	13.31	0.21	2.87	2226.2	2214.2	-1.00E+10	-1.00E+10	-1.00E+10	0.25	-1.00E+10	-1.00E+10	-1.00E+10	-1.00E+10	-1.00E+10	-1.00E+10
MR1503	72_1	B	2015-09-24T14:27	200.31	72.5813	55	0	31.5242	351.64	0.597	6.26	0.57	0.03	0.19	2166.9	-1.00E+10	-1.00E+10	-1.00E+10	-1.00E+10	0.83	-1.00E+10	-1.00E+10	-1.00E+10	-1.00E+10	-1.00E+10	-1.00E+10
							5.7	31.5225	352.55	0.607	6.49	0.52	0.03	0.2	2165.4	-1.00E+10	-1.00E+10	-1.00E+10	-1.00E+10	0.76	-1.00E+10	-1.00E+10	-1.00E+10	-1.00E+10	-1.00E+10	-1.00E+10
							11	31.5291	352.25	0.605	6.45	0.55	0.03	0.16	2164.2	-1.00E+10	-1.00E+10	-1.00E+10	-1.00E+10	0.85	-1.00E+10	-1.00E+10	-1.00E+10	-1.00E+10	-1.00E+10	-1.00E+10
							20.7	31.5341	352.3	0.612	6.56	0.63	0.03	0.16	2164.1	-1.00E+10	-1.00E+10	-1.00E+10	-1.00E+10	0.77	-1.00E+10	-1.00E+10	-1.00E+10	-1.00E+10	-1.00E+10	-1.00E+10
							22.1	31.6748	349.16	0.777	8.76	2.28	0.05	0.37	2173.4	-1.00E+10	-1.00E+10	-1.00E+10	-1.00E+10	0.76	-1.00E+10	-1.00E+10	-1.00E+10	-1.00E+10	-1.00E+10	-1.00E+10
							30.1	32.5916	253.96	2.096	40.32	15.01	0.16	3.88	2222.9	-1.00E+10	-1.00E+10	-1.00E+10	-1.00E+10	0.3	-1.00E+10	-1.00E+10	-1.00E+10	-1.00E+10	-1.00E+10	-1.00E+10
							40	32.6255	246.08	2.175	42.05	14.6	0.23	4.53	2225.8	-1.00E+10	-1.00E+10	-1.00E+10	-1.00E+10	0.4	-1.00E+10	-1.00E+10	-1.00E+10	-1.00E+10	-1.00E+10	-1.00E+10
							46.8	32.6295	244.5	2.191	42.82	14.77	0.24	4.48	2227.9	-1.00E+10	-1.00E+10	-1.00E+10	-1.00E+10	0.36	-1.00E+10	-1.00E+10	-1.00E+10	-1.00E+10	-1.00E+10	-1.00E+10
MR1503	74_1	B	2015-09-24T17:16	200.9	72.7803	183	0	29.9119	356.73	0.558	4.52	0.06	0.03	0.08	2105	-1.00E+10	-1.00E+10	-1.00E+10	-1.00E+10	0.59	-1.00E+10	-1.00E+10	-1.00E+10	-1.00E+10	-1.00E+10	-1.00E+10
							6.8	29.9532	356.96	0.56	4.63	0	0.03	0.05	2103	-1.00E+10	-1.00E+10	-1.00E+10	-1.00E+10	0.58	-1.00E+10	-1.00E+10	-1.00E+10	-1.00E+10	-1.00E+10	-1.00E+10
							10.2	29.9604	356.78	0.561	4.66	0.01	0.03	0.04	2103.3	-1.00E+10	-1.00E+10	-1.00E+10	-1.00E+10	0.61	-1.00E+10	-1.00E+10	-1.00E+10	-1.00E+10	-1.00E+10	-1.00E+10
							20.2	30.3781	348.32	0.638	6.04	0.03	0.04	0.3	2131.9	-1.00E+10	-1.00E+10	-1.00E+10	-1.00E+10	0.64	-1.00E+10	-1.00E+10	-1.00E+10	-1.00E+10	-1.00E+10	-1.00E+10
							29.5	30.9644	329.69	0.561	6.92	0.08	0.06	0.37	2146.1	-1.00E+10	-1.00E+10	-1.00E+10	-1.00E+10	0.84	-1.00E+10	-1.00E+10	-1.00E+10	-1.00E+10	-1.00E+10	-1.00E+10
							32	31.0249	328.94	0.57	7.09	0.11	0.06	0.49	2146.8	-1.00E+10	-1.00E+10	-1.00E+10	-1.00E+10	0.8	-1.00E+10	-1.00E+10	-1.00E+10	-1.00E+10	-1.00E+10	-1.00E+10
							39.4	31.2524	332.07	0.651	8.19	0.25	0.12	0.8	2159.3	-1.00E+10	-1.00E+10	-1.00E+10	-1.00E+10	0.59	-1.00E+10	-1.00E+10	-1.00E+10	-1.00E+10	-1.00E+10	-1.00E+10
							49.1	31.5377	359.6	0.835	10.15	1.36	0.22	0.99	2185.3	-1.00E+10	-1.00E+10	-1.00E+10	-1.00E+10	0.29	-1.00E+10	-1.00E+10	-1.00E+10	-1.00E+10	-1.00E+10	-1.00E+10
							75.7	32.3746	284.42	1.691	28.47	11.6	0.14	2.51	2221	-1.00E+10	-1.00E+10	-1.00E+10	-1.00E+10	0.17	-1.00E+10	-1.00E+10	-1.00E+10	-1.00E+10	-1.00E+10	-1.00E+10
							99.6	32.7632	258.81	1.851	37.13	14.27	0.19	2.26	2240	-1.00E+10	-1.00E+10	-1.00E+10	-1.00E+10	0.17	-1.00E+10	-1.00E+10	-1.00E+10	-1.00E+10	-1.00E+10	-1.00E+10
							121.9	33.4058	276.48	1.628	29.97	14.73	0.07	0.08	2275.5	-1.00E+10	-1.00E+10	-1.00E+10	-1.00E+10	0.03	-1.00E+10	-1.00E+10	-1.00E+10	-1.00E+10	-1.00E+10	-1.00E+10
							149.2	34.1384	279.31	1.171	18.18	12.89	0.03	0.05	2284.9	-1.00E+10	-1.00E+10	-1.00E+10	-1.00E+10	0.02	-1.00E+10	-1.00E+10	-1.00E+10	-1.00E+10	-1.00E+10	-1.00E+10
							173.5	34.5729	265.8	1.212	18.07	13.78	0.11	0.04	2291.5	-1.00E+10	-1.00E+10	-1.00E+10	-1.00E+10	0.04	-1.00E+10	-1.00E+10	-1.00E+10	-1.00E+10	-1.00E+10	-1.00E+10
							178.5	34.6326	266.59	1.172	16.99	13.77	0.11	0.04	2290.4	-1.00E+10	-1.00E+10	-1.00E+10	-1.00E+10	0.05	-1.00E+10	-1.00E+10	-1.00E+10	-1.00E+10	-1.00E+10	-1.00E+10
MR1503	75_1	B	2015-09-24T23:10	202.196	73.2089	2595	0	25.4912	376.22	0.501	2.87	0.05	0.02	0.13	1841	1771.6	-1.00E+10	-1.00E+10	-1.00E+10	0.26	0.06	0.05	-1.00E+10	-1.00E+10	0.1	-1.00E+10
							4.9	25.5539	376.03	0.498	2.88	0.01	0.02	0.07	1845.6	1775.9	-1.00E+10	-1.00E+10	-1.00E+10	0.25	-1.00E+10	-1.00E+10	-1.00E+10	-1.00E+10	-1.00E+10	-1.00E+10
							8.3	25.6242	375.78	0.499	2.89	0.01	0.02	0.04	1846.6	1783.8	-1.00E+10	-1.00E+10	-1.00E+10	0.26	0.07	0.04	-1.00E+10	-1.00E+10	0.1	-1.00E+10
							19.5	27.1272	373.74	0.517	3.12	0.01	0.03	0.05	1945.5	1856.4	-1.00E+10	-1.00E+10	-1.00E+10	0.37	0.09	0.08	-1.00E+10	-1.00E+10	0.19	-1.00E+10
							28.3	29.0544	396.05	0.623	3.31	0	0.03	0.05	2077.1	1975.1	-1.00E+10	-1.00E+10	-1.00E+10	0.23	0.05	0.05	-1.00E+10	-1.00E+10	0.11	-1.00E+10
							29.3	-1.00E+10	-1.00E+10	0.624	3.31	0.01	0.02	0.07	2072.1	1972.4	-1.00E+10	-1.00E+10	-1.00E+10	-1.00E+10	-1.00E+10	-1.00E+10	-1.00E+10	-1.00E+10	-1.00E+10	-1.00E+10
							39	30.133	389.29	0.688	3.97	0.01	0.02	0.06	2132.3	2018.1	-1.00E+10	-1.00E+10	-1.00E+10	0.22	-1.00E+10	-1.00E+10	-1.00E+10	-1.00E+10	-1.00E+10	-1.00E+10
							43.5	30.1926	387.07	0.691	4.15	0.02	0.02	0.1	2135.6	2022.4	-1.00E+10	-1.00E+10	-1.00E+10	0.24	0.02	0.06	-1.00E+10	-1.00E+10	0.13	-1.00E+10
							49.4	30.811	376.48	0.725	5.08	0.05	0.03	0.19	2165.1	2039.1	-1.00E+10	-1.00E+10	-1.00E+10	0.27	0.06	0.1	-1.00E+10	-1.00E+10	0.1	-1.00E+10
							60	-1.00E+10	-1.00E+10	0.807	7.23	0.65	0.15	0.67	2180.4	2050.9	-1.00E+10	-1.00E+10	-1.00E+10	-1.00E+10	-1.00E+10	-1.00E+10	-1.00E+10	-1.00E+10	-1.00E+10	-1.00E+10
							71.8	-1.00E+10	-1.00E+10	0.994	10.17	3.29	0.21	0.34	-1.00E+10	-1.00E+10	-1.00E+10	-1.00E+10	-1.00E+10	-1.00E+10	-1.00E+10	-1.00E+10	-1.00E+10	-1.00E+10	-1.00E+10	-1.00E+10
							75.3	31.5527	356.43	1.033	10.38	3.74	0.18	0.23	2195	2085.3	-1.00E+10	-1.00E+10	-1.00E+10	0.16	-1.00E+10	-1.00E+10	-1.00E+10	-1.00E+10	-1.00E+10	-1.00E+10
							81.3	-1.00E+10	-1.00E+10	1.136	12.94	5.24	0.17	0.51	2209.5	2106.1	-1.00E+10	-1.00E+10	-1.00E+10	-1.00E+10	-1.00E+10	-1.00E+10	-1.00E+10	-1.00E+10	-1.00E+10	-1.00E+10
							98.7	-1.00E+10	-1.00E+10	1.374	18.29	8.35	0.08	0.67	2225.3	2139.5	-1.00E+10	-1.00E+10	-1.00E+10	-1.00E+10	-1.00E+10	-1.00E+10	-1.00E+10	-1.00E+10	-1.00E+10	-1.00E+10
							98.9	32.1404	324.28	1.387	18.58	8.53	0.08	0.58	2217	2139.7	-1.00E+10	-1.00E+10	-1.00E+10	0.08	-1.00E+10	-1.00E+10	-1.00E+10	-1.00E+10	-1.00E+10	-1.00E+10
							123.2	32.4855	299.28	1.674	26.54	12.84	0.04	0	2241	2184.7	-1.00E+10	-1.00E+10	-1.00E+10	0.02	-1.00E+10	-1.00E+10	-1.00E+10	-1.00E+10	-1.00E+10	-1.00E+10
							147.6	32.7977	284.41	1.766	29.99	14.46	0.04	-0.02	2254	2214.7	-1.00E+10	-1.00E+10	-1.00E+10	0.01	-1.00E+10	-1.00E+10	-1.00E+10	-1.00E+10	-1.00E+10	-1.00E+10
							172.3	33.1315	279.29	1.761	32.39	15.24	0.03	-0.03	2269.2	2229.8	-1.00E+10	-1.00E+10	-1.00E+10	0.01	-1.00E+10	-1.00E+10	-1.00E+10	-1.00E+10	-1.00E+10	-1.00E+10
							197.6	33.6282	277.29	1.512	27	14.3	0.04	-0.02	2279.9	2224.7	-1.00E+10	-1.00E+10	-1.00E+10	0.01	-1.00E+10	-1.00E+10	-1.00E+10	-1.00E+10	-1.00E+10	-1.00E+10
							246.7	34.4741	277.03	0.993	12.65	12.74	0.02	0.01	2285.5	2184.8	-1.00E+10	-1.00E+10	-1.00E+10	-1.00E+10	-1.00E+10	-1.00E+10	-1.00E+10	-1.00E+10	-1.00E+10	-1.00E+10
							296.4	34.7075	278.82	0.927	10.19	13.05	0.03	0.07	2290.7	2172.9	-1.00E+10	-1.00E+10	-1.00E+10	-1.00E+10	-1.00E+10	-1.00E+10	-1.00E+10	-1.00E+10	-1.00E+10	-1.00E+10
							396.3	34.8271	289.65	0.867	7.59	12.83	0.03	0.04	2291.9	2164.2	-1.00E+10	-1.00E+10	-1.00E+10	-1.00E+10	-1.00E+10	-1.00E+10	-1.00E+10	-1.00E+10	-1.00E+10	-1.00E+10
MR1503	77_1	B	2015-09-25T05:47	201.199	72.8873	362	0	28.1703	357.31	0.506	3.69	0.03	0.01	0.03	2003.3	1892.1	-1.00E+10	-1.00E+10	-1.00E+10	0.76	-1.00E+10	-1.00E+10	-1.00E+10	-1.00E+10	-1.00E+10	-1.00E+10
							5.5	28.4957	355.44	0.489	3.9	0.01	0.02	0.02	2019	1904.6	-1.00E+10	-1.00E+10	-1.00E+10	0.71	-1.00E+10	-1.00E+10	-1.00E+10	-1.00E+10	-1.00E+10	-1.00E+10
							5.8	-1.00E+10	-1.00E+10	-1.00E+10	-1.00E+10	-1.00E+10	-1.00E+10	-1.00E+10	-1.00E+10	-1.00E+10	-1.00E+10	-1.00E+10	-1.00E+10	-1.00E+10	-1.00E+10	-1.00E+10	-1.00E+10	-1.00E+10	-1.00E+10	-1.00E+10
							10.3	-1.00E+10	-1.00E+10	-1.00E+10	-1.00E+10	-1.00E+10	-1.00E+10	-1.00E+10	-1.00E+10	-1.00E+10	-1.00E+10	-1.00E+10	-1.00E+10	-1.00E+10	-1.00E+10	-1.00E+10	-1.00E+10	-1.00E+10	-1.00E+10	-1.00E+10
							10.3	29.1441	351.23	0.498	4.15	-0.01	0.02	0.05	2051.8	1929.9	-1.00E+10	-1.00E+10	-1.00E+10	0.83	-1.00E+10	-1.00E+10	-1.00E+10	-1.00E+10	-1.00E+10	-1.00E+10
							18.9	30.2258	343.65	0.497	4.99	0.01	0.02	0.02	2112.8	1968.6	-1.00E+10	-1.00E+10	-1.00E+10	0.85	-1.00E+10	-1.00E+10	-1.00E+10	-1.00E+10	-1.00E+10	-1.00E+10
							19.4	-1.00E+10	-1.00E+10	-1.00E+10	-1.00E+10	-1.00E+10	-1.00E+10	-1.00E+10	-1.00E+10	-1.00E+10	-1.00E+10	-1.00E+10	-1.00E+10	-1.00E+10	-1.00E+10	-1.00E+10	-1.00E+10	-1.00E+10	-1.00E+10	-1.00E+10
							19.8	30.4109	336.71	0.454	4.98	0	0.02	0.04	2115.4	1961.2	-1.00E+10	-1.00E+10	-1.00E+10	0.96	-1.00E+10	-1.00E+10	-1.00E+10	-1.00E+10	-1.00E+10	-1.00E+10
							29.6	-1.00E+10	-1.00E+10	-1.00E+10	-1.00E+10	-1.00E+10	-1.00E+10	-1.00E+10	-1.00E+10	-1.00E+10	-1.00E+10	-1.00E+10	-1.00E+10	-1.00E+10	-1.00E+10	-1.00E+10	-1.00E+10	-1.00E+10	-1.00E+10	-1.00E+10
							29.9	30.9877	332.86	0.56	6.6	0.06	0.04	0.35	2147.5	1995.7	-1.00E+10	-1.00E+10	-1.00E+10	0.92	-1.00E+10	-1.00E+10	-1.00E+10	-1.00E+10	-1.00E+10	-1.00E+10
							40.4	31.1823	333.56	0.576	6.92	0.1	0.06	0.48	2154.1	2000.1	-1.00E+10	-1.00E+10	-1.00E+10	0.73	-1.00E+10	-1.00E+10	-1.00E+10	-1.00E+10	-1.00E+10	-1.00E+10
							49.1	-1.00E+10	-1.00E+10	-1.00E+10	-1.00E+10	-1.00E+10	-1.00E+10	-1.00E+10	-1.00E+10	-1.00E+10	-1.00E+10	-1.00E+10	-1.00E+10	-1.00E+10	-1.00E+10	-1.00E+10	-1.00E+10	-1.00E+10	-1.00E+10	-1.00E+10
							49.2	31.5803	378.7	0.786	11.23	0.93	0.16	0.79	2186.9	2042.1	-1.00E+10	-1.00E+10	-1.00E+10	0.36	-1.00E+10	-1.00E+10	-1.00E+10	-1.00E+10	-1.00E+10	-1.00E+10
							74.8	32.2278	324.58	1.417	22.72	7.92	0.19	1.85	2220.3	2148.3	-1.00E+10	-1.00E+10	-1.00E+10	0.14	-1.00E+10	-1.00E+10	-1.00E+10	-1.00E+10	-1.00E+10	-1.00E+10
							99	-1.00E+10	-1.00E+10	-1.00E+10	-1.00E+10	-1.00E+10	-1.00E+10	-1.00E+10	-1.00E+10	-1.00E+10	-1.00E+10	-1.00E+10	-1.00E+10	-1.00E+10	-1.00E+10	-1.00E+10	-1.00E+10	-1.00E+10	-1.00E+10	-1.00E+10
							99.6	32.9117	273.66	1.758	32.5	13.93	0.14	1.28	2250.7	2212.4	-1.00E+10	-1.00E+10	-1.00E+10	0.08	-1.00E+10	-1.00E+10	-1.00E+10	-1.00E+10	-1.00E+10	-1.00E+10
							123.9	33.7351	273.61	1.497	26.6	14.13	0.09	0.12	2281.5	2218.1	-1.00E+10	-1.00E+10	-1.00E+10	0.03	-1.00E+10	-1.00E+10	-1.00E+10	-1.00E+10	-1.00E+10	-1.00E+10
							149.3	34.395	279.22	1.024	13.69	12.54	0.03	0.01	2285.8	2186.5	-1.00E+10	-1.00E+10	-1.00E+10	0.01	-1.00E+10	-1.00E+10	-1.00E+10	-1.00E+10	-1.00E+10	-1.00E+10
							149.6	-1.00E+10	-1.00E+10	-1.00E+10	-1.00E+10	-1.00E+10	-1.00E+10	-1.00E+10	-1.00E+10	-1.00E+10	-1.00E+10	-1.00E+10	-1.00E+10	-1.00E+10	-1.00E+10	-1.00E+10	-1.00E+10	-1.00E+10	-1.00E+10	-1.00E+10
							173.5	34.6348	279.61	0.989	11.82	13.05	0.03	-0.01	2291.6	2177	-1.00E+10	-1.00E+10	-1.00E+10	0.01	-1.00E+10	-1.00E+10	-1.00E+10	-1.00E+10	-1.00E+10	-1.00E+10
							199	-1.00E+10	-1.00E+10	-1.00E+10	-1.00E+10	-1.00E+10	-1.00E+10	-1.00E+10	-1.00E+10	-1.00E+10	-1.00E+10	-1.00E+10	-1.00E+10	-1.00E+10	-1.00E+10	-1.00E+10	-1.00E+10	-1.00E+10	-1.00E+10	-1.00E+10
							199.2	34.722	280.48	0.965	10.8	13.21	0.02	-0.02	2290.8	2173.1	-1.00E+10	-1.00E+10	-1.00E+10	0.01	-1.00E+10	-1.00E+10	-1.00E+10	-1.00E+10	-1.00E+10	-1.00E+10
							225.6	34.785	284.58	0.91	9.1	13.01	0.03	-0.04	2295	2166.3	-1.00E+10	-1.00E+10	-1.00E+10	-1.00E+10	-1.00E+10	-1.00E+10	-1.00E+10	-1.00E+10	-1.00E+10	-1.00E+10
							247.1	34.8089	286.81	0.891	8.53	12.93	0.02	-0.03	2295.1	2164.1	-1.00E+10	-1.00E+10	-1.00E+10	-1.00E+10	-1.00E+10	-1.00E+10	-1.00E+10	-1.00E+10	-1.00E+10	-1.00E+10
							298.8	34.8376	290.33	0.875	7.9	12.81	0.03	-0.02	2295.8	2161.8	-1.00E+10	-1.00E+10	-1.00E+10	-1.00E+10	-1.00E+10	-1.00E+10	-1.00E+10	-1.00E+10	-1.00E+10	-1.00E+10
							298.8	-1.00E+10	-1.00E+10	-1.00E+10	-1.00E+10	-1.00E+10	-1.00E+10	-1.00E+10	-1.00E+10	-1.00E+10	-1.00E+10	-1.00E+10	-1.00E+10	-1.00E+10	-1.00E+10	-1.00E+10	-1.00E+10	-1.00E+10	-1.00E+10	-1.00E+10
							346	34.8445	287.1	0.939	10.19	12.85	0.13	-0.03	2293.8	2166.5	-1.00E+10	-1.00E+10	-1.00E+10	-1.00E+10	-1.00E+10	-1.00E+10	-1.00E+10	-1.00E+10	-1.00E+10	-1.00E+10
MR1503	81_1	B	2015-09-25T17:37	198.736	73.2137	371	0	30.6081	348.47	0.493	5.8	0.08	0.02	0.15	2119.7	1970.8	-1.00E+10	-1.00E+10	-1.00E+10	0.47	0.19	0.06	-1.00E+10	-1.00E+10	0.16	-1.00E+10
							4.7	30.6067	348.8	0.492	5.75	0.03	0.02	0.08	2119.4	1969.3	-1.00E+10	-1.00E+10	-1.00E+10	0.45	-1.00E+10	-1.00E+10	-1.00E+10	-1.00E+10	-1.00E+10	-1.00E+10
							9.5	30.7167	349.8	0.502	5.94	0.05	0.03	0.11	2122.7	1974.4	-1.00E+10	-1.00E+10	-1.00E+10	0.49	0.24	0.07	-1.00E+10	-1.00E+10	0.15	-1.00E+10
							19.7	31.0502	354.83	0.544	6.95	0.1	0.02	0.08	2142.9	1989.1	-1.00E+10	-1.00E+10	-1.00E+10	0.58	0.26	0.08	-1.00E+10	-1.00E+10	0.16	-1.00E+10
							26.4	31.5051	365.93	0.741	10.48	1.34	0.05	0.35	2172.2	2027.4	-1.00E+10	-1.00E+10	-1.00E+10	0.55	0.27	0.09	-1.00E+10	-1.00E+10	0.14	-1.00E+10
							29.4	31.885	369.2	1.03	15.85	3.74	0.11	0.79	2198.2	2079.7	-1.00E+10	-1.00E+10	-1.00E+10	0.42	0.18	0.07	-1.00E+10	-1.00E+10	0.11	-1.00E+10
							39.4	32.2377	324.09	1.524	26.08	9.77	0.16	1.46	2218.3	2155.5	-1.00E+10	-1.00E+10	-1.00E+10	0.17	-1.00E+10	-1.00E+10	-1.00E+10	-1.00E+10	-1.00E+10	-1.00E+10
							49.4	32.4757	282.72	1.869	36.06	14.87	0.11	1.72	2226.7	2197.4	-1.00E+10	-1.00E+10	-1.00E+10	0.13	0.09	0.03	-1.00E+10	-1.00E+10	0.01	-1.00E+10
							74.3	32.8287	281.59	1.947	45.44	17.34	0.05	0.07	2244.9	2217	-1.00E+10	-1.00E+10	-1.00E+10	0.04	-1.00E+10	-1.00E+10	-1.00E+10	-1.00E+10	-1.00E+10	-1.00E+10
							99.1	33.5074	274.62	1.641	32.02	15.05	0.06	0.05	2272.9	2223.2	-1.00E+10	-1.00E+10	-1.00E+10	0.03	-1.00E+10	-1.00E+10	-1.00E+10	-1.00E+10	-1.00E+10	-1.00E+10
							123.6	34.4232	272.54	1.142	16.71	13.4	0.03	0.06	2286.9	2193	-1.00E+10	-1.00E+10	-1.00E+10	0.02	-1.00E+10	-1.00E+10	-1.00E+10	-1.00E+10	-1.00E+10	-1.00E+10
							148.2	34.6394	272.22	1.066	14.45	13.5	0.03	0.03	2286.5	2182.7	-1.00E+10	-1.00E+10	-1.00E+10	0.02	-1.00E+10	-1.00E+10	-1.00E+10	-1.00E+10	-1.00E+10	-1.00E+10
							173.5	34.7735	282.87	0.917	9.34	13.07	0.02	0.06	2290.5	2166.5	-1.00E+10	-1.00E+10	-1.00E+10	0.01	-1.00E+10	-1.00E+10	-1.00E+10	-1.00E+10	-1.00E+10	-1.00E+10
							197.5	34.8173	288.44	0.875	7.8	12.85	0.02	0.02	2295.3	2161.3	-1.00E+10	-1.00E+10	-1.00E+10	0	-1.00E+10	-1.00E+10	-1.00E+10	-1.00E+10	-1.00E+10	-1.00E+10
							223.7	34.8317	289.7	0.876	7.82	12.84	0.04	0.05	2291.5	2161.3	-1.00E+10	-1.00E+10	-1.00E+10	-1.00E+10	-1.00E+10	-1.00E+10	-1.00E+10	-1.00E+10	-1.00E+10	-1.00E+10
							249.8	34.843	289.97	0.889	8.37	12.89	0.04	0.02	2293.6	2163.3	-1.00E+10	-1.00E+10	-1.00E+10	-1.00E+10	-1.00E+10	-1.00E+10	-1.00E+10	-1.00E+10	-1.00E+10	-1.00E+10
							297.9	34.8531	292.09	0.888	8.39	12.86	0.05	0.03	2294.9	2163	-1.00E+10	-1.00E+10	-1.00E+10	-1.00E+10	-1.00E+10	-1.00E+10	-1.00E+10	-1.00E+10	-1.00E+10	-1.00E+10
							364.6	34.8673	297.25	0.88	7.63	12.7	0.02	0.01	2293.5	2161.8	-1.00E+10	-1.00E+10	-1.00E+10	-1.00E+10	-1.00E+10	-1.00E+10	-1.00E+10	-1.00E+10	-1.00E+10	-1.00E+10
MR1503	82_1	B	2015-09-25T21:25	197.701	73.1359	201	0	31.0951	355.2	0.577	7.49	0.32	0.04	0.08	2145	1995.6	-1.00E+10	-1.00E+10	-1.00E+10	0.47	0.17	0.08	-1.00E+10	-1.00E+10	0.18	-1.00E+10
							4.6	31.087	356.21	0.576	7.5	0.26	0.04	0.09	2149	1994	-1.00E+10	-1.00E+10	-1.00E+10	0.43	-1.00E+10	-1.00E+10	-1.00E+10	-1.00E+10	-1.00E+10	-1.00E+10
							5.1	-1.00E+10	-1.00E+10	-1.00E+10	-1.00E+10	-1.00E+10	-1.00E+10	-1.00E+10	-1.00E+10	-1.00E+10	-1.00E+10	-1.00E+10	-1.00E+10	-1.00E+10	-1.00E+10	-1.00E+10	-1.00E+10	-1.00E+10	-1.00E+10	-1.00E+10
							5.7	-1.00E+10	-1.00E+10	0.576	7.5	0.27	0.04	0.06	-1.00E+10	1992.7	-1.00E+10	-1.00E+10	-1.00E+10	0.39	-1.00E+10	-1.00E+10	-1.00E+10	-1.00E+10	-1.00E+10	-1.00E+10
							9.2	31.0857	356.12	0.583	7.49	0.27	0.04	0.1	2148.9	1993.1	-1.00E+10	-1.00E+10	-1.00E+10	0.42	0.15	0.07	-1.00E+10	-1.00E+10	0.16	-1.00E+10
							9.3	-1.00E+10	-1.00E+10	-1.00E+10	-1.00E+10	-1.00E+10	-1.00E+10	-1.00E+10	-1.00E+10	-1.00E+10	-1.00E+10	-1.00E+10	-1.00E+10	-1.00E+10	-1.00E+10	-1.00E+10	-1.00E+10	-1.00E+10	-1.00E+10	-1.00E+10
							15	-1.00E+10	-1.00E+10	0.576	7.48	0.26	0.04	0.11	-1.00E+10	1993.8	-1.00E+10	-1.00E+10	-1.00E+10	0.42	-1.00E+10	-1.00E+10	-1.00E+10	-1.00E+10	-1.00E+10	-1.00E+10
							15.1	31.0946	356.17	0.576	7.49	0.27	0.04	0.06	2141.9	1994.8	-1.00E+10	-1.00E+10	-1.00E+10	0.43	0.19	0.08	-1.00E+10	-1.00E+10	0.18	-1.00E+10
							19.5	-1.00E+10	-1.00E+10	-1.00E+10	-1.00E+10	-1.00E+10	-1.00E+10	-1.00E+10	-1.00E+10	-1.00E+10	-1.00E+10	-1.00E+10	-1.00E+10	-1.00E+10	-1.00E+10	-1.00E+10	-1.00E+10	-1.00E+10	-1.00E+10	-1.00E+10
							19.5	-1.00E+10	-1.00E+10	0.581	7.55	0.24	0.03	0.08	2147.2	1995.9	-1.00E+10	-1.00E+10	-1.00E+10	-1.00E+10	-1.00E+10	-1.00E+10	-1.00E+10	-1.00E+10	-1.00E+10	-1.00E+10
							19.5	31.1214	356.38	0.58	7.55	0.25	0.04	0.1	2148.6	1994.3	-1.00E+10	-1.00E+10	-1.00E+10	0.43	0.14	0.07	-1.00E+10	-1.00E+10	0.16	-1.00E+10
							23.9	-1.00E+10	-1.00E+10	0.589	7.63	0.25	0.03	0.12	-1.00E+10	1996.5	-1.00E+10	-1.00E+10	-1.00E+10	0.45	-1.00E+10	-1.00E+10	-1.00E+10	-1.00E+10	-1.00E+10	-1.00E+10
							29.1	31.2782	361.93	0.636	8.39	0.49	0.06	0.25	2160.4	2005.6	-1.00E+10	-1.00E+10	-1.00E+10	0.42	0.21	0.06	-1.00E+10	-1.00E+10	0.11	-1.00E+10
							34.7	-1.00E+10	-1.00E+10	0.872	11.91	1.49	0.16	0.93	-1.00E+10	2055.7	-1.00E+10	-1.00E+10	-1.00E+10	0.21	-1.00E+10	-1.00E+10	-1.00E+10	-1.00E+10	-1.00E+10	-1.00E+10
							40.3	31.9678	358.49	1.067	14.14	3.69	0.23	1.35	2204.1	2089.5	-1.00E+10	-1.00E+10	-1.00E+10	0.1	-1.00E+10	-1.00E+10	-1.00E+10	-1.00E+10	-1.00E+10	-1.00E+10
							41.9	-1.00E+10	-1.00E+10	1.092	14.54	4.05	0.21	1.35	-1.00E+10	2094.1	-1.00E+10	-1.00E+10	-1.00E+10	0.1	-1.00E+10	-1.00E+10	-1.00E+10	-1.00E+10	-1.00E+10	-1.00E+10
							45.3	-1.00E+10	-1.00E+10	1.203	16.7	5.14	0.19	1.67	2213.3	2113.9	-1.00E+10	-1.00E+10	-1.00E+10	-1.00E+10	-1.00E+10	-1.00E+10	-1.00E+10	-1.00E+10	-1.00E+10	-1.00E+10
							49.4	32.2616	322.5	1.478	23.88	9.01	0.16	1.74	2219.2	2154.3	-1.00E+10	-1.00E+10	-1.00E+10	0.12	0.06	0.02	-1.00E+10	-1.00E+10	0.01	-1.00E+10
							49.6	-1.00E+10	-1.00E+10	-1.00E+10	-1.00E+10	-1.00E+10	-1.00E+10	-1.00E+10	-1.00E+10	-1.00E+10	-1.00E+10	-1.00E+10	-1.00E+10	-1.00E+10	-1.00E+10	-1.00E+10	-1.00E+10	-1.00E+10	-1.00E+10	-1.00E+10
							52.9	-1.00E+10	-1.00E+10	1.564	26.13	10.14	0.16	1.85	-1.00E+10	2162.8	-1.00E+10	-1.00E+10	-1.00E+10	0.1	-1.00E+10	-1.00E+10	-1.00E+10	-1.00E+10	-1.00E+10	-1.00E+10
							58.7	-1.00E+10	-1.00E+10	1.816	35.31	13.41	0.14	2.23	-1.00E+10	-1.00E+10	-1.00E+10	-1.00E+10	-1.00E+10	-1.00E+10	-1.00E+10	-1.00E+10	-1.00E+10	-1.00E+10	-1.00E+10	-1.00E+10
							70.6	-1.00E+10	-1.00E+10	1.801	37.35	14.97	0.08	0.48	2231	2195.8	-1.00E+10	-1.00E+10	-1.00E+10	-1.00E+10	-1.00E+10	-1.00E+10	-1.00E+10	-1.00E+10	-1.00E+10	-1.00E+10
							74	32.6314	288.18	1.808	38.26	15.18	0.09	0.19	2239.8	2201.1	-1.00E+10	-1.00E+10	-1.00E+10	0.03	-1.00E+10	-1.00E+10	-1.00E+10	-1.00E+10	-1.00E+10	-1.00E+10
							98.5	33.2347	275.88	1.79	36.04	15.52	0.09	0.02	2267	2225.4	-1.00E+10	-1.00E+10	-1.00E+10	0.02	-1.00E+10	-1.00E+10	-1.00E+10	-1.00E+10	-1.00E+10	-1.00E+10
							98.5	-1.00E+10	-1.00E+10	1.831	37.08	15.63	0.09	0.07	2268.1	2227.6	-1.00E+10	-1.00E+10	-1.00E+10	-1.00E+10	-1.00E+10	-1.00E+10	-1.00E+10	-1.00E+10	-1.00E+10	-1.00E+10
							123.6	34.365	274.22	1.143	16.8	13.32	0.04	0.02	2287.3	2194.7	-1.00E+10	-1.00E+10	-1.00E+10	0.02	-1.00E+10	-1.00E+10	-1.00E+10	-1.00E+10	-1.00E+10	-1.00E+10
							148.6	34.5935	269.92	1.11	15.85	13.47	0.05	0	2286.8	2185.8	-1.00E+10	-1.00E+10	-1.00E+10	0.02	-1.00E+10	-1.00E+10	-1.00E+10	-1.00E+10	-1.00E+10	-1.00E+10
							173.3	34.8083	283.08	1.008	10.8	13.03	0.13	0.01	2294.9	2167.5	-1.00E+10	-1.00E+10	-1.00E+10	0.07	-1.00E+10	-1.00E+10	-1.00E+10	-1.00E+10	-1.00E+10	-1.00E+10
							195.7	34.8274	285.17	0.952	10.21	12.99	0.1	0.08	2294.7	2166.9	-1.00E+10	-1.00E+10	-1.00E+10	0.14	-1.00E+10	-1.00E+10	-1.00E+10	-1.00E+10	-1.00E+10	-1.00E+10
MR1503	83_1	B	2015-09-26T01:33	196.363	73.0596	106	0	31.0606	354.09	0.588	7.72	0.46	0.04	0.18	2143.7	1992.7	-1.00E+10	-1.00E+10	-1.00E+10	0.39	-1.00E+10	-1.00E+10	-1.00E+10	-1.00E+10	-1.00E+10	-1.00E+10
							5	31.0567	354.97	0.587	7.76	0.45	0.03	0.14	2147.7	1993	-1.00E+10	-1.00E+10	-1.00E+10	0.38	-1.00E+10	-1.00E+10	-1.00E+10	-1.00E+10	-1.00E+10	-1.00E+10
							9.8	31.0567	354.87	0.589	7.78	0.45	0.03	0.12	2140.5	1993.8	-1.00E+10	-1.00E+10	-1.00E+10	0.36	-1.00E+10	-1.00E+10	-1.00E+10	-1.00E+10	-1.00E+10	-1.00E+10
							19.3	31.1304	356.24	0.628	8.62	0.74	0.04	0.18	2150.4	2000.6	-1.00E+10	-1.00E+10	-1.00E+10	0.43	-1.00E+10	-1.00E+10	-1.00E+10	-1.00E+10	-1.00E+10	-1.00E+10
							24.3	31.3058	360.85	0.699	10.04	1.27	0.06	0.25	2160.4	2018	-1.00E+10	-1.00E+10	-1.00E+10	0.35	-1.00E+10	-1.00E+10	-1.00E+10	-1.00E+10	-1.00E+10	-1.00E+10
							29.6	32.215	339.18	1.507	26.11	9.6	0.14	0.8	2220.8	2147.1	-1.00E+10	-1.00E+10	-1.00E+10	0.42	-1.00E+10	-1.00E+10	-1.00E+10	-1.00E+10	-1.00E+10	-1.00E+10
							39.6	32.5715	278.34	1.919	39.56	15.8	0.1	1.33	2230.9	2203.4	-1.00E+10	-1.00E+10	-1.00E+10	0.11	-1.00E+10	-1.00E+10	-1.00E+10	-1.00E+10	-1.00E+10	-1.00E+10
							49.6	32.8707	266.24	2.003	48.33	17.32	0.12	0.29	2246.7	2225.4	-1.00E+10	-1.00E+10	-1.00E+10	0.08	-1.00E+10	-1.00E+10	-1.00E+10	-1.00E+10	-1.00E+10	-1.00E+10
							74.5	33.215	258.84	1.944	45.68	16.94	0.13	0.01	2257.7	2231.7	-1.00E+10	-1.00E+10	-1.00E+10	0.09	-1.00E+10	-1.00E+10	-1.00E+10	-1.00E+10	-1.00E+10	-1.00E+10
							93.2	34.3908	261.8	1.289	21.56	13.9	0.09	0.03	2284.9	2201	-1.00E+10	-1.00E+10	-1.00E+10	0.22	-1.00E+10	-1.00E+10	-1.00E+10	-1.00E+10	-1.00E+10	-1.00E+10
MR1503	84_1	B	2015-09-26T04:29	195.398	73.058	75	0	30.9751	353.98	0.573	7.92	0.33	0.03	0.19	2140.7	1985.8	-1.00E+10	-1.00E+10	-1.00E+10	0.29	0.04	0.06	-1.00E+10	-1.00E+10	0.17	-1.00E+10
							5.4	30.9694	353.97	0.57	7.9	0.3	0.03	0.18	2135.7	1986.4	-1.00E+10	-1.00E+10	-1.00E+10	0.29	-1.00E+10	-1.00E+10	-1.00E+10	-1.00E+10	-1.00E+10	-1.00E+10
							5.6	-1.00E+10	-1.00E+10	-1.00E+10	-1.00E+10	-1.00E+10	-1.00E+10	-1.00E+10	-1.00E+10	-1.00E+10	-1.00E+10	-1.00E+10	-1.00E+10	-1.00E+10	-1.00E+10	-1.00E+10	-1.00E+10	-1.00E+10	-1.00E+10	-1.00E+10
							9.8	-1.00E+10	-1.00E+10	-1.00E+10	-1.00E+10	-1.00E+10	-1.00E+10	-1.00E+10	-1.00E+10	-1.00E+10	-1.00E+10	-1.00E+10	-1.00E+10	-1.00E+10	-1.00E+10	-1.00E+10	-1.00E+10	-1.00E+10	-1.00E+10	-1.00E+10
							10.1	30.97	353.88	0.569	7.9	0.3	0.03	0.14	2137.2	1987.4	-1.00E+10	-1.00E+10	-1.00E+10	0.28	0.03	0.06	-1.00E+10	-1.00E+10	0.16	-1.00E+10
							18.8	30.991	354.6	0.581	8.11	0.38	0.03	0.16	2141.4	1987.4	-1.00E+10	-1.00E+10	-1.00E+10	0.26	0.02	0.06	-1.00E+10	-1.00E+10	0.16	-1.00E+10
							19.9	31.1439	357.18	0.675	9.85	1.08	0.05	0.26	2152.3	2006	-1.00E+10	-1.00E+10	-1.00E+10	0.27	0.04	0.06	-1.00E+10	-1.00E+10	0.15	-1.00E+10
							20.1	-1.00E+10	-1.00E+10	-1.00E+10	-1.00E+10	-1.00E+10	-1.00E+10	-1.00E+10	-1.00E+10	-1.00E+10	-1.00E+10	-1.00E+10	-1.00E+10	-1.00E+10	-1.00E+10	-1.00E+10	-1.00E+10	-1.00E+10	-1.00E+10	-1.00E+10
							29.7	32.1038	345.17	1.372	23.47	7.63	0.16	1.05	2214.8	2132.1	-1.00E+10	-1.00E+10	-1.00E+10	0.14	0.05	0.03	-1.00E+10	-1.00E+10	0.05	-1.00E+10
							29.8	-1.00E+10	-1.00E+10	-1.00E+10	-1.00E+10	-1.00E+10	-1.00E+10	-1.00E+10	-1.00E+10	-1.00E+10	-1.00E+10	-1.00E+10	-1.00E+10	-1.00E+10	-1.00E+10	-1.00E+10	-1.00E+10	-1.00E+10	-1.00E+10	-1.00E+10
							39.7	32.4999	282.85	1.874	39.19	15.51	0.1	0.98	2221.9	2202	-1.00E+10	-1.00E+10	-1.00E+10	0.04	-1.00E+10	-1.00E+10	-1.00E+10	-1.00E+10	-1.00E+10	-1.00E+10
							50.2	-1.00E+10	-1.00E+10	-1.00E+10	-1.00E+10	-1.00E+10	-1.00E+10	-1.00E+10	-1.00E+10	-1.00E+10	-1.00E+10	-1.00E+10	-1.00E+10	-1.00E+10	-1.00E+10	-1.00E+10	-1.00E+10	-1.00E+10	-1.00E+10	-1.00E+10
							50.3	32.7332	272.86	1.965	45.7	16.62	0.12	0.37	2241.1	2218.8	-1.00E+10	-1.00E+10	-1.00E+10	0.07	0.05	0.03	-1.00E+10	-1.00E+10	0	-1.00E+10
							68.8	32.9899	269.34	1.944	45.57	16.66	0.11	0.12	2253.6	2227.5	-1.00E+10	-1.00E+10	-1.00E+10	0.39	-1.00E+10	-1.00E+10	-1.00E+10	-1.00E+10	-1.00E+10	-1.00E+10
							69	-1.00E+10	-1.00E+10	-1.00E+10	-1.00E+10	-1.00E+10	-1.00E+10	-1.00E+10	-1.00E+10	-1.00E+10	-1.00E+10	-1.00E+10	-1.00E+10	-1.00E+10	-1.00E+10	-1.00E+10	-1.00E+10	-1.00E+10	-1.00E+10	-1.00E+10
MR1503	85_1	B	2015-09-26T17:25	199.221	73.3051	428	0	-1.00E+10	-1.00E+10	-1.00E+10	-1.00E+10	-1.00E+10	-1.00E+10	-1.00E+10	-1.00E+10	-1.00E+10	-1.00E+10	-1.00E+10	-1.00E+10	-1.00E+10	-1.00E+10	-1.00E+10	-1.00E+10	-1.00E+10	-1.00E+10	-1.00E+10
							8	-1.00E+10	-1.00E+10	0.541	3.38	0	0.02	0.14	-1.00E+10	1884.2	-1.00E+10	-1.00E+10	-1.00E+10	0.41	-1.00E+10	-1.00E+10	-1.00E+10	-1.00E+10	-1.00E+10	-1.00E+10
							12.5	-1.00E+10	-1.00E+10	0.646	5.81	0.03	0.03	0.29	-1.00E+10	-1.00E+10	-1.00E+10	-1.00E+10	-1.00E+10	-1.00E+10	-1.00E+10	-1.00E+10	-1.00E+10	-1.00E+10	-1.00E+10	-1.00E+10
							14.8	-1.00E+10	-1.00E+10	0.624	6.06	0.04	0.04	0.4	-1.00E+10	2009.7	-1.00E+10	-1.00E+10	-1.00E+10	0.64	-1.00E+10	-1.00E+10	-1.00E+10	-1.00E+10	-1.00E+10	-1.00E+10
							20.1	-1.00E+10	-1.00E+10	0.594	6.89	0.05	0.05	0.45	2151.4	2004	-1.00E+10	-1.00E+10	-1.00E+10	-1.00E+10	-1.00E+10	-1.00E+10	-1.00E+10	-1.00E+10	-1.00E+10	-1.00E+10
							22.3	-1.00E+10	-1.00E+10	0.728	5.89	0.15	0.06	0.35	-1.00E+10	2036.6	-1.00E+10	-1.00E+10	-1.00E+10	0.3	-1.00E+10	-1.00E+10	-1.00E+10	-1.00E+10	-1.00E+10	-1.00E+10
							32.7	-1.00E+10	-1.00E+10	0.81	7.15	0.73	0.14	0.65	-1.00E+10	2057.8	-1.00E+10	-1.00E+10	-1.00E+10	0.2	-1.00E+10	-1.00E+10	-1.00E+10	-1.00E+10	-1.00E+10	-1.00E+10
							41.2	-1.00E+10	-1.00E+10	0.832	8.33	1.01	0.18	0.87	-1.00E+10	2056	-1.00E+10	-1.00E+10	-1.00E+10	0.18	-1.00E+10	-1.00E+10	-1.00E+10	-1.00E+10	-1.00E+10	-1.00E+10
							44.3	-1.00E+10	-1.00E+10	0.799	8.61	1.14	0.18	0.83	2178.8	2046.6	-1.00E+10	-1.00E+10	-1.00E+10	-1.00E+10	-1.00E+10	-1.00E+10	-1.00E+10	-1.00E+10	-1.00E+10	-1.00E+10
							51.2	-1.00E+10	-1.00E+10	0.939	12.11	2.5	0.22	1.19	-1.00E+10	2069.3	-1.00E+10	-1.00E+10	-1.00E+10	0.25	-1.00E+10	-1.00E+10	-1.00E+10	-1.00E+10	-1.00E+10	-1.00E+10
							57.4	-1.00E+10	-1.00E+10	1.361	20.53	7.69	0.14	1.6	-1.00E+10	-1.00E+10	-1.00E+10	-1.00E+10	-1.00E+10	-1.00E+10	-1.00E+10	-1.00E+10	-1.00E+10	-1.00E+10	-1.00E+10	-1.00E+10
							70.8	-1.00E+10	-1.00E+10	1.709	28.93	12.82	0.14	1.51	2221.2	2171.5	-1.00E+10	-1.00E+10	-1.00E+10	-1.00E+10	-1.00E+10	-1.00E+10	-1.00E+10	-1.00E+10	-1.00E+10	-1.00E+10
							100.4	-1.00E+10	-1.00E+10	2.267	60.53	17.65	0.12	2.08	2228.2	2256.2	-1.00E+10	-1.00E+10	-1.00E+10	-1.00E+10	-1.00E+10	-1.00E+10	-1.00E+10	-1.00E+10	-1.00E+10	-1.00E+10
MR1503	85_2	B	2015-09-26T19:00	199.24	73.3103	437	0	27.3439	370.26	0.542	2.98	0.06	0.02	0.13	1963.6	1873.9	-1.00E+10	-1.00E+10	-1.00E+10	0.35	0.13	0.05	-1.00E+10	-1.00E+10	0.12	-1.00E+10
							4.5	-1.00E+10	-1.00E+10	-1.00E+10	-1.00E+10	-1.00E+10	-1.00E+10	-1.00E+10	-1.00E+10	-1.00E+10	-1.00E+10	-1.00E+10	-1.00E+10	-1.00E+10	-1.00E+10	-1.00E+10	-1.00E+10	-1.00E+10	-1.00E+10	-1.00E+10
							4.8	26.7946	376.39	0.527	3.01	-0.01	0.02	0.08	1922.3	1841.4	-1.00E+10	-1.00E+10	-1.00E+10	0.29	0.11	0.05	-1.00E+10	-1.00E+10	0.1	-1.00E+10
							9.3	-1.00E+10	-1.00E+10	-1.00E+10	-1.00E+10	-1.00E+10	-1.00E+10	-1.00E+10	-1.00E+10	-1.00E+10	-1.00E+10	-1.00E+10	-1.00E+10	-1.00E+10	-1.00E+10	-1.00E+10	-1.00E+10	-1.00E+10	-1.00E+10	-1.00E+10
							9.3	29.4645	352.55	0.537	4.57	-0.01	0.02	0.13	2071.3	1952.9	-1.00E+10	-1.00E+10	-1.00E+10	0.75	0.36	0.15	-1.00E+10	-1.00E+10	0.22	-1.00E+10
							12	-1.00E+10	-1.00E+10	-1.00E+10	-1.00E+10	-1.00E+10	-1.00E+10	-1.00E+10	-1.00E+10	-1.00E+10	-1.00E+10	-1.00E+10	-1.00E+10	-1.00E+10	-1.00E+10	-1.00E+10	-1.00E+10	-1.00E+10	-1.00E+10	-1.00E+10
							12.1	30.0201	344.54	0.531	5.09	-0.01	0.03	0.15	2099.4	1965.3	-1.00E+10	-1.00E+10	-1.00E+10	1.13	0.48	0.16	-1.00E+10	-1.00E+10	0.29	-1.00E+10
							19.6	-1.00E+10	-1.00E+10	-1.00E+10	-1.00E+10	-1.00E+10	-1.00E+10	-1.00E+10	-1.00E+10	-1.00E+10	-1.00E+10	-1.00E+10	-1.00E+10	-1.00E+10	-1.00E+10	-1.00E+10	-1.00E+10	-1.00E+10	-1.00E+10	-1.00E+10
							19.7	30.8958	343.4	0.626	6.11	0.04	0.05	0.45	2152.9	2012.9	-1.00E+10	-1.00E+10	-1.00E+10	0.6	0.3	0.14	-1.00E+10	-1.00E+10	0.12	-1.00E+10
							29.3	31.1714	330.83	0.678	7.55	0.2	0.1	0.79	2162.5	2021.7	-1.00E+10	-1.00E+10	-1.00E+10	0.44	0.24	0.15	-1.00E+10	-1.00E+10	0.07	-1.00E+10
							29.4	-1.00E+10	-1.00E+10	-1.00E+10	-1.00E+10	-1.00E+10	-1.00E+10	-1.00E+10	-1.00E+10	-1.00E+10	-1.00E+10	-1.00E+10	-1.00E+10	-1.00E+10	-1.00E+10	-1.00E+10	-1.00E+10	-1.00E+10	-1.00E+10	-1.00E+10
							39.6	31.2538	363.51	0.856	7.36	1.15	0.2	0.54	2185.8	2062.2	-1.00E+10	-1.00E+10	-1.00E+10	0.17	0.05	0.07	-1.00E+10	-1.00E+10	0.05	-1.00E+10
							49	31.5603	356.05	1.006	10.41	3.25	0.24	0.62	2195.8	2086.2	-1.00E+10	-1.00E+10	-1.00E+10	0.13	0.03	0.05	-1.00E+10	-1.00E+10	0.03	-1.00E+10
							49.3	-1.00E+10	-1.00E+10	-1.00E+10	-1.00E+10	-1.00E+10	-1.00E+10	-1.00E+10	-1.00E+10	-1.00E+10	-1.00E+10	-1.00E+10	-1.00E+10	-1.00E+10	-1.00E+10	-1.00E+10	-1.00E+10	-1.00E+10	-1.00E+10	-1.00E+10
							73.9	32.4456	289.67	1.852	34.91	14.69	0.13	1.54	2224.5	2191.7	-1.00E+10	-1.00E+10	-1.00E+10	0.21	0.12	0.03	-1.00E+10	-1.00E+10	0.02	-1.00E+10
							98.7	-1.00E+10	-1.00E+10	-1.00E+10	-1.00E+10	-1.00E+10	-1.00E+10	-1.00E+10	-1.00E+10	-1.00E+10	-1.00E+10	-1.00E+10	-1.00E+10	-1.00E+10	-1.00E+10	-1.00E+10	-1.00E+10	-1.00E+10	-1.00E+10	-1.00E+10
							98.9	32.703	221.42	2.245	59.76	17.64	0.12	1.86	2232.2	2254.4	-1.00E+10	-1.00E+10	-1.00E+10	0.12	0.05	0.05	-1.00E+10	-1.00E+10	0.01	-1.00E+10
							123.6	32.9418	255.71	2.035	50.34	17.68	0.14	0.2	2249	2234.5	-1.00E+10	-1.00E+10	-1.00E+10	0.07	-1.00E+10	-1.00E+10	-1.00E+10	-1.00E+10	-1.00E+10	-1.00E+10
							148.2	33.2892	262.38	1.843	41.4	16.35	0.11	0.02	2263.3	2230.8	-1.00E+10	-1.00E+10	-1.00E+10	0.07	0.03	0.03	-1.00E+10	-1.00E+10	0.01	-1.00E+10
							148.3	-1.00E+10	-1.00E+10	-1.00E+10	-1.00E+10	-1.00E+10	-1.00E+10	-1.00E+10	-1.00E+10	-1.00E+10	-1.00E+10	-1.00E+10	-1.00E+10	-1.00E+10	-1.00E+10	-1.00E+10	-1.00E+10	-1.00E+10	-1.00E+10	-1.00E+10
							172.3	34.1561	270.85	1.317	21.55	14.04	0.04	0.02	2285.6	2204.6	-1.00E+10	-1.00E+10	-1.00E+10	0.04	-1.00E+10	-1.00E+10	-1.00E+10	-1.00E+10	-1.00E+10	-1.00E+10
							197.9	34.5589	278.84	1.04	13.05	13.23	0.03	0.02	2288.8	2182.2	-1.00E+10	-1.00E+10	-1.00E+10	0.01	0	0.01	-1.00E+10	-1.00E+10	0	-1.00E+10
							197.9	-1.00E+10	-1.00E+10	-1.00E+10	-1.00E+10	-1.00E+10	-1.00E+10	-1.00E+10	-1.00E+10	-1.00E+10	-1.00E+10	-1.00E+10	-1.00E+10	-1.00E+10	-1.00E+10	-1.00E+10	-1.00E+10	-1.00E+10	-1.00E+10	-1.00E+10
							223	34.6767	278.54	0.968	11.09	13.24	0.03	0.01	2289.2	2174.9	-1.00E+10	-1.00E+10	-1.00E+10	-1.00E+10	-1.00E+10	-1.00E+10	-1.00E+10	-1.00E+10	-1.00E+10	-1.00E+10
							247.8	34.7503	282.13	0.904	9.13	13.01	0.03	0.03	2292.2	2167.3	-1.00E+10	-1.00E+10	-1.00E+10	-1.00E+10	-1.00E+10	-1.00E+10	-1.00E+10	-1.00E+10	-1.00E+10	-1.00E+10
							297.2	34.8176	287.76	0.878	8.07	12.9	0.03	0.04	2295.6	2161.8	-1.00E+10	-1.00E+10	-1.00E+10	-1.00E+10	-1.00E+10	-1.00E+10	-1.00E+10	-1.00E+10	-1.00E+10	-1.00E+10
							297.2	-1.00E+10	-1.00E+10	-1.00E+10	-1.00E+10	-1.00E+10	-1.00E+10	-1.00E+10	-1.00E+10	-1.00E+10	-1.00E+10	-1.00E+10	-1.00E+10	-1.00E+10	-1.00E+10	-1.00E+10	-1.00E+10	-1.00E+10	-1.00E+10	-1.00E+10
							395.8	34.8555	292.44	0.885	8.58	12.92	0.05	0.03	2290.4	2166.1	-1.00E+10	-1.00E+10	-1.00E+10	-1.00E+10	-1.00E+10	-1.00E+10	-1.00E+10	-1.00E+10	-1.00E+10	-1.00E+10
MR1503	94_1	B	2015-09-27T22:05	199.864	73.4755	1615	0	25.9028	372.69	0.502	2.8	0.07	0.02	0.09	1871.3	1796.3	-1.00E+10	-1.00E+10	-1.00E+10	0.29	0.08	0.05	-1.00E+10	-1.00E+10	0.12	-1.00E+10
							5.2	25.9523	372.33	0.501	2.81	0.01	0.02	0.03	1875.7	1798.8	-1.00E+10	-1.00E+10	-1.00E+10	0.29	0.09	0.07	-1.00E+10	-1.00E+10	0.1	-1.00E+10
							10.2	26.3492	375.82	0.513	2.84	0.01	0.02	0.04	1899.9	1823.6	-1.00E+10	-1.00E+10	-1.00E+10	0.34	0.11	0.08	-1.00E+10	-1.00E+10	0.12	-1.00E+10
							19.1	28.0862	383.81	0.562	3.11	0	0.02	0.02	2010	1922	-1.00E+10	-1.00E+10	-1.00E+10	0.38	0.12	0.07	-1.00E+10	-1.00E+10	0.13	-1.00E+10
							24.3	-1.00E+10	-1.00E+10	0.562	3.2	0	0.02	0.03	2026.3	1929.1	-1.00E+10	-1.00E+10	-1.00E+10	-1.00E+10	-1.00E+10	-1.00E+10	-1.00E+10	-1.00E+10	-1.00E+10	-1.00E+10
							29.9	29.0022	388.84	0.608	3.64	0	0.02	0.02	2066.6	1962.6	-1.00E+10	-1.00E+10	-1.00E+10	0.28	0.07	0.06	-1.00E+10	-1.00E+10	0.13	-1.00E+10
							31.5	29.1955	388.08	0.619	3.72	0	0.02	0.02	2081	1970.5	-1.00E+10	-1.00E+10	-1.00E+10	0.31	0.08	0.08	-1.00E+10	-1.00E+10	0.13	-1.00E+10
							39.6	30.2723	383.81	0.706	4.07	0.03	0.02	0.03	2137.9	2017.9	-1.00E+10	-1.00E+10	-1.00E+10	0.14	0.02	0.03	-1.00E+10	-1.00E+10	0.07	-1.00E+10
							49.5	30.9504	376.61	0.763	5.36	0.13	0.04	0.06	2169.1	2040.4	-1.00E+10	-1.00E+10	-1.00E+10	0.19	0.02	0.07	-1.00E+10	-1.00E+10	0.07	-1.00E+10
							56.5	-1.00E+10	-1.00E+10	0.81	6.3	0.55	0.1	0.19	2180.9	2052.9	-1.00E+10	-1.00E+10	-1.00E+10	-1.00E+10	-1.00E+10	-1.00E+10	-1.00E+10	-1.00E+10	-1.00E+10	-1.00E+10
							73	-1.00E+10	-1.00E+10	1.15	14.25	5.49	0.2	0.22	-1.00E+10	-1.00E+10	-1.00E+10	-1.00E+10	-1.00E+10	-1.00E+10	-1.00E+10	-1.00E+10	-1.00E+10	-1.00E+10	-1.00E+10	-1.00E+10
							74	31.8567	336.94	1.243	15.53	6.89	0.12	0.14	2210.1	2112.5	-1.00E+10	-1.00E+10	-1.00E+10	0.1	0.02	0.03	-1.00E+10	-1.00E+10	0.04	-1.00E+10
							89.3	-1.00E+10	-1.00E+10	1.395	20.19	9.06	0.09	0.21	2213.1	2135.8	-1.00E+10	-1.00E+10	-1.00E+10	-1.00E+10	-1.00E+10	-1.00E+10	-1.00E+10	-1.00E+10	-1.00E+10	-1.00E+10
							98.7	-1.00E+10	-1.00E+10	1.525	23.99	10.97	0.05	0.08	2224.6	2156.2	-1.00E+10	-1.00E+10	-1.00E+10	-1.00E+10	-1.00E+10	-1.00E+10	-1.00E+10	-1.00E+10	-1.00E+10	-1.00E+10
							99	32.2561	311.16	1.549	24.59	11.3	0.04	0.1	2228.7	2160.2	-1.00E+10	-1.00E+10	-1.00E+10	0.03	0	0.01	-1.00E+10	-1.00E+10	0	-1.00E+10
							123	32.5089	298.03	1.666	27.22	12.88	0.06	0.04	2236.5	2186.1	-1.00E+10	-1.00E+10	-1.00E+10	0.02	-1.00E+10	-1.00E+10	-1.00E+10	-1.00E+10	-1.00E+10	-1.00E+10
							148.2	32.8027	290.47	1.728	29.94	14.04	0.03	0	2255.9	2207.6	-1.00E+10	-1.00E+10	-1.00E+10	0.01	0	0.01	-1.00E+10	-1.00E+10	0	-1.00E+10
							173	33.1472	282.01	1.727	31.59	14.95	0.03	0.01	2270.8	2223.5	-1.00E+10	-1.00E+10	-1.00E+10	0.01	-1.00E+10	-1.00E+10	-1.00E+10	-1.00E+10	-1.00E+10	-1.00E+10
							197.8	33.6989	266.73	1.571	29.54	14.86	0.12	0.1	2274.7	2220.2	-1.00E+10	-1.00E+10	-1.00E+10	0.04	0.02	0.01	-1.00E+10	-1.00E+10	0	-1.00E+10
							246.1	34.5431	270.24	1.134	16.14	13.58	0.04	0.03	2286.5	2189.3	-1.00E+10	-1.00E+10	-1.00E+10	-1.00E+10	-1.00E+10	-1.00E+10	-1.00E+10	-1.00E+10	-1.00E+10	-1.00E+10
							296.3	34.7377	281.22	0.943	10.07	13.19	0.03	0.02	2292.2	2171.3	-1.00E+10	-1.00E+10	-1.00E+10	-1.00E+10	-1.00E+10	-1.00E+10	-1.00E+10	-1.00E+10	-1.00E+10	-1.00E+10
							395.7	34.831	290.64	0.863	7.47	12.8	0.03	0.02	2294.3	2159.5	-1.00E+10	-1.00E+10	-1.00E+10	-1.00E+10	-1.00E+10	-1.00E+10	-1.00E+10	-1.00E+10	-1.00E+10	-1.00E+10
MR1503	95_1	B	2015-09-28T10:49	194.063	73.5679	103	0	30.4713	355.21	0.519	8	0.02	0.02	0.04	2110.3	1961.3	-1.00E+10	-1.00E+10	-1.00E+10	0.36	0.01	0.09	-1.00E+10	-1.00E+10	0.25	-1.00E+10
							5.2	-1.00E+10	-1.00E+10	-1.00E+10	-1.00E+10	-1.00E+10	-1.00E+10	-1.00E+10	-1.00E+10	-1.00E+10	-1.00E+10	-1.00E+10	-1.00E+10	-1.00E+10	-1.00E+10	-1.00E+10	-1.00E+10	-1.00E+10	-1.00E+10	-1.00E+10
							5.4	30.4794	355.54	0.521	8.11	0	0.02	0.05	2112.8	1961.1	-1.00E+10	-1.00E+10	-1.00E+10	0.37	0	0.11	-1.00E+10	-1.00E+10	0.23	-1.00E+10
							9.9	-1.00E+10	-1.00E+10	-1.00E+10	-1.00E+10	-1.00E+10	-1.00E+10	-1.00E+10	-1.00E+10	-1.00E+10	-1.00E+10	-1.00E+10	-1.00E+10	-1.00E+10	-1.00E+10	-1.00E+10	-1.00E+10	-1.00E+10	-1.00E+10	-1.00E+10
							10.2	30.5073	356.07	0.524	8.35	0.01	0.02	0.04	2115.5	1961.2	-1.00E+10	-1.00E+10	-1.00E+10	0.39	0	0.11	-1.00E+10	-1.00E+10	0.24	-1.00E+10
							15.9	30.6515	358.8	0.537	9.5	0.04	0.02	0.05	2115.7	1962	-1.00E+10	-1.00E+10	-1.00E+10	0.46	0	0.1	-1.00E+10	-1.00E+10	0.31	-1.00E+10
							20.1	-1.00E+10	-1.00E+10	-1.00E+10	-1.00E+10	-1.00E+10	-1.00E+10	-1.00E+10	-1.00E+10	-1.00E+10	-1.00E+10	-1.00E+10	-1.00E+10	-1.00E+10	-1.00E+10	-1.00E+10	-1.00E+10	-1.00E+10	-1.00E+10	-1.00E+10
							20.2	30.7484	361.25	0.574	10.08	0.26	0.03	0.09	2124.4	1969.1	-1.00E+10	-1.00E+10	-1.00E+10	0.39	0.02	0.1	-1.00E+10	-1.00E+10	0.22	-1.00E+10
							29.8	32.1154	366.02	1.331	22.7	6.67	0.14	0.78	2214.7	2127.8	-1.00E+10	-1.00E+10	-1.00E+10	0.45	0.11	0.1	-1.00E+10	-1.00E+10	0.16	-1.00E+10
							29.9	-1.00E+10	-1.00E+10	-1.00E+10	-1.00E+10	-1.00E+10	-1.00E+10	-1.00E+10	-1.00E+10	-1.00E+10	-1.00E+10	-1.00E+10	-1.00E+10	-1.00E+10	-1.00E+10	-1.00E+10	-1.00E+10	-1.00E+10	-1.00E+10	-1.00E+10
							39.7	32.5158	314.39	1.766	32.66	14.2	0.09	0.86	2235.8	2184.8	-1.00E+10	-1.00E+10	-1.00E+10	0.33	0.21	0.07	-1.00E+10	-1.00E+10	0.02	-1.00E+10
							49.3	32.7002	299.26	1.903	42.79	16.56	0.09	0.34	2243.3	2203.4	-1.00E+10	-1.00E+10	-1.00E+10	0.14	0.07	0.04	-1.00E+10	-1.00E+10	0.01	-1.00E+10
							49.4	-1.00E+10	-1.00E+10	-1.00E+10	-1.00E+10	-1.00E+10	-1.00E+10	-1.00E+10	-1.00E+10	-1.00E+10	-1.00E+10	-1.00E+10	-1.00E+10	-1.00E+10	-1.00E+10	-1.00E+10	-1.00E+10	-1.00E+10	-1.00E+10	-1.00E+10
							73.9	32.8701	263.9	2.235	58.42	19.76	0.16	0	2244.2	2239.8	-1.00E+10	-1.00E+10	-1.00E+10	0.09	0.03	0.03	-1.00E+10	-1.00E+10	0.01	-1.00E+10
							95.9	-1.00E+10	-1.00E+10	-1.00E+10	-1.00E+10	-1.00E+10	-1.00E+10	-1.00E+10	-1.00E+10	-1.00E+10	-1.00E+10	-1.00E+10	-1.00E+10	-1.00E+10	-1.00E+10	-1.00E+10	-1.00E+10	-1.00E+10	-1.00E+10	-1.00E+10
							96.3	32.939	273.38	2.306	59.08	20.18	0.17	0.06	2240.7	2234.4	-1.00E+10	-1.00E+10	-1.00E+10	0.09	0.03	0.04	-1.00E+10	-1.00E+10	0.01	-1.00E+10
MR1503	96_1	B	2015-09-28T13:21	193.834	73.8866	153	0	29.9423	347.72	0.475	4.94	0.01	0.02	0.07	2087.6	1949.6	-1.00E+10	-1.00E+10	-1.00E+10	0.43	-1.00E+10	-1.00E+10	-1.00E+10	-1.00E+10	-1.00E+10	-1.00E+10
							5.2	29.9469	347.74	0.471	4.89	-0.03	0.02	0.02	2092.5	1947.9	-1.00E+10	-1.00E+10	-1.00E+10	0.43	-1.00E+10	-1.00E+10	-1.00E+10	-1.00E+10	-1.00E+10	-1.00E+10
							9.7	29.9485	347.74	0.47	4.89	0.03	0.02	0.03	2090.3	1948.5	-1.00E+10	-1.00E+10	-1.00E+10	0.41	-1.00E+10	-1.00E+10	-1.00E+10	-1.00E+10	-1.00E+10	-1.00E+10
							20.2	30.0551	349.2	0.477	5.27	-0.03	0.02	0.03	2087.9	1950	-1.00E+10	-1.00E+10	-1.00E+10	0.41	-1.00E+10	-1.00E+10	-1.00E+10	-1.00E+10	-1.00E+10	-1.00E+10
							23.7	30.348	358.31	0.5	6.33	-0.03	0.02	0.06	2105.2	1953	-1.00E+10	-1.00E+10	-1.00E+10	0.39	-1.00E+10	-1.00E+10	-1.00E+10	-1.00E+10	-1.00E+10	-1.00E+10
							29.8	30.9946	388.44	0.567	7.7	-0.01	0.02	0.12	2148.8	1972.2	-1.00E+10	-1.00E+10	-1.00E+10	0.41	-1.00E+10	-1.00E+10	-1.00E+10	-1.00E+10	-1.00E+10	-1.00E+10
							39.2	31.5579	426.88	0.727	12.04	0.44	0.06	0.33	2184.5	2016.8	-1.00E+10	-1.00E+10	-1.00E+10	0.28	-1.00E+10	-1.00E+10	-1.00E+10	-1.00E+10	-1.00E+10	-1.00E+10
							48.8	31.9887	386.51	1.104	19.04	3.14	0.15	0.9	2209.9	2097.9	-1.00E+10	-1.00E+10	-1.00E+10	0.11	-1.00E+10	-1.00E+10	-1.00E+10	-1.00E+10	-1.00E+10	-1.00E+10
							74.4	32.3538	291.26	1.789	35.01	13.96	0.09	1.53	2224	2186.2	-1.00E+10	-1.00E+10	-1.00E+10	0.01	-1.00E+10	-1.00E+10	-1.00E+10	-1.00E+10	-1.00E+10	-1.00E+10
							99.4	33.2358	277.77	1.7	33.34	15.21	0.09	0.09	2263.1	2216.3	-1.00E+10	-1.00E+10	-1.00E+10	0.01	-1.00E+10	-1.00E+10	-1.00E+10	-1.00E+10	-1.00E+10	-1.00E+10
							123.1	34.0029	258.57	1.507	28.57	14.38	0.09	0.03	2280.1	2219.9	-1.00E+10	-1.00E+10	-1.00E+10	-1.00E+10	-1.00E+10	-1.00E+10	-1.00E+10	-1.00E+10	-1.00E+10	-1.00E+10
							144.1	34.3549	260.08	1.384	22.81	13.78	0.14	0.04	2284.4	2203.6	-1.00E+10	-1.00E+10	-1.00E+10	0.2	-1.00E+10	-1.00E+10	-1.00E+10	-1.00E+10	-1.00E+10	-1.00E+10
MR1503	98_1	B	2015-09-28T18:06	193.364	74.4617	314	0	-1.00E+10	-1.00E+10	-1.00E+10	-1.00E+10	-1.00E+10	-1.00E+10	-1.00E+10	-1.00E+10	-1.00E+10	-1.00E+10	-1.00E+10	-1.00E+10	-1.00E+10	-1.00E+10	-1.00E+10	-1.00E+10	-1.00E+10	-1.00E+10	-1.00E+10
							7.5	-1.00E+10	-1.00E+10	0.493	3.17	0	0.02	0.1	-1.00E+10	1823	-1.00E+10	-1.00E+10	-1.00E+10	0.28	-1.00E+10	-1.00E+10	-1.00E+10	-1.00E+10	-1.00E+10	-1.00E+10
							14.6	-1.00E+10	-1.00E+10	0.54	3.5	0	0.02	0.04	-1.00E+10	-1.00E+10	-1.00E+10	-1.00E+10	-1.00E+10	-1.00E+10	-1.00E+10	-1.00E+10	-1.00E+10	-1.00E+10	-1.00E+10	-1.00E+10
							21	-1.00E+10	-1.00E+10	0.584	3.72	-0.01	0.02	0.02	-1.00E+10	1968.9	-1.00E+10	-1.00E+10	-1.00E+10	0.4	-1.00E+10	-1.00E+10	-1.00E+10	-1.00E+10	-1.00E+10	-1.00E+10
							27.4	-1.00E+10	-1.00E+10	0.622	3.92	0	0.02	0.03	2114.8	1990.8	-1.00E+10	-1.00E+10	-1.00E+10	-1.00E+10	-1.00E+10	-1.00E+10	-1.00E+10	-1.00E+10	-1.00E+10	-1.00E+10
							32.3	-1.00E+10	-1.00E+10	0.628	4.24	0	0.02	0.03	-1.00E+10	2001.9	-1.00E+10	-1.00E+10	-1.00E+10	0.37	-1.00E+10	-1.00E+10	-1.00E+10	-1.00E+10	-1.00E+10	-1.00E+10
							41.4	-1.00E+10	-1.00E+10	0.71	5.77	0.06	0.03	0.34	-1.00E+10	2032.1	-1.00E+10	-1.00E+10	-1.00E+10	0.32	-1.00E+10	-1.00E+10	-1.00E+10	-1.00E+10	-1.00E+10	-1.00E+10
							51.9	-1.00E+10	-1.00E+10	0.954	9.89	2.47	0.24	0.35	-1.00E+10	2065.4	-1.00E+10	-1.00E+10	-1.00E+10	0.19	-1.00E+10	-1.00E+10	-1.00E+10	-1.00E+10	-1.00E+10	-1.00E+10
							56.4	-1.00E+10	-1.00E+10	1.047	13.19	3.74	0.22	0.62	2205.6	2078.8	-1.00E+10	-1.00E+10	-1.00E+10	-1.00E+10	-1.00E+10	-1.00E+10	-1.00E+10	-1.00E+10	-1.00E+10	-1.00E+10
							65	-1.00E+10	-1.00E+10	1.096	15.09	4.55	0.24	0.72	-1.00E+10	2086.5	-1.00E+10	-1.00E+10	-1.00E+10	0.1	-1.00E+10	-1.00E+10	-1.00E+10	-1.00E+10	-1.00E+10	-1.00E+10
							72.6	-1.00E+10	-1.00E+10	1.22	18.23	6.35	0.17	0.68	-1.00E+10	-1.00E+10	-1.00E+10	-1.00E+10	-1.00E+10	-1.00E+10	-1.00E+10	-1.00E+10	-1.00E+10	-1.00E+10	-1.00E+10	-1.00E+10
							86.4	-1.00E+10	-1.00E+10	1.378	21.08	8.3	0.13	0.88	2212.4	2133.6	-1.00E+10	-1.00E+10	-1.00E+10	-1.00E+10	-1.00E+10	-1.00E+10	-1.00E+10	-1.00E+10	-1.00E+10	-1.00E+10
							99.4	-1.00E+10	-1.00E+10	1.529	24.64	11.05	0.07	0.24	2222.5	2158	-1.00E+10	-1.00E+10	-1.00E+10	-1.00E+10	-1.00E+10	-1.00E+10	-1.00E+10	-1.00E+10	-1.00E+10	-1.00E+10
MR1503	98_2	B	2015-09-28T19:40	193.383	74.4627	316	0	26.6353	374.88	0.496	3.16	0.01	0.02	0.11	1903.6	1825.2	-1.00E+10	-1.00E+10	-1.00E+10	0.29	0.06	0.03	-1.00E+10	-1.00E+10	0.12	-1.00E+10
							5.2	-1.00E+10	-1.00E+10	-1.00E+10	-1.00E+10	-1.00E+10	-1.00E+10	-1.00E+10	-1.00E+10	-1.00E+10	-1.00E+10	-1.00E+10	-1.00E+10	-1.00E+10	-1.00E+10	-1.00E+10	-1.00E+10	-1.00E+10	-1.00E+10	-1.00E+10
							5.7	26.5919	375.52	0.492	3.15	0	0.02	0.01	1901.7	1819.9	-1.00E+10	-1.00E+10	-1.00E+10	0.27	0.06	0.04	-1.00E+10	-1.00E+10	0.12	-1.00E+10
							9.8	26.5917	375.26	0.493	3.15	0	0.02	0.01	1906.9	1819.9	-1.00E+10	-1.00E+10	-1.00E+10	0.28	0.06	0.04	-1.00E+10	-1.00E+10	0.12	-1.00E+10
							10	-1.00E+10	-1.00E+10	-1.00E+10	-1.00E+10	-1.00E+10	-1.00E+10	-1.00E+10	-1.00E+10	-1.00E+10	-1.00E+10	-1.00E+10	-1.00E+10	-1.00E+10	-1.00E+10	-1.00E+10	-1.00E+10	-1.00E+10	-1.00E+10	-1.00E+10
							20.3	-1.00E+10	-1.00E+10	-1.00E+10	-1.00E+10	-1.00E+10	-1.00E+10	-1.00E+10	-1.00E+10	-1.00E+10	-1.00E+10	-1.00E+10	-1.00E+10	-1.00E+10	-1.00E+10	-1.00E+10	-1.00E+10	-1.00E+10	-1.00E+10	-1.00E+10
							20.7	29.7715	354.22	0.506	3.98	-0.01	0.02	0.02	2093.6	1952.7	-1.00E+10	-1.00E+10	-1.00E+10	0.54	0.29	0.08	-1.00E+10	-1.00E+10	0.18	-1.00E+10
							24.7	29.7551	350.15	0.486	3.98	-0.01	0.02	0.02	2082.9	1947.7	-1.00E+10	-1.00E+10	-1.00E+10	0.54	0.26	0.08	-1.00E+10	-1.00E+10	0.19	-1.00E+10
							29.8	30.6064	367.37	0.638	4.53	-0.01	0.02	0.08	2147.8	2013.5	-1.00E+10	-1.00E+10	-1.00E+10	0.44	0.1	0.11	-1.00E+10	-1.00E+10	0.2	-1.00E+10
							30.5	-1.00E+10	-1.00E+10	-1.00E+10	-1.00E+10	-1.00E+10	-1.00E+10	-1.00E+10	-1.00E+10	-1.00E+10	-1.00E+10	-1.00E+10	-1.00E+10	-1.00E+10	-1.00E+10	-1.00E+10	-1.00E+10	-1.00E+10	-1.00E+10	-1.00E+10
							38.5	30.7828	371.87	0.684	5.15	0	0.02	0.15	2159.8	2023.2	-1.00E+10	-1.00E+10	-1.00E+10	0.32	0.08	0.09	-1.00E+10	-1.00E+10	0.12	-1.00E+10
							48.8	-1.00E+10	-1.00E+10	-1.00E+10	-1.00E+10	-1.00E+10	-1.00E+10	-1.00E+10	-1.00E+10	-1.00E+10	-1.00E+10	-1.00E+10	-1.00E+10	-1.00E+10	-1.00E+10	-1.00E+10	-1.00E+10	-1.00E+10	-1.00E+10	-1.00E+10
							49.6	31.2508	381.91	0.812	7.13	0.76	0.09	0.25	2183.2	2043.4	-1.00E+10	-1.00E+10	-1.00E+10	0.22	0.05	0.05	-1.00E+10	-1.00E+10	0.13	-1.00E+10
							74.2	31.8921	373.11	1.093	16.48	3.94	0.19	1.05	2206.3	2089.3	-1.00E+10	-1.00E+10	-1.00E+10	0.04	0.02	0.01	-1.00E+10	-1.00E+10	0	-1.00E+10
							98.9	32.2617	307.69	1.568	25.15	11.24	0.09	0.52	2227.4	2161.9	-1.00E+10	-1.00E+10	-1.00E+10	0.03	0.01	0.01	-1.00E+10	-1.00E+10	0	-1.00E+10
							123.9	32.5746	296.69	1.674	26.95	13.04	0.03	0.01	2242.9	2190.8	-1.00E+10	-1.00E+10	-1.00E+10	0.01	-1.00E+10	-1.00E+10	-1.00E+10	-1.00E+10	-1.00E+10	-1.00E+10
							147.9	32.8236	284.73	1.752	30.23	14.47	0.03	0.07	2260	2209.6	-1.00E+10	-1.00E+10	-1.00E+10	0.02	0	0.01	-1.00E+10	-1.00E+10	0	-1.00E+10
							172.8	33.4104	281.88	1.633	30.35	14.73	0.03	0.02	2278.7	2225.3	-1.00E+10	-1.00E+10	-1.00E+10	0.01	-1.00E+10	-1.00E+10	-1.00E+10	-1.00E+10	-1.00E+10	-1.00E+10
							197.1	33.918	274.15	1.336	23.04	13.67	0.02	0.01	2284.3	2211.2	-1.00E+10	-1.00E+10	-1.00E+10	0	0	0	-1.00E+10	-1.00E+10	0	-1.00E+10
							221.9	34.3388	277.98	1.018	14.02	12.48	0.03	0	2284.7	2184.7	-1.00E+10	-1.00E+10	-1.00E+10	-1.00E+10	-1.00E+10	-1.00E+10	-1.00E+10	-1.00E+10	-1.00E+10	-1.00E+10
							246.7	34.5954	274.75	0.976	12.16	13.09	0.03	-0.01	2285.1	2176.6	-1.00E+10	-1.00E+10	-1.00E+10	-1.00E+10	-1.00E+10	-1.00E+10	-1.00E+10	-1.00E+10	-1.00E+10	-1.00E+10
							297.2	34.7853	264.4	1.028	16.11	14.06	0.06	-0.01	2294.6	2182.4	-1.00E+10	-1.00E+10	-1.00E+10	-1.00E+10	-1.00E+10	-1.00E+10	-1.00E+10	-1.00E+10	-1.00E+10	-1.00E+10
							305.4	34.7936	264.37	1.026	16.12	14.08	0.06	-0.02	2295.5	2182.2	-1.00E+10	-1.00E+10	-1.00E+10	-1.00E+10	-1.00E+10	-1.00E+10	-1.00E+10	-1.00E+10	-1.00E+10	-1.00E+10
MR1503	99_1	B	2015-09-29T00:17	191.248	74.5004	194	0	26.8368	373.09	0.497	3.16	0.02	0.02	0.08	1918.4	1834	-1.00E+10	-1.00E+10	-1.00E+10	0.26	-1.00E+10	-1.00E+10	-1.00E+10	-1.00E+10	-1.00E+10	-1.00E+10
							4.8	26.6965	374.99	0.495	3.14	0	0.02	0	1905.8	1826.9	-1.00E+10	-1.00E+10	-1.00E+10	0.25	-1.00E+10	-1.00E+10	-1.00E+10	-1.00E+10	-1.00E+10	-1.00E+10
							9.2	26.9143	372.44	0.494	3.16	0.01	0.02	0.08	1917	1835.3	-1.00E+10	-1.00E+10	-1.00E+10	0.27	-1.00E+10	-1.00E+10	-1.00E+10	-1.00E+10	-1.00E+10	-1.00E+10
							17.1	28.8125	354.98	0.487	3.61	-0.01	0.02	0.04	2032.5	1913.9	-1.00E+10	-1.00E+10	-1.00E+10	0.55	-1.00E+10	-1.00E+10	-1.00E+10	-1.00E+10	-1.00E+10	-1.00E+10
							19.7	29.29	350.84	0.488	3.83	-0.01	0.02	0.03	2062.7	1934.1	-1.00E+10	-1.00E+10	-1.00E+10	0.57	-1.00E+10	-1.00E+10	-1.00E+10	-1.00E+10	-1.00E+10	-1.00E+10
							30.3	30.182	355.9	0.553	4.4	-0.01	0.02	0.05	2116.9	1978.4	-1.00E+10	-1.00E+10	-1.00E+10	0.53	-1.00E+10	-1.00E+10	-1.00E+10	-1.00E+10	-1.00E+10	-1.00E+10
							39.8	30.904	363.44	0.709	6.01	0.24	0.06	0.33	2161	2028.8	-1.00E+10	-1.00E+10	-1.00E+10	0.28	-1.00E+10	-1.00E+10	-1.00E+10	-1.00E+10	-1.00E+10	-1.00E+10
							49.2	31.148	363.82	0.781	7.17	0.72	0.1	0.45	2176	2042	-1.00E+10	-1.00E+10	-1.00E+10	0.2	-1.00E+10	-1.00E+10	-1.00E+10	-1.00E+10	-1.00E+10	-1.00E+10
							74.7	31.9735	346.32	1.218	16.99	6.25	0.17	0.72	2213.4	2109.1	-1.00E+10	-1.00E+10	-1.00E+10	0.06	-1.00E+10	-1.00E+10	-1.00E+10	-1.00E+10	-1.00E+10	-1.00E+10
							98.7	32.2799	304.84	1.59	26.76	11.15	0.13	1.15	2227.6	2168.3	-1.00E+10	-1.00E+10	-1.00E+10	0.03	-1.00E+10	-1.00E+10	-1.00E+10	-1.00E+10	-1.00E+10	-1.00E+10
							123	32.5642	294.07	1.704	30.93	13.46	0.07	0.31	2240.7	2192.6	-1.00E+10	-1.00E+10	-1.00E+10	0.02	-1.00E+10	-1.00E+10	-1.00E+10	-1.00E+10	-1.00E+10	-1.00E+10
							147.9	33.0686	291.07	1.7	32.62	14.67	0.04	0	2263.4	2211.9	-1.00E+10	-1.00E+10	-1.00E+10	0.03	-1.00E+10	-1.00E+10	-1.00E+10	-1.00E+10	-1.00E+10	-1.00E+10
							173.5	33.7487	281.41	1.534	26.55	14.26	0.08	0	2278.6	2209.6	-1.00E+10	-1.00E+10	-1.00E+10	0.08	-1.00E+10	-1.00E+10	-1.00E+10	-1.00E+10	-1.00E+10	-1.00E+10
							185.4	33.7551	281.04	1.528	26.49	14.26	0.08	-0.01	2277.3	2209.6	-1.00E+10	-1.00E+10	-1.00E+10	0.09	-1.00E+10	-1.00E+10	-1.00E+10	-1.00E+10	-1.00E+10	-1.00E+10
MR1503	100_1	B	2015-09-29T04:42	191.245	74.0001	181	0	29.3937	348.26	0.464	3.78	0.03	0.02	0.06	2059.7	1935.3	-1.00E+10	-1.00E+10	-1.00E+10	0.44	0.19	0.07	-1.00E+10	-1.00E+10	0.12	-1.00E+10
							5.4	29.4025	348.78	0.462	3.8	0.01	0.02	0	2064.2	1935.7	-1.00E+10	-1.00E+10	-1.00E+10	0.43	-1.00E+10	-1.00E+10	-1.00E+10	-1.00E+10	-1.00E+10	-1.00E+10
							5.9	-1.00E+10	-1.00E+10	-1.00E+10	-1.00E+10	-1.00E+10	-1.00E+10	-1.00E+10	-1.00E+10	-1.00E+10	-1.00E+10	-1.00E+10	-1.00E+10	-1.00E+10	-1.00E+10	-1.00E+10	-1.00E+10	-1.00E+10	-1.00E+10	-1.00E+10
							9.9	-1.00E+10	-1.00E+10	-1.00E+10	-1.00E+10	-1.00E+10	-1.00E+10	-1.00E+10	-1.00E+10	-1.00E+10	-1.00E+10	-1.00E+10	-1.00E+10	-1.00E+10	-1.00E+10	-1.00E+10	-1.00E+10	-1.00E+10	-1.00E+10	-1.00E+10
							10.1	29.4161	348.82	0.461	3.78	0.01	0.02	-0.02	2066.2	1936	-1.00E+10	-1.00E+10	-1.00E+10	0.43	0.2	0.05	-1.00E+10	-1.00E+10	0.14	-1.00E+10
							15.6	30.2657	351.94	0.534	4.51	0.01	0.03	-0.01	2118.1	1979.1	-1.00E+10	-1.00E+10	-1.00E+10	0.73	-1.00E+10	-1.00E+10	-1.00E+10	-1.00E+10	-1.00E+10	-1.00E+10
							19.7	-1.00E+10	-1.00E+10	-1.00E+10	-1.00E+10	-1.00E+10	-1.00E+10	-1.00E+10	-1.00E+10	-1.00E+10	-1.00E+10	-1.00E+10	-1.00E+10	-1.00E+10	-1.00E+10	-1.00E+10	-1.00E+10	-1.00E+10	-1.00E+10	-1.00E+10
							19.8	30.7572	356.51	0.626	5.51	0.04	0.04	0.11	2152.3	2014.6	-1.00E+10	-1.00E+10	-1.00E+10	0.86	0.4	0.15	-1.00E+10	-1.00E+10	0.22	-1.00E+10
							29.6	-1.00E+10	-1.00E+10	-1.00E+10	-1.00E+10	-1.00E+10	-1.00E+10	-1.00E+10	-1.00E+10	-1.00E+10	-1.00E+10	-1.00E+10	-1.00E+10	-1.00E+10	-1.00E+10	-1.00E+10	-1.00E+10	-1.00E+10	-1.00E+10	-1.00E+10
							29.7	31.1626	339.17	0.738	8.21	0.37	0.2	0.83	2168	2032	-1.00E+10	-1.00E+10	-1.00E+10	0.4	0.14	0.16	-1.00E+10	-1.00E+10	0.09	-1.00E+10
							39	-1.00E+10	-1.00E+10	-1.00E+10	-1.00E+10	-1.00E+10	-1.00E+10	-1.00E+10	-1.00E+10	-1.00E+10	-1.00E+10	-1.00E+10	-1.00E+10	-1.00E+10	-1.00E+10	-1.00E+10	-1.00E+10	-1.00E+10	-1.00E+10	-1.00E+10
							39.2	31.503	357.92	0.885	9.93	1.76	0.27	0.96	2189.2	2059.5	-1.00E+10	-1.00E+10	-1.00E+10	0.16	0.06	0.06	-1.00E+10	-1.00E+10	0.02	-1.00E+10
							49.6	31.7425	360.4	1.009	12.63	3.5	0.21	0.76	2196.6	2079.1	-1.00E+10	-1.00E+10	-1.00E+10	0.12	0.03	0.04	-1.00E+10	-1.00E+10	0.02	-1.00E+10
							49.7	-1.00E+10	-1.00E+10	-1.00E+10	-1.00E+10	-1.00E+10	-1.00E+10	-1.00E+10	-1.00E+10	-1.00E+10	-1.00E+10	-1.00E+10	-1.00E+10	-1.00E+10	-1.00E+10	-1.00E+10	-1.00E+10	-1.00E+10	-1.00E+10	-1.00E+10
							74.2	32.3183	301.27	1.614	28.52	11.08	0.15	1.65	2223.9	2174.3	-1.00E+10	-1.00E+10	-1.00E+10	0.03	-1.00E+10	-1.00E+10	-1.00E+10	-1.00E+10	-1.00E+10	-1.00E+10
							99	32.6709	275.77	1.922	44.75	16.59	0.08	0.3	2237.5	2213.9	-1.00E+10	-1.00E+10	-1.00E+10	0.02	-1.00E+10	-1.00E+10	-1.00E+10	-1.00E+10	-1.00E+10	-1.00E+10
							99.1	-1.00E+10	-1.00E+10	-1.00E+10	-1.00E+10	-1.00E+10	-1.00E+10	-1.00E+10	-1.00E+10	-1.00E+10	-1.00E+10	-1.00E+10	-1.00E+10	-1.00E+10	-1.00E+10	-1.00E+10	-1.00E+10	-1.00E+10	-1.00E+10	-1.00E+10
							123.7	33.4057	282.2	1.661	32.5	15.12	0.06	0.01	2270.3	2221	-1.00E+10	-1.00E+10	-1.00E+10	0.02	-1.00E+10	-1.00E+10	-1.00E+10	-1.00E+10	-1.00E+10	-1.00E+10
							148.6	-1.00E+10	-1.00E+10	-1.00E+10	-1.00E+10	-1.00E+10	-1.00E+10	-1.00E+10	-1.00E+10	-1.00E+10	-1.00E+10	-1.00E+10	-1.00E+10	-1.00E+10	-1.00E+10	-1.00E+10	-1.00E+10	-1.00E+10	-1.00E+10	-1.00E+10
							148.7	34.4177	272.23	1.119	16.62	13.39	0.04	-0.03	2288.2	2192.5	-1.00E+10	-1.00E+10	-1.00E+10	0.02	-1.00E+10	-1.00E+10	-1.00E+10	-1.00E+10	-1.00E+10	-1.00E+10
							173.1	-1.00E+10	-1.00E+10	-1.00E+10	-1.00E+10	-1.00E+10	-1.00E+10	-1.00E+10	-1.00E+10	-1.00E+10	-1.00E+10	-1.00E+10	-1.00E+10	-1.00E+10	-1.00E+10	-1.00E+10	-1.00E+10	-1.00E+10	-1.00E+10	-1.00E+10
							173.6	34.6284	268.42	1.065	14.98	13.56	0.07	-0.02	2288.3	2184.8	-1.00E+10	-1.00E+10	-1.00E+10	0.04	-1.00E+10	-1.00E+10	-1.00E+10	-1.00E+10	-1.00E+10	-1.00E+10
MR1503	101_1	B	2015-09-29T09:21	191.244	73.4988	120	0	30.1469	355.84	0.482	6.56	0.01	0.03	0.05	2085.1	1936.7	-1.00E+10	-1.00E+10	-1.00E+10	0.3	-1.00E+10	-1.00E+10	-1.00E+10	-1.00E+10	-1.00E+10	-1.00E+10
							5	30.201	356.11	0.479	6.54	0.01	0.03	0.03	2093.1	1939.5	-1.00E+10	-1.00E+10	-1.00E+10	0.31	-1.00E+10	-1.00E+10	-1.00E+10	-1.00E+10	-1.00E+10	-1.00E+10
							11	30.4091	356.06	0.482	6.49	0	0.03	0.04	2101.8	1947.2	-1.00E+10	-1.00E+10	-1.00E+10	0.35	-1.00E+10	-1.00E+10	-1.00E+10	-1.00E+10	-1.00E+10	-1.00E+10
							19.1	30.8101	356.63	0.496	6.53	0.03	0.03	0.04	2125.5	1964.2	-1.00E+10	-1.00E+10	-1.00E+10	0.48	-1.00E+10	-1.00E+10	-1.00E+10	-1.00E+10	-1.00E+10	-1.00E+10
							27.1	31.2104	348.64	0.483	4.47	0.09	0.03	0.17	2143	1983.6	-1.00E+10	-1.00E+10	-1.00E+10	0.33	-1.00E+10	-1.00E+10	-1.00E+10	-1.00E+10	-1.00E+10	-1.00E+10
							28.9	31.5015	346.98	0.649	6.99	1.45	0.05	0.42	2161.6	2014.3	-1.00E+10	-1.00E+10	-1.00E+10	0.29	-1.00E+10	-1.00E+10	-1.00E+10	-1.00E+10	-1.00E+10	-1.00E+10
							39.8	32.2073	340.36	1.469	25.22	9.35	0.13	0.92	2219.2	2145.5	-1.00E+10	-1.00E+10	-1.00E+10	0.24	-1.00E+10	-1.00E+10	-1.00E+10	-1.00E+10	-1.00E+10	-1.00E+10
							50.2	32.413	320.66	1.644	31.34	12.38	0.11	0.7	2234.8	2175.8	-1.00E+10	-1.00E+10	-1.00E+10	0.19	-1.00E+10	-1.00E+10	-1.00E+10	-1.00E+10	-1.00E+10	-1.00E+10
							74.3	32.7904	312.67	1.864	41.02	16.61	0.1	0.22	2247.9	2199.1	-1.00E+10	-1.00E+10	-1.00E+10	0.06	-1.00E+10	-1.00E+10	-1.00E+10	-1.00E+10	-1.00E+10	-1.00E+10
							98.6	33.0514	288.83	2.168	52.34	18.22	0.15	0.33	2253.4	2224.2	-1.00E+10	-1.00E+10	-1.00E+10	0.14	-1.00E+10	-1.00E+10	-1.00E+10	-1.00E+10	-1.00E+10	-1.00E+10
							109.3	33.108	274.49	2.225	53.41	17.97	0.16	0.38	2259.7	2234	-1.00E+10	-1.00E+10	-1.00E+10	0.19	-1.00E+10	-1.00E+10	-1.00E+10	-1.00E+10	-1.00E+10	-1.00E+10
MR1503	102_1	B	2015-09-29T22:27	191.254	72.0018	51	0	31.7742	331.6	0.571	2.51	0.18	0.03	0.3	2171.5	2002.9	-1.00E+10	-1.00E+10	-1.00E+10	2.26	1.58	0.13	-1.00E+10	-1.00E+10	0.17	-1.00E+10
							4.5	31.7719	331.58	0.565	2.51	0.17	0.03	0.22	2175.4	2003.8	-1.00E+10	-1.00E+10	-1.00E+10	2.34	-1.00E+10	-1.00E+10	-1.00E+10	-1.00E+10	-1.00E+10	-1.00E+10
							9.5	-1.00E+10	-1.00E+10	-1.00E+10	-1.00E+10	-1.00E+10	-1.00E+10	-1.00E+10	-1.00E+10	-1.00E+10	-1.00E+10	-1.00E+10	-1.00E+10	-1.00E+10	-1.00E+10	-1.00E+10	-1.00E+10	-1.00E+10	-1.00E+10	-1.00E+10
							9.8	31.7717	331.63	0.568	2.53	0.17	0.03	0.25	2171.5	2004	-1.00E+10	-1.00E+10	-1.00E+10	2.23	1.91	0.12	-1.00E+10	-1.00E+10	0.16	-1.00E+10
							11.9	-1.00E+10	-1.00E+10	0.562	2.52	0.17	0.03	0.22	2171.3	2003	-1.00E+10	-1.00E+10	-1.00E+10	-1.00E+10	-1.00E+10	-1.00E+10	-1.00E+10	-1.00E+10	-1.00E+10	-1.00E+10
							19.7	-1.00E+10	-1.00E+10	-1.00E+10	-1.00E+10	-1.00E+10	-1.00E+10	-1.00E+10	-1.00E+10	-1.00E+10	-1.00E+10	-1.00E+10	-1.00E+10	-1.00E+10	-1.00E+10	-1.00E+10	-1.00E+10	-1.00E+10	-1.00E+10	-1.00E+10
							20	31.772	331.73	0.562	2.51	0.16	0.03	0.22	2171.4	2003.1	-1.00E+10	-1.00E+10	-1.00E+10	2.39	1.9	0.13	-1.00E+10	-1.00E+10	0.15	-1.00E+10
							22.1	-1.00E+10	-1.00E+10	0.561	2.52	0.18	0.03	0.2	2173	2002.6	-1.00E+10	-1.00E+10	-1.00E+10	-1.00E+10	-1.00E+10	-1.00E+10	-1.00E+10	-1.00E+10	-1.00E+10	-1.00E+10
							22.6	31.7723	331.69	0.565	2.52	0.18	0.03	0.22	2170.9	2003	-1.00E+10	-1.00E+10	-1.00E+10	2.28	-1.00E+10	-1.00E+10	-1.00E+10	-1.00E+10	-1.00E+10	-1.00E+10
							29.3	-1.00E+10	-1.00E+10	-1.00E+10	-1.00E+10	-1.00E+10	-1.00E+10	-1.00E+10	-1.00E+10	-1.00E+10	-1.00E+10	-1.00E+10	-1.00E+10	-1.00E+10	-1.00E+10	-1.00E+10	-1.00E+10	-1.00E+10	-1.00E+10	-1.00E+10
							29.5	31.7752	331.17	0.57	2.63	0.2	0.04	0.23	2176.2	2004.3	-1.00E+10	-1.00E+10	-1.00E+10	2.38	1.79	0.12	-1.00E+10	-1.00E+10	0.14	-1.00E+10
							30.9	-1.00E+10	-1.00E+10	0.644	4.03	0.56	0.05	0.63	-1.00E+10	-1.00E+10	-1.00E+10	-1.00E+10	-1.00E+10	-1.00E+10	-1.00E+10	-1.00E+10	-1.00E+10	-1.00E+10	-1.00E+10	-1.00E+10
							36.7	-1.00E+10	-1.00E+10	1.671	25.83	5.61	0.32	5.2	2215	2139.4	-1.00E+10	-1.00E+10	-1.00E+10	-1.00E+10	-1.00E+10	-1.00E+10	-1.00E+10	-1.00E+10	-1.00E+10	-1.00E+10
							39.3	32.4243	259.51	1.772	29.44	6.08	0.33	5.54	2212.2	2153.2	-1.00E+10	-1.00E+10	-1.00E+10	0.55	0.4	0.06	-1.00E+10	-1.00E+10	0.02	-1.00E+10
							39.8	-1.00E+10	-1.00E+10	-1.00E+10	-1.00E+10	-1.00E+10	-1.00E+10	-1.00E+10	-1.00E+10	-1.00E+10	-1.00E+10	-1.00E+10	-1.00E+10	-1.00E+10	-1.00E+10	-1.00E+10	-1.00E+10	-1.00E+10	-1.00E+10	-1.00E+10
							49.5	-1.00E+10	-1.00E+10	-1.00E+10	-1.00E+10	-1.00E+10	-1.00E+10	-1.00E+10	-1.00E+10	-1.00E+10	-1.00E+10	-1.00E+10	-1.00E+10	-1.00E+10	-1.00E+10	-1.00E+10	-1.00E+10	-1.00E+10	-1.00E+10	-1.00E+10
							49.6	-1.00E+10	-1.00E+10	1.842	31.22	6.23	0.33	5.68	2213	2156.2	-1.00E+10	-1.00E+10	-1.00E+10	-1.00E+10	-1.00E+10	-1.00E+10	-1.00E+10	-1.00E+10	-1.00E+10	-1.00E+10
							49.9	32.4318	256.93	1.835	31.02	6.34	0.33	5.71	2214.2	2156.2	-1.00E+10	-1.00E+10	-1.00E+10	3.7	3.38	0.07	-1.00E+10	-1.00E+10	0.01	-1.00E+10
MR1503	103_1	B	2015-09-30T02:33	191.25	71.5001	49	0	31.875	319.6	0.588	4.69	0.19	0.05	0.17	2184.7	2012.8	-1.00E+10	-1.00E+10	-1.00E+10	5.78	-1.00E+10	-1.00E+10	-1.00E+10	-1.00E+10	-1.00E+10	-1.00E+10
							5.8	31.8728	319.32	0.585	4.73	0.19	0.06	0.11	2184.1	2013.2	-1.00E+10	-1.00E+10	-1.00E+10	6.08	-1.00E+10	-1.00E+10	-1.00E+10	-1.00E+10	-1.00E+10	-1.00E+10
							10	31.8731	319.17	0.587	4.73	0.19	0.06	0.1	2185	2012.3	-1.00E+10	-1.00E+10	-1.00E+10	6.23	-1.00E+10	-1.00E+10	-1.00E+10	-1.00E+10	-1.00E+10	-1.00E+10
							14.6	31.8722	319.32	0.598	4.75	0.2	0.06	0.12	2184.6	2012.6	-1.00E+10	-1.00E+10	-1.00E+10	5.93	-1.00E+10	-1.00E+10	-1.00E+10	-1.00E+10	-1.00E+10	-1.00E+10
							19.7	31.8753	318.66	0.595	4.91	0.28	0.06	0.43	2186.4	2013.1	-1.00E+10	-1.00E+10	-1.00E+10	6.53	-1.00E+10	-1.00E+10	-1.00E+10	-1.00E+10	-1.00E+10	-1.00E+10
							29.6	31.901	315.11	0.647	6.51	0.41	0.06	0.59	2183	2019.3	-1.00E+10	-1.00E+10	-1.00E+10	5.54	-1.00E+10	-1.00E+10	-1.00E+10	-1.00E+10	-1.00E+10	-1.00E+10
							39.6	32.314	248.2	1.655	38.44	3.15	0.15	6.09	2209.9	2125.5	-1.00E+10	-1.00E+10	-1.00E+10	0.37	-1.00E+10	-1.00E+10	-1.00E+10	-1.00E+10	-1.00E+10	-1.00E+10
							43.8	32.335	250.61	1.699	36.24	3.85	0.18	5.73	2208.9	2125	-1.00E+10	-1.00E+10	-1.00E+10	0.61	-1.00E+10	-1.00E+10	-1.00E+10	-1.00E+10	-1.00E+10	-1.00E+10
MR1503	104_1	B	2015-09-30T06:21	191.253	70.9987	45	0	32.1272	317.43	0.756	7.62	0.77	0.07	1.44	2187.4	2024.2	-1.00E+10	-1.00E+10	-1.00E+10	2.73	2.11	0.27	-1.00E+10	-1.00E+10	0.05	-1.00E+10
							5.7	32.1219	316.97	0.756	7.48	0.71	0.07	1.38	2191.2	2022.5	-1.00E+10	-1.00E+10	-1.00E+10	2.78	-1.00E+10	-1.00E+10	-1.00E+10	-1.00E+10	-1.00E+10	-1.00E+10
							5.8	-1.00E+10	-1.00E+10	-1.00E+10	-1.00E+10	-1.00E+10	-1.00E+10	-1.00E+10	-1.00E+10	-1.00E+10	-1.00E+10	-1.00E+10	-1.00E+10	-1.00E+10	-1.00E+10	-1.00E+10	-1.00E+10	-1.00E+10	-1.00E+10	-1.00E+10
							10.7	-1.00E+10	-1.00E+10	-1.00E+10	-1.00E+10	-1.00E+10	-1.00E+10	-1.00E+10	-1.00E+10	-1.00E+10	-1.00E+10	-1.00E+10	-1.00E+10	-1.00E+10	-1.00E+10	-1.00E+10	-1.00E+10	-1.00E+10	-1.00E+10	-1.00E+10
							10.7	32.122	317.07	0.751	7.44	0.71	0.07	1.34	2191	2023.3	-1.00E+10	-1.00E+10	-1.00E+10	2.82	2.26	0.17	-1.00E+10	-1.00E+10	0.06	-1.00E+10
							20.2	-1.00E+10	-1.00E+10	-1.00E+10	-1.00E+10	-1.00E+10	-1.00E+10	-1.00E+10	-1.00E+10	-1.00E+10	-1.00E+10	-1.00E+10	-1.00E+10	-1.00E+10	-1.00E+10	-1.00E+10	-1.00E+10	-1.00E+10	-1.00E+10	-1.00E+10
							20.2	32.1223	316.9	0.754	7.48	0.72	0.07	1.39	2191.9	2023.5	-1.00E+10	-1.00E+10	-1.00E+10	2.77	2.23	0.2	-1.00E+10	-1.00E+10	0.05	-1.00E+10
							29.8	-1.00E+10	-1.00E+10	-1.00E+10	-1.00E+10	-1.00E+10	-1.00E+10	-1.00E+10	-1.00E+10	-1.00E+10	-1.00E+10	-1.00E+10	-1.00E+10	-1.00E+10	-1.00E+10	-1.00E+10	-1.00E+10	-1.00E+10	-1.00E+10	-1.00E+10
							29.9	32.124	316.85	0.754	7.5	0.72	0.07	1.34	2194.2	2023.7	-1.00E+10	-1.00E+10	-1.00E+10	2.64	2.12	0.24	-1.00E+10	-1.00E+10	0.06	-1.00E+10
							33.8	32.123	316.98	0.756	7.53	0.72	0.07	1.34	2191.6	2023.6	-1.00E+10	-1.00E+10	-1.00E+10	2.58	-1.00E+10	-1.00E+10	-1.00E+10	-1.00E+10	-1.00E+10	-1.00E+10
							39.4	-1.00E+10	-1.00E+10	-1.00E+10	-1.00E+10	-1.00E+10	-1.00E+10	-1.00E+10	-1.00E+10	-1.00E+10	-1.00E+10	-1.00E+10	-1.00E+10	-1.00E+10	-1.00E+10	-1.00E+10	-1.00E+10	-1.00E+10	-1.00E+10	-1.00E+10
							39.6	32.1248	316.83	0.758	7.68	0.74	0.07	1.39	2185.9	2023.1	-1.00E+10	-1.00E+10	-1.00E+10	2.71	2.19	0.21	-1.00E+10	-1.00E+10	0.05	-1.00E+10
MR1503	105_1	B	2015-09-30T09:44	191.248	70.4993	38	0	32.0397	317.17	0.653	5.41	0.3	0.05	0.66	2185.8	2015.8	-1.00E+10	-1.00E+10	-1.00E+10	3.21	-1.00E+10	-1.00E+10	-1.00E+10	-1.00E+10	-1.00E+10	-1.00E+10
							5.4	32.0351	316.12	0.653	5.41	0.24	0.05	0.54	2184.1	2015.9	-1.00E+10	-1.00E+10	-1.00E+10	3.11	-1.00E+10	-1.00E+10	-1.00E+10	-1.00E+10	-1.00E+10	-1.00E+10
							8.1	32.0334	315.95	0.654	5.41	0.23	0.04	0.5	2186.8	2015.4	-1.00E+10	-1.00E+10	-1.00E+10	3.18	-1.00E+10	-1.00E+10	-1.00E+10	-1.00E+10	-1.00E+10	-1.00E+10
							9.7	32.0338	316.02	0.652	5.39	0.22	0.05	0.5	2179.2	2014.6	-1.00E+10	-1.00E+10	-1.00E+10	3.09	-1.00E+10	-1.00E+10	-1.00E+10	-1.00E+10	-1.00E+10	-1.00E+10
							19.5	32.0337	316.15	0.653	5.38	0.22	0.04	0.49	2186.4	2013.6	-1.00E+10	-1.00E+10	-1.00E+10	3.09	-1.00E+10	-1.00E+10	-1.00E+10	-1.00E+10	-1.00E+10	-1.00E+10
							29.6	32.0532	317.85	0.617	4.64	0.12	0.03	0.29	2185.7	2013.7	-1.00E+10	-1.00E+10	-1.00E+10	3.62	-1.00E+10	-1.00E+10	-1.00E+10	-1.00E+10	-1.00E+10	-1.00E+10
							32.7	32.0476	317.18	0.631	4.93	0.16	0.04	0.33	2190	2013.7	-1.00E+10	-1.00E+10	-1.00E+10	3.62	-1.00E+10	-1.00E+10	-1.00E+10	-1.00E+10	-1.00E+10	-1.00E+10
MR1503	106_1	B	2015-10-01T00:07	191.253	67.9984	58	0	32.3532	310.1	1.567	33.46	11.51	0.2	3.2	2199.1	2093.1	-1.00E+10	-1.00E+10	-1.00E+10	0.53	0.23	0.1	-1.00E+10	-1.00E+10	0.17	-1.00E+10
							5	32.3475	307.98	1.571	33.46	11.48	0.2	3.07	2205.5	2093.5	-1.00E+10	-1.00E+10	-1.00E+10	0.49	-1.00E+10	-1.00E+10	-1.00E+10	-1.00E+10	-1.00E+10	-1.00E+10
							9.3	32.3506	307.98	1.569	33.6	11.51	0.2	3.04	2208.6	2093.4	-1.00E+10	-1.00E+10	-1.00E+10	0.46	0.16	0.1	-1.00E+10	-1.00E+10	0.17	-1.00E+10
							14.4	32.3538	307.78	1.572	33.65	11.54	0.2	3.04	2210.4	2093.6	-1.00E+10	-1.00E+10	-1.00E+10	0.43	-1.00E+10	-1.00E+10	-1.00E+10	-1.00E+10	-1.00E+10	-1.00E+10
							19.5	32.3616	306.73	1.588	34.15	11.67	0.2	3.13	2208	2094.7	-1.00E+10	-1.00E+10	-1.00E+10	0.47	0.12	0.14	-1.00E+10	-1.00E+10	0.17	-1.00E+10
							30	32.4209	299.65	1.717	37.99	12.49	0.24	3.58	2211.8	2101.9	-1.00E+10	-1.00E+10	-1.00E+10	0.51	0.08	0.21	-1.00E+10	-1.00E+10	0.18	-1.00E+10
							39.1	32.4327	291.99	1.78	40.18	12.74	0.26	4.02	2209.5	2107.7	-1.00E+10	-1.00E+10	-1.00E+10	0.49	0.1	0.25	-1.00E+10	-1.00E+10	0.13	-1.00E+10
							48.8	32.5318	232.53	2.106	57.01	14.48	0.33	7.39	2220.4	2161.7	-1.00E+10	-1.00E+10	-1.00E+10	1.11	0.33	0.62	-1.00E+10	-1.00E+10	0.11	-1.00E+10
MR1503	107_1	B	2015-10-01T04:02	191.25	68.4989	54	0	31.629	312.22	0.987	16.96	3.98	0.14	1.77	2184.1	2033.8	-1.00E+10	-1.00E+10	-1.00E+10	1.12	-1.00E+10	-1.00E+10	-1.00E+10	-1.00E+10	-1.00E+10	-1.00E+10
							5	31.6262	311.5	0.984	17	4.01	0.13	1.7	2183.8	2035.8	-1.00E+10	-1.00E+10	-1.00E+10	1.28	-1.00E+10	-1.00E+10	-1.00E+10	-1.00E+10	-1.00E+10	-1.00E+10
							10.1	31.6265	311.42	0.985	17.02	4	0.14	1.7	2179.7	2036.5	-1.00E+10	-1.00E+10	-1.00E+10	1.21	-1.00E+10	-1.00E+10	-1.00E+10	-1.00E+10	-1.00E+10	-1.00E+10
							19.8	31.6255	311.38	0.991	17.04	4.02	0.13	1.71	2182.2	2036.8	-1.00E+10	-1.00E+10	-1.00E+10	1.21	-1.00E+10	-1.00E+10	-1.00E+10	-1.00E+10	-1.00E+10	-1.00E+10
							24.6	31.6291	311.31	0.99	17.13	4.04	0.13	1.72	2182.2	2036.2	-1.00E+10	-1.00E+10	-1.00E+10	1.2	-1.00E+10	-1.00E+10	-1.00E+10	-1.00E+10	-1.00E+10	-1.00E+10
							29.8	32.0862	294.78	1.446	31.02	8.44	0.2	4.14	2192.6	2082.1	-1.00E+10	-1.00E+10	-1.00E+10	0.68	-1.00E+10	-1.00E+10	-1.00E+10	-1.00E+10	-1.00E+10	-1.00E+10
							40.2	32.4509	235.32	2.146	51.18	12.74	0.4	7.24	2213.5	2143.5	-1.00E+10	-1.00E+10	-1.00E+10	0.76	-1.00E+10	-1.00E+10	-1.00E+10	-1.00E+10	-1.00E+10	-1.00E+10
							48	32.468	229.12	2.216	55.3	13.23	0.4	7.48	2215.7	2153	-1.00E+10	-1.00E+10	-1.00E+10	1.03	-1.00E+10	-1.00E+10	-1.00E+10	-1.00E+10	-1.00E+10	-1.00E+10
MR1503	108_1	B	2015-10-03T09:19	191.252	67.0005	45	0	32.796	301.9	2.25	49.76	20.08	0.33	4.79	2228.5	2155.1	-1.00E+10	-1.00E+10	-1.00E+10	0.65	0.14	0.16	-1.00E+10	-1.00E+10	0.11	-1.00E+10
							5.2	-1.00E+10	-1.00E+10	-1.00E+10	-1.00E+10	-1.00E+10	-1.00E+10	-1.00E+10	-1.00E+10	-1.00E+10	-1.00E+10	-1.00E+10	-1.00E+10	-1.00E+10	-1.00E+10	-1.00E+10	-1.00E+10	-1.00E+10	-1.00E+10	-1.00E+10
							5.4	-1.00E+10	-1.00E+10	-1.00E+10	-1.00E+10	-1.00E+10	-1.00E+10	-1.00E+10	-1.00E+10	-1.00E+10	-1.00E+10	-1.00E+10	-1.00E+10	-1.00E+10	-1.00E+10	-1.00E+10	-1.00E+10	-1.00E+10	-1.00E+10	-1.00E+10
							5.4	-1.00E+10	-1.00E+10	-1.00E+10	-1.00E+10	-1.00E+10	-1.00E+10	-1.00E+10	-1.00E+10	-1.00E+10	-1.00E+10	-1.00E+10	-1.00E+10	-1.00E+10	-1.00E+10	-1.00E+10	-1.00E+10	-1.00E+10	-1.00E+10	-1.00E+10
							5.4	-1.00E+10	-1.00E+10	-1.00E+10	-1.00E+10	-1.00E+10	-1.00E+10	-1.00E+10	-1.00E+10	-1.00E+10	-1.00E+10	-1.00E+10	-1.00E+10	-1.00E+10	-1.00E+10	-1.00E+10	-1.00E+10	-1.00E+10	-1.00E+10	-1.00E+10
							5.4	-1.00E+10	-1.00E+10	-1.00E+10	-1.00E+10	-1.00E+10	-1.00E+10	-1.00E+10	-1.00E+10	-1.00E+10	-1.00E+10	-1.00E+10	-1.00E+10	-1.00E+10	-1.00E+10	-1.00E+10	-1.00E+10	-1.00E+10	-1.00E+10	-1.00E+10
							5.4	-1.00E+10	-1.00E+10	-1.00E+10	-1.00E+10	-1.00E+10	-1.00E+10	-1.00E+10	-1.00E+10	-1.00E+10	-1.00E+10	-1.00E+10	-1.00E+10	-1.00E+10	-1.00E+10	-1.00E+10	-1.00E+10	-1.00E+10	-1.00E+10	-1.00E+10
							5.4	-1.00E+10	-1.00E+10	-1.00E+10	-1.00E+10	-1.00E+10	-1.00E+10	-1.00E+10	-1.00E+10	-1.00E+10	-1.00E+10	-1.00E+10	-1.00E+10	-1.00E+10	-1.00E+10	-1.00E+10	-1.00E+10	-1.00E+10	-1.00E+10	-1.00E+10
							5.4	-1.00E+10	-1.00E+10	-1.00E+10	-1.00E+10	-1.00E+10	-1.00E+10	-1.00E+10	-1.00E+10	-1.00E+10	-1.00E+10	-1.00E+10	-1.00E+10	-1.00E+10	-1.00E+10	-1.00E+10	-1.00E+10	-1.00E+10	-1.00E+10	-1.00E+10
							5.5	32.7956	300.1	2.259	49.83	20.05	0.33	4.89	2229.9	2157.9	-1.00E+10	-1.00E+10	-1.00E+10	0.62	-1.00E+10	-1.00E+10	-1.00E+10	-1.00E+10	-1.00E+10	-1.00E+10
							5.5	-1.00E+10	-1.00E+10	-1.00E+10	-1.00E+10	-1.00E+10	-1.00E+10	-1.00E+10	-1.00E+10	-1.00E+10	-1.00E+10	-1.00E+10	-1.00E+10	-1.00E+10	-1.00E+10	-1.00E+10	-1.00E+10	-1.00E+10	-1.00E+10	-1.00E+10
							5.5	-1.00E+10	-1.00E+10	-1.00E+10	-1.00E+10	-1.00E+10	-1.00E+10	-1.00E+10	-1.00E+10	-1.00E+10	-1.00E+10	-1.00E+10	-1.00E+10	-1.00E+10	-1.00E+10	-1.00E+10	-1.00E+10	-1.00E+10	-1.00E+10	-1.00E+10
							5.5	-1.00E+10	-1.00E+10	-1.00E+10	-1.00E+10	-1.00E+10	-1.00E+10	-1.00E+10	-1.00E+10	-1.00E+10	-1.00E+10	-1.00E+10	-1.00E+10	-1.00E+10	-1.00E+10	-1.00E+10	-1.00E+10	-1.00E+10	-1.00E+10	-1.00E+10
							9.8	32.7955	299.94	2.262	49.9	20.03	0.32	4.78	2233.6	2158	-1.00E+10	-1.00E+10	-1.00E+10	0.63	0.28	0.27	-1.00E+10	-1.00E+10	0.09	-1.00E+10
							9.9	-1.00E+10	-1.00E+10	-1.00E+10	-1.00E+10	-1.00E+10	-1.00E+10	-1.00E+10	-1.00E+10	-1.00E+10	-1.00E+10	-1.00E+10	-1.00E+10	-1.00E+10	-1.00E+10	-1.00E+10	-1.00E+10	-1.00E+10	-1.00E+10	-1.00E+10
							15.1	-1.00E+10	-1.00E+10	2.26	49.95	20.09	0.32	4.75	2235.6	2157.9	-1.00E+10	-1.00E+10	-1.00E+10	-1.00E+10	-1.00E+10	-1.00E+10	-1.00E+10	-1.00E+10	-1.00E+10	-1.00E+10
							19.9	-1.00E+10	-1.00E+10	-1.00E+10	-1.00E+10	-1.00E+10	-1.00E+10	-1.00E+10	-1.00E+10	-1.00E+10	-1.00E+10	-1.00E+10	-1.00E+10	-1.00E+10	-1.00E+10	-1.00E+10	-1.00E+10	-1.00E+10	-1.00E+10	-1.00E+10
							20.1	32.8027	299.54	2.276	50.15	20.21	0.33	4.83	2230.3	2158.2	-1.00E+10	-1.00E+10	-1.00E+10	0.66	0.16	0.21	-1.00E+10	-1.00E+10	0.09	-1.00E+10
							25.4	-1.00E+10	-1.00E+10	2.268	49.95	20.12	0.32	4.75	2233.7	2157.7	-1.00E+10	-1.00E+10	-1.00E+10	-1.00E+10	-1.00E+10	-1.00E+10	-1.00E+10	-1.00E+10	-1.00E+10	-1.00E+10
							29.5	32.8038	299.84	2.27	50.18	20.26	0.33	4.77	2234.5	2157.7	-1.00E+10	-1.00E+10	-1.00E+10	0.67	0.22	0.3	-1.00E+10	-1.00E+10	0.09	-1.00E+10
							29.6	-1.00E+10	-1.00E+10	-1.00E+10	-1.00E+10	-1.00E+10	-1.00E+10	-1.00E+10	-1.00E+10	-1.00E+10	-1.00E+10	-1.00E+10	-1.00E+10	-1.00E+10	-1.00E+10	-1.00E+10	-1.00E+10	-1.00E+10	-1.00E+10	-1.00E+10
							31.8	-1.00E+10	-1.00E+10	2.263	49.97	20.19	0.32	4.72	-1.00E+10	-1.00E+10	-1.00E+10	-1.00E+10	-1.00E+10	-1.00E+10	-1.00E+10	-1.00E+10	-1.00E+10	-1.00E+10	-1.00E+10	-1.00E+10
							34.5	32.804	299.97	2.268	50	20.2	0.33	4.66	2233.5	2157.3	-1.00E+10	-1.00E+10	-1.00E+10	0.71	-1.00E+10	-1.00E+10	-1.00E+10	-1.00E+10	-1.00E+10	-1.00E+10
							34.8	-1.00E+10	-1.00E+10	2.272	50.22	20.28	0.32	4.65	2234.1	2157.8	-1.00E+10	-1.00E+10	-1.00E+10	-1.00E+10	-1.00E+10	-1.00E+10	-1.00E+10	-1.00E+10	-1.00E+10	-1.00E+10
							40	32.8036	300.15	2.268	49.97	20.23	0.32	4.64	2230.6	2156.7	-1.00E+10	-1.00E+10	-1.00E+10	0.7	0.26	0.26	-1.00E+10	-1.00E+10	0.1	-1.00E+10
							40	-1.00E+10	-1.00E+10	2.279	50.29	20.34	0.32	4.66	2235.1	2158	-1.00E+10	-1.00E+10	-1.00E+10	-1.00E+10	-1.00E+10	-1.00E+10	-1.00E+10	-1.00E+10	-1.00E+10	-1.00E+10
MR1503	109_1	B	2015-10-03T16:01	191.249	66.002	53	0	32.5654	303.47	1.744	33.2	15.19	0.17	2.69	2226.3	2112.6	-1.00E+10	-1.00E+10	-1.00E+10	1.32	1.01	0.24	-1.00E+10	-1.00E+10	0.12	-1.00E+10
							5.3	32.5964	302.37	1.749	33.64	15.43	0.17	2.6	2229	2115.8	-1.00E+10	-1.00E+10	-1.00E+10	1.57	-1.00E+10	-1.00E+10	-1.00E+10	-1.00E+10	-1.00E+10	-1.00E+10
							5.4	-1.00E+10	-1.00E+10	-1.00E+10	-1.00E+10	-1.00E+10	-1.00E+10	-1.00E+10	-1.00E+10	-1.00E+10	-1.00E+10	-1.00E+10	-1.00E+10	-1.00E+10	-1.00E+10	-1.00E+10	-1.00E+10	-1.00E+10	-1.00E+10	-1.00E+10
							9.8	32.6788	301.15	1.802	35.82	16.69	0.18	2.38	2230.1	2123	-1.00E+10	-1.00E+10	-1.00E+10	2.29	1.58	0.32	-1.00E+10	-1.00E+10	0.14	-1.00E+10
							9.9	-1.00E+10	-1.00E+10	-1.00E+10	-1.00E+10	-1.00E+10	-1.00E+10	-1.00E+10	-1.00E+10	-1.00E+10	-1.00E+10	-1.00E+10	-1.00E+10	-1.00E+10	-1.00E+10	-1.00E+10	-1.00E+10	-1.00E+10	-1.00E+10	-1.00E+10
							16.8	32.7151	300.5	1.869	38	17.58	0.18	2.36	2231.5	2128.4	-1.00E+10	-1.00E+10	-1.00E+10	1.78	-1.00E+10	-1.00E+10	-1.00E+10	-1.00E+10	-1.00E+10	-1.00E+10
							19.9	-1.00E+10	-1.00E+10	-1.00E+10	-1.00E+10	-1.00E+10	-1.00E+10	-1.00E+10	-1.00E+10	-1.00E+10	-1.00E+10	-1.00E+10	-1.00E+10	-1.00E+10	-1.00E+10	-1.00E+10	-1.00E+10	-1.00E+10	-1.00E+10	-1.00E+10
							19.9	32.746	300.49	1.917	39.31	18.32	0.19	2.29	2235.8	2130	-1.00E+10	-1.00E+10	-1.00E+10	1.79	1.37	0.33	-1.00E+10	-1.00E+10	0.15	-1.00E+10
							29.6	-1.00E+10	-1.00E+10	-1.00E+10	-1.00E+10	-1.00E+10	-1.00E+10	-1.00E+10	-1.00E+10	-1.00E+10	-1.00E+10	-1.00E+10	-1.00E+10	-1.00E+10	-1.00E+10	-1.00E+10	-1.00E+10	-1.00E+10	-1.00E+10	-1.00E+10
							29.6	32.8574	301.2	2.081	44.61	21.15	0.2	1.92	2231.8	2141.4	-1.00E+10	-1.00E+10	-1.00E+10	1.32	0.87	0.27	-1.00E+10	-1.00E+10	0.17	-1.00E+10
							39.7	-1.00E+10	-1.00E+10	-1.00E+10	-1.00E+10	-1.00E+10	-1.00E+10	-1.00E+10	-1.00E+10	-1.00E+10	-1.00E+10	-1.00E+10	-1.00E+10	-1.00E+10	-1.00E+10	-1.00E+10	-1.00E+10	-1.00E+10	-1.00E+10	-1.00E+10
							39.9	32.8682	301.19	2.108	45	21.37	0.21	1.84	2236.2	2143.1	-1.00E+10	-1.00E+10	-1.00E+10	1.4	0.9	0.3	-1.00E+10	-1.00E+10	0.17	-1.00E+10
							44.6	32.8635	301.2	2.087	44.8	21.26	0.2	1.85	2233.4	2142.7	-1.00E+10	-1.00E+10	-1.00E+10	1.51	0.9	0.26	-1.00E+10	-1.00E+10	0.17	-1.00E+10
