# Supplementary material for: Atlantic-origin water extension into the Pacific Arctic induced an anomalous biogeochemical event
Source: Nat Commun. 2023 Nov 2;14:6235. doi: 10.1038/s41467-023-41960-w (PMC10622542; doi:10.1038/s41467-023-41960-w)
Supplement: Supplementary file 4 — Supplementary Data 1 [file 41467_2023_41960_MOESM4_ESM.zip › Mirai_Btl_2016.txt]

Cruise	Station	Type	yyyy-mm-ddThh:mm	Longitude [degrees_east]	Latitude [degrees_north]	Bot. Depth [m]	Depth [m]	Bottle Salinity	Dissolved Oxygen [~$m~#mol/kg]	Phosphate [~$m~#mol/kg]	Silicate [~$m~#mol/kg]	Nitrate [~$m~#mol/kg]	Nitrite [~$m~#mol/kg]	Ammonium [~$m~#mol/kg]	Total Alkalinity [~$m~#mol/kg]	DIC [~$m~#mol/kg]	CFC-11 [pmol/kg]	CFC-12 [pmol/kg]	CFC-113 [pmol/kg]	Chl-a [~$m~#g/L]	Chl-a >10 [~$m~#g/L]	Chl-a 2-10 [~$m~#g/L]	Chl-a 5-10 [~$m~#g/L]	Chl-a 2-5 [~$m~#g/L]	Chl-a 0.7-2 [~$m~#g/L]	O18O16[permill]
MR1606	1_1	B	2016-08-30T02:19	186.015	63.0944	76	0	31.0614	288.95	0.217	1.53	0.04	0.01	0.05	2121.1	1912.6	-1.00E+10	-1.00E+10	-1.00E+10	0.43	0.07	0.1	-1.00E+10	-1.00E+10	0.22	-1.00E+10
							5	31.0752	289.17	0.211	1.58	0	0	0.02	2124.9	1912.3	-1.00E+10	-1.00E+10	-1.00E+10	0.42	0.06	0.12	-1.00E+10	-1.00E+10	0.19	-1.00E+10
							9.7	31.0779	289.51	0.213	1.59	-0.01	0	0.01	2123.9	1912.7	-1.00E+10	-1.00E+10	-1.00E+10	0.43	0.06	0.13	-1.00E+10	-1.00E+10	0.22	-1.00E+10
							19.7	31.1695	332.84	0.274	1.5	-0.01	0	0.02	2130.1	1912.8	-1.00E+10	-1.00E+10	-1.00E+10	0.63	0.05	0.16	-1.00E+10	-1.00E+10	0.33	-1.00E+10
							29.6	31.7322	443.07	0.57	2.92	0.07	0.01	0.06	2168.2	1968.3	-1.00E+10	-1.00E+10	-1.00E+10	1.26	0.03	0.44	-1.00E+10	-1.00E+10	0.69	-1.00E+10
							37.7	31.8662	431.5	0.783	6.24	1.53	0.03	0.43	2178.6	2012.7	-1.00E+10	-1.00E+10	-1.00E+10	1.61	0.07	0.93	-1.00E+10	-1.00E+10	0.51	-1.00E+10
							37.7	-1.00E+10	-1.00E+10	-1.00E+10	-1.00E+10	-1.00E+10	-1.00E+10	-1.00E+10	-1.00E+10	-1.00E+10	-1.00E+10	-1.00E+10	-1.00E+10	-1.00E+10	-1.00E+10	-1.00E+10	-1.00E+10	-1.00E+10	-1.00E+10	-1.00E+10
							39.5	31.9159	369.2	1.287	18.27	6.83	0.09	1.83	2180.4	2072.4	-1.00E+10	-1.00E+10	-1.00E+10	1.18	0.08	0.76	-1.00E+10	-1.00E+10	0.25	-1.00E+10
							49.5	32.0136	274.9	1.983	40.83	12.11	0.09	5.1	2188.4	2163.5	-1.00E+10	-1.00E+10	-1.00E+10	0.24	0.07	0.09	-1.00E+10	-1.00E+10	0.06	-1.00E+10
							69.9	32.1228	266.12	2.124	40.85	12.11	0.2	5.63	2198	2187.5	-1.00E+10	-1.00E+10	-1.00E+10	0.34	0.16	0.1	-1.00E+10	-1.00E+10	0.05	-1.00E+10
MR1606	2_1	B	2016-08-30T09:44	187.697	63.8599	55	0	31.4547	295.58	0.188	1.44	0.05	0.01	0.04	2151.7	1912.1	-1.00E+10	-1.00E+10	-1.00E+10	0.42	0.04	0.1	-1.00E+10	-1.00E+10	0.28	-1.00E+10
							4.7	31.4418	292.93	0.14	1.4	-0.01	0	0.01	2151	1910.3	-1.00E+10	-1.00E+10	-1.00E+10	0.41	0.04	0.11	-1.00E+10	-1.00E+10	0.27	-1.00E+10
							10	31.442	293.19	0.14	1.4	-0.01	0	0.01	2148.8	1910.6	-1.00E+10	-1.00E+10	-1.00E+10	0.42	0.04	0.1	-1.00E+10	-1.00E+10	0.26	-1.00E+10
							16.6	31.5796	344.48	0.284	2.88	0.39	0.01	0.11	2162.4	1929	-1.00E+10	-1.00E+10	-1.00E+10	0.51	0.03	0.15	-1.00E+10	-1.00E+10	0.33	-1.00E+10
							19.8	32.0444	364.71	1.005	15.71	5.05	0.08	1.55	2187.7	2051.8	-1.00E+10	-1.00E+10	-1.00E+10	0.35	0.03	0.1	-1.00E+10	-1.00E+10	0.21	-1.00E+10
							29.5	32.1879	336.66	1.602	26.74	9.09	0.22	2.94	2204.2	2116.2	-1.00E+10	-1.00E+10	-1.00E+10	0.58	0.08	0.22	-1.00E+10	-1.00E+10	0.28	-1.00E+10
							39.4	32.1908	337.16	1.603	26.61	9	0.23	2.9	2202.4	2117.7	-1.00E+10	-1.00E+10	-1.00E+10	0.61	0.09	0.2	-1.00E+10	-1.00E+10	0.29	-1.00E+10
							49	32.1908	337	1.607	26.62	9.01	0.23	2.93	2199.5	2117.9	-1.00E+10	-1.00E+10	-1.00E+10	0.62	0.08	0.21	-1.00E+10	-1.00E+10	0.28	-1.00E+10
MR1606	3_1	B	2016-08-30T17:34	189.651	64.7108	47	0	32.3187	318.9	1.49	23.33	12.27	0.12	1.92	2195.8	2078.3	-1.00E+10	-1.00E+10	-1.00E+10	0.51	0.2	0.21	-1.00E+10	-1.00E+10	0.28	-1.00E+10
							5.3	32.279	327.4	1.388	21.32	11.36	0.11	1.69	2196.7	2072.2	-1.00E+10	-1.00E+10	-1.00E+10	0.61	-1.00E+10	-1.00E+10	-1.00E+10	-1.00E+10	-1.00E+10	-1.00E+10
							10.1	32.2919	324.73	1.42	22.03	11.67	0.11	1.76	2197.4	2073.2	-1.00E+10	-1.00E+10	-1.00E+10	0.72	0.17	0.21	-1.00E+10	-1.00E+10	0.29	-1.00E+10
							17.8	32.367	305.22	1.611	26.71	13.23	0.14	2.33	2201.9	2088.8	-1.00E+10	-1.00E+10	-1.00E+10	0.59	0.31	0.2	-1.00E+10	-1.00E+10	0.15	-1.00E+10
							20	32.4336	300.32	1.705	28.04	14.78	0.14	2.24	2202.2	2100.5	-1.00E+10	-1.00E+10	-1.00E+10	0.82	0.49	0.19	-1.00E+10	-1.00E+10	0.21	-1.00E+10
							29.8	32.4908	291.88	1.82	30.93	15.84	0.16	2.49	2205.6	2114.3	-1.00E+10	-1.00E+10	-1.00E+10	0.89	0.64	0.19	-1.00E+10	-1.00E+10	0.11	-1.00E+10
							39.8	32.5168	288.05	1.868	32.32	16.15	0.16	2.57	2207.5	2120.2	-1.00E+10	-1.00E+10	-1.00E+10	1.22	-1.00E+10	-1.00E+10	-1.00E+10	-1.00E+10	-1.00E+10	-1.00E+10
							41.9	32.5143	287.71	1.869	32.38	16.19	0.16	2.57	2209.8	2120.8	-1.00E+10	-1.00E+10	-1.00E+10	1.13	0.94	0.15	-1.00E+10	-1.00E+10	0.09	-1.00E+10
MR1606	4_1	B	2016-08-30T21:43	190.394	65.0597	51	0	31.9192	329.96	0.349	1.09	0.02	0.01	0.02	2183.6	1938.9	-1.00E+10	-1.00E+10	-1.00E+10	2.23	1.81	0.12	-1.00E+10	-1.00E+10	0.08	-1.00E+10
							4.9	31.9154	331.13	0.341	1.2	0	0.01	0.01	2182.6	1937.9	-1.00E+10	-1.00E+10	-1.00E+10	2.12	-1.00E+10	-1.00E+10	-1.00E+10	-1.00E+10	-1.00E+10	-1.00E+10
							4.9	-1.00E+10	-1.00E+10	0.322	1.23	0.01	0.01	-0.02	-1.00E+10	1939.6	-1.00E+10	-1.00E+10	-1.00E+10	2.07	-1.00E+10	-1.00E+10	-1.00E+10	-1.00E+10	-1.00E+10	-1.00E+10
							10.2	31.9217	332.55	0.336	1.22	-0.01	0.01	0.01	2184.2	1939.3	-1.00E+10	-1.00E+10	-1.00E+10	2.33	2.45	0.14	-1.00E+10	-1.00E+10	0.08	-1.00E+10
							10.2	-1.00E+10	-1.00E+10	-1.00E+10	-1.00E+10	-1.00E+10	-1.00E+10	-1.00E+10	2187.3	1938.9	-1.00E+10	-1.00E+10	-1.00E+10	-1.00E+10	-1.00E+10	-1.00E+10	-1.00E+10	-1.00E+10	-1.00E+10	-1.00E+10
							10.2	-1.00E+10	-1.00E+10	-1.00E+10	-1.00E+10	-1.00E+10	-1.00E+10	-1.00E+10	-1.00E+10	-1.00E+10	-1.00E+10	-1.00E+10	-1.00E+10	-1.00E+10	-1.00E+10	-1.00E+10	-1.00E+10	-1.00E+10	-1.00E+10	-1.00E+10
							10.2	-1.00E+10	-1.00E+10	0.335	1.25	0	0.01	0	-1.00E+10	1939.7	-1.00E+10	-1.00E+10	-1.00E+10	2.39	-1.00E+10	-1.00E+10	-1.00E+10	-1.00E+10	-1.00E+10	-1.00E+10
							14.1	-1.00E+10	-1.00E+10	0.342	1.24	-0.02	0.01	0.01	-1.00E+10	1941.5	-1.00E+10	-1.00E+10	-1.00E+10	2.97	-1.00E+10	-1.00E+10	-1.00E+10	-1.00E+10	-1.00E+10	-1.00E+10
							17.2	-1.00E+10	-1.00E+10	0.366	1.29	-0.01	0.01	0.02	-1.00E+10	1944.1	-1.00E+10	-1.00E+10	-1.00E+10	3.28	-1.00E+10	-1.00E+10	-1.00E+10	-1.00E+10	-1.00E+10	-1.00E+10
							20	31.9495	334.6	0.344	1.3	-0.01	0.01	0.01	2185.5	1947	-1.00E+10	-1.00E+10	-1.00E+10	3.7	3.98	0.25	-1.00E+10	-1.00E+10	0.07	-1.00E+10
							22.8	-1.00E+10	-1.00E+10	-1.00E+10	-1.00E+10	-1.00E+10	-1.00E+10	-1.00E+10	2182.5	1946.6	-1.00E+10	-1.00E+10	-1.00E+10	-1.00E+10	-1.00E+10	-1.00E+10	-1.00E+10	-1.00E+10	-1.00E+10	-1.00E+10
							22.8	-1.00E+10	-1.00E+10	-1.00E+10	-1.00E+10	-1.00E+10	-1.00E+10	-1.00E+10	-1.00E+10	-1.00E+10	-1.00E+10	-1.00E+10	-1.00E+10	-1.00E+10	-1.00E+10	-1.00E+10	-1.00E+10	-1.00E+10	-1.00E+10	-1.00E+10
							22.9	-1.00E+10	-1.00E+10	-1.00E+10	-1.00E+10	-1.00E+10	-1.00E+10	-1.00E+10	-1.00E+10	-1.00E+10	-1.00E+10	-1.00E+10	-1.00E+10	-1.00E+10	-1.00E+10	-1.00E+10	-1.00E+10	-1.00E+10	-1.00E+10	-1.00E+10
							22.9	-1.00E+10	-1.00E+10	0.35	1.47	0.02	0.01	0.06	-1.00E+10	1947.7	-1.00E+10	-1.00E+10	-1.00E+10	4.01	-1.00E+10	-1.00E+10	-1.00E+10	-1.00E+10	-1.00E+10	-1.00E+10
							29.8	-1.00E+10	-1.00E+10	0.431	2.79	0.5	0.02	0.26	-1.00E+10	1964.3	-1.00E+10	-1.00E+10	-1.00E+10	5.47	-1.00E+10	-1.00E+10	-1.00E+10	-1.00E+10	-1.00E+10	-1.00E+10
							29.9	31.9566	331.49	0.429	2.61	0.4	0.02	0.24	2186.6	1963.6	-1.00E+10	-1.00E+10	-1.00E+10	5.84	5.65	0.27	-1.00E+10	-1.00E+10	0.03	-1.00E+10
							29.9	31.9674	326.69	0.496	3.85	0.99	0.03	0.45	2183.4	1969	-1.00E+10	-1.00E+10	-1.00E+10	5.8	5.53	0.29	-1.00E+10	-1.00E+10	0.04	-1.00E+10
							32.7	-1.00E+10	-1.00E+10	-1.00E+10	-1.00E+10	-1.00E+10	-1.00E+10	-1.00E+10	-1.00E+10	-1.00E+10	-1.00E+10	-1.00E+10	-1.00E+10	-1.00E+10	-1.00E+10	-1.00E+10	-1.00E+10	-1.00E+10	-1.00E+10	-1.00E+10
							32.7	-1.00E+10	-1.00E+10	-1.00E+10	-1.00E+10	-1.00E+10	-1.00E+10	-1.00E+10	2190.2	2035.4	-1.00E+10	-1.00E+10	-1.00E+10	-1.00E+10	-1.00E+10	-1.00E+10	-1.00E+10	-1.00E+10	-1.00E+10	-1.00E+10
							32.7	-1.00E+10	-1.00E+10	-1.00E+10	-1.00E+10	-1.00E+10	-1.00E+10	-1.00E+10	-1.00E+10	-1.00E+10	-1.00E+10	-1.00E+10	-1.00E+10	-1.00E+10	-1.00E+10	-1.00E+10	-1.00E+10	-1.00E+10	-1.00E+10	-1.00E+10
							39.6	32.5936	241.21	2.208	43.25	17.85	0.16	5.48	2217.4	2171.6	-1.00E+10	-1.00E+10	-1.00E+10	3.1	-1.00E+10	-1.00E+10	-1.00E+10	-1.00E+10	-1.00E+10	-1.00E+10
							44.8	-1.00E+10	-1.00E+10	-1.00E+10	-1.00E+10	-1.00E+10	-1.00E+10	-1.00E+10	-1.00E+10	-1.00E+10	-1.00E+10	-1.00E+10	-1.00E+10	-1.00E+10	-1.00E+10	-1.00E+10	-1.00E+10	-1.00E+10	-1.00E+10	-1.00E+10
							44.8	-1.00E+10	-1.00E+10	-1.00E+10	-1.00E+10	-1.00E+10	-1.00E+10	-1.00E+10	-1.00E+10	-1.00E+10	-1.00E+10	-1.00E+10	-1.00E+10	-1.00E+10	-1.00E+10	-1.00E+10	-1.00E+10	-1.00E+10	-1.00E+10	-1.00E+10
							44.8	32.5584	244.17	1.839	34.62	14.12	0.13	4.52	2208.4	2142.6	-1.00E+10	-1.00E+10	-1.00E+10	3.5	3.01	0.32	-1.00E+10	-1.00E+10	0.07	-1.00E+10
MR1606	5_1	B	2016-08-31T03:52	190.944	65.27	54	0	32.0515	359.13	0.316	0.15	0.01	0	0.03	2196.7	1936.7	-1.00E+10	-1.00E+10	-1.00E+10	5.24	4.63	0.33	-1.00E+10	-1.00E+10	0.14	-1.00E+10
							4.9	32.0477	366.11	0.313	0.18	0.01	0	0.02	2193.6	1934	-1.00E+10	-1.00E+10	-1.00E+10	6.01	-1.00E+10	-1.00E+10	-1.00E+10	-1.00E+10	-1.00E+10	-1.00E+10
							9.9	32.078	352.29	0.367	0.47	0.11	0.01	0.03	2191.6	1954.2	-1.00E+10	-1.00E+10	-1.00E+10	4.89	4.84	0.25	-1.00E+10	-1.00E+10	0.07	-1.00E+10
							19.8	32.1871	322.25	0.804	2.53	3.36	0.05	1.29	2201.1	2020	-1.00E+10	-1.00E+10	-1.00E+10	6.28	5.71	0.37	-1.00E+10	-1.00E+10	0.1	-1.00E+10
							29.5	32.5401	283.66	1.794	20.95	14.35	0.15	3.78	2215.1	2125.9	-1.00E+10	-1.00E+10	-1.00E+10	10.5	9.31	0.58	-1.00E+10	-1.00E+10	0.11	-1.00E+10
							34.8	32.5593	253.84	2.142	29.49	17.42	0.17	5.15	2212.6	2152.7	-1.00E+10	-1.00E+10	-1.00E+10	8.93	9.24	0.41	-1.00E+10	-1.00E+10	0.08	-1.00E+10
							39.6	32.5589	247.12	2.219	32.37	17.93	0.17	5.53	2213.9	2159.3	-1.00E+10	-1.00E+10	-1.00E+10	7.28	-1.00E+10	-1.00E+10	-1.00E+10	-1.00E+10	-1.00E+10	-1.00E+10
							48.5	32.549	252.21	2.185	32.08	17.52	0.17	5.36	2211.5	2152	-1.00E+10	-1.00E+10	-1.00E+10	6.68	6.04	0.43	-1.00E+10	-1.00E+10	0.08	-1.00E+10
MR1606	6_1	B	2016-08-31T07:54	191.298	65.6492	49	0	30.5625	335.86	0.424	3.19	0	0.01	0.07	2174.2	1963.8	-1.00E+10	-1.00E+10	-1.00E+10	3.27	3.57	0.21	-1.00E+10	-1.00E+10	0.37	-1.00E+10
							4.6	31.2796	362.92	0.301	0.77	0	0	0.05	2177.9	1932.3	-1.00E+10	-1.00E+10	-1.00E+10	5.82	-1.00E+10	-1.00E+10	-1.00E+10	-1.00E+10	-1.00E+10	-1.00E+10
							7.7	31.3959	364.22	0.288	0.65	-0.01	0.01	0.04	2174.6	1927.7	-1.00E+10	-1.00E+10	-1.00E+10	6.26	5.09	0.26	-1.00E+10	-1.00E+10	0.16	-1.00E+10
							9.9	31.6865	327.7	0.835	12.59	4.17	0.07	0.77	2184.6	2019.9	-1.00E+10	-1.00E+10	-1.00E+10	6.62	7.14	0.35	-1.00E+10	-1.00E+10	0.1	-1.00E+10
							20.1	32.0122	284.15	1.462	25.32	9.88	0.13	3.52	2195.4	2100.6	-1.00E+10	-1.00E+10	-1.00E+10	2.69	2.28	0.19	-1.00E+10	-1.00E+10	0.07	-1.00E+10
							29.6	32.1088	270.92	1.608	27.88	11.35	0.14	4.45	2202.9	2114.2	-1.00E+10	-1.00E+10	-1.00E+10	1.91	1.56	0.18	-1.00E+10	-1.00E+10	0.06	-1.00E+10
							40	32.1773	263.9	1.699	29.25	12.29	0.14	4.83	2202.3	2122.9	-1.00E+10	-1.00E+10	-1.00E+10	1.7	-1.00E+10	-1.00E+10	-1.00E+10	-1.00E+10	-1.00E+10	-1.00E+10
							43.8	32.1753	262.28	1.734	29.98	12.53	0.15	4.99	2203.7	2122.4	-1.00E+10	-1.00E+10	-1.00E+10	1.94	1.6	0.12	-1.00E+10	-1.00E+10	0.06	-1.00E+10
MR1606	7_1	B	2016-08-31T19:33	191.086	66.2694	56	0	31.441	356.92	0.425	1.33	0.06	0.02	0.05	2192.4	1969.9	-1.00E+10	-1.00E+10	-1.00E+10	5.9	5.2	0.36	-1.00E+10	-1.00E+10	0.18	-1.00E+10
							3.4	-1.00E+10	-1.00E+10	0.415	1.65	0.08	0.02	0.04	-1.00E+10	1967.5	-1.00E+10	-1.00E+10	-1.00E+10	7.72	-1.00E+10	-1.00E+10	-1.00E+10	-1.00E+10	-1.00E+10	-1.00E+10
							5	31.5712	352.71	0.524	3.55	1.18	0.04	0.14	2193.8	1982.1	-1.00E+10	-1.00E+10	-1.00E+10	6.24	-1.00E+10	-1.00E+10	-1.00E+10	-1.00E+10	-1.00E+10	-1.00E+10
							6.8	-1.00E+10	-1.00E+10	-1.00E+10	-1.00E+10	-1.00E+10	-1.00E+10	-1.00E+10	2200.3	2035.8	-1.00E+10	-1.00E+10	-1.00E+10	-1.00E+10	-1.00E+10	-1.00E+10	-1.00E+10	-1.00E+10	-1.00E+10	-1.00E+10
							6.8	-1.00E+10	-1.00E+10	1.089	12.33	6.2	0.09	2.27	-1.00E+10	2052.5	-1.00E+10	-1.00E+10	-1.00E+10	7.95	-1.00E+10	-1.00E+10	-1.00E+10	-1.00E+10	-1.00E+10	-1.00E+10
							6.9	32.0745	314.58	1.066	11.79	5.93	0.09	2.2	2198.4	2051.8	-1.00E+10	-1.00E+10	-1.00E+10	7.76	7.73	0.41	-1.00E+10	-1.00E+10	0.06	-1.00E+10
							6.9	-1.00E+10	-1.00E+10	-1.00E+10	-1.00E+10	-1.00E+10	-1.00E+10	-1.00E+10	-1.00E+10	-1.00E+10	-1.00E+10	-1.00E+10	-1.00E+10	-1.00E+10	-1.00E+10	-1.00E+10	-1.00E+10	-1.00E+10	-1.00E+10	-1.00E+10
							9.1	-1.00E+10	-1.00E+10	1.252	15.13	7.66	0.11	3.15	-1.00E+10	2070.6	-1.00E+10	-1.00E+10	-1.00E+10	6.09	-1.00E+10	-1.00E+10	-1.00E+10	-1.00E+10	-1.00E+10	-1.00E+10
							10.1	32.1608	297	1.304	16.52	8.07	0.11	3.58	2203.9	2076.9	-1.00E+10	-1.00E+10	-1.00E+10	4.1	5.43	0.29	-1.00E+10	-1.00E+10	0.04	-1.00E+10
							11.1	-1.00E+10	-1.00E+10	1.323	16.75	8.22	0.12	3.67	-1.00E+10	2079.6	-1.00E+10	-1.00E+10	-1.00E+10	5.39	-1.00E+10	-1.00E+10	-1.00E+10	-1.00E+10	-1.00E+10	-1.00E+10
							15	-1.00E+10	-1.00E+10	-1.00E+10	-1.00E+10	-1.00E+10	-1.00E+10	-1.00E+10	2206	2079.3	-1.00E+10	-1.00E+10	-1.00E+10	-1.00E+10	-1.00E+10	-1.00E+10	-1.00E+10	-1.00E+10	-1.00E+10	-1.00E+10
							15	-1.00E+10	-1.00E+10	-1.00E+10	-1.00E+10	-1.00E+10	-1.00E+10	-1.00E+10	-1.00E+10	-1.00E+10	-1.00E+10	-1.00E+10	-1.00E+10	-1.00E+10	-1.00E+10	-1.00E+10	-1.00E+10	-1.00E+10	-1.00E+10	-1.00E+10
							15.1	-1.00E+10	-1.00E+10	-1.00E+10	-1.00E+10	-1.00E+10	-1.00E+10	-1.00E+10	-1.00E+10	-1.00E+10	-1.00E+10	-1.00E+10	-1.00E+10	-1.00E+10	-1.00E+10	-1.00E+10	-1.00E+10	-1.00E+10	-1.00E+10	-1.00E+10
							15.1	-1.00E+10	-1.00E+10	1.33	16.74	8.32	0.11	3.68	-1.00E+10	2081.1	-1.00E+10	-1.00E+10	-1.00E+10	4.98	-1.00E+10	-1.00E+10	-1.00E+10	-1.00E+10	-1.00E+10	-1.00E+10
							20	32.2867	292.31	1.391	16.52	8.99	0.11	3.91	2208.8	2085.6	-1.00E+10	-1.00E+10	-1.00E+10	3.74	3.7	0.18	-1.00E+10	-1.00E+10	0.05	-1.00E+10
							24.7	-1.00E+10	-1.00E+10	1.451	16.59	9.56	0.12	4.09	-1.00E+10	2093.3	-1.00E+10	-1.00E+10	-1.00E+10	3.74	-1.00E+10	-1.00E+10	-1.00E+10	-1.00E+10	-1.00E+10	-1.00E+10
							30	-1.00E+10	-1.00E+10	-1.00E+10	-1.00E+10	-1.00E+10	-1.00E+10	-1.00E+10	2211.7	2099.8	-1.00E+10	-1.00E+10	-1.00E+10	-1.00E+10	-1.00E+10	-1.00E+10	-1.00E+10	-1.00E+10	-1.00E+10	-1.00E+10
							30	-1.00E+10	-1.00E+10	-1.00E+10	-1.00E+10	-1.00E+10	-1.00E+10	-1.00E+10	-1.00E+10	-1.00E+10	-1.00E+10	-1.00E+10	-1.00E+10	-1.00E+10	-1.00E+10	-1.00E+10	-1.00E+10	-1.00E+10	-1.00E+10	-1.00E+10
							30	32.4255	285.99	1.545	16.73	10.79	0.11	3.98	2210	2102.5	-1.00E+10	-1.00E+10	-1.00E+10	4.03	3.96	0.27	-1.00E+10	-1.00E+10	0.04	-1.00E+10
							30	-1.00E+10	-1.00E+10	-1.00E+10	-1.00E+10	-1.00E+10	-1.00E+10	-1.00E+10	-1.00E+10	-1.00E+10	-1.00E+10	-1.00E+10	-1.00E+10	-1.00E+10	-1.00E+10	-1.00E+10	-1.00E+10	-1.00E+10	-1.00E+10	-1.00E+10
							39.6	32.5691	270.16	1.813	22.38	13.94	0.12	4.27	2221	2133.8	-1.00E+10	-1.00E+10	-1.00E+10	4.04	-1.00E+10	-1.00E+10	-1.00E+10	-1.00E+10	-1.00E+10	-1.00E+10
							49.6	32.6158	265	1.918	24.61	14.75	0.14	4.65	2221	2145.4	-1.00E+10	-1.00E+10	-1.00E+10	3.49	-1.00E+10	-1.00E+10	-1.00E+10	-1.00E+10	-1.00E+10	-1.00E+10
							51	-1.00E+10	-1.00E+10	-1.00E+10	-1.00E+10	-1.00E+10	-1.00E+10	-1.00E+10	-1.00E+10	-1.00E+10	-1.00E+10	-1.00E+10	-1.00E+10	-1.00E+10	-1.00E+10	-1.00E+10	-1.00E+10	-1.00E+10	-1.00E+10	-1.00E+10
							51	-1.00E+10	-1.00E+10	-1.00E+10	-1.00E+10	-1.00E+10	-1.00E+10	-1.00E+10	-1.00E+10	-1.00E+10	-1.00E+10	-1.00E+10	-1.00E+10	-1.00E+10	-1.00E+10	-1.00E+10	-1.00E+10	-1.00E+10	-1.00E+10	-1.00E+10
							51	32.6163	265.34	1.91	24.54	14.67	0.14	4.65	2222.2	2147.7	-1.00E+10	-1.00E+10	-1.00E+10	3.5	3.38	0.25	-1.00E+10	-1.00E+10	0.06	-1.00E+10
MR1606	7_2	B	2016-08-31T22:10	191.106	66.2723	56	0	-1.00E+10	-1.00E+10	-1.00E+10	-1.00E+10	-1.00E+10	-1.00E+10	-1.00E+10	-1.00E+10	-1.00E+10	-1.00E+10	-1.00E+10	-1.00E+10	-1.00E+10	-1.00E+10	-1.00E+10	-1.00E+10	-1.00E+10	-1.00E+10	-1.00E+10
							5.1	-1.00E+10	-1.00E+10	-1.00E+10	-1.00E+10	-1.00E+10	-1.00E+10	-1.00E+10	-1.00E+10	-1.00E+10	-1.00E+10	-1.00E+10	-1.00E+10	-1.00E+10	-1.00E+10	-1.00E+10	-1.00E+10	-1.00E+10	-1.00E+10	-1.00E+10
							5.1	-1.00E+10	-1.00E+10	-1.00E+10	-1.00E+10	-1.00E+10	-1.00E+10	-1.00E+10	-1.00E+10	-1.00E+10	-1.00E+10	-1.00E+10	-1.00E+10	-1.00E+10	-1.00E+10	-1.00E+10	-1.00E+10	-1.00E+10	-1.00E+10	-1.00E+10
							5.1	-1.00E+10	-1.00E+10	-1.00E+10	-1.00E+10	-1.00E+10	-1.00E+10	-1.00E+10	-1.00E+10	-1.00E+10	-1.00E+10	-1.00E+10	-1.00E+10	-1.00E+10	-1.00E+10	-1.00E+10	-1.00E+10	-1.00E+10	-1.00E+10	-1.00E+10
							5.1	-1.00E+10	-1.00E+10	-1.00E+10	-1.00E+10	-1.00E+10	-1.00E+10	-1.00E+10	-1.00E+10	-1.00E+10	-1.00E+10	-1.00E+10	-1.00E+10	-1.00E+10	-1.00E+10	-1.00E+10	-1.00E+10	-1.00E+10	-1.00E+10	-1.00E+10
							5.1	-1.00E+10	-1.00E+10	-1.00E+10	-1.00E+10	-1.00E+10	-1.00E+10	-1.00E+10	-1.00E+10	-1.00E+10	-1.00E+10	-1.00E+10	-1.00E+10	-1.00E+10	-1.00E+10	-1.00E+10	-1.00E+10	-1.00E+10	-1.00E+10	-1.00E+10
							5.1	-1.00E+10	-1.00E+10	-1.00E+10	-1.00E+10	-1.00E+10	-1.00E+10	-1.00E+10	-1.00E+10	-1.00E+10	-1.00E+10	-1.00E+10	-1.00E+10	-1.00E+10	-1.00E+10	-1.00E+10	-1.00E+10	-1.00E+10	-1.00E+10	-1.00E+10
							5.1	-1.00E+10	-1.00E+10	-1.00E+10	-1.00E+10	-1.00E+10	-1.00E+10	-1.00E+10	-1.00E+10	-1.00E+10	-1.00E+10	-1.00E+10	-1.00E+10	-1.00E+10	-1.00E+10	-1.00E+10	-1.00E+10	-1.00E+10	-1.00E+10	-1.00E+10
							5.1	-1.00E+10	-1.00E+10	-1.00E+10	-1.00E+10	-1.00E+10	-1.00E+10	-1.00E+10	-1.00E+10	-1.00E+10	-1.00E+10	-1.00E+10	-1.00E+10	-1.00E+10	-1.00E+10	-1.00E+10	-1.00E+10	-1.00E+10	-1.00E+10	-1.00E+10
							5.1	-1.00E+10	-1.00E+10	-1.00E+10	-1.00E+10	-1.00E+10	-1.00E+10	-1.00E+10	-1.00E+10	-1.00E+10	-1.00E+10	-1.00E+10	-1.00E+10	-1.00E+10	-1.00E+10	-1.00E+10	-1.00E+10	-1.00E+10	-1.00E+10	-1.00E+10
							5.1	-1.00E+10	-1.00E+10	-1.00E+10	-1.00E+10	-1.00E+10	-1.00E+10	-1.00E+10	-1.00E+10	-1.00E+10	-1.00E+10	-1.00E+10	-1.00E+10	-1.00E+10	-1.00E+10	-1.00E+10	-1.00E+10	-1.00E+10	-1.00E+10	-1.00E+10
							5.1	-1.00E+10	-1.00E+10	-1.00E+10	-1.00E+10	-1.00E+10	-1.00E+10	-1.00E+10	-1.00E+10	-1.00E+10	-1.00E+10	-1.00E+10	-1.00E+10	-1.00E+10	-1.00E+10	-1.00E+10	-1.00E+10	-1.00E+10	-1.00E+10	-1.00E+10
							5.2	-1.00E+10	-1.00E+10	-1.00E+10	-1.00E+10	-1.00E+10	-1.00E+10	-1.00E+10	-1.00E+10	-1.00E+10	-1.00E+10	-1.00E+10	-1.00E+10	-1.00E+10	-1.00E+10	-1.00E+10	-1.00E+10	-1.00E+10	-1.00E+10	-1.00E+10
							5.2	-1.00E+10	-1.00E+10	-1.00E+10	-1.00E+10	-1.00E+10	-1.00E+10	-1.00E+10	-1.00E+10	-1.00E+10	-1.00E+10	-1.00E+10	-1.00E+10	-1.00E+10	-1.00E+10	-1.00E+10	-1.00E+10	-1.00E+10	-1.00E+10	-1.00E+10
MR1606	7_3	B	2016-08-31T23:10	191.095	66.2672	56	0	-1.00E+10	-1.00E+10	-1.00E+10	-1.00E+10	-1.00E+10	-1.00E+10	-1.00E+10	-1.00E+10	-1.00E+10	-1.00E+10	-1.00E+10	-1.00E+10	-1.00E+10	-1.00E+10	-1.00E+10	-1.00E+10	-1.00E+10	-1.00E+10	-1.00E+10
							4.9	-1.00E+10	-1.00E+10	-1.00E+10	-1.00E+10	-1.00E+10	-1.00E+10	-1.00E+10	-1.00E+10	-1.00E+10	-1.00E+10	-1.00E+10	-1.00E+10	-1.00E+10	-1.00E+10	-1.00E+10	-1.00E+10	-1.00E+10	-1.00E+10	-1.00E+10
							5	-1.00E+10	-1.00E+10	-1.00E+10	-1.00E+10	-1.00E+10	-1.00E+10	-1.00E+10	-1.00E+10	-1.00E+10	-1.00E+10	-1.00E+10	-1.00E+10	-1.00E+10	-1.00E+10	-1.00E+10	-1.00E+10	-1.00E+10	-1.00E+10	-1.00E+10
							5	-1.00E+10	-1.00E+10	-1.00E+10	-1.00E+10	-1.00E+10	-1.00E+10	-1.00E+10	-1.00E+10	-1.00E+10	-1.00E+10	-1.00E+10	-1.00E+10	-1.00E+10	-1.00E+10	-1.00E+10	-1.00E+10	-1.00E+10	-1.00E+10	-1.00E+10
							5	-1.00E+10	-1.00E+10	-1.00E+10	-1.00E+10	-1.00E+10	-1.00E+10	-1.00E+10	-1.00E+10	-1.00E+10	-1.00E+10	-1.00E+10	-1.00E+10	-1.00E+10	-1.00E+10	-1.00E+10	-1.00E+10	-1.00E+10	-1.00E+10	-1.00E+10
							5	-1.00E+10	-1.00E+10	-1.00E+10	-1.00E+10	-1.00E+10	-1.00E+10	-1.00E+10	-1.00E+10	-1.00E+10	-1.00E+10	-1.00E+10	-1.00E+10	-1.00E+10	-1.00E+10	-1.00E+10	-1.00E+10	-1.00E+10	-1.00E+10	-1.00E+10
							5	-1.00E+10	-1.00E+10	-1.00E+10	-1.00E+10	-1.00E+10	-1.00E+10	-1.00E+10	-1.00E+10	-1.00E+10	-1.00E+10	-1.00E+10	-1.00E+10	-1.00E+10	-1.00E+10	-1.00E+10	-1.00E+10	-1.00E+10	-1.00E+10	-1.00E+10
							5	-1.00E+10	-1.00E+10	-1.00E+10	-1.00E+10	-1.00E+10	-1.00E+10	-1.00E+10	-1.00E+10	-1.00E+10	-1.00E+10	-1.00E+10	-1.00E+10	-1.00E+10	-1.00E+10	-1.00E+10	-1.00E+10	-1.00E+10	-1.00E+10	-1.00E+10
							5	-1.00E+10	-1.00E+10	-1.00E+10	-1.00E+10	-1.00E+10	-1.00E+10	-1.00E+10	-1.00E+10	-1.00E+10	-1.00E+10	-1.00E+10	-1.00E+10	-1.00E+10	-1.00E+10	-1.00E+10	-1.00E+10	-1.00E+10	-1.00E+10	-1.00E+10
							5	-1.00E+10	-1.00E+10	-1.00E+10	-1.00E+10	-1.00E+10	-1.00E+10	-1.00E+10	-1.00E+10	-1.00E+10	-1.00E+10	-1.00E+10	-1.00E+10	-1.00E+10	-1.00E+10	-1.00E+10	-1.00E+10	-1.00E+10	-1.00E+10	-1.00E+10
							5	-1.00E+10	-1.00E+10	-1.00E+10	-1.00E+10	-1.00E+10	-1.00E+10	-1.00E+10	-1.00E+10	-1.00E+10	-1.00E+10	-1.00E+10	-1.00E+10	-1.00E+10	-1.00E+10	-1.00E+10	-1.00E+10	-1.00E+10	-1.00E+10	-1.00E+10
							5	-1.00E+10	-1.00E+10	-1.00E+10	-1.00E+10	-1.00E+10	-1.00E+10	-1.00E+10	-1.00E+10	-1.00E+10	-1.00E+10	-1.00E+10	-1.00E+10	-1.00E+10	-1.00E+10	-1.00E+10	-1.00E+10	-1.00E+10	-1.00E+10	-1.00E+10
							5	-1.00E+10	-1.00E+10	-1.00E+10	-1.00E+10	-1.00E+10	-1.00E+10	-1.00E+10	-1.00E+10	-1.00E+10	-1.00E+10	-1.00E+10	-1.00E+10	-1.00E+10	-1.00E+10	-1.00E+10	-1.00E+10	-1.00E+10	-1.00E+10	-1.00E+10
							5.1	-1.00E+10	-1.00E+10	-1.00E+10	-1.00E+10	-1.00E+10	-1.00E+10	-1.00E+10	-1.00E+10	-1.00E+10	-1.00E+10	-1.00E+10	-1.00E+10	-1.00E+10	-1.00E+10	-1.00E+10	-1.00E+10	-1.00E+10	-1.00E+10	-1.00E+10
MR1606	8_1	B	2016-09-01T06:44	191.098	67.1991	48	0	30.7169	329.92	0.425	0.2	0.04	0.01	0.03	2156	1950.9	-1.00E+10	-1.00E+10	-1.00E+10	2.43	2.24	0.2	-1.00E+10	-1.00E+10	0.15	-1.00E+10
							4.4	30.7574	331.82	0.411	0.21	0	0	0.02	2159.9	1949.5	-1.00E+10	-1.00E+10	-1.00E+10	2.91	-1.00E+10	-1.00E+10	-1.00E+10	-1.00E+10	-1.00E+10	-1.00E+10
							10	30.8497	332.88	0.456	0.34	0.07	0.01	0.05	2163.1	1954.5	-1.00E+10	-1.00E+10	-1.00E+10	3.87	8.7	0.2	-1.00E+10	-1.00E+10	0.1	-1.00E+10
							14.2	31.2077	322.85	0.58	1.69	0.42	0.02	0.08	2178.4	1989.4	-1.00E+10	-1.00E+10	-1.00E+10	10.73	4.08	0.55	-1.00E+10	-1.00E+10	0.21	-1.00E+10
							19.4	31.5825	298.22	1.035	9.45	4.72	0.07	1.66	2187.9	2045.4	-1.00E+10	-1.00E+10	-1.00E+10	8.67	7.58	0.62	-1.00E+10	-1.00E+10	0.17	-1.00E+10
							29.4	32.2702	269.73	1.702	24.23	11	0.16	5.15	2208	2140.5	-1.00E+10	-1.00E+10	-1.00E+10	0.64	0.4	0.11	-1.00E+10	-1.00E+10	0.05	-1.00E+10
							39.6	32.2829	270.2	1.698	24.06	10.85	0.16	5.21	2206.7	2140.2	-1.00E+10	-1.00E+10	-1.00E+10	0.5	-1.00E+10	-1.00E+10	-1.00E+10	-1.00E+10	-1.00E+10	-1.00E+10
							42.9	32.279	270.03	1.71	24.18	10.9	0.16	5.22	2214.3	2140.8	-1.00E+10	-1.00E+10	-1.00E+10	0.58	0.49	0.1	-1.00E+10	-1.00E+10	0.05	-1.00E+10
MR1606	9_1	B	2016-09-01T10:11	191.178	67.5661	50	0	31.7561	355.15	0.486	0.98	0.29	0.02	0.06	2187.7	1962.5	-1.00E+10	-1.00E+10	-1.00E+10	7.04	5.67	0.47	-1.00E+10	-1.00E+10	0.17	-1.00E+10
							5.2	31.7819	360.08	0.464	0.59	0.13	0.02	0.03	2192	1962.4	-1.00E+10	-1.00E+10	-1.00E+10	7.74	-1.00E+10	-1.00E+10	-1.00E+10	-1.00E+10	-1.00E+10	-1.00E+10
							10.3	31.775	359.69	0.454	0.68	0.15	0.02	0.05	2181.5	1960.3	-1.00E+10	-1.00E+10	-1.00E+10	7.8	6.35	0.2	-1.00E+10	-1.00E+10	0.1	-1.00E+10
							16.5	31.7798	358.92	0.464	0.69	0.21	0.02	0.02	2189.1	1963.5	-1.00E+10	-1.00E+10	-1.00E+10	8.27	5.92	0.26	-1.00E+10	-1.00E+10	0.1	-1.00E+10
							20.6	31.9025	322.04	0.807	4.25	2.78	0.06	1.24	2197.9	2020.6	-1.00E+10	-1.00E+10	-1.00E+10	8.17	7.91	0.3	-1.00E+10	-1.00E+10	0.08	-1.00E+10
							29.9	32.4788	232.61	2.2	22.25	11.88	0.23	9.05	2213.2	2170.1	-1.00E+10	-1.00E+10	-1.00E+10	3.37	2.17	0.16	-1.00E+10	-1.00E+10	0.08	-1.00E+10
							39.6	32.5105	228.59	2.189	24.16	11.68	0.23	9.08	2224.3	2173.4	-1.00E+10	-1.00E+10	-1.00E+10	1.35	-1.00E+10	-1.00E+10	-1.00E+10	-1.00E+10	-1.00E+10	-1.00E+10
							43.8	32.5339	225.92	2.197	24.99	11.74	0.24	9.21	2222.1	2179.7	-1.00E+10	-1.00E+10	-1.00E+10	1.5	1.31	0.19	-1.00E+10	-1.00E+10	0.06	-1.00E+10
MR1606	10_1	B	2016-09-01T19:32	191.169	68.0349	58	0	31.3319	306.29	0.518	2.48	0.05	0.01	0.03	2183.8	1984.9	-1.00E+10	-1.00E+10	-1.00E+10	0.59	0.48	0.14	-1.00E+10	-1.00E+10	0.09	-1.00E+10
							5.9	31.3422	306.6	0.506	2.46	0.03	0.01	0.03	2197.4	1983.9	-1.00E+10	-1.00E+10	-1.00E+10	0.57	-1.00E+10	-1.00E+10	-1.00E+10	-1.00E+10	-1.00E+10	-1.00E+10
							5.9	-1.00E+10	-1.00E+10	0.503	2.47	0.02	0.01	0.03	-1.00E+10	1983.5	-1.00E+10	-1.00E+10	-1.00E+10	0.58	-1.00E+10	-1.00E+10	-1.00E+10	-1.00E+10	-1.00E+10	-1.00E+10
							10.4	31.3442	306.71	0.506	2.45	0.02	0.01	0.01	2187.5	1985	-1.00E+10	-1.00E+10	-1.00E+10	0.57	0.31	0.11	-1.00E+10	-1.00E+10	0.11	-1.00E+10
							15.2	-1.00E+10	-1.00E+10	0.507	2.43	0.01	0	0.01	-1.00E+10	1984.7	-1.00E+10	-1.00E+10	-1.00E+10	0.6	-1.00E+10	-1.00E+10	-1.00E+10	-1.00E+10	-1.00E+10	-1.00E+10
							17	-1.00E+10	-1.00E+10	-1.00E+10	-1.00E+10	-1.00E+10	-1.00E+10	-1.00E+10	2182	1985.2	-1.00E+10	-1.00E+10	-1.00E+10	-1.00E+10	-1.00E+10	-1.00E+10	-1.00E+10	-1.00E+10	-1.00E+10	-1.00E+10
							17	-1.00E+10	-1.00E+10	-1.00E+10	-1.00E+10	-1.00E+10	-1.00E+10	-1.00E+10	-1.00E+10	-1.00E+10	-1.00E+10	-1.00E+10	-1.00E+10	-1.00E+10	-1.00E+10	-1.00E+10	-1.00E+10	-1.00E+10	-1.00E+10	-1.00E+10
							19.5	31.5942	310.76	0.513	1.97	0.01	0.01	0.02	2192.5	1986.1	-1.00E+10	-1.00E+10	-1.00E+10	0.56	0.39	0.08	-1.00E+10	-1.00E+10	0.07	-1.00E+10
							19.6	-1.00E+10	-1.00E+10	0.516	1.98	0.01	0	0	-1.00E+10	1984.9	-1.00E+10	-1.00E+10	-1.00E+10	0.57	-1.00E+10	-1.00E+10	-1.00E+10	-1.00E+10	-1.00E+10	-1.00E+10
							27.4	-1.00E+10	-1.00E+10	0.522	1.98	0.01	0	0.01	-1.00E+10	1988.1	-1.00E+10	-1.00E+10	-1.00E+10	0.73	-1.00E+10	-1.00E+10	-1.00E+10	-1.00E+10	-1.00E+10	-1.00E+10
							29.6	31.7685	313.37	0.601	3.57	0.08	0.02	0.27	2198.4	1996.7	-1.00E+10	-1.00E+10	-1.00E+10	1.11	0.83	0.11	-1.00E+10	-1.00E+10	0.05	-1.00E+10
							34.7	-1.00E+10	-1.00E+10	-1.00E+10	-1.00E+10	-1.00E+10	-1.00E+10	-1.00E+10	-1.00E+10	-1.00E+10	-1.00E+10	-1.00E+10	-1.00E+10	-1.00E+10	-1.00E+10	-1.00E+10	-1.00E+10	-1.00E+10	-1.00E+10	-1.00E+10
							34.7	-1.00E+10	-1.00E+10	1.166	15.55	1.56	0.11	4.25	-1.00E+10	2062	-1.00E+10	-1.00E+10	-1.00E+10	1.25	-1.00E+10	-1.00E+10	-1.00E+10	-1.00E+10	-1.00E+10	-1.00E+10
							34.8	31.9974	313.83	0.974	11.8	0.96	0.06	2.97	2206.1	2046.6	-1.00E+10	-1.00E+10	-1.00E+10	1.23	0.92	0.14	-1.00E+10	-1.00E+10	0.08	-1.00E+10
							34.8	-1.00E+10	-1.00E+10	-1.00E+10	-1.00E+10	-1.00E+10	-1.00E+10	-1.00E+10	2189.2	2030	-1.00E+10	-1.00E+10	-1.00E+10	-1.00E+10	-1.00E+10	-1.00E+10	-1.00E+10	-1.00E+10	-1.00E+10	-1.00E+10
							34.8	-1.00E+10	-1.00E+10	-1.00E+10	-1.00E+10	-1.00E+10	-1.00E+10	-1.00E+10	-1.00E+10	-1.00E+10	-1.00E+10	-1.00E+10	-1.00E+10	-1.00E+10	-1.00E+10	-1.00E+10	-1.00E+10	-1.00E+10	-1.00E+10	-1.00E+10
							40	32.0679	290.9	1.317	21.92	2.09	0.13	6.09	2213	2087.6	-1.00E+10	-1.00E+10	-1.00E+10	0.77	-1.00E+10	-1.00E+10	-1.00E+10	-1.00E+10	-1.00E+10	-1.00E+10
							47.7	-1.00E+10	-1.00E+10	1.373	23.35	2.28	0.13	6.49	-1.00E+10	2089.5	-1.00E+10	-1.00E+10	-1.00E+10	0.72	-1.00E+10	-1.00E+10	-1.00E+10	-1.00E+10	-1.00E+10	-1.00E+10
							50.1	32.0823	280.58	1.425	24.93	2.5	0.14	6.85	2214.4	2097	-1.00E+10	-1.00E+10	-1.00E+10	0.76	-1.00E+10	-1.00E+10	-1.00E+10	-1.00E+10	-1.00E+10	-1.00E+10
							51.6	-1.00E+10	-1.00E+10	-1.00E+10	-1.00E+10	-1.00E+10	-1.00E+10	-1.00E+10	-1.00E+10	-1.00E+10	-1.00E+10	-1.00E+10	-1.00E+10	-1.00E+10	-1.00E+10	-1.00E+10	-1.00E+10	-1.00E+10	-1.00E+10	-1.00E+10
							51.6	-1.00E+10	-1.00E+10	-1.00E+10	-1.00E+10	-1.00E+10	-1.00E+10	-1.00E+10	-1.00E+10	-1.00E+10	-1.00E+10	-1.00E+10	-1.00E+10	-1.00E+10	-1.00E+10	-1.00E+10	-1.00E+10	-1.00E+10	-1.00E+10	-1.00E+10
							51.7	-1.00E+10	-1.00E+10	-1.00E+10	-1.00E+10	-1.00E+10	-1.00E+10	-1.00E+10	-1.00E+10	-1.00E+10	-1.00E+10	-1.00E+10	-1.00E+10	-1.00E+10	-1.00E+10	-1.00E+10	-1.00E+10	-1.00E+10	-1.00E+10	-1.00E+10
							51.7	-1.00E+10	-1.00E+10	-1.00E+10	-1.00E+10	-1.00E+10	-1.00E+10	-1.00E+10	-1.00E+10	-1.00E+10	-1.00E+10	-1.00E+10	-1.00E+10	-1.00E+10	-1.00E+10	-1.00E+10	-1.00E+10	-1.00E+10	-1.00E+10	-1.00E+10
							51.7	-1.00E+10	-1.00E+10	-1.00E+10	-1.00E+10	-1.00E+10	-1.00E+10	-1.00E+10	2204.4	2100.9	-1.00E+10	-1.00E+10	-1.00E+10	-1.00E+10	-1.00E+10	-1.00E+10	-1.00E+10	-1.00E+10	-1.00E+10	-1.00E+10
							51.8	32.0867	276.59	1.468	25.96	2.67	0.14	7.12	2201.8	2102.3	-1.00E+10	-1.00E+10	-1.00E+10	0.8	0.41	0.1	-1.00E+10	-1.00E+10	0.1	-1.00E+10
MR1606	11_1	B	2016-09-02T01:11	191.261	68.5001	54	0	31.1945	302.73	0.495	1.68	0.04	0.01	0.06	2191.9	1982.1	-1.00E+10	-1.00E+10	-1.00E+10	0.94	-1.00E+10	-1.00E+10	-1.00E+10	-1.00E+10	-1.00E+10	-1.00E+10
							6.2	31.1928	303.47	0.495	1.68	0.02	0.01	0.07	2201	1983.9	-1.00E+10	-1.00E+10	-1.00E+10	0.92	-1.00E+10	-1.00E+10	-1.00E+10	-1.00E+10	-1.00E+10	-1.00E+10
							11	31.2075	303.23	0.48	1.69	0	0.01	0.05	2172.2	1981.6	-1.00E+10	-1.00E+10	-1.00E+10	0.91	-1.00E+10	-1.00E+10	-1.00E+10	-1.00E+10	-1.00E+10	-1.00E+10
							20.4	31.7338	310.34	0.589	4.34	0.03	0.01	0.08	2181.5	1989.4	-1.00E+10	-1.00E+10	-1.00E+10	1.76	-1.00E+10	-1.00E+10	-1.00E+10	-1.00E+10	-1.00E+10	-1.00E+10
							24.8	32.0481	333.18	0.564	2.46	0.06	0.01	0.35	2194.5	1988	-1.00E+10	-1.00E+10	-1.00E+10	1.91	-1.00E+10	-1.00E+10	-1.00E+10	-1.00E+10	-1.00E+10	-1.00E+10
							30.5	32.06	335.51	0.73	6.58	0.37	0.03	1.51	2194.5	2003.7	-1.00E+10	-1.00E+10	-1.00E+10	1.47	-1.00E+10	-1.00E+10	-1.00E+10	-1.00E+10	-1.00E+10	-1.00E+10
							39.6	32.1037	321.96	1.018	13.83	1.25	0.09	3.49	2199.3	2034.7	-1.00E+10	-1.00E+10	-1.00E+10	0.97	-1.00E+10	-1.00E+10	-1.00E+10	-1.00E+10	-1.00E+10	-1.00E+10
							44	32.101	322.38	1.015	13.63	1.22	0.09	3.4	2198.1	2035.3	-1.00E+10	-1.00E+10	-1.00E+10	1.04	-1.00E+10	-1.00E+10	-1.00E+10	-1.00E+10	-1.00E+10	-1.00E+10
MR1606	12_1	B	2016-09-02T04:45	191.258	68.9995	52	0	31.0514	302.19	0.464	0.99	0.02	0	0.06	2175.1	1983.9	-1.00E+10	-1.00E+10	-1.00E+10	1.31	0.9	0.18	-1.00E+10	-1.00E+10	0.21	-1.00E+10
							5.3	31.0394	302.38	0.461	1.03	0.02	0	0.05	2174.1	1984.7	-1.00E+10	-1.00E+10	-1.00E+10	1.41	-1.00E+10	-1.00E+10	-1.00E+10	-1.00E+10	-1.00E+10	-1.00E+10
							10	31.0407	302.29	0.459	1.02	0.01	0	0.04	2174.2	1983	-1.00E+10	-1.00E+10	-1.00E+10	1.33	0.78	0.16	-1.00E+10	-1.00E+10	0.18	-1.00E+10
							19.8	31.1093	300.75	0.468	1.05	0.02	0	0.05	2175.7	1985	-1.00E+10	-1.00E+10	-1.00E+10	1.34	1.01	0.17	-1.00E+10	-1.00E+10	0.14	-1.00E+10
							22.5	31.3616	300.92	0.513	2.16	0.03	0.01	0.05	2179.3	1989.2	-1.00E+10	-1.00E+10	-1.00E+10	1.48	0.95	0.18	-1.00E+10	-1.00E+10	0.11	-1.00E+10
							29.9	31.8411	301.51	0.647	5.74	0.19	0.02	0.66	2188.2	2003	-1.00E+10	-1.00E+10	-1.00E+10	1.35	1.24	0.19	-1.00E+10	-1.00E+10	0.05	-1.00E+10
							39.4	32.033	286.44	1.143	19.65	1.64	0.11	4.06	2202	2043.4	-1.00E+10	-1.00E+10	-1.00E+10	0.63	-1.00E+10	-1.00E+10	-1.00E+10	-1.00E+10	-1.00E+10	-1.00E+10
							47	32.0341	287.53	1.145	19.77	1.68	0.11	4.07	2197.3	2043.3	-1.00E+10	-1.00E+10	-1.00E+10	0.6	0.35	0.17	-1.00E+10	-1.00E+10	0.02	-1.00E+10
MR1606	13_1	B	2016-09-02T08:35	191.255	69.499	51	0	31.7268	305.73	0.462	0.81	0.07	0	0.08	2187.9	1995.3	-1.00E+10	-1.00E+10	-1.00E+10	0.51	-1.00E+10	-1.00E+10	-1.00E+10	-1.00E+10	-1.00E+10	-1.00E+10
							5.6	31.7261	305.99	0.421	0.79	0.02	0	0.05	2190.6	1993.2	-1.00E+10	-1.00E+10	-1.00E+10	0.49	-1.00E+10	-1.00E+10	-1.00E+10	-1.00E+10	-1.00E+10	-1.00E+10
							10.1	31.7257	305.84	0.421	0.79	0.02	0	0.08	2189.7	1993.7	-1.00E+10	-1.00E+10	-1.00E+10	0.49	-1.00E+10	-1.00E+10	-1.00E+10	-1.00E+10	-1.00E+10	-1.00E+10
							20.1	31.792	320.76	0.443	0.9	0.02	0	0.06	2190.8	1991.9	-1.00E+10	-1.00E+10	-1.00E+10	0.58	-1.00E+10	-1.00E+10	-1.00E+10	-1.00E+10	-1.00E+10	-1.00E+10
							30	32.2216	390.29	0.853	4.13	0.29	0.02	0.19	2211	2038.1	-1.00E+10	-1.00E+10	-1.00E+10	1.93	-1.00E+10	-1.00E+10	-1.00E+10	-1.00E+10	-1.00E+10	-1.00E+10
							35.6	32.3808	377.03	1.029	7.91	2	0.09	1.06	2224.2	2057.9	-1.00E+10	-1.00E+10	-1.00E+10	2.41	-1.00E+10	-1.00E+10	-1.00E+10	-1.00E+10	-1.00E+10	-1.00E+10
							39.5	32.5529	325.9	1.324	12.98	2.71	0.16	4.27	2225.1	2087.9	-1.00E+10	-1.00E+10	-1.00E+10	1.47	-1.00E+10	-1.00E+10	-1.00E+10	-1.00E+10	-1.00E+10	-1.00E+10
							45.5	32.5419	318.96	1.413	15.64	3.05	0.17	4.73	2223.8	2097.1	-1.00E+10	-1.00E+10	-1.00E+10	0.95	-1.00E+10	-1.00E+10	-1.00E+10	-1.00E+10	-1.00E+10	-1.00E+10
MR1606	14_1	B	2016-09-02T12:09	191.257	69.9995	41	0	31.0832	314.23	0.331	1.65	0.11	0	0.08	2134.4	1957.8	-1.00E+10	-1.00E+10	-1.00E+10	0.26	0.11	0.06	-1.00E+10	-1.00E+10	0.06	-1.00E+10
							5	31.0806	314.21	0.326	1.63	0.03	0	0.03	2135.6	1958.9	-1.00E+10	-1.00E+10	-1.00E+10	0.24	-1.00E+10	-1.00E+10	-1.00E+10	-1.00E+10	-1.00E+10	-1.00E+10
							10	31.0811	314.16	0.324	1.61	0.02	0	0.03	2134.6	1956.6	-1.00E+10	-1.00E+10	-1.00E+10	0.25	0.1	0.1	-1.00E+10	-1.00E+10	0.05	-1.00E+10
							19.1	31.2438	321.74	0.407	2.91	0.05	0	0.09	2144.2	1970.8	-1.00E+10	-1.00E+10	-1.00E+10	0.54	0.21	0.15	-1.00E+10	-1.00E+10	0.11	-1.00E+10
							29.6	32.3366	362.39	0.993	13.3	0.42	0.03	0.98	2209.7	2056	-1.00E+10	-1.00E+10	-1.00E+10	2.26	0.97	0.91	-1.00E+10	-1.00E+10	0.23	-1.00E+10
							29.6	32.3355	362.38	0.998	13.3	0.4	0.03	0.99	2211.8	2057.6	-1.00E+10	-1.00E+10	-1.00E+10	2.27	0.96	0.93	-1.00E+10	-1.00E+10	0.18	-1.00E+10
							35.3	32.3122	361.96	0.968	12.92	0.39	0.03	0.91	2209.6	2054.8	-1.00E+10	-1.00E+10	-1.00E+10	2.23	1.04	0.86	-1.00E+10	-1.00E+10	0.2	-1.00E+10
MR1606	15_1	B	2016-09-02T15:42	191.253	70.5009	39	0	30.8258	316.8	0.335	1.15	0.09	0.01	0.11	2119.1	1943.1	-1.00E+10	-1.00E+10	-1.00E+10	0.47	-1.00E+10	-1.00E+10	-1.00E+10	-1.00E+10	-1.00E+10	-1.00E+10
							5	30.8121	316.58	0.298	1.06	0.01	0.01	0.08	2116.9	1939.7	-1.00E+10	-1.00E+10	-1.00E+10	0.47	-1.00E+10	-1.00E+10	-1.00E+10	-1.00E+10	-1.00E+10	-1.00E+10
							10.2	30.815	316.98	0.3	1.05	0	0.01	0.09	2118	1940.5	-1.00E+10	-1.00E+10	-1.00E+10	0.48	-1.00E+10	-1.00E+10	-1.00E+10	-1.00E+10	-1.00E+10	-1.00E+10
							19.8	32.1659	379.79	0.94	7.12	0.36	0.07	0.55	2209.3	2037.8	-1.00E+10	-1.00E+10	-1.00E+10	1.44	-1.00E+10	-1.00E+10	-1.00E+10	-1.00E+10	-1.00E+10	-1.00E+10
							21.9	32.2124	373.91	0.974	9.16	0.55	0.05	0.82	2213.6	2053.9	-1.00E+10	-1.00E+10	-1.00E+10	1.49	-1.00E+10	-1.00E+10	-1.00E+10	-1.00E+10	-1.00E+10	-1.00E+10
							30	32.2091	371.94	0.985	9.48	0.61	0.05	0.93	2211.4	2052.2	-1.00E+10	-1.00E+10	-1.00E+10	1.43	-1.00E+10	-1.00E+10	-1.00E+10	-1.00E+10	-1.00E+10	-1.00E+10
							33	32.2004	371.61	0.968	9.22	0.54	0.05	0.92	2211.5	2050.6	-1.00E+10	-1.00E+10	-1.00E+10	1.53	-1.00E+10	-1.00E+10	-1.00E+10	-1.00E+10	-1.00E+10	-1.00E+10
MR1606	16_1	B	2016-09-02T19:22	191.256	70.9961	44	0	30.7454	319.98	0.334	0.84	0.03	0.01	0.04	2116.1	1930.3	-1.00E+10	-1.00E+10	-1.00E+10	0.42	0.19	0.1	-1.00E+10	-1.00E+10	0.1	-1.00E+10
							5	30.7365	319.59	0.334	0.85	0.01	0.01	0.04	2117.4	1929.6	-1.00E+10	-1.00E+10	-1.00E+10	0.37	-1.00E+10	-1.00E+10	-1.00E+10	-1.00E+10	-1.00E+10	-1.00E+10
							10.2	-1.00E+10	-1.00E+10	0.39	0.53	0.01	0.01	0.04	-1.00E+10	1957	-1.00E+10	-1.00E+10	-1.00E+10	0.54	-1.00E+10	-1.00E+10	-1.00E+10	-1.00E+10	-1.00E+10	-1.00E+10
							10.2	31.134	319.09	0.337	0.63	0.01	0.01	0.05	2137.3	1950.4	-1.00E+10	-1.00E+10	-1.00E+10	0.4	0.17	0.1	-1.00E+10	-1.00E+10	0.08	-1.00E+10
							19.9	-1.00E+10	-1.00E+10	0.61	0.74	0.02	0.01	0.02	-1.00E+10	1991.3	-1.00E+10	-1.00E+10	-1.00E+10	1.13	-1.00E+10	-1.00E+10	-1.00E+10	-1.00E+10	-1.00E+10	-1.00E+10
							19.9	32.3118	409.68	0.587	0.68	0.01	0.01	0.03	2212.5	1988.9	-1.00E+10	-1.00E+10	-1.00E+10	0.76	0.41	0.19	-1.00E+10	-1.00E+10	0.11	-1.00E+10
							22.9	-1.00E+10	-1.00E+10	-1.00E+10	-1.00E+10	-1.00E+10	-1.00E+10	-1.00E+10	2217.4	2000.5	-1.00E+10	-1.00E+10	-1.00E+10	-1.00E+10	-1.00E+10	-1.00E+10	-1.00E+10	-1.00E+10	-1.00E+10	-1.00E+10
							22.9	-1.00E+10	-1.00E+10	-1.00E+10	-1.00E+10	-1.00E+10	-1.00E+10	-1.00E+10	-1.00E+10	-1.00E+10	-1.00E+10	-1.00E+10	-1.00E+10	-1.00E+10	-1.00E+10	-1.00E+10	-1.00E+10	-1.00E+10	-1.00E+10	-1.00E+10
							22.9	-1.00E+10	-1.00E+10	-1.00E+10	-1.00E+10	-1.00E+10	-1.00E+10	-1.00E+10	-1.00E+10	-1.00E+10	-1.00E+10	-1.00E+10	-1.00E+10	-1.00E+10	-1.00E+10	-1.00E+10	-1.00E+10	-1.00E+10	-1.00E+10	-1.00E+10
							22.9	-1.00E+10	-1.00E+10	-1.00E+10	-1.00E+10	-1.00E+10	-1.00E+10	-1.00E+10	-1.00E+10	-1.00E+10	-1.00E+10	-1.00E+10	-1.00E+10	-1.00E+10	-1.00E+10	-1.00E+10	-1.00E+10	-1.00E+10	-1.00E+10	-1.00E+10
							26.9	-1.00E+10	-1.00E+10	0.738	1.25	0.07	0.01	0.04	-1.00E+10	2013.1	-1.00E+10	-1.00E+10	-1.00E+10	3.37	-1.00E+10	-1.00E+10	-1.00E+10	-1.00E+10	-1.00E+10	-1.00E+10
							29.7	32.4687	386.15	0.822	3.36	0.38	0.02	0.1	2216.8	2022.8	-1.00E+10	-1.00E+10	-1.00E+10	3.97	3.09	0.43	-1.00E+10	-1.00E+10	0.1	-1.00E+10
							29.7	-1.00E+10	-1.00E+10	0.809	2.77	0.23	0.01	0.06	-1.00E+10	2022.8	-1.00E+10	-1.00E+10	-1.00E+10	4.22	-1.00E+10	-1.00E+10	-1.00E+10	-1.00E+10	-1.00E+10	-1.00E+10
							32.9	32.4698	381.69	0.865	4.34	0.54	0.04	0.19	2217.4	2026.7	-1.00E+10	-1.00E+10	-1.00E+10	3.52	2.36	0.62	-1.00E+10	-1.00E+10	0.16	-1.00E+10
							38.8	-1.00E+10	-1.00E+10	-1.00E+10	-1.00E+10	-1.00E+10	-1.00E+10	-1.00E+10	2221.5	2034.8	-1.00E+10	-1.00E+10	-1.00E+10	-1.00E+10	-1.00E+10	-1.00E+10	-1.00E+10	-1.00E+10	-1.00E+10	-1.00E+10
							38.8	-1.00E+10	-1.00E+10	-1.00E+10	-1.00E+10	-1.00E+10	-1.00E+10	-1.00E+10	-1.00E+10	-1.00E+10	-1.00E+10	-1.00E+10	-1.00E+10	-1.00E+10	-1.00E+10	-1.00E+10	-1.00E+10	-1.00E+10	-1.00E+10	-1.00E+10
							38.8	-1.00E+10	-1.00E+10	-1.00E+10	-1.00E+10	-1.00E+10	-1.00E+10	-1.00E+10	-1.00E+10	-1.00E+10	-1.00E+10	-1.00E+10	-1.00E+10	-1.00E+10	-1.00E+10	-1.00E+10	-1.00E+10	-1.00E+10	-1.00E+10	-1.00E+10
							38.8	-1.00E+10	-1.00E+10	-1.00E+10	-1.00E+10	-1.00E+10	-1.00E+10	-1.00E+10	-1.00E+10	-1.00E+10	-1.00E+10	-1.00E+10	-1.00E+10	-1.00E+10	-1.00E+10	-1.00E+10	-1.00E+10	-1.00E+10	-1.00E+10	-1.00E+10
							38.8	32.4656	377.92	0.848	4.32	0.46	0.04	0.27	2217.7	2026.4	-1.00E+10	-1.00E+10	-1.00E+10	3.31	2.27	0.36	-1.00E+10	-1.00E+10	0.1	-1.00E+10
							38.8	-1.00E+10	-1.00E+10	-1.00E+10	-1.00E+10	-1.00E+10	-1.00E+10	-1.00E+10	-1.00E+10	-1.00E+10	-1.00E+10	-1.00E+10	-1.00E+10	-1.00E+10	-1.00E+10	-1.00E+10	-1.00E+10	-1.00E+10	-1.00E+10	-1.00E+10
							38.8	-1.00E+10	-1.00E+10	0.905	5.3	0.66	0.05	0.49	-1.00E+10	2030.7	-1.00E+10	-1.00E+10	-1.00E+10	3.18	-1.00E+10	-1.00E+10	-1.00E+10	-1.00E+10	-1.00E+10	-1.00E+10
							38.8	-1.00E+10	-1.00E+10	-1.00E+10	-1.00E+10	-1.00E+10	-1.00E+10	-1.00E+10	-1.00E+10	-1.00E+10	-1.00E+10	-1.00E+10	-1.00E+10	-1.00E+10	-1.00E+10	-1.00E+10	-1.00E+10	-1.00E+10	-1.00E+10	-1.00E+10
MR1606	17_1	B	2016-09-02T23:32	192.997	70.7517	48	0	31.1367	309	0.531	2.83	0.04	0.01	0.05	2172.8	1998.5	-1.00E+10	-1.00E+10	-1.00E+10	0.54	-1.00E+10	-1.00E+10	-1.00E+10	-1.00E+10	-1.00E+10	-1.00E+10
							4.9	31.1311	309.09	0.459	2.8	0.01	0.01	0	2174.5	1998.5	-1.00E+10	-1.00E+10	-1.00E+10	0.57	-1.00E+10	-1.00E+10	-1.00E+10	-1.00E+10	-1.00E+10	-1.00E+10
							9.9	31.2385	308.2	0.462	2.57	0	0.01	0	2177.2	1998.9	-1.00E+10	-1.00E+10	-1.00E+10	0.65	-1.00E+10	-1.00E+10	-1.00E+10	-1.00E+10	-1.00E+10	-1.00E+10
							17.7	31.5405	307.72	0.495	2.26	0.02	0.01	0.05	2185.6	2002.7	-1.00E+10	-1.00E+10	-1.00E+10	0.72	-1.00E+10	-1.00E+10	-1.00E+10	-1.00E+10	-1.00E+10	-1.00E+10
							19.8	31.7042	311.73	0.59	3.35	0.07	0.01	0.16	2189.9	2015.5	-1.00E+10	-1.00E+10	-1.00E+10	0.87	-1.00E+10	-1.00E+10	-1.00E+10	-1.00E+10	-1.00E+10	-1.00E+10
							29.7	31.9546	308.8	1.028	10.15	0.84	0.08	2.36	2208.4	2060.2	-1.00E+10	-1.00E+10	-1.00E+10	0.85	-1.00E+10	-1.00E+10	-1.00E+10	-1.00E+10	-1.00E+10	-1.00E+10
							39.5	31.962	320.1	1.101	11.41	1.02	0.13	2.71	2206.9	2070.3	-1.00E+10	-1.00E+10	-1.00E+10	1.36	-1.00E+10	-1.00E+10	-1.00E+10	-1.00E+10	-1.00E+10	-1.00E+10
							41.9	31.9621	319.21	1.108	11.66	1.01	0.13	2.73	2206.9	2068.8	-1.00E+10	-1.00E+10	-1.00E+10	1.21	-1.00E+10	-1.00E+10	-1.00E+10	-1.00E+10	-1.00E+10	-1.00E+10
MR1606	18_1	B	2016-09-03T03:32	195.001	70.7501	42	0	29.172	336.14	0.57	10.96	0.02	0	0.07	2021.1	1883.2	-1.00E+10	-1.00E+10	-1.00E+10	0.34	0.03	0.07	-1.00E+10	-1.00E+10	0.22	-1.00E+10
							5.1	29.1722	336.4	0.562	10.92	0.02	0	0.03	2014.8	1882.5	-1.00E+10	-1.00E+10	-1.00E+10	0.32	-1.00E+10	-1.00E+10	-1.00E+10	-1.00E+10	-1.00E+10	-1.00E+10
							9.9	29.1876	336.57	0.563	10.96	0	0	0.03	2019.8	1881.6	-1.00E+10	-1.00E+10	-1.00E+10	0.34	0.01	0.08	-1.00E+10	-1.00E+10	0.24	-1.00E+10
							19.7	30.2214	363.93	0.572	10.54	0	0	0.02	2072.9	1909.6	-1.00E+10	-1.00E+10	-1.00E+10	0.75	0.02	0.16	-1.00E+10	-1.00E+10	0.52	-1.00E+10
							23.6	31.1831	409.01	0.729	14.66	0.04	0.01	0.03	2162	1984.9	-1.00E+10	-1.00E+10	-1.00E+10	0.79	0.03	0.17	-1.00E+10	-1.00E+10	0.49	-1.00E+10
							29.5	32.0889	351.53	1.336	19.71	3.3	0.31	2.72	2222.1	2121.1	-1.00E+10	-1.00E+10	-1.00E+10	0.61	0.39	0.25	-1.00E+10	-1.00E+10	0.21	-1.00E+10
							35.9	32.1329	339.45	1.323	19.76	3.23	0.3	2.69	2218.9	2131	-1.00E+10	-1.00E+10	-1.00E+10	0.66	0.16	0.19	-1.00E+10	-1.00E+10	0.2	-1.00E+10
MR1606	19_1	B	2016-09-03T07:54	197	70.7491	44	0	29.0732	336.15	0.584	10.15	0.04	0	0.07	2021.3	1878.3	-1.00E+10	-1.00E+10	-1.00E+10	0.3	-1.00E+10	-1.00E+10	-1.00E+10	-1.00E+10	-1.00E+10	-1.00E+10
							5.1	29.0736	336.07	0.562	10.13	0	0	0.03	2018.1	1879.3	-1.00E+10	-1.00E+10	-1.00E+10	0.31	-1.00E+10	-1.00E+10	-1.00E+10	-1.00E+10	-1.00E+10	-1.00E+10
							10.2	29.279	334.77	0.548	9.53	0	0	0.02	2033.7	1890.3	-1.00E+10	-1.00E+10	-1.00E+10	0.38	-1.00E+10	-1.00E+10	-1.00E+10	-1.00E+10	-1.00E+10	-1.00E+10
							20	30.4914	391.45	0.571	8.89	0.01	0	0.02	2103.1	1949.8	-1.00E+10	-1.00E+10	-1.00E+10	0.96	-1.00E+10	-1.00E+10	-1.00E+10	-1.00E+10	-1.00E+10	-1.00E+10
							29.4	31.922	369.8	1.277	21.92	3.08	0.22	1.96	2214	2110.7	-1.00E+10	-1.00E+10	-1.00E+10	2.27	-1.00E+10	-1.00E+10	-1.00E+10	-1.00E+10	-1.00E+10	-1.00E+10
							31.6	32.1316	331.18	1.519	25.05	5.09	0.35	3.64	2225.7	2147.8	-1.00E+10	-1.00E+10	-1.00E+10	1.43	-1.00E+10	-1.00E+10	-1.00E+10	-1.00E+10	-1.00E+10	-1.00E+10
							38.4	32.1445	325.33	1.536	25.52	5.21	0.36	3.88	2227.2	2151.9	-1.00E+10	-1.00E+10	-1.00E+10	0.92	-1.00E+10	-1.00E+10	-1.00E+10	-1.00E+10	-1.00E+10	-1.00E+10
MR1606	20_1	B	2016-09-03T12:31	198.998	70.7495	44	0	28.913	338.56	0.568	10.07	0.06	0	0.07	2009.8	1867.7	-1.00E+10	-1.00E+10	-1.00E+10	0.3	0.02	0.08	-1.00E+10	-1.00E+10	0.2	-1.00E+10
							4.9	28.9583	339.05	0.559	9.97	0.01	0	0.04	2010.8	1870.1	-1.00E+10	-1.00E+10	-1.00E+10	0.33	-1.00E+10	-1.00E+10	-1.00E+10	-1.00E+10	-1.00E+10	-1.00E+10
							9.9	29.2174	348.58	0.563	9.98	0.01	0	0.03	2017.2	1876.9	-1.00E+10	-1.00E+10	-1.00E+10	0.38	0.02	0.09	-1.00E+10	-1.00E+10	0.26	-1.00E+10
							19.6	30.4581	381.23	0.616	10.58	0.06	0	0.03	2100.4	1926.6	-1.00E+10	-1.00E+10	-1.00E+10	0.69	0.03	0.16	-1.00E+10	-1.00E+10	0.49	-1.00E+10
							25.7	32.0726	323.38	1.535	27.18	5.69	0.22	3.68	2219.6	2145.7	-1.00E+10	-1.00E+10	-1.00E+10	1.27	0.21	0.62	-1.00E+10	-1.00E+10	0.29	-1.00E+10
							30	32.0867	311.57	1.635	29.27	6.31	0.25	4.21	2224.1	2162.4	-1.00E+10	-1.00E+10	-1.00E+10	1.28	0.42	0.49	-1.00E+10	-1.00E+10	0.22	-1.00E+10
							38.4	32.0868	311.03	1.642	29.41	6.36	0.26	4.29	2224.4	2165.4	-1.00E+10	-1.00E+10	-1.00E+10	1.27	0.37	0.62	-1.00E+10	-1.00E+10	0.22	-1.00E+10
MR1606	21_1	B	2016-09-04T00:32	201.284	71.4276	58	0	27.4699	366.31	0.574	3.34	0.07	0	0.07	1933.4	1813.4	-1.00E+10	-1.00E+10	-1.00E+10	0.31	0.18	0.05	-1.00E+10	-1.00E+10	0.04	-1.00E+10
							4.8	27.3699	364.09	0.568	2.95	0.01	0	0.02	1926.6	1810.9	-1.00E+10	-1.00E+10	-1.00E+10	0.27	-1.00E+10	-1.00E+10	-1.00E+10	-1.00E+10	-1.00E+10	-1.00E+10
							9.7	28.3347	402.32	0.601	4.03	0.01	0	0.02	1966.5	1844.5	-1.00E+10	-1.00E+10	-1.00E+10	0.34	-1.00E+10	-1.00E+10	-1.00E+10	-1.00E+10	-1.00E+10	-1.00E+10
							19.7	31.2619	464.53	0.919	13.73	0.17	0.01	0.03	2161.9	1992.4	-1.00E+10	-1.00E+10	-1.00E+10	0.87	-1.00E+10	-1.00E+10	-1.00E+10	-1.00E+10	-1.00E+10	-1.00E+10
							29.6	31.9859	354.18	1.822	16.48	7.57	0.17	3.16	2205.9	2123.6	-1.00E+10	-1.00E+10	-1.00E+10	4.94	3.84	0.78	-1.00E+10	-1.00E+10	0.15	-1.00E+10
							29.6	32.1164	329.55	1.932	22.93	8.77	0.22	4.1	2211.4	2141.8	-1.00E+10	-1.00E+10	-1.00E+10	2.84	-1.00E+10	-1.00E+10	-1.00E+10	-1.00E+10	-1.00E+10	-1.00E+10
							39.5	32.3552	286.19	2.021	34.45	9.04	0.42	5.75	2217.8	2174	-1.00E+10	-1.00E+10	-1.00E+10	0.37	-1.00E+10	-1.00E+10	-1.00E+10	-1.00E+10	-1.00E+10	-1.00E+10
							49.3	32.4049	280.88	2.047	34.12	9.14	0.43	5.9	2223.2	2180.9	-1.00E+10	-1.00E+10	-1.00E+10	0.28	-1.00E+10	-1.00E+10	-1.00E+10	-1.00E+10	-1.00E+10	-1.00E+10
							52.8	32.4187	280.39	2.036	34.3	9.18	0.41	5.79	2220.9	2182.2	-1.00E+10	-1.00E+10	-1.00E+10	0.34	-1.00E+10	-1.00E+10	-1.00E+10	-1.00E+10	-1.00E+10	-1.00E+10
MR1606	22_1	B	2016-09-04T04:30	202.173	71.5792	64	0	27.3679	358.81	0.557	2.67	0.09	0	0.07	1926.1	1813.6	-1.00E+10	-1.00E+10	-1.00E+10	0.27	0.14	0.05	-1.00E+10	-1.00E+10	0.05	-1.00E+10
							5.2	27.367	359.44	0.546	2.67	0.01	0	0.03	1925.1	1814.5	-1.00E+10	-1.00E+10	-1.00E+10	0.26	-1.00E+10	-1.00E+10	-1.00E+10	-1.00E+10	-1.00E+10	-1.00E+10
							9.9	27.8431	377.99	0.558	2.9	0.01	0	0.02	1967.5	1834	-1.00E+10	-1.00E+10	-1.00E+10	0.29	-1.00E+10	-1.00E+10	-1.00E+10	-1.00E+10	-1.00E+10	-1.00E+10
							19.9	31.0974	453.78	0.697	8.07	0.03	0	0.01	2176.2	1990.8	-1.00E+10	-1.00E+10	-1.00E+10	0.35	-1.00E+10	-1.00E+10	-1.00E+10	-1.00E+10	-1.00E+10	-1.00E+10
							29.8	32.0369	391.76	1.169	11.38	3.96	0.1	0.73	2222.3	2107.6	-1.00E+10	-1.00E+10	-1.00E+10	1.4	-1.00E+10	-1.00E+10	-1.00E+10	-1.00E+10	-1.00E+10	-1.00E+10
							36.6	32.269	300.61	2.052	41.04	12.79	0.31	4.14	2217.6	2178.8	-1.00E+10	-1.00E+10	-1.00E+10	2.52	2.36	0.34	-1.00E+10	-1.00E+10	0.06	-1.00E+10
							39.8	32.2918	300.44	2.069	43.19	12.8	0.25	4.08	2225.1	2187	-1.00E+10	-1.00E+10	-1.00E+10	1.72	-1.00E+10	-1.00E+10	-1.00E+10	-1.00E+10	-1.00E+10	-1.00E+10
							49.4	32.3845	298.05	1.985	43.54	12.05	0.17	3.34	2237.3	2199.1	-1.00E+10	-1.00E+10	-1.00E+10	0.35	-1.00E+10	-1.00E+10	-1.00E+10	-1.00E+10	-1.00E+10	-1.00E+10
							58.3	32.4714	297.72	1.93	40.62	11.53	0.15	2.98	2242.5	2203	-1.00E+10	-1.00E+10	-1.00E+10	0.31	0.21	0.06	-1.00E+10	-1.00E+10	0.02	-1.00E+10
MR1606	23_1	B	2016-09-04T06:54	202.332	71.4954	85	0	27.2212	367.13	0.584	3.17	0.06	0.01	0.07	1913.4	1798.7	-1.00E+10	-1.00E+10	-1.00E+10	0.3	-1.00E+10	-1.00E+10	-1.00E+10	-1.00E+10	-1.00E+10	-1.00E+10
							5.3	27.2282	367.27	0.572	3.17	0.03	0.01	0.03	1912.4	1801.3	-1.00E+10	-1.00E+10	-1.00E+10	0.31	-1.00E+10	-1.00E+10	-1.00E+10	-1.00E+10	-1.00E+10	-1.00E+10
							9.9	27.9163	382.7	0.575	3.58	0.03	0.01	0.01	1959.2	1830.6	-1.00E+10	-1.00E+10	-1.00E+10	0.4	-1.00E+10	-1.00E+10	-1.00E+10	-1.00E+10	-1.00E+10	-1.00E+10
							19.9	31.0469	467.44	0.855	13.19	0.07	0.01	0.02	2164	1984.7	-1.00E+10	-1.00E+10	-1.00E+10	0.66	-1.00E+10	-1.00E+10	-1.00E+10	-1.00E+10	-1.00E+10	-1.00E+10
							27.3	31.8963	406.26	1.194	18.24	2.75	0.09	0.98	2214.9	2091.9	-1.00E+10	-1.00E+10	-1.00E+10	1.45	-1.00E+10	-1.00E+10	-1.00E+10	-1.00E+10	-1.00E+10	-1.00E+10
							29.8	32.11	294.85	1.851	37.41	9.5	0.3	4.39	2217.5	2183.8	-1.00E+10	-1.00E+10	-1.00E+10	0.82	-1.00E+10	-1.00E+10	-1.00E+10	-1.00E+10	-1.00E+10	-1.00E+10
							39.7	32.162	274.98	2.007	42.1	10.8	0.44	5.46	2217.7	2195.4	-1.00E+10	-1.00E+10	-1.00E+10	0.27	-1.00E+10	-1.00E+10	-1.00E+10	-1.00E+10	-1.00E+10	-1.00E+10
							49.5	32.1892	277.83	2.033	43.32	11.17	0.49	5.59	2217.2	2193.4	-1.00E+10	-1.00E+10	-1.00E+10	0.23	-1.00E+10	-1.00E+10	-1.00E+10	-1.00E+10	-1.00E+10	-1.00E+10
							74.1	32.2896	285.43	2.042	45.8	12.55	0.28	4.5	2225	2198.5	-1.00E+10	-1.00E+10	-1.00E+10	0.36	-1.00E+10	-1.00E+10	-1.00E+10	-1.00E+10	-1.00E+10	-1.00E+10
							78.2	32.2871	285.63	2.057	46.09	12.7	0.3	4.63	2222.9	2195	-1.00E+10	-1.00E+10	-1.00E+10	0.35	-1.00E+10	-1.00E+10	-1.00E+10	-1.00E+10	-1.00E+10	-1.00E+10
MR1606	24_1	B	2016-09-04T09:03	202.501	71.4142	123	0	27.1019	381.06	0.598	6.11	0.06	0.01	0.05	1888.2	1750.3	-1.00E+10	-1.00E+10	-1.00E+10	0.4	0.29	0.08	-1.00E+10	-1.00E+10	0.06	-1.00E+10
							4.9	27.4134	376.61	0.609	9.54	0.03	0.01	0.04	1907.8	1768.7	-1.00E+10	-1.00E+10	-1.00E+10	0.36	-1.00E+10	-1.00E+10	-1.00E+10	-1.00E+10	-1.00E+10	-1.00E+10
							9.7	27.6403	387.08	0.615	9.53	0.02	0	0	1917.6	1776.2	-1.00E+10	-1.00E+10	-1.00E+10	0.38	-1.00E+10	-1.00E+10	-1.00E+10	-1.00E+10	-1.00E+10	-1.00E+10
							19.5	30.2166	471.65	0.808	13.57	0.04	0.01	0.03	2111.6	1919.1	-1.00E+10	-1.00E+10	-1.00E+10	0.45	-1.00E+10	-1.00E+10	-1.00E+10	-1.00E+10	-1.00E+10	-1.00E+10
							27.8	31.5929	387.53	1.197	20.8	2.45	0.1	1.72	2195.7	2081	-1.00E+10	-1.00E+10	-1.00E+10	1.16	0.47	0.3	-1.00E+10	-1.00E+10	0.21	-1.00E+10
							29.7	31.8614	337.25	1.45	25.68	4.7	0.18	3.31	2210.9	2131.4	-1.00E+10	-1.00E+10	-1.00E+10	0.92	-1.00E+10	-1.00E+10	-1.00E+10	-1.00E+10	-1.00E+10	-1.00E+10
							39.4	31.9366	324.56	1.58	26.73	5.51	0.17	3.74	2212.1	2150.5	-1.00E+10	-1.00E+10	-1.00E+10	0.84	-1.00E+10	-1.00E+10	-1.00E+10	-1.00E+10	-1.00E+10	-1.00E+10
							49.5	31.9652	304.68	1.681	28.46	6.41	0.19	4.28	2214.9	2170.5	-1.00E+10	-1.00E+10	-1.00E+10	0.6	-1.00E+10	-1.00E+10	-1.00E+10	-1.00E+10	-1.00E+10	-1.00E+10
							74	32.0249	269.19	1.831	37.54	8.65	0.16	5.17	2220.4	2204.9	-1.00E+10	-1.00E+10	-1.00E+10	0.31	-1.00E+10	-1.00E+10	-1.00E+10	-1.00E+10	-1.00E+10	-1.00E+10
							98.8	32.2396	284.35	2.053	45.28	12.25	0.36	4.95	2220.1	2194.8	-1.00E+10	-1.00E+10	-1.00E+10	0.39	-1.00E+10	-1.00E+10	-1.00E+10	-1.00E+10	-1.00E+10	-1.00E+10
							113	32.3151	287.86	2.036	45.56	12.33	0.27	4.54	2224.7	2199.8	-1.00E+10	-1.00E+10	-1.00E+10	0.36	0.28	0.05	-1.00E+10	-1.00E+10	0.02	-1.00E+10
MR1606	25_1	B	2016-09-04T11:38	202.676	71.33	89	0	27.4334	367.54	0.613	9.96	0.12	0	0.07	1910	1772.9	-1.00E+10	-1.00E+10	-1.00E+10	0.43	-1.00E+10	-1.00E+10	-1.00E+10	-1.00E+10	-1.00E+10	-1.00E+10
							4.9	27.5502	363.97	0.601	10.09	0.04	0	0.03	1915.8	1781.9	-1.00E+10	-1.00E+10	-1.00E+10	0.4	-1.00E+10	-1.00E+10	-1.00E+10	-1.00E+10	-1.00E+10	-1.00E+10
							10.3	28.2157	367.83	0.599	10.24	0.04	0	0.01	1962.1	1815.4	-1.00E+10	-1.00E+10	-1.00E+10	0.46	-1.00E+10	-1.00E+10	-1.00E+10	-1.00E+10	-1.00E+10	-1.00E+10
							19.8	30.3203	459.64	0.692	12.83	0.07	0.01	0.06	2110.6	1917.1	-1.00E+10	-1.00E+10	-1.00E+10	1.02	-1.00E+10	-1.00E+10	-1.00E+10	-1.00E+10	-1.00E+10	-1.00E+10
							21.6	30.6533	437.1	0.746	12.94	0.21	0.03	0.26	2130.5	1951.9	-1.00E+10	-1.00E+10	-1.00E+10	1.07	-1.00E+10	-1.00E+10	-1.00E+10	-1.00E+10	-1.00E+10	-1.00E+10
							30	31.5455	363.24	0.98	13.25	1.17	0.18	1.47	2187.7	2054.2	-1.00E+10	-1.00E+10	-1.00E+10	0.58	-1.00E+10	-1.00E+10	-1.00E+10	-1.00E+10	-1.00E+10	-1.00E+10
							39.6	31.6861	361.39	1.082	15.47	1.83	0.22	1.76	2202.8	2074.8	-1.00E+10	-1.00E+10	-1.00E+10	0.67	-1.00E+10	-1.00E+10	-1.00E+10	-1.00E+10	-1.00E+10	-1.00E+10
							49.7	31.7625	354.28	1.16	17.25	2.47	0.24	2.07	2202.1	2091.7	-1.00E+10	-1.00E+10	-1.00E+10	0.72	-1.00E+10	-1.00E+10	-1.00E+10	-1.00E+10	-1.00E+10	-1.00E+10
							74.1	31.8735	327.44	1.521	26.09	5.13	0.18	3.6	2225	2146.7	-1.00E+10	-1.00E+10	-1.00E+10	0.65	-1.00E+10	-1.00E+10	-1.00E+10	-1.00E+10	-1.00E+10	-1.00E+10
							84.3	31.8838	324.74	1.553	26.72	5.34	0.17	3.75	2212.4	2149.6	-1.00E+10	-1.00E+10	-1.00E+10	0.62	-1.00E+10	-1.00E+10	-1.00E+10	-1.00E+10	-1.00E+10	-1.00E+10
MR1606	26_1	B	2016-09-04T13:36	202.838	71.2444	45	0	27.896	361.52	0.571	4.3	0.1	0.01	0.09	1947.4	1814	-1.00E+10	-1.00E+10	-1.00E+10	0.56	0.37	0.12	-1.00E+10	-1.00E+10	0.1	-1.00E+10
							5	28.1067	364.97	0.57	4.95	0.05	0.01	0.03	1963.6	1823.1	-1.00E+10	-1.00E+10	-1.00E+10	0.58	-1.00E+10	-1.00E+10	-1.00E+10	-1.00E+10	-1.00E+10	-1.00E+10
							9.9	29.1321	362.7	0.607	6.82	0.07	0.01	0.1	2027.2	1880.6	-1.00E+10	-1.00E+10	-1.00E+10	0.81	-1.00E+10	-1.00E+10	-1.00E+10	-1.00E+10	-1.00E+10	-1.00E+10
							18	30.5559	338.44	0.693	7.99	0.2	0.03	0.53	2132.5	1982.3	-1.00E+10	-1.00E+10	-1.00E+10	0.76	0.14	0.25	-1.00E+10	-1.00E+10	0.29	-1.00E+10
							19.7	30.6103	333.26	0.71	8.08	0.25	0.04	0.66	2136.3	1991.4	-1.00E+10	-1.00E+10	-1.00E+10	0.77	-1.00E+10	-1.00E+10	-1.00E+10	-1.00E+10	-1.00E+10	-1.00E+10
							29.9	30.735	335.77	0.743	8.53	0.35	0.05	0.89	2140.5	1999	-1.00E+10	-1.00E+10	-1.00E+10	0.62	-1.00E+10	-1.00E+10	-1.00E+10	-1.00E+10	-1.00E+10	-1.00E+10
							39.6	31.4522	347	0.962	13.72	1.27	0.12	1.56	2179	2060	-1.00E+10	-1.00E+10	-1.00E+10	0.59	0.24	0.19	-1.00E+10	-1.00E+10	0.12	-1.00E+10
MR1606	29_1	B	2016-09-05T01:12	201.393	71.385	64	0	27.3653	359.06	0.543	2.76	0.04	0	0.13	1930.3	1819.7	-1.00E+10	-1.00E+10	-1.00E+10	0.25	0.13	0.05	-1.00E+10	-1.00E+10	0.05	-1.00E+10
							4.9	-1.00E+10	-1.00E+10	0.539	2.75	0.02	0	0.07	-1.00E+10	1818.9	-1.00E+10	-1.00E+10	-1.00E+10	0.25	-1.00E+10	-1.00E+10	-1.00E+10	-1.00E+10	-1.00E+10	-1.00E+10
							4.9	27.368	359.62	0.541	2.72	0.03	0	0.1	1934.2	1818.4	-1.00E+10	-1.00E+10	-1.00E+10	0.25	-1.00E+10	-1.00E+10	-1.00E+10	-1.00E+10	-1.00E+10	-1.00E+10
							10	27.5795	370.57	0.546	2.87	0.02	0	0.06	1938.5	1825.2	-1.00E+10	-1.00E+10	-1.00E+10	0.27	0.16	0.06	-1.00E+10	-1.00E+10	0.04	-1.00E+10
							14.9	-1.00E+10	-1.00E+10	0.615	3.75	0.02	0	0.04	-1.00E+10	1929.4	-1.00E+10	-1.00E+10	-1.00E+10	0.34	-1.00E+10	-1.00E+10	-1.00E+10	-1.00E+10	-1.00E+10	-1.00E+10
							17.7	-1.00E+10	-1.00E+10	-1.00E+10	-1.00E+10	-1.00E+10	-1.00E+10	-1.00E+10	-1.00E+10	-1.00E+10	-1.00E+10	-1.00E+10	-1.00E+10	-1.00E+10	-1.00E+10	-1.00E+10	-1.00E+10	-1.00E+10	-1.00E+10	-1.00E+10
							17.7	-1.00E+10	-1.00E+10	-1.00E+10	-1.00E+10	-1.00E+10	-1.00E+10	-1.00E+10	-1.00E+10	-1.00E+10	-1.00E+10	-1.00E+10	-1.00E+10	-1.00E+10	-1.00E+10	-1.00E+10	-1.00E+10	-1.00E+10	-1.00E+10	-1.00E+10
							19.7	30.9318	471.25	0.852	12.16	0.02	0	0.02	2148.8	1973.6	-1.00E+10	-1.00E+10	-1.00E+10	0.42	0.28	0.05	-1.00E+10	-1.00E+10	0.06	-1.00E+10
							19.7	-1.00E+10	-1.00E+10	0.782	10	0.06	0	0.03	-1.00E+10	2012.3	-1.00E+10	-1.00E+10	-1.00E+10	0.44	-1.00E+10	-1.00E+10	-1.00E+10	-1.00E+10	-1.00E+10	-1.00E+10
							26.8	-1.00E+10	-1.00E+10	0.88	12.45	0.6	0.02	0.12	-1.00E+10	2053.5	-1.00E+10	-1.00E+10	-1.00E+10	1.12	-1.00E+10	-1.00E+10	-1.00E+10	-1.00E+10	-1.00E+10	-1.00E+10
							29.6	32.029	410.05	1.147	12.05	3.25	0.09	0.5	2217.6	2091.6	-1.00E+10	-1.00E+10	-1.00E+10	2.98	2.34	0.37	-1.00E+10	-1.00E+10	0.07	-1.00E+10
							34.5	-1.00E+10	-1.00E+10	-1.00E+10	-1.00E+10	-1.00E+10	-1.00E+10	-1.00E+10	-1.00E+10	-1.00E+10	-1.00E+10	-1.00E+10	-1.00E+10	-1.00E+10	-1.00E+10	-1.00E+10	-1.00E+10	-1.00E+10	-1.00E+10	-1.00E+10
							34.5	-1.00E+10	-1.00E+10	-1.00E+10	-1.00E+10	-1.00E+10	-1.00E+10	-1.00E+10	-1.00E+10	-1.00E+10	-1.00E+10	-1.00E+10	-1.00E+10	-1.00E+10	-1.00E+10	-1.00E+10	-1.00E+10	-1.00E+10	-1.00E+10	-1.00E+10
							34.5	-1.00E+10	-1.00E+10	1.92	34.68	11.29	0.29	3.48	-1.00E+10	2170.7	-1.00E+10	-1.00E+10	-1.00E+10	1.9	-1.00E+10	-1.00E+10	-1.00E+10	-1.00E+10	-1.00E+10	-1.00E+10
							36.6	32.2667	293.55	2.082	44.97	12.72	0.33	4.6	2215.9	2186.4	-1.00E+10	-1.00E+10	-1.00E+10	1.88	1.58	0.25	-1.00E+10	-1.00E+10	0.04	-1.00E+10
							39.5	32.2916	295.38	2.079	44.35	12.35	0.31	4.68	2217.8	2185.6	-1.00E+10	-1.00E+10	-1.00E+10	1.56	-1.00E+10	-1.00E+10	-1.00E+10	-1.00E+10	-1.00E+10	-1.00E+10
							46.3	-1.00E+10	-1.00E+10	2.078	40.4	10.51	0.33	5.4	-1.00E+10	2183.3	-1.00E+10	-1.00E+10	-1.00E+10	0.44	-1.00E+10	-1.00E+10	-1.00E+10	-1.00E+10	-1.00E+10	-1.00E+10
							49.4	32.3463	283.47	2.079	40.24	10.25	0.32	5.67	2220.6	2184.1	-1.00E+10	-1.00E+10	-1.00E+10	0.2	-1.00E+10	-1.00E+10	-1.00E+10	-1.00E+10	-1.00E+10	-1.00E+10
							52.2	-1.00E+10	-1.00E+10	-1.00E+10	-1.00E+10	-1.00E+10	-1.00E+10	-1.00E+10	-1.00E+10	-1.00E+10	-1.00E+10	-1.00E+10	-1.00E+10	-1.00E+10	-1.00E+10	-1.00E+10	-1.00E+10	-1.00E+10	-1.00E+10	-1.00E+10
							52.3	-1.00E+10	-1.00E+10	-1.00E+10	-1.00E+10	-1.00E+10	-1.00E+10	-1.00E+10	-1.00E+10	-1.00E+10	-1.00E+10	-1.00E+10	-1.00E+10	-1.00E+10	-1.00E+10	-1.00E+10	-1.00E+10	-1.00E+10	-1.00E+10	-1.00E+10
							58.6	-1.00E+10	-1.00E+10	-1.00E+10	-1.00E+10	-1.00E+10	-1.00E+10	-1.00E+10	-1.00E+10	-1.00E+10	-1.00E+10	-1.00E+10	-1.00E+10	-1.00E+10	-1.00E+10	-1.00E+10	-1.00E+10	-1.00E+10	-1.00E+10	-1.00E+10
							58.6	-1.00E+10	-1.00E+10	-1.00E+10	-1.00E+10	-1.00E+10	-1.00E+10	-1.00E+10	-1.00E+10	-1.00E+10	-1.00E+10	-1.00E+10	-1.00E+10	-1.00E+10	-1.00E+10	-1.00E+10	-1.00E+10	-1.00E+10	-1.00E+10	-1.00E+10
							58.6	32.3418	283.84	2.074	40.06	10.18	0.32	5.68	2216.8	2183.6	-1.00E+10	-1.00E+10	-1.00E+10	0.22	0.11	0.04	-1.00E+10	-1.00E+10	0.02	-1.00E+10
MR1606	36_1	B	2016-09-07T06:17	203.962	71.8757	80	0	27.5194	354.21	0.557	3.47	0.06	0.01	0.12	1937.4	1829	-1.00E+10	-1.00E+10	-1.00E+10	0.35	-1.00E+10	-1.00E+10	-1.00E+10	-1.00E+10	-1.00E+10	-1.00E+10
							5.1	27.5336	353.18	0.543	3.43	0.03	0.01	0.08	1939.8	1830	-1.00E+10	-1.00E+10	-1.00E+10	0.35	-1.00E+10	-1.00E+10	-1.00E+10	-1.00E+10	-1.00E+10	-1.00E+10
							9.7	27.5309	353.65	0.548	3.42	0.02	0.01	0.09	1936.6	1827.7	-1.00E+10	-1.00E+10	-1.00E+10	0.34	-1.00E+10	-1.00E+10	-1.00E+10	-1.00E+10	-1.00E+10	-1.00E+10
							20.1	30.6214	442.94	0.681	5.44	0.13	0.01	0.06	2140	1969.4	-1.00E+10	-1.00E+10	-1.00E+10	0.5	-1.00E+10	-1.00E+10	-1.00E+10	-1.00E+10	-1.00E+10	-1.00E+10
							29.7	31.8116	407.77	0.949	9.22	1.82	0.05	0.49	2213.7	2078.9	-1.00E+10	-1.00E+10	-1.00E+10	0.54	-1.00E+10	-1.00E+10	-1.00E+10	-1.00E+10	-1.00E+10	-1.00E+10
							40.1	32.2497	317.45	1.911	32.2	10.68	0.26	3.49	2222.9	2163.7	-1.00E+10	-1.00E+10	-1.00E+10	1.3	-1.00E+10	-1.00E+10	-1.00E+10	-1.00E+10	-1.00E+10	-1.00E+10
							40.2	32.2828	311.63	1.961	35.87	11.21	0.25	3.65	2221.7	2169.9	-1.00E+10	-1.00E+10	-1.00E+10	1.06	-1.00E+10	-1.00E+10	-1.00E+10	-1.00E+10	-1.00E+10	-1.00E+10
							49.8	32.3781	289.51	2.126	48.05	13.18	0.23	4.1	2224.6	2193	-1.00E+10	-1.00E+10	-1.00E+10	0.28	-1.00E+10	-1.00E+10	-1.00E+10	-1.00E+10	-1.00E+10	-1.00E+10
							75.3	32.4072	281.81	2.171	52.04	14.07	0.17	3.79	2233.4	2207.4	-1.00E+10	-1.00E+10	-1.00E+10	0.12	-1.00E+10	-1.00E+10	-1.00E+10	-1.00E+10	-1.00E+10	-1.00E+10
MR1606	37_1	B	2016-09-07T08:34	204.166	71.8224	89	0	27.6206	348.27	0.528	3.33	0.01	0.01	0.1	1944	1834.4	-1.00E+10	-1.00E+10	-1.00E+10	0.35	-1.00E+10	-1.00E+10	-1.00E+10	-1.00E+10	-1.00E+10	-1.00E+10
							5.6	27.6157	349.13	0.521	3.3	0	0	0.06	1946.7	1832.7	-1.00E+10	-1.00E+10	-1.00E+10	0.36	-1.00E+10	-1.00E+10	-1.00E+10	-1.00E+10	-1.00E+10	-1.00E+10
							10.2	27.6497	349.96	0.521	3.31	0	0.01	0.03	1951.8	1835	-1.00E+10	-1.00E+10	-1.00E+10	0.38	-1.00E+10	-1.00E+10	-1.00E+10	-1.00E+10	-1.00E+10	-1.00E+10
							19.8	30.4721	437.69	0.561	2.93	0	0.01	0.01	2139.1	1966	-1.00E+10	-1.00E+10	-1.00E+10	0.39	-1.00E+10	-1.00E+10	-1.00E+10	-1.00E+10	-1.00E+10	-1.00E+10
							29.9	31.5744	430.94	0.717	5.91	0.3	0.01	0.07	2207.7	2044.5	-1.00E+10	-1.00E+10	-1.00E+10	0.36	-1.00E+10	-1.00E+10	-1.00E+10	-1.00E+10	-1.00E+10	-1.00E+10
							35.4	31.9051	402.35	1.054	8.01	2.17	0.05	0.52	2223.1	2088.7	-1.00E+10	-1.00E+10	-1.00E+10	0.59	-1.00E+10	-1.00E+10	-1.00E+10	-1.00E+10	-1.00E+10	-1.00E+10
							39.8	32.0911	366.49	1.426	15.73	5.77	0.11	1.53	2227.9	2128.2	-1.00E+10	-1.00E+10	-1.00E+10	0.75	-1.00E+10	-1.00E+10	-1.00E+10	-1.00E+10	-1.00E+10	-1.00E+10
							50	32.3647	300	1.988	41.24	11.81	0.22	3.66	2229.4	2184	-1.00E+10	-1.00E+10	-1.00E+10	0.32	-1.00E+10	-1.00E+10	-1.00E+10	-1.00E+10	-1.00E+10	-1.00E+10
							74.4	32.4437	285.36	2.134	49.77	13.44	0.2	3.77	2233	2202.1	-1.00E+10	-1.00E+10	-1.00E+10	0.13	-1.00E+10	-1.00E+10	-1.00E+10	-1.00E+10	-1.00E+10	-1.00E+10
							84.6	32.4712	284.33	2.144	50.15	13.59	0.2	3.63	2233.1	2209.8	-1.00E+10	-1.00E+10	-1.00E+10	0.14	-1.00E+10	-1.00E+10	-1.00E+10	-1.00E+10	-1.00E+10	-1.00E+10
MR1606	38_1	B	2016-09-07T10:52	204.614	71.7993	146	0	27.5673	348.26	0.53	3.24	0.02	0	0.17	1952.7	1837.1	-1.00E+10	-1.00E+10	-1.00E+10	0.37	-1.00E+10	-1.00E+10	-1.00E+10	-1.00E+10	-1.00E+10	-1.00E+10
							5.1	27.5645	348.41	0.525	3.24	-0.01	0	0.11	1949.2	1838.6	-1.00E+10	-1.00E+10	-1.00E+10	0.34	-1.00E+10	-1.00E+10	-1.00E+10	-1.00E+10	-1.00E+10	-1.00E+10
							10	27.6363	350.14	0.529	3.51	-0.01	0	0.1	1952.3	1840.1	-1.00E+10	-1.00E+10	-1.00E+10	0.36	-1.00E+10	-1.00E+10	-1.00E+10	-1.00E+10	-1.00E+10	-1.00E+10
							19.9	29.9331	457.02	0.736	8.66	-0.01	0.01	0.07	2092.1	1911.6	-1.00E+10	-1.00E+10	-1.00E+10	0.64	-1.00E+10	-1.00E+10	-1.00E+10	-1.00E+10	-1.00E+10	-1.00E+10
							22.6	30.4594	442.13	0.658	5.83	0	0.01	0.08	2139.4	1959.6	-1.00E+10	-1.00E+10	-1.00E+10	0.52	-1.00E+10	-1.00E+10	-1.00E+10	-1.00E+10	-1.00E+10	-1.00E+10
							29.7	31.413	404.92	0.812	6.36	0.72	0.02	0.31	2199.1	2051.8	-1.00E+10	-1.00E+10	-1.00E+10	0.54	-1.00E+10	-1.00E+10	-1.00E+10	-1.00E+10	-1.00E+10	-1.00E+10
							39.5	31.9124	355.3	1.31	17.79	4.37	0.08	1.92	2220.2	2123.8	-1.00E+10	-1.00E+10	-1.00E+10	0.57	-1.00E+10	-1.00E+10	-1.00E+10	-1.00E+10	-1.00E+10	-1.00E+10
							42.6	31.967	-1.00E+10	-1.00E+10	-1.00E+10	-1.00E+10	-1.00E+10	-1.00E+10	-1.00E+10	-1.00E+10	-1.00E+10	-1.00E+10	-1.00E+10	-1.00E+10	-1.00E+10	-1.00E+10	-1.00E+10	-1.00E+10	-1.00E+10	-1.00E+10
							49.5	32.2433	321.95	1.839	31.17	9.72	0.24	3.27	2226.2	2163.1	-1.00E+10	-1.00E+10	-1.00E+10	0.79	-1.00E+10	-1.00E+10	-1.00E+10	-1.00E+10	-1.00E+10	-1.00E+10
							74.1	32.4724	284.7	2.142	48.74	13.28	0.2	3.67	2235.5	2203.5	-1.00E+10	-1.00E+10	-1.00E+10	0.12	-1.00E+10	-1.00E+10	-1.00E+10	-1.00E+10	-1.00E+10	-1.00E+10
							81.2	32.4931	-1.00E+10	-1.00E+10	-1.00E+10	-1.00E+10	-1.00E+10	-1.00E+10	-1.00E+10	-1.00E+10	-1.00E+10	-1.00E+10	-1.00E+10	-1.00E+10	-1.00E+10	-1.00E+10	-1.00E+10	-1.00E+10	-1.00E+10	-1.00E+10
							98.8	32.6289	285.26	2.224	48.9	13.72	0.24	3.37	2240.2	2207.7	-1.00E+10	-1.00E+10	-1.00E+10	0.11	-1.00E+10	-1.00E+10	-1.00E+10	-1.00E+10	-1.00E+10	-1.00E+10
							119.7	32.676	-1.00E+10	-1.00E+10	-1.00E+10	-1.00E+10	-1.00E+10	-1.00E+10	-1.00E+10	-1.00E+10	-1.00E+10	-1.00E+10	-1.00E+10	-1.00E+10	-1.00E+10	-1.00E+10	-1.00E+10	-1.00E+10	-1.00E+10	-1.00E+10
							123.7	32.7016	280.91	2.191	49.37	14.27	0.22	2.7	2245.6	2217.2	-1.00E+10	-1.00E+10	-1.00E+10	0.1	-1.00E+10	-1.00E+10	-1.00E+10	-1.00E+10	-1.00E+10	-1.00E+10
							137	32.8405	283.71	2.086	45.45	14.03	0.2	2.11	2254.2	2224.8	-1.00E+10	-1.00E+10	-1.00E+10	0.08	-1.00E+10	-1.00E+10	-1.00E+10	-1.00E+10	-1.00E+10	-1.00E+10
MR1606	39_1	B	2016-09-07T13:45	204.789	71.7356	303	0	27.3962	347.15	0.544	3.84	0.02	0	0.14	1939.8	1828.5	-1.00E+10	-1.00E+10	-1.00E+10	0.38	0.12	0.12	-1.00E+10	-1.00E+10	0.13	-1.00E+10
							5.1	27.4056	349.14	0.538	3.96	0.01	0	0.1	1938.8	1827	-1.00E+10	-1.00E+10	-1.00E+10	0.38	0.11	0.11	-1.00E+10	-1.00E+10	0.13	-1.00E+10
							10.2	27.5611	353.23	0.547	4.02	-0.01	0	0.05	1945.4	1830.8	-1.00E+10	-1.00E+10	-1.00E+10	0.39	0.13	0.1	-1.00E+10	-1.00E+10	0.12	-1.00E+10
							19.8	29.9153	471.12	0.768	11.11	0.01	0.01	0.05	2085.8	1889.6	-1.00E+10	-1.00E+10	-1.00E+10	0.67	0.45	0.1	-1.00E+10	-1.00E+10	0.1	-1.00E+10
							21.6	30.1816	467.8	0.786	11.48	0.04	0.01	0.08	2105.8	1915.6	-1.00E+10	-1.00E+10	-1.00E+10	0.69	0.4	0.16	-1.00E+10	-1.00E+10	0.11	-1.00E+10
							29.9	31.5352	358.51	1.236	19.44	2.74	0.16	2.26	2191.4	2081.7	-1.00E+10	-1.00E+10	-1.00E+10	0.39	0.17	0.13	-1.00E+10	-1.00E+10	0.09	-1.00E+10
							39.5	31.8422	311.55	1.612	29.97	6.01	0.15	3.83	2211.9	2156.5	-1.00E+10	-1.00E+10	-1.00E+10	0.28	0.15	0.09	-1.00E+10	-1.00E+10	0.05	-1.00E+10
							49.7	32.0081	279.36	1.848	37.15	8.31	0.15	4.55	2219.6	2200.3	-1.00E+10	-1.00E+10	-1.00E+10	0.27	0.16	0.07	-1.00E+10	-1.00E+10	0.02	-1.00E+10
							74.4	32.339	300.87	2.005	42.64	11.78	0.26	3.75	2229.3	2184.3	-1.00E+10	-1.00E+10	-1.00E+10	0.14	0.11	0.05	-1.00E+10	-1.00E+10	0.01	-1.00E+10
							80.4	32.4051	291.16	-1.00E+10	-1.00E+10	-1.00E+10	-1.00E+10	-1.00E+10	2230.9	2193.4	-1.00E+10	-1.00E+10	-1.00E+10	-1.00E+10	-1.00E+10	-1.00E+10	-1.00E+10	-1.00E+10	-1.00E+10	-1.00E+10
							99.2	32.547	288.54	2.085	46.12	13.83	0.16	2.81	2241.8	2205.9	-1.00E+10	-1.00E+10	-1.00E+10	0.07	0.05	0.03	-1.00E+10	-1.00E+10	0.01	-1.00E+10
							116.7	32.6751	284.75	-1.00E+10	-1.00E+10	-1.00E+10	-1.00E+10	-1.00E+10	-1.00E+10	-1.00E+10	-1.00E+10	-1.00E+10	-1.00E+10	-1.00E+10	-1.00E+10	-1.00E+10	-1.00E+10	-1.00E+10	-1.00E+10	-1.00E+10
							123.8	32.7263	283.31	2.114	47.34	14.49	0.19	2.15	2249.6	2217	-1.00E+10	-1.00E+10	-1.00E+10	0.09	-1.00E+10	-1.00E+10	-1.00E+10	-1.00E+10	-1.00E+10	-1.00E+10
							148.6	32.9972	294.09	1.752	33.09	12.65	0.15	1.01	2276.8	2224.7	-1.00E+10	-1.00E+10	-1.00E+10	0.05	0.05	0.02	-1.00E+10	-1.00E+10	0.01	-1.00E+10
							173.3	33.4905	286.34	1.619	29.98	12.95	0.11	0.62	2292	2235.2	-1.00E+10	-1.00E+10	-1.00E+10	0.05	-1.00E+10	-1.00E+10	-1.00E+10	-1.00E+10	-1.00E+10	-1.00E+10
							177	33.5831	285.81	-1.00E+10	-1.00E+10	-1.00E+10	-1.00E+10	-1.00E+10	-1.00E+10	-1.00E+10	-1.00E+10	-1.00E+10	-1.00E+10	-1.00E+10	-1.00E+10	-1.00E+10	-1.00E+10	-1.00E+10	-1.00E+10	-1.00E+10
							198.1	33.9835	274.39	1.407	23.89	12.97	0.13	0.56	2292.1	2216.9	-1.00E+10	-1.00E+10	-1.00E+10	0.11	0.05	0.04	-1.00E+10	-1.00E+10	0.01	-1.00E+10
							222.8	34.4378	273.28	1.072	14.63	12.97	0.02	0.03	2289.7	2188.3	-1.00E+10	-1.00E+10	-1.00E+10	-1.00E+10	-1.00E+10	-1.00E+10	-1.00E+10	-1.00E+10	-1.00E+10	-1.00E+10
							247.6	34.541	267.07	1.136	16.24	13.28	0.1	0.03	2290.2	2187.3	-1.00E+10	-1.00E+10	-1.00E+10	-1.00E+10	-1.00E+10	-1.00E+10	-1.00E+10	-1.00E+10	-1.00E+10	-1.00E+10
							265.5	34.5507	-1.00E+10	-1.00E+10	-1.00E+10	-1.00E+10	-1.00E+10	-1.00E+10	-1.00E+10	-1.00E+10	-1.00E+10	-1.00E+10	-1.00E+10	0.05	-1.00E+10	-1.00E+10	-1.00E+10	-1.00E+10	-1.00E+10	-1.00E+10
							295.9	34.6248	265.48	1.151	16.33	13.26	0.13	0.33	2297.7	2187.7	-1.00E+10	-1.00E+10	-1.00E+10	-1.00E+10	-1.00E+10	-1.00E+10	-1.00E+10	-1.00E+10	-1.00E+10	-1.00E+10
MR1606	40_1	B	2016-09-07T15:51	204.985	71.6645	102	0	27.3823	347.71	0.539	4.02	0.03	0	0.15	1937.8	1825.6	-1.00E+10	-1.00E+10	-1.00E+10	0.43	-1.00E+10	-1.00E+10	-1.00E+10	-1.00E+10	-1.00E+10	-1.00E+10
							4.8	27.456	349.13	0.542	3.97	0	0	0.09	1941.4	1826.8	-1.00E+10	-1.00E+10	-1.00E+10	0.41	-1.00E+10	-1.00E+10	-1.00E+10	-1.00E+10	-1.00E+10	-1.00E+10
							10.2	27.5607	350.75	0.546	4	-0.01	0	0.08	1947.2	1828	-1.00E+10	-1.00E+10	-1.00E+10	0.4	-1.00E+10	-1.00E+10	-1.00E+10	-1.00E+10	-1.00E+10	-1.00E+10
							14.9	28.3816	355.2	0.575	5.87	0.02	0.01	0.1	1990.3	1855.8	-1.00E+10	-1.00E+10	-1.00E+10	0.55	-1.00E+10	-1.00E+10	-1.00E+10	-1.00E+10	-1.00E+10	-1.00E+10
							19.8	29.8871	364.05	0.641	8.09	0.05	0.03	0.22	2083	1920.8	-1.00E+10	-1.00E+10	-1.00E+10	0.7	-1.00E+10	-1.00E+10	-1.00E+10	-1.00E+10	-1.00E+10	-1.00E+10
							29.8	31.2162	404.87	1.043	15.96	1.2	0.07	1.17	2177.4	2031.6	-1.00E+10	-1.00E+10	-1.00E+10	0.64	-1.00E+10	-1.00E+10	-1.00E+10	-1.00E+10	-1.00E+10	-1.00E+10
							39.8	31.7647	334.95	1.498	26.22	4.93	0.15	3.41	2210.4	2133.1	-1.00E+10	-1.00E+10	-1.00E+10	0.43	-1.00E+10	-1.00E+10	-1.00E+10	-1.00E+10	-1.00E+10	-1.00E+10
							49.4	31.922	299.33	1.708	34.23	7.44	0.12	4.09	2219.2	2174	-1.00E+10	-1.00E+10	-1.00E+10	0.25	-1.00E+10	-1.00E+10	-1.00E+10	-1.00E+10	-1.00E+10	-1.00E+10
							74.4	32.1102	305.61	1.815	35.98	9.3	0.19	3.8	2222.1	2173	-1.00E+10	-1.00E+10	-1.00E+10	0.33	-1.00E+10	-1.00E+10	-1.00E+10	-1.00E+10	-1.00E+10	-1.00E+10
							89.9	32.3496	-1.00E+10	-1.00E+10	-1.00E+10	-1.00E+10	-1.00E+10	-1.00E+10	-1.00E+10	-1.00E+10	-1.00E+10	-1.00E+10	-1.00E+10	-1.00E+10	-1.00E+10	-1.00E+10	-1.00E+10	-1.00E+10	-1.00E+10	-1.00E+10
							92.4	32.3468	293.89	2.084	45.42	12.35	0.27	4.39	2226.4	2184.6	-1.00E+10	-1.00E+10	-1.00E+10	0.42	-1.00E+10	-1.00E+10	-1.00E+10	-1.00E+10	-1.00E+10	-1.00E+10
MR1606	41_1	B	2016-09-07T17:36	205.203	71.5972	40	0	27.426	361.73	0.59	5.62	0.03	0.01	0.23	1929.1	1801.2	-1.00E+10	-1.00E+10	-1.00E+10	0.75	-1.00E+10	-1.00E+10	-1.00E+10	-1.00E+10	-1.00E+10	-1.00E+10
							5.4	27.4325	362.32	0.592	5.58	0	0.01	0.14	1930.2	1799.5	-1.00E+10	-1.00E+10	-1.00E+10	0.66	-1.00E+10	-1.00E+10	-1.00E+10	-1.00E+10	-1.00E+10	-1.00E+10
							9.9	27.6184	361.36	0.598	5.87	0	0.01	0.14	1944.4	1809.5	-1.00E+10	-1.00E+10	-1.00E+10	0.69	-1.00E+10	-1.00E+10	-1.00E+10	-1.00E+10	-1.00E+10	-1.00E+10
							17.9	29.2085	360.73	0.667	7.83	0.05	0.02	0.27	2046.5	1893.6	-1.00E+10	-1.00E+10	-1.00E+10	1.13	-1.00E+10	-1.00E+10	-1.00E+10	-1.00E+10	-1.00E+10	-1.00E+10
							20	29.8037	339.76	0.704	8.77	0.28	0.03	0.78	2087.3	1944.1	-1.00E+10	-1.00E+10	-1.00E+10	0.81	-1.00E+10	-1.00E+10	-1.00E+10	-1.00E+10	-1.00E+10	-1.00E+10
							29.9	30.6713	335.59	0.935	13.77	0.98	0.1	1.86	2146.2	2014.2	-1.00E+10	-1.00E+10	-1.00E+10	0.37	-1.00E+10	-1.00E+10	-1.00E+10	-1.00E+10	-1.00E+10	-1.00E+10
							34.1	31.3772	345.95	1.055	16.54	1.7	0.12	2.12	2171.6	2066.9	-1.00E+10	-1.00E+10	-1.00E+10	0.36	-1.00E+10	-1.00E+10	-1.00E+10	-1.00E+10	-1.00E+10	-1.00E+10
MR1606	42_1	B	2016-09-07T23:35	207.997	71.5668	474	0	26.8578	341.4	0.508	3.6	0.04	0	0.15	1921.7	1823.5	-1.00E+10	-1.00E+10	-1.00E+10	0.31	0.03	0.1	-1.00E+10	-1.00E+10	0.16	-1.00E+10
							5	26.8575	341.71	0.503	3.6	0.01	0	0.07	1921	1822.6	-1.00E+10	-1.00E+10	-1.00E+10	0.31	-1.00E+10	-1.00E+10	-1.00E+10	-1.00E+10	-1.00E+10	-1.00E+10
							9.7	-1.00E+10	-1.00E+10	0.504	3.63	0.01	0	0.05	-1.00E+10	1825.2	-1.00E+10	-1.00E+10	-1.00E+10	0.3	-1.00E+10	-1.00E+10	-1.00E+10	-1.00E+10	-1.00E+10	-1.00E+10
							9.9	26.8897	342.28	0.51	3.64	0.02	0	0.03	1923.3	1825.1	-1.00E+10	-1.00E+10	-1.00E+10	0.31	0.03	0.1	-1.00E+10	-1.00E+10	0.17	-1.00E+10
							20.1	28.5473	391.64	0.584	2.98	0.02	0	0.03	2049.8	1951.4	-1.00E+10	-1.00E+10	-1.00E+10	0.21	0.02	0.07	-1.00E+10	-1.00E+10	0.1	-1.00E+10
							23.6	-1.00E+10	-1.00E+10	0.604	2.9	0.02	0	0.01	-1.00E+10	1980.2	-1.00E+10	-1.00E+10	-1.00E+10	0.17	-1.00E+10	-1.00E+10	-1.00E+10	-1.00E+10	-1.00E+10	-1.00E+10
							27.7	-1.00E+10	-1.00E+10	-1.00E+10	-1.00E+10	-1.00E+10	-1.00E+10	-1.00E+10	2094.8	1990.1	-1.00E+10	-1.00E+10	-1.00E+10	-1.00E+10	-1.00E+10	-1.00E+10	-1.00E+10	-1.00E+10	-1.00E+10	-1.00E+10
							27.8	-1.00E+10	-1.00E+10	-1.00E+10	-1.00E+10	-1.00E+10	-1.00E+10	-1.00E+10	-1.00E+10	-1.00E+10	-1.00E+10	-1.00E+10	-1.00E+10	-1.00E+10	-1.00E+10	-1.00E+10	-1.00E+10	-1.00E+10	-1.00E+10	-1.00E+10
							29.8	29.8126	397.23	0.643	4.21	0.03	0	0.02	2120.2	1981.6	-1.00E+10	-1.00E+10	-1.00E+10	0.32	0.05	0.1	-1.00E+10	-1.00E+10	0.16	-1.00E+10
							33.7	-1.00E+10	-1.00E+10	0.703	5.18	0.07	0.01	0.11	-1.00E+10	2008	-1.00E+10	-1.00E+10	-1.00E+10	0.35	-1.00E+10	-1.00E+10	-1.00E+10	-1.00E+10	-1.00E+10	-1.00E+10
							36.5	30.539	405.77	0.714	5.74	0.04	0	0.09	2150.2	2007	-1.00E+10	-1.00E+10	-1.00E+10	0.47	0.09	0.13	-1.00E+10	-1.00E+10	0.22	-1.00E+10
							39.5	-1.00E+10	-1.00E+10	0.824	9.61	0.36	0.02	0.78	-1.00E+10	2018.9	-1.00E+10	-1.00E+10	-1.00E+10	0.42	-1.00E+10	-1.00E+10	-1.00E+10	-1.00E+10	-1.00E+10	-1.00E+10
							39.6	31.055	406.44	0.841	9.97	0.44	0.03	0.85	2177.7	2023.9	-1.00E+10	-1.00E+10	-1.00E+10	0.42	-1.00E+10	-1.00E+10	-1.00E+10	-1.00E+10	-1.00E+10	-1.00E+10
							49.4	31.5829	389.19	1.059	13.4	1.79	0.06	1.38	2208.3	2076.3	-1.00E+10	-1.00E+10	-1.00E+10	0.15	0.05	0.05	-1.00E+10	-1.00E+10	0.04	-1.00E+10
							53.4	-1.00E+10	-1.00E+10	-1.00E+10	-1.00E+10	-1.00E+10	-1.00E+10	-1.00E+10	2217.2	2096.1	-1.00E+10	-1.00E+10	-1.00E+10	-1.00E+10	-1.00E+10	-1.00E+10	-1.00E+10	-1.00E+10	-1.00E+10	-1.00E+10
							53.4	-1.00E+10	-1.00E+10	-1.00E+10	-1.00E+10	-1.00E+10	-1.00E+10	-1.00E+10	-1.00E+10	-1.00E+10	-1.00E+10	-1.00E+10	-1.00E+10	-1.00E+10	-1.00E+10	-1.00E+10	-1.00E+10	-1.00E+10	-1.00E+10	-1.00E+10
							53.4	-1.00E+10	-1.00E+10	-1.00E+10	-1.00E+10	-1.00E+10	-1.00E+10	-1.00E+10	-1.00E+10	-1.00E+10	-1.00E+10	-1.00E+10	-1.00E+10	-1.00E+10	-1.00E+10	-1.00E+10	-1.00E+10	-1.00E+10	-1.00E+10	-1.00E+10
							53.4	-1.00E+10	-1.00E+10	1.158	14.7	3.02	0.07	1.5	-1.00E+10	2103.4	-1.00E+10	-1.00E+10	-1.00E+10	0.12	-1.00E+10	-1.00E+10	-1.00E+10	-1.00E+10	-1.00E+10	-1.00E+10
							72.1	-1.00E+10	-1.00E+10	1.389	18.01	6.14	0.08	1.61	-1.00E+10	2141	-1.00E+10	-1.00E+10	-1.00E+10	0.04	-1.00E+10	-1.00E+10	-1.00E+10	-1.00E+10	-1.00E+10	-1.00E+10
							74	32.1761	332.54	1.416	17.91	7.22	0.08	1.19	2233.7	2146.9	-1.00E+10	-1.00E+10	-1.00E+10	0.05	0.02	0.02	-1.00E+10	-1.00E+10	0.01	-1.00E+10
							80.1	-1.00E+10	-1.00E+10	-1.00E+10	-1.00E+10	-1.00E+10	-1.00E+10	-1.00E+10	-1.00E+10	-1.00E+10	-1.00E+10	-1.00E+10	-1.00E+10	-1.00E+10	-1.00E+10	-1.00E+10	-1.00E+10	-1.00E+10	-1.00E+10	-1.00E+10
							80.2	-1.00E+10	-1.00E+10	-1.00E+10	-1.00E+10	-1.00E+10	-1.00E+10	-1.00E+10	2237.3	2163.9	-1.00E+10	-1.00E+10	-1.00E+10	-1.00E+10	-1.00E+10	-1.00E+10	-1.00E+10	-1.00E+10	-1.00E+10	-1.00E+10
							80.2	-1.00E+10	-1.00E+10	-1.00E+10	-1.00E+10	-1.00E+10	-1.00E+10	-1.00E+10	-1.00E+10	-1.00E+10	-1.00E+10	-1.00E+10	-1.00E+10	-1.00E+10	-1.00E+10	-1.00E+10	-1.00E+10	-1.00E+10	-1.00E+10	-1.00E+10
							99	-1.00E+10	-1.00E+10	-1.00E+10	-1.00E+10	-1.00E+10	-1.00E+10	-1.00E+10	-1.00E+10	-1.00E+10	-1.00E+10	-1.00E+10	-1.00E+10	-1.00E+10	-1.00E+10	-1.00E+10	-1.00E+10	-1.00E+10	-1.00E+10	-1.00E+10
							99	32.5692	318.57	1.595	25.16	9.11	0.12	1.69	2255.4	2188.7	-1.00E+10	-1.00E+10	-1.00E+10	0.03	0.02	0.01	-1.00E+10	-1.00E+10	0.01	-1.00E+10
							99	-1.00E+10	-1.00E+10	-1.00E+10	-1.00E+10	-1.00E+10	-1.00E+10	-1.00E+10	-1.00E+10	-1.00E+10	-1.00E+10	-1.00E+10	-1.00E+10	-1.00E+10	-1.00E+10	-1.00E+10	-1.00E+10	-1.00E+10	-1.00E+10	-1.00E+10
							123.8	32.8878	288.46	1.768	31.45	13.29	0.09	0.77	2267.7	2221.5	-1.00E+10	-1.00E+10	-1.00E+10	0.03	-1.00E+10	-1.00E+10	-1.00E+10	-1.00E+10	-1.00E+10	-1.00E+10
							148.5	33.1714	293.45	1.681	30.63	12.5	0.12	1.01	2282.9	2232.4	-1.00E+10	-1.00E+10	-1.00E+10	0.03	-1.00E+10	-1.00E+10	-1.00E+10	-1.00E+10	-1.00E+10	-1.00E+10
							173.3	33.5244	294.61	1.529	26.88	12.78	0.07	0.13	2293.6	2235.1	-1.00E+10	-1.00E+10	-1.00E+10	0.02	-1.00E+10	-1.00E+10	-1.00E+10	-1.00E+10	-1.00E+10	-1.00E+10
							197.8	34.0823	275.48	1.26	19.97	13.04	0.06	0.18	2291.2	2211.2	-1.00E+10	-1.00E+10	-1.00E+10	0.03	-1.00E+10	-1.00E+10	-1.00E+10	-1.00E+10	-1.00E+10	-1.00E+10
							222	34.4186	272.89	1.106	15.36	13.03	0.06	0.05	2289.2	2192.2	-1.00E+10	-1.00E+10	-1.00E+10	-1.00E+10	-1.00E+10	-1.00E+10	-1.00E+10	-1.00E+10	-1.00E+10	-1.00E+10
							247.4	34.5805	272.88	1.111	14.48	13.21	0.09	0.13	2294	2186.7	-1.00E+10	-1.00E+10	-1.00E+10	-1.00E+10	-1.00E+10	-1.00E+10	-1.00E+10	-1.00E+10	-1.00E+10	-1.00E+10
							296.7	34.7115	273.68	1.059	12.72	13.33	0.08	0.05	2294.3	2180.5	-1.00E+10	-1.00E+10	-1.00E+10	-1.00E+10	-1.00E+10	-1.00E+10	-1.00E+10	-1.00E+10	-1.00E+10	-1.00E+10
							395.5	34.7836	279.77	0.973	10.55	13.16	0.06	0.01	2297.3	2170.2	-1.00E+10	-1.00E+10	-1.00E+10	-1.00E+10	-1.00E+10	-1.00E+10	-1.00E+10	-1.00E+10	-1.00E+10	-1.00E+10
MR1606	43_1	B	2016-09-08T05:34	206.993	71.7866	378	0	28.1189	352.09	0.579	5.02	0.06	0.01	0.12	1977.2	1847.7	-1.00E+10	-1.00E+10	-1.00E+10	0.73	-1.00E+10	-1.00E+10	-1.00E+10	-1.00E+10	-1.00E+10	-1.00E+10
							5.2	27.9744	355.39	0.581	5.09	0.02	0.01	0.1	1971.8	1839.2	-1.00E+10	-1.00E+10	-1.00E+10	0.64	-1.00E+10	-1.00E+10	-1.00E+10	-1.00E+10	-1.00E+10	-1.00E+10
							9.2	28.1797	354.09	0.582	5.31	0.02	0.01	0.07	1986.5	1850.8	-1.00E+10	-1.00E+10	-1.00E+10	0.69	-1.00E+10	-1.00E+10	-1.00E+10	-1.00E+10	-1.00E+10	-1.00E+10
							12.4	29.1815	357.09	0.623	7.37	0.06	0.01	0.31	2041.6	1891.2	-1.00E+10	-1.00E+10	-1.00E+10	0.91	-1.00E+10	-1.00E+10	-1.00E+10	-1.00E+10	-1.00E+10	-1.00E+10
							20.1	29.8372	350.72	0.68	8.3	0.19	0.03	0.68	2084.6	1936.6	-1.00E+10	-1.00E+10	-1.00E+10	0.72	-1.00E+10	-1.00E+10	-1.00E+10	-1.00E+10	-1.00E+10	-1.00E+10
							29.8	30.6697	348.2	0.824	10.86	0.62	0.08	1.27	2140.5	1995.3	-1.00E+10	-1.00E+10	-1.00E+10	0.39	-1.00E+10	-1.00E+10	-1.00E+10	-1.00E+10	-1.00E+10	-1.00E+10
							39.6	30.8981	365.71	0.852	10.4	0.41	0.09	1.06	2150	2000.2	-1.00E+10	-1.00E+10	-1.00E+10	0.33	-1.00E+10	-1.00E+10	-1.00E+10	-1.00E+10	-1.00E+10	-1.00E+10
							49.6	31.1544	368.99	0.996	13.7	1.19	0.11	1.47	2167.4	2028.2	-1.00E+10	-1.00E+10	-1.00E+10	0.3	-1.00E+10	-1.00E+10	-1.00E+10	-1.00E+10	-1.00E+10	-1.00E+10
							74.3	32.104	310.34	1.729	32.91	8.63	0.16	3.25	2222.6	2169.3	-1.00E+10	-1.00E+10	-1.00E+10	0.24	-1.00E+10	-1.00E+10	-1.00E+10	-1.00E+10	-1.00E+10	-1.00E+10
							99	32.4794	293.79	1.986	42.08	12.29	0.17	3.08	2238.7	2194.3	-1.00E+10	-1.00E+10	-1.00E+10	0.09	-1.00E+10	-1.00E+10	-1.00E+10	-1.00E+10	-1.00E+10	-1.00E+10
							124.1	32.6947	296.49	1.833	35.44	12.3	0.16	1.69	2258.1	2207.9	-1.00E+10	-1.00E+10	-1.00E+10	0.06	-1.00E+10	-1.00E+10	-1.00E+10	-1.00E+10	-1.00E+10	-1.00E+10
							148.5	33.1199	297.92	1.665	30.13	12.03	0.14	1.11	2284.7	2228.8	-1.00E+10	-1.00E+10	-1.00E+10	0.04	-1.00E+10	-1.00E+10	-1.00E+10	-1.00E+10	-1.00E+10	-1.00E+10
							173.4	33.6405	288.13	1.519	26.81	13.05	0.09	0.2	2292.1	2228.9	-1.00E+10	-1.00E+10	-1.00E+10	0.04	-1.00E+10	-1.00E+10	-1.00E+10	-1.00E+10	-1.00E+10	-1.00E+10
							198.3	34.0955	273.13	1.347	22.33	13.15	0.12	0.24	2294.5	2217.5	-1.00E+10	-1.00E+10	-1.00E+10	0.05	-1.00E+10	-1.00E+10	-1.00E+10	-1.00E+10	-1.00E+10	-1.00E+10
							222.7	34.4378	269.21	1.183	17.14	13.25	0.1	0.13	2293	2193.5	-1.00E+10	-1.00E+10	-1.00E+10	-1.00E+10	-1.00E+10	-1.00E+10	-1.00E+10	-1.00E+10	-1.00E+10	-1.00E+10
							247.8	34.5218	270.44	1.121	15.38	13.27	0.09	0.09	2289.8	2187	-1.00E+10	-1.00E+10	-1.00E+10	-1.00E+10	-1.00E+10	-1.00E+10	-1.00E+10	-1.00E+10	-1.00E+10	-1.00E+10
							297.4	34.6889	271.17	1.123	14.2	13.18	0.12	0.31	2293.1	2181.5	-1.00E+10	-1.00E+10	-1.00E+10	-1.00E+10	-1.00E+10	-1.00E+10	-1.00E+10	-1.00E+10	-1.00E+10	-1.00E+10
							377.2	34.7168	273.07	1.105	13.34	13.16	0.11	0.29	2293.1	2179.4	-1.00E+10	-1.00E+10	-1.00E+10	-1.00E+10	-1.00E+10	-1.00E+10	-1.00E+10	-1.00E+10	-1.00E+10	-1.00E+10
MR1606	44_1	B	2016-09-08T08:57	205.998	71.9585	708	0	26.8315	343.54	0.513	3.42	0.04	0.01	0.11	1916.5	1821.8	-1.00E+10	-1.00E+10	-1.00E+10	0.3	0.05	0.08	-1.00E+10	-1.00E+10	0.14	-1.00E+10
							4.6	26.8373	343.57	0.509	3.43	0.01	0	0.06	1919.2	1821.6	-1.00E+10	-1.00E+10	-1.00E+10	0.27	-1.00E+10	-1.00E+10	-1.00E+10	-1.00E+10	-1.00E+10	-1.00E+10
							9.9	27.1383	347.72	0.516	3.61	0.01	0	0.06	1934	1828.6	-1.00E+10	-1.00E+10	-1.00E+10	0.33	0.07	0.11	-1.00E+10	-1.00E+10	0.13	-1.00E+10
							20	29.5258	405.64	0.579	4.15	0.01	0.01	0.03	2074.4	1918.9	-1.00E+10	-1.00E+10	-1.00E+10	0.54	0.18	0.13	-1.00E+10	-1.00E+10	0.2	-1.00E+10
							27.4	30.7534	431.47	0.656	4.68	0.01	0.01	0.04	2155.3	1991.7	-1.00E+10	-1.00E+10	-1.00E+10	0.57	0.28	0.12	-1.00E+10	-1.00E+10	0.14	-1.00E+10
							29.5	31.157	422.71	0.676	4.66	0.08	0.01	0.07	2183.2	2022.2	-1.00E+10	-1.00E+10	-1.00E+10	0.5	0.21	0.11	-1.00E+10	-1.00E+10	0.14	-1.00E+10
							39.6	31.7403	381.3	1.069	11.62	2.98	0.07	0.7	2210.8	2086.1	-1.00E+10	-1.00E+10	-1.00E+10	0.38	-1.00E+10	-1.00E+10	-1.00E+10	-1.00E+10	-1.00E+10	-1.00E+10
							49.8	32.0074	339.64	1.293	13.59	6.02	0.08	0.77	2222.3	2129.5	-1.00E+10	-1.00E+10	-1.00E+10	0.1	0.04	0.06	-1.00E+10	-1.00E+10	0.04	-1.00E+10
							74.6	32.3913	316.55	1.523	21.81	9.5	0.1	0.82	2239.9	2170.4	-1.00E+10	-1.00E+10	-1.00E+10	0.04	0.02	0.02	-1.00E+10	-1.00E+10	0.01	-1.00E+10
							99.5	32.6505	304.99	1.659	28.09	11.37	0.13	0.8	2252.9	2196.9	-1.00E+10	-1.00E+10	-1.00E+10	0.03	0.02	0.02	-1.00E+10	-1.00E+10	0.01	-1.00E+10
							123.8	32.9633	294.8	1.75	32.4	13.09	0.14	0.65	2270.1	2222.6	-1.00E+10	-1.00E+10	-1.00E+10	0.03	-1.00E+10	-1.00E+10	-1.00E+10	-1.00E+10	-1.00E+10	-1.00E+10
							148.5	33.3687	293.5	1.633	30.19	12.9	0.11	0.48	2286.6	2233.6	-1.00E+10	-1.00E+10	-1.00E+10	0.05	-1.00E+10	-1.00E+10	-1.00E+10	-1.00E+10	-1.00E+10	-1.00E+10
							173.6	33.8418	280.57	1.449	25.42	13.12	0.11	0.23	2292.4	2223.7	-1.00E+10	-1.00E+10	-1.00E+10	0.04	-1.00E+10	-1.00E+10	-1.00E+10	-1.00E+10	-1.00E+10	-1.00E+10
							197.6	34.1343	274.8	1.312	21.22	13.14	0.12	0.13	2291.4	2214	-1.00E+10	-1.00E+10	-1.00E+10	0.07	-1.00E+10	-1.00E+10	-1.00E+10	-1.00E+10	-1.00E+10	-1.00E+10
							222	34.5426	274.08	1.038	13.4	13.17	0.03	0	2284.9	2181.5	-1.00E+10	-1.00E+10	-1.00E+10	-1.00E+10	-1.00E+10	-1.00E+10	-1.00E+10	-1.00E+10	-1.00E+10	-1.00E+10
							246.8	34.577	274.17	1.023	12.92	13.18	0.03	0.01	2288	2180	-1.00E+10	-1.00E+10	-1.00E+10	-1.00E+10	-1.00E+10	-1.00E+10	-1.00E+10	-1.00E+10	-1.00E+10	-1.00E+10
							295.3	34.7264	276.16	1.01	11.81	13.16	0.09	0.08	2291.1	2172.8	-1.00E+10	-1.00E+10	-1.00E+10	-1.00E+10	-1.00E+10	-1.00E+10	-1.00E+10	-1.00E+10	-1.00E+10	-1.00E+10
							395.9	34.7694	278.36	0.994	11.23	13.12	0.09	0.07	2289.1	2172.4	-1.00E+10	-1.00E+10	-1.00E+10	-1.00E+10	-1.00E+10	-1.00E+10	-1.00E+10	-1.00E+10	-1.00E+10	-1.00E+10
MR1606	45_1	B	2016-09-08T20:14	204.648	72.4914	2178	0	27.1335	343.32	0.525	4.22	0.07	0	0.12	1931	1826.1	-1.00E+10	-1.00E+10	-1.00E+10	0.32	0.07	0.12	-1.00E+10	-1.00E+10	0.13	-1.00E+10
							4.9	27.143	343.44	0.514	4.14	0.02	0	0.09	1930.7	1826.2	-1.00E+10	-1.00E+10	-1.00E+10	0.32	-1.00E+10	-1.00E+10	-1.00E+10	-1.00E+10	-1.00E+10	-1.00E+10
							9.8	27.1478	343.39	0.513	4.12	0.02	0	0.07	1930.2	1827.7	-1.00E+10	-1.00E+10	-1.00E+10	0.3	-1.00E+10	0.12	-1.00E+10	-1.00E+10	0.14	-1.00E+10
							19.9	27.9387	356.22	0.559	4.55	0.02	0	0.06	1980.7	1861.6	-1.00E+10	-1.00E+10	-1.00E+10	0.46	0.11	0.14	-1.00E+10	-1.00E+10	0.18	-1.00E+10
							25.7	-1.00E+10	-1.00E+10	-1.00E+10	-1.00E+10	-1.00E+10	-1.00E+10	-1.00E+10	-1.00E+10	-1.00E+10	-1.00E+10	-1.00E+10	-1.00E+10	-1.00E+10	-1.00E+10	-1.00E+10	-1.00E+10	-1.00E+10	-1.00E+10	-1.00E+10
							25.7	-1.00E+10	-1.00E+10	-1.00E+10	-1.00E+10	-1.00E+10	-1.00E+10	-1.00E+10	2094.5	1936.9	-1.00E+10	-1.00E+10	-1.00E+10	-1.00E+10	-1.00E+10	-1.00E+10	-1.00E+10	-1.00E+10	-1.00E+10	-1.00E+10
							25.7	-1.00E+10	-1.00E+10	-1.00E+10	-1.00E+10	-1.00E+10	-1.00E+10	-1.00E+10	-1.00E+10	-1.00E+10	-1.00E+10	-1.00E+10	-1.00E+10	-1.00E+10	-1.00E+10	-1.00E+10	-1.00E+10	-1.00E+10	-1.00E+10	-1.00E+10
							30.2	30.7938	427.91	0.638	4.9	0.04	0.01	0.11	2160.9	1993.5	-1.00E+10	-1.00E+10	-1.00E+10	0.53	0.19	0.15	-1.00E+10	-1.00E+10	0.17	-1.00E+10
							39.5	31.6025	416	0.87	8	0.82	0.03	0.4	2207.3	2056.3	-1.00E+10	-1.00E+10	-1.00E+10	0.41	-1.00E+10	-1.00E+10	-1.00E+10	-1.00E+10	-1.00E+10	-1.00E+10
							46.5	-1.00E+10	-1.00E+10	-1.00E+10	-1.00E+10	-1.00E+10	-1.00E+10	-1.00E+10	2220.5	2102.3	-1.00E+10	-1.00E+10	-1.00E+10	-1.00E+10	-1.00E+10	-1.00E+10	-1.00E+10	-1.00E+10	-1.00E+10	-1.00E+10
							46.5	-1.00E+10	-1.00E+10	-1.00E+10	-1.00E+10	-1.00E+10	-1.00E+10	-1.00E+10	-1.00E+10	-1.00E+10	-1.00E+10	-1.00E+10	-1.00E+10	-1.00E+10	-1.00E+10	-1.00E+10	-1.00E+10	-1.00E+10	-1.00E+10	-1.00E+10
							49.7	32.0313	358.01	1.357	14.17	5.05	0.09	1.53	2224.9	2124.5	-1.00E+10	-1.00E+10	-1.00E+10	0.3	0.18	0.08	-1.00E+10	-1.00E+10	0.05	-1.00E+10
							54.7	32.1269	345.53	1.539	18.36	6.96	0.13	2.03	2228.6	2141.8	-1.00E+10	-1.00E+10	-1.00E+10	0.49	-1.00E+10	0.19	-1.00E+10	-1.00E+10	0.06	-1.00E+10
							69.2	-1.00E+10	-1.00E+10	-1.00E+10	-1.00E+10	-1.00E+10	-1.00E+10	-1.00E+10	2227.2	2187	-1.00E+10	-1.00E+10	-1.00E+10	-1.00E+10	-1.00E+10	-1.00E+10	-1.00E+10	-1.00E+10	-1.00E+10	-1.00E+10
							69.2	-1.00E+10	-1.00E+10	-1.00E+10	-1.00E+10	-1.00E+10	-1.00E+10	-1.00E+10	-1.00E+10	-1.00E+10	-1.00E+10	-1.00E+10	-1.00E+10	-1.00E+10	-1.00E+10	-1.00E+10	-1.00E+10	-1.00E+10	-1.00E+10	-1.00E+10
							69.3	-1.00E+10	-1.00E+10	-1.00E+10	-1.00E+10	-1.00E+10	-1.00E+10	-1.00E+10	-1.00E+10	-1.00E+10	-1.00E+10	-1.00E+10	-1.00E+10	-1.00E+10	-1.00E+10	-1.00E+10	-1.00E+10	-1.00E+10	-1.00E+10	-1.00E+10
							74.5	32.4983	298.87	2.047	41.02	12.16	0.24	3.48	2237.1	2189.6	-1.00E+10	-1.00E+10	-1.00E+10	0.18	0.14	0.07	-1.00E+10	-1.00E+10	0.02	-1.00E+10
							99.2	-1.00E+10	-1.00E+10	-1.00E+10	-1.00E+10	-1.00E+10	-1.00E+10	-1.00E+10	-1.00E+10	-1.00E+10	-1.00E+10	-1.00E+10	-1.00E+10	-1.00E+10	-1.00E+10	-1.00E+10	-1.00E+10	-1.00E+10	-1.00E+10	-1.00E+10
							99.2	32.6714	289.32	2.153	45.95	13.96	0.25	2.69	2245	2206.7	-1.00E+10	-1.00E+10	-1.00E+10	0.09	0.07	0.04	-1.00E+10	-1.00E+10	0.01	-1.00E+10
							99.2	-1.00E+10	-1.00E+10	-1.00E+10	-1.00E+10	-1.00E+10	-1.00E+10	-1.00E+10	-1.00E+10	-1.00E+10	-1.00E+10	-1.00E+10	-1.00E+10	-1.00E+10	-1.00E+10	-1.00E+10	-1.00E+10	-1.00E+10	-1.00E+10	-1.00E+10
							124.2	32.8337	283.04	2.076	46.13	14.89	0.2	1.5	2260.2	2227.3	-1.00E+10	-1.00E+10	-1.00E+10	0.08	-1.00E+10	-1.00E+10	-1.00E+10	-1.00E+10	-1.00E+10	-1.00E+10
							148.9	33.0521	283.62	1.913	40.22	14.44	0.16	0.68	2274.4	2234.3	-1.00E+10	-1.00E+10	-1.00E+10	0.05	-1.00E+10	-1.00E+10	-1.00E+10	-1.00E+10	-1.00E+10	-1.00E+10
							173.5	33.4851	288.26	1.612	29.39	13.15	0.1	0.35	2294.6	2235.8	-1.00E+10	-1.00E+10	-1.00E+10	0.04	-1.00E+10	-1.00E+10	-1.00E+10	-1.00E+10	-1.00E+10	-1.00E+10
							197.6	34.0578	274.14	1.316	21.42	13.34	0.06	0.05	2291.7	2213.6	-1.00E+10	-1.00E+10	-1.00E+10	0.03	-1.00E+10	-1.00E+10	-1.00E+10	-1.00E+10	-1.00E+10	-1.00E+10
							224.8	34.4622	274.73	1.046	13.55	12.98	0.01	0.03	2287.6	2184.2	-1.00E+10	-1.00E+10	-1.00E+10	-1.00E+10	-1.00E+10	-1.00E+10	-1.00E+10	-1.00E+10	-1.00E+10	-1.00E+10
							248.1	34.6376	275.29	0.987	11.55	13.19	0.01	0.06	2289.5	2174.7	-1.00E+10	-1.00E+10	-1.00E+10	-1.00E+10	-1.00E+10	-1.00E+10	-1.00E+10	-1.00E+10	-1.00E+10	-1.00E+10
							296.8	34.7539	280.7	0.926	9.38	13.06	0.01	0.06	2294	2166.4	-1.00E+10	-1.00E+10	-1.00E+10	-1.00E+10	-1.00E+10	-1.00E+10	-1.00E+10	-1.00E+10	-1.00E+10	-1.00E+10
							395.3	34.8328	289.28	0.88	7.59	12.84	0.01	0.05	2294.5	2161	-1.00E+10	-1.00E+10	-1.00E+10	-1.00E+10	-1.00E+10	-1.00E+10	-1.00E+10	-1.00E+10	-1.00E+10	-1.00E+10
MR1606	46_1	B	2016-09-09T06:13	203.999	72.2798	708	0	27.0492	357.59	0.549	2.85	0.1	0.01	0.14	1925.8	1826.1	-1.00E+10	-1.00E+10	-1.00E+10	0.3	0.1	0.09	-1.00E+10	-1.00E+10	0.08	-1.00E+10
							5	27.0688	357.41	0.54	2.83	0.07	0.01	0.1	1926.3	1826.6	-1.00E+10	-1.00E+10	-1.00E+10	0.29	-1.00E+10	-1.00E+10	-1.00E+10	-1.00E+10	-1.00E+10	-1.00E+10
							9.6	27.2615	362.51	0.547	3.05	0.06	0.01	0.06	1935.7	1831.8	-1.00E+10	-1.00E+10	-1.00E+10	0.31	0.12	0.09	-1.00E+10	-1.00E+10	0.09	-1.00E+10
							19.6	30.0819	447.15	0.712	6.7	0.06	0.01	0.02	2108.2	1936.9	-1.00E+10	-1.00E+10	-1.00E+10	0.47	0.23	0.09	-1.00E+10	-1.00E+10	0.12	-1.00E+10
							23.6	30.6555	448.69	0.741	7.23	0.06	0.01	0.03	2149.1	1974.7	-1.00E+10	-1.00E+10	-1.00E+10	0.47	0.23	0.09	-1.00E+10	-1.00E+10	0.12	-1.00E+10
							29.5	31.3687	432.82	0.84	8.09	0.13	0.01	0.09	2193.1	2030.8	-1.00E+10	-1.00E+10	-1.00E+10	0.49	0.22	0.08	-1.00E+10	-1.00E+10	0.13	-1.00E+10
							39.4	31.8492	391.21	1.191	8.59	2.84	0.06	1.04	2217.7	2094.2	-1.00E+10	-1.00E+10	-1.00E+10	0.5	-1.00E+10	-1.00E+10	-1.00E+10	-1.00E+10	-1.00E+10	-1.00E+10
							49.2	32.2731	333.24	1.595	22.91	8.51	0.11	1.96	2231.4	2159.5	-1.00E+10	-1.00E+10	-1.00E+10	0.26	0.16	0.07	-1.00E+10	-1.00E+10	0.04	-1.00E+10
							74.1	32.6399	299.8	1.96	40.23	13.43	0.15	1.82	2247.9	2201.1	-1.00E+10	-1.00E+10	-1.00E+10	0.09	0.04	0.03	-1.00E+10	-1.00E+10	0.01	-1.00E+10
							98.8	32.8705	295.75	1.753	31.52	13.02	0.14	0.51	2265	2216.1	-1.00E+10	-1.00E+10	-1.00E+10	0.05	0.02	0.02	-1.00E+10	-1.00E+10	0.01	-1.00E+10
							123.7	33.1235	291.82	1.779	34.21	13.11	0.16	0.73	2278	2235.1	-1.00E+10	-1.00E+10	-1.00E+10	0.04	-1.00E+10	-1.00E+10	-1.00E+10	-1.00E+10	-1.00E+10	-1.00E+10
							148.4	33.4213	296	1.593	28.7	12.95	0.07	0.1	2290.6	2230.7	-1.00E+10	-1.00E+10	-1.00E+10	0.03	-1.00E+10	-1.00E+10	-1.00E+10	-1.00E+10	-1.00E+10	-1.00E+10
							172.8	33.8313	290.69	1.413	24.11	12.71	0.04	0.05	2296.2	2229	-1.00E+10	-1.00E+10	-1.00E+10	0.02	-1.00E+10	-1.00E+10	-1.00E+10	-1.00E+10	-1.00E+10	-1.00E+10
							197.7	34.28	275.42	1.086	15.34	12.74	0.02	0.05	2283.2	2190.3	-1.00E+10	-1.00E+10	-1.00E+10	0.02	-1.00E+10	-1.00E+10	-1.00E+10	-1.00E+10	-1.00E+10	-1.00E+10
							222.3	34.4705	276.22	0.985	12.38	12.61	0.02	0.04	2283	2181.4	-1.00E+10	-1.00E+10	-1.00E+10	-1.00E+10	-1.00E+10	-1.00E+10	-1.00E+10	-1.00E+10	-1.00E+10	-1.00E+10
							247.5	34.6029	276.48	0.958	11.22	12.88	0.02	0.04	2288.4	2173.9	-1.00E+10	-1.00E+10	-1.00E+10	-1.00E+10	-1.00E+10	-1.00E+10	-1.00E+10	-1.00E+10	-1.00E+10	-1.00E+10
							296.5	34.7451	280.81	0.913	9.23	13.02	0.02	0.03	2289.4	2163.6	-1.00E+10	-1.00E+10	-1.00E+10	-1.00E+10	-1.00E+10	-1.00E+10	-1.00E+10	-1.00E+10	-1.00E+10	-1.00E+10
							395.1	34.8169	286.38	0.89	8.44	12.94	0.02	0.03	2291.6	2162.9	-1.00E+10	-1.00E+10	-1.00E+10	-1.00E+10	-1.00E+10	-1.00E+10	-1.00E+10	-1.00E+10	-1.00E+10	-1.00E+10
MR1606	47_1	B	2016-09-09T10:19	202.991	72.4689	564	0	27.2431	345.12	0.532	3.41	0.07	0.01	0.12	1939.3	1848	-1.00E+10	-1.00E+10	-1.00E+10	0.25	-1.00E+10	-1.00E+10	-1.00E+10	-1.00E+10	-1.00E+10	-1.00E+10
							5.2	27.2479	345.23	0.525	3.4	0.05	0.01	0.06	1942.1	1846.7	-1.00E+10	-1.00E+10	-1.00E+10	0.25	-1.00E+10	-1.00E+10	-1.00E+10	-1.00E+10	-1.00E+10	-1.00E+10
							10.2	27.3163	345.89	0.525	3.45	0.05	0.01	0.03	1945.5	1848.2	-1.00E+10	-1.00E+10	-1.00E+10	0.26	-1.00E+10	-1.00E+10	-1.00E+10	-1.00E+10	-1.00E+10	-1.00E+10
							19.9	28.8262	383.16	0.583	4.99	0.05	0.01	0.04	2012.3	1877.2	-1.00E+10	-1.00E+10	-1.00E+10	0.48	-1.00E+10	-1.00E+10	-1.00E+10	-1.00E+10	-1.00E+10	-1.00E+10
							27.4	30.2458	465.61	0.771	9.02	0.04	0.01	0.04	2111.9	1927.8	-1.00E+10	-1.00E+10	-1.00E+10	0.89	-1.00E+10	-1.00E+10	-1.00E+10	-1.00E+10	-1.00E+10	-1.00E+10
							29.7	31.2687	426.8	0.766	7.49	0.17	0.01	0.14	2179.3	2021	-1.00E+10	-1.00E+10	-1.00E+10	0.85	-1.00E+10	-1.00E+10	-1.00E+10	-1.00E+10	-1.00E+10	-1.00E+10
							39.8	31.762	377.53	1.059	10.4	2.86	0.05	0.78	2213.5	2090.4	-1.00E+10	-1.00E+10	-1.00E+10	0.25	-1.00E+10	-1.00E+10	-1.00E+10	-1.00E+10	-1.00E+10	-1.00E+10
							49.6	32.1488	324.45	1.416	17.2	8.28	0.09	0.44	2225.8	2146.5	-1.00E+10	-1.00E+10	-1.00E+10	0.07	-1.00E+10	-1.00E+10	-1.00E+10	-1.00E+10	-1.00E+10	-1.00E+10
							74.1	32.504	307.05	1.622	25.39	11.11	0.1	0.57	2245.8	2184	-1.00E+10	-1.00E+10	-1.00E+10	0.04	-1.00E+10	-1.00E+10	-1.00E+10	-1.00E+10	-1.00E+10	-1.00E+10
							99.2	32.7689	291.59	1.881	37.36	13.49	0.16	0.99	2254.5	2213.3	-1.00E+10	-1.00E+10	-1.00E+10	0.04	-1.00E+10	-1.00E+10	-1.00E+10	-1.00E+10	-1.00E+10	-1.00E+10
							123.9	32.9943	282.7	1.907	39.9	14.68	0.16	0.7	2268	2229.2	-1.00E+10	-1.00E+10	-1.00E+10	0.05	-1.00E+10	-1.00E+10	-1.00E+10	-1.00E+10	-1.00E+10	-1.00E+10
							148.5	33.3332	290.9	1.613	28.32	13.67	0.04	0.04	2284	2229.4	-1.00E+10	-1.00E+10	-1.00E+10	0.03	-1.00E+10	-1.00E+10	-1.00E+10	-1.00E+10	-1.00E+10	-1.00E+10
							173.4	33.7814	283.93	1.432	24.47	13.12	0.07	0.01	2294.8	2223.7	-1.00E+10	-1.00E+10	-1.00E+10	0.02	-1.00E+10	-1.00E+10	-1.00E+10	-1.00E+10	-1.00E+10	-1.00E+10
							198	34.2638	275.72	1.046	14.76	12.45	0.02	0	2279.9	2187.5	-1.00E+10	-1.00E+10	-1.00E+10	0.02	-1.00E+10	-1.00E+10	-1.00E+10	-1.00E+10	-1.00E+10	-1.00E+10
							223	34.4839	276.39	0.98	12.32	12.67	0.02	-0.01	2282.2	2180.9	-1.00E+10	-1.00E+10	-1.00E+10	-1.00E+10	-1.00E+10	-1.00E+10	-1.00E+10	-1.00E+10	-1.00E+10	-1.00E+10
							247.5	34.6227	276.61	0.965	11.28	13.01	0.02	-0.02	2290.2	2175.9	-1.00E+10	-1.00E+10	-1.00E+10	-1.00E+10	-1.00E+10	-1.00E+10	-1.00E+10	-1.00E+10	-1.00E+10	-1.00E+10
							297.2	34.7484	278.36	0.944	10.66	13.21	0.02	-0.03	2289.6	2172.2	-1.00E+10	-1.00E+10	-1.00E+10	-1.00E+10	-1.00E+10	-1.00E+10	-1.00E+10	-1.00E+10	-1.00E+10	-1.00E+10
							396	34.8197	286.22	0.891	8.67	13.03	0.02	-0.02	2291.1	2163.2	-1.00E+10	-1.00E+10	-1.00E+10	-1.00E+10	-1.00E+10	-1.00E+10	-1.00E+10	-1.00E+10	-1.00E+10	-1.00E+10
MR1606	48_1	B	2016-09-09T14:01	201.992	72.7885	792	0	27.3143	344.48	0.524	3.39	0.03	0	0.15	1950.9	1858	-1.00E+10	-1.00E+10	-1.00E+10	0.2	0.04	0.06	-1.00E+10	-1.00E+10	0.11	-1.00E+10
							5	27.3088	344.36	0.522	3.4	0.01	0	0.13	1949.9	1857.6	-1.00E+10	-1.00E+10	-1.00E+10	0.19	-1.00E+10	-1.00E+10	-1.00E+10	-1.00E+10	-1.00E+10	-1.00E+10
							9.8	27.458	348.76	0.526	3.38	0.01	0	0.11	1960.7	1864.6	-1.00E+10	-1.00E+10	-1.00E+10	0.2	0.03	0.07	-1.00E+10	-1.00E+10	0.1	-1.00E+10
							19.8	29.4035	392.4	0.607	3.13	0	0	0.06	2101.3	1995.5	-1.00E+10	-1.00E+10	-1.00E+10	0.15	0.02	0.04	-1.00E+10	-1.00E+10	0.09	-1.00E+10
							27.9	30.258	396.02	0.684	4.47	0.01	0.01	0.09	2141.9	2012.8	-1.00E+10	-1.00E+10	-1.00E+10	0.28	0.05	0.07	-1.00E+10	-1.00E+10	0.17	-1.00E+10
							29.8	30.553	397.46	0.72	5.4	0.03	0.01	0.14	2151	2014.4	-1.00E+10	-1.00E+10	-1.00E+10	0.43	0.07	0.09	-1.00E+10	-1.00E+10	0.22	-1.00E+10
							39.5	31.2832	379.42	0.825	5.36	0.71	0.03	0.21	2191.6	2066.6	-1.00E+10	-1.00E+10	-1.00E+10	0.24	-1.00E+10	-1.00E+10	-1.00E+10	-1.00E+10	-1.00E+10	-1.00E+10
							49.5	31.7028	353.4	1.094	9.91	4.26	0.08	0.31	2206.8	2102.3	-1.00E+10	-1.00E+10	-1.00E+10	0.16	0.02	0.07	-1.00E+10	-1.00E+10	0.07	-1.00E+10
							74.2	32.2819	317.33	1.517	21.5	9.43	0.09	0.8	2233.2	2162.3	-1.00E+10	-1.00E+10	-1.00E+10	0.04	0.02	0.02	-1.00E+10	-1.00E+10	0.01	-1.00E+10
							98.9	32.6297	294.08	1.703	27.68	13.06	0.03	0.24	2249	2197.6	-1.00E+10	-1.00E+10	-1.00E+10	0.02	0.02	0.01	-1.00E+10	-1.00E+10	0.01	-1.00E+10
							123.2	32.9191	283.28	1.775	30.97	14.63	0.03	0.09	2266.3	2221.5	-1.00E+10	-1.00E+10	-1.00E+10	0.02	-1.00E+10	-1.00E+10	-1.00E+10	-1.00E+10	-1.00E+10	-1.00E+10
							148.6	33.2427	291.31	1.68	31.46	13.6	0.11	0.2	2284.4	2234.2	-1.00E+10	-1.00E+10	-1.00E+10	0.02	-1.00E+10	-1.00E+10	-1.00E+10	-1.00E+10	-1.00E+10	-1.00E+10
							173.3	33.6391	277.61	1.516	26.84	13.97	0.02	0.09	2287.5	2224.4	-1.00E+10	-1.00E+10	-1.00E+10	0.02	-1.00E+10	-1.00E+10	-1.00E+10	-1.00E+10	-1.00E+10	-1.00E+10
							198	34.1976	273.36	1.135	17.13	12.85	0.01	0.07	2282.2	2197.6	-1.00E+10	-1.00E+10	-1.00E+10	0.02	-1.00E+10	-1.00E+10	-1.00E+10	-1.00E+10	-1.00E+10	-1.00E+10
							222.6	34.4383	276.8	0.977	12.5	12.41	0.01	0.07	2284.3	2181	-1.00E+10	-1.00E+10	-1.00E+10	-1.00E+10	-1.00E+10	-1.00E+10	-1.00E+10	-1.00E+10	-1.00E+10	-1.00E+10
							246.8	34.5612	276.35	0.961	11.58	12.74	0.01	0.06	2285.1	2178.5	-1.00E+10	-1.00E+10	-1.00E+10	-1.00E+10	-1.00E+10	-1.00E+10	-1.00E+10	-1.00E+10	-1.00E+10	-1.00E+10
							296.5	34.7552	280.94	0.913	9.67	13.01	0.01	0.06	2290.8	2167.1	-1.00E+10	-1.00E+10	-1.00E+10	-1.00E+10	-1.00E+10	-1.00E+10	-1.00E+10	-1.00E+10	-1.00E+10	-1.00E+10
							396	34.8291	285.53	0.898	9.3	13.02	0.01	0.06	2296.2	2166	-1.00E+10	-1.00E+10	-1.00E+10	-1.00E+10	-1.00E+10	-1.00E+10	-1.00E+10	-1.00E+10	-1.00E+10	-1.00E+10
MR1606	49_1	B	2016-09-10T02:20	199.137	73.3088	385	0	26.8321	344.57	0.513	3.51	0.03	0	0.18	1920.5	1829.7	-1.00E+10	-1.00E+10	-1.00E+10	0.24	0.04	0.07	-1.00E+10	-1.00E+10	0.12	-1.00E+10
							5.1	26.8364	344.76	0.51	3.47	0.02	0	0.13	1919.4	1827.6	-1.00E+10	-1.00E+10	-1.00E+10	0.21	-1.00E+10	-1.00E+10	-1.00E+10	-1.00E+10	-1.00E+10	-1.00E+10
							9.9	26.9059	346.36	0.51	3.5	0.01	0	0.1	1920.5	1830.6	-1.00E+10	-1.00E+10	-1.00E+10	0.2	0.02	0.07	-1.00E+10	-1.00E+10	0.1	-1.00E+10
							19.8	29.4431	392.13	0.616	3.5	0.01	0.01	0.07	2091.3	1992.1	-1.00E+10	-1.00E+10	-1.00E+10	0.21	0.04	0.06	-1.00E+10	-1.00E+10	0.1	-1.00E+10
							29.7	30.3811	391.07	0.683	3.42	0.01	0.01	0.08	2150.8	2033.4	-1.00E+10	-1.00E+10	-1.00E+10	0.19	0.04	0.05	-1.00E+10	-1.00E+10	0.08	-1.00E+10
							39.6	31.1915	382.05	0.795	5.34	0.61	0.05	0.13	2182.1	2057.8	-1.00E+10	-1.00E+10	-1.00E+10	0.26	-1.00E+10	-1.00E+10	-1.00E+10	-1.00E+10	-1.00E+10	-1.00E+10
							49.5	31.8015	353.34	1.141	10.1	4.36	0.08	0.5	2213.4	2110.5	-1.00E+10	-1.00E+10	-1.00E+10	0.15	0.04	0.05	-1.00E+10	-1.00E+10	0.08	-1.00E+10
							74.3	32.3473	315.89	1.722	25.32	9.08	0.16	2.33	2234.5	2169.5	-1.00E+10	-1.00E+10	-1.00E+10	0.4	0.25	0.09	-1.00E+10	-1.00E+10	0.02	-1.00E+10
							82.2	32.5037	288.49	2.148	35.55	10.48	0.3	4.26	2230.1	2181.3	-1.00E+10	-1.00E+10	-1.00E+10	0.59	0.49	0.11	-1.00E+10	-1.00E+10	0.02	-1.00E+10
							99.4	32.5835	285.28	2.173	41.35	11.76	0.31	3.84	2228.1	2189.8	-1.00E+10	-1.00E+10	-1.00E+10	0.18	0.09	0.07	-1.00E+10	-1.00E+10	0.02	-1.00E+10
							123.9	32.81	283.58	2.276	53.42	16.11	0.26	1.97	2244.7	2221.2	-1.00E+10	-1.00E+10	-1.00E+10	0.15	-1.00E+10	-1.00E+10	-1.00E+10	-1.00E+10	-1.00E+10	-1.00E+10
							148.9	32.9942	258.15	2.365	60.37	17.6	0.28	1.48	2257.2	2251.9	-1.00E+10	-1.00E+10	-1.00E+10	0.14	-1.00E+10	-1.00E+10	-1.00E+10	-1.00E+10	-1.00E+10	-1.00E+10
							173.2	33.319	280.78	1.695	31.08	14.66	0.01	0.11	2281.1	2231.3	-1.00E+10	-1.00E+10	-1.00E+10	0.04	-1.00E+10	-1.00E+10	-1.00E+10	-1.00E+10	-1.00E+10	-1.00E+10
							197.4	33.9678	269.68	1.303	21.84	13.5	0.01	0.07	2282.7	2212.6	-1.00E+10	-1.00E+10	-1.00E+10	0.03	-1.00E+10	-1.00E+10	-1.00E+10	-1.00E+10	-1.00E+10	-1.00E+10
							222.5	34.3271	276.52	1	13.37	12.2	0.01	0.07	2278.7	2185.9	-1.00E+10	-1.00E+10	-1.00E+10	-1.00E+10	-1.00E+10	-1.00E+10	-1.00E+10	-1.00E+10	-1.00E+10	-1.00E+10
							248.9	34.5471	275.97	0.991	12.16	12.86	0.01	0.06	2285.5	2180.9	-1.00E+10	-1.00E+10	-1.00E+10	-1.00E+10	-1.00E+10	-1.00E+10	-1.00E+10	-1.00E+10	-1.00E+10	-1.00E+10
							295	34.7399	279.29	0.93	9.9	13.08	0	0.06	2292.6	2170.9	-1.00E+10	-1.00E+10	-1.00E+10	-1.00E+10	-1.00E+10	-1.00E+10	-1.00E+10	-1.00E+10	-1.00E+10	-1.00E+10
							374.6	34.8162	278.36	0.939	11.08	13.34	0.02	0.05	2293.9	2171.9	-1.00E+10	-1.00E+10	-1.00E+10	-1.00E+10	-1.00E+10	-1.00E+10	-1.00E+10	-1.00E+10	-1.00E+10	-1.00E+10
MR1606	50_1	B	2016-09-10T05:10	199.99	73.2895	1220	0	27.2117	344.61	0.561	3.4	0.07	0	0.13	1937.5	1842.3	-1.00E+10	-1.00E+10	-1.00E+10	0.25	-1.00E+10	-1.00E+10	-1.00E+10	-1.00E+10	-1.00E+10	-1.00E+10
							4.8	27.222	344.97	0.522	3.39	0.03	0	0.03	1939	1842.7	-1.00E+10	-1.00E+10	-1.00E+10	0.24	-1.00E+10	-1.00E+10	-1.00E+10	-1.00E+10	-1.00E+10	-1.00E+10
							9.8	27.2308	345.37	0.525	3.36	0.03	0	0.01	1938.8	1841.1	-1.00E+10	-1.00E+10	-1.00E+10	0.26	-1.00E+10	-1.00E+10	-1.00E+10	-1.00E+10	-1.00E+10	-1.00E+10
							19.7	27.8473	361.98	0.546	3.49	0.02	0	0.02	1976.2	1870	-1.00E+10	-1.00E+10	-1.00E+10	0.3	-1.00E+10	-1.00E+10	-1.00E+10	-1.00E+10	-1.00E+10	-1.00E+10
							29.7	30.1438	456.78	0.655	7.82	0.03	0.01	0.04	2100.3	1915	-1.00E+10	-1.00E+10	-1.00E+10	0.46	-1.00E+10	-1.00E+10	-1.00E+10	-1.00E+10	-1.00E+10	-1.00E+10
							39.6	31.0146	452.87	0.882	11.72	0.1	0.01	0.08	2157.3	1989.4	-1.00E+10	-1.00E+10	-1.00E+10	0.47	-1.00E+10	-1.00E+10	-1.00E+10	-1.00E+10	-1.00E+10	-1.00E+10
							49.7	31.9311	384.23	1.532	19.01	5.52	0.08	1.52	2209.4	2100.9	-1.00E+10	-1.00E+10	-1.00E+10	0.89	-1.00E+10	-1.00E+10	-1.00E+10	-1.00E+10	-1.00E+10	-1.00E+10
							58.4	32.2858	336.85	1.994	29	11.62	0.13	2.97	2224.9	2153.8	-1.00E+10	-1.00E+10	-1.00E+10	1.32	-1.00E+10	-1.00E+10	-1.00E+10	-1.00E+10	-1.00E+10	-1.00E+10
							74.2	32.5698	286.2	2.135	38.48	11.34	0.38	4	2228	2185.7	-1.00E+10	-1.00E+10	-1.00E+10	0.28	-1.00E+10	-1.00E+10	-1.00E+10	-1.00E+10	-1.00E+10	-1.00E+10
							99.2	32.8247	289.24	1.914	39.48	14.45	0.14	0.74	2254.7	2216.6	-1.00E+10	-1.00E+10	-1.00E+10	0.07	-1.00E+10	-1.00E+10	-1.00E+10	-1.00E+10	-1.00E+10	-1.00E+10
							123.6	33.0034	264.42	2.242	55.36	16.98	0.23	1.16	2261.6	2248.5	-1.00E+10	-1.00E+10	-1.00E+10	0.12	-1.00E+10	-1.00E+10	-1.00E+10	-1.00E+10	-1.00E+10	-1.00E+10
							148.4	33.2536	287.84	1.746	33.64	14.29	0.05	0.03	2282.5	2234.3	-1.00E+10	-1.00E+10	-1.00E+10	0.06	-1.00E+10	-1.00E+10	-1.00E+10	-1.00E+10	-1.00E+10	-1.00E+10
							173	33.671	276	1.545	28.09	14.25	0.02	0.04	2283.1	2226.2	-1.00E+10	-1.00E+10	-1.00E+10	0.04	-1.00E+10	-1.00E+10	-1.00E+10	-1.00E+10	-1.00E+10	-1.00E+10
							197.9	34.0816	272.34	1.214	19.32	13.22	0.01	0.02	2282.9	2200.8	-1.00E+10	-1.00E+10	-1.00E+10	0.02	-1.00E+10	-1.00E+10	-1.00E+10	-1.00E+10	-1.00E+10	-1.00E+10
							222.9	34.3803	277.06	0.994	13.02	12.44	0.01	0.02	2283.6	2180.4	-1.00E+10	-1.00E+10	-1.00E+10	-1.00E+10	-1.00E+10	-1.00E+10	-1.00E+10	-1.00E+10	-1.00E+10	-1.00E+10
							248.3	34.5498	275.9	0.988	12.12	12.95	0.01	0.01	2287.5	2177.8	-1.00E+10	-1.00E+10	-1.00E+10	-1.00E+10	-1.00E+10	-1.00E+10	-1.00E+10	-1.00E+10	-1.00E+10	-1.00E+10
							296.8	34.7145	278.35	0.947	10.36	13.21	0.01	0.01	2291.2	2168.9	-1.00E+10	-1.00E+10	-1.00E+10	-1.00E+10	-1.00E+10	-1.00E+10	-1.00E+10	-1.00E+10	-1.00E+10	-1.00E+10
							395.9	34.8246	288.78	0.877	7.7	12.91	0.01	0.01	2294.4	2160.2	-1.00E+10	-1.00E+10	-1.00E+10	-1.00E+10	-1.00E+10	-1.00E+10	-1.00E+10	-1.00E+10	-1.00E+10	-1.00E+10
MR1606	51_1	B	2016-09-10T09:10	199.097	73.5243	485	0	26.7234	362.08	0.553	3	0.08	0	0.05	1921.7	1845.1	-1.00E+10	-1.00E+10	-1.00E+10	0.1	0.02	0.02	-1.00E+10	-1.00E+10	0.05	-1.00E+10
							4.8	26.7235	362.22	0.549	2.99	0.03	0	0.03	1919.7	1844.7	-1.00E+10	-1.00E+10	-1.00E+10	0.1	-1.00E+10	-1.00E+10	-1.00E+10	-1.00E+10	-1.00E+10	-1.00E+10
							9.7	26.7325	362.13	0.549	2.99	0.03	0	0.02	1920.1	1846.7	-1.00E+10	-1.00E+10	-1.00E+10	0.09	0.02	0.01	-1.00E+10	-1.00E+10	0.05	-1.00E+10
							19.6	28.7125	382.1	0.609	3.28	0.03	0	0.02	2044.7	1948.7	-1.00E+10	-1.00E+10	-1.00E+10	0.16	0.03	0.04	-1.00E+10	-1.00E+10	0.08	-1.00E+10
							29.7	29.9886	394.58	0.664	3.45	0.04	0	0.02	2126	2012.8	-1.00E+10	-1.00E+10	-1.00E+10	0.17	0.03	0.04	-1.00E+10	-1.00E+10	0.09	-1.00E+10
							39.6	30.6438	390.88	0.72	3.9	0.03	0.01	0.04	2161.5	2038.1	-1.00E+10	-1.00E+10	-1.00E+10	0.25	-1.00E+10	-1.00E+10	-1.00E+10	-1.00E+10	-1.00E+10	-1.00E+10
							47.4	30.9673	387.32	0.77	4.72	0.23	0.04	0.03	2177.7	2051.6	-1.00E+10	-1.00E+10	-1.00E+10	0.31	0.05	0.08	-1.00E+10	-1.00E+10	0.15	-1.00E+10
							49.5	31.1153	383.12	0.806	5.32	0.53	0.06	0.07	2186.2	2060.8	-1.00E+10	-1.00E+10	-1.00E+10	0.29	0.06	0.09	-1.00E+10	-1.00E+10	0.12	-1.00E+10
							74.4	31.9966	320.29	1.382	16.08	8.63	0.03	0.01	2215.5	2133	-1.00E+10	-1.00E+10	-1.00E+10	0.08	0.02	0.03	-1.00E+10	-1.00E+10	0.03	-1.00E+10
							98.9	32.4407	303.76	1.79	32.68	12.62	0.06	1.15	2237.3	2180.1	-1.00E+10	-1.00E+10	-1.00E+10	0.05	0.02	0.03	-1.00E+10	-1.00E+10	0.01	-1.00E+10
							123.6	32.6965	294.21	1.673	27.1	13.09	0.02	0.05	2254.9	2204.4	-1.00E+10	-1.00E+10	-1.00E+10	0.03	-1.00E+10	-1.00E+10	-1.00E+10	-1.00E+10	-1.00E+10	-1.00E+10
							148.5	32.9444	316.59	1.503	24.13	11.5	0.02	0.01	2273.6	2211.7	-1.00E+10	-1.00E+10	-1.00E+10	0.1	-1.00E+10	-1.00E+10	-1.00E+10	-1.00E+10	-1.00E+10	-1.00E+10
							173.3	33.1896	300.76	1.649	29.57	13.15	0.06	0	2281.5	2227.5	-1.00E+10	-1.00E+10	-1.00E+10	0.1	-1.00E+10	-1.00E+10	-1.00E+10	-1.00E+10	-1.00E+10	-1.00E+10
							197.8	33.5129	290.8	1.581	28.73	13.43	0.01	0.02	2289.4	2227.1	-1.00E+10	-1.00E+10	-1.00E+10	0.02	-1.00E+10	-1.00E+10	-1.00E+10	-1.00E+10	-1.00E+10	-1.00E+10
							222.5	34.0275	272.65	1.252	20.39	13.21	0.02	0.01	2280.6	2206.2	-1.00E+10	-1.00E+10	-1.00E+10	-1.00E+10	-1.00E+10	-1.00E+10	-1.00E+10	-1.00E+10	-1.00E+10	-1.00E+10
							247.3	34.3389	276.46	1.022	13.78	12.48	0.01	0	2280.5	2185.3	-1.00E+10	-1.00E+10	-1.00E+10	-1.00E+10	-1.00E+10	-1.00E+10	-1.00E+10	-1.00E+10	-1.00E+10	-1.00E+10
							297.2	34.6548	276.96	0.977	10.98	13.12	0.01	0.01	2288.8	2171.7	-1.00E+10	-1.00E+10	-1.00E+10	-1.00E+10	-1.00E+10	-1.00E+10	-1.00E+10	-1.00E+10	-1.00E+10	-1.00E+10
							396	34.8244	283.6	0.907	9.36	13.26	0.01	0	2291.6	2165.9	-1.00E+10	-1.00E+10	-1.00E+10	-1.00E+10	-1.00E+10	-1.00E+10	-1.00E+10	-1.00E+10	-1.00E+10	-1.00E+10
MR1606	52_1	B	2016-09-10T21:57	200.998	72.4761	52	0	27.3589	385.58	0.49	6.56	0.06	0	0.04	1908.1	1767.2	-1.00E+10	-1.00E+10	-1.00E+10	0.28	0.03	0.09	-1.00E+10	-1.00E+10	0.15	-1.00E+10
							5	27.4037	385.92	0.489	6.57	0.02	0	0	1910	1767.6	-1.00E+10	-1.00E+10	-1.00E+10	0.31	0.03	0.09	-1.00E+10	-1.00E+10	0.15	-1.00E+10
							10	27.7573	392.9	0.495	7.04	0.02	0	0.01	1932.1	1777.8	-1.00E+10	-1.00E+10	-1.00E+10	0.33	0.02	0.12	-1.00E+10	-1.00E+10	0.17	-1.00E+10
							10	-1.00E+10	-1.00E+10	0.498	7.07	0.01	0	0.01	-1.00E+10	1779.8	-1.00E+10	-1.00E+10	-1.00E+10	0.33	-1.00E+10	-1.00E+10	-1.00E+10	-1.00E+10	-1.00E+10	-1.00E+10
							19.7	30.1917	450.46	0.595	8.96	0.02	0	0.02	2085.8	1887.7	-1.00E+10	-1.00E+10	-1.00E+10	0.37	0.02	0.09	-1.00E+10	-1.00E+10	0.2	-1.00E+10
							21.6	-1.00E+10	-1.00E+10	0.716	7.95	0.17	0.01	0.31	-1.00E+10	1944.9	-1.00E+10	-1.00E+10	-1.00E+10	0.42	-1.00E+10	-1.00E+10	-1.00E+10	-1.00E+10	-1.00E+10	-1.00E+10
							21.6	30.5909	437.35	0.61	8.21	0.04	0.01	0.07	2111.1	1914.4	-1.00E+10	-1.00E+10	-1.00E+10	0.46	0.02	0.12	-1.00E+10	-1.00E+10	0.31	-1.00E+10
							23.9	-1.00E+10	-1.00E+10	-1.00E+10	-1.00E+10	-1.00E+10	-1.00E+10	-1.00E+10	-1.00E+10	-1.00E+10	-1.00E+10	-1.00E+10	-1.00E+10	-1.00E+10	-1.00E+10	-1.00E+10	-1.00E+10	-1.00E+10	-1.00E+10	-1.00E+10
							23.9	-1.00E+10	-1.00E+10	-1.00E+10	-1.00E+10	-1.00E+10	-1.00E+10	-1.00E+10	2134.4	1939.8	-1.00E+10	-1.00E+10	-1.00E+10	-1.00E+10	-1.00E+10	-1.00E+10	-1.00E+10	-1.00E+10	-1.00E+10	-1.00E+10
							23.9	-1.00E+10	-1.00E+10	-1.00E+10	-1.00E+10	-1.00E+10	-1.00E+10	-1.00E+10	-1.00E+10	-1.00E+10	-1.00E+10	-1.00E+10	-1.00E+10	-1.00E+10	-1.00E+10	-1.00E+10	-1.00E+10	-1.00E+10	-1.00E+10	-1.00E+10
							29.9	-1.00E+10	-1.00E+10	1.328	7.22	1.43	0.1	2.08	-1.00E+10	2079.4	-1.00E+10	-1.00E+10	-1.00E+10	0.19	-1.00E+10	-1.00E+10	-1.00E+10	-1.00E+10	-1.00E+10	-1.00E+10
							30	32.0523	365.61	1.353	7.44	1.6	0.11	2.17	2200.8	2085.5	-1.00E+10	-1.00E+10	-1.00E+10	0.21	0.03	0.07	-1.00E+10	-1.00E+10	0.09	-1.00E+10
							35.7	-1.00E+10	-1.00E+10	1.4	12.67	1.82	0.17	2.67	-1.00E+10	2107.8	-1.00E+10	-1.00E+10	-1.00E+10	0.39	-1.00E+10	-1.00E+10	-1.00E+10	-1.00E+10	-1.00E+10	-1.00E+10
							39.6	-1.00E+10	-1.00E+10	-1.00E+10	-1.00E+10	-1.00E+10	-1.00E+10	-1.00E+10	2217.4	2105.4	-1.00E+10	-1.00E+10	-1.00E+10	-1.00E+10	-1.00E+10	-1.00E+10	-1.00E+10	-1.00E+10	-1.00E+10	-1.00E+10
							39.6	-1.00E+10	-1.00E+10	-1.00E+10	-1.00E+10	-1.00E+10	-1.00E+10	-1.00E+10	-1.00E+10	-1.00E+10	-1.00E+10	-1.00E+10	-1.00E+10	-1.00E+10	-1.00E+10	-1.00E+10	-1.00E+10	-1.00E+10	-1.00E+10	-1.00E+10
							39.7	32.3745	327.11	1.413	12.77	1.86	0.17	2.71	2217.4	2110	-1.00E+10	-1.00E+10	-1.00E+10	0.37	0.05	0.21	-1.00E+10	-1.00E+10	0.05	-1.00E+10
							39.7	-1.00E+10	-1.00E+10	1.416	12.77	1.85	0.17	2.7	-1.00E+10	2108.3	-1.00E+10	-1.00E+10	-1.00E+10	0.36	-1.00E+10	-1.00E+10	-1.00E+10	-1.00E+10	-1.00E+10	-1.00E+10
							46.8	-1.00E+10	-1.00E+10	-1.00E+10	-1.00E+10	-1.00E+10	-1.00E+10	-1.00E+10	-1.00E+10	-1.00E+10	-1.00E+10	-1.00E+10	-1.00E+10	-1.00E+10	-1.00E+10	-1.00E+10	-1.00E+10	-1.00E+10	-1.00E+10	-1.00E+10
							46.8	-1.00E+10	-1.00E+10	-1.00E+10	-1.00E+10	-1.00E+10	-1.00E+10	-1.00E+10	-1.00E+10	-1.00E+10	-1.00E+10	-1.00E+10	-1.00E+10	-1.00E+10	-1.00E+10	-1.00E+10	-1.00E+10	-1.00E+10	-1.00E+10	-1.00E+10
							46.8	-1.00E+10	-1.00E+10	-1.00E+10	-1.00E+10	-1.00E+10	-1.00E+10	-1.00E+10	-1.00E+10	-1.00E+10	-1.00E+10	-1.00E+10	-1.00E+10	-1.00E+10	-1.00E+10	-1.00E+10	-1.00E+10	-1.00E+10	-1.00E+10	-1.00E+10
							46.8	32.3721	325.07	1.415	12.49	1.9	0.17	2.73	2217.2	2107.5	-1.00E+10	-1.00E+10	-1.00E+10	0.35	0.04	0.25	-1.00E+10	-1.00E+10	0.05	-1.00E+10
							46.8	-1.00E+10	-1.00E+10	-1.00E+10	-1.00E+10	-1.00E+10	-1.00E+10	-1.00E+10	-1.00E+10	-1.00E+10	-1.00E+10	-1.00E+10	-1.00E+10	-1.00E+10	-1.00E+10	-1.00E+10	-1.00E+10	-1.00E+10	-1.00E+10	-1.00E+10
							46.8	-1.00E+10	-1.00E+10	-1.00E+10	-1.00E+10	-1.00E+10	-1.00E+10	-1.00E+10	2215.1	2109.5	-1.00E+10	-1.00E+10	-1.00E+10	-1.00E+10	-1.00E+10	-1.00E+10	-1.00E+10	-1.00E+10	-1.00E+10	-1.00E+10
							46.8	-1.00E+10	-1.00E+10	1.434	12.96	1.97	0.17	2.81	-1.00E+10	2110	-1.00E+10	-1.00E+10	-1.00E+10	0.35	-1.00E+10	-1.00E+10	-1.00E+10	-1.00E+10	-1.00E+10	-1.00E+10
							46.8	-1.00E+10	-1.00E+10	-1.00E+10	-1.00E+10	-1.00E+10	-1.00E+10	-1.00E+10	-1.00E+10	-1.00E+10	-1.00E+10	-1.00E+10	-1.00E+10	-1.00E+10	-1.00E+10	-1.00E+10	-1.00E+10	-1.00E+10	-1.00E+10	-1.00E+10
MR1606	53_1	B	2016-09-11T20:34	201.187	72.466	53	0	27.3263	365.34	0.526	4.28	0.06	0	0.06	1931.7	1824.9	-1.00E+10	-1.00E+10	-1.00E+10	0.24	0.03	0.09	-1.00E+10	-1.00E+10	0.11	-1.00E+10
							4.9	27.3747	369.16	0.516	4.6	0.04	0	0.08	1931	1818.5	-1.00E+10	-1.00E+10	-1.00E+10	0.24	-1.00E+10	-1.00E+10	-1.00E+10	-1.00E+10	-1.00E+10	-1.00E+10
							9.7	27.8225	391.94	0.517	5.87	0.04	0	0.06	1948.2	1808	-1.00E+10	-1.00E+10	-1.00E+10	0.25	0.02	0.09	-1.00E+10	-1.00E+10	0.13	-1.00E+10
							17.7	29.7992	459.83	0.596	8.58	0.04	0	0.17	2061.5	1867.9	-1.00E+10	-1.00E+10	-1.00E+10	0.19	0.07	0.09	-1.00E+10	-1.00E+10	0.12	-1.00E+10
							20	30.935	461.08	0.766	9.8	0.07	0.02	0.3	2135.4	1954.5	-1.00E+10	-1.00E+10	-1.00E+10	0.17	0.02	0.06	-1.00E+10	-1.00E+10	0.09	-1.00E+10
							29.8	32.0191	372.13	1.321	8.94	1.72	0.12	1.89	2196.9	2083.6	-1.00E+10	-1.00E+10	-1.00E+10	0.22	0.02	0.08	-1.00E+10	-1.00E+10	0.09	-1.00E+10
							39.6	32.3758	323.59	1.444	13.08	2.03	0.2	2.89	2214.8	2112.1	-1.00E+10	-1.00E+10	-1.00E+10	0.35	0.07	0.26	-1.00E+10	-1.00E+10	0.05	-1.00E+10
							48.2	32.3747	319.07	1.462	13.16	2.2	0.21	3.1	2217.7	2113	-1.00E+10	-1.00E+10	-1.00E+10	0.34	0.06	0.22	-1.00E+10	-1.00E+10	0.05	-1.00E+10
MR1606	54_1	B	2016-09-13T04:53	201.186	72.8306	277	0	27.258	346.53	0.529	3.35	0.07	0	0.02	1943.9	1849.9	-1.00E+10	-1.00E+10	-1.00E+10	0.24	0.04	0.08	-1.00E+10	-1.00E+10	0.09	-1.00E+10
							5.1	27.285	346.43	0.524	3.33	0.01	0	0.01	1942.7	1849.5	-1.00E+10	-1.00E+10	-1.00E+10	0.23	-1.00E+10	-1.00E+10	-1.00E+10	-1.00E+10	-1.00E+10	-1.00E+10
							10.2	27.3441	346.96	0.526	3.41	0.01	0	0	1949.1	1850	-1.00E+10	-1.00E+10	-1.00E+10	0.27	0.04	0.09	-1.00E+10	-1.00E+10	0.1	-1.00E+10
							20	28.1203	363.67	0.562	3.95	0.01	0	0	1994.2	1882.5	-1.00E+10	-1.00E+10	-1.00E+10	0.27	0.05	0.11	-1.00E+10	-1.00E+10	0.11	-1.00E+10
							29.8	30.8076	397.5	0.731	5.44	0.02	0	0.02	2164.1	2023.5	-1.00E+10	-1.00E+10	-1.00E+10	0.32	0.05	0.07	-1.00E+10	-1.00E+10	0.17	-1.00E+10
							37.9	31.2971	400.78	0.79	6.39	0.38	0.02	0.22	2192.1	2046	-1.00E+10	-1.00E+10	-1.00E+10	0.45	0.07	0.1	-1.00E+10	-1.00E+10	0.25	-1.00E+10
							39.7	31.4666	389.28	0.898	7.8	1.44	0.04	0.38	2196	2063	-1.00E+10	-1.00E+10	-1.00E+10	0.32	-1.00E+10	-1.00E+10	-1.00E+10	-1.00E+10	-1.00E+10	-1.00E+10
							49.6	32.0898	326.22	1.423	14.91	6.91	0.11	1.08	2219.1	2138	-1.00E+10	-1.00E+10	-1.00E+10	0.13	0.02	0.05	-1.00E+10	-1.00E+10	0.06	-1.00E+10
							74.3	32.4513	274.69	1.986	18.51	6.43	0.29	5.48	2222.1	2165.3	-1.00E+10	-1.00E+10	-1.00E+10	0.15	0.05	0.08	-1.00E+10	-1.00E+10	0.03	-1.00E+10
							99	32.5206	275.56	2.126	34.55	9.45	0.43	4.94	2226.5	2183.8	-1.00E+10	-1.00E+10	-1.00E+10	0.11	0.03	0.05	-1.00E+10	-1.00E+10	0.01	-1.00E+10
							123.7	32.8542	290.1	1.84	34.95	13.96	0.13	0.64	2259.7	2220.2	-1.00E+10	-1.00E+10	-1.00E+10	0.04	-1.00E+10	-1.00E+10	-1.00E+10	-1.00E+10	-1.00E+10	-1.00E+10
							148.5	33.1968	286	1.818	37.27	14.32	0.1	0.19	2276.7	2233.1	-1.00E+10	-1.00E+10	-1.00E+10	0.05	-1.00E+10	-1.00E+10	-1.00E+10	-1.00E+10	-1.00E+10	-1.00E+10
							173.3	33.6835	283.58	1.566	29.01	13.46	0.05	0.02	2288.8	2228.1	-1.00E+10	-1.00E+10	-1.00E+10	0.05	-1.00E+10	-1.00E+10	-1.00E+10	-1.00E+10	-1.00E+10	-1.00E+10
							198.1	34.2125	270.07	1.243	19.67	13.05	0.07	0.13	2282.6	2198	-1.00E+10	-1.00E+10	-1.00E+10	0.06	-1.00E+10	-1.00E+10	-1.00E+10	-1.00E+10	-1.00E+10	-1.00E+10
							222.7	34.5513	272.5	1.037	13.96	13.08	0.04	0	2284.2	2180.1	-1.00E+10	-1.00E+10	-1.00E+10	-1.00E+10	-1.00E+10	-1.00E+10	-1.00E+10	-1.00E+10	-1.00E+10	-1.00E+10
							247.4	34.6705	270.82	1.048	14.44	13.41	0.04	0.01	2289.2	2180.3	-1.00E+10	-1.00E+10	-1.00E+10	-1.00E+10	-1.00E+10	-1.00E+10	-1.00E+10	-1.00E+10	-1.00E+10	-1.00E+10
							261.6	34.6869	270.52	1.027	14.45	13.4	0.03	0.01	2287.6	2183.2	-1.00E+10	-1.00E+10	-1.00E+10	-1.00E+10	-1.00E+10	-1.00E+10	-1.00E+10	-1.00E+10	-1.00E+10	-1.00E+10
MR1606	55_1	B	2016-09-13T08:02	201.501	72.997	1267	0	26.9379	346.63	0.52	3.29	0.02	0	0.06	1933.5	1843.6	-1.00E+10	-1.00E+10	-1.00E+10	0.18	0.02	0.06	-1.00E+10	-1.00E+10	0.09	-1.00E+10
							5.1	26.9004	346.48	0.511	3.27	0.01	0	0.01	1924.8	1841.1	-1.00E+10	-1.00E+10	-1.00E+10	0.17	-1.00E+10	-1.00E+10	-1.00E+10	-1.00E+10	-1.00E+10	-1.00E+10
							10.3	27.0422	348.05	0.518	3.32	0	0	0.01	1934.2	1847.1	-1.00E+10	-1.00E+10	-1.00E+10	0.18	0.02	0.07	-1.00E+10	-1.00E+10	0.1	-1.00E+10
							19.8	28.8194	384.4	0.59	3.22	0	0	0.01	2051.1	1969.7	-1.00E+10	-1.00E+10	-1.00E+10	0.16	0.02	0.06	-1.00E+10	-1.00E+10	0.09	-1.00E+10
							29.7	29.8103	391.91	0.65	3.62	-0.01	0	0.03	2122.5	2006.1	-1.00E+10	-1.00E+10	-1.00E+10	0.24	0.04	0.07	-1.00E+10	-1.00E+10	0.14	-1.00E+10
							34.5	30.1994	392.13	0.68	3.59	-0.01	0	0.03	2142.7	2025.4	-1.00E+10	-1.00E+10	-1.00E+10	0.26	0.03	0.05	-1.00E+10	-1.00E+10	0.13	-1.00E+10
							39.5	30.8142	390.31	0.741	4.6	0.08	0.03	0.06	2170.8	2048.6	-1.00E+10	-1.00E+10	-1.00E+10	0.25	-1.00E+10	-1.00E+10	-1.00E+10	-1.00E+10	-1.00E+10	-1.00E+10
							49.4	31.4476	367.63	0.949	7.52	2.4	0.1	0.14	2186	2084.2	-1.00E+10	-1.00E+10	-1.00E+10	0.19	0.03	0.08	-1.00E+10	-1.00E+10	0.07	-1.00E+10
							74.3	32.1704	319.42	1.428	18.74	9.08	0.05	0.27	2229.3	2156.5	-1.00E+10	-1.00E+10	-1.00E+10	0.06	0.02	0.02	-1.00E+10	-1.00E+10	0.01	-1.00E+10
							98.9	32.5643	306.49	1.615	26.08	11.09	0.1	0.75	2250.9	2191.7	-1.00E+10	-1.00E+10	-1.00E+10	0.03	0.02	0.01	-1.00E+10	-1.00E+10	0.01	-1.00E+10
							123.5	32.7642	294.54	1.68	28.79	12.91	0.07	0.32	2253.9	2210.5	-1.00E+10	-1.00E+10	-1.00E+10	0.03	-1.00E+10	-1.00E+10	-1.00E+10	-1.00E+10	-1.00E+10	-1.00E+10
							148.2	33.0452	292.57	1.762	35.22	13.04	0.14	0.79	2275.4	2231.4	-1.00E+10	-1.00E+10	-1.00E+10	0.02	-1.00E+10	-1.00E+10	-1.00E+10	-1.00E+10	-1.00E+10	-1.00E+10
							173	33.3255	289.38	1.652	31.35	13.78	0.06	0.07	2284.1	2235.8	-1.00E+10	-1.00E+10	-1.00E+10	0.02	-1.00E+10	-1.00E+10	-1.00E+10	-1.00E+10	-1.00E+10	-1.00E+10
							197.6	33.7988	277.66	1.415	24.91	13.6	0.01	0.02	2288.5	2222	-1.00E+10	-1.00E+10	-1.00E+10	0.02	-1.00E+10	-1.00E+10	-1.00E+10	-1.00E+10	-1.00E+10	-1.00E+10
							222.8	34.2251	275.18	1.089	16.17	12.7	0.01	0.03	2280	2194.4	-1.00E+10	-1.00E+10	-1.00E+10	-1.00E+10	-1.00E+10	-1.00E+10	-1.00E+10	-1.00E+10	-1.00E+10	-1.00E+10
							246.7	34.4207	276.87	0.991	12.98	12.55	0.01	0.02	2282.9	2185.1	-1.00E+10	-1.00E+10	-1.00E+10	-1.00E+10	-1.00E+10	-1.00E+10	-1.00E+10	-1.00E+10	-1.00E+10	-1.00E+10
							296	34.6737	277.51	0.937	10.65	13.04	0	0.01	2290.4	2173.5	-1.00E+10	-1.00E+10	-1.00E+10	-1.00E+10	-1.00E+10	-1.00E+10	-1.00E+10	-1.00E+10	-1.00E+10	-1.00E+10
							395.7	34.8187	287.88	0.872	7.84	12.91	0.01	0.02	2295.7	2160.7	-1.00E+10	-1.00E+10	-1.00E+10	-1.00E+10	-1.00E+10	-1.00E+10	-1.00E+10	-1.00E+10	-1.00E+10	-1.00E+10
MR1606	56_1	B	2016-09-13T11:19	201.99	73.1663	2388	0	27.0572	348.52	0.526	3.03	0.03	0	0.06	1930.1	1841.3	-1.00E+10	-1.00E+10	-1.00E+10	0.23	0.03	0.1	-1.00E+10	-1.00E+10	0.09	-1.00E+10
							4.7	27.0464	348.41	0.52	3.05	0.02	0	0.03	1929.7	1840.4	-1.00E+10	-1.00E+10	-1.00E+10	0.23	-1.00E+10	-1.00E+10	-1.00E+10	-1.00E+10	-1.00E+10	-1.00E+10
							9.9	27.0674	348.71	0.523	3.01	0.01	0	0.03	1928.1	1839.7	-1.00E+10	-1.00E+10	-1.00E+10	0.23	0.02	0.11	-1.00E+10	-1.00E+10	0.1	-1.00E+10
							20	27.2028	351.42	0.526	2.96	0.01	0	0.05	1935.3	1839.8	-1.00E+10	-1.00E+10	-1.00E+10	0.35	0.04	0.16	-1.00E+10	-1.00E+10	0.14	-1.00E+10
							22.5	28.0278	373.12	0.537	2.9	0.01	0	0.03	1985.5	1870.6	-1.00E+10	-1.00E+10	-1.00E+10	0.44	0.06	0.17	-1.00E+10	-1.00E+10	0.16	-1.00E+10
							29.6	30.8775	419.15	0.639	3.56	0.02	0	0.06	2165.1	2007.6	-1.00E+10	-1.00E+10	-1.00E+10	0.29	0.05	0.06	-1.00E+10	-1.00E+10	0.16	-1.00E+10
							40	31.4927	405.43	0.842	6.09	0.68	0.02	0.36	2201.2	2056	-1.00E+10	-1.00E+10	-1.00E+10	0.37	-1.00E+10	-1.00E+10	-1.00E+10	-1.00E+10	-1.00E+10	-1.00E+10
							49.4	31.9601	365.2	1.226	10.83	3.95	0.06	1.16	2221.7	2117	-1.00E+10	-1.00E+10	-1.00E+10	0.29	0.15	0.06	-1.00E+10	-1.00E+10	0.05	-1.00E+10
							74.1	32.4557	316.18	1.532	22.8	9.78	0.15	0.91	2249.2	2184.2	-1.00E+10	-1.00E+10	-1.00E+10	0.06	0.03	0.02	-1.00E+10	-1.00E+10	0.01	-1.00E+10
							99.2	32.7962	297.41	1.698	30.1	12.59	0.13	0.56	2261.4	2210.1	-1.00E+10	-1.00E+10	-1.00E+10	0.03	0.03	0.02	-1.00E+10	-1.00E+10	0.01	-1.00E+10
							123.5	33.0601	290.19	1.744	33.12	13.8	0.12	0.33	2271.7	2223.3	-1.00E+10	-1.00E+10	-1.00E+10	0.04	-1.00E+10	-1.00E+10	-1.00E+10	-1.00E+10	-1.00E+10	-1.00E+10
							148.4	33.3031	294.98	1.662	31.8	13.18	0.08	0.2	2284.3	2234.2	-1.00E+10	-1.00E+10	-1.00E+10	0.04	-1.00E+10	-1.00E+10	-1.00E+10	-1.00E+10	-1.00E+10	-1.00E+10
							172.8	33.679	291.19	1.48	26	12.98	0.02	0.02	2277.8	2232	-1.00E+10	-1.00E+10	-1.00E+10	0.03	-1.00E+10	-1.00E+10	-1.00E+10	-1.00E+10	-1.00E+10	-1.00E+10
							197.2	34.1429	275.55	1.187	18.57	12.99	0.01	0.04	2286.1	2201.7	-1.00E+10	-1.00E+10	-1.00E+10	0.02	-1.00E+10	-1.00E+10	-1.00E+10	-1.00E+10	-1.00E+10	-1.00E+10
							222.4	34.4466	275.38	1.035	13.77	12.9	0.01	0.03	2284.8	2186.9	-1.00E+10	-1.00E+10	-1.00E+10	-1.00E+10	-1.00E+10	-1.00E+10	-1.00E+10	-1.00E+10	-1.00E+10	-1.00E+10
							249.4	34.6025	276.6	0.962	11.41	12.92	0.01	0.03	2286	2177.3	-1.00E+10	-1.00E+10	-1.00E+10	-1.00E+10	-1.00E+10	-1.00E+10	-1.00E+10	-1.00E+10	-1.00E+10	-1.00E+10
							296.6	34.7477	280.29	0.919	9.52	13.08	0.01	0.02	2291.6	2169	-1.00E+10	-1.00E+10	-1.00E+10	-1.00E+10	-1.00E+10	-1.00E+10	-1.00E+10	-1.00E+10	-1.00E+10	-1.00E+10
							395.8	34.8275	288.82	0.871	7.73	12.86	0.01	0.01	2296.2	2162.2	-1.00E+10	-1.00E+10	-1.00E+10	-1.00E+10	-1.00E+10	-1.00E+10	-1.00E+10	-1.00E+10	-1.00E+10	-1.00E+10
MR1606	58_1	B	2016-09-13T18:53	202.992	73.4997	3238	0	26.5927	355.46	0.595	2.75	0.06	0	0.09	1913	1840.2	-1.00E+10	-1.00E+10	-1.00E+10	0.07	0.02	0.03	-1.00E+10	-1.00E+10	0.04	-1.00E+10
							4.8	26.7005	355.74	0.537	2.78	0.03	0	0.04	1924.4	1851.3	-1.00E+10	-1.00E+10	-1.00E+10	0.07	-1.00E+10	-1.00E+10	-1.00E+10	-1.00E+10	-1.00E+10	-1.00E+10
							9.8	26.79	356.92	0.539	2.8	0.02	0	0.03	1931.5	1853	-1.00E+10	-1.00E+10	-1.00E+10	0.06	0.02	0.02	-1.00E+10	-1.00E+10	0.03	-1.00E+10
							19.7	28.4381	391.61	0.58	2.97	0.02	0	0.02	2047.5	1957.5	-1.00E+10	-1.00E+10	-1.00E+10	0.07	0.02	0.02	-1.00E+10	-1.00E+10	0.03	-1.00E+10
							29.7	29.0164	393.81	0.602	3.08	0.02	0	0.03	2086.4	1988.8	-1.00E+10	-1.00E+10	-1.00E+10	0.08	0.02	0.03	-1.00E+10	-1.00E+10	0.04	-1.00E+10
							39.7	29.881	391.07	0.658	3.3	0.02	0	0.04	2126.3	2019.1	-1.00E+10	-1.00E+10	-1.00E+10	0.12	-1.00E+10	-1.00E+10	-1.00E+10	-1.00E+10	-1.00E+10	-1.00E+10
							49.3	30.5304	388.85	0.708	3.99	0.03	0.01	0.03	2158.6	2036.9	-1.00E+10	-1.00E+10	-1.00E+10	0.18	0.03	0.05	-1.00E+10	-1.00E+10	0.11	-1.00E+10
							56.6	30.971	383.94	0.759	4.77	0.16	0.02	0.09	2176.2	2052.6	-1.00E+10	-1.00E+10	-1.00E+10	0.22	0.03	0.07	-1.00E+10	-1.00E+10	0.11	-1.00E+10
							74.4	31.8337	342.61	1.203	12.37	5.57	0.07	0.39	2213.6	2111.9	-1.00E+10	-1.00E+10	-1.00E+10	0.09	0.02	0.04	-1.00E+10	-1.00E+10	0.04	-1.00E+10
							99.1	32.218	322.86	1.486	20.56	8.28	0.1	1.12	2233	2155.2	-1.00E+10	-1.00E+10	-1.00E+10	0.05	0.02	0.02	-1.00E+10	-1.00E+10	0.01	-1.00E+10
							123.5	32.5721	306.86	1.669	28.51	11.14	0.13	1.03	2253.9	2188.8	-1.00E+10	-1.00E+10	-1.00E+10	0.02	-1.00E+10	-1.00E+10	-1.00E+10	-1.00E+10	-1.00E+10	-1.00E+10
							148.4	32.7832	290.16	1.935	39.6	14.08	0.17	1.22	2255.8	2215.4	-1.00E+10	-1.00E+10	-1.00E+10	0.04	-1.00E+10	-1.00E+10	-1.00E+10	-1.00E+10	-1.00E+10	-1.00E+10
							173.2	32.9953	291.82	1.738	32	13.49	0.13	0.39	2273	2222.6	-1.00E+10	-1.00E+10	-1.00E+10	0.03	-1.00E+10	-1.00E+10	-1.00E+10	-1.00E+10	-1.00E+10	-1.00E+10
							197.8	33.2947	293.85	1.636	29.94	13.3	0.1	0.18	2284	2230.6	-1.00E+10	-1.00E+10	-1.00E+10	-1.00E+10	-1.00E+10	-1.00E+10	-1.00E+10	-1.00E+10	-1.00E+10	-1.00E+10
							296.9	34.639	277.54	0.946	10.74	12.94	0	0.01	2288.4	2168.1	-1.00E+10	-1.00E+10	-1.00E+10	-1.00E+10	-1.00E+10	-1.00E+10	-1.00E+10	-1.00E+10	-1.00E+10	-1.00E+10
							395.5	34.802	285.8	0.894	8.35	12.97	0.01	0.05	2291.6	2162.1	-1.00E+10	-1.00E+10	-1.00E+10	-1.00E+10	-1.00E+10	-1.00E+10	-1.00E+10	-1.00E+10	-1.00E+10	-1.00E+10
MR1606	58_2	B	2016-09-13T21:43	202.951	73.5076	3189	0	-1.00E+10	-1.00E+10	-1.00E+10	-1.00E+10	-1.00E+10	-1.00E+10	-1.00E+10	-1.00E+10	-1.00E+10	-1.00E+10	-1.00E+10	-1.00E+10	-1.00E+10	-1.00E+10	-1.00E+10	-1.00E+10	-1.00E+10	-1.00E+10	-1.00E+10
							11.8	-1.00E+10	-1.00E+10	0.554	2.89	0.03	0	0.04	-1.00E+10	1896.7	-1.00E+10	-1.00E+10	-1.00E+10	0.08	-1.00E+10	-1.00E+10	-1.00E+10	-1.00E+10	-1.00E+10	-1.00E+10
							32.8	-1.00E+10	-1.00E+10	0.605	3.08	0.02	0	0.03	-1.00E+10	1993.9	-1.00E+10	-1.00E+10	-1.00E+10	0.09	-1.00E+10	-1.00E+10	-1.00E+10	-1.00E+10	-1.00E+10	-1.00E+10
							36.7	-1.00E+10	-1.00E+10	-1.00E+10	-1.00E+10	-1.00E+10	-1.00E+10	-1.00E+10	2106.7	2005.9	-1.00E+10	-1.00E+10	-1.00E+10	-1.00E+10	-1.00E+10	-1.00E+10	-1.00E+10	-1.00E+10	-1.00E+10	-1.00E+10
							36.7	-1.00E+10	-1.00E+10	-1.00E+10	-1.00E+10	-1.00E+10	-1.00E+10	-1.00E+10	-1.00E+10	-1.00E+10	-1.00E+10	-1.00E+10	-1.00E+10	-1.00E+10	-1.00E+10	-1.00E+10	-1.00E+10	-1.00E+10	-1.00E+10	-1.00E+10
							46.5	-1.00E+10	-1.00E+10	0.693	3.7	0.02	0.01	0.04	-1.00E+10	2034.2	-1.00E+10	-1.00E+10	-1.00E+10	0.16	-1.00E+10	-1.00E+10	-1.00E+10	-1.00E+10	-1.00E+10	-1.00E+10
							56.5	-1.00E+10	-1.00E+10	0.785	5.16	0.46	0.03	0.08	-1.00E+10	2057.5	-1.00E+10	-1.00E+10	-1.00E+10	0.2	-1.00E+10	-1.00E+10	-1.00E+10	-1.00E+10	-1.00E+10	-1.00E+10
							76.2	-1.00E+10	-1.00E+10	-1.00E+10	-1.00E+10	-1.00E+10	-1.00E+10	-1.00E+10	2202.1	2100.8	-1.00E+10	-1.00E+10	-1.00E+10	-1.00E+10	-1.00E+10	-1.00E+10	-1.00E+10	-1.00E+10	-1.00E+10	-1.00E+10
							76.2	-1.00E+10	-1.00E+10	-1.00E+10	-1.00E+10	-1.00E+10	-1.00E+10	-1.00E+10	-1.00E+10	-1.00E+10	-1.00E+10	-1.00E+10	-1.00E+10	-1.00E+10	-1.00E+10	-1.00E+10	-1.00E+10	-1.00E+10	-1.00E+10	-1.00E+10
							78.3	-1.00E+10	-1.00E+10	1.196	12.56	4.87	0.07	0.73	-1.00E+10	2112.1	-1.00E+10	-1.00E+10	-1.00E+10	0.1	-1.00E+10	-1.00E+10	-1.00E+10	-1.00E+10	-1.00E+10	-1.00E+10
							102.9	-1.00E+10	-1.00E+10	1.491	20.26	8.86	0.09	0.89	-1.00E+10	2161.1	-1.00E+10	-1.00E+10	-1.00E+10	0.03	-1.00E+10	-1.00E+10	-1.00E+10	-1.00E+10	-1.00E+10	-1.00E+10
							115.3	-1.00E+10	-1.00E+10	-1.00E+10	-1.00E+10	-1.00E+10	-1.00E+10	-1.00E+10	-1.00E+10	-1.00E+10	-1.00E+10	-1.00E+10	-1.00E+10	-1.00E+10	-1.00E+10	-1.00E+10	-1.00E+10	-1.00E+10	-1.00E+10	-1.00E+10
							115.3	-1.00E+10	-1.00E+10	-1.00E+10	-1.00E+10	-1.00E+10	-1.00E+10	-1.00E+10	-1.00E+10	-1.00E+10	-1.00E+10	-1.00E+10	-1.00E+10	-1.00E+10	-1.00E+10	-1.00E+10	-1.00E+10	-1.00E+10	-1.00E+10	-1.00E+10
							115.4	-1.00E+10	-1.00E+10	-1.00E+10	-1.00E+10	-1.00E+10	-1.00E+10	-1.00E+10	-1.00E+10	-1.00E+10	-1.00E+10	-1.00E+10	-1.00E+10	-1.00E+10	-1.00E+10	-1.00E+10	-1.00E+10	-1.00E+10	-1.00E+10	-1.00E+10
							115.4	-1.00E+10	-1.00E+10	-1.00E+10	-1.00E+10	-1.00E+10	-1.00E+10	-1.00E+10	2244.3	2174.3	-1.00E+10	-1.00E+10	-1.00E+10	-1.00E+10	-1.00E+10	-1.00E+10	-1.00E+10	-1.00E+10	-1.00E+10	-1.00E+10
							115.4	-1.00E+10	-1.00E+10	-1.00E+10	-1.00E+10	-1.00E+10	-1.00E+10	-1.00E+10	-1.00E+10	-1.00E+10	-1.00E+10	-1.00E+10	-1.00E+10	-1.00E+10	-1.00E+10	-1.00E+10	-1.00E+10	-1.00E+10	-1.00E+10	-1.00E+10
MR1606	60_1	B	2016-09-14T05:41	203.419	73.8593	3841	0	26.6633	354.83	0.557	2.73	0.04	0	0.1	1925	1848.3	-1.00E+10	-1.00E+10	-1.00E+10	0.08	0.02	0.02	-1.00E+10	-1.00E+10	0.04	-1.00E+10
							5.1	26.6573	355.47	0.532	2.72	0.02	0	0.05	1917.9	1849.3	-1.00E+10	-1.00E+10	-1.00E+10	0.07	-1.00E+10	-1.00E+10	-1.00E+10	-1.00E+10	-1.00E+10	-1.00E+10
							10.1	26.6664	355.64	0.531	2.71	0.01	0	0.05	1925.2	1849.5	-1.00E+10	-1.00E+10	-1.00E+10	0.07	0.02	0.02	-1.00E+10	-1.00E+10	0.04	-1.00E+10
							19.9	28.0616	380.38	0.568	2.91	0.02	0	0.04	2018.9	1931.8	-1.00E+10	-1.00E+10	-1.00E+10	0.11	0.02	0.03	-1.00E+10	-1.00E+10	0.05	-1.00E+10
							29.8	28.8898	390.51	0.591	3.06	0.02	0	0.02	2078.8	1982.2	-1.00E+10	-1.00E+10	-1.00E+10	0.13	0.02	0.03	-1.00E+10	-1.00E+10	0.06	-1.00E+10
							39.6	29.273	393.02	0.612	3.07	0.02	0	0.02	2098.4	1997.5	-1.00E+10	-1.00E+10	-1.00E+10	0.15	-1.00E+10	-1.00E+10	-1.00E+10	-1.00E+10	-1.00E+10	-1.00E+10
							49.7	30.0151	389.72	0.668	3.47	0.01	0	0.02	2136.5	2020	-1.00E+10	-1.00E+10	-1.00E+10	0.19	0.02	0.04	-1.00E+10	-1.00E+10	0.1	-1.00E+10
							64.3	30.9121	382.87	0.758	4.82	0.16	0.05	0.05	2173.3	2049.9	-1.00E+10	-1.00E+10	-1.00E+10	0.27	0.04	0.09	-1.00E+10	-1.00E+10	0.12	-1.00E+10
							74.4	31.4645	357.41	0.993	8.29	3.05	0.07	0.09	2181.8	2081.7	-1.00E+10	-1.00E+10	-1.00E+10	0.16	0.03	0.06	-1.00E+10	-1.00E+10	0.07	-1.00E+10
							99	32.0556	330.61	1.353	16.23	7.39	0.05	0.67	2224.7	2134.2	-1.00E+10	-1.00E+10	-1.00E+10	0.04	0.02	0.02	-1.00E+10	-1.00E+10	0.01	-1.00E+10
							124.1	32.4203	313.15	1.575	23.62	10.01	0.07	0.92	2244.4	2177.1	-1.00E+10	-1.00E+10	-1.00E+10	0.03	-1.00E+10	-1.00E+10	-1.00E+10	-1.00E+10	-1.00E+10	-1.00E+10
							148.5	32.6945	298.38	1.673	27.56	12.19	0.06	0.6	2258.2	2200.4	-1.00E+10	-1.00E+10	-1.00E+10	0.02	-1.00E+10	-1.00E+10	-1.00E+10	-1.00E+10	-1.00E+10	-1.00E+10
							173.2	32.9363	278.22	1.826	32.64	15.37	0.01	0.03	2263.3	2219.4	-1.00E+10	-1.00E+10	-1.00E+10	0.02	-1.00E+10	-1.00E+10	-1.00E+10	-1.00E+10	-1.00E+10	-1.00E+10
							199.4	33.2223	277.22	1.767	32.61	15.25	0.02	0.07	2278.1	2232.6	-1.00E+10	-1.00E+10	-1.00E+10	0.02	-1.00E+10	-1.00E+10	-1.00E+10	-1.00E+10	-1.00E+10	-1.00E+10
							295.4	34.433	278.01	0.943	11.68	12.2	0	0.02	2285.2	2177.6	-1.00E+10	-1.00E+10	-1.00E+10	-1.00E+10	-1.00E+10	-1.00E+10	-1.00E+10	-1.00E+10	-1.00E+10	-1.00E+10
							395.8	34.7711	283.08	0.907	8.91	13.03	0	0.02	2296.2	2164.3	-1.00E+10	-1.00E+10	-1.00E+10	-1.00E+10	-1.00E+10	-1.00E+10	-1.00E+10	-1.00E+10	-1.00E+10	-1.00E+10
MR1606	62_1	B	2016-09-14T15:34	201.533	73.6219	2927	0	26.9561	346.29	0.568	3.13	0.06	0	0.04	1933.4	1852.2	-1.00E+10	-1.00E+10	-1.00E+10	0.18	0.02	0.07	-1.00E+10	-1.00E+10	0.09	-1.00E+10
							5.1	26.9547	346.1	0.529	3.11	0.01	0	0.03	1934.3	1850.6	-1.00E+10	-1.00E+10	-1.00E+10	0.19	-1.00E+10	-1.00E+10	-1.00E+10	-1.00E+10	-1.00E+10	-1.00E+10
							10.1	26.9596	346.41	0.527	3.11	0.01	0	0.04	1933.7	1849.2	-1.00E+10	-1.00E+10	-1.00E+10	0.17	0.02	0.05	-1.00E+10	-1.00E+10	0.08	-1.00E+10
							19.8	27.1058	349.44	0.529	3.2	0	0	0.02	1941.1	1854.4	-1.00E+10	-1.00E+10	-1.00E+10	0.19	0.02	0.06	-1.00E+10	-1.00E+10	0.09	-1.00E+10
							29.7	29.3288	397.82	0.616	5.31	0	0	0.02	2070.2	1923.7	-1.00E+10	-1.00E+10	-1.00E+10	0.36	0.04	0.1	-1.00E+10	-1.00E+10	0.19	-1.00E+10
							33.8	29.997	411.89	0.662	5.47	0	0	0.08	2112.7	1961.7	-1.00E+10	-1.00E+10	-1.00E+10	0.38	0.07	0.13	-1.00E+10	-1.00E+10	0.2	-1.00E+10
							39.6	30.6292	420.13	0.647	4.8	0.02	0	0.06	2152.8	1994.2	-1.00E+10	-1.00E+10	-1.00E+10	0.31	-1.00E+10	-1.00E+10	-1.00E+10	-1.00E+10	-1.00E+10	-1.00E+10
							49.6	31.3884	392.02	0.843	6.11	0.87	0.02	0.3	2197.1	2063.1	-1.00E+10	-1.00E+10	-1.00E+10	0.22	0.05	0.09	-1.00E+10	-1.00E+10	0.11	-1.00E+10
							74.3	32.0838	342.03	1.363	14.78	6.55	0.08	0.94	2229.2	2136.4	-1.00E+10	-1.00E+10	-1.00E+10	0.12	0.05	0.04	-1.00E+10	-1.00E+10	0.02	-1.00E+10
							99.4	32.5007	306.01	1.709	29.47	11.5	0.12	1.11	2243.2	2187.2	-1.00E+10	-1.00E+10	-1.00E+10	0.03	0.02	0.02	-1.00E+10	-1.00E+10	0.01	-1.00E+10
							123.9	32.7425	289.7	1.956	40.65	14.21	0.17	1.21	2251.8	2214.3	-1.00E+10	-1.00E+10	-1.00E+10	0.04	-1.00E+10	-1.00E+10	-1.00E+10	-1.00E+10	-1.00E+10	-1.00E+10
							148.6	32.9065	273.56	2.158	51.06	16.03	0.22	1.35	2257.8	2234.7	-1.00E+10	-1.00E+10	-1.00E+10	0.04	-1.00E+10	-1.00E+10	-1.00E+10	-1.00E+10	-1.00E+10	-1.00E+10
							173.4	33.2164	290.37	1.717	32.31	14.08	0.01	0.01	2281.1	2231.6	-1.00E+10	-1.00E+10	-1.00E+10	0.03	-1.00E+10	-1.00E+10	-1.00E+10	-1.00E+10	-1.00E+10	-1.00E+10
							197.6	33.5001	300.82	1.56	28.42	12.6	0.01	0.01	2295.4	2231.5	-1.00E+10	-1.00E+10	-1.00E+10	0.02	-1.00E+10	-1.00E+10	-1.00E+10	-1.00E+10	-1.00E+10	-1.00E+10
							221.8	33.9146	274.12	1.365	23.43	13.64	0.01	0.02	2285.3	2216.3	-1.00E+10	-1.00E+10	-1.00E+10	-1.00E+10	-1.00E+10	-1.00E+10	-1.00E+10	-1.00E+10	-1.00E+10	-1.00E+10
							245.9	34.3518	276.15	1.051	14.34	12.71	0	0.01	2283.1	2191.6	-1.00E+10	-1.00E+10	-1.00E+10	-1.00E+10	-1.00E+10	-1.00E+10	-1.00E+10	-1.00E+10	-1.00E+10	-1.00E+10
							297.3	34.6481	278.74	0.938	10.44	12.86	0	0.01	2287.2	2175.3	-1.00E+10	-1.00E+10	-1.00E+10	-1.00E+10	-1.00E+10	-1.00E+10	-1.00E+10	-1.00E+10	-1.00E+10	-1.00E+10
							395.4	34.8124	287.01	0.891	8.12	13.03	0	0.01	2293.7	2164.1	-1.00E+10	-1.00E+10	-1.00E+10	-1.00E+10	-1.00E+10	-1.00E+10	-1.00E+10	-1.00E+10	-1.00E+10	-1.00E+10
MR1606	63_1	B	2016-09-14T20:21	200.709	73.5073	2372	0	26.8764	348.51	0.543	3.11	0.11	0	0.07	1932.8	1845.8	-1.00E+10	-1.00E+10	-1.00E+10	0.15	0.02	0.05	-1.00E+10	-1.00E+10	0.07	-1.00E+10
							4.8	26.87	348.37	0.528	3.13	0	0	0.02	1931.6	1845.4	-1.00E+10	-1.00E+10	-1.00E+10	0.14	-1.00E+10	-1.00E+10	-1.00E+10	-1.00E+10	-1.00E+10	-1.00E+10
							10	26.8759	348.48	0.529	3.11	0	0	0.03	1930.7	1842.7	-1.00E+10	-1.00E+10	-1.00E+10	0.14	0.02	0.05	-1.00E+10	-1.00E+10	0.07	-1.00E+10
							19.8	27.5816	365.05	0.546	3.27	0	0	0.02	1963.6	1883.2	-1.00E+10	-1.00E+10	-1.00E+10	0.21	0.02	0.08	-1.00E+10	-1.00E+10	0.09	-1.00E+10
							29.6	-1.00E+10	-1.00E+10	-1.00E+10	-1.00E+10	-1.00E+10	-1.00E+10	-1.00E+10	2095.2	1984.7	-1.00E+10	-1.00E+10	-1.00E+10	-1.00E+10	-1.00E+10	-1.00E+10	-1.00E+10	-1.00E+10	-1.00E+10	-1.00E+10
							29.7	-1.00E+10	-1.00E+10	-1.00E+10	-1.00E+10	-1.00E+10	-1.00E+10	-1.00E+10	-1.00E+10	-1.00E+10	-1.00E+10	-1.00E+10	-1.00E+10	-1.00E+10	-1.00E+10	-1.00E+10	-1.00E+10	-1.00E+10	-1.00E+10	-1.00E+10
							29.7	-1.00E+10	-1.00E+10	-1.00E+10	-1.00E+10	-1.00E+10	-1.00E+10	-1.00E+10	-1.00E+10	-1.00E+10	-1.00E+10	-1.00E+10	-1.00E+10	-1.00E+10	-1.00E+10	-1.00E+10	-1.00E+10	-1.00E+10	-1.00E+10	-1.00E+10
							29.7	29.4301	387.36	0.618	3.84	0	0	0.02	2101.4	1981	-1.00E+10	-1.00E+10	-1.00E+10	0.26	0.02	0.09	-1.00E+10	-1.00E+10	0.14	-1.00E+10
							39.4	30.1462	396.91	0.694	5.49	0.01	0	0.06	2128.7	1987.6	-1.00E+10	-1.00E+10	-1.00E+10	0.36	0.04	0.11	-1.00E+10	-1.00E+10	0.22	-1.00E+10
							39.4	30.262	396.39	0.704	5.06	0	0	0.07	2139.3	1999	-1.00E+10	-1.00E+10	-1.00E+10	0.31	-1.00E+10	-1.00E+10	-1.00E+10	-1.00E+10	-1.00E+10	-1.00E+10
							49.5	30.8793	407.22	0.845	9.5	0.32	0.02	0.63	2169	2019.3	-1.00E+10	-1.00E+10	-1.00E+10	0.26	0.05	0.09	-1.00E+10	-1.00E+10	0.11	-1.00E+10
							59.2	-1.00E+10	-1.00E+10	-1.00E+10	-1.00E+10	-1.00E+10	-1.00E+10	-1.00E+10	2196.2	2068.8	-1.00E+10	-1.00E+10	-1.00E+10	-1.00E+10	-1.00E+10	-1.00E+10	-1.00E+10	-1.00E+10	-1.00E+10	-1.00E+10
							59.2	-1.00E+10	-1.00E+10	-1.00E+10	-1.00E+10	-1.00E+10	-1.00E+10	-1.00E+10	-1.00E+10	-1.00E+10	-1.00E+10	-1.00E+10	-1.00E+10	-1.00E+10	-1.00E+10	-1.00E+10	-1.00E+10	-1.00E+10	-1.00E+10	-1.00E+10
							73.9	31.8981	345.55	1.208	12.16	5.3	0.08	0.64	2220.4	2114.5	-1.00E+10	-1.00E+10	-1.00E+10	0.07	0.02	0.04	-1.00E+10	-1.00E+10	0.03	-1.00E+10
							98.9	-1.00E+10	-1.00E+10	-1.00E+10	-1.00E+10	-1.00E+10	-1.00E+10	-1.00E+10	-1.00E+10	-1.00E+10	-1.00E+10	-1.00E+10	-1.00E+10	-1.00E+10	-1.00E+10	-1.00E+10	-1.00E+10	-1.00E+10	-1.00E+10	-1.00E+10
							98.9	32.2951	311.64	1.527	20.83	10.29	0.06	0.25	2228.9	2158	-1.00E+10	-1.00E+10	-1.00E+10	0.03	0.02	0.02	-1.00E+10	-1.00E+10	0.01	-1.00E+10
							99	-1.00E+10	-1.00E+10	-1.00E+10	-1.00E+10	-1.00E+10	-1.00E+10	-1.00E+10	-1.00E+10	-1.00E+10	-1.00E+10	-1.00E+10	-1.00E+10	-1.00E+10	-1.00E+10	-1.00E+10	-1.00E+10	-1.00E+10	-1.00E+10	-1.00E+10
							99	-1.00E+10	-1.00E+10	-1.00E+10	-1.00E+10	-1.00E+10	-1.00E+10	-1.00E+10	-1.00E+10	-1.00E+10	-1.00E+10	-1.00E+10	-1.00E+10	-1.00E+10	-1.00E+10	-1.00E+10	-1.00E+10	-1.00E+10	-1.00E+10	-1.00E+10
							99	-1.00E+10	-1.00E+10	-1.00E+10	-1.00E+10	-1.00E+10	-1.00E+10	-1.00E+10	2229.2	2158.5	-1.00E+10	-1.00E+10	-1.00E+10	-1.00E+10	-1.00E+10	-1.00E+10	-1.00E+10	-1.00E+10	-1.00E+10	-1.00E+10
							99	-1.00E+10	-1.00E+10	-1.00E+10	-1.00E+10	-1.00E+10	-1.00E+10	-1.00E+10	-1.00E+10	-1.00E+10	-1.00E+10	-1.00E+10	-1.00E+10	-1.00E+10	-1.00E+10	-1.00E+10	-1.00E+10	-1.00E+10	-1.00E+10	-1.00E+10
							123.6	32.5912	317.4	1.594	25.19	9.52	0.13	1.39	2254.8	2188.1	-1.00E+10	-1.00E+10	-1.00E+10	0.03	-1.00E+10	-1.00E+10	-1.00E+10	-1.00E+10	-1.00E+10	-1.00E+10
							148.3	32.8506	293.25	1.721	29.65	13.14	0.08	0.49	2266.8	2214.7	-1.00E+10	-1.00E+10	-1.00E+10	0.02	-1.00E+10	-1.00E+10	-1.00E+10	-1.00E+10	-1.00E+10	-1.00E+10
							172.9	33.1914	284.68	1.691	30.13	14.44	0.03	0.01	2274.7	2226.9	-1.00E+10	-1.00E+10	-1.00E+10	0.02	-1.00E+10	-1.00E+10	-1.00E+10	-1.00E+10	-1.00E+10	-1.00E+10
							197.3	33.5364	279.1	1.595	28.61	14.37	0.01	0.01	2285.8	2230	-1.00E+10	-1.00E+10	-1.00E+10	0.02	-1.00E+10	-1.00E+10	-1.00E+10	-1.00E+10	-1.00E+10	-1.00E+10
							222	33.9881	272.5	1.296	21.51	13.45	0	0	2282.3	2208.6	-1.00E+10	-1.00E+10	-1.00E+10	-1.00E+10	-1.00E+10	-1.00E+10	-1.00E+10	-1.00E+10	-1.00E+10	-1.00E+10
							246.6	34.3418	276.79	1.02	13.69	12.48	0	0	2282.9	2183.8	-1.00E+10	-1.00E+10	-1.00E+10	-1.00E+10	-1.00E+10	-1.00E+10	-1.00E+10	-1.00E+10	-1.00E+10	-1.00E+10
							297	34.6106	278.07	0.934	10.62	12.73	0.01	0.02	2289.6	2169.9	-1.00E+10	-1.00E+10	-1.00E+10	-1.00E+10	-1.00E+10	-1.00E+10	-1.00E+10	-1.00E+10	-1.00E+10	-1.00E+10
							395.2	34.8068	286.73	0.888	8.12	12.94	0	0.01	2294.3	2162	-1.00E+10	-1.00E+10	-1.00E+10	-1.00E+10	-1.00E+10	-1.00E+10	-1.00E+10	-1.00E+10	-1.00E+10	-1.00E+10
MR1606	64_1	B	2016-09-15T00:45	199.796	73.3871	1355	0	26.8325	350.44	0.542	3	0.05	0	0.04	1929.1	1845.4	-1.00E+10	-1.00E+10	-1.00E+10	0.14	0.02	0.04	-1.00E+10	-1.00E+10	0.06	-1.00E+10
							5	26.834	351.91	0.533	2.98	0.01	0	0.01	1929.4	1844.9	-1.00E+10	-1.00E+10	-1.00E+10	0.12	-1.00E+10	-1.00E+10	-1.00E+10	-1.00E+10	-1.00E+10	-1.00E+10
							9.7	26.9142	352.89	0.535	2.99	0.01	0	0.01	1934.3	1849.1	-1.00E+10	-1.00E+10	-1.00E+10	0.13	0.02	0.06	-1.00E+10	-1.00E+10	0.06	-1.00E+10
							19.9	28.7041	384.65	0.591	3.35	0	0	0.02	2056	1952.4	-1.00E+10	-1.00E+10	-1.00E+10	0.21	0.03	0.07	-1.00E+10	-1.00E+10	0.1	-1.00E+10
							29.7	29.6968	394.04	0.656	3.93	0.02	0	0.02	2115.6	1996.5	-1.00E+10	-1.00E+10	-1.00E+10	0.26	0.04	0.07	-1.00E+10	-1.00E+10	0.12	-1.00E+10
							39.8	30.6866	386.35	0.761	4.98	0.27	0.05	0.04	2161.3	2032.5	-1.00E+10	-1.00E+10	-1.00E+10	0.3	-1.00E+10	-1.00E+10	-1.00E+10	-1.00E+10	-1.00E+10	-1.00E+10
							49.8	31.2798	371.74	0.9	6.79	1.43	0.08	0.2	2188.6	2067.3	-1.00E+10	-1.00E+10	-1.00E+10	0.23	0.04	0.11	-1.00E+10	-1.00E+10	0.09	-1.00E+10
							74.1	31.9944	343.22	1.34	14.24	6.26	0.1	0.87	2222.1	2127.5	-1.00E+10	-1.00E+10	-1.00E+10	0.25	0.11	0.07	-1.00E+10	-1.00E+10	0.06	-1.00E+10
							85.5	32.2944	331.79	1.737	23.32	8.64	0.19	2.57	2231.1	2156.7	-1.00E+10	-1.00E+10	-1.00E+10	0.48	0.35	0.1	-1.00E+10	-1.00E+10	0.05	-1.00E+10
							99.2	32.497	277.29	1.939	24.37	8.79	0.39	3.73	2229.7	2182.2	-1.00E+10	-1.00E+10	-1.00E+10	0.13	0.06	0.04	-1.00E+10	-1.00E+10	0.02	-1.00E+10
							124	32.7372	293.33	1.854	35.38	13.75	0.14	0.81	2250.7	2205.1	-1.00E+10	-1.00E+10	-1.00E+10	0.04	-1.00E+10	-1.00E+10	-1.00E+10	-1.00E+10	-1.00E+10	-1.00E+10
							148.4	32.9525	294.76	1.761	33	13.51	0.13	0.34	2268.3	2219	-1.00E+10	-1.00E+10	-1.00E+10	0.03	-1.00E+10	-1.00E+10	-1.00E+10	-1.00E+10	-1.00E+10	-1.00E+10
							173.1	33.1575	299.25	1.728	33.99	13.25	0.1	0.19	2276.5	2229	-1.00E+10	-1.00E+10	-1.00E+10	0.03	-1.00E+10	-1.00E+10	-1.00E+10	-1.00E+10	-1.00E+10	-1.00E+10
							197.6	33.4297	293.16	1.602	29.3	13.37	0.01	0.02	2287	2228.7	-1.00E+10	-1.00E+10	-1.00E+10	0.03	-1.00E+10	-1.00E+10	-1.00E+10	-1.00E+10	-1.00E+10	-1.00E+10
							222.2	33.9506	272.49	1.331	22.27	13.64	0.01	0.01	2279.8	2211.9	-1.00E+10	-1.00E+10	-1.00E+10	-1.00E+10	-1.00E+10	-1.00E+10	-1.00E+10	-1.00E+10	-1.00E+10	-1.00E+10
							250.5	34.2904	276.34	1.012	13.78	12.22	0.01	0.01	2277.5	2185.9	-1.00E+10	-1.00E+10	-1.00E+10	-1.00E+10	-1.00E+10	-1.00E+10	-1.00E+10	-1.00E+10	-1.00E+10	-1.00E+10
							296.9	34.5914	277.07	0.953	11.06	12.79	0.01	0.01	2283.7	2173.4	-1.00E+10	-1.00E+10	-1.00E+10	-1.00E+10	-1.00E+10	-1.00E+10	-1.00E+10	-1.00E+10	-1.00E+10	-1.00E+10
							396	34.8083	286.53	0.89	8.04	12.97	0	0	2290.2	2160.9	-1.00E+10	-1.00E+10	-1.00E+10	-1.00E+10	-1.00E+10	-1.00E+10	-1.00E+10	-1.00E+10	-1.00E+10	-1.00E+10
MR1606	65_1	B	2016-09-15T03:56	198.687	73.2309	311	0	27.3134	350.48	0.529	3.21	0.07	0	0.06	1947.5	1848.2	-1.00E+10	-1.00E+10	-1.00E+10	0.34	0.03	0.17	-1.00E+10	-1.00E+10	0.13	-1.00E+10
							5.1	27.3133	350.32	0.522	3.2	0.01	0	0.03	1946.7	1848.1	-1.00E+10	-1.00E+10	-1.00E+10	0.36	-1.00E+10	-1.00E+10	-1.00E+10	-1.00E+10	-1.00E+10	-1.00E+10
							10	27.3281	350.72	0.522	3.22	0.01	0	0.02	1945.8	1849.3	-1.00E+10	-1.00E+10	-1.00E+10	0.34	0.03	0.12	-1.00E+10	-1.00E+10	0.14	-1.00E+10
							20.1	28.2039	390.25	0.556	4.53	0.01	0	0.03	1987.7	1858.5	-1.00E+10	-1.00E+10	-1.00E+10	0.35	0.04	0.15	-1.00E+10	-1.00E+10	0.13	-1.00E+10
							29.8	30.756	452.68	0.823	9.08	0.06	0.01	0.07	2147.6	1973.7	-1.00E+10	-1.00E+10	-1.00E+10	0.49	0.2	0.09	-1.00E+10	-1.00E+10	0.12	-1.00E+10
							39.6	31.9398	393.06	1.317	15.48	4.38	0.07	1.1	2221.3	2095.7	-1.00E+10	-1.00E+10	-1.00E+10	0.65	-1.00E+10	-1.00E+10	-1.00E+10	-1.00E+10	-1.00E+10	-1.00E+10
							49.4	32.3126	335.89	1.789	26.7	10.04	0.12	2.19	2233.2	2156.6	-1.00E+10	-1.00E+10	-1.00E+10	0.75	0.53	0.11	-1.00E+10	-1.00E+10	0.05	-1.00E+10
							55.3	32.4154	317.78	1.958	30.98	11.8	0.13	2.72	2235.6	2169.6	-1.00E+10	-1.00E+10	-1.00E+10	0.9	0.75	0.18	-1.00E+10	-1.00E+10	0.03	-1.00E+10
							74.1	32.6541	296.38	2.174	46.67	14.33	0.23	2.74	2240.5	2198.9	-1.00E+10	-1.00E+10	-1.00E+10	0.19	0.12	0.07	-1.00E+10	-1.00E+10	0.02	-1.00E+10
							99	32.8764	285.99	1.835	35.26	14.36	0.11	0.41	2263.3	2219.9	-1.00E+10	-1.00E+10	-1.00E+10	0.09	0.04	0.03	-1.00E+10	-1.00E+10	0.01	-1.00E+10
							123.8	33.103	288.19	1.803	35.92	14.21	0.08	0.2	2278.4	2229.8	-1.00E+10	-1.00E+10	-1.00E+10	0.06	-1.00E+10	-1.00E+10	-1.00E+10	-1.00E+10	-1.00E+10	-1.00E+10
							148.7	33.4149	296.3	1.605	29.24	13.19	0.02	0.01	2289.7	2227.9	-1.00E+10	-1.00E+10	-1.00E+10	0.03	-1.00E+10	-1.00E+10	-1.00E+10	-1.00E+10	-1.00E+10	-1.00E+10
							173.2	33.8101	271.38	1.427	24.81	14.03	0.02	0.01	2285.7	2216.7	-1.00E+10	-1.00E+10	-1.00E+10	0.02	-1.00E+10	-1.00E+10	-1.00E+10	-1.00E+10	-1.00E+10	-1.00E+10
							197.7	34.1664	272.77	1.161	17.85	12.96	0.01	0.01	2283.3	2196.5	-1.00E+10	-1.00E+10	-1.00E+10	0.02	-1.00E+10	-1.00E+10	-1.00E+10	-1.00E+10	-1.00E+10	-1.00E+10
							222.5	34.5158	259.07	1.198	20.1	13.76	0.02	0	2288	2195.8	-1.00E+10	-1.00E+10	-1.00E+10	-1.00E+10	-1.00E+10	-1.00E+10	-1.00E+10	-1.00E+10	-1.00E+10	-1.00E+10
							247	34.6499	261.78	1.123	17.91	13.83	0.02	0.01	2289.3	2190.2	-1.00E+10	-1.00E+10	-1.00E+10	-1.00E+10	-1.00E+10	-1.00E+10	-1.00E+10	-1.00E+10	-1.00E+10	-1.00E+10
							297	34.7009	265.14	1.085	16.36	13.77	0.03	0	2292.7	2185.8	-1.00E+10	-1.00E+10	-1.00E+10	-1.00E+10	-1.00E+10	-1.00E+10	-1.00E+10	-1.00E+10	-1.00E+10	-1.00E+10
							305.5	34.7029	264.94	1.085	16.36	13.79	0.03	0.01	2292.5	2185.9	-1.00E+10	-1.00E+10	-1.00E+10	-1.00E+10	-1.00E+10	-1.00E+10	-1.00E+10	-1.00E+10	-1.00E+10	-1.00E+10
MR1606	66_1	B	2016-09-15T07:27	197.684	73.1588	203	0	27.1916	373.83	0.547	3.66	0.01	0.01	0.08	1927.4	1829.1	-1.00E+10	-1.00E+10	-1.00E+10	0.25	0.05	0.09	-1.00E+10	-1.00E+10	0.11	-1.00E+10
							4.8	27.1107	377.36	0.552	3.66	-0.01	0.01	0.08	1915.6	1818.4	-1.00E+10	-1.00E+10	-1.00E+10	0.21	-1.00E+10	-1.00E+10	-1.00E+10	-1.00E+10	-1.00E+10	-1.00E+10
							9.9	27.3336	377.91	0.55	3.99	-0.02	0	0.05	1932.3	1820.8	-1.00E+10	-1.00E+10	-1.00E+10	0.24	0.04	0.06	-1.00E+10	-1.00E+10	0.11	-1.00E+10
							19.7	29.3364	428.47	0.632	4.98	-0.01	0.02	0.06	2052.5	1891.4	-1.00E+10	-1.00E+10	-1.00E+10	0.34	0.13	0.05	-1.00E+10	-1.00E+10	0.11	-1.00E+10
							29.9	31.2716	453.82	0.908	11.68	0.15	0.01	0.18	2181.4	2011.9	-1.00E+10	-1.00E+10	-1.00E+10	0.54	0.24	0.1	-1.00E+10	-1.00E+10	0.13	-1.00E+10
							39.5	32.0427	398.79	1.394	18.56	5.17	0.08	1.3	2220.8	2103.1	-1.00E+10	-1.00E+10	-1.00E+10	1.29	-1.00E+10	-1.00E+10	-1.00E+10	-1.00E+10	-1.00E+10	-1.00E+10
							49.4	32.3521	333.82	1.768	28.53	10.72	0.11	2.06	2239.8	2164.3	-1.00E+10	-1.00E+10	-1.00E+10	1.51	1.06	0.19	-1.00E+10	-1.00E+10	0.05	-1.00E+10
							52.2	32.4309	325.98	1.864	33.11	12.09	0.11	2.25	2242.4	2175.5	-1.00E+10	-1.00E+10	-1.00E+10	1.16	0.67	0.16	-1.00E+10	-1.00E+10	0.05	-1.00E+10
							73.9	32.7975	294.09	2.19	51.18	16.43	0.18	1.52	2251.2	2218.6	-1.00E+10	-1.00E+10	-1.00E+10	0.12	0.06	0.04	-1.00E+10	-1.00E+10	0.01	-1.00E+10
							99.5	32.9459	272.16	2.332	58.06	17.52	0.2	1.16	2252.3	2236.6	-1.00E+10	-1.00E+10	-1.00E+10	0.1	0.05	0.05	-1.00E+10	-1.00E+10	0.01	-1.00E+10
							123.8	33.0702	260.07	2.343	59.86	17.67	0.19	0.94	2260.2	2256.6	-1.00E+10	-1.00E+10	-1.00E+10	0.09	-1.00E+10	-1.00E+10	-1.00E+10	-1.00E+10	-1.00E+10	-1.00E+10
							148.5	33.5262	283.63	1.675	33.73	13.99	0.1	0.08	2286.4	2236.6	-1.00E+10	-1.00E+10	-1.00E+10	0.07	-1.00E+10	-1.00E+10	-1.00E+10	-1.00E+10	-1.00E+10	-1.00E+10
							173	33.983	272.8	1.357	23.4	13.59	0.04	0.06	2284.7	2216.3	-1.00E+10	-1.00E+10	-1.00E+10	0.06	-1.00E+10	-1.00E+10	-1.00E+10	-1.00E+10	-1.00E+10	-1.00E+10
							186	34.0412	272.38	1.337	22.8	13.54	0.04	0.06	2284.7	2209.2	-1.00E+10	-1.00E+10	-1.00E+10	0.05	0.03	0.02	-1.00E+10	-1.00E+10	0.01	-1.00E+10
MR1606	67_1	B	2016-09-15T21:54	199.198	73.3052	417	0	26.8621	347.01	0.516	3.37	0.06	0.01	0.1	1922.5	1833.2	-1.00E+10	-1.00E+10	-1.00E+10	0.19	0.03	0.07	-1.00E+10	-1.00E+10	0.09	-1.00E+10
							4.9	26.87	347.18	0.514	3.35	0.02	0	0.07	1922.9	1832.4	-1.00E+10	-1.00E+10	-1.00E+10	0.17	-1.00E+10	-1.00E+10	-1.00E+10	-1.00E+10	-1.00E+10	-1.00E+10
							9.9	26.8863	347.08	0.515	3.34	0.01	0	0.07	1925.9	1835.6	-1.00E+10	-1.00E+10	-1.00E+10	0.18	0.02	0.07	-1.00E+10	-1.00E+10	0.09	-1.00E+10
							13	-1.00E+10	-1.00E+10	0.516	3.33	0.01	0	0.06	-1.00E+10	1836.8	-1.00E+10	-1.00E+10	-1.00E+10	0.2	-1.00E+10	-1.00E+10	-1.00E+10	-1.00E+10	-1.00E+10	-1.00E+10
							20.1	27.7979	356.2	0.551	3.44	0.02	0	0.04	1983.3	1884.3	-1.00E+10	-1.00E+10	-1.00E+10	0.27	0.02	0.1	-1.00E+10	-1.00E+10	0.13	-1.00E+10
							29.6	-1.00E+10	-1.00E+10	0.671	3.87	0.02	0.01	0.02	-1.00E+10	2006	-1.00E+10	-1.00E+10	-1.00E+10	0.24	-1.00E+10	-1.00E+10	-1.00E+10	-1.00E+10	-1.00E+10	-1.00E+10
							29.6	30.2495	399.01	0.673	3.93	0.04	0.01	0.03	2141.2	2009	-1.00E+10	-1.00E+10	-1.00E+10	0.28	0.05	0.07	-1.00E+10	-1.00E+10	0.14	-1.00E+10
							34.7	-1.00E+10	-1.00E+10	-1.00E+10	-1.00E+10	-1.00E+10	-1.00E+10	-1.00E+10	-1.00E+10	-1.00E+10	-1.00E+10	-1.00E+10	-1.00E+10	-1.00E+10	-1.00E+10	-1.00E+10	-1.00E+10	-1.00E+10	-1.00E+10	-1.00E+10
							34.7	-1.00E+10	-1.00E+10	-1.00E+10	-1.00E+10	-1.00E+10	-1.00E+10	-1.00E+10	2157.3	2006.4	-1.00E+10	-1.00E+10	-1.00E+10	-1.00E+10	-1.00E+10	-1.00E+10	-1.00E+10	-1.00E+10	-1.00E+10	-1.00E+10
							34.8	-1.00E+10	-1.00E+10	-1.00E+10	-1.00E+10	-1.00E+10	-1.00E+10	-1.00E+10	-1.00E+10	-1.00E+10	-1.00E+10	-1.00E+10	-1.00E+10	-1.00E+10	-1.00E+10	-1.00E+10	-1.00E+10	-1.00E+10	-1.00E+10	-1.00E+10
							35.8	30.792	414.93	0.683	4.18	0.03	0.01	0.04	2162.1	2013.3	-1.00E+10	-1.00E+10	-1.00E+10	0.32	0.06	0.08	-1.00E+10	-1.00E+10	0.17	-1.00E+10
							39.4	31.165	393.15	0.799	5.19	0.31	0.02	0.23	2185.6	2048.1	-1.00E+10	-1.00E+10	-1.00E+10	0.38	-1.00E+10	-1.00E+10	-1.00E+10	-1.00E+10	-1.00E+10	-1.00E+10
							42.5	-1.00E+10	-1.00E+10	0.884	7.13	1.17	0.03	0.54	-1.00E+10	2063.6	-1.00E+10	-1.00E+10	-1.00E+10	0.31	-1.00E+10	-1.00E+10	-1.00E+10	-1.00E+10	-1.00E+10	-1.00E+10
							49.6	31.7034	369.11	1.074	9.48	3	0.05	0.89	2209.8	2090.2	-1.00E+10	-1.00E+10	-1.00E+10	0.21	0.06	0.07	-1.00E+10	-1.00E+10	0.06	-1.00E+10
							53.5	-1.00E+10	-1.00E+10	1.169	9.56	3.21	0.05	1.42	-1.00E+10	2104.9	-1.00E+10	-1.00E+10	-1.00E+10	0.13	-1.00E+10	-1.00E+10	-1.00E+10	-1.00E+10	-1.00E+10	-1.00E+10
							71.2	-1.00E+10	-1.00E+10	1.881	13.51	6.02	0.26	4.61	-1.00E+10	2157.5	-1.00E+10	-1.00E+10	-1.00E+10	0.22	-1.00E+10	-1.00E+10	-1.00E+10	-1.00E+10	-1.00E+10	-1.00E+10
							71.3	-1.00E+10	-1.00E+10	-1.00E+10	-1.00E+10	-1.00E+10	-1.00E+10	-1.00E+10	2219.1	2154.8	-1.00E+10	-1.00E+10	-1.00E+10	-1.00E+10	-1.00E+10	-1.00E+10	-1.00E+10	-1.00E+10	-1.00E+10	-1.00E+10
							71.3	-1.00E+10	-1.00E+10	-1.00E+10	-1.00E+10	-1.00E+10	-1.00E+10	-1.00E+10	-1.00E+10	-1.00E+10	-1.00E+10	-1.00E+10	-1.00E+10	-1.00E+10	-1.00E+10	-1.00E+10	-1.00E+10	-1.00E+10	-1.00E+10	-1.00E+10
							74.3	32.4193	283.8	1.936	17.23	7.18	0.25	4.56	2226	2165.1	-1.00E+10	-1.00E+10	-1.00E+10	0.17	0.06	0.07	-1.00E+10	-1.00E+10	0.04	-1.00E+10
							95	-1.00E+10	-1.00E+10	1.877	36.11	13.3	0.13	1.45	-1.00E+10	2193.5	-1.00E+10	-1.00E+10	-1.00E+10	0.07	-1.00E+10	-1.00E+10	-1.00E+10	-1.00E+10	-1.00E+10	-1.00E+10
							98.9	32.635	297.77	2.143	45	14.21	0.21	2.71	2241.8	2194.3	-1.00E+10	-1.00E+10	-1.00E+10	0.12	0.06	0.06	-1.00E+10	-1.00E+10	0.01	-1.00E+10
							104.8	-1.00E+10	-1.00E+10	-1.00E+10	-1.00E+10	-1.00E+10	-1.00E+10	-1.00E+10	-1.00E+10	-1.00E+10	-1.00E+10	-1.00E+10	-1.00E+10	-1.00E+10	-1.00E+10	-1.00E+10	-1.00E+10	-1.00E+10	-1.00E+10	-1.00E+10
							104.9	-1.00E+10	-1.00E+10	-1.00E+10	-1.00E+10	-1.00E+10	-1.00E+10	-1.00E+10	-1.00E+10	-1.00E+10	-1.00E+10	-1.00E+10	-1.00E+10	-1.00E+10	-1.00E+10	-1.00E+10	-1.00E+10	-1.00E+10	-1.00E+10	-1.00E+10
							104.9	-1.00E+10	-1.00E+10	-1.00E+10	-1.00E+10	-1.00E+10	-1.00E+10	-1.00E+10	-1.00E+10	-1.00E+10	-1.00E+10	-1.00E+10	-1.00E+10	-1.00E+10	-1.00E+10	-1.00E+10	-1.00E+10	-1.00E+10	-1.00E+10	-1.00E+10
							104.9	-1.00E+10	-1.00E+10	-1.00E+10	-1.00E+10	-1.00E+10	-1.00E+10	-1.00E+10	-1.00E+10	-1.00E+10	-1.00E+10	-1.00E+10	-1.00E+10	-1.00E+10	-1.00E+10	-1.00E+10	-1.00E+10	-1.00E+10	-1.00E+10	-1.00E+10
							104.9	-1.00E+10	-1.00E+10	-1.00E+10	-1.00E+10	-1.00E+10	-1.00E+10	-1.00E+10	2236	2205.7	-1.00E+10	-1.00E+10	-1.00E+10	-1.00E+10	-1.00E+10	-1.00E+10	-1.00E+10	-1.00E+10	-1.00E+10	-1.00E+10
							123.6	32.8772	284.72	1.994	42.69	15.31	0.17	0.88	2258.8	2221.8	-1.00E+10	-1.00E+10	-1.00E+10	0.07	-1.00E+10	-1.00E+10	-1.00E+10	-1.00E+10	-1.00E+10	-1.00E+10
							148.3	33.0512	264.12	2.194	53.71	16.89	0.21	0.93	2263.7	2248.4	-1.00E+10	-1.00E+10	-1.00E+10	0.1	-1.00E+10	-1.00E+10	-1.00E+10	-1.00E+10	-1.00E+10	-1.00E+10
							173	33.3581	290.72	1.674	31.8	13.81	0.02	0.06	2287.6	2230.1	-1.00E+10	-1.00E+10	-1.00E+10	0.03	-1.00E+10	-1.00E+10	-1.00E+10	-1.00E+10	-1.00E+10	-1.00E+10
							197.8	33.9429	272.73	1.35	23.17	13.61	0.03	0.05	2284.9	2215.3	-1.00E+10	-1.00E+10	-1.00E+10	0.05	-1.00E+10	-1.00E+10	-1.00E+10	-1.00E+10	-1.00E+10	-1.00E+10
							222.5	34.3164	276.48	1.018	13.76	12.4	0.01	0.04	2282.4	2183.6	-1.00E+10	-1.00E+10	-1.00E+10	-1.00E+10	-1.00E+10	-1.00E+10	-1.00E+10	-1.00E+10	-1.00E+10	-1.00E+10
							247.7	34.481	276.77	0.98	12.14	12.7	0.01	0.03	2285.2	2177.9	-1.00E+10	-1.00E+10	-1.00E+10	-1.00E+10	-1.00E+10	-1.00E+10	-1.00E+10	-1.00E+10	-1.00E+10	-1.00E+10
							296.9	34.7177	276.24	0.955	10.99	13.38	0.01	0.03	2291.9	2175.9	-1.00E+10	-1.00E+10	-1.00E+10	-1.00E+10	-1.00E+10	-1.00E+10	-1.00E+10	-1.00E+10	-1.00E+10	-1.00E+10
							395.6	34.8305	283.8	0.912	9.59	13.27	0.02	0.03	2292.7	2168.3	-1.00E+10	-1.00E+10	-1.00E+10	-1.00E+10	-1.00E+10	-1.00E+10	-1.00E+10	-1.00E+10	-1.00E+10	-1.00E+10
MR1606	67_2	B	2016-09-16T02:07	199.217	73.2988	423	0	-1.00E+10	-1.00E+10	-1.00E+10	-1.00E+10	-1.00E+10	-1.00E+10	-1.00E+10	-1.00E+10	-1.00E+10	-1.00E+10	-1.00E+10	-1.00E+10	-1.00E+10	-1.00E+10	-1.00E+10	-1.00E+10	-1.00E+10	-1.00E+10	-1.00E+10
							15.6	-1.00E+10	-1.00E+10	-1.00E+10	-1.00E+10	-1.00E+10	-1.00E+10	-1.00E+10	-1.00E+10	-1.00E+10	-1.00E+10	-1.00E+10	-1.00E+10	-1.00E+10	-1.00E+10	-1.00E+10	-1.00E+10	-1.00E+10	-1.00E+10	-1.00E+10
							15.7	-1.00E+10	-1.00E+10	-1.00E+10	-1.00E+10	-1.00E+10	-1.00E+10	-1.00E+10	-1.00E+10	-1.00E+10	-1.00E+10	-1.00E+10	-1.00E+10	-1.00E+10	-1.00E+10	-1.00E+10	-1.00E+10	-1.00E+10	-1.00E+10	-1.00E+10
							15.7	-1.00E+10	-1.00E+10	-1.00E+10	-1.00E+10	-1.00E+10	-1.00E+10	-1.00E+10	-1.00E+10	-1.00E+10	-1.00E+10	-1.00E+10	-1.00E+10	-1.00E+10	-1.00E+10	-1.00E+10	-1.00E+10	-1.00E+10	-1.00E+10	-1.00E+10
							15.7	-1.00E+10	-1.00E+10	-1.00E+10	-1.00E+10	-1.00E+10	-1.00E+10	-1.00E+10	-1.00E+10	-1.00E+10	-1.00E+10	-1.00E+10	-1.00E+10	-1.00E+10	-1.00E+10	-1.00E+10	-1.00E+10	-1.00E+10	-1.00E+10	-1.00E+10
							15.7	-1.00E+10	-1.00E+10	-1.00E+10	-1.00E+10	-1.00E+10	-1.00E+10	-1.00E+10	-1.00E+10	-1.00E+10	-1.00E+10	-1.00E+10	-1.00E+10	-1.00E+10	-1.00E+10	-1.00E+10	-1.00E+10	-1.00E+10	-1.00E+10	-1.00E+10
							15.7	-1.00E+10	-1.00E+10	-1.00E+10	-1.00E+10	-1.00E+10	-1.00E+10	-1.00E+10	-1.00E+10	-1.00E+10	-1.00E+10	-1.00E+10	-1.00E+10	-1.00E+10	-1.00E+10	-1.00E+10	-1.00E+10	-1.00E+10	-1.00E+10	-1.00E+10
							15.7	-1.00E+10	-1.00E+10	-1.00E+10	-1.00E+10	-1.00E+10	-1.00E+10	-1.00E+10	-1.00E+10	-1.00E+10	-1.00E+10	-1.00E+10	-1.00E+10	-1.00E+10	-1.00E+10	-1.00E+10	-1.00E+10	-1.00E+10	-1.00E+10	-1.00E+10
							15.7	-1.00E+10	-1.00E+10	-1.00E+10	-1.00E+10	-1.00E+10	-1.00E+10	-1.00E+10	-1.00E+10	-1.00E+10	-1.00E+10	-1.00E+10	-1.00E+10	-1.00E+10	-1.00E+10	-1.00E+10	-1.00E+10	-1.00E+10	-1.00E+10	-1.00E+10
							15.7	-1.00E+10	-1.00E+10	-1.00E+10	-1.00E+10	-1.00E+10	-1.00E+10	-1.00E+10	-1.00E+10	-1.00E+10	-1.00E+10	-1.00E+10	-1.00E+10	-1.00E+10	-1.00E+10	-1.00E+10	-1.00E+10	-1.00E+10	-1.00E+10	-1.00E+10
							15.7	-1.00E+10	-1.00E+10	-1.00E+10	-1.00E+10	-1.00E+10	-1.00E+10	-1.00E+10	-1.00E+10	-1.00E+10	-1.00E+10	-1.00E+10	-1.00E+10	-1.00E+10	-1.00E+10	-1.00E+10	-1.00E+10	-1.00E+10	-1.00E+10	-1.00E+10
							15.7	-1.00E+10	-1.00E+10	-1.00E+10	-1.00E+10	-1.00E+10	-1.00E+10	-1.00E+10	-1.00E+10	-1.00E+10	-1.00E+10	-1.00E+10	-1.00E+10	-1.00E+10	-1.00E+10	-1.00E+10	-1.00E+10	-1.00E+10	-1.00E+10	-1.00E+10
							15.7	-1.00E+10	-1.00E+10	-1.00E+10	-1.00E+10	-1.00E+10	-1.00E+10	-1.00E+10	-1.00E+10	-1.00E+10	-1.00E+10	-1.00E+10	-1.00E+10	-1.00E+10	-1.00E+10	-1.00E+10	-1.00E+10	-1.00E+10	-1.00E+10	-1.00E+10
							15.7	-1.00E+10	-1.00E+10	-1.00E+10	-1.00E+10	-1.00E+10	-1.00E+10	-1.00E+10	-1.00E+10	-1.00E+10	-1.00E+10	-1.00E+10	-1.00E+10	-1.00E+10	-1.00E+10	-1.00E+10	-1.00E+10	-1.00E+10	-1.00E+10	-1.00E+10
MR1606	67_3	B	2016-09-16T03:28	199.177	73.2952	418	0	-1.00E+10	-1.00E+10	-1.00E+10	-1.00E+10	-1.00E+10	-1.00E+10	-1.00E+10	-1.00E+10	-1.00E+10	-1.00E+10	-1.00E+10	-1.00E+10	-1.00E+10	-1.00E+10	-1.00E+10	-1.00E+10	-1.00E+10	-1.00E+10	-1.00E+10
							15.4	-1.00E+10	-1.00E+10	-1.00E+10	-1.00E+10	-1.00E+10	-1.00E+10	-1.00E+10	-1.00E+10	-1.00E+10	-1.00E+10	-1.00E+10	-1.00E+10	-1.00E+10	-1.00E+10	-1.00E+10	-1.00E+10	-1.00E+10	-1.00E+10	-1.00E+10
							15.4	-1.00E+10	-1.00E+10	-1.00E+10	-1.00E+10	-1.00E+10	-1.00E+10	-1.00E+10	-1.00E+10	-1.00E+10	-1.00E+10	-1.00E+10	-1.00E+10	-1.00E+10	-1.00E+10	-1.00E+10	-1.00E+10	-1.00E+10	-1.00E+10	-1.00E+10
							15.4	-1.00E+10	-1.00E+10	-1.00E+10	-1.00E+10	-1.00E+10	-1.00E+10	-1.00E+10	-1.00E+10	-1.00E+10	-1.00E+10	-1.00E+10	-1.00E+10	-1.00E+10	-1.00E+10	-1.00E+10	-1.00E+10	-1.00E+10	-1.00E+10	-1.00E+10
							15.4	-1.00E+10	-1.00E+10	-1.00E+10	-1.00E+10	-1.00E+10	-1.00E+10	-1.00E+10	-1.00E+10	-1.00E+10	-1.00E+10	-1.00E+10	-1.00E+10	-1.00E+10	-1.00E+10	-1.00E+10	-1.00E+10	-1.00E+10	-1.00E+10	-1.00E+10
							15.4	-1.00E+10	-1.00E+10	-1.00E+10	-1.00E+10	-1.00E+10	-1.00E+10	-1.00E+10	-1.00E+10	-1.00E+10	-1.00E+10	-1.00E+10	-1.00E+10	-1.00E+10	-1.00E+10	-1.00E+10	-1.00E+10	-1.00E+10	-1.00E+10	-1.00E+10
							15.4	-1.00E+10	-1.00E+10	-1.00E+10	-1.00E+10	-1.00E+10	-1.00E+10	-1.00E+10	-1.00E+10	-1.00E+10	-1.00E+10	-1.00E+10	-1.00E+10	-1.00E+10	-1.00E+10	-1.00E+10	-1.00E+10	-1.00E+10	-1.00E+10	-1.00E+10
							15.4	-1.00E+10	-1.00E+10	-1.00E+10	-1.00E+10	-1.00E+10	-1.00E+10	-1.00E+10	-1.00E+10	-1.00E+10	-1.00E+10	-1.00E+10	-1.00E+10	-1.00E+10	-1.00E+10	-1.00E+10	-1.00E+10	-1.00E+10	-1.00E+10	-1.00E+10
							15.4	-1.00E+10	-1.00E+10	-1.00E+10	-1.00E+10	-1.00E+10	-1.00E+10	-1.00E+10	-1.00E+10	-1.00E+10	-1.00E+10	-1.00E+10	-1.00E+10	-1.00E+10	-1.00E+10	-1.00E+10	-1.00E+10	-1.00E+10	-1.00E+10	-1.00E+10
							15.4	-1.00E+10	-1.00E+10	-1.00E+10	-1.00E+10	-1.00E+10	-1.00E+10	-1.00E+10	-1.00E+10	-1.00E+10	-1.00E+10	-1.00E+10	-1.00E+10	-1.00E+10	-1.00E+10	-1.00E+10	-1.00E+10	-1.00E+10	-1.00E+10	-1.00E+10
							15.4	-1.00E+10	-1.00E+10	-1.00E+10	-1.00E+10	-1.00E+10	-1.00E+10	-1.00E+10	-1.00E+10	-1.00E+10	-1.00E+10	-1.00E+10	-1.00E+10	-1.00E+10	-1.00E+10	-1.00E+10	-1.00E+10	-1.00E+10	-1.00E+10	-1.00E+10
							15.5	-1.00E+10	-1.00E+10	-1.00E+10	-1.00E+10	-1.00E+10	-1.00E+10	-1.00E+10	-1.00E+10	-1.00E+10	-1.00E+10	-1.00E+10	-1.00E+10	-1.00E+10	-1.00E+10	-1.00E+10	-1.00E+10	-1.00E+10	-1.00E+10	-1.00E+10
							15.5	-1.00E+10	-1.00E+10	-1.00E+10	-1.00E+10	-1.00E+10	-1.00E+10	-1.00E+10	-1.00E+10	-1.00E+10	-1.00E+10	-1.00E+10	-1.00E+10	-1.00E+10	-1.00E+10	-1.00E+10	-1.00E+10	-1.00E+10	-1.00E+10	-1.00E+10
							15.5	-1.00E+10	-1.00E+10	-1.00E+10	-1.00E+10	-1.00E+10	-1.00E+10	-1.00E+10	-1.00E+10	-1.00E+10	-1.00E+10	-1.00E+10	-1.00E+10	-1.00E+10	-1.00E+10	-1.00E+10	-1.00E+10	-1.00E+10	-1.00E+10	-1.00E+10
MR1606	68_1	B	2016-09-16T21:59	204.579	72.4762	2008	0	27.2005	346.87	0.529	3.47	0.04	0	0.07	1949.2	1846.9	-1.00E+10	-1.00E+10	-1.00E+10	0.23	0.04	0.09	-1.00E+10	-1.00E+10	0.1	-1.00E+10
							5.5	27.2224	348.07	0.528	3.53	0	0	0.06	1943.5	1849.4	-1.00E+10	-1.00E+10	-1.00E+10	0.23	-1.00E+10	-1.00E+10	-1.00E+10	-1.00E+10	-1.00E+10	-1.00E+10
							10.5	-1.00E+10	-1.00E+10	0.535	3.64	0.01	0	0.06	-1.00E+10	1847.6	-1.00E+10	-1.00E+10	-1.00E+10	0.23	-1.00E+10	-1.00E+10	-1.00E+10	-1.00E+10	-1.00E+10	-1.00E+10
							10.5	27.2905	349.46	0.531	3.69	-0.01	0	0.05	1945.2	1843.5	-1.00E+10	-1.00E+10	-1.00E+10	0.25	0.02	0.08	-1.00E+10	-1.00E+10	0.11	-1.00E+10
							20.1	28.494	380.47	0.609	5.89	0	0.01	0.09	2009.5	1873.3	-1.00E+10	-1.00E+10	-1.00E+10	0.5	0.09	0.2	-1.00E+10	-1.00E+10	0.22	-1.00E+10
							23.8	29.7864	421.48	0.664	6.01	-0.01	0.01	0.11	2094.6	1923.2	-1.00E+10	-1.00E+10	-1.00E+10	0.58	0.08	0.21	-1.00E+10	-1.00E+10	0.26	-1.00E+10
							23.9	-1.00E+10	-1.00E+10	0.666	6.1	-0.01	0.01	0.12	-1.00E+10	1920.1	-1.00E+10	-1.00E+10	-1.00E+10	0.6	-1.00E+10	-1.00E+10	-1.00E+10	-1.00E+10	-1.00E+10	-1.00E+10
							30.1	30.7303	433.59	0.7	6.35	0.08	0.01	0.22	2154.5	1988.4	-1.00E+10	-1.00E+10	-1.00E+10	0.42	0.07	0.14	-1.00E+10	-1.00E+10	0.21	-1.00E+10
							33.8	-1.00E+10	-1.00E+10	0.817	8.73	0.31	0.03	0.44	-1.00E+10	2008.5	-1.00E+10	-1.00E+10	-1.00E+10	0.35	-1.00E+10	-1.00E+10	-1.00E+10	-1.00E+10	-1.00E+10	-1.00E+10
							39.4	31.7368	345.1	1.419	23.49	4.3	0.19	3.05	2203.4	2115.3	-1.00E+10	-1.00E+10	-1.00E+10	0.23	-1.00E+10	-1.00E+10	-1.00E+10	-1.00E+10	-1.00E+10	-1.00E+10
							42.9	-1.00E+10	-1.00E+10	1.38	20.6	4.48	0.14	2.45	-1.00E+10	2121.1	-1.00E+10	-1.00E+10	-1.00E+10	0.21	-1.00E+10	-1.00E+10	-1.00E+10	-1.00E+10	-1.00E+10	-1.00E+10
							49.6	32.0398	335.51	1.369	16.48	6.68	0.11	1.08	2225.1	2133.3	-1.00E+10	-1.00E+10	-1.00E+10	0.1	0.04	0.04	-1.00E+10	-1.00E+10	0.04	-1.00E+10
							57.7	-1.00E+10	-1.00E+10	1.54	23.05	8.29	0.14	1.72	-1.00E+10	2161.2	-1.00E+10	-1.00E+10	-1.00E+10	0.09	-1.00E+10	-1.00E+10	-1.00E+10	-1.00E+10	-1.00E+10	-1.00E+10
							74.3	32.3414	309.02	1.723	29.6	10.02	0.14	2.25	2236.7	2179.5	-1.00E+10	-1.00E+10	-1.00E+10	0.07	0.04	0.03	-1.00E+10	-1.00E+10	0.01	-1.00E+10
							76	-1.00E+10	-1.00E+10	1.703	28.71	9.97	0.13	2.08	-1.00E+10	2178	-1.00E+10	-1.00E+10	-1.00E+10	0.08	-1.00E+10	-1.00E+10	-1.00E+10	-1.00E+10	-1.00E+10	-1.00E+10
							99.5	32.6155	306.56	1.691	28.2	11.28	0.14	1.11	2258.3	2190.8	-1.00E+10	-1.00E+10	-1.00E+10	0.04	0.02	0.01	-1.00E+10	-1.00E+10	0.01	-1.00E+10
							123.9	32.8302	286.05	2.017	43.53	14.8	0.19	1.18	2256.5	2224.4	-1.00E+10	-1.00E+10	-1.00E+10	0.04	0.02	0.03	-1.00E+10	-1.00E+10	0.01	-1.00E+10
							149.4	33.0493	279.14	1.973	42.86	15.08	0.18	0.67	2268.5	2235.8	-1.00E+10	-1.00E+10	-1.00E+10	0.05	-1.00E+10	-1.00E+10	-1.00E+10	-1.00E+10	-1.00E+10	-1.00E+10
							172.8	33.425	294.86	1.618	29.51	13.62	0.04	0.04	2288	2232.3	-1.00E+10	-1.00E+10	-1.00E+10	0.03	-1.00E+10	-1.00E+10	-1.00E+10	-1.00E+10	-1.00E+10	-1.00E+10
							198	33.9343	278.75	1.408	24.04	13.5	0.04	0.01	2290.1	2219.4	-1.00E+10	-1.00E+10	-1.00E+10	0.03	-1.00E+10	-1.00E+10	-1.00E+10	-1.00E+10	-1.00E+10	-1.00E+10
							222.1	34.3097	275.73	1.108	15.67	13.01	0.01	0	2285.3	2190.1	-1.00E+10	-1.00E+10	-1.00E+10	-1.00E+10	-1.00E+10	-1.00E+10	-1.00E+10	-1.00E+10	-1.00E+10	-1.00E+10
							247.1	34.512	274.84	1.035	13.24	13.17	0.01	0.03	2288.2	2183.3	-1.00E+10	-1.00E+10	-1.00E+10	-1.00E+10	-1.00E+10	-1.00E+10	-1.00E+10	-1.00E+10	-1.00E+10	-1.00E+10
							297.1	34.7256	278.39	0.953	10.32	13.37	0	0.02	2289.7	2170.9	-1.00E+10	-1.00E+10	-1.00E+10	-1.00E+10	-1.00E+10	-1.00E+10	-1.00E+10	-1.00E+10	-1.00E+10	-1.00E+10
							395.6	34.8245	288.54	0.884	7.8	13.05	0	0.01	2295.6	2160.7	-1.00E+10	-1.00E+10	-1.00E+10	-1.00E+10	-1.00E+10	-1.00E+10	-1.00E+10	-1.00E+10	-1.00E+10	-1.00E+10
MR1606	69_1	B	2016-09-17T05:22	204.535	72.315	1394	0	27.4079	350.78	0.543	3.88	0.09	0	0.06	1942.1	1840.6	-1.00E+10	-1.00E+10	-1.00E+10	0.35	-1.00E+10	-1.00E+10	-1.00E+10	-1.00E+10	-1.00E+10	-1.00E+10
							5.6	27.408	351.27	0.54	3.77	0.04	0	0.01	1939.8	1837.7	-1.00E+10	-1.00E+10	-1.00E+10	0.36	-1.00E+10	-1.00E+10	-1.00E+10	-1.00E+10	-1.00E+10	-1.00E+10
							10	27.4124	351.43	0.539	3.81	0.03	0	0.04	1940	1836.2	-1.00E+10	-1.00E+10	-1.00E+10	0.37	-1.00E+10	-1.00E+10	-1.00E+10	-1.00E+10	-1.00E+10	-1.00E+10
							19.6	29.2569	411.25	0.727	7.81	0.1	0.02	0.24	2046.4	1885	-1.00E+10	-1.00E+10	-1.00E+10	0.68	-1.00E+10	-1.00E+10	-1.00E+10	-1.00E+10	-1.00E+10	-1.00E+10
							23.9	30.3216	406.04	0.814	10.67	0.28	0.04	0.69	2118.5	1961.2	-1.00E+10	-1.00E+10	-1.00E+10	0.82	-1.00E+10	-1.00E+10	-1.00E+10	-1.00E+10	-1.00E+10	-1.00E+10
							29.9	31.1254	437.21	0.889	11.28	0.55	0.03	0.36	2167.7	2007.4	-1.00E+10	-1.00E+10	-1.00E+10	0.71	-1.00E+10	-1.00E+10	-1.00E+10	-1.00E+10	-1.00E+10	-1.00E+10
							39.7	31.7884	365.64	1.138	11.49	3.67	0.06	0.93	2213.5	2100.1	-1.00E+10	-1.00E+10	-1.00E+10	0.21	-1.00E+10	-1.00E+10	-1.00E+10	-1.00E+10	-1.00E+10	-1.00E+10
							49.8	32.08	348.42	1.428	16.62	6.21	0.1	1.63	2229.5	2134.9	-1.00E+10	-1.00E+10	-1.00E+10	0.31	-1.00E+10	-1.00E+10	-1.00E+10	-1.00E+10	-1.00E+10	-1.00E+10
							74.5	32.5232	303.99	1.852	35.32	11.81	0.17	2.16	2247	2193	-1.00E+10	-1.00E+10	-1.00E+10	0.15	-1.00E+10	-1.00E+10	-1.00E+10	-1.00E+10	-1.00E+10	-1.00E+10
							99.2	32.7325	289.98	2.012	43.18	14.58	0.18	1.39	2254.6	2218.9	-1.00E+10	-1.00E+10	-1.00E+10	0.07	-1.00E+10	-1.00E+10	-1.00E+10	-1.00E+10	-1.00E+10	-1.00E+10
							123.9	33.0163	290.91	1.749	32.95	13.72	0.13	0.35	2272.1	2228.7	-1.00E+10	-1.00E+10	-1.00E+10	0.05	-1.00E+10	-1.00E+10	-1.00E+10	-1.00E+10	-1.00E+10	-1.00E+10
							148.6	33.3129	297.08	1.626	29.86	13.16	0.05	0.07	2287.1	2232	-1.00E+10	-1.00E+10	-1.00E+10	0.03	-1.00E+10	-1.00E+10	-1.00E+10	-1.00E+10	-1.00E+10	-1.00E+10
							173.1	33.7931	285.1	1.431	24.63	13.19	0.01	0.07	2294.5	2227.3	-1.00E+10	-1.00E+10	-1.00E+10	0.03	-1.00E+10	-1.00E+10	-1.00E+10	-1.00E+10	-1.00E+10	-1.00E+10
							197.9	34.3104	276.24	1.07	14.84	12.68	0.01	0.02	2287.5	2190	-1.00E+10	-1.00E+10	-1.00E+10	0.02	-1.00E+10	-1.00E+10	-1.00E+10	-1.00E+10	-1.00E+10	-1.00E+10
							222.5	34.497	276.31	1.001	12.59	12.82	0.01	0.04	2287.9	2180.5	-1.00E+10	-1.00E+10	-1.00E+10	-1.00E+10	-1.00E+10	-1.00E+10	-1.00E+10	-1.00E+10	-1.00E+10	-1.00E+10
							246.9	34.6666	277.6	0.946	10.63	13.04	0.01	0.04	2290.3	2175.7	-1.00E+10	-1.00E+10	-1.00E+10	-1.00E+10	-1.00E+10	-1.00E+10	-1.00E+10	-1.00E+10	-1.00E+10	-1.00E+10
							297.8	34.7761	284.35	0.892	8.39	12.92	0.01	0.05	2293.7	2167.3	-1.00E+10	-1.00E+10	-1.00E+10	-1.00E+10	-1.00E+10	-1.00E+10	-1.00E+10	-1.00E+10	-1.00E+10	-1.00E+10
							395	34.835	289.49	0.884	8.13	12.87	0.01	0.02	2295.6	2160.7	-1.00E+10	-1.00E+10	-1.00E+10	-1.00E+10	-1.00E+10	-1.00E+10	-1.00E+10	-1.00E+10	-1.00E+10	-1.00E+10
MR1606	70_1	B	2016-09-17T07:43	204.481	72.1663	378	0	27.3196	356.45	0.548	3.28	0.04	0	0.08	1935	1834	-1.00E+10	-1.00E+10	-1.00E+10	0.36	0.08	0.16	-1.00E+10	-1.00E+10	0.12	-1.00E+10
							5.4	27.3235	357.38	0.543	3.31	0.02	0	0.08	1934.3	1831.8	-1.00E+10	-1.00E+10	-1.00E+10	0.35	-1.00E+10	-1.00E+10	-1.00E+10	-1.00E+10	-1.00E+10	-1.00E+10
							10.2	27.4075	361.64	0.545	3.46	0	0	0.04	1940	1832.9	-1.00E+10	-1.00E+10	-1.00E+10	0.36	0.05	0.13	-1.00E+10	-1.00E+10	0.12	-1.00E+10
							20	29.4064	438.97	0.651	6.44	0	0	0.04	2060.1	1889.7	-1.00E+10	-1.00E+10	-1.00E+10	0.38	0.1	0.11	-1.00E+10	-1.00E+10	0.14	-1.00E+10
							29.8	30.921	434.68	0.739	6.26	0	0	0.05	2166	1999.8	-1.00E+10	-1.00E+10	-1.00E+10	0.39	0.11	0.09	-1.00E+10	-1.00E+10	0.16	-1.00E+10
							37.1	31.4418	421.31	0.822	6.89	0.1	0.01	0.15	2195.6	2045.2	-1.00E+10	-1.00E+10	-1.00E+10	0.52	0.14	0.13	-1.00E+10	-1.00E+10	0.19	-1.00E+10
							39.8	31.6324	406.14	0.968	7.87	1.16	0.03	0.53	2206.6	2066.9	-1.00E+10	-1.00E+10	-1.00E+10	0.51	-1.00E+10	-1.00E+10	-1.00E+10	-1.00E+10	-1.00E+10	-1.00E+10
							49.4	32.1966	339.06	1.548	20.49	7.7	0.11	1.94	2234	2148.6	-1.00E+10	-1.00E+10	-1.00E+10	0.36	0.21	0.08	-1.00E+10	-1.00E+10	0.03	-1.00E+10
							73.9	32.5694	299.55	1.927	38.96	12.97	0.15	1.98	2245.3	2194.3	-1.00E+10	-1.00E+10	-1.00E+10	0.08	0.04	0.03	-1.00E+10	-1.00E+10	0.01	-1.00E+10
							98.8	32.8159	288.48	1.917	39.53	14.18	0.18	0.91	2262.2	2216.4	-1.00E+10	-1.00E+10	-1.00E+10	0.06	0.03	0.03	-1.00E+10	-1.00E+10	0.01	-1.00E+10
							123.5	33.0751	286.77	1.799	35.33	13.87	0.14	0.53	2275.1	2228.3	-1.00E+10	-1.00E+10	-1.00E+10	0.05	-1.00E+10	-1.00E+10	-1.00E+10	-1.00E+10	-1.00E+10	-1.00E+10
							148.2	33.563	288.31	1.588	29.32	13.3	0.05	0.05	2292.6	2229.6	-1.00E+10	-1.00E+10	-1.00E+10	0.05	-1.00E+10	-1.00E+10	-1.00E+10	-1.00E+10	-1.00E+10	-1.00E+10
							172.6	34.0671	276.91	1.241	19.92	12.85	0.02	-0.03	2289.5	2206.7	-1.00E+10	-1.00E+10	-1.00E+10	0.03	-1.00E+10	-1.00E+10	-1.00E+10	-1.00E+10	-1.00E+10	-1.00E+10
							197.9	34.3814	276.59	1.009	13.32	12.44	0.01	0	2283.2	2179.8	-1.00E+10	-1.00E+10	-1.00E+10	0.02	-1.00E+10	-1.00E+10	-1.00E+10	-1.00E+10	-1.00E+10	-1.00E+10
							222.2	34.5469	276.64	0.971	11.7	12.69	0.01	-0.03	2287.1	2172.5	-1.00E+10	-1.00E+10	-1.00E+10	-1.00E+10	-1.00E+10	-1.00E+10	-1.00E+10	-1.00E+10	-1.00E+10	-1.00E+10
							247.5	34.6628	277.36	0.948	10.76	12.89	0.01	-0.04	2285.1	2167.6	-1.00E+10	-1.00E+10	-1.00E+10	-1.00E+10	-1.00E+10	-1.00E+10	-1.00E+10	-1.00E+10	-1.00E+10	-1.00E+10
							296.7	34.7734	279.35	0.942	10.6	13.07	0.02	-0.02	2292.5	2166.4	-1.00E+10	-1.00E+10	-1.00E+10	-1.00E+10	-1.00E+10	-1.00E+10	-1.00E+10	-1.00E+10	-1.00E+10	-1.00E+10
							359.7	34.7847	279.28	0.951	10.97	13.1	0.02	-0.01	2293.8	2165.2	-1.00E+10	-1.00E+10	-1.00E+10	-1.00E+10	-1.00E+10	-1.00E+10	-1.00E+10	-1.00E+10	-1.00E+10	-1.00E+10
MR1606	71_1	B	2016-09-17T09:55	203.787	72.1671	233	0	27.0187	345.56	0.528	3.02	0.17	0	0.1	1936	1844.1	-1.00E+10	-1.00E+10	-1.00E+10	0.19	-1.00E+10	-1.00E+10	-1.00E+10	-1.00E+10	-1.00E+10	-1.00E+10
							5.1	27.0127	345.93	0.518	3.01	0.01	0	0.02	1933	1843.7	-1.00E+10	-1.00E+10	-1.00E+10	0.18	-1.00E+10	-1.00E+10	-1.00E+10	-1.00E+10	-1.00E+10	-1.00E+10
							10.3	27.0301	346.09	0.52	3.03	0.01	0	0.02	1936.5	1844.7	-1.00E+10	-1.00E+10	-1.00E+10	0.19	-1.00E+10	-1.00E+10	-1.00E+10	-1.00E+10	-1.00E+10	-1.00E+10
							19.9	28.0547	378.17	0.552	3.66	0.02	0	0.03	1980	1864.1	-1.00E+10	-1.00E+10	-1.00E+10	0.27	-1.00E+10	-1.00E+10	-1.00E+10	-1.00E+10	-1.00E+10	-1.00E+10
							29.5	30.6274	443.75	0.731	7.33	0.02	0	0.04	2142.2	1970	-1.00E+10	-1.00E+10	-1.00E+10	0.53	-1.00E+10	-1.00E+10	-1.00E+10	-1.00E+10	-1.00E+10	-1.00E+10
							31.9	31.0162	420.49	0.712	5.61	0.05	0	0.07	2175.1	2013.3	-1.00E+10	-1.00E+10	-1.00E+10	0.45	-1.00E+10	-1.00E+10	-1.00E+10	-1.00E+10	-1.00E+10	-1.00E+10
							39.8	31.6252	415	0.989	9.1	1.27	0.02	0.51	2203.4	2060.3	-1.00E+10	-1.00E+10	-1.00E+10	0.49	-1.00E+10	-1.00E+10	-1.00E+10	-1.00E+10	-1.00E+10	-1.00E+10
							49.6	32.2037	328.62	1.477	18.96	7.98	0.11	1.2	2233.6	2149.4	-1.00E+10	-1.00E+10	-1.00E+10	0.15	-1.00E+10	-1.00E+10	-1.00E+10	-1.00E+10	-1.00E+10	-1.00E+10
							74.2	32.5942	296.54	1.777	31.34	12.71	0.1	0.89	2247.2	2194.3	-1.00E+10	-1.00E+10	-1.00E+10	0.03	-1.00E+10	-1.00E+10	-1.00E+10	-1.00E+10	-1.00E+10	-1.00E+10
							98.9	32.8175	285.12	2.01	43.64	14.56	0.2	1.36	2257.9	2220.6	-1.00E+10	-1.00E+10	-1.00E+10	0.04	-1.00E+10	-1.00E+10	-1.00E+10	-1.00E+10	-1.00E+10	-1.00E+10
							124	33.0227	278.75	1.978	43.89	15.1	0.19	0.71	2268	2234.5	-1.00E+10	-1.00E+10	-1.00E+10	0.07	-1.00E+10	-1.00E+10	-1.00E+10	-1.00E+10	-1.00E+10	-1.00E+10
							148.3	33.4077	292.23	1.621	29.97	12.79	0.1	0.55	2290.9	2234.8	-1.00E+10	-1.00E+10	-1.00E+10	0.03	-1.00E+10	-1.00E+10	-1.00E+10	-1.00E+10	-1.00E+10	-1.00E+10
							173.3	33.9538	279.47	1.339	22.5	13.15	0.01	0.02	2293.2	2214.4	-1.00E+10	-1.00E+10	-1.00E+10	0.03	-1.00E+10	-1.00E+10	-1.00E+10	-1.00E+10	-1.00E+10	-1.00E+10
							197.2	34.3149	273.84	1.095	15.6	12.73	0.03	0.03	2287.5	2189.3	-1.00E+10	-1.00E+10	-1.00E+10	0.03	-1.00E+10	-1.00E+10	-1.00E+10	-1.00E+10	-1.00E+10	-1.00E+10
							225.1	34.46	270.78	1.068	15.35	12.87	0.07	0.02	2288.6	2183	-1.00E+10	-1.00E+10	-1.00E+10	-1.00E+10	-1.00E+10	-1.00E+10	-1.00E+10	-1.00E+10	-1.00E+10	-1.00E+10
MR1606	72_1	B	2016-09-18T23:27	194.12	71.9905	45	0	29.336	335.8	0.416	3.81	0.06	0	0.14	2023.2	1877.9	-1.00E+10	-1.00E+10	-1.00E+10	0.32	0.05	0.06	-1.00E+10	-1.00E+10	0.18	-1.00E+10
							5.5	29.3499	336.03	0.391	3.82	0.03	0	0.08	2023.3	1879	-1.00E+10	-1.00E+10	-1.00E+10	0.3	-1.00E+10	-1.00E+10	-1.00E+10	-1.00E+10	-1.00E+10	-1.00E+10
							7.9	-1.00E+10	-1.00E+10	0.386	3.81	0	0	0.06	-1.00E+10	1879.2	-1.00E+10	-1.00E+10	-1.00E+10	0.3	-1.00E+10	-1.00E+10	-1.00E+10	-1.00E+10	-1.00E+10	-1.00E+10
							10.7	29.3771	336.73	0.39	3.79	0	0	0.07	2022.1	1881.2	-1.00E+10	-1.00E+10	-1.00E+10	0.3	0.04	0.07	-1.00E+10	-1.00E+10	0.16	-1.00E+10
							19.8	-1.00E+10	-1.00E+10	0.672	3.95	0.05	0	0.09	-1.00E+10	2007.3	-1.00E+10	-1.00E+10	-1.00E+10	0.66	-1.00E+10	-1.00E+10	-1.00E+10	-1.00E+10	-1.00E+10	-1.00E+10
							20	31.8881	409.41	0.668	3.97	0.06	0.01	0.11	2195.9	2006.1	-1.00E+10	-1.00E+10	-1.00E+10	0.72	0.11	0.18	-1.00E+10	-1.00E+10	0.25	-1.00E+10
							23.5	-1.00E+10	-1.00E+10	-1.00E+10	-1.00E+10	-1.00E+10	-1.00E+10	-1.00E+10	-1.00E+10	-1.00E+10	-1.00E+10	-1.00E+10	-1.00E+10	-1.00E+10	-1.00E+10	-1.00E+10	-1.00E+10	-1.00E+10	-1.00E+10	-1.00E+10
							23.6	-1.00E+10	-1.00E+10	-1.00E+10	-1.00E+10	-1.00E+10	-1.00E+10	-1.00E+10	-1.00E+10	-1.00E+10	-1.00E+10	-1.00E+10	-1.00E+10	-1.00E+10	-1.00E+10	-1.00E+10	-1.00E+10	-1.00E+10	-1.00E+10	-1.00E+10
							23.6	-1.00E+10	-1.00E+10	-1.00E+10	-1.00E+10	-1.00E+10	-1.00E+10	-1.00E+10	-1.00E+10	-1.00E+10	-1.00E+10	-1.00E+10	-1.00E+10	-1.00E+10	-1.00E+10	-1.00E+10	-1.00E+10	-1.00E+10	-1.00E+10	-1.00E+10
							23.6	-1.00E+10	-1.00E+10	-1.00E+10	-1.00E+10	-1.00E+10	-1.00E+10	-1.00E+10	2208.7	2017.3	-1.00E+10	-1.00E+10	-1.00E+10	-1.00E+10	-1.00E+10	-1.00E+10	-1.00E+10	-1.00E+10	-1.00E+10	-1.00E+10
							26.8	32.2275	381.26	0.973	9.27	1.14	0.08	0.6	2214.5	2051.8	-1.00E+10	-1.00E+10	-1.00E+10	3.96	0.2	0.99	-1.00E+10	-1.00E+10	2.2	-1.00E+10
							28	-1.00E+10	-1.00E+10	1.112	10.73	1.72	0.11	1.33	-1.00E+10	2074.4	-1.00E+10	-1.00E+10	-1.00E+10	4.12	-1.00E+10	-1.00E+10	-1.00E+10	-1.00E+10	-1.00E+10	-1.00E+10
							30.3	32.2578	332.97	1.315	13.64	2.68	0.15	2.94	2216	2099.6	-1.00E+10	-1.00E+10	-1.00E+10	0.72	0.16	0.21	-1.00E+10	-1.00E+10	0.27	-1.00E+10
							36	-1.00E+10	-1.00E+10	1.562	24.8	4.33	0.23	4.42	-1.00E+10	2141.1	-1.00E+10	-1.00E+10	-1.00E+10	0.59	-1.00E+10	-1.00E+10	-1.00E+10	-1.00E+10	-1.00E+10	-1.00E+10
							36.8	-1.00E+10	-1.00E+10	-1.00E+10	-1.00E+10	-1.00E+10	-1.00E+10	-1.00E+10	-1.00E+10	-1.00E+10	-1.00E+10	-1.00E+10	-1.00E+10	-1.00E+10	-1.00E+10	-1.00E+10	-1.00E+10	-1.00E+10	-1.00E+10	-1.00E+10
							36.8	-1.00E+10	-1.00E+10	-1.00E+10	-1.00E+10	-1.00E+10	-1.00E+10	-1.00E+10	-1.00E+10	-1.00E+10	-1.00E+10	-1.00E+10	-1.00E+10	-1.00E+10	-1.00E+10	-1.00E+10	-1.00E+10	-1.00E+10	-1.00E+10	-1.00E+10
							37.1	-1.00E+10	-1.00E+10	-1.00E+10	-1.00E+10	-1.00E+10	-1.00E+10	-1.00E+10	-1.00E+10	-1.00E+10	-1.00E+10	-1.00E+10	-1.00E+10	-1.00E+10	-1.00E+10	-1.00E+10	-1.00E+10	-1.00E+10	-1.00E+10	-1.00E+10
							37.1	-1.00E+10	-1.00E+10	-1.00E+10	-1.00E+10	-1.00E+10	-1.00E+10	-1.00E+10	2221.4	2142.7	-1.00E+10	-1.00E+10	-1.00E+10	-1.00E+10	-1.00E+10	-1.00E+10	-1.00E+10	-1.00E+10	-1.00E+10	-1.00E+10
							37.1	32.2969	302.88	1.551	24.2	4.21	0.22	4.35	2220.8	2136.4	-1.00E+10	-1.00E+10	-1.00E+10	0.62	0.14	0.35	-1.00E+10	-1.00E+10	0.05	-1.00E+10
							37.2	-1.00E+10	-1.00E+10	-1.00E+10	-1.00E+10	-1.00E+10	-1.00E+10	-1.00E+10	-1.00E+10	-1.00E+10	-1.00E+10	-1.00E+10	-1.00E+10	-1.00E+10	-1.00E+10	-1.00E+10	-1.00E+10	-1.00E+10	-1.00E+10	-1.00E+10
							37.2	-1.00E+10	-1.00E+10	1.56	24.69	4.29	0.23	4.4	-1.00E+10	2135.7	-1.00E+10	-1.00E+10	-1.00E+10	0.6	-1.00E+10	-1.00E+10	-1.00E+10	-1.00E+10	-1.00E+10	-1.00E+10
							37.2	-1.00E+10	-1.00E+10	-1.00E+10	-1.00E+10	-1.00E+10	-1.00E+10	-1.00E+10	-1.00E+10	-1.00E+10	-1.00E+10	-1.00E+10	-1.00E+10	-1.00E+10	-1.00E+10	-1.00E+10	-1.00E+10	-1.00E+10	-1.00E+10	-1.00E+10
MR1606	73_1	B	2016-09-19T05:13	192.689	72.5193	51	0	28.6056	356.14	0.542	7.2	0.05	0	0.06	1978.4	1841.5	-1.00E+10	-1.00E+10	-1.00E+10	0.39	0.03	0.11	-1.00E+10	-1.00E+10	0.2	-1.00E+10
							5	28.6444	357.59	0.548	7.36	0.02	0	0.08	1983.7	1844.3	-1.00E+10	-1.00E+10	-1.00E+10	0.38	-1.00E+10	-1.00E+10	-1.00E+10	-1.00E+10	-1.00E+10	-1.00E+10
							10	29.141	370.81	0.571	7.54	0.03	0	0.05	2016.8	1866.1	-1.00E+10	-1.00E+10	-1.00E+10	0.4	0.04	0.13	-1.00E+10	-1.00E+10	0.21	-1.00E+10
							20.1	32.1976	406.87	0.749	3.78	0.05	0.01	0.1	2209.9	2019.9	-1.00E+10	-1.00E+10	-1.00E+10	0.61	0.02	0.2	-1.00E+10	-1.00E+10	0.35	-1.00E+10
							29.8	32.258	308.57	1.458	12.79	2.73	0.5	1.73	2215.8	2120.8	-1.00E+10	-1.00E+10	-1.00E+10	1.74	0.04	1.5	-1.00E+10	-1.00E+10	0.23	-1.00E+10
							32.6	32.2864	283.72	1.622	20.53	3.78	0.62	3.4	2218.2	2141.3	-1.00E+10	-1.00E+10	-1.00E+10	1.69	0.04	1.66	-1.00E+10	-1.00E+10	0.14	-1.00E+10
							39.6	32.3343	265.68	1.784	26.24	4.13	0.59	5.52	2220	2155.2	-1.00E+10	-1.00E+10	-1.00E+10	0.49	-1.00E+10	-1.00E+10	-1.00E+10	-1.00E+10	-1.00E+10	-1.00E+10
							44.9	32.4181	282.1	1.687	24.99	3.57	0.53	5.24	2223.6	2136.7	-1.00E+10	-1.00E+10	-1.00E+10	0.47	0.1	0.34	-1.00E+10	-1.00E+10	0.04	-1.00E+10
MR1606	74_1	B	2016-09-19T10:50	191.248	71.9989	51	0	29.651	335.6	0.4	2.76	0.04	0	0.09	2041.8	1888.9	-1.00E+10	-1.00E+10	-1.00E+10	0.47	0.18	0.11	-1.00E+10	-1.00E+10	0.18	-1.00E+10
							5.3	29.6513	335.48	0.385	2.71	0.01	0	0.07	2045.2	1887.4	-1.00E+10	-1.00E+10	-1.00E+10	0.46	-1.00E+10	-1.00E+10	-1.00E+10	-1.00E+10	-1.00E+10	-1.00E+10
							10.5	29.7759	334.73	0.382	2.59	0	0	0.05	2051.2	1890.7	-1.00E+10	-1.00E+10	-1.00E+10	0.49	0.17	0.1	-1.00E+10	-1.00E+10	0.16	-1.00E+10
							20.3	30.9906	344.27	0.419	1.45	0.02	0	0.05	2130.7	1937.5	-1.00E+10	-1.00E+10	-1.00E+10	0.81	0.33	0.17	-1.00E+10	-1.00E+10	0.19	-1.00E+10
							30.2	32.3569	379.51	0.81	2.29	0.39	0.03	0.38	2211.1	2015.3	-1.00E+10	-1.00E+10	-1.00E+10	2.06	0.9	0.61	-1.00E+10	-1.00E+10	0.23	-1.00E+10
							32.6	32.4694	322.56	1.38	10.61	2.09	0.12	2.98	2219.1	2077.6	-1.00E+10	-1.00E+10	-1.00E+10	1.67	1.05	0.28	-1.00E+10	-1.00E+10	0.07	-1.00E+10
							39.6	32.4816	316.19	1.405	12.34	2.28	0.1	3.48	2220	2084.2	-1.00E+10	-1.00E+10	-1.00E+10	1.4	-1.00E+10	-1.00E+10	-1.00E+10	-1.00E+10	-1.00E+10	-1.00E+10
							43	32.4721	317.74	1.375	11.87	2.2	0.09	3.32	2219.5	2081	-1.00E+10	-1.00E+10	-1.00E+10	1.45	0.97	0.19	-1.00E+10	-1.00E+10	0.04	-1.00E+10
MR1606	75_1	B	2016-09-19T14:15	191.252	71.5001	49	0	31.1538	321.12	0.357	0.15	0.15	0.02	0.07	2141.7	1952.9	-1.00E+10	-1.00E+10	-1.00E+10	1.29	-1.00E+10	-1.00E+10	-1.00E+10	-1.00E+10	-1.00E+10	-1.00E+10
							5.4	31.1591	320.74	0.344	0.16	0.01	0.01	0.08	2141.1	1954.5	-1.00E+10	-1.00E+10	-1.00E+10	0.98	-1.00E+10	-1.00E+10	-1.00E+10	-1.00E+10	-1.00E+10	-1.00E+10
							10.2	31.1587	320.8	0.335	0.16	0.01	0.01	0.06	2143	1951.9	-1.00E+10	-1.00E+10	-1.00E+10	1.06	-1.00E+10	-1.00E+10	-1.00E+10	-1.00E+10	-1.00E+10	-1.00E+10
							20	31.63	342.08	0.486	0.38	0.08	0.02	0.07	2169.5	1975.7	-1.00E+10	-1.00E+10	-1.00E+10	1.59	-1.00E+10	-1.00E+10	-1.00E+10	-1.00E+10	-1.00E+10	-1.00E+10
							29.6	32.3344	340.68	1.015	3.75	0.69	0.05	0.68	2209.7	2039.9	-1.00E+10	-1.00E+10	-1.00E+10	3.6	-1.00E+10	-1.00E+10	-1.00E+10	-1.00E+10	-1.00E+10	-1.00E+10
							32.2	32.3401	334.71	1.108	5.35	0.99	0.08	1.1	2212.6	2048.4	-1.00E+10	-1.00E+10	-1.00E+10	3.53	-1.00E+10	-1.00E+10	-1.00E+10	-1.00E+10	-1.00E+10	-1.00E+10
							39.7	32.3491	323.16	1.246	9.98	1.66	0.08	2.33	2212.6	2058.5	-1.00E+10	-1.00E+10	-1.00E+10	1.96	-1.00E+10	-1.00E+10	-1.00E+10	-1.00E+10	-1.00E+10	-1.00E+10
							40.7	32.3492	323.35	1.211	9.02	1.58	0.07	2.08	2213.8	2055.8	-1.00E+10	-1.00E+10	-1.00E+10	2.33	-1.00E+10	-1.00E+10	-1.00E+10	-1.00E+10	-1.00E+10	-1.00E+10
MR1606	76_1	B	2016-09-19T17:30	191.251	70.998	45	0	31.3429	319.93	0.419	0.45	0.06	0.01	0.09	2155.6	1956.7	-1.00E+10	-1.00E+10	-1.00E+10	0.97	0.57	0.19	-1.00E+10	-1.00E+10	0.14	-1.00E+10
							5	31.325	319.95	0.402	0.46	0.01	0.01	0.05	2154.4	1957.5	-1.00E+10	-1.00E+10	-1.00E+10	0.74	-1.00E+10	-1.00E+10	-1.00E+10	-1.00E+10	-1.00E+10	-1.00E+10
							10.1	31.3242	320.02	0.408	0.47	0.01	0.01	0.07	2155.1	1956.7	-1.00E+10	-1.00E+10	-1.00E+10	0.77	0.48	0.13	-1.00E+10	-1.00E+10	0.12	-1.00E+10
							20	31.7085	333.18	0.572	1.29	0.1	0.02	0.2	2176.8	1981.5	-1.00E+10	-1.00E+10	-1.00E+10	1.31	0.75	0.19	-1.00E+10	-1.00E+10	0.13	-1.00E+10
							27.5	32.2943	332.35	1.108	8.01	1.23	0.08	1.29	2211.8	2051.1	-1.00E+10	-1.00E+10	-1.00E+10	4.03	3.16	0.31	-1.00E+10	-1.00E+10	0.08	-1.00E+10
							29.8	32.3177	328.86	1.196	10.23	1.59	0.1	1.69	2211.4	2056.7	-1.00E+10	-1.00E+10	-1.00E+10	4.49	3.2	0.39	-1.00E+10	-1.00E+10	0.04	-1.00E+10
							37.9	32.3147	329.71	1.133	8.85	1.36	0.08	1.45	2207	2056.1	-1.00E+10	-1.00E+10	-1.00E+10	3.69	3.08	0.42	-1.00E+10	-1.00E+10	0.08	-1.00E+10
MR1606	77_1	B	2016-09-19T21:17	191.256	70.4991	39	0	31.5832	315.12	0.359	0.19	0.07	0.01	0.03	2168.8	1986.6	-1.00E+10	-1.00E+10	-1.00E+10	0.87	0.52	0.15	-1.00E+10	-1.00E+10	0.15	-1.00E+10
							5.7	31.5721	315.49	0.357	0.18	0.03	0	0.03	2170.5	1980.9	-1.00E+10	-1.00E+10	-1.00E+10	0.65	-1.00E+10	-1.00E+10	-1.00E+10	-1.00E+10	-1.00E+10	-1.00E+10
							9.9	31.5723	315.3	0.352	0.18	0.03	0	0	2167	1982.2	-1.00E+10	-1.00E+10	-1.00E+10	0.67	-1.00E+10	-1.00E+10	-1.00E+10	-1.00E+10	-1.00E+10	-1.00E+10
							18.5	-1.00E+10	-1.00E+10	-1.00E+10	-1.00E+10	-1.00E+10	-1.00E+10	-1.00E+10	-1.00E+10	-1.00E+10	-1.00E+10	-1.00E+10	-1.00E+10	-1.00E+10	-1.00E+10	-1.00E+10	-1.00E+10	-1.00E+10	-1.00E+10	-1.00E+10
							18.5	-1.00E+10	-1.00E+10	-1.00E+10	-1.00E+10	-1.00E+10	-1.00E+10	-1.00E+10	-1.00E+10	-1.00E+10	-1.00E+10	-1.00E+10	-1.00E+10	-1.00E+10	-1.00E+10	-1.00E+10	-1.00E+10	-1.00E+10	-1.00E+10	-1.00E+10
							18.5	-1.00E+10	-1.00E+10	-1.00E+10	-1.00E+10	-1.00E+10	-1.00E+10	-1.00E+10	2170.3	1981.4	-1.00E+10	-1.00E+10	-1.00E+10	-1.00E+10	-1.00E+10	-1.00E+10	-1.00E+10	-1.00E+10	-1.00E+10	-1.00E+10
							19.9	31.5749	315.12	0.349	0.19	0.03	0.01	0.01	2171.6	1980.7	-1.00E+10	-1.00E+10	-1.00E+10	0.64	-1.00E+10	-1.00E+10	-1.00E+10	-1.00E+10	-1.00E+10	-1.00E+10
							29	31.5799	314.96	0.356	0.19	0.04	0.01	-0.01	2168.3	1982.5	-1.00E+10	-1.00E+10	-1.00E+10	0.63	-1.00E+10	-1.00E+10	-1.00E+10	-1.00E+10	-1.00E+10	-1.00E+10
							29.9	31.7248	323.36	0.54	1.56	0.05	0.04	0.04	2176.1	1999.2	-1.00E+10	-1.00E+10	-1.00E+10	1.64	-1.00E+10	-1.00E+10	-1.00E+10	-1.00E+10	-1.00E+10	-1.00E+10
							32.6	-1.00E+10	-1.00E+10	-1.00E+10	-1.00E+10	-1.00E+10	-1.00E+10	-1.00E+10	-1.00E+10	-1.00E+10	-1.00E+10	-1.00E+10	-1.00E+10	-1.00E+10	-1.00E+10	-1.00E+10	-1.00E+10	-1.00E+10	-1.00E+10	-1.00E+10
							32.7	-1.00E+10	-1.00E+10	-1.00E+10	-1.00E+10	-1.00E+10	-1.00E+10	-1.00E+10	-1.00E+10	-1.00E+10	-1.00E+10	-1.00E+10	-1.00E+10	-1.00E+10	-1.00E+10	-1.00E+10	-1.00E+10	-1.00E+10	-1.00E+10	-1.00E+10
							32.7	-1.00E+10	-1.00E+10	-1.00E+10	-1.00E+10	-1.00E+10	-1.00E+10	-1.00E+10	2196	2026.4	-1.00E+10	-1.00E+10	-1.00E+10	-1.00E+10	-1.00E+10	-1.00E+10	-1.00E+10	-1.00E+10	-1.00E+10	-1.00E+10
							32.7	-1.00E+10	-1.00E+10	-1.00E+10	-1.00E+10	-1.00E+10	-1.00E+10	-1.00E+10	-1.00E+10	-1.00E+10	-1.00E+10	-1.00E+10	-1.00E+10	-1.00E+10	-1.00E+10	-1.00E+10	-1.00E+10	-1.00E+10	-1.00E+10	-1.00E+10
							32.7	-1.00E+10	-1.00E+10	-1.00E+10	-1.00E+10	-1.00E+10	-1.00E+10	-1.00E+10	-1.00E+10	-1.00E+10	-1.00E+10	-1.00E+10	-1.00E+10	-1.00E+10	-1.00E+10	-1.00E+10	-1.00E+10	-1.00E+10	-1.00E+10	-1.00E+10
							32.7	32.0135	340.75	0.736	3.57	0.12	0.02	0.18	2190.7	2024.9	-1.00E+10	-1.00E+10	-1.00E+10	3.22	-1.00E+10	-1.00E+10	-1.00E+10	-1.00E+10	-1.00E+10	-1.00E+10
							32.7	-1.00E+10	-1.00E+10	-1.00E+10	-1.00E+10	-1.00E+10	-1.00E+10	-1.00E+10	-1.00E+10	-1.00E+10	-1.00E+10	-1.00E+10	-1.00E+10	-1.00E+10	-1.00E+10	-1.00E+10	-1.00E+10	-1.00E+10	-1.00E+10	-1.00E+10
							32.7	-1.00E+10	-1.00E+10	-1.00E+10	-1.00E+10	-1.00E+10	-1.00E+10	-1.00E+10	-1.00E+10	-1.00E+10	-1.00E+10	-1.00E+10	-1.00E+10	-1.00E+10	-1.00E+10	-1.00E+10	-1.00E+10	-1.00E+10	-1.00E+10	-1.00E+10
MR1606	78_1	B	2016-09-20T01:02	191.253	69.9981	41	0	31.1308	317.83	0.348	0.6	0.08	0	0.01	2135.7	1974.8	-1.00E+10	-1.00E+10	-1.00E+10	0.85	0.48	0.12	-1.00E+10	-1.00E+10	0.15	-1.00E+10
							5.1	31.1302	317.75	0.335	0.58	0.03	0	0	2137.2	1972.7	-1.00E+10	-1.00E+10	-1.00E+10	0.81	-1.00E+10	-1.00E+10	-1.00E+10	-1.00E+10	-1.00E+10	-1.00E+10
							10.1	31.133	317.86	0.335	0.56	0.02	0.01	-0.02	2137.5	1970.6	-1.00E+10	-1.00E+10	-1.00E+10	0.83	0.47	0.1	-1.00E+10	-1.00E+10	0.13	-1.00E+10
							19.8	31.1849	317.99	0.367	1.17	0.04	0.01	0.03	2143.1	1976.4	-1.00E+10	-1.00E+10	-1.00E+10	0.88	0.55	0.13	-1.00E+10	-1.00E+10	0.15	-1.00E+10
							29.6	31.6676	330.03	0.717	8.4	0.32	0.03	0.46	2169.7	2018.2	-1.00E+10	-1.00E+10	-1.00E+10	1.32	0.7	0.44	-1.00E+10	-1.00E+10	0.1	-1.00E+10
							31.7	31.984	338.22	0.962	13.57	0.58	0.05	0.85	2185.2	2043.4	-1.00E+10	-1.00E+10	-1.00E+10	1.51	0.55	0.63	-1.00E+10	-1.00E+10	0.09	-1.00E+10
							35.4	31.9166	337.49	0.83	11.02	0.46	0.04	0.7	2180.5	2044	-1.00E+10	-1.00E+10	-1.00E+10	1.45	0.7	0.52	-1.00E+10	-1.00E+10	0.09	-1.00E+10
MR1606	79_1	B	2016-09-20T04:14	191.256	69.5013	51	0	31.7698	311.97	0.4	0.15	0.07	0	0.09	2179.6	1996.5	-1.00E+10	-1.00E+10	-1.00E+10	0.8	-1.00E+10	-1.00E+10	-1.00E+10	-1.00E+10	-1.00E+10	-1.00E+10
							5	31.7663	312.36	0.402	0.18	0.01	0	0.06	2179.1	1991.2	-1.00E+10	-1.00E+10	-1.00E+10	0.77	-1.00E+10	-1.00E+10	-1.00E+10	-1.00E+10	-1.00E+10	-1.00E+10
							9.9	31.7666	312.19	0.396	0.18	0.01	0	0.03	2181.6	1990.9	-1.00E+10	-1.00E+10	-1.00E+10	0.8	-1.00E+10	-1.00E+10	-1.00E+10	-1.00E+10	-1.00E+10	-1.00E+10
							20	31.7732	312.04	0.395	0.2	0.02	0	0.05	2181.9	1995.2	-1.00E+10	-1.00E+10	-1.00E+10	0.78	-1.00E+10	-1.00E+10	-1.00E+10	-1.00E+10	-1.00E+10	-1.00E+10
							29.8	31.9049	320.21	0.518	1.43	0.11	0.01	0.25	2185.2	2001.1	-1.00E+10	-1.00E+10	-1.00E+10	0.97	-1.00E+10	-1.00E+10	-1.00E+10	-1.00E+10	-1.00E+10	-1.00E+10
							35.8	32.2419	350.58	0.866	5.22	0.46	0.03	1.13	2207.2	2022.7	-1.00E+10	-1.00E+10	-1.00E+10	1.71	-1.00E+10	-1.00E+10	-1.00E+10	-1.00E+10	-1.00E+10	-1.00E+10
							39.7	32.317	333.9	1.108	7.43	1.34	0.07	2.14	2210	2050.3	-1.00E+10	-1.00E+10	-1.00E+10	1	-1.00E+10	-1.00E+10	-1.00E+10	-1.00E+10	-1.00E+10	-1.00E+10
							45.2	32.5154	284.65	1.5	13.58	4.81	0.13	4.32	2220.2	2131.8	-1.00E+10	-1.00E+10	-1.00E+10	1.18	-1.00E+10	-1.00E+10	-1.00E+10	-1.00E+10	-1.00E+10	-1.00E+10
MR1606	80_1	B	2016-09-20T07:31	191.252	69.0007	53	0	31.2896	307.46	0.419	1.06	0.04	0.01	0.05	2170.7	1997.3	-1.00E+10	-1.00E+10	-1.00E+10	1.72	0.8	0.2	-1.00E+10	-1.00E+10	0.22	-1.00E+10
							5.1	31.2622	307.48	0.389	1.08	0.02	0.01	0.04	2167.8	1996.7	-1.00E+10	-1.00E+10	-1.00E+10	1.29	-1.00E+10	-1.00E+10	-1.00E+10	-1.00E+10	-1.00E+10	-1.00E+10
							10.7	31.35	307.83	0.393	0.92	0.01	0.01	0.04	2173	1999.5	-1.00E+10	-1.00E+10	-1.00E+10	1.14	0.69	0.14	-1.00E+10	-1.00E+10	0.19	-1.00E+10
							19.7	31.566	308.5	0.399	0.59	0.01	0.01	0.04	2176.9	1996.9	-1.00E+10	-1.00E+10	-1.00E+10	0.87	0.42	0.14	-1.00E+10	-1.00E+10	0.18	-1.00E+10
							29.6	31.7295	312.87	0.463	1.01	0.04	0.01	0.11	2184.4	2000.6	-1.00E+10	-1.00E+10	-1.00E+10	0.74	0.44	0.15	-1.00E+10	-1.00E+10	0.15	-1.00E+10
							39.9	32.278	344.14	1.051	8.38	0.82	0.06	1.83	2206.7	2043	-1.00E+10	-1.00E+10	-1.00E+10	1.46	0.78	0.4	-1.00E+10	-1.00E+10	0.09	-1.00E+10
							39.9	32.3396	317.33	1.332	14.78	1.95	0.12	3.81	2212.2	2067.9	-1.00E+10	-1.00E+10	-1.00E+10	1.02	-1.00E+10	-1.00E+10	-1.00E+10	-1.00E+10	-1.00E+10	-1.00E+10
							47	32.4148	293.13	1.511	20.32	2.97	0.18	5.22	2213.1	2100.9	-1.00E+10	-1.00E+10	-1.00E+10	0.56	0.39	0.15	-1.00E+10	-1.00E+10	0.03	-1.00E+10
MR1606	81_1	B	2016-09-20T11:19	191.251	68.5019	54	0	31.1262	307.75	0.447	1.81	0.05	0.01	0.03	2167.2	1999.6	-1.00E+10	-1.00E+10	-1.00E+10	2.32	-1.00E+10	-1.00E+10	-1.00E+10	-1.00E+10	-1.00E+10	-1.00E+10
							5.3	31.1233	308.27	0.44	1.84	0.02	0.01	0.01	2170.5	1995	-1.00E+10	-1.00E+10	-1.00E+10	2.24	-1.00E+10	-1.00E+10	-1.00E+10	-1.00E+10	-1.00E+10	-1.00E+10
							10.1	31.1191	308.06	0.441	1.84	0.02	0.01	0.03	2169	1998.1	-1.00E+10	-1.00E+10	-1.00E+10	2.22	-1.00E+10	-1.00E+10	-1.00E+10	-1.00E+10	-1.00E+10	-1.00E+10
							17.8	31.1264	308.27	0.443	1.85	0.01	0.01	0.02	2168.1	1995.3	-1.00E+10	-1.00E+10	-1.00E+10	2.25	-1.00E+10	-1.00E+10	-1.00E+10	-1.00E+10	-1.00E+10	-1.00E+10
							19.5	31.1456	308.17	0.445	1.8	0.01	0.01	0.03	2172.6	1995.8	-1.00E+10	-1.00E+10	-1.00E+10	2.15	-1.00E+10	-1.00E+10	-1.00E+10	-1.00E+10	-1.00E+10	-1.00E+10
							30	31.4749	318.71	0.612	3.65	0.4	0.04	0.39	2187	2014.7	-1.00E+10	-1.00E+10	-1.00E+10	1.65	-1.00E+10	-1.00E+10	-1.00E+10	-1.00E+10	-1.00E+10	-1.00E+10
							39.6	32.5024	305.26	1.589	22.37	4.06	0.22	4.71	2225	2117.3	-1.00E+10	-1.00E+10	-1.00E+10	1.05	-1.00E+10	-1.00E+10	-1.00E+10	-1.00E+10	-1.00E+10	-1.00E+10
							48.2	32.49	306.3	1.577	22.18	4.01	0.22	4.68	2221.9	2121.4	-1.00E+10	-1.00E+10	-1.00E+10	1.03	-1.00E+10	-1.00E+10	-1.00E+10	-1.00E+10	-1.00E+10	-1.00E+10
MR1606	82_1	B	2016-09-20T13:19	191.25	68.2516	57	0	31.3491	303.36	0.445	0.78	0.05	0.01	0.04	2180.7	1996.1	-1.00E+10	-1.00E+10	-1.00E+10	1.59	-1.00E+10	-1.00E+10	-1.00E+10	-1.00E+10	-1.00E+10	-1.00E+10
							5.5	31.3699	303.78	0.448	0.78	0.01	0.01	0.02	2179.3	1995	-1.00E+10	-1.00E+10	-1.00E+10	1.55	-1.00E+10	-1.00E+10	-1.00E+10	-1.00E+10	-1.00E+10	-1.00E+10
							9.6	31.3666	303.81	0.452	0.78	0.01	0.01	0.05	2180.8	1997.3	-1.00E+10	-1.00E+10	-1.00E+10	1.63	-1.00E+10	-1.00E+10	-1.00E+10	-1.00E+10	-1.00E+10	-1.00E+10
							19.8	31.4234	304.42	0.444	0.71	0.01	0.01	0.02	2180.8	1997.6	-1.00E+10	-1.00E+10	-1.00E+10	1.08	-1.00E+10	-1.00E+10	-1.00E+10	-1.00E+10	-1.00E+10	-1.00E+10
							29.5	31.4343	305.12	0.443	0.73	0.02	0.01	0.02	2182.3	1997.8	-1.00E+10	-1.00E+10	-1.00E+10	1.16	-1.00E+10	-1.00E+10	-1.00E+10	-1.00E+10	-1.00E+10	-1.00E+10
							35.1	31.7157	332.73	0.569	1.64	0.02	0.01	0.04	2194.1	2006.8	-1.00E+10	-1.00E+10	-1.00E+10	1.48	-1.00E+10	-1.00E+10	-1.00E+10	-1.00E+10	-1.00E+10	-1.00E+10
							40	32.2455	361.26	1.033	8.47	0.71	0.09	1.01	2204.6	2053.1	-1.00E+10	-1.00E+10	-1.00E+10	1.02	-1.00E+10	-1.00E+10	-1.00E+10	-1.00E+10	-1.00E+10	-1.00E+10
							49.5	32.4634	274.94	1.73	30.53	4.02	0.41	5.58	2219.6	2121.2	-1.00E+10	-1.00E+10	-1.00E+10	0.64	-1.00E+10	-1.00E+10	-1.00E+10	-1.00E+10	-1.00E+10	-1.00E+10
							51.2	32.4429	280.9	1.698	29.44	3.88	0.39	5.39	2220.6	2117.3	-1.00E+10	-1.00E+10	-1.00E+10	0.67	-1.00E+10	-1.00E+10	-1.00E+10	-1.00E+10	-1.00E+10	-1.00E+10
MR1606	83_1	B	2016-09-20T16:44	191.248	67.7513	51	0	31.1069	299.49	0.517	1.31	0.04	0.01	0.03	2167.1	1991.9	-1.00E+10	-1.00E+10	-1.00E+10	1.08	-1.00E+10	-1.00E+10	-1.00E+10	-1.00E+10	-1.00E+10	-1.00E+10
							5.5	31.1082	300.03	0.51	1.29	0.01	0.01	0.03	2170.5	1995	-1.00E+10	-1.00E+10	-1.00E+10	1.2	-1.00E+10	-1.00E+10	-1.00E+10	-1.00E+10	-1.00E+10	-1.00E+10
							10.2	31.1091	300.28	0.51	1.27	0	0.01	0.03	2166.8	1991.5	-1.00E+10	-1.00E+10	-1.00E+10	0.99	-1.00E+10	-1.00E+10	-1.00E+10	-1.00E+10	-1.00E+10	-1.00E+10
							19.8	31.1511	300.69	0.529	1.31	0.01	0.01	0.08	2171.6	1993.9	-1.00E+10	-1.00E+10	-1.00E+10	0.83	-1.00E+10	-1.00E+10	-1.00E+10	-1.00E+10	-1.00E+10	-1.00E+10
							29.8	31.346	302.86	0.576	1.98	0.05	0.01	0.29	2175.4	2001.1	-1.00E+10	-1.00E+10	-1.00E+10	0.71	-1.00E+10	-1.00E+10	-1.00E+10	-1.00E+10	-1.00E+10	-1.00E+10
							35.8	31.7317	304.19	0.784	6.61	0.4	0.04	1.44	2186.9	2018	-1.00E+10	-1.00E+10	-1.00E+10	1.03	-1.00E+10	-1.00E+10	-1.00E+10	-1.00E+10	-1.00E+10	-1.00E+10
							39.6	32.0763	293.61	1.144	15.95	1.5	0.11	4.36	2197.1	2045.7	-1.00E+10	-1.00E+10	-1.00E+10	0.63	-1.00E+10	-1.00E+10	-1.00E+10	-1.00E+10	-1.00E+10	-1.00E+10
							43.9	32.1965	265.98	1.583	27.33	2.96	0.18	7.1	2206.9	2105.7	-1.00E+10	-1.00E+10	-1.00E+10	0.71	-1.00E+10	-1.00E+10	-1.00E+10	-1.00E+10	-1.00E+10	-1.00E+10
MR1606	84_1	B	2016-09-20T18:58	191.249	68.0077	59	0	31.153	299.92	0.506	1.79	0.11	0.01	0.05	2170.5	1996.2	-1.00E+10	-1.00E+10	-1.00E+10	1.6	1.19	0.3	-1.00E+10	-1.00E+10	0.1	-1.00E+10
							5.1	-1.00E+10	-1.00E+10	0.503	1.83	0.07	0	0.05	-1.00E+10	1993.7	-1.00E+10	-1.00E+10	-1.00E+10	1.38	-1.00E+10	-1.00E+10	-1.00E+10	-1.00E+10	-1.00E+10	-1.00E+10
							5.2	31.1523	300.16	0.503	1.81	0.08	0	0.03	2174.3	1992	-1.00E+10	-1.00E+10	-1.00E+10	1.4	-1.00E+10	-1.00E+10	-1.00E+10	-1.00E+10	-1.00E+10	-1.00E+10
							10.4	31.1523	300.21	0.505	1.84	0.07	0	0.03	2170.6	1993.4	-1.00E+10	-1.00E+10	-1.00E+10	1.33	1.04	0.05	-1.00E+10	-1.00E+10	0.29	-1.00E+10
							13	31.1539	299.94	0.506	1.82	0.08	0.01	0.02	2173.9	1996.2	-1.00E+10	-1.00E+10	-1.00E+10	1.27	0.78	0.22	-1.00E+10	-1.00E+10	0.14	-1.00E+10
							13.1	-1.00E+10	-1.00E+10	0.502	1.91	0.1	0	0.04	-1.00E+10	1995.6	-1.00E+10	-1.00E+10	-1.00E+10	1.43	-1.00E+10	-1.00E+10	-1.00E+10	-1.00E+10	-1.00E+10	-1.00E+10
							19.8	31.1567	300.04	0.507	1.83	0.09	0.01	0.02	2168.5	1994	-1.00E+10	-1.00E+10	-1.00E+10	1.29	0.91	0.21	-1.00E+10	-1.00E+10	0.13	-1.00E+10
							20	-1.00E+10	-1.00E+10	0.507	1.72	0.02	0.01	0.08	-1.00E+10	1993.4	-1.00E+10	-1.00E+10	-1.00E+10	1.05	-1.00E+10	-1.00E+10	-1.00E+10	-1.00E+10	-1.00E+10	-1.00E+10
							25.1	-1.00E+10	-1.00E+10	0.51	1.74	0.02	0.01	0.1	-1.00E+10	1992.9	-1.00E+10	-1.00E+10	-1.00E+10	1.19	-1.00E+10	-1.00E+10	-1.00E+10	-1.00E+10	-1.00E+10	-1.00E+10
							30.7	31.1628	300.06	0.51	1.76	0.05	0.01	0.04	2174.5	1996.4	-1.00E+10	-1.00E+10	-1.00E+10	1.04	0.66	0.2	-1.00E+10	-1.00E+10	0.16	-1.00E+10
							34.6	-1.00E+10	-1.00E+10	0.513	1.85	0.03	0.01	0.05	-1.00E+10	1998	-1.00E+10	-1.00E+10	-1.00E+10	0.97	-1.00E+10	-1.00E+10	-1.00E+10	-1.00E+10	-1.00E+10	-1.00E+10
							40.1	31.8322	297.42	0.839	8.4	0.48	0.05	1.09	2193.7	2018.2	-1.00E+10	-1.00E+10	-1.00E+10	1.41	-1.00E+10	-1.00E+10	-1.00E+10	-1.00E+10	-1.00E+10	-1.00E+10
							46.5	-1.00E+10	-1.00E+10	1.74	29.49	2.91	0.19	6.45	-1.00E+10	2096.6	-1.00E+10	-1.00E+10	-1.00E+10	0.91	-1.00E+10	-1.00E+10	-1.00E+10	-1.00E+10	-1.00E+10	-1.00E+10
							48	32.2205	-1.00E+10	-1.00E+10	-1.00E+10	-1.00E+10	-1.00E+10	-1.00E+10	-1.00E+10	-1.00E+10	-1.00E+10	-1.00E+10	-1.00E+10	-1.00E+10	-1.00E+10	-1.00E+10	-1.00E+10	-1.00E+10	-1.00E+10	-1.00E+10
							48.1	32.2177	233.88	2.003	37.82	3.73	0.25	7.8	2205.8	2128.8	-1.00E+10	-1.00E+10	-1.00E+10	0.95	0.55	0.29	-1.00E+10	-1.00E+10	0.05	-1.00E+10
MR1606	85_1	B	2016-09-20T21:49	191.499	67.7504	50	0	31.1421	307.65	0.537	1.32	0.05	0.01	0.03	2175.2	2001.7	-1.00E+10	-1.00E+10	-1.00E+10	1.94	-1.00E+10	-1.00E+10	-1.00E+10	-1.00E+10	-1.00E+10	-1.00E+10
							5.5	31.1301	307.55	0.537	1.37	0.02	0.01	0.02	2175.3	2000	-1.00E+10	-1.00E+10	-1.00E+10	1.53	-1.00E+10	-1.00E+10	-1.00E+10	-1.00E+10	-1.00E+10	-1.00E+10
							10.3	31.1328	307.49	0.538	1.34	0.01	0.01	0.02	2178.1	2000.9	-1.00E+10	-1.00E+10	-1.00E+10	1.68	-1.00E+10	-1.00E+10	-1.00E+10	-1.00E+10	-1.00E+10	-1.00E+10
							19.7	31.2004	310.52	0.541	1.12	0.01	0.01	0.03	2176	2006	-1.00E+10	-1.00E+10	-1.00E+10	2.08	-1.00E+10	-1.00E+10	-1.00E+10	-1.00E+10	-1.00E+10	-1.00E+10
							29.7	31.3277	302.26	0.647	3.42	0.17	0.02	0.6	2185.3	2022.4	-1.00E+10	-1.00E+10	-1.00E+10	2.55	-1.00E+10	-1.00E+10	-1.00E+10	-1.00E+10	-1.00E+10	-1.00E+10
							37.9	31.8997	235.44	1.458	30.36	3.05	0.21	6.38	2199.2	2118	-1.00E+10	-1.00E+10	-1.00E+10	13.12	-1.00E+10	-1.00E+10	-1.00E+10	-1.00E+10	-1.00E+10	-1.00E+10
							40	32.129	191.32	1.853	48.21	4.78	0.33	9.71	2206	2178.1	-1.00E+10	-1.00E+10	-1.00E+10	3.54	-1.00E+10	-1.00E+10	-1.00E+10	-1.00E+10	-1.00E+10	-1.00E+10
							42.4	32.0993	195.5	1.682	41.42	4.05	0.28	8.36	2202.8	2171.1	-1.00E+10	-1.00E+10	-1.00E+10	4.67	-1.00E+10	-1.00E+10	-1.00E+10	-1.00E+10	-1.00E+10	-1.00E+10
MR1606	86_1	B	2016-09-21T00:07	192.005	68.0012	54	0	31.1351	300.99	0.488	1.33	0.03	0.01	0.04	2175.4	1997.4	-1.00E+10	-1.00E+10	-1.00E+10	1.75	1.14	0.27	-1.00E+10	-1.00E+10	0.23	-1.00E+10
							5.2	31.132	301.12	0.489	1.31	0.01	0.01	0.04	2177.1	1993.4	-1.00E+10	-1.00E+10	-1.00E+10	1.54	-1.00E+10	-1.00E+10	-1.00E+10	-1.00E+10	-1.00E+10	-1.00E+10
							10	31.1334	301.27	0.487	1.33	0.01	0.01	0.05	2171.4	1997.4	-1.00E+10	-1.00E+10	-1.00E+10	1.53	0.94	0.22	-1.00E+10	-1.00E+10	0.19	-1.00E+10
							19.9	31.1371	301.36	0.489	1.33	0.01	0.01	0.05	2171.3	1997.9	-1.00E+10	-1.00E+10	-1.00E+10	1.44	0.71	0.22	-1.00E+10	-1.00E+10	0.18	-1.00E+10
							29.7	31.215	299.85	0.492	1.43	0.01	0.01	0.07	2180.6	1996.3	-1.00E+10	-1.00E+10	-1.00E+10	0.95	0.57	0.22	-1.00E+10	-1.00E+10	0.15	-1.00E+10
							39.8	31.8292	293.71	0.764	7.33	0.16	0.02	0.43	2193.6	2014.3	-1.00E+10	-1.00E+10	-1.00E+10	1.46	-1.00E+10	-1.00E+10	-1.00E+10	-1.00E+10	-1.00E+10	-1.00E+10
							40.6	31.9135	292.41	0.833	9.15	0.27	0.03	0.63	2192.6	2024.8	-1.00E+10	-1.00E+10	-1.00E+10	1.64	1.31	0.28	-1.00E+10	-1.00E+10	0.04	-1.00E+10
							49.5	32.142	246.22	1.68	35.77	3.05	0.22	6.43	2204	2103.3	-1.00E+10	-1.00E+10	-1.00E+10	0.93	0.63	0.17	-1.00E+10	-1.00E+10	0.04	-1.00E+10
MR1606	87_1	B	2016-09-21T02:49	192.668	68.2043	48	0	30.8267	308.24	0.74	10.36	0.23	0.04	0.25	2151	2018.2	-1.00E+10	-1.00E+10	-1.00E+10	2.61	-1.00E+10	-1.00E+10	-1.00E+10	-1.00E+10	-1.00E+10	-1.00E+10
							5.5	30.8211	308.83	0.73	10.38	0.22	0.04	0.21	2153.5	2011.9	-1.00E+10	-1.00E+10	-1.00E+10	2.6	-1.00E+10	-1.00E+10	-1.00E+10	-1.00E+10	-1.00E+10	-1.00E+10
							9.9	30.8022	309.63	0.739	10.5	0.19	0.04	0.18	2151.7	2014	-1.00E+10	-1.00E+10	-1.00E+10	2.95	-1.00E+10	-1.00E+10	-1.00E+10	-1.00E+10	-1.00E+10	-1.00E+10
							19.7	30.8126	309.17	0.737	10.45	0.2	0.04	0.18	2151.8	2012.9	-1.00E+10	-1.00E+10	-1.00E+10	2.55	-1.00E+10	-1.00E+10	-1.00E+10	-1.00E+10	-1.00E+10	-1.00E+10
							22.7	30.8175	309.01	0.739	10.42	0.2	0.04	0.18	2147.3	2017.5	-1.00E+10	-1.00E+10	-1.00E+10	2.61	-1.00E+10	-1.00E+10	-1.00E+10	-1.00E+10	-1.00E+10	-1.00E+10
							29.8	31.2339	297.05	0.885	11.62	0.69	0.08	1.21	2165.6	2035.3	-1.00E+10	-1.00E+10	-1.00E+10	1.69	-1.00E+10	-1.00E+10	-1.00E+10	-1.00E+10	-1.00E+10	-1.00E+10
							39.5	32.008	283	1.253	18.57	1.97	0.15	3.33	2202.5	2073.4	-1.00E+10	-1.00E+10	-1.00E+10	1.48	-1.00E+10	-1.00E+10	-1.00E+10	-1.00E+10	-1.00E+10	-1.00E+10
							42.2	31.9597	283.2	1.223	18.04	1.88	0.14	3.18	2200.6	2066.9	-1.00E+10	-1.00E+10	-1.00E+10	1.5	-1.00E+10	-1.00E+10	-1.00E+10	-1.00E+10	-1.00E+10	-1.00E+10
MR1606	88_1	B	2016-09-21T04:26	192.946	68.3019	39	0	30.7577	308.54	0.829	11.6	0.33	0.05	0.31	2142.5	2016.3	-1.00E+10	-1.00E+10	-1.00E+10	2.11	1.11	0.5	-1.00E+10	-1.00E+10	0.35	-1.00E+10
							4.8	30.7739	308.82	0.763	11.41	0.27	0.04	0.27	2150.6	2020.6	-1.00E+10	-1.00E+10	-1.00E+10	2.13	-1.00E+10	-1.00E+10	-1.00E+10	-1.00E+10	-1.00E+10	-1.00E+10
							10.2	30.8188	308.62	0.761	11.04	0.27	0.05	0.25	2150.8	2018.7	-1.00E+10	-1.00E+10	-1.00E+10	1.98	1.12	0.46	-1.00E+10	-1.00E+10	0.3	-1.00E+10
							14.2	30.9695	307.43	0.746	9.87	0.28	0.04	0.29	2160.1	2018.6	-1.00E+10	-1.00E+10	-1.00E+10	2.51	1.49	0.34	-1.00E+10	-1.00E+10	0.29	-1.00E+10
							19.8	31.1542	301.93	0.844	10.94	0.58	0.07	0.85	2163.6	2025.5	-1.00E+10	-1.00E+10	-1.00E+10	2.66	1.82	0.28	-1.00E+10	-1.00E+10	0.17	-1.00E+10
							29.8	31.7291	285.62	1.196	17.82	1.97	0.15	2.97	2190.2	2066.5	-1.00E+10	-1.00E+10	-1.00E+10	2.11	1.81	0.18	-1.00E+10	-1.00E+10	0.05	-1.00E+10
							33.3	31.7226	285.96	1.194	17.77	1.96	0.15	2.95	2187.9	2064.5	-1.00E+10	-1.00E+10	-1.00E+10	2.15	1.79	0.2	-1.00E+10	-1.00E+10	0.04	-1.00E+10
MR1606	92_1	B	2016-09-21T11:53	191.154	67.5738	51	0	31.2185	303.74	0.542	1.18	0.07	0	0.05	2174.6	1999.1	-1.00E+10	-1.00E+10	-1.00E+10	0.98	-1.00E+10	-1.00E+10	-1.00E+10	-1.00E+10	-1.00E+10	-1.00E+10
							4.9	31.2101	303.88	0.537	1.19	0.05	0.01	0.03	2175.3	2000.2	-1.00E+10	-1.00E+10	-1.00E+10	0.89	-1.00E+10	-1.00E+10	-1.00E+10	-1.00E+10	-1.00E+10	-1.00E+10
							10.2	31.212	304.13	0.535	1.19	0.06	0	0.02	2177.5	1999.4	-1.00E+10	-1.00E+10	-1.00E+10	0.85	-1.00E+10	-1.00E+10	-1.00E+10	-1.00E+10	-1.00E+10	-1.00E+10
							15.1	31.2168	304.02	0.536	1.21	0.06	0	0.05	2176.2	1999.4	-1.00E+10	-1.00E+10	-1.00E+10	0.83	-1.00E+10	-1.00E+10	-1.00E+10	-1.00E+10	-1.00E+10	-1.00E+10
							19.7	31.249	303.73	0.544	1.29	0.06	0	0.05	2178.9	2000.9	-1.00E+10	-1.00E+10	-1.00E+10	0.77	-1.00E+10	-1.00E+10	-1.00E+10	-1.00E+10	-1.00E+10	-1.00E+10
							29.9	31.4525	301.16	0.657	4	0.26	0.02	0.78	2178.9	2011.7	-1.00E+10	-1.00E+10	-1.00E+10	0.55	-1.00E+10	-1.00E+10	-1.00E+10	-1.00E+10	-1.00E+10	-1.00E+10
							39.7	32.193	161.41	1.983	56.82	4.67	0.37	13.22	2191.8	2210.9	-1.00E+10	-1.00E+10	-1.00E+10	1.18	-1.00E+10	-1.00E+10	-1.00E+10	-1.00E+10	-1.00E+10	-1.00E+10
							44.4	32.1651	161.54	1.969	56.25	4.82	0.37	13.08	2206.9	2208.7	-1.00E+10	-1.00E+10	-1.00E+10	1.24	-1.00E+10	-1.00E+10	-1.00E+10	-1.00E+10	-1.00E+10	-1.00E+10
MR1606	93_1	B	2016-09-21T18:30	191.112	67.1968	49	0	31.2192	322.18	0.561	0.07	0.06	0.01	0.08	2190.6	2013.9	-1.00E+10	-1.00E+10	-1.00E+10	7.15	6.18	0.46	-1.00E+10	-1.00E+10	0.1	-1.00E+10
							3.4	-1.00E+10	-1.00E+10	0.574	0.08	0.03	0.01	0.07	-1.00E+10	2020.1	-1.00E+10	-1.00E+10	-1.00E+10	6.99	-1.00E+10	-1.00E+10	-1.00E+10	-1.00E+10	-1.00E+10	-1.00E+10
							5.4	31.2016	321.47	0.578	0.07	0.03	0.01	0.05	2195	2015.7	-1.00E+10	-1.00E+10	-1.00E+10	6.21	-1.00E+10	-1.00E+10	-1.00E+10	-1.00E+10	-1.00E+10	-1.00E+10
							8.1	-1.00E+10	-1.00E+10	-1.00E+10	-1.00E+10	-1.00E+10	-1.00E+10	-1.00E+10	2197.4	2021.9	-1.00E+10	-1.00E+10	-1.00E+10	-1.00E+10	-1.00E+10	-1.00E+10	-1.00E+10	-1.00E+10	-1.00E+10	-1.00E+10
							8.1	-1.00E+10	-1.00E+10	0.573	0.09	0.03	0.01	0.04	-1.00E+10	2022	-1.00E+10	-1.00E+10	-1.00E+10	7.04	-1.00E+10	-1.00E+10	-1.00E+10	-1.00E+10	-1.00E+10	-1.00E+10
							8.1	-1.00E+10	-1.00E+10	-1.00E+10	-1.00E+10	-1.00E+10	-1.00E+10	-1.00E+10	-1.00E+10	-1.00E+10	-1.00E+10	-1.00E+10	-1.00E+10	-1.00E+10	-1.00E+10	-1.00E+10	-1.00E+10	-1.00E+10	-1.00E+10	-1.00E+10
							10	31.2027	321.46	0.573	0.1	0.04	0.01	0.04	2194.3	2018.1	-1.00E+10	-1.00E+10	-1.00E+10	6.64	6.54	0.38	-1.00E+10	-1.00E+10	0.06	-1.00E+10
							10.8	-1.00E+10	-1.00E+10	0.572	0.11	0.03	0.01	0.03	-1.00E+10	2020.8	-1.00E+10	-1.00E+10	-1.00E+10	7.53	-1.00E+10	-1.00E+10	-1.00E+10	-1.00E+10	-1.00E+10	-1.00E+10
							13.9	-1.00E+10	-1.00E+10	0.575	0.11	0.05	0.01	0.04	-1.00E+10	2020.3	-1.00E+10	-1.00E+10	-1.00E+10	7.19	-1.00E+10	-1.00E+10	-1.00E+10	-1.00E+10	-1.00E+10	-1.00E+10
							17.6	-1.00E+10	-1.00E+10	-1.00E+10	-1.00E+10	-1.00E+10	-1.00E+10	-1.00E+10	2190.7	2019.2	-1.00E+10	-1.00E+10	-1.00E+10	-1.00E+10	-1.00E+10	-1.00E+10	-1.00E+10	-1.00E+10	-1.00E+10	-1.00E+10
							17.6	-1.00E+10	-1.00E+10	-1.00E+10	-1.00E+10	-1.00E+10	-1.00E+10	-1.00E+10	-1.00E+10	-1.00E+10	-1.00E+10	-1.00E+10	-1.00E+10	-1.00E+10	-1.00E+10	-1.00E+10	-1.00E+10	-1.00E+10	-1.00E+10	-1.00E+10
							17.6	-1.00E+10	-1.00E+10	-1.00E+10	-1.00E+10	-1.00E+10	-1.00E+10	-1.00E+10	-1.00E+10	-1.00E+10	-1.00E+10	-1.00E+10	-1.00E+10	-1.00E+10	-1.00E+10	-1.00E+10	-1.00E+10	-1.00E+10	-1.00E+10	-1.00E+10
							17.6	-1.00E+10	-1.00E+10	0.568	0.15	0.04	0.01	0.02	-1.00E+10	2019.9	-1.00E+10	-1.00E+10	-1.00E+10	7.16	-1.00E+10	-1.00E+10	-1.00E+10	-1.00E+10	-1.00E+10	-1.00E+10
							19.5	31.2215	320.8	0.573	0.16	0.04	0.01	0.04	2191.3	2023.4	-1.00E+10	-1.00E+10	-1.00E+10	7.79	8.16	0.35	-1.00E+10	-1.00E+10	0.05	-1.00E+10
							24.7	-1.00E+10	-1.00E+10	0.601	0.26	0.1	0.02	0.22	-1.00E+10	2025.1	-1.00E+10	-1.00E+10	-1.00E+10	8.2	-1.00E+10	-1.00E+10	-1.00E+10	-1.00E+10	-1.00E+10	-1.00E+10
							26.1	31.2983	317.21	0.605	0.26	0.11	0.02	0.25	2197.6	2026.7	-1.00E+10	-1.00E+10	-1.00E+10	7.8	7.24	0.42	-1.00E+10	-1.00E+10	0.04	-1.00E+10
							27.7	-1.00E+10	-1.00E+10	-1.00E+10	-1.00E+10	-1.00E+10	-1.00E+10	-1.00E+10	-1.00E+10	-1.00E+10	-1.00E+10	-1.00E+10	-1.00E+10	-1.00E+10	-1.00E+10	-1.00E+10	-1.00E+10	-1.00E+10	-1.00E+10	-1.00E+10
							27.7	-1.00E+10	-1.00E+10	-1.00E+10	-1.00E+10	-1.00E+10	-1.00E+10	-1.00E+10	-1.00E+10	-1.00E+10	-1.00E+10	-1.00E+10	-1.00E+10	-1.00E+10	-1.00E+10	-1.00E+10	-1.00E+10	-1.00E+10	-1.00E+10	-1.00E+10
							27.8	-1.00E+10	-1.00E+10	-1.00E+10	-1.00E+10	-1.00E+10	-1.00E+10	-1.00E+10	2191.5	2028.1	-1.00E+10	-1.00E+10	-1.00E+10	-1.00E+10	-1.00E+10	-1.00E+10	-1.00E+10	-1.00E+10	-1.00E+10	-1.00E+10
							29.6	31.67	278.73	1.093	11.61	3.58	0.11	3.58	2199.5	2072	-1.00E+10	-1.00E+10	-1.00E+10	4.33	3.85	0.34	-1.00E+10	-1.00E+10	0.07	-1.00E+10
							39.4	32.4056	182.44	2.127	42.39	11.21	0.35	11.44	2214.9	2192.5	-1.00E+10	-1.00E+10	-1.00E+10	1.56	-1.00E+10	-1.00E+10	-1.00E+10	-1.00E+10	-1.00E+10	-1.00E+10
							43.1	-1.00E+10	-1.00E+10	-1.00E+10	-1.00E+10	-1.00E+10	-1.00E+10	-1.00E+10	-1.00E+10	-1.00E+10	-1.00E+10	-1.00E+10	-1.00E+10	-1.00E+10	-1.00E+10	-1.00E+10	-1.00E+10	-1.00E+10	-1.00E+10	-1.00E+10
							43.2	-1.00E+10	-1.00E+10	-1.00E+10	-1.00E+10	-1.00E+10	-1.00E+10	-1.00E+10	-1.00E+10	-1.00E+10	-1.00E+10	-1.00E+10	-1.00E+10	-1.00E+10	-1.00E+10	-1.00E+10	-1.00E+10	-1.00E+10	-1.00E+10	-1.00E+10
							43.2	32.3727	186.47	2.091	41.38	10.95	0.34	11.23	2211.5	2187.6	-1.00E+10	-1.00E+10	-1.00E+10	1.48	1.36	0.21	-1.00E+10	-1.00E+10	0.06	-1.00E+10
MR1606	94_1	B	2016-09-21T23:54	191.108	66.2708	57	0	30.8571	318.52	0.496	0.08	0.02	0	0.1	2182.7	1993.3	-1.00E+10	-1.00E+10	-1.00E+10	3.88	-1.00E+10	-1.00E+10	-1.00E+10	-1.00E+10	-1.00E+10	-1.00E+10
							4.9	30.8843	318.09	0.508	0.17	0	0	0.02	2182.1	1997.4	-1.00E+10	-1.00E+10	-1.00E+10	3.99	-1.00E+10	-1.00E+10	-1.00E+10	-1.00E+10	-1.00E+10	-1.00E+10
							9.8	30.9702	316.07	0.612	0.72	0.07	0.01	0.09	2187.3	2014.6	-1.00E+10	-1.00E+10	-1.00E+10	5.14	-1.00E+10	-1.00E+10	-1.00E+10	-1.00E+10	-1.00E+10	-1.00E+10
							12.7	30.9722	316.05	0.609	0.64	0.07	0.01	0.06	2185.9	2012.8	-1.00E+10	-1.00E+10	-1.00E+10	5.27	-1.00E+10	-1.00E+10	-1.00E+10	-1.00E+10	-1.00E+10	-1.00E+10
							19.8	31.3305	294.66	0.976	6.91	3	0.05	1.54	2196.6	2052.3	-1.00E+10	-1.00E+10	-1.00E+10	5.16	-1.00E+10	-1.00E+10	-1.00E+10	-1.00E+10	-1.00E+10	-1.00E+10
							29.7	32.616	215.42	2.275	34.17	15.08	0.24	7.12	2224.1	2196.2	-1.00E+10	-1.00E+10	-1.00E+10	0.76	-1.00E+10	-1.00E+10	-1.00E+10	-1.00E+10	-1.00E+10	-1.00E+10
							39.7	32.625	213.81	2.278	34.28	15.23	0.25	7.11	2226	2197.8	-1.00E+10	-1.00E+10	-1.00E+10	0.65	-1.00E+10	-1.00E+10	-1.00E+10	-1.00E+10	-1.00E+10	-1.00E+10
							49.4	32.6277	212.83	2.283	34.55	15.31	0.25	7.2	2226.2	2197.3	-1.00E+10	-1.00E+10	-1.00E+10	0.72	-1.00E+10	-1.00E+10	-1.00E+10	-1.00E+10	-1.00E+10	-1.00E+10
							51	32.6266	213.2	2.288	34.56	15.32	0.25	7.19	2226.5	2200.1	-1.00E+10	-1.00E+10	-1.00E+10	0.73	-1.00E+10	-1.00E+10	-1.00E+10	-1.00E+10	-1.00E+10	-1.00E+10
MR1606	95_1	B	2016-09-22T04:19	191.24	65.7638	53	0	31.0966	317.82	0.808	6.24	1.36	0.05	0.47	2186.9	2029.7	-1.00E+10	-1.00E+10	-1.00E+10	4.43	4.04	0.31	-1.00E+10	-1.00E+10	0.14	-1.00E+10
							5.1	31.1	319.74	0.8	6.12	1.24	0.05	0.44	2190.5	2028.9	-1.00E+10	-1.00E+10	-1.00E+10	4.89	-1.00E+10	-1.00E+10	-1.00E+10	-1.00E+10	-1.00E+10	-1.00E+10
							9.9	31.1146	325.64	0.755	5.01	0.98	0.04	0.32	2188.1	2025.9	-1.00E+10	-1.00E+10	-1.00E+10	6.49	5.91	0.26	-1.00E+10	-1.00E+10	0.08	-1.00E+10
							19.9	31.3959	314.94	0.868	7.5	2.78	0.06	1.09	2190	2037.2	-1.00E+10	-1.00E+10	-1.00E+10	7.14	6.87	0.32	-1.00E+10	-1.00E+10	0.06	-1.00E+10
							22.4	31.7738	301.5	1.134	13.93	5.56	0.08	2.34	2196.2	2064.6	-1.00E+10	-1.00E+10	-1.00E+10	5.29	4.74	0.28	-1.00E+10	-1.00E+10	0.04	-1.00E+10
							29.8	32.4808	234.07	2.137	39.54	14.69	0.18	6.53	2216.6	2172.3	-1.00E+10	-1.00E+10	-1.00E+10	0.84	0.53	0.16	-1.00E+10	-1.00E+10	0.09	-1.00E+10
							39.6	32.4987	226.78	2.19	40.17	15.05	0.19	6.91	2219.3	2178.1	-1.00E+10	-1.00E+10	-1.00E+10	0.98	-1.00E+10	-1.00E+10	-1.00E+10	-1.00E+10	-1.00E+10	-1.00E+10
							46.7	32.4883	229.26	2.186	39.88	14.94	0.19	6.86	2217.9	2177	-1.00E+10	-1.00E+10	-1.00E+10	1.02	0.66	0.2	-1.00E+10	-1.00E+10	0.09	-1.00E+10
MR1606	96_1	B	2016-09-22T06:36	191.751	65.6523	43	0	31.0207	302.02	1.096	11.33	2.46	0.09	1.07	2199.4	2062.9	-1.00E+10	-1.00E+10	-1.00E+10	2.47	-1.00E+10	-1.00E+10	-1.00E+10	-1.00E+10	-1.00E+10	-1.00E+10
							4.7	31.0081	302.66	1.083	11.09	2.33	0.09	0.99	2197.1	2060.9	-1.00E+10	-1.00E+10	-1.00E+10	2.31	-1.00E+10	-1.00E+10	-1.00E+10	-1.00E+10	-1.00E+10	-1.00E+10
							7.7	31.1116	298.92	1.16	13.01	3.22	0.09	1.43	2197.1	2069.8	-1.00E+10	-1.00E+10	-1.00E+10	2.92	-1.00E+10	-1.00E+10	-1.00E+10	-1.00E+10	-1.00E+10	-1.00E+10
							9.8	31.595	287.04	1.387	19.65	6.22	0.11	2.84	2204.5	2102	-1.00E+10	-1.00E+10	-1.00E+10	2.11	-1.00E+10	-1.00E+10	-1.00E+10	-1.00E+10	-1.00E+10	-1.00E+10
							20.3	32.0788	275.04	1.849	33.12	12.36	0.16	5.74	2206.8	2140.2	-1.00E+10	-1.00E+10	-1.00E+10	1.35	-1.00E+10	-1.00E+10	-1.00E+10	-1.00E+10	-1.00E+10	-1.00E+10
							30	32.0792	274.74	1.852	33.19	12.38	0.16	5.77	2206.8	2136.8	-1.00E+10	-1.00E+10	-1.00E+10	1.43	-1.00E+10	-1.00E+10	-1.00E+10	-1.00E+10	-1.00E+10	-1.00E+10
							37.1	32.0796	274.61	1.855	33.28	12.38	0.16	5.8	2207.4	2139.9	-1.00E+10	-1.00E+10	-1.00E+10	1.39	-1.00E+10	-1.00E+10	-1.00E+10	-1.00E+10	-1.00E+10	-1.00E+10
MR1606	97_1	B	2016-09-22T08:26	191.303	65.6502	50	0	30.8971	301.11	0.993	8.9	1.94	0.06	0.87	2200.4	2056	-1.00E+10	-1.00E+10	-1.00E+10	2.01	0.96	0.46	-1.00E+10	-1.00E+10	0.33	-1.00E+10
							5	30.893	301.36	0.98	8.79	1.91	0.06	0.83	2197.3	2056	-1.00E+10	-1.00E+10	-1.00E+10	2.14	-1.00E+10	-1.00E+10	-1.00E+10	-1.00E+10	-1.00E+10	-1.00E+10
							7.2	30.893	301.54	0.984	8.79	1.91	0.06	0.84	2195.2	2057.7	-1.00E+10	-1.00E+10	-1.00E+10	2.06	1.02	0.43	-1.00E+10	-1.00E+10	0.32	-1.00E+10
							10	30.959	298.61	1.032	9.93	2.36	0.06	1.08	2199.1	2060	-1.00E+10	-1.00E+10	-1.00E+10	2.14	1.04	0.35	-1.00E+10	-1.00E+10	0.31	-1.00E+10
							19.8	32.2821	241.95	1.98	35.24	13.36	0.16	6.11	2208.8	2155.9	-1.00E+10	-1.00E+10	-1.00E+10	0.81	0.42	0.17	-1.00E+10	-1.00E+10	0.08	-1.00E+10
							30	32.3487	224.43	2.111	38.23	14.37	0.18	7.2	2214.3	2171.6	-1.00E+10	-1.00E+10	-1.00E+10	0.85	0.58	0.16	-1.00E+10	-1.00E+10	0.07	-1.00E+10
							39.6	32.3489	224.36	2.118	38.3	14.36	0.17	7.2	2217	2170.9	-1.00E+10	-1.00E+10	-1.00E+10	0.89	-1.00E+10	-1.00E+10	-1.00E+10	-1.00E+10	-1.00E+10	-1.00E+10
							43.7	32.3486	224.4	2.113	38.26	14.34	0.17	7.22	2214.2	2172.3	-1.00E+10	-1.00E+10	-1.00E+10	0.83	0.59	0.14	-1.00E+10	-1.00E+10	0.07	-1.00E+10
MR1606	98_1	B	2016-09-22T11:46	190.949	65.2661	54	0	32.2109	339	0.664	5.31	1.81	0.05	0.39	2182.4	2021.3	-1.00E+10	-1.00E+10	-1.00E+10	9.46	-1.00E+10	-1.00E+10	-1.00E+10	-1.00E+10	-1.00E+10	-1.00E+10
							5	32.2143	339.63	0.712	5.49	2.16	0.05	0.54	2199.8	2022.7	-1.00E+10	-1.00E+10	-1.00E+10	8.76	-1.00E+10	-1.00E+10	-1.00E+10	-1.00E+10	-1.00E+10	-1.00E+10
							10	32.2155	339.15	0.704	5.56	2.15	0.05	0.46	2202.6	2024	-1.00E+10	-1.00E+10	-1.00E+10	9.85	-1.00E+10	-1.00E+10	-1.00E+10	-1.00E+10	-1.00E+10	-1.00E+10
							13.4	32.2227	337.68	0.723	5.71	2.39	0.05	0.54	2202	2026.4	-1.00E+10	-1.00E+10	-1.00E+10	10.25	-1.00E+10	-1.00E+10	-1.00E+10	-1.00E+10	-1.00E+10	-1.00E+10
							20.1	32.2745	324.47	0.95	7.53	3.97	0.07	1.4	2203.2	2047.1	-1.00E+10	-1.00E+10	-1.00E+10	6.55	-1.00E+10	-1.00E+10	-1.00E+10	-1.00E+10	-1.00E+10	-1.00E+10
							30	32.3727	306.92	1.236	11.75	6.09	0.09	2.77	2205.7	2075.5	-1.00E+10	-1.00E+10	-1.00E+10	3.41	-1.00E+10	-1.00E+10	-1.00E+10	-1.00E+10	-1.00E+10	-1.00E+10
							39.8	32.4778	261.82	1.832	29.98	11	0.16	5.33	2215.1	2142.2	-1.00E+10	-1.00E+10	-1.00E+10	2.86	-1.00E+10	-1.00E+10	-1.00E+10	-1.00E+10	-1.00E+10	-1.00E+10
							47.7	32.4942	255.12	1.936	33.16	11.59	0.17	5.93	2210.7	2153.4	-1.00E+10	-1.00E+10	-1.00E+10	2.83	-1.00E+10	-1.00E+10	-1.00E+10	-1.00E+10	-1.00E+10	-1.00E+10
MR1606	99_1	B	2016-09-22T18:31	190.382	65.0524	51	0	32.203	329.47	0.753	6.28	3.24	0.06	0.64	2197.9	2033.3	-1.00E+10	-1.00E+10	-1.00E+10	7	6.47	0.47	-1.00E+10	-1.00E+10	0.06	-1.00E+10
							5	-1.00E+10	-1.00E+10	0.749	6.35	3.24	0.06	0.64	-1.00E+10	2032.5	-1.00E+10	-1.00E+10	-1.00E+10	6.45	-1.00E+10	-1.00E+10	-1.00E+10	-1.00E+10	-1.00E+10	-1.00E+10
							5	32.2008	330.55	0.755	6.36	3.24	0.06	0.63	2198.7	2031.3	-1.00E+10	-1.00E+10	-1.00E+10	7.62	-1.00E+10	-1.00E+10	-1.00E+10	-1.00E+10	-1.00E+10	-1.00E+10
							10.2	-1.00E+10	-1.00E+10	0.755	6.28	3.25	0.06	0.66	-1.00E+10	2032.6	-1.00E+10	-1.00E+10	-1.00E+10	7.47	-1.00E+10	-1.00E+10	-1.00E+10	-1.00E+10	-1.00E+10	-1.00E+10
							10.3	32.2048	330.67	0.754	6.32	3.24	0.06	0.62	2200.7	2030.8	-1.00E+10	-1.00E+10	-1.00E+10	6.65	5.59	0.65	-1.00E+10	-1.00E+10	0.04	-1.00E+10
							14.1	-1.00E+10	-1.00E+10	0.761	6.2	3.27	0.06	0.63	-1.00E+10	2031.8	-1.00E+10	-1.00E+10	-1.00E+10	7.12	-1.00E+10	-1.00E+10	-1.00E+10	-1.00E+10	-1.00E+10	-1.00E+10
							17.6	-1.00E+10	-1.00E+10	0.767	6.29	3.42	0.06	0.66	-1.00E+10	2034.9	-1.00E+10	-1.00E+10	-1.00E+10	7.91	-1.00E+10	-1.00E+10	-1.00E+10	-1.00E+10	-1.00E+10	-1.00E+10
							19.8	32.2383	331.07	0.797	6.37	3.67	0.06	0.78	2200.9	2038	-1.00E+10	-1.00E+10	-1.00E+10	7.77	7.41	0.45	-1.00E+10	-1.00E+10	0.04	-1.00E+10
							23.9	32.3026	326.19	0.92	7.78	5.18	0.07	1.12	2203.4	2053.7	-1.00E+10	-1.00E+10	-1.00E+10	8.31	8.3	0.28	-1.00E+10	-1.00E+10	0.02	-1.00E+10
							24.7	-1.00E+10	-1.00E+10	0.979	8.34	5.89	0.08	1.18	-1.00E+10	2059.8	-1.00E+10	-1.00E+10	-1.00E+10	8.61	-1.00E+10	-1.00E+10	-1.00E+10	-1.00E+10	-1.00E+10	-1.00E+10
							29.5	32.5025	321.8	1.313	12.4	10.04	0.11	1.51	2212.8	2087.2	-1.00E+10	-1.00E+10	-1.00E+10	7.08	6.03	0.52	-1.00E+10	-1.00E+10	0.03	-1.00E+10
							31.7	-1.00E+10	-1.00E+10	1.375	13.64	10.65	0.11	1.61	-1.00E+10	2092.9	-1.00E+10	-1.00E+10	-1.00E+10	7.26	-1.00E+10	-1.00E+10	-1.00E+10	-1.00E+10	-1.00E+10	-1.00E+10
							39.5	32.5492	289.33	1.68	24.3	13.98	0.12	2.53	2213.2	2128.4	-1.00E+10	-1.00E+10	-1.00E+10	6.65	-1.00E+10	-1.00E+10	-1.00E+10	-1.00E+10	-1.00E+10	-1.00E+10
							45.8	32.6092	248.64	1.668	24.12	13.81	0.12	2.55	2214.9	2166.5	-1.00E+10	-1.00E+10	-1.00E+10	5.89	5.01	0.37	-1.00E+10	-1.00E+10	0.06	-1.00E+10
