# Supplementary material for: Atlantic-origin water extension into the Pacific Arctic induced an anomalous biogeochemical event
Source: Nat Commun. 2023 Nov 2;14:6235. doi: 10.1038/s41467-023-41960-w (PMC10622542; doi:10.1038/s41467-023-41960-w)
Supplement: Supplementary file 4 — Supplementary Data 1 [file 41467_2023_41960_MOESM4_ESM.zip › Mirai_Btl_2017.txt]

Cruise	Station	Type	yyyy-mm-ddThh:mm	Longitude [degrees_east]	Latitude [degrees_north]	Bot. Depth [m]	Depth [m]	Bottle Salinity	Dissolved Oxygen [~$m~#mol/kg]	Phosphate [~$m~#mol/kg]	Silicate [~$m~#mol/kg]	Nitrate [~$m~#mol/kg]	Nitrite [~$m~#mol/kg]	Ammonium [~$m~#mol/kg]	Total Alkalinity [~$m~#mol/kg]	DIC [~$m~#mol/kg]	CFC-11 [pmol/kg]	CFC-12 [pmol/kg]	CFC-113 [pmol/kg]	Chl-a [~$m~#g/L]	Chl-a >10 [~$m~#g/L]	Chl-a 2-10 [~$m~#g/L]	Chl-a 5-10 [~$m~#g/L]	Chl-a 2-5 [~$m~#g/L]	Chl-a 0.7-2 [~$m~#g/L]	O18O16[permill]
MR1705C	1_1	B	2017-08-26T18:34	185.987	63.093	77	0	31.3834	289.6	0.46	2.52	0.24	0.02	0.03	2140.1	1911.6	-1.00E+10	-1.00E+10	-1.00E+10	0.44	0.01	0.09	-1.00E+10	-1.00E+10	0.35	-1.00E+10
							4.9	31.3571	290.05	0.43	2.45	0.01	0	0.02	2138.7	1909.9	-1.00E+10	-1.00E+10	-1.00E+10	0.42	-1.00E+10	-1.00E+10	-1.00E+10	-1.00E+10	-1.00E+10	-1.00E+10
							5	-1.00E+10	-1.00E+10	-1.00E+10	-1.00E+10	-1.00E+10	-1.00E+10	-1.00E+10	-1.00E+10	-1.00E+10	-1.00E+10	-1.00E+10	-1.00E+10	-1.00E+10	-1.00E+10	-1.00E+10	-1.00E+10	-1.00E+10	-1.00E+10	-1.00E+10
							5	-1.00E+10	-1.00E+10	-1.00E+10	-1.00E+10	-1.00E+10	-1.00E+10	-1.00E+10	-1.00E+10	-1.00E+10	-1.00E+10	-1.00E+10	-1.00E+10	-1.00E+10	-1.00E+10	-1.00E+10	-1.00E+10	-1.00E+10	-1.00E+10	-1.00E+10
							10	31.3692	292.86	0.435	2.51	0.01	0	0.02	2139.9	1911.7	-1.00E+10	-1.00E+10	-1.00E+10	0.43	0.01	0.08	-1.00E+10	-1.00E+10	0.33	-1.00E+10
							20.3	31.8701	452.79	0.7	6.4	0.01	0	0.02	2172.7	1930	-1.00E+10	-1.00E+10	-1.00E+10	0.75	0.01	0.14	-1.00E+10	-1.00E+10	0.54	-1.00E+10
							26.8	31.8968	438.88	0.953	8.06	0.74	0.01	0.17	2175.1	1989.4	-1.00E+10	-1.00E+10	-1.00E+10	1.4	0.01	0.76	-1.00E+10	-1.00E+10	0.52	-1.00E+10
							26.8	-1.00E+10	-1.00E+10	-1.00E+10	-1.00E+10	-1.00E+10	-1.00E+10	-1.00E+10	-1.00E+10	-1.00E+10	-1.00E+10	-1.00E+10	-1.00E+10	-1.00E+10	-1.00E+10	-1.00E+10	-1.00E+10	-1.00E+10	-1.00E+10	-1.00E+10
							26.9	-1.00E+10	-1.00E+10	-1.00E+10	-1.00E+10	-1.00E+10	-1.00E+10	-1.00E+10	-1.00E+10	-1.00E+10	-1.00E+10	-1.00E+10	-1.00E+10	-1.00E+10	-1.00E+10	-1.00E+10	-1.00E+10	-1.00E+10	-1.00E+10	-1.00E+10
							29.9	31.9111	422.81	1.174	8.11	2.61	0.04	0.5	2175.3	2015	-1.00E+10	-1.00E+10	-1.00E+10	1.73	0.01	1.2	-1.00E+10	-1.00E+10	0.42	-1.00E+10
							39.9	31.9885	366.82	1.638	19.56	6.6	0.14	2.7	2181.4	2069.4	-1.00E+10	-1.00E+10	-1.00E+10	0.4	-1.00E+10	-1.00E+10	-1.00E+10	-1.00E+10	-1.00E+10	-1.00E+10
							49.7	32.0805	258.67	2.272	50.87	12.19	0.19	6.33	2187.4	2177.2	-1.00E+10	-1.00E+10	-1.00E+10	0.25	0.06	0.15	-1.00E+10	-1.00E+10	0.05	-1.00E+10
							64.3	-1.00E+10	-1.00E+10	-1.00E+10	-1.00E+10	-1.00E+10	-1.00E+10	-1.00E+10	-1.00E+10	-1.00E+10	-1.00E+10	-1.00E+10	-1.00E+10	-1.00E+10	-1.00E+10	-1.00E+10	-1.00E+10	-1.00E+10	-1.00E+10	-1.00E+10
							64.3	-1.00E+10	-1.00E+10	-1.00E+10	-1.00E+10	-1.00E+10	-1.00E+10	-1.00E+10	-1.00E+10	-1.00E+10	-1.00E+10	-1.00E+10	-1.00E+10	-1.00E+10	-1.00E+10	-1.00E+10	-1.00E+10	-1.00E+10	-1.00E+10	-1.00E+10
							64.3	32.0829	256.68	2.291	51.75	12.37	0.19	6.41	2190.5	2179.7	-1.00E+10	-1.00E+10	-1.00E+10	0.3	0.09	0.14	-1.00E+10	-1.00E+10	0.05	-1.00E+10
MR1705C	2_1	B	2017-08-27T07:28	187.703	63.8621	55	0	31.4817	291.68	0.232	0.85	0.1	0	0.04	2146.1	1919.5	-1.00E+10	-1.00E+10	-1.00E+10	0.28	0.03	0.08	-1.00E+10	-1.00E+10	0.15	-1.00E+10
							5.5	31.4816	292.2	0.218	0.84	0.02	0	0.04	2146.8	1920.8	-1.00E+10	-1.00E+10	-1.00E+10	0.29	-1.00E+10	-1.00E+10	-1.00E+10	-1.00E+10	-1.00E+10	-1.00E+10
							9.7	31.6097	305.05	0.213	0.82	0.02	0	0.05	2158.7	1925.4	-1.00E+10	-1.00E+10	-1.00E+10	0.47	0.11	0.14	-1.00E+10	-1.00E+10	0.19	-1.00E+10
							17.9	32.0719	317.96	1.719	30.91	8.91	0.16	3.94	2188.2	2103	-1.00E+10	-1.00E+10	-1.00E+10	0.62	0.14	0.29	-1.00E+10	-1.00E+10	0.14	-1.00E+10
							19.6	32.0755	316.45	1.764	31.7	9.11	0.16	4.07	2186.6	2106.6	-1.00E+10	-1.00E+10	-1.00E+10	0.58	0.1	0.28	-1.00E+10	-1.00E+10	0.12	-1.00E+10
							29.6	32.0737	317.89	1.854	33.29	9.69	0.17	4.32	2188.3	2117.1	-1.00E+10	-1.00E+10	-1.00E+10	0.49	0.04	0.33	-1.00E+10	-1.00E+10	0.1	-1.00E+10
							39.5	32.0801	314.67	1.874	34.37	9.94	0.17	4.45	2188.1	2119.6	-1.00E+10	-1.00E+10	-1.00E+10	0.47	-1.00E+10	-1.00E+10	-1.00E+10	-1.00E+10	-1.00E+10	-1.00E+10
							50	32.078	316.21	1.87	34.12	9.85	0.18	4.4	2188.3	2120	-1.00E+10	-1.00E+10	-1.00E+10	0.49	0.04	0.28	-1.00E+10	-1.00E+10	0.12	-1.00E+10
MR1705C	3_1	B	2017-08-27T14:37	189.651	64.7099	48	0	32.2602	299.17	1.735	37.72	11.64	0.13	3.97	2201	2125.3	-1.00E+10	-1.00E+10	-1.00E+10	2.34	1.75	0.5	-1.00E+10	-1.00E+10	0.11	-1.00E+10
							5.5	32.2401	300.57	1.73	37.55	11.31	0.14	4.02	2196.3	2126.4	-1.00E+10	-1.00E+10	-1.00E+10	2.32	-1.00E+10	-1.00E+10	-1.00E+10	-1.00E+10	-1.00E+10	-1.00E+10
							10.4	32.2409	300.34	1.732	37.61	11.31	0.14	4.03	2201.7	2129.2	-1.00E+10	-1.00E+10	-1.00E+10	2.36	2.17	0.31	-1.00E+10	-1.00E+10	0.1	-1.00E+10
							20.5	32.2404	299.65	1.733	37.61	11.34	0.14	4.06	2200.3	2125.4	-1.00E+10	-1.00E+10	-1.00E+10	2.43	2	0.31	-1.00E+10	-1.00E+10	0.1	-1.00E+10
							21.6	32.2414	299.2	1.74	37.73	11.34	0.14	4.07	2200.9	2125.3	-1.00E+10	-1.00E+10	-1.00E+10	2.39	1.98	0.34	-1.00E+10	-1.00E+10	0.11	-1.00E+10
							30.2	32.2621	297.73	1.756	37.89	11.58	0.14	3.91	2199.9	2130.5	-1.00E+10	-1.00E+10	-1.00E+10	3.31	2.73	0.37	-1.00E+10	-1.00E+10	0.09	-1.00E+10
							40	32.2692	295.96	1.762	38.08	11.64	0.14	3.92	2201.3	2132.4	-1.00E+10	-1.00E+10	-1.00E+10	3.6	-1.00E+10	-1.00E+10	-1.00E+10	-1.00E+10	-1.00E+10	-1.00E+10
							42.7	32.2699	295.28	1.758	38.12	11.71	0.13	3.92	2203.6	2132.6	-1.00E+10	-1.00E+10	-1.00E+10	3.63	3.1	0.32	-1.00E+10	-1.00E+10	0.08	-1.00E+10
MR1705C	4_1	B	2017-08-27T19:03	190.408	65.0483	51	0	32.6543	333.15	0.933	9.05	4.78	0.06	0.58	2228.9	2048	-1.00E+10	-1.00E+10	-1.00E+10	15.33	13.98	1.74	-1.00E+10	-1.00E+10	0.38	-1.00E+10
							4.7	-1.00E+10	-1.00E+10	-1.00E+10	-1.00E+10	-1.00E+10	-1.00E+10	-1.00E+10	-1.00E+10	-1.00E+10	-1.00E+10	-1.00E+10	-1.00E+10	-1.00E+10	-1.00E+10	-1.00E+10	-1.00E+10	-1.00E+10	-1.00E+10	-1.00E+10
							4.7	-1.00E+10	-1.00E+10	-1.00E+10	-1.00E+10	-1.00E+10	-1.00E+10	-1.00E+10	-1.00E+10	-1.00E+10	-1.00E+10	-1.00E+10	-1.00E+10	-1.00E+10	-1.00E+10	-1.00E+10	-1.00E+10	-1.00E+10	-1.00E+10	-1.00E+10
							4.8	32.6487	335.64	0.916	9.04	4.59	0.07	0.61	2228.7	2044.7	-1.00E+10	-1.00E+10	-1.00E+10	15.81	-1.00E+10	-1.00E+10	-1.00E+10	-1.00E+10	-1.00E+10	-1.00E+10
							4.8	-1.00E+10	-1.00E+10	-1.00E+10	-1.00E+10	-1.00E+10	-1.00E+10	-1.00E+10	-1.00E+10	-1.00E+10	-1.00E+10	-1.00E+10	-1.00E+10	-1.00E+10	-1.00E+10	-1.00E+10	-1.00E+10	-1.00E+10	-1.00E+10	-1.00E+10
							4.9	-1.00E+10	-1.00E+10	-1.00E+10	-1.00E+10	-1.00E+10	-1.00E+10	-1.00E+10	-1.00E+10	-1.00E+10	-1.00E+10	-1.00E+10	-1.00E+10	-1.00E+10	-1.00E+10	-1.00E+10	-1.00E+10	-1.00E+10	-1.00E+10	-1.00E+10
							4.9	-1.00E+10	-1.00E+10	-1.00E+10	-1.00E+10	-1.00E+10	-1.00E+10	-1.00E+10	-1.00E+10	-1.00E+10	-1.00E+10	-1.00E+10	-1.00E+10	-1.00E+10	-1.00E+10	-1.00E+10	-1.00E+10	-1.00E+10	-1.00E+10	-1.00E+10
							5.9	-1.00E+10	-1.00E+10	-1.00E+10	-1.00E+10	-1.00E+10	-1.00E+10	-1.00E+10	-1.00E+10	-1.00E+10	-1.00E+10	-1.00E+10	-1.00E+10	-1.00E+10	-1.00E+10	-1.00E+10	-1.00E+10	-1.00E+10	-1.00E+10	-1.00E+10
							6	-1.00E+10	-1.00E+10	-1.00E+10	-1.00E+10	-1.00E+10	-1.00E+10	-1.00E+10	-1.00E+10	-1.00E+10	-1.00E+10	-1.00E+10	-1.00E+10	-1.00E+10	-1.00E+10	-1.00E+10	-1.00E+10	-1.00E+10	-1.00E+10	-1.00E+10
							6.1	-1.00E+10	-1.00E+10	0.905	9.02	4.57	0.07	0.67	2229.8	2045	-1.00E+10	-1.00E+10	-1.00E+10	-1.00E+10	-1.00E+10	-1.00E+10	-1.00E+10	-1.00E+10	-1.00E+10	-1.00E+10
							9.7	32.6484	335.7	0.916	8.96	4.58	0.07	0.61	2230	2044.2	-1.00E+10	-1.00E+10	-1.00E+10	15.05	12.08	2.48	-1.00E+10	-1.00E+10	0.33	-1.00E+10
							11.7	-1.00E+10	-1.00E+10	0.893	8.7	4.5	0.07	0.64	2229.7	2045.3	-1.00E+10	-1.00E+10	-1.00E+10	-1.00E+10	-1.00E+10	-1.00E+10	-1.00E+10	-1.00E+10	-1.00E+10	-1.00E+10
							11.7	-1.00E+10	-1.00E+10	-1.00E+10	-1.00E+10	-1.00E+10	-1.00E+10	-1.00E+10	-1.00E+10	-1.00E+10	-1.00E+10	-1.00E+10	-1.00E+10	-1.00E+10	-1.00E+10	-1.00E+10	-1.00E+10	-1.00E+10	-1.00E+10	-1.00E+10
							11.7	-1.00E+10	-1.00E+10	-1.00E+10	-1.00E+10	-1.00E+10	-1.00E+10	-1.00E+10	-1.00E+10	-1.00E+10	-1.00E+10	-1.00E+10	-1.00E+10	-1.00E+10	-1.00E+10	-1.00E+10	-1.00E+10	-1.00E+10	-1.00E+10	-1.00E+10
							12.8	32.6468	335.44	0.898	8.75	4.5	0.07	0.65	2231.2	2043.5	-1.00E+10	-1.00E+10	-1.00E+10	15.54	10.91	3.36	-1.00E+10	-1.00E+10	0.27	-1.00E+10
							12.8	-1.00E+10	-1.00E+10	-1.00E+10	-1.00E+10	-1.00E+10	-1.00E+10	-1.00E+10	-1.00E+10	-1.00E+10	-1.00E+10	-1.00E+10	-1.00E+10	-1.00E+10	-1.00E+10	-1.00E+10	-1.00E+10	-1.00E+10	-1.00E+10	-1.00E+10
							12.8	-1.00E+10	-1.00E+10	-1.00E+10	-1.00E+10	-1.00E+10	-1.00E+10	-1.00E+10	-1.00E+10	-1.00E+10	-1.00E+10	-1.00E+10	-1.00E+10	-1.00E+10	-1.00E+10	-1.00E+10	-1.00E+10	-1.00E+10	-1.00E+10	-1.00E+10
							17.8	-1.00E+10	-1.00E+10	-1.00E+10	-1.00E+10	-1.00E+10	-1.00E+10	-1.00E+10	-1.00E+10	-1.00E+10	-1.00E+10	-1.00E+10	-1.00E+10	-1.00E+10	-1.00E+10	-1.00E+10	-1.00E+10	-1.00E+10	-1.00E+10	-1.00E+10
							17.9	-1.00E+10	-1.00E+10	-1.00E+10	-1.00E+10	-1.00E+10	-1.00E+10	-1.00E+10	-1.00E+10	-1.00E+10	-1.00E+10	-1.00E+10	-1.00E+10	-1.00E+10	-1.00E+10	-1.00E+10	-1.00E+10	-1.00E+10	-1.00E+10	-1.00E+10
							17.9	-1.00E+10	-1.00E+10	1.011	9.67	4.97	0.07	0.81	2228	2048.3	-1.00E+10	-1.00E+10	-1.00E+10	-1.00E+10	-1.00E+10	-1.00E+10	-1.00E+10	-1.00E+10	-1.00E+10	-1.00E+10
							20	32.6408	334.1	0.93	9.41	4.87	0.06	0.72	2229.9	2045.9	-1.00E+10	-1.00E+10	-1.00E+10	15.38	12.21	2.1	-1.00E+10	-1.00E+10	0.26	-1.00E+10
							29.3	32.5593	305.63	1.625	29.41	14.48	0.09	1.84	2212.9	2103.3	-1.00E+10	-1.00E+10	-1.00E+10	3.1	2.32	0.82	-1.00E+10	-1.00E+10	0.13	-1.00E+10
							39.4	32.5581	305.18	1.639	29.75	14.55	0.09	1.9	2213.1	2103.7	-1.00E+10	-1.00E+10	-1.00E+10	3.05	2.07	0.99	-1.00E+10	-1.00E+10	0.11	-1.00E+10
							45.3	32.5576	304.95	1.642	29.8	14.56	0.09	1.89	2211.6	2102.8	-1.00E+10	-1.00E+10	-1.00E+10	2.98	2.08	0.94	-1.00E+10	-1.00E+10	0.12	-1.00E+10
							45.4	-1.00E+10	-1.00E+10	-1.00E+10	-1.00E+10	-1.00E+10	-1.00E+10	-1.00E+10	-1.00E+10	-1.00E+10	-1.00E+10	-1.00E+10	-1.00E+10	-1.00E+10	-1.00E+10	-1.00E+10	-1.00E+10	-1.00E+10	-1.00E+10	-1.00E+10
							45.4	-1.00E+10	-1.00E+10	-1.00E+10	-1.00E+10	-1.00E+10	-1.00E+10	-1.00E+10	-1.00E+10	-1.00E+10	-1.00E+10	-1.00E+10	-1.00E+10	-1.00E+10	-1.00E+10	-1.00E+10	-1.00E+10	-1.00E+10	-1.00E+10	-1.00E+10
							45.4	-1.00E+10	-1.00E+10	-1.00E+10	-1.00E+10	-1.00E+10	-1.00E+10	-1.00E+10	-1.00E+10	-1.00E+10	-1.00E+10	-1.00E+10	-1.00E+10	-1.00E+10	-1.00E+10	-1.00E+10	-1.00E+10	-1.00E+10	-1.00E+10	-1.00E+10
							45.5	-1.00E+10	-1.00E+10	-1.00E+10	-1.00E+10	-1.00E+10	-1.00E+10	-1.00E+10	-1.00E+10	-1.00E+10	-1.00E+10	-1.00E+10	-1.00E+10	-1.00E+10	-1.00E+10	-1.00E+10	-1.00E+10	-1.00E+10	-1.00E+10	-1.00E+10
							45.5	-1.00E+10	-1.00E+10	-1.00E+10	-1.00E+10	-1.00E+10	-1.00E+10	-1.00E+10	-1.00E+10	-1.00E+10	-1.00E+10	-1.00E+10	-1.00E+10	-1.00E+10	-1.00E+10	-1.00E+10	-1.00E+10	-1.00E+10	-1.00E+10	-1.00E+10
MR1705C	5_1	B	2017-08-27T22:54	190.951	65.2761	54	0	32.7872	327.34	1.462	24.13	10.57	0.17	1.39	2234.1	2097.9	-1.00E+10	-1.00E+10	-1.00E+10	7.9	6.53	1.24	-1.00E+10	-1.00E+10	0.24	-1.00E+10
							5.5	32.7886	334.02	1.427	22.98	9.84	0.16	1.19	2236.4	2091.6	-1.00E+10	-1.00E+10	-1.00E+10	8.75	-1.00E+10	-1.00E+10	-1.00E+10	-1.00E+10	-1.00E+10	-1.00E+10
							10.1	32.7906	330.86	1.442	23.09	9.81	0.16	1.46	2236.4	2095.9	-1.00E+10	-1.00E+10	-1.00E+10	8.88	6.89	1.33	-1.00E+10	-1.00E+10	0.21	-1.00E+10
							13.7	32.7823	322.41	1.513	25.25	10.54	0.16	1.88	2235.7	2101.5	-1.00E+10	-1.00E+10	-1.00E+10	8.48	7.49	0.84	-1.00E+10	-1.00E+10	0.19	-1.00E+10
							20.2	32.7817	322.41	1.514	25.08	10.51	0.17	1.82	2234.6	2100.6	-1.00E+10	-1.00E+10	-1.00E+10	8.42	7.37	0.89	-1.00E+10	-1.00E+10	0.22	-1.00E+10
							30	32.7874	326.07	1.484	24.11	10.2	0.16	1.68	2236.7	2098.6	-1.00E+10	-1.00E+10	-1.00E+10	8.3	7.61	0.81	-1.00E+10	-1.00E+10	0.23	-1.00E+10
							39.8	32.7114	281.51	1.886	37.39	15.64	0.13	2.91	2225.5	2133.1	-1.00E+10	-1.00E+10	-1.00E+10	4.29	3.09	0.95	-1.00E+10	-1.00E+10	0.08	-1.00E+10
							48.2	32.7077	280.53	1.896	37.73	15.78	0.13	2.93	2223.3	2133.9	-1.00E+10	-1.00E+10	-1.00E+10	3.99	2.86	0.98	-1.00E+10	-1.00E+10	0.09	-1.00E+10
MR1705C	6_1	B	2017-08-28T01:55	191.302	65.6534	50	0	32.6508	333.84	1.098	19.38	7.51	0.11	0.49	2230.9	2061.6	-1.00E+10	-1.00E+10	-1.00E+10	10.14	10.41	-0.11	-1.00E+10	-1.00E+10	0.33	-1.00E+10
							5.3	32.6103	339.82	1.051	18.49	6.9	0.11	0.36	2224.6	2053	-1.00E+10	-1.00E+10	-1.00E+10	9.46	-1.00E+10	-1.00E+10	-1.00E+10	-1.00E+10	-1.00E+10	-1.00E+10
							7.3	32.6626	331.71	1.133	18.72	7.82	0.11	0.65	2231.3	2065.6	-1.00E+10	-1.00E+10	-1.00E+10	12.05	12.89	-1.05	-1.00E+10	-1.00E+10	0.19	-1.00E+10
							10	32.7645	309.06	1.52	26.15	11.58	0.13	2.1	2234.3	2104.4	-1.00E+10	-1.00E+10	-1.00E+10	11.54	11.81	-0.85	-1.00E+10	-1.00E+10	0.09	-1.00E+10
							20	32.8165	281.14	2.022	42.14	17.14	0.17	3.59	2230.9	2145.4	-1.00E+10	-1.00E+10	-1.00E+10	3.5	3.04	0.39	-1.00E+10	-1.00E+10	0.07	-1.00E+10
							29.8	32.8217	278.55	2.07	43.5	17.54	0.17	3.8	2232.2	2149.1	-1.00E+10	-1.00E+10	-1.00E+10	3.48	2.55	0.75	-1.00E+10	-1.00E+10	0.06	-1.00E+10
							39.7	32.8221	278.23	2.071	43.59	17.59	0.18	3.79	2232.3	2148.8	-1.00E+10	-1.00E+10	-1.00E+10	3.34	-1.00E+10	-1.00E+10	-1.00E+10	-1.00E+10	-1.00E+10	-1.00E+10
							43.5	32.8213	278.67	2.074	43.55	17.52	0.18	3.79	2232.4	2149.7	-1.00E+10	-1.00E+10	-1.00E+10	3.25	2.69	0.49	-1.00E+10	-1.00E+10	0.06	-1.00E+10
MR1705C	7_1	B	2017-08-28T06:33	191.151	66.273	55	0	31.8666	339.94	0.489	3.68	0.02	0	0.03	2209.5	1989.9	-1.00E+10	-1.00E+10	-1.00E+10	12.59	11.88	0.02	-1.00E+10	-1.00E+10	0.51	-1.00E+10
							4.6	31.848	344.78	0.471	3.75	0.02	0.01	0.02	2210.3	1986.6	-1.00E+10	-1.00E+10	-1.00E+10	12.72	-1.00E+10	-1.00E+10	-1.00E+10	-1.00E+10	-1.00E+10	-1.00E+10
							10.2	31.8958	343.5	0.466	3.22	0.02	0.01	0.09	2210.2	1985.9	-1.00E+10	-1.00E+10	-1.00E+10	12.61	10.98	0.16	-1.00E+10	-1.00E+10	0.48	-1.00E+10
							14.9	32.2043	333.68	0.605	6.22	0.63	0.02	0.51	2225.7	2015.7	-1.00E+10	-1.00E+10	-1.00E+10	14.31	14.15	-1.27	-1.00E+10	-1.00E+10	0.33	-1.00E+10
							21.1	32.3769	332.93	0.806	10.2	2.55	0.04	1.08	2227.2	2034.2	-1.00E+10	-1.00E+10	-1.00E+10	15.94	18.89	-2.25	-1.00E+10	-1.00E+10	0.32	-1.00E+10
							29.9	32.8604	295.25	1.858	34.52	15.29	0.11	4.06	2238.7	2127.3	-1.00E+10	-1.00E+10	-1.00E+10	4.74	4.95	-0.2	-1.00E+10	-1.00E+10	0.12	-1.00E+10
							39.9	32.8628	295.34	1.861	34.59	15.3	0.1	4.11	2238.9	2126	-1.00E+10	-1.00E+10	-1.00E+10	5.48	-1.00E+10	-1.00E+10	-1.00E+10	-1.00E+10	-1.00E+10	-1.00E+10
							50.1	32.8634	295.54	1.857	34.62	15.32	0.1	4.11	2238.8	2126.3	-1.00E+10	-1.00E+10	-1.00E+10	5.41	5.53	-0.35	-1.00E+10	-1.00E+10	0.12	-1.00E+10
MR1705C	8_1	B	2017-08-28T12:17	191.099	67.2	49	0	30.2026	307.88	0.788	10.54	1.42	0.05	0.95	2098.3	1934.8	-1.00E+10	-1.00E+10	-1.00E+10	1.55	0.25	0.45	-1.00E+10	-1.00E+10	0.72	-1.00E+10
							5.1	30.2045	307.5	0.776	10.52	1.16	0.05	0.92	2100.1	1934.1	-1.00E+10	-1.00E+10	-1.00E+10	1.59	-1.00E+10	-1.00E+10	-1.00E+10	-1.00E+10	-1.00E+10	-1.00E+10
							10.1	30.2099	307.5	0.774	10.53	1.16	0.05	0.9	2099.2	1934.1	-1.00E+10	-1.00E+10	-1.00E+10	1.58	0.23	0.66	-1.00E+10	-1.00E+10	0.72	-1.00E+10
							20	30.2173	307.4	0.776	10.53	1.15	0.05	0.88	2099.4	1936.1	-1.00E+10	-1.00E+10	-1.00E+10	1.56	0.2	0.62	-1.00E+10	-1.00E+10	0.81	-1.00E+10
							27.7	30.3839	303.28	0.817	10.78	1.28	0.06	0.89	2119.4	1953.8	-1.00E+10	-1.00E+10	-1.00E+10	1.46	0.21	0.41	-1.00E+10	-1.00E+10	0.79	-1.00E+10
							29.7	30.9164	290.91	0.992	12.89	2.35	0.08	1.66	2160.4	2000.5	-1.00E+10	-1.00E+10	-1.00E+10	0.99	0.18	0.37	-1.00E+10	-1.00E+10	0.49	-1.00E+10
							39.6	32.4229	248.29	1.832	37.25	10.76	0.13	6.33	2217.4	2123.3	-1.00E+10	-1.00E+10	-1.00E+10	0.46	0.08	0.3	-1.00E+10	-1.00E+10	0.05	-1.00E+10
							42.7	32.4094	246.53	1.817	36.91	10.44	0.14	6.32	2216.5	2122.6	-1.00E+10	-1.00E+10	-1.00E+10	0.43	0.09	0.3	-1.00E+10	-1.00E+10	0.05	-1.00E+10
MR1705C	9_1	B	2017-08-28T15:43	191.151	67.5751	50	0	29.7857	313.71	0.704	10.02	0.43	0.03	0.46	2053	1889.1	-1.00E+10	-1.00E+10	-1.00E+10	1.87	0.46	0.52	-1.00E+10	-1.00E+10	0.67	-1.00E+10
							5.2	29.776	313.82	0.694	10.02	0.32	0.02	0.47	2054.9	1888.6	-1.00E+10	-1.00E+10	-1.00E+10	1.82	-1.00E+10	-1.00E+10	-1.00E+10	-1.00E+10	-1.00E+10	-1.00E+10
							10.1	29.7781	313.64	0.696	10.05	0.32	0.02	0.51	2055.2	1889.9	-1.00E+10	-1.00E+10	-1.00E+10	1.93	0.45	0.48	-1.00E+10	-1.00E+10	0.71	-1.00E+10
							14.3	29.9593	312.14	0.739	10.76	0.62	0.03	0.79	2065.2	1901.4	-1.00E+10	-1.00E+10	-1.00E+10	1.4	0.41	0.49	-1.00E+10	-1.00E+10	0.53	-1.00E+10
							20.2	31.2549	295.81	1.174	19.6	3.53	0.11	3.56	2143.2	2006.5	-1.00E+10	-1.00E+10	-1.00E+10	0.66	0.23	0.29	-1.00E+10	-1.00E+10	0.16	-1.00E+10
							30.3	31.9136	297.08	1.425	21.68	4.6	0.15	4.35	2184.8	2070.8	-1.00E+10	-1.00E+10	-1.00E+10	0.74	0.15	0.39	-1.00E+10	-1.00E+10	0.17	-1.00E+10
							39.9	32.3751	248.93	2.059	41.29	9.3	0.24	7.42	2211.7	2143.4	-1.00E+10	-1.00E+10	-1.00E+10	0.55	-1.00E+10	-1.00E+10	-1.00E+10	-1.00E+10	-1.00E+10	-1.00E+10
							44.5	32.4671	245.05	2.033	40.35	9.74	0.22	7.08	2212.4	2141.5	-1.00E+10	-1.00E+10	-1.00E+10	0.54	0.06	0.35	-1.00E+10	-1.00E+10	0.08	-1.00E+10
MR1705C	10_1	B	2017-08-28T20:16	191.165	68.0189	59	0	32.5691	308.33	1.704	34.62	11.48	0.21	4.2	2222.6	2111.3	-1.00E+10	-1.00E+10	-1.00E+10	3.32	0.95	1.67	-1.00E+10	-1.00E+10	0.66	-1.00E+10
							5	-1.00E+10	-1.00E+10	-1.00E+10	-1.00E+10	-1.00E+10	-1.00E+10	-1.00E+10	-1.00E+10	-1.00E+10	-1.00E+10	-1.00E+10	-1.00E+10	-1.00E+10	-1.00E+10	-1.00E+10	-1.00E+10	-1.00E+10	-1.00E+10	-1.00E+10
							5	32.5394	309	1.654	33.85	11.1	0.2	4.05	2222.1	2106.7	-1.00E+10	-1.00E+10	-1.00E+10	3.56	0.78	1.57	-1.00E+10	-1.00E+10	0.7	-1.00E+10
							5	-1.00E+10	-1.00E+10	-1.00E+10	-1.00E+10	-1.00E+10	-1.00E+10	-1.00E+10	-1.00E+10	-1.00E+10	-1.00E+10	-1.00E+10	-1.00E+10	-1.00E+10	-1.00E+10	-1.00E+10	-1.00E+10	-1.00E+10	-1.00E+10	-1.00E+10
							9.6	-1.00E+10	-1.00E+10	-1.00E+10	-1.00E+10	-1.00E+10	-1.00E+10	-1.00E+10	-1.00E+10	-1.00E+10	-1.00E+10	-1.00E+10	-1.00E+10	-1.00E+10	-1.00E+10	-1.00E+10	-1.00E+10	-1.00E+10	-1.00E+10	-1.00E+10
							9.6	-1.00E+10	-1.00E+10	-1.00E+10	-1.00E+10	-1.00E+10	-1.00E+10	-1.00E+10	-1.00E+10	-1.00E+10	-1.00E+10	-1.00E+10	-1.00E+10	-1.00E+10	-1.00E+10	-1.00E+10	-1.00E+10	-1.00E+10	-1.00E+10	-1.00E+10
							9.7	-1.00E+10	-1.00E+10	-1.00E+10	-1.00E+10	-1.00E+10	-1.00E+10	-1.00E+10	-1.00E+10	-1.00E+10	-1.00E+10	-1.00E+10	-1.00E+10	-1.00E+10	-1.00E+10	-1.00E+10	-1.00E+10	-1.00E+10	-1.00E+10	-1.00E+10
							9.7	32.5623	307.89	1.683	34.51	11.38	0.21	4.17	2223.8	2110.7	-1.00E+10	-1.00E+10	-1.00E+10	3.2	0.87	1.58	-1.00E+10	-1.00E+10	0.61	-1.00E+10
							13.5	-1.00E+10	-1.00E+10	-1.00E+10	-1.00E+10	-1.00E+10	-1.00E+10	-1.00E+10	-1.00E+10	-1.00E+10	-1.00E+10	-1.00E+10	-1.00E+10	-1.00E+10	-1.00E+10	-1.00E+10	-1.00E+10	-1.00E+10	-1.00E+10	-1.00E+10
							13.5	-1.00E+10	-1.00E+10	-1.00E+10	-1.00E+10	-1.00E+10	-1.00E+10	-1.00E+10	-1.00E+10	-1.00E+10	-1.00E+10	-1.00E+10	-1.00E+10	-1.00E+10	-1.00E+10	-1.00E+10	-1.00E+10	-1.00E+10	-1.00E+10	-1.00E+10
							13.6	32.5931	307.23	1.676	34.29	11.52	0.2	4.08	2224.8	2110.6	-1.00E+10	-1.00E+10	-1.00E+10	2.58	1.07	0.92	-1.00E+10	-1.00E+10	0.47	-1.00E+10
							19.7	-1.00E+10	-1.00E+10	-1.00E+10	-1.00E+10	-1.00E+10	-1.00E+10	-1.00E+10	-1.00E+10	-1.00E+10	-1.00E+10	-1.00E+10	-1.00E+10	-1.00E+10	-1.00E+10	-1.00E+10	-1.00E+10	-1.00E+10	-1.00E+10	-1.00E+10
							19.7	-1.00E+10	-1.00E+10	-1.00E+10	-1.00E+10	-1.00E+10	-1.00E+10	-1.00E+10	-1.00E+10	-1.00E+10	-1.00E+10	-1.00E+10	-1.00E+10	-1.00E+10	-1.00E+10	-1.00E+10	-1.00E+10	-1.00E+10	-1.00E+10	-1.00E+10
							19.7	32.7328	306.95	1.604	32.92	12.24	0.14	3.28	2228.8	2105	-1.00E+10	-1.00E+10	-1.00E+10	1.94	1.28	0.27	-1.00E+10	-1.00E+10	0.17	-1.00E+10
							19.7	-1.00E+10	-1.00E+10	-1.00E+10	-1.00E+10	-1.00E+10	-1.00E+10	-1.00E+10	-1.00E+10	-1.00E+10	-1.00E+10	-1.00E+10	-1.00E+10	-1.00E+10	-1.00E+10	-1.00E+10	-1.00E+10	-1.00E+10	-1.00E+10	-1.00E+10
							29.4	-1.00E+10	-1.00E+10	-1.00E+10	-1.00E+10	-1.00E+10	-1.00E+10	-1.00E+10	-1.00E+10	-1.00E+10	-1.00E+10	-1.00E+10	-1.00E+10	-1.00E+10	-1.00E+10	-1.00E+10	-1.00E+10	-1.00E+10	-1.00E+10	-1.00E+10
							29.4	32.8691	265.64	2.391	50.88	16.56	0.22	7.43	2237.9	2182.8	-1.00E+10	-1.00E+10	-1.00E+10	0.61	0.09	0.38	-1.00E+10	-1.00E+10	0.09	-1.00E+10
							29.4	-1.00E+10	-1.00E+10	-1.00E+10	-1.00E+10	-1.00E+10	-1.00E+10	-1.00E+10	-1.00E+10	-1.00E+10	-1.00E+10	-1.00E+10	-1.00E+10	-1.00E+10	-1.00E+10	-1.00E+10	-1.00E+10	-1.00E+10	-1.00E+10	-1.00E+10
							29.4	-1.00E+10	-1.00E+10	-1.00E+10	-1.00E+10	-1.00E+10	-1.00E+10	-1.00E+10	-1.00E+10	-1.00E+10	-1.00E+10	-1.00E+10	-1.00E+10	-1.00E+10	-1.00E+10	-1.00E+10	-1.00E+10	-1.00E+10	-1.00E+10	-1.00E+10
							39.6	32.8824	259.8	2.376	53.61	16.77	0.23	7.19	2238.2	2182.8	-1.00E+10	-1.00E+10	-1.00E+10	0.59	-1.00E+10	-1.00E+10	-1.00E+10	-1.00E+10	-1.00E+10	-1.00E+10
							49.5	32.8886	247.91	2.418	59.47	16.72	0.24	7.43	2239.4	2190	-1.00E+10	-1.00E+10	-1.00E+10	0.8	0.1	0.62	-1.00E+10	-1.00E+10	0.09	-1.00E+10
							52.9	-1.00E+10	-1.00E+10	-1.00E+10	-1.00E+10	-1.00E+10	-1.00E+10	-1.00E+10	-1.00E+10	-1.00E+10	-1.00E+10	-1.00E+10	-1.00E+10	-1.00E+10	-1.00E+10	-1.00E+10	-1.00E+10	-1.00E+10	-1.00E+10	-1.00E+10
							52.9	-1.00E+10	-1.00E+10	-1.00E+10	-1.00E+10	-1.00E+10	-1.00E+10	-1.00E+10	-1.00E+10	-1.00E+10	-1.00E+10	-1.00E+10	-1.00E+10	-1.00E+10	-1.00E+10	-1.00E+10	-1.00E+10	-1.00E+10	-1.00E+10	-1.00E+10
							52.9	32.8883	247.06	2.427	59.98	16.69	0.25	7.46	2238.3	2190.7	-1.00E+10	-1.00E+10	-1.00E+10	0.86	0.1	0.71	-1.00E+10	-1.00E+10	0.08	-1.00E+10
							52.9	-1.00E+10	-1.00E+10	-1.00E+10	-1.00E+10	-1.00E+10	-1.00E+10	-1.00E+10	-1.00E+10	-1.00E+10	-1.00E+10	-1.00E+10	-1.00E+10	-1.00E+10	-1.00E+10	-1.00E+10	-1.00E+10	-1.00E+10	-1.00E+10	-1.00E+10
							53	-1.00E+10	-1.00E+10	-1.00E+10	-1.00E+10	-1.00E+10	-1.00E+10	-1.00E+10	-1.00E+10	-1.00E+10	-1.00E+10	-1.00E+10	-1.00E+10	-1.00E+10	-1.00E+10	-1.00E+10	-1.00E+10	-1.00E+10	-1.00E+10	-1.00E+10
							53	-1.00E+10	-1.00E+10	-1.00E+10	-1.00E+10	-1.00E+10	-1.00E+10	-1.00E+10	-1.00E+10	-1.00E+10	-1.00E+10	-1.00E+10	-1.00E+10	-1.00E+10	-1.00E+10	-1.00E+10	-1.00E+10	-1.00E+10	-1.00E+10	-1.00E+10
MR1705C	11_1	B	2017-08-29T01:02	191.247	68.5011	53	0	30.6262	297.66	0.576	4.79	0.14	0	0.05	2178.4	1991.8	-1.00E+10	-1.00E+10	-1.00E+10	2.66	0.6	0.92	-1.00E+10	-1.00E+10	1.11	-1.00E+10
							5	30.6101	297.81	0.573	4.79	0.02	0	0.05	2178.6	1991.5	-1.00E+10	-1.00E+10	-1.00E+10	2.46	-1.00E+10	-1.00E+10	-1.00E+10	-1.00E+10	-1.00E+10	-1.00E+10
							9.8	30.6717	297.12	0.572	4.78	0.02	0	0.03	2179	1992.3	-1.00E+10	-1.00E+10	-1.00E+10	2.7	0.57	0.91	-1.00E+10	-1.00E+10	1.22	-1.00E+10
							15.1	31.1333	296.11	0.687	7.44	0.72	0.02	0.65	2185.1	2003.1	-1.00E+10	-1.00E+10	-1.00E+10	2.57	0.84	0.84	-1.00E+10	-1.00E+10	0.91	-1.00E+10
							20	32.1694	293.91	1.027	15.59	2.69	0.08	2.86	2200.3	2033.9	-1.00E+10	-1.00E+10	-1.00E+10	1.88	1.11	0.56	-1.00E+10	-1.00E+10	0.21	-1.00E+10
							29.8	32.3757	286.17	1.293	24.35	4.36	0.12	4.65	2206.6	2059.6	-1.00E+10	-1.00E+10	-1.00E+10	0.4	0.18	0.21	-1.00E+10	-1.00E+10	0.04	-1.00E+10
							39.9	32.3904	280.56	1.398	27.24	4.83	0.13	5.01	2211.8	2069	-1.00E+10	-1.00E+10	-1.00E+10	0.38	-1.00E+10	-1.00E+10	-1.00E+10	-1.00E+10	-1.00E+10	-1.00E+10
							48	32.4058	269.64	1.531	31.82	5.29	0.15	5.54	2210.7	2081.9	-1.00E+10	-1.00E+10	-1.00E+10	0.74	0.33	0.35	-1.00E+10	-1.00E+10	0.03	-1.00E+10
MR1705C	12_1	B	2017-08-29T04:20	191.255	69.0001	53	0	31.2616	299.66	0.46	0.9	0.02	0	0.03	2175.6	1971	-1.00E+10	-1.00E+10	-1.00E+10	1.43	1.21	0.16	-1.00E+10	-1.00E+10	0.23	-1.00E+10
							5.1	31.1895	298.64	0.462	1.09	0.01	0	0.01	2177.2	1970.7	-1.00E+10	-1.00E+10	-1.00E+10	1	-1.00E+10	-1.00E+10	-1.00E+10	-1.00E+10	-1.00E+10	-1.00E+10
							10	31.2063	299.36	0.461	1.02	0.01	0	0.01	2178.8	1973.2	-1.00E+10	-1.00E+10	-1.00E+10	1.22	0.7	0.2	-1.00E+10	-1.00E+10	0.25	-1.00E+10
							20.1	31.4698	298.02	0.489	2.05	0.04	0	0.03	2182.7	1976.2	-1.00E+10	-1.00E+10	-1.00E+10	2.21	1.98	0.15	-1.00E+10	-1.00E+10	0.24	-1.00E+10
							21.1	31.7081	290.12	0.618	6.13	0.27	0.02	1.11	2186	1986.8	-1.00E+10	-1.00E+10	-1.00E+10	1.65	1.14	0.32	-1.00E+10	-1.00E+10	0.16	-1.00E+10
							30	31.9919	289.64	0.782	10.29	0.65	0.04	2.58	2192.3	2001.3	-1.00E+10	-1.00E+10	-1.00E+10	0.57	0.2	0.25	-1.00E+10	-1.00E+10	0.06	-1.00E+10
							39.8	32.1618	287.12	1.007	15.66	1.66	0.07	3.43	2198.6	2034.4	-1.00E+10	-1.00E+10	-1.00E+10	0.41	-1.00E+10	-1.00E+10	-1.00E+10	-1.00E+10	-1.00E+10	-1.00E+10
							46.9	32.2415	241.9	1.231	22.48	1.3	0.1	3.8	2200.4	2062.8	-1.00E+10	-1.00E+10	-1.00E+10	0.24	0.04	0.17	-1.00E+10	-1.00E+10	0.03	-1.00E+10
MR1705C	13_1	B	2017-08-29T08:28	191.238	69.4972	51	0	31.0223	298.56	0.468	0.89	0.05	0	0.02	2173.8	1972.8	-1.00E+10	-1.00E+10	-1.00E+10	0.93	0.33	0.22	-1.00E+10	-1.00E+10	0.35	-1.00E+10
							5	31.2009	298.38	0.447	0.99	0.02	0	0.04	2178.4	1967.5	-1.00E+10	-1.00E+10	-1.00E+10	0.93	-1.00E+10	-1.00E+10	-1.00E+10	-1.00E+10	-1.00E+10	-1.00E+10
							9.4	31.5156	299.13	0.435	1.35	0.02	0	0.02	2185.7	1963.9	-1.00E+10	-1.00E+10	-1.00E+10	1.07	0.53	0.2	-1.00E+10	-1.00E+10	0.36	-1.00E+10
							14.9	32.0165	300.01	0.394	2.79	0.02	0	0.01	2196.8	1958.5	-1.00E+10	-1.00E+10	-1.00E+10	1.38	-1.00E+10	-1.00E+10	-1.00E+10	-1.00E+10	-1.00E+10	-1.00E+10
							19.6	32.1882	299.13	0.407	5.73	0.02	0	0.04	2202.3	1940	-1.00E+10	-1.00E+10	-1.00E+10	1.06	0.89	0.11	-1.00E+10	-1.00E+10	0.07	-1.00E+10
							29.9	32.2787	301.35	0.48	7.43	0.02	0	0.24	2205.2	1957.8	-1.00E+10	-1.00E+10	-1.00E+10	0.22	0.09	0.1	-1.00E+10	-1.00E+10	0.02	-1.00E+10
							39.8	32.3597	246.7	1.191	20.77	0.56	0.05	1.75	2207	2089.9	-1.00E+10	-1.00E+10	-1.00E+10	0.14	-1.00E+10	-1.00E+10	-1.00E+10	-1.00E+10	-1.00E+10	-1.00E+10
							46.3	32.5337	225.71	1.458	28.32	2.03	0.09	3.59	2221.2	2132.7	-1.00E+10	-1.00E+10	-1.00E+10	0.17	0.04	0.11	-1.00E+10	-1.00E+10	0.02	-1.00E+10
MR1705C	14_1	B	2017-08-29T12:35	191.247	69.9998	41	0	31.9499	306.34	0.374	0.07	0.05	0.01	0.03	2200.3	1956.9	-1.00E+10	-1.00E+10	-1.00E+10	2.1	2.24	-0.02	-1.00E+10	-1.00E+10	0.23	-1.00E+10
							5.1	31.8872	306.37	0.371	0.08	0.01	0.01	0.02	2198.3	1954.2	-1.00E+10	-1.00E+10	-1.00E+10	1.84	-1.00E+10	-1.00E+10	-1.00E+10	-1.00E+10	-1.00E+10	-1.00E+10
							8.2	31.935	306.77	0.365	0.09	0.01	0	0.01	2200.7	1956.5	-1.00E+10	-1.00E+10	-1.00E+10	1.96	1.9	0.01	-1.00E+10	-1.00E+10	0.23	-1.00E+10
							9.9	32.0471	308.31	0.365	0.14	0.02	0	0	2202	1962.3	-1.00E+10	-1.00E+10	-1.00E+10	2.01	1.82	0.09	-1.00E+10	-1.00E+10	0.22	-1.00E+10
							20	32.3322	306.65	0.648	4.33	0.67	0.05	0.84	2204.9	2025.1	-1.00E+10	-1.00E+10	-1.00E+10	1.4	0.74	0.36	-1.00E+10	-1.00E+10	0.18	-1.00E+10
							30	32.3865	279.69	1.273	16.02	2.5	0.15	3.27	2208.2	2101.4	-1.00E+10	-1.00E+10	-1.00E+10	0.87	-1.00E+10	-1.00E+10	-1.00E+10	-1.00E+10	-1.00E+10	-1.00E+10
							34.9	32.3848	282.4	1.243	14.98	2.47	0.15	3.1	2207.6	2094.8	-1.00E+10	-1.00E+10	-1.00E+10	1.08	0.43	0.34	-1.00E+10	-1.00E+10	0.16	-1.00E+10
MR1705C	15_1	B	2017-08-29T16:02	191.249	70.5001	39	0	32.2931	308.72	0.354	0.23	0.05	0	0.04	2208.2	1994.5	-1.00E+10	-1.00E+10	-1.00E+10	1.51	1.23	0.04	-1.00E+10	-1.00E+10	0.31	-1.00E+10
							5.5	32.2839	308.76	0.345	0.23	0.02	0	0.04	2210.8	1995.8	-1.00E+10	-1.00E+10	-1.00E+10	1.26	-1.00E+10	-1.00E+10	-1.00E+10	-1.00E+10	-1.00E+10	-1.00E+10
							10.1	-1.00E+10	-1.00E+10	-1.00E+10	-1.00E+10	-1.00E+10	-1.00E+10	-1.00E+10	-1.00E+10	-1.00E+10	-1.00E+10	-1.00E+10	-1.00E+10	-1.00E+10	-1.00E+10	-1.00E+10	-1.00E+10	-1.00E+10	-1.00E+10	-1.00E+10
							10.2	32.2838	308.92	0.344	0.23	0.03	0	0.03	2210.2	1997.2	-1.00E+10	-1.00E+10	-1.00E+10	1.43	1.12	0.04	-1.00E+10	-1.00E+10	0.3	-1.00E+10
							20.1	-1.00E+10	-1.00E+10	-1.00E+10	-1.00E+10	-1.00E+10	-1.00E+10	-1.00E+10	-1.00E+10	-1.00E+10	-1.00E+10	-1.00E+10	-1.00E+10	-1.00E+10	-1.00E+10	-1.00E+10	-1.00E+10	-1.00E+10	-1.00E+10	-1.00E+10
							20.1	32.3312	307.06	0.394	0.6	0.02	0	0.04	2214.5	2002.5	-1.00E+10	-1.00E+10	-1.00E+10	1.26	0.97	0.13	-1.00E+10	-1.00E+10	0.24	-1.00E+10
							27.9	32.4213	292.15	1.108	11.14	0.23	0.04	0.57	2219.3	2092.3	-1.00E+10	-1.00E+10	-1.00E+10	3.73	3.37	0.21	-1.00E+10	-1.00E+10	0.21	-1.00E+10
							30.2	32.3945	288.42	1.197	12.82	0.53	0.06	1.78	2217.3	2100.4	-1.00E+10	-1.00E+10	-1.00E+10	2.92	2.01	0.46	-1.00E+10	-1.00E+10	0.14	-1.00E+10
							33.2	32.4055	286.93	1.184	12.86	0.48	0.06	1.65	2216.6	2098.2	-1.00E+10	-1.00E+10	-1.00E+10	3.18	2.08	0.5	-1.00E+10	-1.00E+10	0.15	-1.00E+10
MR1705C	16_1	B	2017-08-29T19:39	191.241	70.9995	45	0	32.127	313.07	0.301	0.12	0.07	0.01	0.16	2201.8	1978.7	-1.00E+10	-1.00E+10	-1.00E+10	2.01	1.58	0.18	-1.00E+10	-1.00E+10	0.28	-1.00E+10
							4.4	32.1049	313.86	0.293	0.11	0.02	0.01	0.04	2199.4	1978.3	-1.00E+10	-1.00E+10	-1.00E+10	1.88	1.18	0.3	-1.00E+10	-1.00E+10	0.31	-1.00E+10
							4.5	-1.00E+10	-1.00E+10	-1.00E+10	-1.00E+10	-1.00E+10	-1.00E+10	-1.00E+10	-1.00E+10	-1.00E+10	-1.00E+10	-1.00E+10	-1.00E+10	-1.00E+10	-1.00E+10	-1.00E+10	-1.00E+10	-1.00E+10	-1.00E+10	-1.00E+10
							4.5	-1.00E+10	-1.00E+10	-1.00E+10	-1.00E+10	-1.00E+10	-1.00E+10	-1.00E+10	-1.00E+10	-1.00E+10	-1.00E+10	-1.00E+10	-1.00E+10	-1.00E+10	-1.00E+10	-1.00E+10	-1.00E+10	-1.00E+10	-1.00E+10	-1.00E+10
							10.2	32.1123	315	0.282	0.13	0.01	0	0.05	2199.9	1974.3	-1.00E+10	-1.00E+10	-1.00E+10	1.92	1.38	0.25	-1.00E+10	-1.00E+10	0.25	-1.00E+10
							14	-1.00E+10	-1.00E+10	-1.00E+10	-1.00E+10	-1.00E+10	-1.00E+10	-1.00E+10	-1.00E+10	-1.00E+10	-1.00E+10	-1.00E+10	-1.00E+10	-1.00E+10	-1.00E+10	-1.00E+10	-1.00E+10	-1.00E+10	-1.00E+10	-1.00E+10
							14.1	-1.00E+10	-1.00E+10	0.291	0.2	0.01	0	0.07	2202.7	1977.9	-1.00E+10	-1.00E+10	-1.00E+10	-1.00E+10	-1.00E+10	-1.00E+10	-1.00E+10	-1.00E+10	-1.00E+10	-1.00E+10
							14.1	-1.00E+10	-1.00E+10	-1.00E+10	-1.00E+10	-1.00E+10	-1.00E+10	-1.00E+10	-1.00E+10	-1.00E+10	-1.00E+10	-1.00E+10	-1.00E+10	-1.00E+10	-1.00E+10	-1.00E+10	-1.00E+10	-1.00E+10	-1.00E+10	-1.00E+10
							16.4	32.1879	309.22	0.319	0.15	0.02	0	0.07	2203.9	1984.8	-1.00E+10	-1.00E+10	-1.00E+10	1.62	1.36	0.17	-1.00E+10	-1.00E+10	0.21	-1.00E+10
							16.4	-1.00E+10	-1.00E+10	-1.00E+10	-1.00E+10	-1.00E+10	-1.00E+10	-1.00E+10	-1.00E+10	-1.00E+10	-1.00E+10	-1.00E+10	-1.00E+10	-1.00E+10	-1.00E+10	-1.00E+10	-1.00E+10	-1.00E+10	-1.00E+10	-1.00E+10
							16.4	-1.00E+10	-1.00E+10	-1.00E+10	-1.00E+10	-1.00E+10	-1.00E+10	-1.00E+10	-1.00E+10	-1.00E+10	-1.00E+10	-1.00E+10	-1.00E+10	-1.00E+10	-1.00E+10	-1.00E+10	-1.00E+10	-1.00E+10	-1.00E+10	-1.00E+10
							19.4	32.3258	306.32	0.401	0.58	0.01	0	0.07	2211.5	2001.6	-1.00E+10	-1.00E+10	-1.00E+10	1.16	0.73	0.26	-1.00E+10	-1.00E+10	0.18	-1.00E+10
							29.7	32.7456	280.95	1.248	10.02	0.93	0.06	0.92	2234.7	2098.1	-1.00E+10	-1.00E+10	-1.00E+10	0.86	0.65	0.21	-1.00E+10	-1.00E+10	0.03	-1.00E+10
							32.5	-1.00E+10	-1.00E+10	1.353	13.49	1.81	0.08	2.52	2238.3	2108.6	-1.00E+10	-1.00E+10	-1.00E+10	-1.00E+10	-1.00E+10	-1.00E+10	-1.00E+10	-1.00E+10	-1.00E+10	-1.00E+10
							32.5	-1.00E+10	-1.00E+10	-1.00E+10	-1.00E+10	-1.00E+10	-1.00E+10	-1.00E+10	-1.00E+10	-1.00E+10	-1.00E+10	-1.00E+10	-1.00E+10	-1.00E+10	-1.00E+10	-1.00E+10	-1.00E+10	-1.00E+10	-1.00E+10	-1.00E+10
							32.6	-1.00E+10	-1.00E+10	-1.00E+10	-1.00E+10	-1.00E+10	-1.00E+10	-1.00E+10	-1.00E+10	-1.00E+10	-1.00E+10	-1.00E+10	-1.00E+10	-1.00E+10	-1.00E+10	-1.00E+10	-1.00E+10	-1.00E+10	-1.00E+10	-1.00E+10
							39.9	-1.00E+10	-1.00E+10	-1.00E+10	-1.00E+10	-1.00E+10	-1.00E+10	-1.00E+10	-1.00E+10	-1.00E+10	-1.00E+10	-1.00E+10	-1.00E+10	-1.00E+10	-1.00E+10	-1.00E+10	-1.00E+10	-1.00E+10	-1.00E+10	-1.00E+10
							40	-1.00E+10	-1.00E+10	-1.00E+10	-1.00E+10	-1.00E+10	-1.00E+10	-1.00E+10	-1.00E+10	-1.00E+10	-1.00E+10	-1.00E+10	-1.00E+10	-1.00E+10	-1.00E+10	-1.00E+10	-1.00E+10	-1.00E+10	-1.00E+10	-1.00E+10
							40	32.7972	266.05	1.423	17.53	1.82	0.09	3.19	2241.1	2123.9	-1.00E+10	-1.00E+10	-1.00E+10	0.53	0.21	0.35	-1.00E+10	-1.00E+10	0.04	-1.00E+10
							40	-1.00E+10	-1.00E+10	-1.00E+10	-1.00E+10	-1.00E+10	-1.00E+10	-1.00E+10	-1.00E+10	-1.00E+10	-1.00E+10	-1.00E+10	-1.00E+10	-1.00E+10	-1.00E+10	-1.00E+10	-1.00E+10	-1.00E+10	-1.00E+10	-1.00E+10
							40	-1.00E+10	-1.00E+10	-1.00E+10	-1.00E+10	-1.00E+10	-1.00E+10	-1.00E+10	-1.00E+10	-1.00E+10	-1.00E+10	-1.00E+10	-1.00E+10	-1.00E+10	-1.00E+10	-1.00E+10	-1.00E+10	-1.00E+10	-1.00E+10	-1.00E+10
							40.1	-1.00E+10	-1.00E+10	-1.00E+10	-1.00E+10	-1.00E+10	-1.00E+10	-1.00E+10	-1.00E+10	-1.00E+10	-1.00E+10	-1.00E+10	-1.00E+10	-1.00E+10	-1.00E+10	-1.00E+10	-1.00E+10	-1.00E+10	-1.00E+10	-1.00E+10
MR1705C	17_1	B	2017-08-30T00:32	191.251	71.5007	49	0	32.0058	311.08	0.292	0.1	0.08	0	0.04	2203.2	1989.8	-1.00E+10	-1.00E+10	-1.00E+10	1.43	0.88	0.17	-1.00E+10	-1.00E+10	0.28	-1.00E+10
							5.2	-1.00E+10	-1.00E+10	-1.00E+10	-1.00E+10	-1.00E+10	-1.00E+10	-1.00E+10	-1.00E+10	-1.00E+10	-1.00E+10	-1.00E+10	-1.00E+10	-1.00E+10	-1.00E+10	-1.00E+10	-1.00E+10	-1.00E+10	-1.00E+10	-1.00E+10
							5.2	32.0001	311.43	0.282	0.09	0.05	0	0.04	2199	1989.1	-1.00E+10	-1.00E+10	-1.00E+10	1.08	-1.00E+10	-1.00E+10	-1.00E+10	-1.00E+10	-1.00E+10	-1.00E+10
							5.3	-1.00E+10	-1.00E+10	-1.00E+10	-1.00E+10	-1.00E+10	-1.00E+10	-1.00E+10	-1.00E+10	-1.00E+10	-1.00E+10	-1.00E+10	-1.00E+10	-1.00E+10	-1.00E+10	-1.00E+10	-1.00E+10	-1.00E+10	-1.00E+10	-1.00E+10
							10.1	32.0011	311.4	0.277	0.09	0.02	0	0.02	2201.9	1990.4	-1.00E+10	-1.00E+10	-1.00E+10	1.11	0.54	0.28	-1.00E+10	-1.00E+10	0.26	-1.00E+10
							20	32.0836	309.95	0.303	0.19	0.02	0	0.05	2205.9	1995	-1.00E+10	-1.00E+10	-1.00E+10	1.02	0.55	0.25	-1.00E+10	-1.00E+10	0.23	-1.00E+10
							29.9	32.4846	272.71	1.194	12.82	2.25	0.22	1.91	2228.2	2133.1	-1.00E+10	-1.00E+10	-1.00E+10	1.77	0.8	0.86	-1.00E+10	-1.00E+10	0.12	-1.00E+10
							29.9	-1.00E+10	-1.00E+10	-1.00E+10	-1.00E+10	-1.00E+10	-1.00E+10	-1.00E+10	-1.00E+10	-1.00E+10	-1.00E+10	-1.00E+10	-1.00E+10	-1.00E+10	-1.00E+10	-1.00E+10	-1.00E+10	-1.00E+10	-1.00E+10	-1.00E+10
							29.9	-1.00E+10	-1.00E+10	-1.00E+10	-1.00E+10	-1.00E+10	-1.00E+10	-1.00E+10	-1.00E+10	-1.00E+10	-1.00E+10	-1.00E+10	-1.00E+10	-1.00E+10	-1.00E+10	-1.00E+10	-1.00E+10	-1.00E+10	-1.00E+10	-1.00E+10
							30	32.4794	273.74	1.178	12.52	2.17	0.22	1.73	2228.9	2133.4	-1.00E+10	-1.00E+10	-1.00E+10	1.83	0.94	0.92	-1.00E+10	-1.00E+10	0.12	-1.00E+10
							39.6	32.5448	264.96	1.412	17.74	2.97	0.21	4.47	2228.5	2137.3	-1.00E+10	-1.00E+10	-1.00E+10	0.82	-1.00E+10	-1.00E+10	-1.00E+10	-1.00E+10	-1.00E+10	-1.00E+10
							43.1	-1.00E+10	-1.00E+10	-1.00E+10	-1.00E+10	-1.00E+10	-1.00E+10	-1.00E+10	-1.00E+10	-1.00E+10	-1.00E+10	-1.00E+10	-1.00E+10	-1.00E+10	-1.00E+10	-1.00E+10	-1.00E+10	-1.00E+10	-1.00E+10	-1.00E+10
							43.1	-1.00E+10	-1.00E+10	-1.00E+10	-1.00E+10	-1.00E+10	-1.00E+10	-1.00E+10	-1.00E+10	-1.00E+10	-1.00E+10	-1.00E+10	-1.00E+10	-1.00E+10	-1.00E+10	-1.00E+10	-1.00E+10	-1.00E+10	-1.00E+10	-1.00E+10
							43.1	32.5543	264.67	1.404	17.83	2.85	0.2	4.38	2230.9	2135.4	-1.00E+10	-1.00E+10	-1.00E+10	0.94	0.53	0.34	-1.00E+10	-1.00E+10	0.04	-1.00E+10
MR1705C	18_1	B	2017-08-30T04:54	191.251	72.0005	52	0	31.981	321.6	0.354	1.3	0.04	0	0.04	2192.6	1971.4	-1.00E+10	-1.00E+10	-1.00E+10	1.19	1.04	0.01	-1.00E+10	-1.00E+10	0.11	-1.00E+10
							5.2	31.9563	321.83	0.336	1.21	0.02	0	0.04	2192.3	1966.9	-1.00E+10	-1.00E+10	-1.00E+10	1.28	-1.00E+10	-1.00E+10	-1.00E+10	-1.00E+10	-1.00E+10	-1.00E+10
							10.2	31.9629	322.05	0.336	1.2	0.01	0	0.04	2192.2	1967.7	-1.00E+10	-1.00E+10	-1.00E+10	1.53	1.65	-0.13	-1.00E+10	-1.00E+10	0.15	-1.00E+10
							20.1	32.3517	334.77	0.363	0.87	0	0	0.03	2213.8	1982.4	-1.00E+10	-1.00E+10	-1.00E+10	0.72	0.4	0.27	-1.00E+10	-1.00E+10	0.1	-1.00E+10
							30.1	32.8411	314.22	1.164	10.02	0.36	0.03	0.31	2242.3	2088.5	-1.00E+10	-1.00E+10	-1.00E+10	3.2	2.31	0.88	-1.00E+10	-1.00E+10	0.07	-1.00E+10
							31	32.8524	289.85	1.431	14.79	1.8	0.08	1.32	2243.5	2117.6	-1.00E+10	-1.00E+10	-1.00E+10	3.77	-1.00E+10	-1.00E+10	-1.00E+10	-1.00E+10	-1.00E+10	-1.00E+10
							39.9	32.8581	273.13	1.659	19.35	4.07	0.13	4.61	2247.4	2136.1	-1.00E+10	-1.00E+10	-1.00E+10	0.72	-1.00E+10	-1.00E+10	-1.00E+10	-1.00E+10	-1.00E+10	-1.00E+10
							44.9	-1.00E+10	-1.00E+10	-1.00E+10	-1.00E+10	-1.00E+10	-1.00E+10	-1.00E+10	-1.00E+10	-1.00E+10	-1.00E+10	-1.00E+10	-1.00E+10	-1.00E+10	-1.00E+10	-1.00E+10	-1.00E+10	-1.00E+10	-1.00E+10	-1.00E+10
							44.9	-1.00E+10	-1.00E+10	-1.00E+10	-1.00E+10	-1.00E+10	-1.00E+10	-1.00E+10	-1.00E+10	-1.00E+10	-1.00E+10	-1.00E+10	-1.00E+10	-1.00E+10	-1.00E+10	-1.00E+10	-1.00E+10	-1.00E+10	-1.00E+10	-1.00E+10
							44.9	-1.00E+10	-1.00E+10	-1.00E+10	-1.00E+10	-1.00E+10	-1.00E+10	-1.00E+10	-1.00E+10	-1.00E+10	-1.00E+10	-1.00E+10	-1.00E+10	-1.00E+10	-1.00E+10	-1.00E+10	-1.00E+10	-1.00E+10	-1.00E+10	-1.00E+10
							44.9	-1.00E+10	-1.00E+10	-1.00E+10	-1.00E+10	-1.00E+10	-1.00E+10	-1.00E+10	-1.00E+10	-1.00E+10	-1.00E+10	-1.00E+10	-1.00E+10	-1.00E+10	-1.00E+10	-1.00E+10	-1.00E+10	-1.00E+10	-1.00E+10	-1.00E+10
							44.9	-1.00E+10	-1.00E+10	-1.00E+10	-1.00E+10	-1.00E+10	-1.00E+10	-1.00E+10	-1.00E+10	-1.00E+10	-1.00E+10	-1.00E+10	-1.00E+10	-1.00E+10	-1.00E+10	-1.00E+10	-1.00E+10	-1.00E+10	-1.00E+10	-1.00E+10
							44.9	-1.00E+10	-1.00E+10	-1.00E+10	-1.00E+10	-1.00E+10	-1.00E+10	-1.00E+10	-1.00E+10	-1.00E+10	-1.00E+10	-1.00E+10	-1.00E+10	-1.00E+10	-1.00E+10	-1.00E+10	-1.00E+10	-1.00E+10	-1.00E+10	-1.00E+10
							44.9	-1.00E+10	-1.00E+10	-1.00E+10	-1.00E+10	-1.00E+10	-1.00E+10	-1.00E+10	-1.00E+10	-1.00E+10	-1.00E+10	-1.00E+10	-1.00E+10	-1.00E+10	-1.00E+10	-1.00E+10	-1.00E+10	-1.00E+10	-1.00E+10	-1.00E+10
							44.9	-1.00E+10	-1.00E+10	-1.00E+10	-1.00E+10	-1.00E+10	-1.00E+10	-1.00E+10	-1.00E+10	-1.00E+10	-1.00E+10	-1.00E+10	-1.00E+10	-1.00E+10	-1.00E+10	-1.00E+10	-1.00E+10	-1.00E+10	-1.00E+10	-1.00E+10
							44.9	-1.00E+10	-1.00E+10	-1.00E+10	-1.00E+10	-1.00E+10	-1.00E+10	-1.00E+10	-1.00E+10	-1.00E+10	-1.00E+10	-1.00E+10	-1.00E+10	-1.00E+10	-1.00E+10	-1.00E+10	-1.00E+10	-1.00E+10	-1.00E+10	-1.00E+10
							44.9	32.8579	273.55	1.664	19.56	4.03	0.13	4.55	2248.1	2134.6	-1.00E+10	-1.00E+10	-1.00E+10	0.75	0.25	0.47	-1.00E+10	-1.00E+10	0.04	-1.00E+10
							44.9	-1.00E+10	-1.00E+10	-1.00E+10	-1.00E+10	-1.00E+10	-1.00E+10	-1.00E+10	-1.00E+10	-1.00E+10	-1.00E+10	-1.00E+10	-1.00E+10	-1.00E+10	-1.00E+10	-1.00E+10	-1.00E+10	-1.00E+10	-1.00E+10	-1.00E+10
							44.9	-1.00E+10	-1.00E+10	-1.00E+10	-1.00E+10	-1.00E+10	-1.00E+10	-1.00E+10	-1.00E+10	-1.00E+10	-1.00E+10	-1.00E+10	-1.00E+10	-1.00E+10	-1.00E+10	-1.00E+10	-1.00E+10	-1.00E+10	-1.00E+10	-1.00E+10
							44.9	-1.00E+10	-1.00E+10	-1.00E+10	-1.00E+10	-1.00E+10	-1.00E+10	-1.00E+10	-1.00E+10	-1.00E+10	-1.00E+10	-1.00E+10	-1.00E+10	-1.00E+10	-1.00E+10	-1.00E+10	-1.00E+10	-1.00E+10	-1.00E+10	-1.00E+10
MR1705C	18_2	B	2017-08-30T06:30	191.25	71.9997	52	0	-1.00E+10	-1.00E+10	-1.00E+10	-1.00E+10	-1.00E+10	-1.00E+10	-1.00E+10	-1.00E+10	-1.00E+10	-1.00E+10	-1.00E+10	-1.00E+10	-1.00E+10	-1.00E+10	-1.00E+10	-1.00E+10	-1.00E+10	-1.00E+10	-1.00E+10
							44.9	-1.00E+10	-1.00E+10	-1.00E+10	-1.00E+10	-1.00E+10	-1.00E+10	-1.00E+10	-1.00E+10	-1.00E+10	-1.00E+10	-1.00E+10	-1.00E+10	-1.00E+10	-1.00E+10	-1.00E+10	-1.00E+10	-1.00E+10	-1.00E+10	-1.00E+10
							44.9	-1.00E+10	-1.00E+10	-1.00E+10	-1.00E+10	-1.00E+10	-1.00E+10	-1.00E+10	-1.00E+10	-1.00E+10	-1.00E+10	-1.00E+10	-1.00E+10	-1.00E+10	-1.00E+10	-1.00E+10	-1.00E+10	-1.00E+10	-1.00E+10	-1.00E+10
							44.9	-1.00E+10	-1.00E+10	-1.00E+10	-1.00E+10	-1.00E+10	-1.00E+10	-1.00E+10	-1.00E+10	-1.00E+10	-1.00E+10	-1.00E+10	-1.00E+10	-1.00E+10	-1.00E+10	-1.00E+10	-1.00E+10	-1.00E+10	-1.00E+10	-1.00E+10
							44.9	-1.00E+10	-1.00E+10	-1.00E+10	-1.00E+10	-1.00E+10	-1.00E+10	-1.00E+10	-1.00E+10	-1.00E+10	-1.00E+10	-1.00E+10	-1.00E+10	-1.00E+10	-1.00E+10	-1.00E+10	-1.00E+10	-1.00E+10	-1.00E+10	-1.00E+10
							44.9	-1.00E+10	-1.00E+10	-1.00E+10	-1.00E+10	-1.00E+10	-1.00E+10	-1.00E+10	-1.00E+10	-1.00E+10	-1.00E+10	-1.00E+10	-1.00E+10	-1.00E+10	-1.00E+10	-1.00E+10	-1.00E+10	-1.00E+10	-1.00E+10	-1.00E+10
							44.9	-1.00E+10	-1.00E+10	-1.00E+10	-1.00E+10	-1.00E+10	-1.00E+10	-1.00E+10	-1.00E+10	-1.00E+10	-1.00E+10	-1.00E+10	-1.00E+10	-1.00E+10	-1.00E+10	-1.00E+10	-1.00E+10	-1.00E+10	-1.00E+10	-1.00E+10
							44.9	-1.00E+10	-1.00E+10	-1.00E+10	-1.00E+10	-1.00E+10	-1.00E+10	-1.00E+10	-1.00E+10	-1.00E+10	-1.00E+10	-1.00E+10	-1.00E+10	-1.00E+10	-1.00E+10	-1.00E+10	-1.00E+10	-1.00E+10	-1.00E+10	-1.00E+10
							44.9	-1.00E+10	-1.00E+10	-1.00E+10	-1.00E+10	-1.00E+10	-1.00E+10	-1.00E+10	-1.00E+10	-1.00E+10	-1.00E+10	-1.00E+10	-1.00E+10	-1.00E+10	-1.00E+10	-1.00E+10	-1.00E+10	-1.00E+10	-1.00E+10	-1.00E+10
							44.9	-1.00E+10	-1.00E+10	-1.00E+10	-1.00E+10	-1.00E+10	-1.00E+10	-1.00E+10	-1.00E+10	-1.00E+10	-1.00E+10	-1.00E+10	-1.00E+10	-1.00E+10	-1.00E+10	-1.00E+10	-1.00E+10	-1.00E+10	-1.00E+10	-1.00E+10
							44.9	-1.00E+10	-1.00E+10	-1.00E+10	-1.00E+10	-1.00E+10	-1.00E+10	-1.00E+10	-1.00E+10	-1.00E+10	-1.00E+10	-1.00E+10	-1.00E+10	-1.00E+10	-1.00E+10	-1.00E+10	-1.00E+10	-1.00E+10	-1.00E+10	-1.00E+10
							44.9	-1.00E+10	-1.00E+10	-1.00E+10	-1.00E+10	-1.00E+10	-1.00E+10	-1.00E+10	-1.00E+10	-1.00E+10	-1.00E+10	-1.00E+10	-1.00E+10	-1.00E+10	-1.00E+10	-1.00E+10	-1.00E+10	-1.00E+10	-1.00E+10	-1.00E+10
							45	-1.00E+10	-1.00E+10	-1.00E+10	-1.00E+10	-1.00E+10	-1.00E+10	-1.00E+10	-1.00E+10	-1.00E+10	-1.00E+10	-1.00E+10	-1.00E+10	-1.00E+10	-1.00E+10	-1.00E+10	-1.00E+10	-1.00E+10	-1.00E+10	-1.00E+10
MR1705C	19_1	B	2017-08-30T10:55	193.346	72.402	51	0	32.1399	343.94	0.372	1.44	0.07	0	0.05	2202.6	1962.9	-1.00E+10	-1.00E+10	-1.00E+10	3.95	4.41	-0.59	-1.00E+10	-1.00E+10	0.1	-1.00E+10
							4.9	32.1129	344.6	0.359	1.47	0.01	0	0.04	2203.7	1963.4	-1.00E+10	-1.00E+10	-1.00E+10	2.42	-1.00E+10	-1.00E+10	-1.00E+10	-1.00E+10	-1.00E+10	-1.00E+10
							9.1	32.1157	344.69	0.358	1.47	0.01	0	0.05	2203.8	1962.4	-1.00E+10	-1.00E+10	-1.00E+10	2.44	-1.00E+10	-1.00E+10	-1.00E+10	-1.00E+10	-1.00E+10	-1.00E+10
							9.9	32.1278	344.23	0.361	1.47	0.02	0	0.04	2204.6	1962.5	-1.00E+10	-1.00E+10	-1.00E+10	2.72	2.91	-0.32	-1.00E+10	-1.00E+10	0.11	-1.00E+10
							19.8	32.4645	326.45	0.333	1.18	0.08	0	0.08	2223.8	1985.8	-1.00E+10	-1.00E+10	-1.00E+10	1.31	0.94	0.27	-1.00E+10	-1.00E+10	0.15	-1.00E+10
							29.8	32.4548	351.77	0.868	2.58	0.1	0.03	0.12	2223.8	2050.1	-1.00E+10	-1.00E+10	-1.00E+10	2.14	1.52	0.52	-1.00E+10	-1.00E+10	0.1	-1.00E+10
							40.1	32.7193	260.93	1.37	17.12	0.07	0.01	0.23	2232.2	2117.8	-1.00E+10	-1.00E+10	-1.00E+10	0.7	-1.00E+10	-1.00E+10	-1.00E+10	-1.00E+10	-1.00E+10	-1.00E+10
							44.2	32.7168	261.76	1.364	17.05	0.04	0.01	0.21	2231.6	2118.6	-1.00E+10	-1.00E+10	-1.00E+10	0.82	0.46	0.32	-1.00E+10	-1.00E+10	0.04	-1.00E+10
MR1705C	20_2	B	2017-08-30T16:23	196.025	72.5488	52	0	31.6833	320.96	0.447	1.45	0.03	0	0.04	2176.9	1978.6	-1.00E+10	-1.00E+10	-1.00E+10	1.2	1.09	-0.01	-1.00E+10	-1.00E+10	0.09	-1.00E+10
							5.4	31.5864	322.1	0.465	1.63	0.02	0	0.03	2179.5	1974.9	-1.00E+10	-1.00E+10	-1.00E+10	0.91	-1.00E+10	-1.00E+10	-1.00E+10	-1.00E+10	-1.00E+10	-1.00E+10
							10.4	31.9865	318.65	0.378	0.79	0.02	0	0.03	2196.1	1987.9	-1.00E+10	-1.00E+10	-1.00E+10	1.29	1.04	0.08	-1.00E+10	-1.00E+10	0.14	-1.00E+10
							20.1	32.1049	318.03	0.358	0.51	0.03	0	0.05	2202.8	1990	-1.00E+10	-1.00E+10	-1.00E+10	0.99	0.85	0.22	-1.00E+10	-1.00E+10	0.15	-1.00E+10
							30.2	32.4311	334.97	0.616	1.59	0.02	0	0.08	2220.2	2028.4	-1.00E+10	-1.00E+10	-1.00E+10	2	1.36	0.69	-1.00E+10	-1.00E+10	0.14	-1.00E+10
							37.9	32.633	305.52	1.293	10.35	1.44	0.05	2.51	2227.9	2093.9	-1.00E+10	-1.00E+10	-1.00E+10	2.26	1.83	0.39	-1.00E+10	-1.00E+10	0.07	-1.00E+10
							40	32.6779	295.47	1.383	13.11	1.89	0.06	3.73	2232.7	2103.4	-1.00E+10	-1.00E+10	-1.00E+10	1.31	-1.00E+10	-1.00E+10	-1.00E+10	-1.00E+10	-1.00E+10	-1.00E+10
							45.4	32.6617	300.25	1.358	12.55	1.77	0.06	3.49	2230.1	2100.4	-1.00E+10	-1.00E+10	-1.00E+10	1.36	0.92	0.3	-1.00E+10	-1.00E+10	0.06	-1.00E+10
MR1705C	21_1	B	2017-08-30T21:54	198.653	72.7992	51	0	31.275	329.94	0.55	2.27	0.09	0	0.05	2157.2	1969.8	-1.00E+10	-1.00E+10	-1.00E+10	0.33	0.24	0.05	-1.00E+10	-1.00E+10	0.07	-1.00E+10
							4.8	-1.00E+10	-1.00E+10	-1.00E+10	-1.00E+10	-1.00E+10	-1.00E+10	-1.00E+10	-1.00E+10	-1.00E+10	-1.00E+10	-1.00E+10	-1.00E+10	-1.00E+10	-1.00E+10	-1.00E+10	-1.00E+10	-1.00E+10	-1.00E+10	-1.00E+10
							4.8	31.3233	329.8	0.534	2.18	0.03	0	0.03	2161.2	1969	-1.00E+10	-1.00E+10	-1.00E+10	0.32	0.19	0.08	-1.00E+10	-1.00E+10	0.06	-1.00E+10
							4.9	-1.00E+10	-1.00E+10	-1.00E+10	-1.00E+10	-1.00E+10	-1.00E+10	-1.00E+10	-1.00E+10	-1.00E+10	-1.00E+10	-1.00E+10	-1.00E+10	-1.00E+10	-1.00E+10	-1.00E+10	-1.00E+10	-1.00E+10	-1.00E+10	-1.00E+10
							9.9	31.5496	340.07	0.536	2.52	0.02	0	0.03	2174	1986.9	-1.00E+10	-1.00E+10	-1.00E+10	0.42	0.23	0.12	-1.00E+10	-1.00E+10	0.1	-1.00E+10
							15.8	31.4973	371.74	0.68	5.25	0.03	0	0.05	2164	2002	-1.00E+10	-1.00E+10	-1.00E+10	0.4	0.23	0.1	-1.00E+10	-1.00E+10	0.1	-1.00E+10
							15.8	-1.00E+10	-1.00E+10	-1.00E+10	-1.00E+10	-1.00E+10	-1.00E+10	-1.00E+10	-1.00E+10	-1.00E+10	-1.00E+10	-1.00E+10	-1.00E+10	-1.00E+10	-1.00E+10	-1.00E+10	-1.00E+10	-1.00E+10	-1.00E+10	-1.00E+10
							15.8	-1.00E+10	-1.00E+10	-1.00E+10	-1.00E+10	-1.00E+10	-1.00E+10	-1.00E+10	-1.00E+10	-1.00E+10	-1.00E+10	-1.00E+10	-1.00E+10	-1.00E+10	-1.00E+10	-1.00E+10	-1.00E+10	-1.00E+10	-1.00E+10	-1.00E+10
							19.9	-1.00E+10	-1.00E+10	-1.00E+10	-1.00E+10	-1.00E+10	-1.00E+10	-1.00E+10	-1.00E+10	-1.00E+10	-1.00E+10	-1.00E+10	-1.00E+10	-1.00E+10	-1.00E+10	-1.00E+10	-1.00E+10	-1.00E+10	-1.00E+10	-1.00E+10
							19.9	-1.00E+10	-1.00E+10	-1.00E+10	-1.00E+10	-1.00E+10	-1.00E+10	-1.00E+10	-1.00E+10	-1.00E+10	-1.00E+10	-1.00E+10	-1.00E+10	-1.00E+10	-1.00E+10	-1.00E+10	-1.00E+10	-1.00E+10	-1.00E+10	-1.00E+10
							19.9	31.4431	416.36	0.919	8.98	0.16	0	0.09	2179.8	2036.2	-1.00E+10	-1.00E+10	-1.00E+10	0.32	0.18	0.1	-1.00E+10	-1.00E+10	0.08	-1.00E+10
							19.9	-1.00E+10	-1.00E+10	-1.00E+10	-1.00E+10	-1.00E+10	-1.00E+10	-1.00E+10	-1.00E+10	-1.00E+10	-1.00E+10	-1.00E+10	-1.00E+10	-1.00E+10	-1.00E+10	-1.00E+10	-1.00E+10	-1.00E+10	-1.00E+10	-1.00E+10
							23.5	-1.00E+10	-1.00E+10	-1.00E+10	-1.00E+10	-1.00E+10	-1.00E+10	-1.00E+10	-1.00E+10	-1.00E+10	-1.00E+10	-1.00E+10	-1.00E+10	-1.00E+10	-1.00E+10	-1.00E+10	-1.00E+10	-1.00E+10	-1.00E+10	-1.00E+10
							23.6	-1.00E+10	-1.00E+10	-1.00E+10	-1.00E+10	-1.00E+10	-1.00E+10	-1.00E+10	-1.00E+10	-1.00E+10	-1.00E+10	-1.00E+10	-1.00E+10	-1.00E+10	-1.00E+10	-1.00E+10	-1.00E+10	-1.00E+10	-1.00E+10	-1.00E+10
							29.8	31.7665	345.69	1.495	20.67	6.61	0.06	1.26	2194.6	2109.1	-1.00E+10	-1.00E+10	-1.00E+10	0.22	0.2	0.06	-1.00E+10	-1.00E+10	0.07	-1.00E+10
							39.7	-1.00E+10	-1.00E+10	-1.00E+10	-1.00E+10	-1.00E+10	-1.00E+10	-1.00E+10	-1.00E+10	-1.00E+10	-1.00E+10	-1.00E+10	-1.00E+10	-1.00E+10	-1.00E+10	-1.00E+10	-1.00E+10	-1.00E+10	-1.00E+10	-1.00E+10
							39.7	-1.00E+10	-1.00E+10	-1.00E+10	-1.00E+10	-1.00E+10	-1.00E+10	-1.00E+10	-1.00E+10	-1.00E+10	-1.00E+10	-1.00E+10	-1.00E+10	-1.00E+10	-1.00E+10	-1.00E+10	-1.00E+10	-1.00E+10	-1.00E+10	-1.00E+10
							39.7	32.3621	282.8	1.561	22.89	6.43	0.1	4.09	2221.6	2146.5	-1.00E+10	-1.00E+10	-1.00E+10	0.82	-1.00E+10	-1.00E+10	-1.00E+10	-1.00E+10	-1.00E+10	-1.00E+10
							39.8	-1.00E+10	-1.00E+10	-1.00E+10	-1.00E+10	-1.00E+10	-1.00E+10	-1.00E+10	-1.00E+10	-1.00E+10	-1.00E+10	-1.00E+10	-1.00E+10	-1.00E+10	-1.00E+10	-1.00E+10	-1.00E+10	-1.00E+10	-1.00E+10	-1.00E+10
							44.1	-1.00E+10	-1.00E+10	-1.00E+10	-1.00E+10	-1.00E+10	-1.00E+10	-1.00E+10	-1.00E+10	-1.00E+10	-1.00E+10	-1.00E+10	-1.00E+10	-1.00E+10	-1.00E+10	-1.00E+10	-1.00E+10	-1.00E+10	-1.00E+10	-1.00E+10
							44.1	-1.00E+10	-1.00E+10	-1.00E+10	-1.00E+10	-1.00E+10	-1.00E+10	-1.00E+10	-1.00E+10	-1.00E+10	-1.00E+10	-1.00E+10	-1.00E+10	-1.00E+10	-1.00E+10	-1.00E+10	-1.00E+10	-1.00E+10	-1.00E+10	-1.00E+10
							44.2	-1.00E+10	-1.00E+10	-1.00E+10	-1.00E+10	-1.00E+10	-1.00E+10	-1.00E+10	-1.00E+10	-1.00E+10	-1.00E+10	-1.00E+10	-1.00E+10	-1.00E+10	-1.00E+10	-1.00E+10	-1.00E+10	-1.00E+10	-1.00E+10	-1.00E+10
							44.2	32.3346	281.58	1.618	25.23	7.21	0.1	3.85	2218.9	2150.8	-1.00E+10	-1.00E+10	-1.00E+10	0.84	0.65	0.18	-1.00E+10	-1.00E+10	0.04	-1.00E+10
MR1705C	21_2	B	2017-08-31T00:16	198.651	72.8064	51	0	-1.00E+10	-1.00E+10	-1.00E+10	-1.00E+10	-1.00E+10	-1.00E+10	-1.00E+10	-1.00E+10	-1.00E+10	-1.00E+10	-1.00E+10	-1.00E+10	-1.00E+10	-1.00E+10	-1.00E+10	-1.00E+10	-1.00E+10	-1.00E+10	-1.00E+10
							10.3	-1.00E+10	-1.00E+10	-1.00E+10	-1.00E+10	-1.00E+10	-1.00E+10	-1.00E+10	-1.00E+10	-1.00E+10	-1.00E+10	-1.00E+10	-1.00E+10	-1.00E+10	-1.00E+10	-1.00E+10	-1.00E+10	-1.00E+10	-1.00E+10	-1.00E+10
							10.3	-1.00E+10	-1.00E+10	-1.00E+10	-1.00E+10	-1.00E+10	-1.00E+10	-1.00E+10	-1.00E+10	-1.00E+10	-1.00E+10	-1.00E+10	-1.00E+10	-1.00E+10	-1.00E+10	-1.00E+10	-1.00E+10	-1.00E+10	-1.00E+10	-1.00E+10
							10.3	-1.00E+10	-1.00E+10	-1.00E+10	-1.00E+10	-1.00E+10	-1.00E+10	-1.00E+10	-1.00E+10	-1.00E+10	-1.00E+10	-1.00E+10	-1.00E+10	-1.00E+10	-1.00E+10	-1.00E+10	-1.00E+10	-1.00E+10	-1.00E+10	-1.00E+10
							10.3	-1.00E+10	-1.00E+10	-1.00E+10	-1.00E+10	-1.00E+10	-1.00E+10	-1.00E+10	-1.00E+10	-1.00E+10	-1.00E+10	-1.00E+10	-1.00E+10	-1.00E+10	-1.00E+10	-1.00E+10	-1.00E+10	-1.00E+10	-1.00E+10	-1.00E+10
							10.3	-1.00E+10	-1.00E+10	-1.00E+10	-1.00E+10	-1.00E+10	-1.00E+10	-1.00E+10	-1.00E+10	-1.00E+10	-1.00E+10	-1.00E+10	-1.00E+10	-1.00E+10	-1.00E+10	-1.00E+10	-1.00E+10	-1.00E+10	-1.00E+10	-1.00E+10
							10.3	-1.00E+10	-1.00E+10	-1.00E+10	-1.00E+10	-1.00E+10	-1.00E+10	-1.00E+10	-1.00E+10	-1.00E+10	-1.00E+10	-1.00E+10	-1.00E+10	-1.00E+10	-1.00E+10	-1.00E+10	-1.00E+10	-1.00E+10	-1.00E+10	-1.00E+10
							10.3	-1.00E+10	-1.00E+10	-1.00E+10	-1.00E+10	-1.00E+10	-1.00E+10	-1.00E+10	-1.00E+10	-1.00E+10	-1.00E+10	-1.00E+10	-1.00E+10	-1.00E+10	-1.00E+10	-1.00E+10	-1.00E+10	-1.00E+10	-1.00E+10	-1.00E+10
							10.4	-1.00E+10	-1.00E+10	-1.00E+10	-1.00E+10	-1.00E+10	-1.00E+10	-1.00E+10	-1.00E+10	-1.00E+10	-1.00E+10	-1.00E+10	-1.00E+10	-1.00E+10	-1.00E+10	-1.00E+10	-1.00E+10	-1.00E+10	-1.00E+10	-1.00E+10
							10.4	-1.00E+10	-1.00E+10	-1.00E+10	-1.00E+10	-1.00E+10	-1.00E+10	-1.00E+10	-1.00E+10	-1.00E+10	-1.00E+10	-1.00E+10	-1.00E+10	-1.00E+10	-1.00E+10	-1.00E+10	-1.00E+10	-1.00E+10	-1.00E+10	-1.00E+10
							10.4	-1.00E+10	-1.00E+10	-1.00E+10	-1.00E+10	-1.00E+10	-1.00E+10	-1.00E+10	-1.00E+10	-1.00E+10	-1.00E+10	-1.00E+10	-1.00E+10	-1.00E+10	-1.00E+10	-1.00E+10	-1.00E+10	-1.00E+10	-1.00E+10	-1.00E+10
							10.4	-1.00E+10	-1.00E+10	-1.00E+10	-1.00E+10	-1.00E+10	-1.00E+10	-1.00E+10	-1.00E+10	-1.00E+10	-1.00E+10	-1.00E+10	-1.00E+10	-1.00E+10	-1.00E+10	-1.00E+10	-1.00E+10	-1.00E+10	-1.00E+10	-1.00E+10
							10.5	-1.00E+10	-1.00E+10	-1.00E+10	-1.00E+10	-1.00E+10	-1.00E+10	-1.00E+10	-1.00E+10	-1.00E+10	-1.00E+10	-1.00E+10	-1.00E+10	-1.00E+10	-1.00E+10	-1.00E+10	-1.00E+10	-1.00E+10	-1.00E+10	-1.00E+10
MR1705C	21_3	B	2017-08-31T01:20	198.664	72.8076	51	0	-1.00E+10	-1.00E+10	-1.00E+10	-1.00E+10	-1.00E+10	-1.00E+10	-1.00E+10	-1.00E+10	-1.00E+10	-1.00E+10	-1.00E+10	-1.00E+10	-1.00E+10	-1.00E+10	-1.00E+10	-1.00E+10	-1.00E+10	-1.00E+10	-1.00E+10
							8.8	-1.00E+10	-1.00E+10	-1.00E+10	-1.00E+10	-1.00E+10	-1.00E+10	-1.00E+10	-1.00E+10	-1.00E+10	-1.00E+10	-1.00E+10	-1.00E+10	-1.00E+10	-1.00E+10	-1.00E+10	-1.00E+10	-1.00E+10	-1.00E+10	-1.00E+10
							8.8	-1.00E+10	-1.00E+10	-1.00E+10	-1.00E+10	-1.00E+10	-1.00E+10	-1.00E+10	-1.00E+10	-1.00E+10	-1.00E+10	-1.00E+10	-1.00E+10	-1.00E+10	-1.00E+10	-1.00E+10	-1.00E+10	-1.00E+10	-1.00E+10	-1.00E+10
							8.9	-1.00E+10	-1.00E+10	-1.00E+10	-1.00E+10	-1.00E+10	-1.00E+10	-1.00E+10	-1.00E+10	-1.00E+10	-1.00E+10	-1.00E+10	-1.00E+10	-1.00E+10	-1.00E+10	-1.00E+10	-1.00E+10	-1.00E+10	-1.00E+10	-1.00E+10
							8.9	-1.00E+10	-1.00E+10	-1.00E+10	-1.00E+10	-1.00E+10	-1.00E+10	-1.00E+10	-1.00E+10	-1.00E+10	-1.00E+10	-1.00E+10	-1.00E+10	-1.00E+10	-1.00E+10	-1.00E+10	-1.00E+10	-1.00E+10	-1.00E+10	-1.00E+10
							8.9	-1.00E+10	-1.00E+10	-1.00E+10	-1.00E+10	-1.00E+10	-1.00E+10	-1.00E+10	-1.00E+10	-1.00E+10	-1.00E+10	-1.00E+10	-1.00E+10	-1.00E+10	-1.00E+10	-1.00E+10	-1.00E+10	-1.00E+10	-1.00E+10	-1.00E+10
							8.9	-1.00E+10	-1.00E+10	-1.00E+10	-1.00E+10	-1.00E+10	-1.00E+10	-1.00E+10	-1.00E+10	-1.00E+10	-1.00E+10	-1.00E+10	-1.00E+10	-1.00E+10	-1.00E+10	-1.00E+10	-1.00E+10	-1.00E+10	-1.00E+10	-1.00E+10
							8.9	-1.00E+10	-1.00E+10	-1.00E+10	-1.00E+10	-1.00E+10	-1.00E+10	-1.00E+10	-1.00E+10	-1.00E+10	-1.00E+10	-1.00E+10	-1.00E+10	-1.00E+10	-1.00E+10	-1.00E+10	-1.00E+10	-1.00E+10	-1.00E+10	-1.00E+10
							8.9	-1.00E+10	-1.00E+10	-1.00E+10	-1.00E+10	-1.00E+10	-1.00E+10	-1.00E+10	-1.00E+10	-1.00E+10	-1.00E+10	-1.00E+10	-1.00E+10	-1.00E+10	-1.00E+10	-1.00E+10	-1.00E+10	-1.00E+10	-1.00E+10	-1.00E+10
							8.9	-1.00E+10	-1.00E+10	-1.00E+10	-1.00E+10	-1.00E+10	-1.00E+10	-1.00E+10	-1.00E+10	-1.00E+10	-1.00E+10	-1.00E+10	-1.00E+10	-1.00E+10	-1.00E+10	-1.00E+10	-1.00E+10	-1.00E+10	-1.00E+10	-1.00E+10
							9	-1.00E+10	-1.00E+10	-1.00E+10	-1.00E+10	-1.00E+10	-1.00E+10	-1.00E+10	-1.00E+10	-1.00E+10	-1.00E+10	-1.00E+10	-1.00E+10	-1.00E+10	-1.00E+10	-1.00E+10	-1.00E+10	-1.00E+10	-1.00E+10	-1.00E+10
							9	-1.00E+10	-1.00E+10	-1.00E+10	-1.00E+10	-1.00E+10	-1.00E+10	-1.00E+10	-1.00E+10	-1.00E+10	-1.00E+10	-1.00E+10	-1.00E+10	-1.00E+10	-1.00E+10	-1.00E+10	-1.00E+10	-1.00E+10	-1.00E+10	-1.00E+10
							9	-1.00E+10	-1.00E+10	-1.00E+10	-1.00E+10	-1.00E+10	-1.00E+10	-1.00E+10	-1.00E+10	-1.00E+10	-1.00E+10	-1.00E+10	-1.00E+10	-1.00E+10	-1.00E+10	-1.00E+10	-1.00E+10	-1.00E+10	-1.00E+10	-1.00E+10
MR1705C	22_1	B	2017-08-31T06:06	200.828	72.2104	50	0	28.6652	337.34	0.504	2.7	0.05	0	0.08	2035.1	1905.9	-1.00E+10	-1.00E+10	-1.00E+10	0.22	0.11	0.06	-1.00E+10	-1.00E+10	0.08	-1.00E+10
							5.5	28.781	336.95	0.51	2.68	0.04	0	0.05	2041.3	1905.9	-1.00E+10	-1.00E+10	-1.00E+10	0.21	-1.00E+10	-1.00E+10	-1.00E+10	-1.00E+10	-1.00E+10	-1.00E+10
							10.3	28.997	337.07	0.526	2.72	0.03	0	0.04	2050	1905.5	-1.00E+10	-1.00E+10	-1.00E+10	0.2	0.11	0.04	-1.00E+10	-1.00E+10	0.05	-1.00E+10
							20	31.1063	367.77	0.737	1.37	0.05	0	0.04	2157.4	1941.9	-1.00E+10	-1.00E+10	-1.00E+10	0.44	0.25	0.09	-1.00E+10	-1.00E+10	0.11	-1.00E+10
							30	31.7139	366.59	1.012	2.98	1.85	0.02	0.65	2196.8	2058.1	-1.00E+10	-1.00E+10	-1.00E+10	0.68	0.2	0.24	-1.00E+10	-1.00E+10	0.27	-1.00E+10
							31.1	31.8533	317.48	1.336	9.08	5.11	0.04	1.95	2201.1	2123.7	-1.00E+10	-1.00E+10	-1.00E+10	0.64	0.14	0.24	-1.00E+10	-1.00E+10	0.25	-1.00E+10
							39.9	32.1641	318.63	1.299	8.51	4.45	0.06	2.94	2218	2149.6	-1.00E+10	-1.00E+10	-1.00E+10	1.04	0.98	0.11	-1.00E+10	-1.00E+10	0.07	-1.00E+10
							43.4	32.3126	251.17	1.645	18.77	7.49	0.1	5.13	2219	2193.9	-1.00E+10	-1.00E+10	-1.00E+10	0.33	0.21	0.09	-1.00E+10	-1.00E+10	0.03	-1.00E+10
MR1705C	23_1	B	2017-08-31T09:53	201.603	71.8453	58	0	29.4903	332.55	0.453	2.65	0.08	0	0.07	2085.7	1935.7	-1.00E+10	-1.00E+10	-1.00E+10	0.19	0.18	0.11	-1.00E+10	-1.00E+10	0.11	-1.00E+10
							5.2	29.4648	332.72	0.441	2.63	0.03	0	0.05	2083.3	1934.4	-1.00E+10	-1.00E+10	-1.00E+10	0.37	-1.00E+10	-1.00E+10	-1.00E+10	-1.00E+10	-1.00E+10	-1.00E+10
							9.9	29.4848	333.21	0.445	2.66	0.02	0	0.06	2084.8	1934.1	-1.00E+10	-1.00E+10	-1.00E+10	0.36	0.15	0.11	-1.00E+10	-1.00E+10	0.11	-1.00E+10
							20.1	30.8091	368.14	0.692	4.86	0.02	0	0.05	2149.9	1946.4	-1.00E+10	-1.00E+10	-1.00E+10	0.26	0.06	0.08	-1.00E+10	-1.00E+10	0.13	-1.00E+10
							25.8	31.6578	373.57	1.087	4.91	2.41	0.02	0.73	2196	2055.9	-1.00E+10	-1.00E+10	-1.00E+10	0.67	-1.00E+10	-1.00E+10	-1.00E+10	-1.00E+10	-1.00E+10	-1.00E+10
							30	31.8478	331.82	1.461	8.7	6.57	0.06	1.42	2201.5	2104	-1.00E+10	-1.00E+10	-1.00E+10	0.53	0.04	0.31	-1.00E+10	-1.00E+10	0.18	-1.00E+10
							39.7	31.9441	307.75	1.623	18.93	8.71	0.07	1.89	2209.9	2121.5	-1.00E+10	-1.00E+10	-1.00E+10	0.5	0.03	0.3	-1.00E+10	-1.00E+10	0.16	-1.00E+10
							49.8	32.1436	256.41	1.7	27.61	7.83	0.1	4.2	2219	2168.9	-1.00E+10	-1.00E+10	-1.00E+10	0.14	-1.00E+10	-1.00E+10	-1.00E+10	-1.00E+10	-1.00E+10	-1.00E+10
							52.2	32.1426	257.01	1.7	27.37	7.76	0.11	4.18	2218.7	2167.5	-1.00E+10	-1.00E+10	-1.00E+10	0.18	0.04	0.1	-1.00E+10	-1.00E+10	0.04	-1.00E+10
MR1705C	24_1	B	2017-08-31T11:55	201.881	71.7119	59	0	29.6641	333.71	0.469	2.84	0.06	0	0.08	2095	1939.2	-1.00E+10	-1.00E+10	-1.00E+10	0.62	-1.00E+10	-1.00E+10	-1.00E+10	-1.00E+10	-1.00E+10	-1.00E+10
							5.2	29.7004	333.58	0.462	2.84	0.03	0	0.06	2097.6	1944	-1.00E+10	-1.00E+10	-1.00E+10	0.62	-1.00E+10	-1.00E+10	-1.00E+10	-1.00E+10	-1.00E+10	-1.00E+10
							10.2	30.022	336.37	0.501	3.33	0.03	0	0.07	2110.7	1943.2	-1.00E+10	-1.00E+10	-1.00E+10	0.55	-1.00E+10	-1.00E+10	-1.00E+10	-1.00E+10	-1.00E+10	-1.00E+10
							20	30.5835	351.17	0.66	5.77	0.03	0	0.09	2132	1940	-1.00E+10	-1.00E+10	-1.00E+10	0.27	-1.00E+10	-1.00E+10	-1.00E+10	-1.00E+10	-1.00E+10	-1.00E+10
							29.9	31.4227	415.46	0.832	6.68	0.06	0	0.11	2181	2002.2	-1.00E+10	-1.00E+10	-1.00E+10	0.51	-1.00E+10	-1.00E+10	-1.00E+10	-1.00E+10	-1.00E+10	-1.00E+10
							33.9	31.669	399.99	1.121	10.7	1.83	0.02	0.53	2191.7	2055.2	-1.00E+10	-1.00E+10	-1.00E+10	0.53	-1.00E+10	-1.00E+10	-1.00E+10	-1.00E+10	-1.00E+10	-1.00E+10
							39.7	31.8761	311.52	1.619	11.23	8.11	0.08	1.73	2201.8	2125.1	-1.00E+10	-1.00E+10	-1.00E+10	0.4	-1.00E+10	-1.00E+10	-1.00E+10	-1.00E+10	-1.00E+10	-1.00E+10
							49.8	32.0956	266.74	1.674	21.67	7.42	0.08	3.91	2218.7	2157.9	-1.00E+10	-1.00E+10	-1.00E+10	0.21	-1.00E+10	-1.00E+10	-1.00E+10	-1.00E+10	-1.00E+10	-1.00E+10
							51.6	32.0991	265.91	1.678	21.95	7.5	0.08	3.93	2217.8	2159.8	-1.00E+10	-1.00E+10	-1.00E+10	0.21	-1.00E+10	-1.00E+10	-1.00E+10	-1.00E+10	-1.00E+10	-1.00E+10
MR1705C	25_1	B	2017-08-31T13:57	202.15	71.5805	65	0	28.9727	327.38	0.44	3.78	0.14	0	0.08	2093.7	1949	-1.00E+10	-1.00E+10	-1.00E+10	0.91	0.38	0.26	-1.00E+10	-1.00E+10	0.2	-1.00E+10
							5.2	29.0081	327.24	0.447	3.85	0.2	0.01	0.11	2092.8	1947.7	-1.00E+10	-1.00E+10	-1.00E+10	0.9	-1.00E+10	-1.00E+10	-1.00E+10	-1.00E+10	-1.00E+10	-1.00E+10
							10.1	30.127	329.6	0.477	3.08	0.1	0	0.08	2121.9	1962	-1.00E+10	-1.00E+10	-1.00E+10	0.88	0.45	0.28	-1.00E+10	-1.00E+10	0.17	-1.00E+10
							15.8	30.8003	336.31	0.495	2.8	0.07	0	0.07	2149.8	1977.3	-1.00E+10	-1.00E+10	-1.00E+10	1	-1.00E+10	-1.00E+10	-1.00E+10	-1.00E+10	-1.00E+10	-1.00E+10
							19.9	31.0644	366.06	0.553	3.65	0.06	0	0.1	2163	1993.7	-1.00E+10	-1.00E+10	-1.00E+10	0.79	0.29	0.32	-1.00E+10	-1.00E+10	0.15	-1.00E+10
							30.1	31.5543	368.68	0.711	3.99	0.4	0.03	0.19	2188.8	2027.8	-1.00E+10	-1.00E+10	-1.00E+10	0.28	0.14	0.13	-1.00E+10	-1.00E+10	0.06	-1.00E+10
							39.8	31.7978	345.23	0.865	3.18	1.34	0.12	0.95	2198.7	2045.3	-1.00E+10	-1.00E+10	-1.00E+10	0.13	-1.00E+10	-1.00E+10	-1.00E+10	-1.00E+10	-1.00E+10	-1.00E+10
							49.7	31.9498	324.48	1.049	5.01	1.89	0.15	1.68	2210.1	2079.3	-1.00E+10	-1.00E+10	-1.00E+10	0.1	0.04	0.06	-1.00E+10	-1.00E+10	0.02	-1.00E+10
							58.6	32.0002	302.06	1.299	13.93	3.88	0.19	2.26	2209.7	2113.2	-1.00E+10	-1.00E+10	-1.00E+10	0.28	0.14	0.11	-1.00E+10	-1.00E+10	0.03	-1.00E+10
MR1705C	26_1	B	2017-08-31T15:39	202.327	71.4973	84	0	28.1959	329.33	0.432	4.69	0.03	0	0.03	2065	1935.5	-1.00E+10	-1.00E+10	-1.00E+10	1.26	-1.00E+10	-1.00E+10	-1.00E+10	-1.00E+10	-1.00E+10	-1.00E+10
							5.7	28.2622	329.18	0.43	4.7	0.01	0	0	2066	1934.5	-1.00E+10	-1.00E+10	-1.00E+10	1.03	-1.00E+10	-1.00E+10	-1.00E+10	-1.00E+10	-1.00E+10	-1.00E+10
							10.2	29.4327	322.8	0.455	3.96	0	0	0.03	2103.2	1957.6	-1.00E+10	-1.00E+10	-1.00E+10	1.47	-1.00E+10	-1.00E+10	-1.00E+10	-1.00E+10	-1.00E+10	-1.00E+10
							13.4	31.2303	323.89	0.578	3.99	0.07	0.01	0.24	2166.9	1990.5	-1.00E+10	-1.00E+10	-1.00E+10	1.56	-1.00E+10	-1.00E+10	-1.00E+10	-1.00E+10	-1.00E+10	-1.00E+10
							20.1	31.7444	290.46	0.848	8.32	0.77	0.06	1.73	2189.3	2028.2	-1.00E+10	-1.00E+10	-1.00E+10	0.76	-1.00E+10	-1.00E+10	-1.00E+10	-1.00E+10	-1.00E+10	-1.00E+10
							30.3	31.9911	289.76	1.026	10.12	1.69	0.11	2.08	2199.7	2066.9	-1.00E+10	-1.00E+10	-1.00E+10	0.51	-1.00E+10	-1.00E+10	-1.00E+10	-1.00E+10	-1.00E+10	-1.00E+10
							40	32.1687	280.32	1.185	12.53	2.35	0.13	3.17	2205.7	2079.7	-1.00E+10	-1.00E+10	-1.00E+10	0.21	-1.00E+10	-1.00E+10	-1.00E+10	-1.00E+10	-1.00E+10	-1.00E+10
							50	32.1854	277.36	1.218	13.24	2.41	0.14	3.4	2209.1	2083.2	-1.00E+10	-1.00E+10	-1.00E+10	0.19	-1.00E+10	-1.00E+10	-1.00E+10	-1.00E+10	-1.00E+10	-1.00E+10
							74.6	32.3684	264.57	1.533	23.56	5.68	0.19	3.28	2222.1	2152.9	-1.00E+10	-1.00E+10	-1.00E+10	0.34	-1.00E+10	-1.00E+10	-1.00E+10	-1.00E+10	-1.00E+10	-1.00E+10
							77.3	32.3754	263.88	1.541	23.88	5.71	0.19	3.32	2224.4	2153.2	-1.00E+10	-1.00E+10	-1.00E+10	0.37	-1.00E+10	-1.00E+10	-1.00E+10	-1.00E+10	-1.00E+10	-1.00E+10
MR1705C	27_1	B	2017-08-31T17:33	202.46	71.4254	121	0	28.0312	332.4	0.434	4.57	0.06	0	0.06	2056.3	1930.7	-1.00E+10	-1.00E+10	-1.00E+10	1.52	0.84	0.24	-1.00E+10	-1.00E+10	0.24	-1.00E+10
							5.3	28.2129	331.45	0.439	4.48	0.05	0	0.04	2062.5	1933	-1.00E+10	-1.00E+10	-1.00E+10	1.22	-1.00E+10	-1.00E+10	-1.00E+10	-1.00E+10	-1.00E+10	-1.00E+10
							10.1	30.8504	307.66	0.525	4.17	0.02	0	0.03	2152.1	1989.5	-1.00E+10	-1.00E+10	-1.00E+10	1.69	0.46	0.83	-1.00E+10	-1.00E+10	0.24	-1.00E+10
							11.3	31.036	305.83	0.543	4.27	0.04	0	0.1	2158.3	1995.1	-1.00E+10	-1.00E+10	-1.00E+10	1.69	0.48	0.91	-1.00E+10	-1.00E+10	0.26	-1.00E+10
							20	31.565	292.6	0.746	6.69	0.45	0.04	0.96	2180.8	2018.8	-1.00E+10	-1.00E+10	-1.00E+10	1.29	0.53	0.64	-1.00E+10	-1.00E+10	0.11	-1.00E+10
							29.9	31.8084	285.39	0.924	8.92	1.06	0.07	2.12	2190.7	2036.8	-1.00E+10	-1.00E+10	-1.00E+10	0.43	0.18	0.28	-1.00E+10	-1.00E+10	0.06	-1.00E+10
							40	31.9431	290.54	0.938	8.85	1.5	0.09	2	2196.3	2049	-1.00E+10	-1.00E+10	-1.00E+10	0.34	-1.00E+10	-1.00E+10	-1.00E+10	-1.00E+10	-1.00E+10	-1.00E+10
							49.8	32.0363	295.11	1.032	10.22	2.29	0.12	2.06	2203.7	2068.1	-1.00E+10	-1.00E+10	-1.00E+10	0.24	0.09	0.14	-1.00E+10	-1.00E+10	0.03	-1.00E+10
							74.3	32.2052	293.08	1.276	13.87	4.54	0.17	2.27	2212.9	2117.2	-1.00E+10	-1.00E+10	-1.00E+10	0.09	0.04	0.07	-1.00E+10	-1.00E+10	0.02	-1.00E+10
							99.2	33.4351	266.23	1.542	26.94	12.02	0.11	1.1	2265.3	2202.3	-1.00E+10	-1.00E+10	-1.00E+10	0.23	-1.00E+10	-1.00E+10	-1.00E+10	-1.00E+10	-1.00E+10	-1.00E+10
							109.3	33.4898	264.72	1.536	27.19	12.08	0.11	1.14	2267.3	2204.1	-1.00E+10	-1.00E+10	-1.00E+10	0.27	0.14	0.13	-1.00E+10	-1.00E+10	0.02	-1.00E+10
MR1705C	28_1	B	2017-08-31T19:24	202.65	71.3288	92	0	29.3279	329.58	0.514	4.65	0.07	0	0.08	2112	1977.5	-1.00E+10	-1.00E+10	-1.00E+10	0.91	-1.00E+10	-1.00E+10	-1.00E+10	-1.00E+10	-1.00E+10	-1.00E+10
							4.6	29.3259	329.46	0.518	4.76	0.02	0	0.06	2110.6	1979.3	-1.00E+10	-1.00E+10	-1.00E+10	0.81	-1.00E+10	-1.00E+10	-1.00E+10	-1.00E+10	-1.00E+10	-1.00E+10
							10.2	29.8087	328.47	0.544	4.69	0.04	0.01	0.12	2125	1988	-1.00E+10	-1.00E+10	-1.00E+10	0.85	-1.00E+10	-1.00E+10	-1.00E+10	-1.00E+10	-1.00E+10	-1.00E+10
							10.2	29.7346	330.51	0.532	4.66	0.02	0.01	0.1	2118.9	1985.4	-1.00E+10	-1.00E+10	-1.00E+10	0.82	-1.00E+10	-1.00E+10	-1.00E+10	-1.00E+10	-1.00E+10	-1.00E+10
							19.7	31.5457	336.85	0.84	6.95	1.64	0.1	0.4	2187.7	2048.1	-1.00E+10	-1.00E+10	-1.00E+10	0.31	-1.00E+10	-1.00E+10	-1.00E+10	-1.00E+10	-1.00E+10	-1.00E+10
							29.7	32.0477	317.57	0.984	6.79	2.03	0.14	1.48	2206.9	2070.7	-1.00E+10	-1.00E+10	-1.00E+10	0.11	-1.00E+10	-1.00E+10	-1.00E+10	-1.00E+10	-1.00E+10	-1.00E+10
							39.9	32.1882	299.04	1.286	11.84	4.27	0.19	2.14	2215.3	2115.3	-1.00E+10	-1.00E+10	-1.00E+10	0.13	-1.00E+10	-1.00E+10	-1.00E+10	-1.00E+10	-1.00E+10	-1.00E+10
							49.5	32.5118	285.1	1.397	17.74	6.98	0.15	2.02	2228.9	2145.3	-1.00E+10	-1.00E+10	-1.00E+10	0.12	-1.00E+10	-1.00E+10	-1.00E+10	-1.00E+10	-1.00E+10	-1.00E+10
							73.9	33.1859	269.25	1.386	21.23	9.51	0.13	1.58	2251.9	2171.1	-1.00E+10	-1.00E+10	-1.00E+10	0.15	-1.00E+10	-1.00E+10	-1.00E+10	-1.00E+10	-1.00E+10	-1.00E+10
							85.6	33.8796	264.32	1.354	22.4	12.33	0.11	0.82	2274.8	2196	-1.00E+10	-1.00E+10	-1.00E+10	0.27	-1.00E+10	-1.00E+10	-1.00E+10	-1.00E+10	-1.00E+10	-1.00E+10
MR1705C	29_1	B	2017-08-31T21:28	202.783	71.239	48	0	29.5962	311.93	0.738	7.16	0.45	0.05	0.51	2141	2022.2	-1.00E+10	-1.00E+10	-1.00E+10	1.01	0.14	0.68	-1.00E+10	-1.00E+10	0.09	-1.00E+10
							3.8	29.6859	309.73	0.749	7.31	0.45	0.05	0.49	2136.7	2025.2	-1.00E+10	-1.00E+10	-1.00E+10	0.86	0.13	0.69	-1.00E+10	-1.00E+10	0.08	-1.00E+10
							4.9	-1.00E+10	-1.00E+10	-1.00E+10	-1.00E+10	-1.00E+10	-1.00E+10	-1.00E+10	-1.00E+10	-1.00E+10	-1.00E+10	-1.00E+10	-1.00E+10	-1.00E+10	-1.00E+10	-1.00E+10	-1.00E+10	-1.00E+10	-1.00E+10	-1.00E+10
							4.9	-1.00E+10	-1.00E+10	-1.00E+10	-1.00E+10	-1.00E+10	-1.00E+10	-1.00E+10	-1.00E+10	-1.00E+10	-1.00E+10	-1.00E+10	-1.00E+10	-1.00E+10	-1.00E+10	-1.00E+10	-1.00E+10	-1.00E+10	-1.00E+10	-1.00E+10
							4.9	30.9163	289.97	0.885	9.49	1.34	0.07	0.92	2175.8	2051.2	-1.00E+10	-1.00E+10	-1.00E+10	0.57	0.11	0.41	-1.00E+10	-1.00E+10	0.06	-1.00E+10
							9.9	32.059	283.53	1.075	13.11	3.85	0.11	1.55	2210.2	2098.7	-1.00E+10	-1.00E+10	-1.00E+10	0.31	0.08	0.19	-1.00E+10	-1.00E+10	0.05	-1.00E+10
							9.9	-1.00E+10	-1.00E+10	-1.00E+10	-1.00E+10	-1.00E+10	-1.00E+10	-1.00E+10	-1.00E+10	-1.00E+10	-1.00E+10	-1.00E+10	-1.00E+10	-1.00E+10	-1.00E+10	-1.00E+10	-1.00E+10	-1.00E+10	-1.00E+10	-1.00E+10
							9.9	-1.00E+10	-1.00E+10	-1.00E+10	-1.00E+10	-1.00E+10	-1.00E+10	-1.00E+10	-1.00E+10	-1.00E+10	-1.00E+10	-1.00E+10	-1.00E+10	-1.00E+10	-1.00E+10	-1.00E+10	-1.00E+10	-1.00E+10	-1.00E+10	-1.00E+10
							19.9	32.7648	279.74	1.35	18.3	7.71	0.14	1.77	2238	2149.1	-1.00E+10	-1.00E+10	-1.00E+10	0.18	0.08	0.09	-1.00E+10	-1.00E+10	0.02	-1.00E+10
							29.7	32.8416	278	1.372	18.99	8.16	0.14	1.74	2239.7	2154.6	-1.00E+10	-1.00E+10	-1.00E+10	0.18	0.08	0.1	-1.00E+10	-1.00E+10	0.02	-1.00E+10
							39.7	32.8429	277.7	1.373	19.05	8.19	0.14	1.77	2240.4	2155	-1.00E+10	-1.00E+10	-1.00E+10	0.2	-1.00E+10	-1.00E+10	-1.00E+10	-1.00E+10	-1.00E+10	-1.00E+10
							42.6	-1.00E+10	-1.00E+10	-1.00E+10	-1.00E+10	-1.00E+10	-1.00E+10	-1.00E+10	-1.00E+10	-1.00E+10	-1.00E+10	-1.00E+10	-1.00E+10	-1.00E+10	-1.00E+10	-1.00E+10	-1.00E+10	-1.00E+10	-1.00E+10	-1.00E+10
							42.6	32.8451	278.03	1.374	18.99	8.18	0.14	1.77	2242.1	2155.6	-1.00E+10	-1.00E+10	-1.00E+10	0.22	0.1	0.08	-1.00E+10	-1.00E+10	0.02	-1.00E+10
							42.7	-1.00E+10	-1.00E+10	-1.00E+10	-1.00E+10	-1.00E+10	-1.00E+10	-1.00E+10	-1.00E+10	-1.00E+10	-1.00E+10	-1.00E+10	-1.00E+10	-1.00E+10	-1.00E+10	-1.00E+10	-1.00E+10	-1.00E+10	-1.00E+10	-1.00E+10
MR1705C	34_1	B	2017-09-01T06:37	203.955	71.8784	81	0	27.9631	338.29	0.359	3.37	0.02	0	0.04	2028.8	1878.5	-1.00E+10	-1.00E+10	-1.00E+10	1.74	-1.00E+10	-1.00E+10	-1.00E+10	-1.00E+10	-1.00E+10	-1.00E+10
							4.9	27.8893	338.42	0.35	3.39	0.01	0	0.03	2025	1873.6	-1.00E+10	-1.00E+10	-1.00E+10	1.78	-1.00E+10	-1.00E+10	-1.00E+10	-1.00E+10	-1.00E+10	-1.00E+10
							10.1	28.3924	338.3	0.394	3.41	0.03	0	0.03	2047.7	1895.7	-1.00E+10	-1.00E+10	-1.00E+10	1.63	-1.00E+10	-1.00E+10	-1.00E+10	-1.00E+10	-1.00E+10	-1.00E+10
							19.5	31.0716	307.28	0.573	4.05	0.01	0.01	0.03	2164	1993.1	-1.00E+10	-1.00E+10	-1.00E+10	1.84	-1.00E+10	-1.00E+10	-1.00E+10	-1.00E+10	-1.00E+10	-1.00E+10
							22.8	31.3441	309.15	0.607	4.29	0.04	0.01	0.15	2172.9	1998.3	-1.00E+10	-1.00E+10	-1.00E+10	2.19	-1.00E+10	-1.00E+10	-1.00E+10	-1.00E+10	-1.00E+10	-1.00E+10
							30	31.4786	331.02	0.656	4.71	0.09	0.01	0.35	2179.2	2007.5	-1.00E+10	-1.00E+10	-1.00E+10	1.12	-1.00E+10	-1.00E+10	-1.00E+10	-1.00E+10	-1.00E+10	-1.00E+10
							40	31.7689	334.36	0.802	5.74	0.76	0.06	0.87	2197.5	2037.7	-1.00E+10	-1.00E+10	-1.00E+10	0.3	-1.00E+10	-1.00E+10	-1.00E+10	-1.00E+10	-1.00E+10	-1.00E+10
							49.9	31.9534	321.64	1.074	7.42	2.6	0.15	1.38	2207.1	2083	-1.00E+10	-1.00E+10	-1.00E+10	0.15	-1.00E+10	-1.00E+10	-1.00E+10	-1.00E+10	-1.00E+10	-1.00E+10
							74.8	32.2171	285.43	1.412	17	5.51	0.2	2.34	2218.8	2136.8	-1.00E+10	-1.00E+10	-1.00E+10	0.11	-1.00E+10	-1.00E+10	-1.00E+10	-1.00E+10	-1.00E+10	-1.00E+10
MR1705C	35_1	B	2017-09-01T08:55	204.154	71.8288	91	0	28.6721	338.25	0.45	3.22	0.05	0.01	0.06	2048.6	1914.6	-1.00E+10	-1.00E+10	-1.00E+10	0.76	0.33	0.21	-1.00E+10	-1.00E+10	0.2	-1.00E+10
							5.6	28.8512	345.09	0.465	3.22	0.01	0.01	0.08	2061.2	1926.9	-1.00E+10	-1.00E+10	-1.00E+10	0.75	-1.00E+10	-1.00E+10	-1.00E+10	-1.00E+10	-1.00E+10	-1.00E+10
							6.9	28.9552	348.5	0.482	3.28	0.01	0	0.06	2066.5	1934.3	-1.00E+10	-1.00E+10	-1.00E+10	0.72	-1.00E+10	-1.00E+10	-1.00E+10	-1.00E+10	-1.00E+10	-1.00E+10
							9.9	29.3959	361.18	0.53	3.31	0.01	0	0.03	2091.8	1963.8	-1.00E+10	-1.00E+10	-1.00E+10	0.63	0.35	0.13	-1.00E+10	-1.00E+10	0.16	-1.00E+10
							20.2	31.0406	360.37	0.765	5.73	0.31	0.12	0.05	2172.9	2039.2	-1.00E+10	-1.00E+10	-1.00E+10	0.47	0.11	0.18	-1.00E+10	-1.00E+10	0.19	-1.00E+10
							30.2	31.5824	323.18	0.765	5.78	0.7	0.12	0.87	2187.1	2032.6	-1.00E+10	-1.00E+10	-1.00E+10	0.28	0.09	0.14	-1.00E+10	-1.00E+10	0.08	-1.00E+10
							40	31.9136	311.85	0.774	5.34	0.65	0.11	1.43	2200.7	2030.6	-1.00E+10	-1.00E+10	-1.00E+10	0.09	-1.00E+10	-1.00E+10	-1.00E+10	-1.00E+10	-1.00E+10	-1.00E+10
							49.7	32.0721	308.31	0.835	5.88	0.79	0.09	1.76	2207.5	2036.1	-1.00E+10	-1.00E+10	-1.00E+10	0.05	0.03	0.03	-1.00E+10	-1.00E+10	0.01	-1.00E+10
							74.4	32.1086	311.2	1.216	11.44	4.4	0.15	1.48	2215.8	2105.8	-1.00E+10	-1.00E+10	-1.00E+10	0.04	0.01	0.03	-1.00E+10	-1.00E+10	0.01	-1.00E+10
							84.7	32.2801	292.87	1.404	16	5.76	0.18	2.31	2221.6	2136.6	-1.00E+10	-1.00E+10	-1.00E+10	0.04	-1.00E+10	-1.00E+10	-1.00E+10	-1.00E+10	-1.00E+10	-1.00E+10
MR1705C	36_1	B	2017-09-01T11:00	204.599	71.8006	150	0	28.7859	334.62	0.43	3.33	0.08	0	0.07	2052.1	1910.7	-1.00E+10	-1.00E+10	-1.00E+10	1.26	-1.00E+10	-1.00E+10	-1.00E+10	-1.00E+10	-1.00E+10	-1.00E+10
							5.3	27.926	334.13	0.358	3.44	0.02	0	0.05	2021.1	1874.2	-1.00E+10	-1.00E+10	-1.00E+10	1.02	-1.00E+10	-1.00E+10	-1.00E+10	-1.00E+10	-1.00E+10	-1.00E+10
							10.5	29.9641	337.15	0.473	3.73	0.02	0	0.06	2107.1	1949.8	-1.00E+10	-1.00E+10	-1.00E+10	1.59	-1.00E+10	-1.00E+10	-1.00E+10	-1.00E+10	-1.00E+10	-1.00E+10
							12	30.7424	335.16	0.535	4.07	0.03	0.01	0.07	2148.9	1987.4	-1.00E+10	-1.00E+10	-1.00E+10	1.18	-1.00E+10	-1.00E+10	-1.00E+10	-1.00E+10	-1.00E+10	-1.00E+10
							19.5	31.3597	325.92	0.674	4.66	0.07	0.05	0.32	2174.8	2014.1	-1.00E+10	-1.00E+10	-1.00E+10	0.42	-1.00E+10	-1.00E+10	-1.00E+10	-1.00E+10	-1.00E+10	-1.00E+10
							29.8	31.4489	336.28	0.866	7.46	1.76	0.1	0.47	2183.7	2052.2	-1.00E+10	-1.00E+10	-1.00E+10	0.27	-1.00E+10	-1.00E+10	-1.00E+10	-1.00E+10	-1.00E+10	-1.00E+10
							39.8	31.7002	327.17	0.858	6.95	1.75	0.13	0.77	2194.8	2048	-1.00E+10	-1.00E+10	-1.00E+10	0.12	-1.00E+10	-1.00E+10	-1.00E+10	-1.00E+10	-1.00E+10	-1.00E+10
							49.7	31.8687	323.69	0.936	8.16	2.63	0.1	0.87	2199.7	2062	-1.00E+10	-1.00E+10	-1.00E+10	0.09	-1.00E+10	-1.00E+10	-1.00E+10	-1.00E+10	-1.00E+10	-1.00E+10
							74.5	32.089	312.01	1.279	13.95	5.93	0.11	0.98	2212.8	2116	-1.00E+10	-1.00E+10	-1.00E+10	0.04	-1.00E+10	-1.00E+10	-1.00E+10	-1.00E+10	-1.00E+10	-1.00E+10
							99.4	32.4092	294.86	1.549	21.83	9.78	0.08	0.92	2228.4	2162.7	-1.00E+10	-1.00E+10	-1.00E+10	0.03	-1.00E+10	-1.00E+10	-1.00E+10	-1.00E+10	-1.00E+10	-1.00E+10
							124	32.9997	279.69	1.716	29.41	13.88	0.06	0.22	2262.3	2215.4	-1.00E+10	-1.00E+10	-1.00E+10	0.03	-1.00E+10	-1.00E+10	-1.00E+10	-1.00E+10	-1.00E+10	-1.00E+10
							139.8	33.6107	268.09	1.556	28	13.81	0.08	0.3	2280.3	2220.9	-1.00E+10	-1.00E+10	-1.00E+10	0.07	-1.00E+10	-1.00E+10	-1.00E+10	-1.00E+10	-1.00E+10	-1.00E+10
MR1705C	37_1	B	2017-09-01T13:37	204.773	71.7343	305	0	27.8026	337.53	0.337	3.56	0.09	0	0.06	2019.6	1865.6	-1.00E+10	-1.00E+10	-1.00E+10	1.98	1.78	0.12	-1.00E+10	-1.00E+10	0.3	-1.00E+10
							4.8	27.6047	338.09	0.318	3.62	0.03	0	0.05	2013.4	1854.6	-1.00E+10	-1.00E+10	-1.00E+10	1.92	-1.00E+10	-1.00E+10	-1.00E+10	-1.00E+10	-1.00E+10	-1.00E+10
							7.8	28.3818	337.38	0.377	3.44	0.03	0	0.08	2042.1	1891.4	-1.00E+10	-1.00E+10	-1.00E+10	1.97	-1.00E+10	-1.00E+10	-1.00E+10	-1.00E+10	-1.00E+10	-1.00E+10
							10.5	28.7481	338.73	0.395	3.52	0.03	0	0.08	2054.1	1902.8	-1.00E+10	-1.00E+10	-1.00E+10	2.18	1.88	0.14	-1.00E+10	-1.00E+10	0.32	-1.00E+10
							19.7	31.3112	308.59	0.689	5.73	0.09	0.04	0.35	2174.1	2017.2	-1.00E+10	-1.00E+10	-1.00E+10	0.53	0.26	0.25	-1.00E+10	-1.00E+10	0.08	-1.00E+10
							29.7	31.634	320.9	0.834	7.19	1.3	0.12	0.96	2187.9	2043.8	-1.00E+10	-1.00E+10	-1.00E+10	0.2	0.06	0.09	-1.00E+10	-1.00E+10	0.05	-1.00E+10
							39.9	31.8051	327.96	0.848	6	1.44	0.16	1.11	2198.7	2048.7	-1.00E+10	-1.00E+10	-1.00E+10	0.07	-1.00E+10	-1.00E+10	-1.00E+10	-1.00E+10	-1.00E+10	-1.00E+10
							50.1	31.9387	323.86	0.987	8.18	2.85	0.13	1.06	2204.9	2071.8	-1.00E+10	-1.00E+10	-1.00E+10	0.07	0.04	0.02	-1.00E+10	-1.00E+10	0.02	-1.00E+10
							74.4	32.1565	305.5	1.348	15.75	6.77	0.11	1.14	2218	2130.5	-1.00E+10	-1.00E+10	-1.00E+10	0.05	0.01	0.03	-1.00E+10	-1.00E+10	0.02	-1.00E+10
							98.8	32.5976	286.04	1.542	22.47	9.85	0.12	1.32	2239.5	2171.3	-1.00E+10	-1.00E+10	-1.00E+10	0.04	-1.00E+10	-1.00E+10	-1.00E+10	-1.00E+10	-1.00E+10	-1.00E+10
							123.2	33.5573	276.46	1.542	26.96	14	0.07	0.06	2281.4	2224.6	-1.00E+10	-1.00E+10	-1.00E+10	0.02	-1.00E+10	-1.00E+10	-1.00E+10	-1.00E+10	-1.00E+10	-1.00E+10
							148.7	34.2603	269.18	1.157	17.76	13.28	0.05	0.04	2283.1	2195.2	-1.00E+10	-1.00E+10	-1.00E+10	0.05	-1.00E+10	-1.00E+10	-1.00E+10	-1.00E+10	-1.00E+10	-1.00E+10
							172.7	34.5545	266.27	1.084	15.84	13.53	0.06	0.02	2285.3	2186.9	-1.00E+10	-1.00E+10	-1.00E+10	0.08	-1.00E+10	-1.00E+10	-1.00E+10	-1.00E+10	-1.00E+10	-1.00E+10
							199.5	34.6886	268.94	0.989	13.47	13.41	0.06	0.03	2288	2180.6	-1.00E+10	-1.00E+10	-1.00E+10	0.03	-1.00E+10	-1.00E+10	-1.00E+10	-1.00E+10	-1.00E+10	-1.00E+10
							223.1	34.747	270.96	0.979	13.35	13.33	0.06	0.04	2289.9	2180.3	-1.00E+10	-1.00E+10	-1.00E+10	-1.00E+10	-1.00E+10	-1.00E+10	-1.00E+10	-1.00E+10	-1.00E+10	-1.00E+10
							248.5	34.7814	275.02	0.959	12.49	13.2	0.04	0.06	2291.9	2178.6	-1.00E+10	-1.00E+10	-1.00E+10	-1.00E+10	-1.00E+10	-1.00E+10	-1.00E+10	-1.00E+10	-1.00E+10	-1.00E+10
							297	34.7969	276.18	0.948	12.22	13.07	0.02	0.1	2293.5	2180.6	-1.00E+10	-1.00E+10	-1.00E+10	-1.00E+10	-1.00E+10	-1.00E+10	-1.00E+10	-1.00E+10	-1.00E+10	-1.00E+10
							300.2	34.7988	276.21	0.948	12.22	13.06	0.03	0.1	2293.2	2179.9	-1.00E+10	-1.00E+10	-1.00E+10	-1.00E+10	-1.00E+10	-1.00E+10	-1.00E+10	-1.00E+10	-1.00E+10	-1.00E+10
MR1705C	38_1	B	2017-09-01T16:33	204.969	71.6665	108	0	26.5835	334.57	0.4	4.06	0.06	0	0.05	1977.2	1866.6	-1.00E+10	-1.00E+10	-1.00E+10	0.86	-1.00E+10	-1.00E+10	-1.00E+10	-1.00E+10	-1.00E+10	-1.00E+10
							5.6	26.6069	334.72	0.393	4.05	0.03	0	0.06	1974.3	1865.5	-1.00E+10	-1.00E+10	-1.00E+10	0.67	-1.00E+10	-1.00E+10	-1.00E+10	-1.00E+10	-1.00E+10	-1.00E+10
							10.4	27.387	334.16	0.378	3.95	0.03	0	0.06	2005.2	1876.9	-1.00E+10	-1.00E+10	-1.00E+10	1.02	-1.00E+10	-1.00E+10	-1.00E+10	-1.00E+10	-1.00E+10	-1.00E+10
							14	30.8564	305.52	0.507	4.56	0.02	0	0.13	2155.6	1987.7	-1.00E+10	-1.00E+10	-1.00E+10	1.55	-1.00E+10	-1.00E+10	-1.00E+10	-1.00E+10	-1.00E+10	-1.00E+10
							20.6	31.147	290.48	0.597	5.96	0.02	0	0.13	2170.2	2012.6	-1.00E+10	-1.00E+10	-1.00E+10	0.94	-1.00E+10	-1.00E+10	-1.00E+10	-1.00E+10	-1.00E+10	-1.00E+10
							30.1	31.3304	294.97	0.644	5.49	0.04	0.01	0.28	2176.1	2015.7	-1.00E+10	-1.00E+10	-1.00E+10	0.46	-1.00E+10	-1.00E+10	-1.00E+10	-1.00E+10	-1.00E+10	-1.00E+10
							40	31.5609	310.28	0.768	6.36	0.32	0.07	1.32	2191.7	2026.2	-1.00E+10	-1.00E+10	-1.00E+10	0.28	-1.00E+10	-1.00E+10	-1.00E+10	-1.00E+10	-1.00E+10	-1.00E+10
							50	31.6982	331.62	0.793	5.88	0.84	0.12	0.81	2193.8	2034.3	-1.00E+10	-1.00E+10	-1.00E+10	0.17	-1.00E+10	-1.00E+10	-1.00E+10	-1.00E+10	-1.00E+10	-1.00E+10
							74.6	32.4388	284.88	1.489	20.53	7.69	0.15	1.99	2229.9	2152.9	-1.00E+10	-1.00E+10	-1.00E+10	0.07	-1.00E+10	-1.00E+10	-1.00E+10	-1.00E+10	-1.00E+10	-1.00E+10
							99	33.7762	270.09	1.46	25.39	13.51	0.08	0.38	2282.9	2215.5	-1.00E+10	-1.00E+10	-1.00E+10	0.07	-1.00E+10	-1.00E+10	-1.00E+10	-1.00E+10	-1.00E+10	-1.00E+10
							101.5	33.9804	266.71	1.382	23.5	13.3	0.09	0.44	2286.3	2208.5	-1.00E+10	-1.00E+10	-1.00E+10	0.11	-1.00E+10	-1.00E+10	-1.00E+10	-1.00E+10	-1.00E+10	-1.00E+10
MR1705C	39_1	B	2017-09-01T19:17	205.185	71.5928	40	0	26.9737	332.84	0.398	4.86	0.07	0	0.07	2010.6	1890.2	-1.00E+10	-1.00E+10	-1.00E+10	1.04	0.7	0.11	-1.00E+10	-1.00E+10	0.22	-1.00E+10
							5.4	-1.00E+10	-1.00E+10	-1.00E+10	-1.00E+10	-1.00E+10	-1.00E+10	-1.00E+10	-1.00E+10	-1.00E+10	-1.00E+10	-1.00E+10	-1.00E+10	-1.00E+10	-1.00E+10	-1.00E+10	-1.00E+10	-1.00E+10	-1.00E+10	-1.00E+10
							5.5	-1.00E+10	-1.00E+10	-1.00E+10	-1.00E+10	-1.00E+10	-1.00E+10	-1.00E+10	-1.00E+10	-1.00E+10	-1.00E+10	-1.00E+10	-1.00E+10	-1.00E+10	-1.00E+10	-1.00E+10	-1.00E+10	-1.00E+10	-1.00E+10	-1.00E+10
							5.5	26.7756	334.66	0.39	4.58	0.03	0	0.06	2000.4	1883.6	-1.00E+10	-1.00E+10	-1.00E+10	0.77	0.48	0.12	-1.00E+10	-1.00E+10	0.15	-1.00E+10
							9.8	-1.00E+10	-1.00E+10	0.423	4.51	0.03	0	0.04	-1.00E+10	-1.00E+10	-1.00E+10	-1.00E+10	-1.00E+10	-1.00E+10	-1.00E+10	-1.00E+10	-1.00E+10	-1.00E+10	-1.00E+10	-1.00E+10
							9.8	27.4918	330.74	0.41	4.56	0.05	0	0.06	2029.6	1901.3	-1.00E+10	-1.00E+10	-1.00E+10	0.87	0.67	0.08	-1.00E+10	-1.00E+10	0.17	-1.00E+10
							9.9	-1.00E+10	-1.00E+10	-1.00E+10	-1.00E+10	-1.00E+10	-1.00E+10	-1.00E+10	-1.00E+10	-1.00E+10	-1.00E+10	-1.00E+10	-1.00E+10	-1.00E+10	-1.00E+10	-1.00E+10	-1.00E+10	-1.00E+10	-1.00E+10	-1.00E+10
							9.9	-1.00E+10	-1.00E+10	-1.00E+10	-1.00E+10	-1.00E+10	-1.00E+10	-1.00E+10	-1.00E+10	-1.00E+10	-1.00E+10	-1.00E+10	-1.00E+10	-1.00E+10	-1.00E+10	-1.00E+10	-1.00E+10	-1.00E+10	-1.00E+10	-1.00E+10
							12.1	-1.00E+10	-1.00E+10	-1.00E+10	-1.00E+10	-1.00E+10	-1.00E+10	-1.00E+10	-1.00E+10	-1.00E+10	-1.00E+10	-1.00E+10	-1.00E+10	-1.00E+10	-1.00E+10	-1.00E+10	-1.00E+10	-1.00E+10	-1.00E+10	-1.00E+10
							12.1	-1.00E+10	-1.00E+10	-1.00E+10	-1.00E+10	-1.00E+10	-1.00E+10	-1.00E+10	-1.00E+10	-1.00E+10	-1.00E+10	-1.00E+10	-1.00E+10	-1.00E+10	-1.00E+10	-1.00E+10	-1.00E+10	-1.00E+10	-1.00E+10	-1.00E+10
							12.1	30.3336	310.59	0.496	4.76	0.02	0	0.1	2137.3	1976.5	-1.00E+10	-1.00E+10	-1.00E+10	0.94	0.31	0.47	-1.00E+10	-1.00E+10	0.19	-1.00E+10
							19.7	31.25	298.05	0.56	5.01	0.01	0	0.27	2173.8	2008.8	-1.00E+10	-1.00E+10	-1.00E+10	0.54	0.26	0.3	-1.00E+10	-1.00E+10	0.07	-1.00E+10
							25.6	-1.00E+10	-1.00E+10	0.686	6.05	0.09	0.02	0.39	2180.3	2022.6	-1.00E+10	-1.00E+10	-1.00E+10	-1.00E+10	-1.00E+10	-1.00E+10	-1.00E+10	-1.00E+10	-1.00E+10	-1.00E+10
							25.6	-1.00E+10	-1.00E+10	-1.00E+10	-1.00E+10	-1.00E+10	-1.00E+10	-1.00E+10	-1.00E+10	-1.00E+10	-1.00E+10	-1.00E+10	-1.00E+10	-1.00E+10	-1.00E+10	-1.00E+10	-1.00E+10	-1.00E+10	-1.00E+10	-1.00E+10
							25.6	-1.00E+10	-1.00E+10	-1.00E+10	-1.00E+10	-1.00E+10	-1.00E+10	-1.00E+10	-1.00E+10	-1.00E+10	-1.00E+10	-1.00E+10	-1.00E+10	-1.00E+10	-1.00E+10	-1.00E+10	-1.00E+10	-1.00E+10	-1.00E+10	-1.00E+10
							29.9	31.5582	282.78	0.87	8.95	0.39	0.06	1.28	2190.2	2036.5	-1.00E+10	-1.00E+10	-1.00E+10	0.36	0.13	0.2	-1.00E+10	-1.00E+10	0.02	-1.00E+10
							34.1	31.6205	277.51	0.885	9.33	0.44	0.06	1.37	2193.5	2039.9	-1.00E+10	-1.00E+10	-1.00E+10	0.39	0.13	0.23	-1.00E+10	-1.00E+10	0.02	-1.00E+10
							34.1	-1.00E+10	-1.00E+10	0.94	10.32	0.57	0.08	1.69	2199.7	2048.1	-1.00E+10	-1.00E+10	-1.00E+10	-1.00E+10	-1.00E+10	-1.00E+10	-1.00E+10	-1.00E+10	-1.00E+10	-1.00E+10
							34.1	-1.00E+10	-1.00E+10	-1.00E+10	-1.00E+10	-1.00E+10	-1.00E+10	-1.00E+10	-1.00E+10	-1.00E+10	-1.00E+10	-1.00E+10	-1.00E+10	-1.00E+10	-1.00E+10	-1.00E+10	-1.00E+10	-1.00E+10	-1.00E+10	-1.00E+10
							34.2	-1.00E+10	-1.00E+10	-1.00E+10	-1.00E+10	-1.00E+10	-1.00E+10	-1.00E+10	-1.00E+10	-1.00E+10	-1.00E+10	-1.00E+10	-1.00E+10	-1.00E+10	-1.00E+10	-1.00E+10	-1.00E+10	-1.00E+10	-1.00E+10	-1.00E+10
							34.2	-1.00E+10	-1.00E+10	-1.00E+10	-1.00E+10	-1.00E+10	-1.00E+10	-1.00E+10	-1.00E+10	-1.00E+10	-1.00E+10	-1.00E+10	-1.00E+10	-1.00E+10	-1.00E+10	-1.00E+10	-1.00E+10	-1.00E+10	-1.00E+10	-1.00E+10
							34.2	-1.00E+10	-1.00E+10	-1.00E+10	-1.00E+10	-1.00E+10	-1.00E+10	-1.00E+10	-1.00E+10	-1.00E+10	-1.00E+10	-1.00E+10	-1.00E+10	-1.00E+10	-1.00E+10	-1.00E+10	-1.00E+10	-1.00E+10	-1.00E+10	-1.00E+10
							34.2	-1.00E+10	-1.00E+10	-1.00E+10	-1.00E+10	-1.00E+10	-1.00E+10	-1.00E+10	-1.00E+10	-1.00E+10	-1.00E+10	-1.00E+10	-1.00E+10	-1.00E+10	-1.00E+10	-1.00E+10	-1.00E+10	-1.00E+10	-1.00E+10	-1.00E+10
							34.2	-1.00E+10	-1.00E+10	-1.00E+10	-1.00E+10	-1.00E+10	-1.00E+10	-1.00E+10	-1.00E+10	-1.00E+10	-1.00E+10	-1.00E+10	-1.00E+10	-1.00E+10	-1.00E+10	-1.00E+10	-1.00E+10	-1.00E+10	-1.00E+10	-1.00E+10
							34.3	-1.00E+10	-1.00E+10	-1.00E+10	-1.00E+10	-1.00E+10	-1.00E+10	-1.00E+10	-1.00E+10	-1.00E+10	-1.00E+10	-1.00E+10	-1.00E+10	-1.00E+10	-1.00E+10	-1.00E+10	-1.00E+10	-1.00E+10	-1.00E+10	-1.00E+10
MR1705C	44_1	B	2017-09-02T04:31	204.535	72.4633	1897	0	26.0176	333.25	0.481	4.34	0.09	0	0.03	1971.4	1872.4	-1.00E+10	-1.00E+10	-1.00E+10	0.25	0.11	0.04	-1.00E+10	-1.00E+10	0.09	-1.00E+10
							5.2	25.9892	332.85	0.464	4.3	0.01	0	0.04	1969.6	1870.5	-1.00E+10	-1.00E+10	-1.00E+10	0.21	-1.00E+10	-1.00E+10	-1.00E+10	-1.00E+10	-1.00E+10	-1.00E+10
							10.2	26.019	333.63	0.465	4.27	0.01	0	0.02	1971	1872.3	-1.00E+10	-1.00E+10	-1.00E+10	0.21	0.09	0.03	-1.00E+10	-1.00E+10	0.09	-1.00E+10
							20.1	28.3205	393.75	0.579	2.86	0.02	0	0.02	2042.8	1956.5	-1.00E+10	-1.00E+10	-1.00E+10	0.09	0.03	0.03	-1.00E+10	-1.00E+10	0.04	-1.00E+10
							30	28.6513	387.48	0.591	2.83	0.01	0	0.02	2061.6	1969.8	-1.00E+10	-1.00E+10	-1.00E+10	0.12	0.03	0.04	-1.00E+10	-1.00E+10	0.05	-1.00E+10
							39.7	29.1847	388.81	0.601	3.2	0.01	0	0.02	2101.4	1993.8	-1.00E+10	-1.00E+10	-1.00E+10	0.2	-1.00E+10	-1.00E+10	-1.00E+10	-1.00E+10	-1.00E+10	-1.00E+10
							49.7	30.0987	381.52	0.625	3.42	0.02	0.03	0.05	2145.2	2019.3	-1.00E+10	-1.00E+10	-1.00E+10	0.29	0.03	0.09	-1.00E+10	-1.00E+10	0.17	-1.00E+10
							59.5	31.0438	346.93	0.667	4.55	0.16	0.1	0.1	2171.6	2018.4	-1.00E+10	-1.00E+10	-1.00E+10	0.36	0.04	0.18	-1.00E+10	-1.00E+10	0.14	-1.00E+10
							74.5	31.4796	341.55	1.061	10.95	4.3	0.02	0.02	2193.3	2086	-1.00E+10	-1.00E+10	-1.00E+10	0.17	0.03	0.04	-1.00E+10	-1.00E+10	0.1	-1.00E+10
							99.5	32.0684	314.71	1.425	19.2	9.06	0	0	2220.8	2140.6	-1.00E+10	-1.00E+10	-1.00E+10	0.04	0.01	0.02	-1.00E+10	-1.00E+10	0.02	-1.00E+10
							124.1	32.3924	301.63	1.616	24.66	11.86	0	0	2238.2	2174.5	-1.00E+10	-1.00E+10	-1.00E+10	0.02	-1.00E+10	-1.00E+10	-1.00E+10	-1.00E+10	-1.00E+10	-1.00E+10
							148.9	32.6696	291.88	1.703	27.89	13.19	0	0.01	2253.8	2199.8	-1.00E+10	-1.00E+10	-1.00E+10	0.02	-1.00E+10	-1.00E+10	-1.00E+10	-1.00E+10	-1.00E+10	-1.00E+10
							173.5	32.9625	283.47	1.734	30.32	14.27	0	0.02	2270.3	2222.4	-1.00E+10	-1.00E+10	-1.00E+10	0.02	-1.00E+10	-1.00E+10	-1.00E+10	-1.00E+10	-1.00E+10	-1.00E+10
							198.7	33.4883	278.04	1.569	27.65	13.99	0.05	0.03	2287	2226.7	-1.00E+10	-1.00E+10	-1.00E+10	0.02	-1.00E+10	-1.00E+10	-1.00E+10	-1.00E+10	-1.00E+10	-1.00E+10
							225.7	34.1033	269.94	1.215	19.45	13.3	0	0.02	2286.6	2204.9	-1.00E+10	-1.00E+10	-1.00E+10	-1.00E+10	-1.00E+10	-1.00E+10	-1.00E+10	-1.00E+10	-1.00E+10	-1.00E+10
							248.6	34.3635	274.17	1.031	14.09	12.72	0	0.03	2286.4	2188.7	-1.00E+10	-1.00E+10	-1.00E+10	-1.00E+10	-1.00E+10	-1.00E+10	-1.00E+10	-1.00E+10	-1.00E+10	-1.00E+10
							297.1	34.6517	274.63	0.957	11.6	13.12	0	0.01	2292.7	2175.4	-1.00E+10	-1.00E+10	-1.00E+10	-1.00E+10	-1.00E+10	-1.00E+10	-1.00E+10	-1.00E+10	-1.00E+10	-1.00E+10
							396.7	34.8178	286.98	0.871	8.22	12.88	0.01	0.02	2298	2164.7	-1.00E+10	-1.00E+10	-1.00E+10	-1.00E+10	-1.00E+10	-1.00E+10	-1.00E+10	-1.00E+10	-1.00E+10	-1.00E+10
MR1705C	45_1	B	2017-09-03T09:57	206.492	72.1259	1812	0	27.6927	339.03	0.486	3.43	0.08	0	0.04	2028.1	1910.6	-1.00E+10	-1.00E+10	-1.00E+10	0.84	0.68	0.07	-1.00E+10	-1.00E+10	0.15	-1.00E+10
							5.1	-1.00E+10	-1.00E+10	-1.00E+10	-1.00E+10	-1.00E+10	-1.00E+10	-1.00E+10	-1.00E+10	-1.00E+10	-1.00E+10	-1.00E+10	-1.00E+10	-1.00E+10	-1.00E+10	-1.00E+10	-1.00E+10	-1.00E+10	-1.00E+10	-1.00E+10
							5.1	-1.00E+10	-1.00E+10	-1.00E+10	-1.00E+10	-1.00E+10	-1.00E+10	-1.00E+10	-1.00E+10	-1.00E+10	-1.00E+10	-1.00E+10	-1.00E+10	-1.00E+10	-1.00E+10	-1.00E+10	-1.00E+10	-1.00E+10	-1.00E+10	-1.00E+10
							5.2	27.7305	339.64	0.482	3.4	0.02	0	0.03	2030.2	1911.2	-1.00E+10	-1.00E+10	-1.00E+10	0.67	0.39	0.13	-1.00E+10	-1.00E+10	0.14	-1.00E+10
							9.9	27.8914	340.89	0.48	3.39	0.01	0	0.01	2037.9	1916.3	-1.00E+10	-1.00E+10	-1.00E+10	0.62	0.28	0.09	-1.00E+10	-1.00E+10	0.13	-1.00E+10
							19.9	30.4501	339.23	0.515	3.32	0.01	0	0.09	2140.7	1975.8	-1.00E+10	-1.00E+10	-1.00E+10	0.88	0.14	0.32	-1.00E+10	-1.00E+10	0.35	-1.00E+10
							22.9	-1.00E+10	-1.00E+10	-1.00E+10	-1.00E+10	-1.00E+10	-1.00E+10	-1.00E+10	-1.00E+10	-1.00E+10	-1.00E+10	-1.00E+10	-1.00E+10	-1.00E+10	-1.00E+10	-1.00E+10	-1.00E+10	-1.00E+10	-1.00E+10	-1.00E+10
							23	30.7719	329.18	0.543	3.82	0	0.01	0.11	2156.9	1985.7	-1.00E+10	-1.00E+10	-1.00E+10	1.03	0.21	0.47	-1.00E+10	-1.00E+10	0.31	-1.00E+10
							23	-1.00E+10	-1.00E+10	-1.00E+10	-1.00E+10	-1.00E+10	-1.00E+10	-1.00E+10	-1.00E+10	-1.00E+10	-1.00E+10	-1.00E+10	-1.00E+10	-1.00E+10	-1.00E+10	-1.00E+10	-1.00E+10	-1.00E+10	-1.00E+10	-1.00E+10
							29.8	31.1025	322.28	0.614	4.41	0.01	0.02	0.15	2170.3	2003.2	-1.00E+10	-1.00E+10	-1.00E+10	0.78	0.18	0.42	-1.00E+10	-1.00E+10	0.19	-1.00E+10
							39.6	31.4773	321.32	0.743	5.68	0.32	0.1	0.79	2188	2024.6	-1.00E+10	-1.00E+10	-1.00E+10	0.3	-1.00E+10	-1.00E+10	-1.00E+10	-1.00E+10	-1.00E+10	-1.00E+10
							49.5	31.7545	323.18	0.853	6.71	1.61	0.12	0.92	2203.1	2044.7	-1.00E+10	-1.00E+10	-1.00E+10	0.15	0.04	0.06	-1.00E+10	-1.00E+10	0.06	-1.00E+10
							74.3	32.0339	317.6	1.073	7.65	2.72	0.17	1.49	2216.9	2079.6	-1.00E+10	-1.00E+10	-1.00E+10	0.06	0.03	0.02	-1.00E+10	-1.00E+10	0.01	-1.00E+10
							99.2	32.2471	289.38	1.361	13.58	4.5	0.22	2.68	2223.2	2122.1	-1.00E+10	-1.00E+10	-1.00E+10	0.05	-1.00E+10	-1.00E+10	-1.00E+10	-1.00E+10	-1.00E+10	-1.00E+10
							124	32.5684	289.99	1.618	24.06	11.21	0.1	0.66	2245.4	2177.7	-1.00E+10	-1.00E+10	-1.00E+10	0.03	-1.00E+10	-1.00E+10	-1.00E+10	-1.00E+10	-1.00E+10	-1.00E+10
							148.9	33.3576	277.46	1.646	28.92	14.28	0.08	0.05	2284.5	2226.3	-1.00E+10	-1.00E+10	-1.00E+10	0.03	-1.00E+10	-1.00E+10	-1.00E+10	-1.00E+10	-1.00E+10	-1.00E+10
							173	34.0272	269.44	1.287	21.03	13.59	0.03	0.01	2287.6	2210.2	-1.00E+10	-1.00E+10	-1.00E+10	0.03	-1.00E+10	-1.00E+10	-1.00E+10	-1.00E+10	-1.00E+10	-1.00E+10
							197.5	34.3622	274.93	1.008	13.42	12.6	0	0.01	2286.7	2184.1	-1.00E+10	-1.00E+10	-1.00E+10	0.02	-1.00E+10	-1.00E+10	-1.00E+10	-1.00E+10	-1.00E+10	-1.00E+10
							222.1	34.539	274.98	0.984	12.18	13	0	0.03	2289.5	2178.6	-1.00E+10	-1.00E+10	-1.00E+10	-1.00E+10	-1.00E+10	-1.00E+10	-1.00E+10	-1.00E+10	-1.00E+10	-1.00E+10
							246.8	34.6535	276.62	0.96	10.99	13.21	0	0.01	2293.6	2172	-1.00E+10	-1.00E+10	-1.00E+10	-1.00E+10	-1.00E+10	-1.00E+10	-1.00E+10	-1.00E+10	-1.00E+10	-1.00E+10
							295.5	34.7582	280.73	0.923	9.46	13.25	0.01	0.03	2297.7	2165.1	-1.00E+10	-1.00E+10	-1.00E+10	-1.00E+10	-1.00E+10	-1.00E+10	-1.00E+10	-1.00E+10	-1.00E+10	-1.00E+10
							395.8	34.829	289.41	0.871	7.62	12.96	0	0.01	2297.2	2157	-1.00E+10	-1.00E+10	-1.00E+10	-1.00E+10	-1.00E+10	-1.00E+10	-1.00E+10	-1.00E+10	-1.00E+10	-1.00E+10
MR1705C	46_1	B	2017-09-03T17:09	208.505	71.7513	1795	0	27.8036	329.08	0.519	4.01	0.07	0	0.04	2072.9	1963.9	-1.00E+10	-1.00E+10	-1.00E+10	0.33	0.04	0.02	-1.00E+10	-1.00E+10	0.13	-1.00E+10
							5	28.3522	328.31	0.518	3.42	0.02	0	0.03	2100.3	1982	-1.00E+10	-1.00E+10	-1.00E+10	0.21	0.04	0.07	-1.00E+10	-1.00E+10	0.09	-1.00E+10
							10	28.5688	327.24	0.528	3.14	0.01	0	0.03	2101.9	1986.7	-1.00E+10	-1.00E+10	-1.00E+10	0.18	0.05	0.07	-1.00E+10	-1.00E+10	0.08	-1.00E+10
							20	29.4932	335.58	0.564	2.16	0.01	0	0.04	2143.6	2012.8	-1.00E+10	-1.00E+10	-1.00E+10	0.25	0.11	0.06	-1.00E+10	-1.00E+10	0.1	-1.00E+10
							29.8	30.6851	368.37	0.677	4.17	0.03	0.06	0.04	2165.9	2025.4	-1.00E+10	-1.00E+10	-1.00E+10	0.45	0.05	0.17	-1.00E+10	-1.00E+10	0.25	-1.00E+10
							32	30.884	364.11	0.728	4.82	0.19	0.14	0.04	2170.5	2035.2	-1.00E+10	-1.00E+10	-1.00E+10	0.46	0.04	0.18	-1.00E+10	-1.00E+10	0.25	-1.00E+10
							39.8	31.3195	337.41	0.803	5.88	0.66	0.14	0.61	2186.3	2042.2	-1.00E+10	-1.00E+10	-1.00E+10	0.38	-1.00E+10	-1.00E+10	-1.00E+10	-1.00E+10	-1.00E+10	-1.00E+10
							49.7	31.613	322.78	0.834	6.08	0.95	0.18	1.21	2192.4	2043.1	-1.00E+10	-1.00E+10	-1.00E+10	0.16	0.03	0.09	-1.00E+10	-1.00E+10	0.04	-1.00E+10
							74.5	31.9982	320.96	1.001	7.55	2.51	0.17	1.3	2216.9	2069.1	-1.00E+10	-1.00E+10	-1.00E+10	0.04	0.01	0.03	-1.00E+10	-1.00E+10	0.01	-1.00E+10
							99.4	32.1902	300.78	1.3	12.19	4.5	0.21	2.12	2221.7	2114.8	-1.00E+10	-1.00E+10	-1.00E+10	0.04	-1.00E+10	-1.00E+10	-1.00E+10	-1.00E+10	-1.00E+10	-1.00E+10
							124.1	32.6015	287.73	1.584	23.03	10.47	0.13	1.03	2249	2173	-1.00E+10	-1.00E+10	-1.00E+10	0.04	-1.00E+10	-1.00E+10	-1.00E+10	-1.00E+10	-1.00E+10	-1.00E+10
							148.6	33.0969	277.18	1.698	29.35	13.75	0.09	0.34	2274.6	2215	-1.00E+10	-1.00E+10	-1.00E+10	0.03	-1.00E+10	-1.00E+10	-1.00E+10	-1.00E+10	-1.00E+10	-1.00E+10
							173.7	33.6701	273.35	1.503	26.14	13.94	0.07	0.05	2287.2	2223.3	-1.00E+10	-1.00E+10	-1.00E+10	0.03	-1.00E+10	-1.00E+10	-1.00E+10	-1.00E+10	-1.00E+10	-1.00E+10
							197.7	34.2313	269.56	1.169	17.77	13.2	0.07	0.03	2291.2	2199.3	-1.00E+10	-1.00E+10	-1.00E+10	0.03	-1.00E+10	-1.00E+10	-1.00E+10	-1.00E+10	-1.00E+10	-1.00E+10
							222.6	34.4551	268.75	1.094	15.66	13.25	0.07	0.04	2290.7	2189	-1.00E+10	-1.00E+10	-1.00E+10	-1.00E+10	-1.00E+10	-1.00E+10	-1.00E+10	-1.00E+10	-1.00E+10	-1.00E+10
							246.2	34.5799	273.63	0.988	12.37	13.1	0.02	0.03	2294.1	2177.1	-1.00E+10	-1.00E+10	-1.00E+10	-1.00E+10	-1.00E+10	-1.00E+10	-1.00E+10	-1.00E+10	-1.00E+10	-1.00E+10
							297.4	34.7239	274.13	0.978	11.86	13.32	0.05	0.05	2295.4	2174.9	-1.00E+10	-1.00E+10	-1.00E+10	-1.00E+10	-1.00E+10	-1.00E+10	-1.00E+10	-1.00E+10	-1.00E+10	-1.00E+10
							396.8	34.8121	285.5	0.883	8.41	13	0	0.04	2293.3	2163.2	-1.00E+10	-1.00E+10	-1.00E+10	-1.00E+10	-1.00E+10	-1.00E+10	-1.00E+10	-1.00E+10	-1.00E+10	-1.00E+10
MR1705C	48_1	B	2017-09-03T23:07	207.999	71.5694	496	0	28.0833	321.38	0.499	3.65	0.06	0	0.05	2096.8	1981.2	-1.00E+10	-1.00E+10	-1.00E+10	0.33	0.04	0.14	-1.00E+10	-1.00E+10	0.11	-1.00E+10
							5	28.0751	321.31	0.488	3.66	0.01	0	0.04	2100.5	1979.3	-1.00E+10	-1.00E+10	-1.00E+10	0.27	0.04	0.16	-1.00E+10	-1.00E+10	0.1	-1.00E+10
							5	-1.00E+10	-1.00E+10	-1.00E+10	-1.00E+10	-1.00E+10	-1.00E+10	-1.00E+10	-1.00E+10	-1.00E+10	-1.00E+10	-1.00E+10	-1.00E+10	-1.00E+10	-1.00E+10	-1.00E+10	-1.00E+10	-1.00E+10	-1.00E+10	-1.00E+10
							5	-1.00E+10	-1.00E+10	-1.00E+10	-1.00E+10	-1.00E+10	-1.00E+10	-1.00E+10	-1.00E+10	-1.00E+10	-1.00E+10	-1.00E+10	-1.00E+10	-1.00E+10	-1.00E+10	-1.00E+10	-1.00E+10	-1.00E+10	-1.00E+10	-1.00E+10
							10	28.17	331.96	0.502	3.61	0.01	0	0.05	2091.6	1978.8	-1.00E+10	-1.00E+10	-1.00E+10	0.23	0.04	0.11	-1.00E+10	-1.00E+10	0.09	-1.00E+10
							19.8	29.0338	388.39	0.597	3.28	0	0	0.04	2094.5	1988.7	-1.00E+10	-1.00E+10	-1.00E+10	0.13	0.01	0.04	-1.00E+10	-1.00E+10	0.08	-1.00E+10
							19.8	-1.00E+10	-1.00E+10	-1.00E+10	-1.00E+10	-1.00E+10	-1.00E+10	-1.00E+10	-1.00E+10	-1.00E+10	-1.00E+10	-1.00E+10	-1.00E+10	-1.00E+10	-1.00E+10	-1.00E+10	-1.00E+10	-1.00E+10	-1.00E+10	-1.00E+10
							19.8	-1.00E+10	-1.00E+10	0.606	3.41	0	0	0.05	-1.00E+10	-1.00E+10	-1.00E+10	-1.00E+10	-1.00E+10	-1.00E+10	-1.00E+10	-1.00E+10	-1.00E+10	-1.00E+10	-1.00E+10	-1.00E+10
							19.8	-1.00E+10	-1.00E+10	-1.00E+10	-1.00E+10	-1.00E+10	-1.00E+10	-1.00E+10	-1.00E+10	-1.00E+10	-1.00E+10	-1.00E+10	-1.00E+10	-1.00E+10	-1.00E+10	-1.00E+10	-1.00E+10	-1.00E+10	-1.00E+10	-1.00E+10
							29.7	30.0349	389.56	0.653	4.02	0.01	0.03	0.03	2149.9	2024.4	-1.00E+10	-1.00E+10	-1.00E+10	0.23	0.03	0.06	-1.00E+10	-1.00E+10	0.15	-1.00E+10
							39.7	30.8887	370.41	0.761	5.17	0.21	0.12	0.09	2175.4	2046.3	-1.00E+10	-1.00E+10	-1.00E+10	0.44	-1.00E+10	-1.00E+10	-1.00E+10	-1.00E+10	-1.00E+10	-1.00E+10
							42.6	31.1013	357.25	0.792	5.38	0.59	0.11	0.23	2187.5	2052.7	-1.00E+10	-1.00E+10	-1.00E+10	0.36	0.05	0.12	-1.00E+10	-1.00E+10	0.18	-1.00E+10
							42.6	-1.00E+10	-1.00E+10	-1.00E+10	-1.00E+10	-1.00E+10	-1.00E+10	-1.00E+10	-1.00E+10	-1.00E+10	-1.00E+10	-1.00E+10	-1.00E+10	-1.00E+10	-1.00E+10	-1.00E+10	-1.00E+10	-1.00E+10	-1.00E+10	-1.00E+10
							42.6	-1.00E+10	-1.00E+10	-1.00E+10	-1.00E+10	-1.00E+10	-1.00E+10	-1.00E+10	-1.00E+10	-1.00E+10	-1.00E+10	-1.00E+10	-1.00E+10	-1.00E+10	-1.00E+10	-1.00E+10	-1.00E+10	-1.00E+10	-1.00E+10	-1.00E+10
							46.6	-1.00E+10	-1.00E+10	0.93	8.26	2.29	0.14	0.31	2193.3	2066.3	-1.00E+10	-1.00E+10	-1.00E+10	-1.00E+10	-1.00E+10	-1.00E+10	-1.00E+10	-1.00E+10	-1.00E+10	-1.00E+10
							46.6	-1.00E+10	-1.00E+10	-1.00E+10	-1.00E+10	-1.00E+10	-1.00E+10	-1.00E+10	-1.00E+10	-1.00E+10	-1.00E+10	-1.00E+10	-1.00E+10	-1.00E+10	-1.00E+10	-1.00E+10	-1.00E+10	-1.00E+10	-1.00E+10	-1.00E+10
							46.6	-1.00E+10	-1.00E+10	-1.00E+10	-1.00E+10	-1.00E+10	-1.00E+10	-1.00E+10	-1.00E+10	-1.00E+10	-1.00E+10	-1.00E+10	-1.00E+10	-1.00E+10	-1.00E+10	-1.00E+10	-1.00E+10	-1.00E+10	-1.00E+10	-1.00E+10
							49.5	31.3754	342.28	0.921	7.81	2.1	0.17	0.37	2190.1	2064.9	-1.00E+10	-1.00E+10	-1.00E+10	0.24	0.04	0.08	-1.00E+10	-1.00E+10	0.12	-1.00E+10
							72.4	-1.00E+10	-1.00E+10	-1.00E+10	-1.00E+10	-1.00E+10	-1.00E+10	-1.00E+10	-1.00E+10	-1.00E+10	-1.00E+10	-1.00E+10	-1.00E+10	-1.00E+10	-1.00E+10	-1.00E+10	-1.00E+10	-1.00E+10	-1.00E+10	-1.00E+10
							72.4	-1.00E+10	-1.00E+10	-1.00E+10	-1.00E+10	-1.00E+10	-1.00E+10	-1.00E+10	-1.00E+10	-1.00E+10	-1.00E+10	-1.00E+10	-1.00E+10	-1.00E+10	-1.00E+10	-1.00E+10	-1.00E+10	-1.00E+10	-1.00E+10	-1.00E+10
							72.4	-1.00E+10	-1.00E+10	1.194	12.83	5.61	0.11	0.6	2214.1	2107.2	-1.00E+10	-1.00E+10	-1.00E+10	-1.00E+10	-1.00E+10	-1.00E+10	-1.00E+10	-1.00E+10	-1.00E+10	-1.00E+10
							74.3	31.9614	322.37	1.219	13.54	6.07	0.09	0.51	2219.9	2111.8	-1.00E+10	-1.00E+10	-1.00E+10	0.05	0.01	0.03	-1.00E+10	-1.00E+10	0.02	-1.00E+10
							99.3	32.4662	296.15	1.605	24.43	11.78	0.04	0.1	2238.4	2178.4	-1.00E+10	-1.00E+10	-1.00E+10	0.03	-1.00E+10	-1.00E+10	-1.00E+10	-1.00E+10	-1.00E+10	-1.00E+10
							99.3	-1.00E+10	-1.00E+10	-1.00E+10	-1.00E+10	-1.00E+10	-1.00E+10	-1.00E+10	-1.00E+10	-1.00E+10	-1.00E+10	-1.00E+10	-1.00E+10	-1.00E+10	-1.00E+10	-1.00E+10	-1.00E+10	-1.00E+10	-1.00E+10	-1.00E+10
							99.3	-1.00E+10	-1.00E+10	-1.00E+10	-1.00E+10	-1.00E+10	-1.00E+10	-1.00E+10	-1.00E+10	-1.00E+10	-1.00E+10	-1.00E+10	-1.00E+10	-1.00E+10	-1.00E+10	-1.00E+10	-1.00E+10	-1.00E+10	-1.00E+10	-1.00E+10
							99.3	-1.00E+10	-1.00E+10	-1.00E+10	-1.00E+10	-1.00E+10	-1.00E+10	-1.00E+10	-1.00E+10	-1.00E+10	-1.00E+10	-1.00E+10	-1.00E+10	-1.00E+10	-1.00E+10	-1.00E+10	-1.00E+10	-1.00E+10	-1.00E+10	-1.00E+10
							123.9	32.877	280.48	1.749	29.98	14.32	0.01	0.05	2261.6	2217.9	-1.00E+10	-1.00E+10	-1.00E+10	0.02	-1.00E+10	-1.00E+10	-1.00E+10	-1.00E+10	-1.00E+10	-1.00E+10
							148.7	33.6345	273.45	1.514	26.13	13.9	0.09	0.11	2285.9	2221.2	-1.00E+10	-1.00E+10	-1.00E+10	0.03	-1.00E+10	-1.00E+10	-1.00E+10	-1.00E+10	-1.00E+10	-1.00E+10
							173.3	34.215	270.99	1.15	17.31	13.1	0.05	0.05	2285.9	2195.4	-1.00E+10	-1.00E+10	-1.00E+10	0.02	-1.00E+10	-1.00E+10	-1.00E+10	-1.00E+10	-1.00E+10	-1.00E+10
							197.5	34.4915	271.14	1.045	14.59	13.02	0.04	0.11	2291.3	2184.3	-1.00E+10	-1.00E+10	-1.00E+10	0.04	-1.00E+10	-1.00E+10	-1.00E+10	-1.00E+10	-1.00E+10	-1.00E+10
							247.9	34.6711	275.18	0.96	11.55	13.2	0.01	0.03	2292.8	2175.5	-1.00E+10	-1.00E+10	-1.00E+10	-1.00E+10	-1.00E+10	-1.00E+10	-1.00E+10	-1.00E+10	-1.00E+10	-1.00E+10
							295.6	-1.00E+10	-1.00E+10	-1.00E+10	-1.00E+10	-1.00E+10	-1.00E+10	-1.00E+10	-1.00E+10	-1.00E+10	-1.00E+10	-1.00E+10	-1.00E+10	-1.00E+10	-1.00E+10	-1.00E+10	-1.00E+10	-1.00E+10	-1.00E+10	-1.00E+10
							295.6	-1.00E+10	-1.00E+10	-1.00E+10	-1.00E+10	-1.00E+10	-1.00E+10	-1.00E+10	-1.00E+10	-1.00E+10	-1.00E+10	-1.00E+10	-1.00E+10	-1.00E+10	-1.00E+10	-1.00E+10	-1.00E+10	-1.00E+10	-1.00E+10	-1.00E+10
							295.6	34.7293	276.13	0.969	11.57	13.19	0.05	0.05	2297.5	2172.1	-1.00E+10	-1.00E+10	-1.00E+10	-1.00E+10	-1.00E+10	-1.00E+10	-1.00E+10	-1.00E+10	-1.00E+10	-1.00E+10
							394	34.8069	284.22	0.909	9.34	12.97	0.03	0.06	2298.9	2166	-1.00E+10	-1.00E+10	-1.00E+10	-1.00E+10	-1.00E+10	-1.00E+10	-1.00E+10	-1.00E+10	-1.00E+10	-1.00E+10
MR1705C	49_1	B	2017-09-04T02:13	207.648	71.4896	128	0	28.852	325.88	0.536	2.73	0.05	0	0.01	2122.4	2003.8	-1.00E+10	-1.00E+10	-1.00E+10	0.29	0.1	0.08	-1.00E+10	-1.00E+10	0.1	-1.00E+10
							5	-1.00E+10	-1.00E+10	-1.00E+10	-1.00E+10	-1.00E+10	-1.00E+10	-1.00E+10	-1.00E+10	-1.00E+10	-1.00E+10	-1.00E+10	-1.00E+10	-1.00E+10	-1.00E+10	-1.00E+10	-1.00E+10	-1.00E+10	-1.00E+10	-1.00E+10
							5	-1.00E+10	-1.00E+10	-1.00E+10	-1.00E+10	-1.00E+10	-1.00E+10	-1.00E+10	-1.00E+10	-1.00E+10	-1.00E+10	-1.00E+10	-1.00E+10	-1.00E+10	-1.00E+10	-1.00E+10	-1.00E+10	-1.00E+10	-1.00E+10	-1.00E+10
							5.1	28.8151	325.99	0.529	2.79	0.02	0	0	2121.3	2001.9	-1.00E+10	-1.00E+10	-1.00E+10	0.29	-1.00E+10	-1.00E+10	-1.00E+10	-1.00E+10	-1.00E+10	-1.00E+10
							9.9	28.9281	327.27	0.534	2.67	0.01	0	0	2125.6	2003.5	-1.00E+10	-1.00E+10	-1.00E+10	0.31	-1.00E+10	-1.00E+10	-1.00E+10	-1.00E+10	-1.00E+10	-1.00E+10
							19.7	29.9273	375.46	0.602	3.2	0.02	0	0	2148.1	2018.8	-1.00E+10	-1.00E+10	-1.00E+10	0.4	0.13	0.09	-1.00E+10	-1.00E+10	0.16	-1.00E+10
							26.7	31.0653	321.35	0.535	4.02	0.02	0.02	0.05	2168.5	2004	-1.00E+10	-1.00E+10	-1.00E+10	0.66	0.05	0.26	-1.00E+10	-1.00E+10	0.31	-1.00E+10
							26.7	-1.00E+10	-1.00E+10	-1.00E+10	-1.00E+10	-1.00E+10	-1.00E+10	-1.00E+10	-1.00E+10	-1.00E+10	-1.00E+10	-1.00E+10	-1.00E+10	-1.00E+10	-1.00E+10	-1.00E+10	-1.00E+10	-1.00E+10	-1.00E+10	-1.00E+10
							26.7	-1.00E+10	-1.00E+10	-1.00E+10	-1.00E+10	-1.00E+10	-1.00E+10	-1.00E+10	-1.00E+10	-1.00E+10	-1.00E+10	-1.00E+10	-1.00E+10	-1.00E+10	-1.00E+10	-1.00E+10	-1.00E+10	-1.00E+10	-1.00E+10	-1.00E+10
							29.7	31.2886	306.69	0.555	4.57	0.01	0.01	0.12	2179.9	2011.8	-1.00E+10	-1.00E+10	-1.00E+10	0.69	0.06	0.32	-1.00E+10	-1.00E+10	0.3	-1.00E+10
							39.7	31.4015	312.37	0.81	5.71	0.37	0.12	1.12	2186.9	2036.2	-1.00E+10	-1.00E+10	-1.00E+10	0.35	-1.00E+10	-1.00E+10	-1.00E+10	-1.00E+10	-1.00E+10	-1.00E+10
							49.6	31.3465	346.04	0.937	8.23	2.42	0.21	0.12	2191.8	2068.5	-1.00E+10	-1.00E+10	-1.00E+10	0.23	0.03	0.07	-1.00E+10	-1.00E+10	0.13	-1.00E+10
							74.2	32.2433	308.87	1.491	21.37	10.14	0.02	0.01	2230.9	2157.3	-1.00E+10	-1.00E+10	-1.00E+10	0.03	0.01	0.02	-1.00E+10	-1.00E+10	0.01	-1.00E+10
							99.1	32.8843	281.33	1.681	28.24	13.36	0.08	0.21	2265	2205.8	-1.00E+10	-1.00E+10	-1.00E+10	0.03	-1.00E+10	-1.00E+10	-1.00E+10	-1.00E+10	-1.00E+10	-1.00E+10
							120.6	33.7668	268	1.484	26.58	13.65	0.07	0.28	2286.7	2220.6	-1.00E+10	-1.00E+10	-1.00E+10	0.06	-1.00E+10	-1.00E+10	-1.00E+10	-1.00E+10	-1.00E+10	-1.00E+10
MR1705C	51_1	B	2017-09-04T07:03	206.934	71.3301	80	0	28.7196	331.43	0.518	2.7	0.07	0	0.02	2097.1	1974.5	-1.00E+10	-1.00E+10	-1.00E+10	0.38	-1.00E+10	-1.00E+10	-1.00E+10	-1.00E+10	-1.00E+10	-1.00E+10
							5.1	-1.00E+10	-1.00E+10	-1.00E+10	-1.00E+10	-1.00E+10	-1.00E+10	-1.00E+10	-1.00E+10	-1.00E+10	-1.00E+10	-1.00E+10	-1.00E+10	-1.00E+10	-1.00E+10	-1.00E+10	-1.00E+10	-1.00E+10	-1.00E+10	-1.00E+10
							5.2	28.8905	331.55	0.512	2.64	0.03	0	0.01	2103.3	1975.5	-1.00E+10	-1.00E+10	-1.00E+10	0.46	0.26	0.06	-1.00E+10	-1.00E+10	0.1	-1.00E+10
							5.2	-1.00E+10	-1.00E+10	-1.00E+10	-1.00E+10	-1.00E+10	-1.00E+10	-1.00E+10	-1.00E+10	-1.00E+10	-1.00E+10	-1.00E+10	-1.00E+10	-1.00E+10	-1.00E+10	-1.00E+10	-1.00E+10	-1.00E+10	-1.00E+10	-1.00E+10
							10.2	30.1202	323.45	0.521	2.82	0.03	0	0.01	2135.3	1986	-1.00E+10	-1.00E+10	-1.00E+10	0.52	-1.00E+10	-1.00E+10	-1.00E+10	-1.00E+10	-1.00E+10	-1.00E+10
							19	31.1893	302.22	0.58	4.57	0.02	0	0.03	2170.7	1999.2	-1.00E+10	-1.00E+10	-1.00E+10	1.34	0.39	0.61	-1.00E+10	-1.00E+10	0.23	-1.00E+10
							19	-1.00E+10	-1.00E+10	-1.00E+10	-1.00E+10	-1.00E+10	-1.00E+10	-1.00E+10	-1.00E+10	-1.00E+10	-1.00E+10	-1.00E+10	-1.00E+10	-1.00E+10	-1.00E+10	-1.00E+10	-1.00E+10	-1.00E+10	-1.00E+10	-1.00E+10
							19	-1.00E+10	-1.00E+10	-1.00E+10	-1.00E+10	-1.00E+10	-1.00E+10	-1.00E+10	-1.00E+10	-1.00E+10	-1.00E+10	-1.00E+10	-1.00E+10	-1.00E+10	-1.00E+10	-1.00E+10	-1.00E+10	-1.00E+10	-1.00E+10	-1.00E+10
							19.9	31.1686	302.43	0.566	4.55	0.03	0	0.02	2169.5	1998.1	-1.00E+10	-1.00E+10	-1.00E+10	1.29	0.39	0.53	-1.00E+10	-1.00E+10	0.24	-1.00E+10
							29.8	31.4106	293.85	0.682	5.71	0.07	0.02	0.39	2180.3	2015	-1.00E+10	-1.00E+10	-1.00E+10	0.79	0.26	0.38	-1.00E+10	-1.00E+10	0.06	-1.00E+10
							39.7	31.6406	301.81	0.756	6.41	0.33	0.07	1.49	2196.3	2024	-1.00E+10	-1.00E+10	-1.00E+10	0.25	-1.00E+10	-1.00E+10	-1.00E+10	-1.00E+10	-1.00E+10	-1.00E+10
							49.5	32.0586	294.97	0.972	9.64	1.99	0.13	2.01	2206.2	2061.4	-1.00E+10	-1.00E+10	-1.00E+10	0.08	0.04	0.04	-1.00E+10	-1.00E+10	0.01	-1.00E+10
							73.3	-1.00E+10	-1.00E+10	-1.00E+10	-1.00E+10	-1.00E+10	-1.00E+10	-1.00E+10	-1.00E+10	-1.00E+10	-1.00E+10	-1.00E+10	-1.00E+10	-1.00E+10	-1.00E+10	-1.00E+10	-1.00E+10	-1.00E+10	-1.00E+10	-1.00E+10
							73.3	-1.00E+10	-1.00E+10	-1.00E+10	-1.00E+10	-1.00E+10	-1.00E+10	-1.00E+10	-1.00E+10	-1.00E+10	-1.00E+10	-1.00E+10	-1.00E+10	-1.00E+10	-1.00E+10	-1.00E+10	-1.00E+10	-1.00E+10	-1.00E+10	-1.00E+10
							73.3	32.2464	287.13	1.266	15.34	4.65	0.17	2.24	2225.4	2108.9	-1.00E+10	-1.00E+10	-1.00E+10	0.09	-1.00E+10	-1.00E+10	-1.00E+10	-1.00E+10	-1.00E+10	-1.00E+10
MR1705C	52_1	B	2017-09-04T12:14	208.993	71.357	225	0	26.9686	321.53	0.434	4.8	0.04	0	0.03	2071.6	1953	-1.00E+10	-1.00E+10	-1.00E+10	0.39	-1.00E+10	-1.00E+10	-1.00E+10	-1.00E+10	-1.00E+10	-1.00E+10
							4.9	-1.00E+10	-1.00E+10	-1.00E+10	-1.00E+10	-1.00E+10	-1.00E+10	-1.00E+10	-1.00E+10	-1.00E+10	-1.00E+10	-1.00E+10	-1.00E+10	-1.00E+10	-1.00E+10	-1.00E+10	-1.00E+10	-1.00E+10	-1.00E+10	-1.00E+10
							4.9	-1.00E+10	-1.00E+10	-1.00E+10	-1.00E+10	-1.00E+10	-1.00E+10	-1.00E+10	-1.00E+10	-1.00E+10	-1.00E+10	-1.00E+10	-1.00E+10	-1.00E+10	-1.00E+10	-1.00E+10	-1.00E+10	-1.00E+10	-1.00E+10	-1.00E+10
							4.9	26.6228	321.4	0.401	5.02	0.01	0	0.05	2060	1945.3	-1.00E+10	-1.00E+10	-1.00E+10	0.39	0.05	0.2	-1.00E+10	-1.00E+10	0.14	-1.00E+10
							7.2	26.642	321.62	0.402	5.06	0.01	0	0.04	2063.9	1945.7	-1.00E+10	-1.00E+10	-1.00E+10	0.41	0.05	0.21	-1.00E+10	-1.00E+10	0.13	-1.00E+10
							10.3	27.095	323.44	0.42	4.83	0.01	0.01	0.04	2067.2	1953.9	-1.00E+10	-1.00E+10	-1.00E+10	0.37	-1.00E+10	-1.00E+10	-1.00E+10	-1.00E+10	-1.00E+10	-1.00E+10
							20.1	29.0729	385.83	0.596	3.33	0	0	0.05	2101.4	1993.4	-1.00E+10	-1.00E+10	-1.00E+10	0.21	0.05	0.06	-1.00E+10	-1.00E+10	0.11	-1.00E+10
							29.8	30.3192	382.11	0.648	3.64	0.02	0.02	0.06	2157	2025.9	-1.00E+10	-1.00E+10	-1.00E+10	0.32	-1.00E+10	-1.00E+10	-1.00E+10	-1.00E+10	-1.00E+10	-1.00E+10
							39.6	31.1878	341.94	0.811	5.46	0.56	0.12	0.76	2187.8	2046.6	-1.00E+10	-1.00E+10	-1.00E+10	0.3	0.09	0.1	-1.00E+10	-1.00E+10	0.12	-1.00E+10
							50	31.6766	322.52	1.027	10.14	3.3	0.17	0.86	2203.9	2077.2	-1.00E+10	-1.00E+10	-1.00E+10	0.13	0.03	0.07	-1.00E+10	-1.00E+10	0.06	-1.00E+10
							74.7	32.5133	297.43	1.483	22.38	10.54	0.09	0.22	2244.4	2167.9	-1.00E+10	-1.00E+10	-1.00E+10	0.05	0.01	0.03	-1.00E+10	-1.00E+10	0.02	-1.00E+10
							99.2	33.0847	276.45	1.753	31.6	14.88	0.02	0.01	2273.4	2223.5	-1.00E+10	-1.00E+10	-1.00E+10	0.02	-1.00E+10	-1.00E+10	-1.00E+10	-1.00E+10	-1.00E+10	-1.00E+10
							124	33.5201	271.79	1.548	27.04	13.59	0.11	0.31	2282.6	2215.5	-1.00E+10	-1.00E+10	-1.00E+10	0.04	-1.00E+10	-1.00E+10	-1.00E+10	-1.00E+10	-1.00E+10	-1.00E+10
							149	34.0908	265.63	1.316	22.25	13.36	0.11	0.29	2289.9	2208.2	-1.00E+10	-1.00E+10	-1.00E+10	0.04	-1.00E+10	-1.00E+10	-1.00E+10	-1.00E+10	-1.00E+10	-1.00E+10
							173.7	34.4467	264.85	1.155	18.06	13.31	0.1	0.29	2292.8	2190.9	-1.00E+10	-1.00E+10	-1.00E+10	0.05	-1.00E+10	-1.00E+10	-1.00E+10	-1.00E+10	-1.00E+10	-1.00E+10
							198.5	34.551	264.95	1.125	17.17	13.27	0.11	0.28	2292.6	2189.5	-1.00E+10	-1.00E+10	-1.00E+10	0.07	-1.00E+10	-1.00E+10	-1.00E+10	-1.00E+10	-1.00E+10	-1.00E+10
							208.7	34.5518	264.67	1.127	17.25	13.27	0.11	0.28	2294.6	2188.8	-1.00E+10	-1.00E+10	-1.00E+10	0.07	-1.00E+10	-1.00E+10	-1.00E+10	-1.00E+10	-1.00E+10	-1.00E+10
							208.7	-1.00E+10	-1.00E+10	-1.00E+10	-1.00E+10	-1.00E+10	-1.00E+10	-1.00E+10	-1.00E+10	-1.00E+10	-1.00E+10	-1.00E+10	-1.00E+10	-1.00E+10	-1.00E+10	-1.00E+10	-1.00E+10	-1.00E+10	-1.00E+10	-1.00E+10
							208.7	-1.00E+10	-1.00E+10	-1.00E+10	-1.00E+10	-1.00E+10	-1.00E+10	-1.00E+10	-1.00E+10	-1.00E+10	-1.00E+10	-1.00E+10	-1.00E+10	-1.00E+10	-1.00E+10	-1.00E+10	-1.00E+10	-1.00E+10	-1.00E+10	-1.00E+10
MR1705C	53_1	B	2017-09-04T18:56	207.003	71.797	471	0	27.3295	334.33	0.376	3.13	0.13	0	0.04	1990.9	1860.4	-1.00E+10	-1.00E+10	-1.00E+10	0.9	-1.00E+10	-1.00E+10	-1.00E+10	-1.00E+10	-1.00E+10	-1.00E+10
							4.8	27.3688	334.64	0.367	3.18	0.05	0	0.04	1994.2	1862.3	-1.00E+10	-1.00E+10	-1.00E+10	0.84	-1.00E+10	-1.00E+10	-1.00E+10	-1.00E+10	-1.00E+10	-1.00E+10
							10	27.6393	334.84	0.39	3.16	0.04	0	0.02	1999.2	1872.2	-1.00E+10	-1.00E+10	-1.00E+10	0.9	-1.00E+10	-1.00E+10	-1.00E+10	-1.00E+10	-1.00E+10	-1.00E+10
							13.6	29.7376	337.89	0.487	3.12	0.05	0	0.08	2099	1944.9	-1.00E+10	-1.00E+10	-1.00E+10	1.03	-1.00E+10	-1.00E+10	-1.00E+10	-1.00E+10	-1.00E+10	-1.00E+10
							19.6	30.9742	339.99	0.568	3.41	0.03	0.02	0.13	2163.7	1992.4	-1.00E+10	-1.00E+10	-1.00E+10	0.83	-1.00E+10	-1.00E+10	-1.00E+10	-1.00E+10	-1.00E+10	-1.00E+10
							29.8	31.2634	340.25	0.638	3.93	0.11	0.05	0.21	2177.8	2006.1	-1.00E+10	-1.00E+10	-1.00E+10	0.5	-1.00E+10	-1.00E+10	-1.00E+10	-1.00E+10	-1.00E+10	-1.00E+10
							39.5	31.6364	330.53	0.785	5.7	0.89	0.13	0.73	2195.6	2031.5	-1.00E+10	-1.00E+10	-1.00E+10	0.24	-1.00E+10	-1.00E+10	-1.00E+10	-1.00E+10	-1.00E+10	-1.00E+10
							49.5	31.9098	326.39	0.892	5.79	1.65	0.16	1.09	2207.4	2050.4	-1.00E+10	-1.00E+10	-1.00E+10	0.09	-1.00E+10	-1.00E+10	-1.00E+10	-1.00E+10	-1.00E+10	-1.00E+10
							74.1	32.1981	299.67	1.338	13.66	5.35	0.2	1.86	2224.4	2121.9	-1.00E+10	-1.00E+10	-1.00E+10	0.05	-1.00E+10	-1.00E+10	-1.00E+10	-1.00E+10	-1.00E+10	-1.00E+10
							99.1	32.6042	288.43	1.615	24.44	11.47	0.1	0.61	2247.9	2179	-1.00E+10	-1.00E+10	-1.00E+10	0.05	-1.00E+10	-1.00E+10	-1.00E+10	-1.00E+10	-1.00E+10	-1.00E+10
							123.8	33.3967	277.13	1.617	28.38	14.15	0.08	0.06	2284	2223.3	-1.00E+10	-1.00E+10	-1.00E+10	0.04	-1.00E+10	-1.00E+10	-1.00E+10	-1.00E+10	-1.00E+10	-1.00E+10
							148.6	34.1498	269.94	1.203	18.82	13.35	0.01	0.03	2288.4	2198.8	-1.00E+10	-1.00E+10	-1.00E+10	0.03	-1.00E+10	-1.00E+10	-1.00E+10	-1.00E+10	-1.00E+10	-1.00E+10
							173.2	34.4673	272.02	1.038	14.06	13.1	0.01	0.03	2290.2	2181	-1.00E+10	-1.00E+10	-1.00E+10	0.02	-1.00E+10	-1.00E+10	-1.00E+10	-1.00E+10	-1.00E+10	-1.00E+10
							198	34.6069	271.16	1.027	13.99	13.21	0.07	0.04	2293.7	2180.8	-1.00E+10	-1.00E+10	-1.00E+10	0.06	-1.00E+10	-1.00E+10	-1.00E+10	-1.00E+10	-1.00E+10	-1.00E+10
							222.3	34.6698	274.35	0.969	12.27	13.12	0.04	0.04	2293.7	2177.2	-1.00E+10	-1.00E+10	-1.00E+10	-1.00E+10	-1.00E+10	-1.00E+10	-1.00E+10	-1.00E+10	-1.00E+10	-1.00E+10
							250	34.6895	274.96	0.959	11.98	13.08	0.04	0.03	2292.9	2174.9	-1.00E+10	-1.00E+10	-1.00E+10	-1.00E+10	-1.00E+10	-1.00E+10	-1.00E+10	-1.00E+10	-1.00E+10	-1.00E+10
							296.9	34.7516	273.8	0.978	12.71	13.1	0.06	0.11	2299.4	2177.2	-1.00E+10	-1.00E+10	-1.00E+10	-1.00E+10	-1.00E+10	-1.00E+10	-1.00E+10	-1.00E+10	-1.00E+10	-1.00E+10
							395.3	34.7858	279.16	0.936	10.97	13.02	0.03	0.08	2296.3	2171.2	-1.00E+10	-1.00E+10	-1.00E+10	-1.00E+10	-1.00E+10	-1.00E+10	-1.00E+10	-1.00E+10	-1.00E+10	-1.00E+10
MR1705C	54_1	B	2017-09-04T22:30	205.986	71.9643	684	0	28.1007	339.12	0.498	3.33	0.03	0.01	0.02	2049.8	1929.7	-1.00E+10	-1.00E+10	-1.00E+10	0.48	-1.00E+10	-1.00E+10	-1.00E+10	-1.00E+10	-1.00E+10	-1.00E+10
							4.8	-1.00E+10	-1.00E+10	-1.00E+10	-1.00E+10	-1.00E+10	-1.00E+10	-1.00E+10	-1.00E+10	-1.00E+10	-1.00E+10	-1.00E+10	-1.00E+10	-1.00E+10	-1.00E+10	-1.00E+10	-1.00E+10	-1.00E+10	-1.00E+10	-1.00E+10
							4.8	28.1499	339.98	0.507	3.35	0.09	0.01	0.06	2054.2	1930.3	-1.00E+10	-1.00E+10	-1.00E+10	0.46	0.29	0.61	-1.00E+10	-1.00E+10	0.12	-1.00E+10
							4.8	-1.00E+10	-1.00E+10	-1.00E+10	-1.00E+10	-1.00E+10	-1.00E+10	-1.00E+10	-1.00E+10	-1.00E+10	-1.00E+10	-1.00E+10	-1.00E+10	-1.00E+10	-1.00E+10	-1.00E+10	-1.00E+10	-1.00E+10	-1.00E+10	-1.00E+10
							9.7	28.33	340.46	0.512	3.3	0	0	0.02	2064.5	1945.2	-1.00E+10	-1.00E+10	-1.00E+10	0.4	-1.00E+10	-1.00E+10	-1.00E+10	-1.00E+10	-1.00E+10	-1.00E+10
							19.9	30.6743	334.9	0.524	3.78	0	0.01	0.05	2152.7	1980.8	-1.00E+10	-1.00E+10	-1.00E+10	1.12	0.19	0.07	-1.00E+10	-1.00E+10	0.34	-1.00E+10
							22.5	-1.00E+10	-1.00E+10	-1.00E+10	-1.00E+10	-1.00E+10	-1.00E+10	-1.00E+10	-1.00E+10	-1.00E+10	-1.00E+10	-1.00E+10	-1.00E+10	-1.00E+10	-1.00E+10	-1.00E+10	-1.00E+10	-1.00E+10	-1.00E+10	-1.00E+10
							22.5	31.0731	326.63	0.595	4.3	0.01	0.02	0.11	2163.4	1996.9	-1.00E+10	-1.00E+10	-1.00E+10	0.92	0.21	0.54	-1.00E+10	-1.00E+10	0.19	-1.00E+10
							22.5	-1.00E+10	-1.00E+10	-1.00E+10	-1.00E+10	-1.00E+10	-1.00E+10	-1.00E+10	-1.00E+10	-1.00E+10	-1.00E+10	-1.00E+10	-1.00E+10	-1.00E+10	-1.00E+10	-1.00E+10	-1.00E+10	-1.00E+10	-1.00E+10	-1.00E+10
							29.7	31.3676	323.32	0.683	5.18	0.07	0.07	0.24	2178.8	2015.3	-1.00E+10	-1.00E+10	-1.00E+10	0.45	0.11	0.25	-1.00E+10	-1.00E+10	0.09	-1.00E+10
							39.5	31.6587	324.04	0.788	6.19	0.9	0.14	0.83	2193.4	2032.9	-1.00E+10	-1.00E+10	-1.00E+10	0.2	-1.00E+10	-1.00E+10	-1.00E+10	-1.00E+10	-1.00E+10	-1.00E+10
							49.9	31.8867	322.45	0.862	6.42	1.66	0.16	1.05	2199.6	2044.5	-1.00E+10	-1.00E+10	-1.00E+10	0.09	0.04	0.04	-1.00E+10	-1.00E+10	0.02	-1.00E+10
							74.3	32.1188	302.26	1.187	11.21	3.93	0.18	1.79	2211.6	2097.2	-1.00E+10	-1.00E+10	-1.00E+10	0.07	0.03	0.05	-1.00E+10	-1.00E+10	0.02	-1.00E+10
							99.1	32.2264	300.28	1.406	16.1	6.73	0.18	1.55	2219.5	2134.9	-1.00E+10	-1.00E+10	-1.00E+10	0.04	-1.00E+10	-1.00E+10	-1.00E+10	-1.00E+10	-1.00E+10	-1.00E+10
							123.8	32.7993	282.6	1.644	25.88	12.22	0.13	0.61	2249.9	2192.2	-1.00E+10	-1.00E+10	-1.00E+10	0.04	-1.00E+10	-1.00E+10	-1.00E+10	-1.00E+10	-1.00E+10	-1.00E+10
							148.4	33.6848	273.56	1.488	25.85	13.96	0.05	0.02	2282.9	2219.8	-1.00E+10	-1.00E+10	-1.00E+10	0.02	-1.00E+10	-1.00E+10	-1.00E+10	-1.00E+10	-1.00E+10	-1.00E+10
							173.3	34.2663	269.92	1.145	17.3	13.22	0.01	0.01	2282.9	2192.2	-1.00E+10	-1.00E+10	-1.00E+10	0.02	-1.00E+10	-1.00E+10	-1.00E+10	-1.00E+10	-1.00E+10	-1.00E+10
							197.9	34.5824	270.64	1.023	13.99	13.13	0.06	0.04	2287.1	2181.6	-1.00E+10	-1.00E+10	-1.00E+10	0.05	-1.00E+10	-1.00E+10	-1.00E+10	-1.00E+10	-1.00E+10	-1.00E+10
							222.2	34.6673	270.84	1.018	13.77	13.2	0.08	0.08	2293.7	2178.9	-1.00E+10	-1.00E+10	-1.00E+10	-1.00E+10	-1.00E+10	-1.00E+10	-1.00E+10	-1.00E+10	-1.00E+10	-1.00E+10
							247.6	34.6938	271.95	1.008	13.47	13.13	0.08	0.1	2291.7	2178.3	-1.00E+10	-1.00E+10	-1.00E+10	-1.00E+10	-1.00E+10	-1.00E+10	-1.00E+10	-1.00E+10	-1.00E+10	-1.00E+10
							296.6	-1.00E+10	-1.00E+10	-1.00E+10	-1.00E+10	-1.00E+10	-1.00E+10	-1.00E+10	-1.00E+10	-1.00E+10	-1.00E+10	-1.00E+10	-1.00E+10	-1.00E+10	-1.00E+10	-1.00E+10	-1.00E+10	-1.00E+10	-1.00E+10	-1.00E+10
							296.6	-1.00E+10	-1.00E+10	-1.00E+10	-1.00E+10	-1.00E+10	-1.00E+10	-1.00E+10	-1.00E+10	-1.00E+10	-1.00E+10	-1.00E+10	-1.00E+10	-1.00E+10	-1.00E+10	-1.00E+10	-1.00E+10	-1.00E+10	-1.00E+10	-1.00E+10
							296.7	34.7383	274.78	0.987	12.42	13.14	0.05	0.07	2291	2176.3	-1.00E+10	-1.00E+10	-1.00E+10	-1.00E+10	-1.00E+10	-1.00E+10	-1.00E+10	-1.00E+10	-1.00E+10	-1.00E+10
							394.7	34.806	283.21	0.904	9.71	12.89	0.02	0.05	2292.6	2167.8	-1.00E+10	-1.00E+10	-1.00E+10	-1.00E+10	-1.00E+10	-1.00E+10	-1.00E+10	-1.00E+10	-1.00E+10	-1.00E+10
MR1705C	55_1	B	2017-09-05T03:26	204.99	72.0672	387	0	27.9433	341.53	0.513	3.36	0.17	0	0.05	2038.2	1931.1	-1.00E+10	-1.00E+10	-1.00E+10	0.63	-1.00E+10	-1.00E+10	-1.00E+10	-1.00E+10	-1.00E+10	-1.00E+10
							5.2	27.8282	338.43	0.489	3.38	0.01	0	0.07	2035.9	1925	-1.00E+10	-1.00E+10	-1.00E+10	0.5	-1.00E+10	-1.00E+10	-1.00E+10	-1.00E+10	-1.00E+10	-1.00E+10
							10.2	28.5879	369.96	0.552	2.98	0	0	0.03	2054.9	1955.6	-1.00E+10	-1.00E+10	-1.00E+10	0.34	-1.00E+10	-1.00E+10	-1.00E+10	-1.00E+10	-1.00E+10	-1.00E+10
							20	29.104	385.15	0.605	2.86	0	0	0.03	2088.8	1991.3	-1.00E+10	-1.00E+10	-1.00E+10	0.16	-1.00E+10	-1.00E+10	-1.00E+10	-1.00E+10	-1.00E+10	-1.00E+10
							29.9	29.981	383.99	0.627	3.71	0	0.01	0.05	2134.6	2016.2	-1.00E+10	-1.00E+10	-1.00E+10	0.29	-1.00E+10	-1.00E+10	-1.00E+10	-1.00E+10	-1.00E+10	-1.00E+10
							36.7	30.7421	354.17	0.635	3.76	0.01	0.05	0.08	2158.9	2015.7	-1.00E+10	-1.00E+10	-1.00E+10	0.54	-1.00E+10	-1.00E+10	-1.00E+10	-1.00E+10	-1.00E+10	-1.00E+10
							39.8	31.1595	327.16	0.624	4.42	0.02	0.04	0.12	2167.1	2009.5	-1.00E+10	-1.00E+10	-1.00E+10	0.69	-1.00E+10	-1.00E+10	-1.00E+10	-1.00E+10	-1.00E+10	-1.00E+10
							49.7	31.6044	326.54	0.793	6.04	0.92	0.11	0.65	2190.6	2032.9	-1.00E+10	-1.00E+10	-1.00E+10	0.26	-1.00E+10	-1.00E+10	-1.00E+10	-1.00E+10	-1.00E+10	-1.00E+10
							74.5	31.9134	321.96	1.326	16.58	7.97	0.01	0.03	2209.6	2128.1	-1.00E+10	-1.00E+10	-1.00E+10	0.08	-1.00E+10	-1.00E+10	-1.00E+10	-1.00E+10	-1.00E+10	-1.00E+10
							99.1	32.2604	304.81	1.548	22.48	10.95	0.01	0.03	2229.2	2158.8	-1.00E+10	-1.00E+10	-1.00E+10	0.03	-1.00E+10	-1.00E+10	-1.00E+10	-1.00E+10	-1.00E+10	-1.00E+10
							123.7	32.6421	289.66	1.698	27.35	13.16	0.03	0.04	2246.9	2195.9	-1.00E+10	-1.00E+10	-1.00E+10	0.02	-1.00E+10	-1.00E+10	-1.00E+10	-1.00E+10	-1.00E+10	-1.00E+10
							148.7	33.18	278.82	1.726	30.65	14.49	0.04	0.02	2270.5	2224.2	-1.00E+10	-1.00E+10	-1.00E+10	0.02	-1.00E+10	-1.00E+10	-1.00E+10	-1.00E+10	-1.00E+10	-1.00E+10
							173.4	33.779	273.4	1.469	25.36	13.98	0.02	0.03	2281.6	2219.9	-1.00E+10	-1.00E+10	-1.00E+10	0.02	-1.00E+10	-1.00E+10	-1.00E+10	-1.00E+10	-1.00E+10	-1.00E+10
							197.1	34.3341	270.48	1.109	16.04	13.08	0.02	0.03	2284.5	2188.1	-1.00E+10	-1.00E+10	-1.00E+10	0.02	-1.00E+10	-1.00E+10	-1.00E+10	-1.00E+10	-1.00E+10	-1.00E+10
							221.9	34.5759	270.16	1.022	13.54	13.12	0.04	0.04	2283.3	2179	-1.00E+10	-1.00E+10	-1.00E+10	-1.00E+10	-1.00E+10	-1.00E+10	-1.00E+10	-1.00E+10	-1.00E+10	-1.00E+10
							246.1	34.6904	268.89	1.003	13.43	13.28	0.05	0.05	2289.6	2177.5	-1.00E+10	-1.00E+10	-1.00E+10	-1.00E+10	-1.00E+10	-1.00E+10	-1.00E+10	-1.00E+10	-1.00E+10	-1.00E+10
							295.9	34.7874	275.07	0.944	12.15	13.08	0.05	0.02	2291.1	2175.1	-1.00E+10	-1.00E+10	-1.00E+10	-1.00E+10	-1.00E+10	-1.00E+10	-1.00E+10	-1.00E+10	-1.00E+10	-1.00E+10
							373.9	34.8497	292.65	0.868	7.87	12.51	0	0.04	2296.5	2162.5	-1.00E+10	-1.00E+10	-1.00E+10	-1.00E+10	-1.00E+10	-1.00E+10	-1.00E+10	-1.00E+10	-1.00E+10	-1.00E+10
MR1705C	56_1	B	2017-09-05T07:43	204.294	72.3793	1330	0	26.5019	332.24	0.482	3.93	0.03	0.01	0.02	1979.1	1883.9	-1.00E+10	-1.00E+10	-1.00E+10	0.3	0.18	0.04	-1.00E+10	-1.00E+10	0.09	-1.00E+10
							5.3	26.8326	334.64	0.489	3.77	0	0.01	0.01	1994.7	1894.1	-1.00E+10	-1.00E+10	-1.00E+10	0.23	-1.00E+10	-1.00E+10	-1.00E+10	-1.00E+10	-1.00E+10	-1.00E+10
							10	27.1941	343.01	0.502	3.61	0	0.01	0.01	2006.6	1908.7	-1.00E+10	-1.00E+10	-1.00E+10	0.21	0.04	0.05	-1.00E+10	-1.00E+10	0.11	-1.00E+10
							20.3	28.8243	387.42	0.598	2.9	0	0.01	0.03	2070.5	1976.3	-1.00E+10	-1.00E+10	-1.00E+10	0.14	0.03	0.04	-1.00E+10	-1.00E+10	0.07	-1.00E+10
							30.4	29.2005	388.01	0.601	3.29	0	0.01	0.02	2094.9	1995.7	-1.00E+10	-1.00E+10	-1.00E+10	0.19	0.03	0.05	-1.00E+10	-1.00E+10	0.1	-1.00E+10
							38.8	30.2268	376.32	0.645	3.34	0.01	0.03	0.03	2139.5	2011	-1.00E+10	-1.00E+10	-1.00E+10	0.35	-1.00E+10	-1.00E+10	-1.00E+10	-1.00E+10	-1.00E+10	-1.00E+10
							40.1	30.3052	381.38	0.665	3.57	0	0.03	0.03	2143.8	2018.3	-1.00E+10	-1.00E+10	-1.00E+10	0.32	-1.00E+10	-1.00E+10	-1.00E+10	-1.00E+10	-1.00E+10	-1.00E+10
							50	30.9385	370.13	0.79	5.88	0.31	0.09	0.01	2171.2	2042.5	-1.00E+10	-1.00E+10	-1.00E+10	0.34	0.04	0.12	-1.00E+10	-1.00E+10	0.19	-1.00E+10
							74.8	31.8356	323.97	1.214	13.76	6.04	0.03	0.32	2201.6	2101	-1.00E+10	-1.00E+10	-1.00E+10	0.07	0.01	0.03	-1.00E+10	-1.00E+10	0.04	-1.00E+10
							99.5	32.2858	292.39	1.177	10.06	2.61	0.17	2.74	2216.3	2085.9	-1.00E+10	-1.00E+10	-1.00E+10	0.05	-1.00E+10	-1.00E+10	-1.00E+10	-1.00E+10	-1.00E+10	-1.00E+10
							124.4	32.4093	299.91	1.63	24.63	11.78	0.01	0.03	2232.4	2170.9	-1.00E+10	-1.00E+10	-1.00E+10	0.02	-1.00E+10	-1.00E+10	-1.00E+10	-1.00E+10	-1.00E+10	-1.00E+10
							149	32.7828	285.8	1.725	28.08	13.64	0.01	0.05	2254.5	2207.3	-1.00E+10	-1.00E+10	-1.00E+10	0.01	-1.00E+10	-1.00E+10	-1.00E+10	-1.00E+10	-1.00E+10	-1.00E+10
							173.6	33.1903	277.14	1.739	31.32	14.74	0	0.01	2273.8	2228.4	-1.00E+10	-1.00E+10	-1.00E+10	0.02	-1.00E+10	-1.00E+10	-1.00E+10	-1.00E+10	-1.00E+10	-1.00E+10
							198.4	33.8498	270.84	1.443	25.03	14	0.01	0.03	2284.5	2220.7	-1.00E+10	-1.00E+10	-1.00E+10	0.02	-1.00E+10	-1.00E+10	-1.00E+10	-1.00E+10	-1.00E+10	-1.00E+10
							222.4	34.2801	273.74	1.07	15.04	12.66	0	0.02	2280.9	2187.9	-1.00E+10	-1.00E+10	-1.00E+10	-1.00E+10	-1.00E+10	-1.00E+10	-1.00E+10	-1.00E+10	-1.00E+10	-1.00E+10
							247.7	34.4892	275.81	0.973	11.96	12.63	0	0.02	2283.6	2178.7	-1.00E+10	-1.00E+10	-1.00E+10	-1.00E+10	-1.00E+10	-1.00E+10	-1.00E+10	-1.00E+10	-1.00E+10	-1.00E+10
							295.4	34.7017	275.56	0.945	10.78	13.16	0	0.04	2289	2169.7	-1.00E+10	-1.00E+10	-1.00E+10	-1.00E+10	-1.00E+10	-1.00E+10	-1.00E+10	-1.00E+10	-1.00E+10	-1.00E+10
							395.9	34.8188	287.86	0.872	7.69	12.81	0	0.04	2292	2161.9	-1.00E+10	-1.00E+10	-1.00E+10	-1.00E+10	-1.00E+10	-1.00E+10	-1.00E+10	-1.00E+10	-1.00E+10	-1.00E+10
MR1705C	57_1	B	2017-09-05T10:30	203.999	72.2857	790	0	27.0611	339.3	0.414	3.26	0.06	0	0.04	1976.4	1859.4	-1.00E+10	-1.00E+10	-1.00E+10	0.72	-1.00E+10	-1.00E+10	-1.00E+10	-1.00E+10	-1.00E+10	-1.00E+10
							4.7	27.0566	339.38	0.407	3.28	0.03	0	0.03	1975.4	1860.1	-1.00E+10	-1.00E+10	-1.00E+10	0.65	-1.00E+10	-1.00E+10	-1.00E+10	-1.00E+10	-1.00E+10	-1.00E+10
							10	27.2475	344.33	0.426	3.19	0.02	0	0.06	1986	1871.9	-1.00E+10	-1.00E+10	-1.00E+10	0.69	-1.00E+10	-1.00E+10	-1.00E+10	-1.00E+10	-1.00E+10	-1.00E+10
							19.7	29.5683	387.82	0.616	3.08	0.01	0	0.05	2122.8	2016.9	-1.00E+10	-1.00E+10	-1.00E+10	0.22	-1.00E+10	-1.00E+10	-1.00E+10	-1.00E+10	-1.00E+10	-1.00E+10
							29.7	30.5698	364.9	0.641	3.6	0.02	0.03	0.05	2155.5	2017.7	-1.00E+10	-1.00E+10	-1.00E+10	0.56	-1.00E+10	-1.00E+10	-1.00E+10	-1.00E+10	-1.00E+10	-1.00E+10
							33.7	31.1941	326.91	0.689	4.81	0.09	0.08	0.23	2172.8	2018.7	-1.00E+10	-1.00E+10	-1.00E+10	0.59	-1.00E+10	-1.00E+10	-1.00E+10	-1.00E+10	-1.00E+10	-1.00E+10
							39.5	31.3775	322.72	0.779	5.32	0.37	0.13	0.66	2181.1	2030.3	-1.00E+10	-1.00E+10	-1.00E+10	0.38	-1.00E+10	-1.00E+10	-1.00E+10	-1.00E+10	-1.00E+10	-1.00E+10
							49.5	31.6877	324.61	0.821	6.01	1.22	0.17	0.94	2190.6	2036.8	-1.00E+10	-1.00E+10	-1.00E+10	0.14	-1.00E+10	-1.00E+10	-1.00E+10	-1.00E+10	-1.00E+10	-1.00E+10
							74.3	31.9825	320.75	0.896	6.2	1.63	0.17	1.34	2208.4	2049.2	-1.00E+10	-1.00E+10	-1.00E+10	0.05	-1.00E+10	-1.00E+10	-1.00E+10	-1.00E+10	-1.00E+10	-1.00E+10
							99.1	32.1174	307.65	1.202	10.95	3.99	0.19	1.63	2211.8	2100.8	-1.00E+10	-1.00E+10	-1.00E+10	0.05	-1.00E+10	-1.00E+10	-1.00E+10	-1.00E+10	-1.00E+10	-1.00E+10
							123.7	32.2964	280.99	1.425	17.45	5.68	0.2	2.65	2218.7	2136.2	-1.00E+10	-1.00E+10	-1.00E+10	0.09	-1.00E+10	-1.00E+10	-1.00E+10	-1.00E+10	-1.00E+10	-1.00E+10
							149	32.9312	279.43	1.715	28.81	13.66	0.07	0.26	2259.9	2209.2	-1.00E+10	-1.00E+10	-1.00E+10	0.04	-1.00E+10	-1.00E+10	-1.00E+10	-1.00E+10	-1.00E+10	-1.00E+10
							173.1	33.5822	276.48	1.557	26.95	14	0.01	0.02	2280.8	2223.1	-1.00E+10	-1.00E+10	-1.00E+10	0.02	-1.00E+10	-1.00E+10	-1.00E+10	-1.00E+10	-1.00E+10	-1.00E+10
							197.8	34.1992	269.32	1.2	18.44	13.32	0	0.04	2282.9	2198.3	-1.00E+10	-1.00E+10	-1.00E+10	0.02	-1.00E+10	-1.00E+10	-1.00E+10	-1.00E+10	-1.00E+10	-1.00E+10
							222.7	34.5533	273.81	0.984	12.31	12.96	0	0.04	2285.2	2175.6	-1.00E+10	-1.00E+10	-1.00E+10	-1.00E+10	-1.00E+10	-1.00E+10	-1.00E+10	-1.00E+10	-1.00E+10	-1.00E+10
							246.9	34.6701	275.04	0.95	11.14	13.1	0	0.02	2288.3	2170.6	-1.00E+10	-1.00E+10	-1.00E+10	-1.00E+10	-1.00E+10	-1.00E+10	-1.00E+10	-1.00E+10	-1.00E+10	-1.00E+10
							296.9	34.7655	280.74	0.908	9.41	13.03	0	0.04	2290.1	2166.1	-1.00E+10	-1.00E+10	-1.00E+10	-1.00E+10	-1.00E+10	-1.00E+10	-1.00E+10	-1.00E+10	-1.00E+10	-1.00E+10
							395.8	34.8229	283.01	0.906	9.93	12.83	0.01	0.05	2292.7	2170.5	-1.00E+10	-1.00E+10	-1.00E+10	-1.00E+10	-1.00E+10	-1.00E+10	-1.00E+10	-1.00E+10	-1.00E+10	-1.00E+10
MR1705C	58_1	B	2017-09-05T13:52	203.651	72.1641	224	0	27.2337	336.37	0.332	3.62	0.12	0	0	1995.1	1852.8	-1.00E+10	-1.00E+10	-1.00E+10	1.1	0.67	0.22	-1.00E+10	-1.00E+10	0.26	-1.00E+10
							4.7	27.425	337.34	0.322	3.56	0.02	0	0.05	2005.1	1853.1	-1.00E+10	-1.00E+10	-1.00E+10	1.55	-1.00E+10	-1.00E+10	-1.00E+10	-1.00E+10	-1.00E+10	-1.00E+10
							9.6	28.2489	350.71	0.415	3.2	0.01	0	0.05	2037.7	1907.2	-1.00E+10	-1.00E+10	-1.00E+10	1.15	0.7	0.26	-1.00E+10	-1.00E+10	0.29	-1.00E+10
							12.6	29.1186	385.74	0.594	3.03	0.01	0	0.02	2091.9	1987.3	-1.00E+10	-1.00E+10	-1.00E+10	0.29	-1.00E+10	-1.00E+10	-1.00E+10	-1.00E+10	-1.00E+10	-1.00E+10
							19.8	29.9922	381.4	0.617	3.14	0.04	0.02	0.03	2140.6	2019	-1.00E+10	-1.00E+10	-1.00E+10	0.36	0.08	0.13	-1.00E+10	-1.00E+10	0.16	-1.00E+10
							29.8	31.2112	319.37	0.66	5.03	0.05	0.05	0.19	2170.7	2011.9	-1.00E+10	-1.00E+10	-1.00E+10	0.63	0.16	0.37	-1.00E+10	-1.00E+10	0.15	-1.00E+10
							39.6	31.4789	325.38	0.74	5.57	0.34	0.13	0.69	2183.7	2026	-1.00E+10	-1.00E+10	-1.00E+10	0.35	-1.00E+10	-1.00E+10	-1.00E+10	-1.00E+10	-1.00E+10	-1.00E+10
							49.5	31.6537	330.86	0.79	5.87	1.12	0.15	0.53	2191.2	2033.6	-1.00E+10	-1.00E+10	-1.00E+10	0.25	0.08	0.11	-1.00E+10	-1.00E+10	0.07	-1.00E+10
							74.1	31.9103	322.61	1.032	8.44	2.86	0.17	1.12	2203.7	2072	-1.00E+10	-1.00E+10	-1.00E+10	0.13	0.08	0.04	-1.00E+10	-1.00E+10	0.02	-1.00E+10
							98.9	32.1505	290.97	1.374	15.47	5.23	0.22	2.16	2213.2	2126.7	-1.00E+10	-1.00E+10	-1.00E+10	0.1	-1.00E+10	-1.00E+10	-1.00E+10	-1.00E+10	-1.00E+10	-1.00E+10
							123.6	32.6761	274.91	1.516	22.85	8.51	0.16	1.99	2238.8	2164.8	-1.00E+10	-1.00E+10	-1.00E+10	0.1	-1.00E+10	-1.00E+10	-1.00E+10	-1.00E+10	-1.00E+10	-1.00E+10
							148.6	33.9748	261.96	1.421	25.11	14.09	0.09	0	2282.7	2211	-1.00E+10	-1.00E+10	-1.00E+10	0.06	-1.00E+10	-1.00E+10	-1.00E+10	-1.00E+10	-1.00E+10	-1.00E+10
							173	34.3596	265.02	1.149	17.78	13.52	0.02	0.03	2283.5	2192.6	-1.00E+10	-1.00E+10	-1.00E+10	0.04	-1.00E+10	-1.00E+10	-1.00E+10	-1.00E+10	-1.00E+10	-1.00E+10
							198.9	34.5331	261.53	1.125	17.39	13.44	0.18	0.01	2285.6	2188.6	-1.00E+10	-1.00E+10	-1.00E+10	0.06	-1.00E+10	-1.00E+10	-1.00E+10	-1.00E+10	-1.00E+10	-1.00E+10
							218.4	34.6938	263.34	1.052	16.28	13.49	0.11	0.05	2291.2	2184.4	-1.00E+10	-1.00E+10	-1.00E+10	-1.00E+10	-1.00E+10	-1.00E+10	-1.00E+10	-1.00E+10	-1.00E+10	-1.00E+10
MR1705C	59_1	B	2017-09-05T15:50	203.329	72.0313	113	0	28.6112	330.02	0.399	3.23	0.07	0	0.05	2060.8	1917.6	-1.00E+10	-1.00E+10	-1.00E+10	1.19	-1.00E+10	-1.00E+10	-1.00E+10	-1.00E+10	-1.00E+10	-1.00E+10
							4.9	28.6005	330.69	0.395	3.18	0.05	0	0.03	2061	1912.8	-1.00E+10	-1.00E+10	-1.00E+10	1	-1.00E+10	-1.00E+10	-1.00E+10	-1.00E+10	-1.00E+10	-1.00E+10
							10	29.5317	327.83	0.442	2.75	0.04	0	0.04	2098.8	1938.9	-1.00E+10	-1.00E+10	-1.00E+10	1.19	-1.00E+10	-1.00E+10	-1.00E+10	-1.00E+10	-1.00E+10	-1.00E+10
							12.6	30.2718	325.23	0.471	3.04	0.04	0	0.04	2135.4	1964.3	-1.00E+10	-1.00E+10	-1.00E+10	1.53	-1.00E+10	-1.00E+10	-1.00E+10	-1.00E+10	-1.00E+10	-1.00E+10
							19.9	30.7724	321.68	0.547	4	0.03	0.01	0.1	2153.5	1987.9	-1.00E+10	-1.00E+10	-1.00E+10	1.42	-1.00E+10	-1.00E+10	-1.00E+10	-1.00E+10	-1.00E+10	-1.00E+10
							29.7	31.3512	325.93	0.673	4.87	0.15	0.05	0.39	2181.1	2008.3	-1.00E+10	-1.00E+10	-1.00E+10	0.57	-1.00E+10	-1.00E+10	-1.00E+10	-1.00E+10	-1.00E+10	-1.00E+10
							39.7	31.5641	342.15	0.772	5.49	0.95	0.11	0.55	2193.8	2031.2	-1.00E+10	-1.00E+10	-1.00E+10	0.29	-1.00E+10	-1.00E+10	-1.00E+10	-1.00E+10	-1.00E+10	-1.00E+10
							49.6	31.7885	332.83	0.992	7.17	2.53	0.13	0.89	2198.4	2065.4	-1.00E+10	-1.00E+10	-1.00E+10	0.13	-1.00E+10	-1.00E+10	-1.00E+10	-1.00E+10	-1.00E+10	-1.00E+10
							74.2	32.1953	288.6	1.34	14.93	4.95	0.21	2.43	2215.9	2119.3	-1.00E+10	-1.00E+10	-1.00E+10	0.07	-1.00E+10	-1.00E+10	-1.00E+10	-1.00E+10	-1.00E+10	-1.00E+10
							99.1	32.487	281.69	1.535	21.51	8.31	0.16	1.96	2229.6	2156.5	-1.00E+10	-1.00E+10	-1.00E+10	0.08	-1.00E+10	-1.00E+10	-1.00E+10	-1.00E+10	-1.00E+10	-1.00E+10
							107.2	32.5783	282.5	1.607	24.17	10.21	0.14	1.32	2236.8	2176.1	-1.00E+10	-1.00E+10	-1.00E+10	0.06	-1.00E+10	-1.00E+10	-1.00E+10	-1.00E+10	-1.00E+10	-1.00E+10
MR1705C	60_1	B	2017-09-05T18:04	202.992	71.9086	78	0	28.396	329.23	0.4	3.62	0.06	0	0.04	2076.4	1931.3	-1.00E+10	-1.00E+10	-1.00E+10	1.04	0.39	0.43	-1.00E+10	-1.00E+10	0.21	-1.00E+10
							4.9	29.5025	324.12	0.412	3.02	0.05	0.01	0.05	2101.9	1943.1	-1.00E+10	-1.00E+10	-1.00E+10	1.3	-1.00E+10	-1.00E+10	-1.00E+10	-1.00E+10	-1.00E+10	-1.00E+10
							6.9	30.3837	336.01	0.468	2.64	0.03	0	0.03	2142.3	1973.9	-1.00E+10	-1.00E+10	-1.00E+10	1.4	-1.00E+10	-1.00E+10	-1.00E+10	-1.00E+10	-1.00E+10	-1.00E+10
							9.9	30.7342	335.56	0.52	3.22	0.03	0	0.01	2157.4	1987.1	-1.00E+10	-1.00E+10	-1.00E+10	1.22	0.35	0.67	-1.00E+10	-1.00E+10	0.22	-1.00E+10
							19.9	31.0783	326.17	0.59	4.31	0.04	0	0.1	2163.8	2000.4	-1.00E+10	-1.00E+10	-1.00E+10	1.31	0.41	0.82	-1.00E+10	-1.00E+10	0.11	-1.00E+10
							29.6	31.4103	348.79	0.639	4.19	0.09	0.01	0.21	2179.8	2006.7	-1.00E+10	-1.00E+10	-1.00E+10	0.58	0.29	0.24	-1.00E+10	-1.00E+10	0.05	-1.00E+10
							39.7	31.7035	345.95	0.824	4.97	1.11	0.09	0.66	2193.7	2040.6	-1.00E+10	-1.00E+10	-1.00E+10	0.24	-1.00E+10	-1.00E+10	-1.00E+10	-1.00E+10	-1.00E+10	-1.00E+10
							49.7	31.9036	302.03	1.406	13.78	5.41	0.21	1.56	2204.1	2131	-1.00E+10	-1.00E+10	-1.00E+10	0.14	0.04	0.06	-1.00E+10	-1.00E+10	0.04	-1.00E+10
							71.2	32.1209	254.14	1.679	24.71	6.96	0.23	3.7	2215.3	2176.3	-1.00E+10	-1.00E+10	-1.00E+10	0.15	-1.00E+10	-1.00E+10	-1.00E+10	-1.00E+10	-1.00E+10	-1.00E+10
MR1705C	61_1	B	2017-09-05T19:53	203.509	71.9429	65	0	27.2564	334.9	0.345	3.75	0.17	0.01	0.04	2021.6	1878.1	-1.00E+10	-1.00E+10	-1.00E+10	1.05	-1.00E+10	-1.00E+10	-1.00E+10	-1.00E+10	-1.00E+10	-1.00E+10
							5.1	27.503	334.27	0.341	3.62	0.03	0	0.04	2028.2	1882.6	-1.00E+10	-1.00E+10	-1.00E+10	1.03	-1.00E+10	-1.00E+10	-1.00E+10	-1.00E+10	-1.00E+10	-1.00E+10
							9.9	28.6538	331.59	0.38	3.18	0.01	0.01	0.05	2072	1913.7	-1.00E+10	-1.00E+10	-1.00E+10	1.32	-1.00E+10	-1.00E+10	-1.00E+10	-1.00E+10	-1.00E+10	-1.00E+10
							18.7	30.9274	316.79	0.552	3.98	0.04	0.01	0.04	2162.7	1994.6	-1.00E+10	-1.00E+10	-1.00E+10	1.7	-1.00E+10	-1.00E+10	-1.00E+10	-1.00E+10	-1.00E+10	-1.00E+10
							19.5	30.9533	319.44	0.567	4.16	0.01	0.02	0.09	2164.5	1996	-1.00E+10	-1.00E+10	-1.00E+10	1.67	-1.00E+10	-1.00E+10	-1.00E+10	-1.00E+10	-1.00E+10	-1.00E+10
							29.7	31.493	328.3	0.687	5.02	0.29	0.06	0.47	2187.1	2012.2	-1.00E+10	-1.00E+10	-1.00E+10	0.58	-1.00E+10	-1.00E+10	-1.00E+10	-1.00E+10	-1.00E+10	-1.00E+10
							39.5	31.6874	335.07	0.803	6.14	1.18	0.14	0.62	2199.3	2037.1	-1.00E+10	-1.00E+10	-1.00E+10	0.28	-1.00E+10	-1.00E+10	-1.00E+10	-1.00E+10	-1.00E+10	-1.00E+10
							49.8	31.9019	320.86	1.019	7.58	2.11	0.15	1.34	2202.9	2068.3	-1.00E+10	-1.00E+10	-1.00E+10	0.28	-1.00E+10	-1.00E+10	-1.00E+10	-1.00E+10	-1.00E+10	-1.00E+10
							59	31.9877	309.02	1.219	11.94	3.95	0.24	1.52	2210	2103.3	-1.00E+10	-1.00E+10	-1.00E+10	0.13	-1.00E+10	-1.00E+10	-1.00E+10	-1.00E+10	-1.00E+10	-1.00E+10
MR1705C	62_1	B	2017-09-05T21:58	203.949	71.8844	81	0	26.9964	336.13	0.35	3.78	0.17	0	0.03	1993.1	1855.7	-1.00E+10	-1.00E+10	-1.00E+10	1.06	-1.00E+10	-1.00E+10	-1.00E+10	-1.00E+10	-1.00E+10	-1.00E+10
							4.8	27.2039	336.48	0.342	3.76	0.03	0.01	0.03	2006.8	1859.6	-1.00E+10	-1.00E+10	-1.00E+10	1.04	0.44	0.29	-1.00E+10	-1.00E+10	0.25	-1.00E+10
							4.9	-1.00E+10	-1.00E+10	-1.00E+10	-1.00E+10	-1.00E+10	-1.00E+10	-1.00E+10	-1.00E+10	-1.00E+10	-1.00E+10	-1.00E+10	-1.00E+10	-1.00E+10	-1.00E+10	-1.00E+10	-1.00E+10	-1.00E+10	-1.00E+10	-1.00E+10
							4.9	-1.00E+10	-1.00E+10	-1.00E+10	-1.00E+10	-1.00E+10	-1.00E+10	-1.00E+10	-1.00E+10	-1.00E+10	-1.00E+10	-1.00E+10	-1.00E+10	-1.00E+10	-1.00E+10	-1.00E+10	-1.00E+10	-1.00E+10	-1.00E+10	-1.00E+10
							9.8	27.8455	336.03	0.336	3.44	0.04	0	0.03	2034.9	1875.1	-1.00E+10	-1.00E+10	-1.00E+10	1.1	-1.00E+10	-1.00E+10	-1.00E+10	-1.00E+10	-1.00E+10	-1.00E+10
							12	-1.00E+10	-1.00E+10	-1.00E+10	-1.00E+10	-1.00E+10	-1.00E+10	-1.00E+10	-1.00E+10	-1.00E+10	-1.00E+10	-1.00E+10	-1.00E+10	-1.00E+10	-1.00E+10	-1.00E+10	-1.00E+10	-1.00E+10	-1.00E+10	-1.00E+10
							12	-1.00E+10	-1.00E+10	-1.00E+10	-1.00E+10	-1.00E+10	-1.00E+10	-1.00E+10	-1.00E+10	-1.00E+10	-1.00E+10	-1.00E+10	-1.00E+10	-1.00E+10	-1.00E+10	-1.00E+10	-1.00E+10	-1.00E+10	-1.00E+10	-1.00E+10
							12	-1.00E+10	-1.00E+10	0.414	3.32	0.03	0.01	0.06	2092.7	1926.2	-1.00E+10	-1.00E+10	-1.00E+10	-1.00E+10	-1.00E+10	-1.00E+10	-1.00E+10	-1.00E+10	-1.00E+10	-1.00E+10
							19.6	31.0075	314.02	0.517	3.28	0.02	0.01	0.03	2167.6	1986.7	-1.00E+10	-1.00E+10	-1.00E+10	1.45	-1.00E+10	-1.00E+10	-1.00E+10	-1.00E+10	-1.00E+10	-1.00E+10
							23.7	-1.00E+10	-1.00E+10	-1.00E+10	-1.00E+10	-1.00E+10	-1.00E+10	-1.00E+10	-1.00E+10	-1.00E+10	-1.00E+10	-1.00E+10	-1.00E+10	-1.00E+10	-1.00E+10	-1.00E+10	-1.00E+10	-1.00E+10	-1.00E+10	-1.00E+10
							23.7	-1.00E+10	-1.00E+10	-1.00E+10	-1.00E+10	-1.00E+10	-1.00E+10	-1.00E+10	-1.00E+10	-1.00E+10	-1.00E+10	-1.00E+10	-1.00E+10	-1.00E+10	-1.00E+10	-1.00E+10	-1.00E+10	-1.00E+10	-1.00E+10	-1.00E+10
							23.7	31.1598	315.93	0.557	3.73	0.01	0.01	0.06	2170.8	1991.9	-1.00E+10	-1.00E+10	-1.00E+10	1.58	0.48	0.83	-1.00E+10	-1.00E+10	0.21	-1.00E+10
							26.5	-1.00E+10	-1.00E+10	0.605	4.38	0.07	0.02	0.1	2179.4	1998.7	-1.00E+10	-1.00E+10	-1.00E+10	-1.00E+10	-1.00E+10	-1.00E+10	-1.00E+10	-1.00E+10	-1.00E+10	-1.00E+10
							26.5	-1.00E+10	-1.00E+10	-1.00E+10	-1.00E+10	-1.00E+10	-1.00E+10	-1.00E+10	-1.00E+10	-1.00E+10	-1.00E+10	-1.00E+10	-1.00E+10	-1.00E+10	-1.00E+10	-1.00E+10	-1.00E+10	-1.00E+10	-1.00E+10	-1.00E+10
							26.6	-1.00E+10	-1.00E+10	-1.00E+10	-1.00E+10	-1.00E+10	-1.00E+10	-1.00E+10	-1.00E+10	-1.00E+10	-1.00E+10	-1.00E+10	-1.00E+10	-1.00E+10	-1.00E+10	-1.00E+10	-1.00E+10	-1.00E+10	-1.00E+10	-1.00E+10
							29.4	31.1884	331.28	0.608	4.53	0.05	0.02	0.1	2171.2	2000.3	-1.00E+10	-1.00E+10	-1.00E+10	1.19	-1.00E+10	-1.00E+10	-1.00E+10	-1.00E+10	-1.00E+10	-1.00E+10
							39.9	31.6272	332.05	0.736	5.48	0.55	0.07	0.64	2192.7	2024.8	-1.00E+10	-1.00E+10	-1.00E+10	0.47	-1.00E+10	-1.00E+10	-1.00E+10	-1.00E+10	-1.00E+10	-1.00E+10
							46.4	-1.00E+10	-1.00E+10	-1.00E+10	-1.00E+10	-1.00E+10	-1.00E+10	-1.00E+10	-1.00E+10	-1.00E+10	-1.00E+10	-1.00E+10	-1.00E+10	-1.00E+10	-1.00E+10	-1.00E+10	-1.00E+10	-1.00E+10	-1.00E+10	-1.00E+10
							46.4	-1.00E+10	-1.00E+10	-1.00E+10	-1.00E+10	-1.00E+10	-1.00E+10	-1.00E+10	-1.00E+10	-1.00E+10	-1.00E+10	-1.00E+10	-1.00E+10	-1.00E+10	-1.00E+10	-1.00E+10	-1.00E+10	-1.00E+10	-1.00E+10	-1.00E+10
							46.5	-1.00E+10	-1.00E+10	0.847	6.66	1.41	0.13	0.76	2199.3	2044.6	-1.00E+10	-1.00E+10	-1.00E+10	-1.00E+10	-1.00E+10	-1.00E+10	-1.00E+10	-1.00E+10	-1.00E+10	-1.00E+10
							49.6	31.8205	326.53	0.895	6.66	1.57	0.12	0.9	2207.7	2050	-1.00E+10	-1.00E+10	-1.00E+10	0.21	-1.00E+10	-1.00E+10	-1.00E+10	-1.00E+10	-1.00E+10	-1.00E+10
							73.9	31.9812	295.74	1.369	16.56	5.11	0.22	1.87	2217.5	2129.1	-1.00E+10	-1.00E+10	-1.00E+10	0.11	-1.00E+10	-1.00E+10	-1.00E+10	-1.00E+10	-1.00E+10	-1.00E+10
							74.9	-1.00E+10	-1.00E+10	-1.00E+10	-1.00E+10	-1.00E+10	-1.00E+10	-1.00E+10	-1.00E+10	-1.00E+10	-1.00E+10	-1.00E+10	-1.00E+10	-1.00E+10	-1.00E+10	-1.00E+10	-1.00E+10	-1.00E+10	-1.00E+10	-1.00E+10
							74.9	-1.00E+10	-1.00E+10	-1.00E+10	-1.00E+10	-1.00E+10	-1.00E+10	-1.00E+10	-1.00E+10	-1.00E+10	-1.00E+10	-1.00E+10	-1.00E+10	-1.00E+10	-1.00E+10	-1.00E+10	-1.00E+10	-1.00E+10	-1.00E+10	-1.00E+10
							75	32.0326	293.16	1.372	16.81	5.15	0.22	1.95	2220.9	2129.3	-1.00E+10	-1.00E+10	-1.00E+10	0.12	0.04	0.06	-1.00E+10	-1.00E+10	0.02	-1.00E+10
							75	-1.00E+10	-1.00E+10	-1.00E+10	-1.00E+10	-1.00E+10	-1.00E+10	-1.00E+10	-1.00E+10	-1.00E+10	-1.00E+10	-1.00E+10	-1.00E+10	-1.00E+10	-1.00E+10	-1.00E+10	-1.00E+10	-1.00E+10	-1.00E+10	-1.00E+10
							75	-1.00E+10	-1.00E+10	-1.00E+10	-1.00E+10	-1.00E+10	-1.00E+10	-1.00E+10	-1.00E+10	-1.00E+10	-1.00E+10	-1.00E+10	-1.00E+10	-1.00E+10	-1.00E+10	-1.00E+10	-1.00E+10	-1.00E+10	-1.00E+10	-1.00E+10
							75.1	-1.00E+10	-1.00E+10	-1.00E+10	-1.00E+10	-1.00E+10	-1.00E+10	-1.00E+10	-1.00E+10	-1.00E+10	-1.00E+10	-1.00E+10	-1.00E+10	-1.00E+10	-1.00E+10	-1.00E+10	-1.00E+10	-1.00E+10	-1.00E+10	-1.00E+10
MR1705C	63_1	B	2017-09-06T00:27	204.167	71.8273	90	0	26.8335	334.72	0.353	3.82	0.05	0	0.02	1989.6	1858.8	-1.00E+10	-1.00E+10	-1.00E+10	0.84	0.3	0.25	-1.00E+10	-1.00E+10	0.21	-1.00E+10
							4.8	26.9355	334.94	0.349	3.71	0.01	0	0.04	1990.2	1859.9	-1.00E+10	-1.00E+10	-1.00E+10	0.71	-1.00E+10	-1.00E+10	-1.00E+10	-1.00E+10	-1.00E+10	-1.00E+10
							9.9	27.4684	335.5	0.354	3.54	0.01	0	0.05	2005.8	1869.8	-1.00E+10	-1.00E+10	-1.00E+10	0.77	0.34	0.21	-1.00E+10	-1.00E+10	0.22	-1.00E+10
							19.8	30.7258	333.54	0.517	3.9	0	0	0.04	2159.6	1986.9	-1.00E+10	-1.00E+10	-1.00E+10	1.13	0.25	0.56	-1.00E+10	-1.00E+10	0.31	-1.00E+10
							22	31.0006	319.38	0.564	4.39	0	0.01	0.05	2168.4	2000.3	-1.00E+10	-1.00E+10	-1.00E+10	1.21	-1.00E+10	-1.00E+10	-1.00E+10	-1.00E+10	-1.00E+10	-1.00E+10
							29.8	31.2806	326.22	0.658	4.92	0.05	0.06	0.19	2180.7	2013.4	-1.00E+10	-1.00E+10	-1.00E+10	0.74	0.2	0.32	-1.00E+10	-1.00E+10	0.19	-1.00E+10
							39.6	31.5032	333.07	0.766	5.96	0.8	0.19	0.39	2190.6	2031.6	-1.00E+10	-1.00E+10	-1.00E+10	0.38	-1.00E+10	-1.00E+10	-1.00E+10	-1.00E+10	-1.00E+10	-1.00E+10
							49.6	31.6639	330.53	0.901	7.86	2.37	0.14	0.56	2202.8	2054.7	-1.00E+10	-1.00E+10	-1.00E+10	0.21	0.08	0.07	-1.00E+10	-1.00E+10	0.06	-1.00E+10
							74	32.1492	281.93	1.232	13.27	2.97	0.19	2.98	2214.1	2093.7	-1.00E+10	-1.00E+10	-1.00E+10	0.18	0.05	0.1	-1.00E+10	-1.00E+10	0.02	-1.00E+10
							86.6	32.2391	284.53	1.387	16.42	5.31	0.22	2.48	2221.4	2131.8	-1.00E+10	-1.00E+10	-1.00E+10	0.12	-1.00E+10	-1.00E+10	-1.00E+10	-1.00E+10	-1.00E+10	-1.00E+10
MR1705C	64_1	B	2017-09-06T02:27	204.615	71.8017	149	0	27.0467	336.26	0.353	3.4	0.05	0	0.02	1991	1856.3	-1.00E+10	-1.00E+10	-1.00E+10	1.02	-1.00E+10	-1.00E+10	-1.00E+10	-1.00E+10	-1.00E+10	-1.00E+10
							5.2	27.189	336.21	0.355	3.42	0.01	0	0.02	1991.8	1862.8	-1.00E+10	-1.00E+10	-1.00E+10	0.87	-1.00E+10	-1.00E+10	-1.00E+10	-1.00E+10	-1.00E+10	-1.00E+10
							9.9	27.744	336.55	0.398	3.34	0.03	0	0.04	2021.7	1884.7	-1.00E+10	-1.00E+10	-1.00E+10	0.9	-1.00E+10	-1.00E+10	-1.00E+10	-1.00E+10	-1.00E+10	-1.00E+10
							15.9	29.9269	343.02	0.489	3.25	0.02	0	0.05	2115.9	1957.8	-1.00E+10	-1.00E+10	-1.00E+10	1.3	-1.00E+10	-1.00E+10	-1.00E+10	-1.00E+10	-1.00E+10	-1.00E+10
							19.6	30.5335	345.69	0.541	3.6	0.04	0.01	0.05	2149.4	1988.3	-1.00E+10	-1.00E+10	-1.00E+10	1.12	-1.00E+10	-1.00E+10	-1.00E+10	-1.00E+10	-1.00E+10	-1.00E+10
							29.6	30.7533	374.47	0.735	4.69	0.09	0.08	0.01	2173.9	2041	-1.00E+10	-1.00E+10	-1.00E+10	0.45	-1.00E+10	-1.00E+10	-1.00E+10	-1.00E+10	-1.00E+10	-1.00E+10
							39.5	31.1443	362.5	0.851	6.79	1.16	0.05	0.01	2185.4	2060.8	-1.00E+10	-1.00E+10	-1.00E+10	0.29	-1.00E+10	-1.00E+10	-1.00E+10	-1.00E+10	-1.00E+10	-1.00E+10
							42.6	31.3365	354.33	0.965	8.68	2.77	0.02	0.01	2192.7	2077.7	-1.00E+10	-1.00E+10	-1.00E+10	-1.00E+10	-1.00E+10	-1.00E+10	-1.00E+10	-1.00E+10	-1.00E+10	-1.00E+10
							49.5	31.4971	344.25	1.062	10.89	4.29	0.02	0.02	2200.6	2089.2	-1.00E+10	-1.00E+10	-1.00E+10	0.19	-1.00E+10	-1.00E+10	-1.00E+10	-1.00E+10	-1.00E+10	-1.00E+10
							74	32.057	319.84	1.15	10.27	3.97	0.22	1.25	2217.5	2095.6	-1.00E+10	-1.00E+10	-1.00E+10	0.08	-1.00E+10	-1.00E+10	-1.00E+10	-1.00E+10	-1.00E+10	-1.00E+10
							81.3	32.1107	312.84	1.204	11.22	4.28	0.21	1.48	2221.2	2104.6	-1.00E+10	-1.00E+10	-1.00E+10	-1.00E+10	-1.00E+10	-1.00E+10	-1.00E+10	-1.00E+10	-1.00E+10	-1.00E+10
							98.8	32.2393	295.59	1.38	14.91	5.59	0.21	2.14	2228.9	2130.5	-1.00E+10	-1.00E+10	-1.00E+10	0.04	-1.00E+10	-1.00E+10	-1.00E+10	-1.00E+10	-1.00E+10	-1.00E+10
							119.7	32.4345	294	1.544	21.79	9.88	0.14	0.85	2237.1	2166.1	-1.00E+10	-1.00E+10	-1.00E+10	-1.00E+10	-1.00E+10	-1.00E+10	-1.00E+10	-1.00E+10	-1.00E+10	-1.00E+10
							123.8	32.6325	287.41	1.629	25.38	11.72	0.1	0.54	2249.9	2185.7	-1.00E+10	-1.00E+10	-1.00E+10	0.03	-1.00E+10	-1.00E+10	-1.00E+10	-1.00E+10	-1.00E+10	-1.00E+10
							142.2	32.8559	280.05	1.697	28.19	13.12	0.07	0.29	2255.7	2205.4	-1.00E+10	-1.00E+10	-1.00E+10	0.04	-1.00E+10	-1.00E+10	-1.00E+10	-1.00E+10	-1.00E+10	-1.00E+10
MR1705C	65_1	B	2017-09-06T04:15	204.8	71.7363	305	0	27.017	336.03	0.398	3.39	0.04	0	0.03	1989.8	1869.4	-1.00E+10	-1.00E+10	-1.00E+10	0.76	0.39	0.2	-1.00E+10	-1.00E+10	0.15	-1.00E+10
							5.4	27.6978	337.13	0.367	3.34	0.04	0	0.01	2020	1874	-1.00E+10	-1.00E+10	-1.00E+10	0.93	-1.00E+10	-1.00E+10	-1.00E+10	-1.00E+10	-1.00E+10	-1.00E+10
							10.2	28.4058	338.37	0.367	3.38	0.03	0	0.01	2051.5	1894.7	-1.00E+10	-1.00E+10	-1.00E+10	1.16	0.34	0.43	-1.00E+10	-1.00E+10	0.29	-1.00E+10
							13.9	29.9123	333.81	0.475	3.72	0.02	0	0	2123.6	1960.7	-1.00E+10	-1.00E+10	-1.00E+10	1.21	-1.00E+10	-1.00E+10	-1.00E+10	-1.00E+10	-1.00E+10	-1.00E+10
							20.1	31.1364	301.18	0.569	4.9	0.04	0	0.06	2172.7	2005.4	-1.00E+10	-1.00E+10	-1.00E+10	1.18	0.3	0.69	-1.00E+10	-1.00E+10	0.26	-1.00E+10
							30.3	31.3598	298.2	0.676	5.18	0.04	0.02	0.22	2181.7	2024.4	-1.00E+10	-1.00E+10	-1.00E+10	0.74	0.13	0.53	-1.00E+10	-1.00E+10	0.11	-1.00E+10
							39.8	31.5437	319.02	0.754	5.79	0.42	0.12	0.82	2192	2025.7	-1.00E+10	-1.00E+10	-1.00E+10	0.27	-1.00E+10	-1.00E+10	-1.00E+10	-1.00E+10	-1.00E+10	-1.00E+10
							41.1	31.6703	320.68	0.796	6.16	1.01	0.16	0.8	2200.4	2036.1	-1.00E+10	-1.00E+10	-1.00E+10	0.26	0.06	0.14	-1.00E+10	-1.00E+10	0.06	-1.00E+10
							49.7	31.7256	323.03	0.821	6.46	1.35	0.18	0.81	2199.8	2041.5	-1.00E+10	-1.00E+10	-1.00E+10	0.22	0.08	0.11	-1.00E+10	-1.00E+10	0.06	-1.00E+10
							74.4	32.0799	314.71	1.166	10.77	4.14	0.2	1.32	2222.6	2099.2	-1.00E+10	-1.00E+10	-1.00E+10	0.06	0.03	0.02	-1.00E+10	-1.00E+10	0.01	-1.00E+10
							80.2	32.2087	304.94	1.295	13.87	5.47	0.18	1.51	2227.6	2120.3	-1.00E+10	-1.00E+10	-1.00E+10	-1.00E+10	-1.00E+10	-1.00E+10	-1.00E+10	-1.00E+10	-1.00E+10	-1.00E+10
							99.4	32.6111	284.03	1.506	21.34	8.92	0.15	1.52	2240.7	2163.7	-1.00E+10	-1.00E+10	-1.00E+10	0.07	-1.00E+10	-1.00E+10	-1.00E+10	-1.00E+10	-1.00E+10	-1.00E+10
							117.1	33.2772	275.91	1.55	26.44	12.8	0.1	0.44	2275.2	2206.2	-1.00E+10	-1.00E+10	-1.00E+10	-1.00E+10	-1.00E+10	-1.00E+10	-1.00E+10	-1.00E+10	-1.00E+10	-1.00E+10
							124.1	33.3955	273.2	1.564	27.39	13.38	0.09	0.37	2280	2212.9	-1.00E+10	-1.00E+10	-1.00E+10	0.07	-1.00E+10	-1.00E+10	-1.00E+10	-1.00E+10	-1.00E+10	-1.00E+10
							146.7	33.9257	267.53	1.32	21.67	12.9	0.12	0.37	2283.1	2196.2	-1.00E+10	-1.00E+10	-1.00E+10	-1.00E+10	-1.00E+10	-1.00E+10	-1.00E+10	-1.00E+10	-1.00E+10	-1.00E+10
							149	33.9208	267.2	1.323	21.73	12.88	0.12	0.38	2285.8	2196	-1.00E+10	-1.00E+10	-1.00E+10	0.14	-1.00E+10	-1.00E+10	-1.00E+10	-1.00E+10	-1.00E+10	-1.00E+10
							173.7	34.2918	261.21	1.245	20.56	13.51	0.13	0.16	2292.9	2199.4	-1.00E+10	-1.00E+10	-1.00E+10	0.16	-1.00E+10	-1.00E+10	-1.00E+10	-1.00E+10	-1.00E+10	-1.00E+10
							177.5	34.3331	261.88	1.219	19.89	13.44	0.13	0.15	2293.5	2196.4	-1.00E+10	-1.00E+10	-1.00E+10	-1.00E+10	-1.00E+10	-1.00E+10	-1.00E+10	-1.00E+10	-1.00E+10	-1.00E+10
							197.9	34.6234	269.11	1.068	15.63	13.13	0.08	0.18	2296.7	2185.7	-1.00E+10	-1.00E+10	-1.00E+10	0.17	-1.00E+10	-1.00E+10	-1.00E+10	-1.00E+10	-1.00E+10	-1.00E+10
							222.8	34.7988	283.05	0.931	10.73	12.79	0.04	0.07	2301.7	2170.9	-1.00E+10	-1.00E+10	-1.00E+10	-1.00E+10	-1.00E+10	-1.00E+10	-1.00E+10	-1.00E+10	-1.00E+10	-1.00E+10
							247.4	34.8162	285.81	0.916	10.07	12.7	0.03	0.12	2303.7	2169.1	-1.00E+10	-1.00E+10	-1.00E+10	-1.00E+10	-1.00E+10	-1.00E+10	-1.00E+10	-1.00E+10	-1.00E+10	-1.00E+10
							264.9	34.8306	288.11	0.9	9.37	12.66	0.02	0.09	2302.3	2168.1	-1.00E+10	-1.00E+10	-1.00E+10	-1.00E+10	-1.00E+10	-1.00E+10	-1.00E+10	-1.00E+10	-1.00E+10	-1.00E+10
							296	34.8354	289.26	0.897	9.18	12.67	0.02	0.07	2302.6	2167.4	-1.00E+10	-1.00E+10	-1.00E+10	-1.00E+10	-1.00E+10	-1.00E+10	-1.00E+10	-1.00E+10	-1.00E+10	-1.00E+10
							299.5	34.8348	289.13	0.898	9.25	12.66	0.02	0.07	2298.5	2167.8	-1.00E+10	-1.00E+10	-1.00E+10	0.16	-1.00E+10	-1.00E+10	-1.00E+10	-1.00E+10	-1.00E+10	-1.00E+10
MR1705C	66_1	B	2017-09-06T06:35	204.97	71.6687	108	0	26.7519	336.75	0.383	3.82	0.06	0	0.02	1989.6	1867.6	-1.00E+10	-1.00E+10	-1.00E+10	0.71	-1.00E+10	-1.00E+10	-1.00E+10	-1.00E+10	-1.00E+10	-1.00E+10
							5	27.0491	336.94	0.387	3.67	0.03	0	0.01	2000.2	1871.4	-1.00E+10	-1.00E+10	-1.00E+10	0.75	-1.00E+10	-1.00E+10	-1.00E+10	-1.00E+10	-1.00E+10	-1.00E+10
							9.9	30.6936	331.05	0.532	3.53	0.03	0	0.01	2156.7	1993.9	-1.00E+10	-1.00E+10	-1.00E+10	0.93	-1.00E+10	-1.00E+10	-1.00E+10	-1.00E+10	-1.00E+10	-1.00E+10
							14.9	31.1792	299.37	0.589	4.89	0.02	0	0.07	2173.2	2007	-1.00E+10	-1.00E+10	-1.00E+10	1.21	-1.00E+10	-1.00E+10	-1.00E+10	-1.00E+10	-1.00E+10	-1.00E+10
							19.8	31.2994	295.02	0.618	4.93	0.01	0	0.15	2178.7	2014.7	-1.00E+10	-1.00E+10	-1.00E+10	1.03	-1.00E+10	-1.00E+10	-1.00E+10	-1.00E+10	-1.00E+10	-1.00E+10
							29.9	31.4615	291.6	0.692	5.68	0.03	0.02	0.31	2186.2	2020.2	-1.00E+10	-1.00E+10	-1.00E+10	0.58	-1.00E+10	-1.00E+10	-1.00E+10	-1.00E+10	-1.00E+10	-1.00E+10
							39.8	31.6273	284.65	0.919	9.43	0.74	0.1	2.04	2198.8	2044.3	-1.00E+10	-1.00E+10	-1.00E+10	0.2	-1.00E+10	-1.00E+10	-1.00E+10	-1.00E+10	-1.00E+10	-1.00E+10
							49.7	31.9719	279.51	1.093	13.42	2.09	0.14	2.54	2214.7	2071.3	-1.00E+10	-1.00E+10	-1.00E+10	0.14	-1.00E+10	-1.00E+10	-1.00E+10	-1.00E+10	-1.00E+10	-1.00E+10
							74.5	32.9842	275.66	1.643	28.26	12.37	0.09	0.84	2267.2	2201.2	-1.00E+10	-1.00E+10	-1.00E+10	0.1	-1.00E+10	-1.00E+10	-1.00E+10	-1.00E+10	-1.00E+10	-1.00E+10
							90.1	33.0096	274.1	1.653	28.9	12.5	0.09	0.78	2264.5	2202.2	-1.00E+10	-1.00E+10	-1.00E+10	0.13	-1.00E+10	-1.00E+10	-1.00E+10	-1.00E+10	-1.00E+10	-1.00E+10
							99.1	33.0091	274.61	1.654	28.95	12.53	0.09	0.8	2265.7	2204.5	-1.00E+10	-1.00E+10	-1.00E+10	0.14	-1.00E+10	-1.00E+10	-1.00E+10	-1.00E+10	-1.00E+10	-1.00E+10
							102.6	33.0069	274.41	1.654	28.9	12.69	0.09	0.82	2266	2203.4	-1.00E+10	-1.00E+10	-1.00E+10	-1.00E+10	-1.00E+10	-1.00E+10	-1.00E+10	-1.00E+10	-1.00E+10	-1.00E+10
MR1705C	67_1	B	2017-09-06T08:31	205.187	71.5931	40	0	27.7376	334.89	0.45	3.24	0.05	0	0.04	2033.7	1908.8	-1.00E+10	-1.00E+10	-1.00E+10	0.39	0.15	0.03	-1.00E+10	-1.00E+10	0.11	-1.00E+10
							5.3	28.1404	336.26	0.463	3.14	0.02	0	0.02	2059.2	1930.7	-1.00E+10	-1.00E+10	-1.00E+10	0.53	-1.00E+10	-1.00E+10	-1.00E+10	-1.00E+10	-1.00E+10	-1.00E+10
							10.2	29.0284	337.6	0.495	2.99	0.03	0	0.03	2108.1	1972.7	-1.00E+10	-1.00E+10	-1.00E+10	0.52	0.29	0.08	-1.00E+10	-1.00E+10	0.11	-1.00E+10
							15.2	30.97	317.08	0.521	4.23	0.03	0.01	0.08	2166.3	1992.9	-1.00E+10	-1.00E+10	-1.00E+10	0.98	0.16	0.5	-1.00E+10	-1.00E+10	0.23	-1.00E+10
							20.5	31.2293	304.66	0.656	5.03	0.09	0.03	0.24	2176.9	2018.7	-1.00E+10	-1.00E+10	-1.00E+10	0.96	0.23	0.66	-1.00E+10	-1.00E+10	0.18	-1.00E+10
							30.3	31.867	282.35	0.984	10.88	1.13	0.13	2.41	2204	2051	-1.00E+10	-1.00E+10	-1.00E+10	0.18	0.05	0.12	-1.00E+10	-1.00E+10	0.02	-1.00E+10
							33.5	31.8822	280.26	1.016	11.45	1.19	0.13	2.45	2206.6	2053.9	-1.00E+10	-1.00E+10	-1.00E+10	0.13	0.05	0.06	-1.00E+10	-1.00E+10	0.03	-1.00E+10
MR1705C	68_1	B	2017-09-08T02:41	202.732	76.4321	1639	0	27.1528	369.86	0.557	3.09	0.05	0	0.03	1957.7	1872.5	-1.00E+10	-1.00E+10	-1.00E+10	0.06	0.01	0.02	-1.00E+10	-1.00E+10	0.04	-1.00E+10
							4.8	27.1176	369.09	0.543	3.04	0.03	0	0.06	1956.5	1870.3	-1.00E+10	-1.00E+10	-1.00E+10	0.06	0.01	0.02	-1.00E+10	-1.00E+10	0.04	-1.00E+10
							5	-1.00E+10	-1.00E+10	-1.00E+10	-1.00E+10	-1.00E+10	-1.00E+10	-1.00E+10	-1.00E+10	-1.00E+10	-1.00E+10	-1.00E+10	-1.00E+10	-1.00E+10	-1.00E+10	-1.00E+10	-1.00E+10	-1.00E+10	-1.00E+10	-1.00E+10
							5	-1.00E+10	-1.00E+10	-1.00E+10	-1.00E+10	-1.00E+10	-1.00E+10	-1.00E+10	-1.00E+10	-1.00E+10	-1.00E+10	-1.00E+10	-1.00E+10	-1.00E+10	-1.00E+10	-1.00E+10	-1.00E+10	-1.00E+10	-1.00E+10	-1.00E+10
							5	-1.00E+10	-1.00E+10	-1.00E+10	-1.00E+10	-1.00E+10	-1.00E+10	-1.00E+10	-1.00E+10	-1.00E+10	-1.00E+10	-1.00E+10	-1.00E+10	-1.00E+10	-1.00E+10	-1.00E+10	-1.00E+10	-1.00E+10	-1.00E+10	-1.00E+10
							5.1	-1.00E+10	-1.00E+10	-1.00E+10	-1.00E+10	-1.00E+10	-1.00E+10	-1.00E+10	-1.00E+10	-1.00E+10	-1.00E+10	-1.00E+10	-1.00E+10	-1.00E+10	-1.00E+10	-1.00E+10	-1.00E+10	-1.00E+10	-1.00E+10	-1.00E+10
							10.2	27.123	369.16	0.544	3.02	0.02	0	0.03	1955.3	1874	-1.00E+10	-1.00E+10	-1.00E+10	0.06	0.01	0.02	-1.00E+10	-1.00E+10	0.03	-1.00E+10
							19.7	27.4904	376.76	0.556	3.11	0.05	0	0.07	1976.8	1882.8	-1.00E+10	-1.00E+10	-1.00E+10	0.07	0.01	0.03	-1.00E+10	-1.00E+10	0.04	-1.00E+10
							30.2	28.2046	382.95	0.605	4.16	0.01	0	0.02	2013.6	1907.9	-1.00E+10	-1.00E+10	-1.00E+10	0.12	0.01	0.04	-1.00E+10	-1.00E+10	0.07	-1.00E+10
							39.8	29.1735	395.85	0.605	3.98	0	0	0.05	2105.8	1990.7	-1.00E+10	-1.00E+10	-1.00E+10	0.13	-1.00E+10	-1.00E+10	-1.00E+10	-1.00E+10	-1.00E+10	-1.00E+10
							49.5	30.1181	394.19	0.688	3.6	0.02	0.01	0.08	2140.5	2009.8	-1.00E+10	-1.00E+10	-1.00E+10	0.15	0.01	0.06	-1.00E+10	-1.00E+10	0.09	-1.00E+10
							58.1	-1.00E+10	-1.00E+10	-1.00E+10	-1.00E+10	-1.00E+10	-1.00E+10	-1.00E+10	-1.00E+10	-1.00E+10	-1.00E+10	-1.00E+10	-1.00E+10	-1.00E+10	-1.00E+10	-1.00E+10	-1.00E+10	-1.00E+10	-1.00E+10	-1.00E+10
							58.4	-1.00E+10	-1.00E+10	-1.00E+10	-1.00E+10	-1.00E+10	-1.00E+10	-1.00E+10	-1.00E+10	-1.00E+10	-1.00E+10	-1.00E+10	-1.00E+10	-1.00E+10	-1.00E+10	-1.00E+10	-1.00E+10	-1.00E+10	-1.00E+10	-1.00E+10
							58.7	30.8335	379.14	0.835	6.38	0.54	0.17	0.05	2170.5	2038.6	-1.00E+10	-1.00E+10	-1.00E+10	0.42	0.03	0.12	-1.00E+10	-1.00E+10	0.25	-1.00E+10
							74.4	31.359	341.27	1.153	16.21	5.26	0.02	0.04	2184.7	2079.6	-1.00E+10	-1.00E+10	-1.00E+10	0.14	0.01	0.06	-1.00E+10	-1.00E+10	0.05	-1.00E+10
							99	31.8599	324.46	1.331	18.25	7.58	0.01	0.04	2214.3	2119.1	-1.00E+10	-1.00E+10	-1.00E+10	0.04	-1.00E+10	-1.00E+10	-1.00E+10	-1.00E+10	-1.00E+10	-1.00E+10
							123.9	32.2582	303.22	1.572	22.95	10.64	0.01	0.04	2229.1	2155.3	-1.00E+10	-1.00E+10	-1.00E+10	0.04	-1.00E+10	-1.00E+10	-1.00E+10	-1.00E+10	-1.00E+10	-1.00E+10
							148.3	32.5301	294.94	1.695	27.31	12.78	0.01	0.01	2242.2	2184.4	-1.00E+10	-1.00E+10	-1.00E+10	0.02	-1.00E+10	-1.00E+10	-1.00E+10	-1.00E+10	-1.00E+10	-1.00E+10
							173	32.7762	285.49	1.771	31.01	14.21	0.01	0.06	2263.3	2208.1	-1.00E+10	-1.00E+10	-1.00E+10	0.02	-1.00E+10	-1.00E+10	-1.00E+10	-1.00E+10	-1.00E+10	-1.00E+10
							197	33.0943	280.04	1.792	33.79	15.16	0	0.08	2273.4	2225.4	-1.00E+10	-1.00E+10	-1.00E+10	0.03	-1.00E+10	-1.00E+10	-1.00E+10	-1.00E+10	-1.00E+10	-1.00E+10
							222.4	33.4877	277.24	1.639	30.65	14.77	0	0.01	2290.4	2227.3	-1.00E+10	-1.00E+10	-1.00E+10	-1.00E+10	-1.00E+10	-1.00E+10	-1.00E+10	-1.00E+10	-1.00E+10	-1.00E+10
							246.2	33.9013	268.86	1.374	24.11	13.98	0	0.01	2289.3	2210.7	-1.00E+10	-1.00E+10	-1.00E+10	-1.00E+10	-1.00E+10	-1.00E+10	-1.00E+10	-1.00E+10	-1.00E+10	-1.00E+10
							296.9	34.5009	275.07	0.963	12.29	12.58	0	0.02	2294.9	2176.1	-1.00E+10	-1.00E+10	-1.00E+10	-1.00E+10	-1.00E+10	-1.00E+10	-1.00E+10	-1.00E+10	-1.00E+10	-1.00E+10
							396.3	34.79	285.61	0.877	8.2	12.86	0	0.03	2300	2161.6	-1.00E+10	-1.00E+10	-1.00E+10	-1.00E+10	-1.00E+10	-1.00E+10	-1.00E+10	-1.00E+10	-1.00E+10	-1.00E+10
MR1705C	69_1	B	2017-09-08T19:57	203.975	73.9961	3863	0	-1.00E+10	-1.00E+10	-1.00E+10	-1.00E+10	-1.00E+10	-1.00E+10	-1.00E+10	-1.00E+10	-1.00E+10	-1.00E+10	-1.00E+10	-1.00E+10	-1.00E+10	-1.00E+10	-1.00E+10	-1.00E+10	-1.00E+10	-1.00E+10	-1.00E+10
							5.5	-1.00E+10	-1.00E+10	-1.00E+10	-1.00E+10	-1.00E+10	-1.00E+10	-1.00E+10	-1.00E+10	-1.00E+10	-1.00E+10	-1.00E+10	-1.00E+10	-1.00E+10	-1.00E+10	-1.00E+10	-1.00E+10	-1.00E+10	-1.00E+10	-1.00E+10
							5.7	-1.00E+10	-1.00E+10	-1.00E+10	-1.00E+10	-1.00E+10	-1.00E+10	-1.00E+10	-1.00E+10	-1.00E+10	-1.00E+10	-1.00E+10	-1.00E+10	-1.00E+10	-1.00E+10	-1.00E+10	-1.00E+10	-1.00E+10	-1.00E+10	-1.00E+10
							5.7	-1.00E+10	-1.00E+10	-1.00E+10	-1.00E+10	-1.00E+10	-1.00E+10	-1.00E+10	-1.00E+10	-1.00E+10	-1.00E+10	-1.00E+10	-1.00E+10	-1.00E+10	-1.00E+10	-1.00E+10	-1.00E+10	-1.00E+10	-1.00E+10	-1.00E+10
							5.9	-1.00E+10	-1.00E+10	-1.00E+10	-1.00E+10	-1.00E+10	-1.00E+10	-1.00E+10	-1.00E+10	-1.00E+10	-1.00E+10	-1.00E+10	-1.00E+10	0.07	0.01	0.03	-1.00E+10	-1.00E+10	0.03	-1.00E+10
							5.9	-1.00E+10	-1.00E+10	-1.00E+10	-1.00E+10	-1.00E+10	-1.00E+10	-1.00E+10	-1.00E+10	-1.00E+10	-1.00E+10	-1.00E+10	-1.00E+10	-1.00E+10	-1.00E+10	-1.00E+10	-1.00E+10	-1.00E+10	-1.00E+10	-1.00E+10
							34	-1.00E+10	-1.00E+10	0.571	2.88	0.02	0	0.01	2042.5	1957.6	-1.00E+10	-1.00E+10	-1.00E+10	-1.00E+10	-1.00E+10	-1.00E+10	-1.00E+10	-1.00E+10	-1.00E+10	-1.00E+10
							34.1	-1.00E+10	-1.00E+10	-1.00E+10	-1.00E+10	-1.00E+10	-1.00E+10	-1.00E+10	-1.00E+10	-1.00E+10	-1.00E+10	-1.00E+10	-1.00E+10	-1.00E+10	-1.00E+10	-1.00E+10	-1.00E+10	-1.00E+10	-1.00E+10	-1.00E+10
							34.2	-1.00E+10	-1.00E+10	-1.00E+10	-1.00E+10	-1.00E+10	-1.00E+10	-1.00E+10	-1.00E+10	-1.00E+10	-1.00E+10	-1.00E+10	-1.00E+10	-1.00E+10	-1.00E+10	-1.00E+10	-1.00E+10	-1.00E+10	-1.00E+10	-1.00E+10
							72.4	-1.00E+10	-1.00E+10	-1.00E+10	-1.00E+10	-1.00E+10	-1.00E+10	-1.00E+10	-1.00E+10	-1.00E+10	-1.00E+10	-1.00E+10	-1.00E+10	-1.00E+10	-1.00E+10	-1.00E+10	-1.00E+10	-1.00E+10	-1.00E+10	-1.00E+10
							72.5	-1.00E+10	-1.00E+10	-1.00E+10	-1.00E+10	-1.00E+10	-1.00E+10	-1.00E+10	-1.00E+10	-1.00E+10	-1.00E+10	-1.00E+10	-1.00E+10	-1.00E+10	-1.00E+10	-1.00E+10	-1.00E+10	-1.00E+10	-1.00E+10	-1.00E+10
							72.8	-1.00E+10	-1.00E+10	0.734	5.18	0.03	0.06	0.02	2161.4	2029	-1.00E+10	-1.00E+10	-1.00E+10	-1.00E+10	-1.00E+10	-1.00E+10	-1.00E+10	-1.00E+10	-1.00E+10	-1.00E+10
							78.2	-1.00E+10	-1.00E+10	-1.00E+10	-1.00E+10	-1.00E+10	-1.00E+10	-1.00E+10	-1.00E+10	-1.00E+10	-1.00E+10	-1.00E+10	-1.00E+10	-1.00E+10	-1.00E+10	-1.00E+10	-1.00E+10	-1.00E+10	-1.00E+10	-1.00E+10
							78.5	-1.00E+10	-1.00E+10	-1.00E+10	-1.00E+10	-1.00E+10	-1.00E+10	-1.00E+10	-1.00E+10	-1.00E+10	-1.00E+10	-1.00E+10	-1.00E+10	0.46	0.04	0.16	-1.00E+10	-1.00E+10	0.22	-1.00E+10
							78.9	-1.00E+10	-1.00E+10	-1.00E+10	-1.00E+10	-1.00E+10	-1.00E+10	-1.00E+10	-1.00E+10	-1.00E+10	-1.00E+10	-1.00E+10	-1.00E+10	-1.00E+10	-1.00E+10	-1.00E+10	-1.00E+10	-1.00E+10	-1.00E+10	-1.00E+10
							101.6	-1.00E+10	-1.00E+10	-1.00E+10	-1.00E+10	-1.00E+10	-1.00E+10	-1.00E+10	-1.00E+10	-1.00E+10	-1.00E+10	-1.00E+10	-1.00E+10	-1.00E+10	-1.00E+10	-1.00E+10	-1.00E+10	-1.00E+10	-1.00E+10	-1.00E+10
							101.7	-1.00E+10	-1.00E+10	1.066	11.69	4.53	0.13	0.03	2188	2076.9	-1.00E+10	-1.00E+10	-1.00E+10	-1.00E+10	-1.00E+10	-1.00E+10	-1.00E+10	-1.00E+10	-1.00E+10	-1.00E+10
							102	-1.00E+10	-1.00E+10	-1.00E+10	-1.00E+10	-1.00E+10	-1.00E+10	-1.00E+10	-1.00E+10	-1.00E+10	-1.00E+10	-1.00E+10	-1.00E+10	-1.00E+10	-1.00E+10	-1.00E+10	-1.00E+10	-1.00E+10	-1.00E+10	-1.00E+10
							297.8	-1.00E+10	-1.00E+10	-1.00E+10	-1.00E+10	-1.00E+10	-1.00E+10	-1.00E+10	-1.00E+10	-1.00E+10	-1.00E+10	-1.00E+10	-1.00E+10	-1.00E+10	-1.00E+10	-1.00E+10	-1.00E+10	-1.00E+10	-1.00E+10	-1.00E+10
							298	-1.00E+10	-1.00E+10	-1.00E+10	-1.00E+10	-1.00E+10	-1.00E+10	-1.00E+10	-1.00E+10	-1.00E+10	-1.00E+10	-1.00E+10	-1.00E+10	-1.00E+10	-1.00E+10	-1.00E+10	-1.00E+10	-1.00E+10	-1.00E+10	-1.00E+10
							298.2	-1.00E+10	-1.00E+10	-1.00E+10	-1.00E+10	-1.00E+10	-1.00E+10	-1.00E+10	-1.00E+10	-1.00E+10	-1.00E+10	-1.00E+10	-1.00E+10	-1.00E+10	-1.00E+10	-1.00E+10	-1.00E+10	-1.00E+10	-1.00E+10	-1.00E+10
							298.2	-1.00E+10	-1.00E+10	-1.00E+10	-1.00E+10	-1.00E+10	-1.00E+10	-1.00E+10	-1.00E+10	-1.00E+10	-1.00E+10	-1.00E+10	-1.00E+10	-1.00E+10	-1.00E+10	-1.00E+10	-1.00E+10	-1.00E+10	-1.00E+10	-1.00E+10
							298.3	-1.00E+10	-1.00E+10	-1.00E+10	-1.00E+10	-1.00E+10	-1.00E+10	-1.00E+10	-1.00E+10	-1.00E+10	-1.00E+10	-1.00E+10	-1.00E+10	-1.00E+10	-1.00E+10	-1.00E+10	-1.00E+10	-1.00E+10	-1.00E+10	-1.00E+10
MR1705C	69_2	B	2017-09-08T22:52	203.939	73.9969	3863	0	25.8559	362.91	0.511	2.93	0.04	0	0.04	1881.5	1812.6	-1.00E+10	-1.00E+10	-1.00E+10	0.07	0.01	0.02	-1.00E+10	-1.00E+10	0.04	-1.00E+10
							4.5	25.8631	363.14	0.505	2.92	0.02	0	0.03	1888.3	1812.3	-1.00E+10	-1.00E+10	-1.00E+10	0.06	-1.00E+10	-1.00E+10	-1.00E+10	-1.00E+10	-1.00E+10	-1.00E+10
							10.2	25.877	363.31	0.507	2.97	0.01	0	0.03	1884.4	1814.8	-1.00E+10	-1.00E+10	-1.00E+10	0.06	0.01	0.02	-1.00E+10	-1.00E+10	0.03	-1.00E+10
							19.3	26.8471	374.95	0.535	2.82	0.02	0	0.02	1941.2	1859.5	-1.00E+10	-1.00E+10	-1.00E+10	0.07	0.01	0.03	-1.00E+10	-1.00E+10	0.04	-1.00E+10
							29.3	28.1851	392.71	0.573	2.87	0.01	0	0.02	2031.9	1947.6	-1.00E+10	-1.00E+10	-1.00E+10	0.07	0.01	0.02	-1.00E+10	-1.00E+10	0.04	-1.00E+10
							39.8	28.3099	393.91	0.574	2.88	0.02	0	0.02	2047.3	1953.7	-1.00E+10	-1.00E+10	-1.00E+10	0.07	-1.00E+10	-1.00E+10	-1.00E+10	-1.00E+10	-1.00E+10	-1.00E+10
							49.2	28.6238	394.9	0.591	2.96	0.02	0	0.02	2059.5	1966.5	-1.00E+10	-1.00E+10	-1.00E+10	0.1	0.01	0.05	-1.00E+10	-1.00E+10	0.05	-1.00E+10
							74.3	30.7859	371.26	0.746	5.52	0.19	0.14	0.02	2172.6	2035.5	-1.00E+10	-1.00E+10	-1.00E+10	0.32	0.03	0.11	-1.00E+10	-1.00E+10	0.18	-1.00E+10
							82.6	31.0894	357.02	0.964	10.69	2.63	0.04	0.02	2178.4	2058	-1.00E+10	-1.00E+10	-1.00E+10	0.31	0.03	0.11	-1.00E+10	-1.00E+10	0.16	-1.00E+10
							98.7	31.4957	340.14	1.06	11.37	4.39	0.03	0.02	2200.2	2080.6	-1.00E+10	-1.00E+10	-1.00E+10	0.09	-1.00E+10	-1.00E+10	-1.00E+10	-1.00E+10	-1.00E+10	-1.00E+10
							123.6	31.9419	330.64	1.208	12.04	5.69	0.17	0.34	2216.4	2107.3	-1.00E+10	-1.00E+10	-1.00E+10	0.03	-1.00E+10	-1.00E+10	-1.00E+10	-1.00E+10	-1.00E+10	-1.00E+10
							148.4	32.2405	305.99	1.557	22.62	10.77	0.01	0.01	2230.2	2157.9	-1.00E+10	-1.00E+10	-1.00E+10	0.02	-1.00E+10	-1.00E+10	-1.00E+10	-1.00E+10	-1.00E+10	-1.00E+10
							173.4	32.5439	295.86	1.682	26.9	12.77	0.01	0.02	2250	2188.1	-1.00E+10	-1.00E+10	-1.00E+10	0.02	-1.00E+10	-1.00E+10	-1.00E+10	-1.00E+10	-1.00E+10	-1.00E+10
							197.6	32.8236	283.35	1.782	31.09	14.53	0	0.02	2259.9	2212.8	-1.00E+10	-1.00E+10	-1.00E+10	0.02	-1.00E+10	-1.00E+10	-1.00E+10	-1.00E+10	-1.00E+10	-1.00E+10
							222.2	33.1076	279.43	1.773	32.48	15.09	0	0.03	2282.4	2229.9	-1.00E+10	-1.00E+10	-1.00E+10	-1.00E+10	-1.00E+10	-1.00E+10	-1.00E+10	-1.00E+10	-1.00E+10	-1.00E+10
							247.1	33.4838	280.11	1.618	29.56	14.5	0	0.02	2290.3	2229.7	-1.00E+10	-1.00E+10	-1.00E+10	-1.00E+10	-1.00E+10	-1.00E+10	-1.00E+10	-1.00E+10	-1.00E+10	-1.00E+10
							298.6	34.3211	276.35	1.006	13.9	12.38	0	0.04	2290	2185.2	-1.00E+10	-1.00E+10	-1.00E+10	-1.00E+10	-1.00E+10	-1.00E+10	-1.00E+10	-1.00E+10	-1.00E+10	-1.00E+10
							395.8	34.7631	282.54	0.902	9.16	13.02	0	0.02	2298.1	2165.2	-1.00E+10	-1.00E+10	-1.00E+10	-1.00E+10	-1.00E+10	-1.00E+10	-1.00E+10	-1.00E+10	-1.00E+10	-1.00E+10
MR1705C	71_1	B	2017-09-10T13:03	201.993	72.7887	788	0	27.7049	348.78	0.532	3.56	0.32	0	0.06	2038.6	1935.9	-1.00E+10	-1.00E+10	-1.00E+10	0.23	0.06	0.07	-1.00E+10	-1.00E+10	0.1	-1.00E+10
							5.3	27.5537	346.8	0.51	3.65	0.02	0	0.02	2034.5	1931.3	-1.00E+10	-1.00E+10	-1.00E+10	0.21	-1.00E+10	-1.00E+10	-1.00E+10	-1.00E+10	-1.00E+10	-1.00E+10
							10.6	28.6924	381.5	0.564	3.16	0.02	0	0.03	2062.4	1967.6	-1.00E+10	-1.00E+10	-1.00E+10	0.18	0.04	0.06	-1.00E+10	-1.00E+10	0.09	-1.00E+10
							20.1	29.0668	383.22	0.586	3.16	0.03	0	0.02	2089.5	1984	-1.00E+10	-1.00E+10	-1.00E+10	0.22	0.04	0.05	-1.00E+10	-1.00E+10	0.13	-1.00E+10
							30	30.0659	378.68	0.622	3.3	0.02	0.01	0.02	2149.9	2019.2	-1.00E+10	-1.00E+10	-1.00E+10	0.33	0.04	0.13	-1.00E+10	-1.00E+10	0.18	-1.00E+10
							39.7	31.5022	315.35	0.712	5.26	0.2	0.11	0.53	2188.8	2020.7	-1.00E+10	-1.00E+10	-1.00E+10	1.29	-1.00E+10	-1.00E+10	-1.00E+10	-1.00E+10	-1.00E+10	-1.00E+10
							41.7	31.6256	306.92	0.72	5.33	0.21	0.1	0.93	2196.1	2025.8	-1.00E+10	-1.00E+10	-1.00E+10	1.32	-1.00E+10	-1.00E+10	-1.00E+10	-1.00E+10	-1.00E+10	-1.00E+10
							49.6	31.8446	298.64	0.726	4.95	0.21	0.1	1.55	2203	2019	-1.00E+10	-1.00E+10	-1.00E+10	0.5	0.08	0.44	-1.00E+10	-1.00E+10	0.05	-1.00E+10
							75	32.0492	298.95	0.752	4.91	0.3	0.1	1.85	2211	2022.3	-1.00E+10	-1.00E+10	-1.00E+10	0.05	0.03	0.03	-1.00E+10	-1.00E+10	0.01	-1.00E+10
							99.5	32.0146	316.15	0.96	7.34	2.12	0.21	1.39	2214.6	2061	-1.00E+10	-1.00E+10	-1.00E+10	0.04	-1.00E+10	-1.00E+10	-1.00E+10	-1.00E+10	-1.00E+10	-1.00E+10
							123.8	32.2106	296.04	1.351	14.56	5.45	0.22	1.92	2223	2125.6	-1.00E+10	-1.00E+10	-1.00E+10	0.05	-1.00E+10	-1.00E+10	-1.00E+10	-1.00E+10	-1.00E+10	-1.00E+10
							148.9	32.5674	289.21	1.603	23.86	10.86	0.12	0.81	2244.5	2173.8	-1.00E+10	-1.00E+10	-1.00E+10	0.05	-1.00E+10	-1.00E+10	-1.00E+10	-1.00E+10	-1.00E+10	-1.00E+10
							174	33.2835	278.54	1.694	30.58	14.6	0.02	0.06	2282.6	2227.5	-1.00E+10	-1.00E+10	-1.00E+10	0.03	-1.00E+10	-1.00E+10	-1.00E+10	-1.00E+10	-1.00E+10	-1.00E+10
							198	34.1512	264.15	1.273	20.97	13.68	0.02	0.01	2290.3	2203.4	-1.00E+10	-1.00E+10	-1.00E+10	0.04	-1.00E+10	-1.00E+10	-1.00E+10	-1.00E+10	-1.00E+10	-1.00E+10
							223.6	34.4289	271.23	1.05	14.51	12.94	0.06	0.02	2288.6	2184	-1.00E+10	-1.00E+10	-1.00E+10	-1.00E+10	-1.00E+10	-1.00E+10	-1.00E+10	-1.00E+10	-1.00E+10	-1.00E+10
							247.6	34.5653	265.09	1.084	15.57	13.33	0.13	0	2293.9	2183.9	-1.00E+10	-1.00E+10	-1.00E+10	-1.00E+10	-1.00E+10	-1.00E+10	-1.00E+10	-1.00E+10	-1.00E+10	-1.00E+10
							298.3	34.7191	262.58	1.041	15.9	13.6	0.08	0.02	2296.8	2187.8	-1.00E+10	-1.00E+10	-1.00E+10	-1.00E+10	-1.00E+10	-1.00E+10	-1.00E+10	-1.00E+10	-1.00E+10	-1.00E+10
							394.9	34.8225	289.13	0.869	7.74	12.81	0	0.02	2299	2160.7	-1.00E+10	-1.00E+10	-1.00E+10	-1.00E+10	-1.00E+10	-1.00E+10	-1.00E+10	-1.00E+10	-1.00E+10	-1.00E+10
MR1705C	74_1	B	2017-09-10T22:03	199.139	73.3092	385	0	28.0226	341.4	0.452	3.2	0.17	0	0.04	2038.7	1915	-1.00E+10	-1.00E+10	-1.00E+10	0.56	0.06	0.23	-1.00E+10	-1.00E+10	0.16	-1.00E+10
							5.1	28.0448	345.81	0.488	3.29	0.03	0	0.04	2034.9	1925	-1.00E+10	-1.00E+10	-1.00E+10	0.37	0.1	0.14	-1.00E+10	-1.00E+10	0.13	-1.00E+10
							5.1	-1.00E+10	-1.00E+10	-1.00E+10	-1.00E+10	-1.00E+10	-1.00E+10	-1.00E+10	-1.00E+10	-1.00E+10	-1.00E+10	-1.00E+10	-1.00E+10	-1.00E+10	-1.00E+10	-1.00E+10	-1.00E+10	-1.00E+10	-1.00E+10	-1.00E+10
							5.1	-1.00E+10	-1.00E+10	-1.00E+10	-1.00E+10	-1.00E+10	-1.00E+10	-1.00E+10	-1.00E+10	-1.00E+10	-1.00E+10	-1.00E+10	-1.00E+10	-1.00E+10	-1.00E+10	-1.00E+10	-1.00E+10	-1.00E+10	-1.00E+10	-1.00E+10
							9.9	-1.00E+10	-1.00E+10	-1.00E+10	-1.00E+10	-1.00E+10	-1.00E+10	-1.00E+10	-1.00E+10	-1.00E+10	-1.00E+10	-1.00E+10	-1.00E+10	-1.00E+10	-1.00E+10	-1.00E+10	-1.00E+10	-1.00E+10	-1.00E+10	-1.00E+10
							9.9	-1.00E+10	-1.00E+10	-1.00E+10	-1.00E+10	-1.00E+10	-1.00E+10	-1.00E+10	-1.00E+10	-1.00E+10	-1.00E+10	-1.00E+10	-1.00E+10	-1.00E+10	-1.00E+10	-1.00E+10	-1.00E+10	-1.00E+10	-1.00E+10	-1.00E+10
							9.9	28.1173	344.97	0.48	3.24	0.04	0	0.04	2037.2	1927.4	-1.00E+10	-1.00E+10	-1.00E+10	0.45	0.15	0.15	-1.00E+10	-1.00E+10	0.14	-1.00E+10
							9.9	-1.00E+10	-1.00E+10	-1.00E+10	-1.00E+10	-1.00E+10	-1.00E+10	-1.00E+10	-1.00E+10	-1.00E+10	-1.00E+10	-1.00E+10	-1.00E+10	-1.00E+10	-1.00E+10	-1.00E+10	-1.00E+10	-1.00E+10	-1.00E+10	-1.00E+10
							15	-1.00E+10	-1.00E+10	0.57	3.06	0.03	0	0	2099	1986	-1.00E+10	-1.00E+10	-1.00E+10	-1.00E+10	-1.00E+10	-1.00E+10	-1.00E+10	-1.00E+10	-1.00E+10	-1.00E+10
							15	-1.00E+10	-1.00E+10	-1.00E+10	-1.00E+10	-1.00E+10	-1.00E+10	-1.00E+10	-1.00E+10	-1.00E+10	-1.00E+10	-1.00E+10	-1.00E+10	-1.00E+10	-1.00E+10	-1.00E+10	-1.00E+10	-1.00E+10	-1.00E+10	-1.00E+10
							19.8	29.3287	385.8	0.611	3.02	0.02	0	0.01	2102.6	2001.9	-1.00E+10	-1.00E+10	-1.00E+10	0.26	0.06	0.08	-1.00E+10	-1.00E+10	0.14	-1.00E+10
							24.4	-1.00E+10	-1.00E+10	-1.00E+10	-1.00E+10	-1.00E+10	-1.00E+10	-1.00E+10	-1.00E+10	-1.00E+10	-1.00E+10	-1.00E+10	-1.00E+10	-1.00E+10	-1.00E+10	-1.00E+10	-1.00E+10	-1.00E+10	-1.00E+10	-1.00E+10
							24.5	-1.00E+10	-1.00E+10	-1.00E+10	-1.00E+10	-1.00E+10	-1.00E+10	-1.00E+10	-1.00E+10	-1.00E+10	-1.00E+10	-1.00E+10	-1.00E+10	-1.00E+10	-1.00E+10	-1.00E+10	-1.00E+10	-1.00E+10	-1.00E+10	-1.00E+10
							24.5	29.957	373.19	0.614	3.47	0.02	0.02	0.04	2131.2	2013.4	-1.00E+10	-1.00E+10	-1.00E+10	0.42	0.15	0.16	-1.00E+10	-1.00E+10	0.18	-1.00E+10
							29.8	30.7006	362.32	0.651	4.07	0.03	0.06	0.04	2155.6	2018.4	-1.00E+10	-1.00E+10	-1.00E+10	0.6	0.09	0.27	-1.00E+10	-1.00E+10	0.27	-1.00E+10
							36.7	-1.00E+10	-1.00E+10	-1.00E+10	-1.00E+10	-1.00E+10	-1.00E+10	-1.00E+10	-1.00E+10	-1.00E+10	-1.00E+10	-1.00E+10	-1.00E+10	-1.00E+10	-1.00E+10	-1.00E+10	-1.00E+10	-1.00E+10	-1.00E+10	-1.00E+10
							36.8	-1.00E+10	-1.00E+10	0.722	5.16	0.3	0.13	0.33	2176.7	2024.2	-1.00E+10	-1.00E+10	-1.00E+10	-1.00E+10	-1.00E+10	-1.00E+10	-1.00E+10	-1.00E+10	-1.00E+10	-1.00E+10
							36.8	-1.00E+10	-1.00E+10	-1.00E+10	-1.00E+10	-1.00E+10	-1.00E+10	-1.00E+10	-1.00E+10	-1.00E+10	-1.00E+10	-1.00E+10	-1.00E+10	-1.00E+10	-1.00E+10	-1.00E+10	-1.00E+10	-1.00E+10	-1.00E+10	-1.00E+10
							39.8	31.3238	340.29	0.732	5.37	0.4	0.14	0.35	2181.2	2025.7	-1.00E+10	-1.00E+10	-1.00E+10	0.38	-1.00E+10	-1.00E+10	-1.00E+10	-1.00E+10	-1.00E+10	-1.00E+10
							49.5	31.8252	314.59	0.793	5.63	0.8	0.2	1.27	2194.4	2026.9	-1.00E+10	-1.00E+10	-1.00E+10	0.15	0.05	0.09	-1.00E+10	-1.00E+10	0.03	-1.00E+10
							62.3	-1.00E+10	-1.00E+10	0.901	6.68	1.69	0.2	1.35	2207	2049	-1.00E+10	-1.00E+10	-1.00E+10	-1.00E+10	-1.00E+10	-1.00E+10	-1.00E+10	-1.00E+10	-1.00E+10	-1.00E+10
							62.4	-1.00E+10	-1.00E+10	-1.00E+10	-1.00E+10	-1.00E+10	-1.00E+10	-1.00E+10	-1.00E+10	-1.00E+10	-1.00E+10	-1.00E+10	-1.00E+10	-1.00E+10	-1.00E+10	-1.00E+10	-1.00E+10	-1.00E+10	-1.00E+10	-1.00E+10
							62.4	-1.00E+10	-1.00E+10	-1.00E+10	-1.00E+10	-1.00E+10	-1.00E+10	-1.00E+10	-1.00E+10	-1.00E+10	-1.00E+10	-1.00E+10	-1.00E+10	-1.00E+10	-1.00E+10	-1.00E+10	-1.00E+10	-1.00E+10	-1.00E+10	-1.00E+10
							74.1	31.9979	317.84	1.009	8.06	2.53	0.21	1.38	2207.5	2058.4	-1.00E+10	-1.00E+10	-1.00E+10	0.05	0.03	0.03	-1.00E+10	-1.00E+10	0.01	-1.00E+10
							99	32.1855	299.87	1.273	11.87	4.25	0.24	2.03	2214.9	2108.6	-1.00E+10	-1.00E+10	-1.00E+10	0.04	-1.00E+10	-1.00E+10	-1.00E+10	-1.00E+10	-1.00E+10	-1.00E+10
							99	-1.00E+10	-1.00E+10	-1.00E+10	-1.00E+10	-1.00E+10	-1.00E+10	-1.00E+10	-1.00E+10	-1.00E+10	-1.00E+10	-1.00E+10	-1.00E+10	-1.00E+10	-1.00E+10	-1.00E+10	-1.00E+10	-1.00E+10	-1.00E+10	-1.00E+10
							99	-1.00E+10	-1.00E+10	-1.00E+10	-1.00E+10	-1.00E+10	-1.00E+10	-1.00E+10	-1.00E+10	-1.00E+10	-1.00E+10	-1.00E+10	-1.00E+10	-1.00E+10	-1.00E+10	-1.00E+10	-1.00E+10	-1.00E+10	-1.00E+10	-1.00E+10
							99.1	-1.00E+10	-1.00E+10	-1.00E+10	-1.00E+10	-1.00E+10	-1.00E+10	-1.00E+10	-1.00E+10	-1.00E+10	-1.00E+10	-1.00E+10	-1.00E+10	-1.00E+10	-1.00E+10	-1.00E+10	-1.00E+10	-1.00E+10	-1.00E+10	-1.00E+10
							118.8	-1.00E+10	-1.00E+10	-1.00E+10	-1.00E+10	-1.00E+10	-1.00E+10	-1.00E+10	-1.00E+10	-1.00E+10	-1.00E+10	-1.00E+10	-1.00E+10	-1.00E+10	-1.00E+10	-1.00E+10	-1.00E+10	-1.00E+10	-1.00E+10	-1.00E+10
							118.8	-1.00E+10	-1.00E+10	-1.00E+10	-1.00E+10	-1.00E+10	-1.00E+10	-1.00E+10	-1.00E+10	-1.00E+10	-1.00E+10	-1.00E+10	-1.00E+10	-1.00E+10	-1.00E+10	-1.00E+10	-1.00E+10	-1.00E+10	-1.00E+10	-1.00E+10
							124.2	32.4316	280.76	1.493	20	7.25	0.19	2.34	2230.7	2148.1	-1.00E+10	-1.00E+10	-1.00E+10	0.06	-1.00E+10	-1.00E+10	-1.00E+10	-1.00E+10	-1.00E+10	-1.00E+10
							148.7	33.1991	276.06	1.68	29.39	13.93	0.1	0.19	2270.5	2217.1	-1.00E+10	-1.00E+10	-1.00E+10	0.04	-1.00E+10	-1.00E+10	-1.00E+10	-1.00E+10	-1.00E+10	-1.00E+10
							198.6	34.4593	274.2	1.007	13.19	12.77	0.03	0.02	2288.1	2180.4	-1.00E+10	-1.00E+10	-1.00E+10	0.03	-1.00E+10	-1.00E+10	-1.00E+10	-1.00E+10	-1.00E+10	-1.00E+10
							248.2	34.7033	269.21	0.966	12.98	13.4	0	0.04	2296.5	2176.6	-1.00E+10	-1.00E+10	-1.00E+10	-1.00E+10	-1.00E+10	-1.00E+10	-1.00E+10	-1.00E+10	-1.00E+10	-1.00E+10
							297.8	34.7898	280.97	0.893	9.7	12.98	0	0.03	2298.3	2168.4	-1.00E+10	-1.00E+10	-1.00E+10	-1.00E+10	-1.00E+10	-1.00E+10	-1.00E+10	-1.00E+10	-1.00E+10	-1.00E+10
							377.9	34.8429	287.53	0.866	9.48	12.53	0.02	0.03	2304.2	2171.6	-1.00E+10	-1.00E+10	-1.00E+10	-1.00E+10	-1.00E+10	-1.00E+10	-1.00E+10	-1.00E+10	-1.00E+10	-1.00E+10
MR1705C	76_1	B	2017-09-11T04:32	200.144	73.5195	1996	0	25.9383	351.68	0.5	3.37	0.05	0	0.03	1922.5	1836.9	-1.00E+10	-1.00E+10	-1.00E+10	0.15	0.04	0.03	-1.00E+10	-1.00E+10	0.07	-1.00E+10
							5.4	25.9677	351.56	0.491	3.34	0.01	0	0.02	1919.5	1838.5	-1.00E+10	-1.00E+10	-1.00E+10	0.1	-1.00E+10	-1.00E+10	-1.00E+10	-1.00E+10	-1.00E+10	-1.00E+10
							10.3	26.0075	352.11	0.493	3.34	0.01	0	0.03	1920.6	1839.4	-1.00E+10	-1.00E+10	-1.00E+10	0.11	0.03	0.02	-1.00E+10	-1.00E+10	0.06	-1.00E+10
							20.3	27.2936	372.84	0.546	2.96	0.02	0	0.01	1971.4	1885	-1.00E+10	-1.00E+10	-1.00E+10	0.1	0.03	0.02	-1.00E+10	-1.00E+10	0.05	-1.00E+10
							30.2	28.355	393.56	0.578	2.9	0.01	0	0.03	2037.7	1952	-1.00E+10	-1.00E+10	-1.00E+10	0.09	0.01	0.04	-1.00E+10	-1.00E+10	0.05	-1.00E+10
							39.9	28.9766	395.44	0.603	3.36	0.02	0	0.03	2080.1	1983	-1.00E+10	-1.00E+10	-1.00E+10	0.12	-1.00E+10	-1.00E+10	-1.00E+10	-1.00E+10	-1.00E+10	-1.00E+10
							49.9	30.0838	390.3	0.673	3.87	0.02	0	0.04	2132.1	2010	-1.00E+10	-1.00E+10	-1.00E+10	0.18	0.01	0.06	-1.00E+10	-1.00E+10	0.12	-1.00E+10
							62.6	30.9888	362.94	0.873	8.3	1.47	0.17	0.02	2167.6	2049	-1.00E+10	-1.00E+10	-1.00E+10	0.31	-1.00E+10	-1.00E+10	-1.00E+10	-1.00E+10	-1.00E+10	-1.00E+10
							74.4	31.4286	342.01	1.05	12.12	4.24	0.07	0.02	2182.4	2070.9	-1.00E+10	-1.00E+10	-1.00E+10	0.13	0.01	0.05	-1.00E+10	-1.00E+10	0.06	-1.00E+10
							99.3	31.9342	324.21	1.309	15.77	7.45	0.03	0.03	2211.9	2119.8	-1.00E+10	-1.00E+10	-1.00E+10	0.04	-1.00E+10	-1.00E+10	-1.00E+10	-1.00E+10	-1.00E+10	-1.00E+10
							124.3	32.2437	305.2	1.526	21.54	10.1	0.08	0.04	2222	2152.5	-1.00E+10	-1.00E+10	-1.00E+10	0.02	-1.00E+10	-1.00E+10	-1.00E+10	-1.00E+10	-1.00E+10	-1.00E+10
							148.9	32.5529	295.95	1.677	26.9	12.78	0	0.04	2243.1	2187.9	-1.00E+10	-1.00E+10	-1.00E+10	0.02	-1.00E+10	-1.00E+10	-1.00E+10	-1.00E+10	-1.00E+10	-1.00E+10
							173.6	32.8037	283.98	1.776	30.75	14.39	0	0.03	2256.9	2215.1	-1.00E+10	-1.00E+10	-1.00E+10	0.02	-1.00E+10	-1.00E+10	-1.00E+10	-1.00E+10	-1.00E+10	-1.00E+10
							198.2	33.1772	279.54	1.746	32.19	14.99	0	0.03	2279.1	2231.3	-1.00E+10	-1.00E+10	-1.00E+10	0.02	-1.00E+10	-1.00E+10	-1.00E+10	-1.00E+10	-1.00E+10	-1.00E+10
							222.7	33.6009	277.25	1.563	28.31	14.38	0	0.05	2289.6	2229.2	-1.00E+10	-1.00E+10	-1.00E+10	-1.00E+10	-1.00E+10	-1.00E+10	-1.00E+10	-1.00E+10	-1.00E+10	-1.00E+10
							247.6	34.0799	270.78	1.225	20.07	13.27	0	0.03	2288.3	2205.3	-1.00E+10	-1.00E+10	-1.00E+10	-1.00E+10	-1.00E+10	-1.00E+10	-1.00E+10	-1.00E+10	-1.00E+10	-1.00E+10
							297.8	34.569	273.14	0.965	12.48	12.91	0	0.03	2290	2177.4	-1.00E+10	-1.00E+10	-1.00E+10	-1.00E+10	-1.00E+10	-1.00E+10	-1.00E+10	-1.00E+10	-1.00E+10	-1.00E+10
							395.6	34.8055	285.98	0.872	8.24	12.93	0	0.03	2298.3	2163.5	-1.00E+10	-1.00E+10	-1.00E+10	-1.00E+10	-1.00E+10	-1.00E+10	-1.00E+10	-1.00E+10	-1.00E+10	-1.00E+10
MR1705C	77_1	B	2017-09-11T11:26	197.688	73.1573	197	0	29.9415	338.01	0.603	2.22	0.04	0	0.03	2094.6	1939.2	-1.00E+10	-1.00E+10	-1.00E+10	0.44	0.25	0.08	-1.00E+10	-1.00E+10	0.07	-1.00E+10
							4.8	29.8636	337.37	0.586	2.13	0.01	0	0.03	2089.5	1935	-1.00E+10	-1.00E+10	-1.00E+10	0.39	-1.00E+10	-1.00E+10	-1.00E+10	-1.00E+10	-1.00E+10	-1.00E+10
							9.6	30.4831	345.05	0.577	2.68	0.02	0.01	0	2125.4	1962.4	-1.00E+10	-1.00E+10	-1.00E+10	0.63	0.24	0.22	-1.00E+10	-1.00E+10	0.12	-1.00E+10
							14.6	30.9117	357.54	0.616	3.54	0.03	0.01	0.02	2158.2	1988.4	-1.00E+10	-1.00E+10	-1.00E+10	0.79	-1.00E+10	-1.00E+10	-1.00E+10	-1.00E+10	-1.00E+10	-1.00E+10
							19.8	31.056	362.09	0.644	3.86	0.03	0.02	0.04	2161.2	1996.6	-1.00E+10	-1.00E+10	-1.00E+10	0.75	0.19	0.3	-1.00E+10	-1.00E+10	0.21	-1.00E+10
							29.6	31.4785	380.65	0.88	3.28	0.76	0.03	0.27	2179.6	2027.1	-1.00E+10	-1.00E+10	-1.00E+10	0.55	0.18	0.12	-1.00E+10	-1.00E+10	0.16	-1.00E+10
							39.5	31.7573	336.3	1.446	11.24	6.21	0.06	1.19	2190.2	2110.3	-1.00E+10	-1.00E+10	-1.00E+10	0.21	-1.00E+10	-1.00E+10	-1.00E+10	-1.00E+10	-1.00E+10	-1.00E+10
							49.3	31.9666	289.4	1.697	26	9.96	0.07	1.67	2201.7	2162.1	-1.00E+10	-1.00E+10	-1.00E+10	0.14	0.04	0.06	-1.00E+10	-1.00E+10	0.05	-1.00E+10
							74.1	32.4138	270.18	1.594	22.94	5.49	0.15	5.14	2218.5	2154.1	-1.00E+10	-1.00E+10	-1.00E+10	0.24	0.11	0.11	-1.00E+10	-1.00E+10	0.03	-1.00E+10
							98.8	33.5014	274.97	1.602	28.42	14.3	0.04	0.03	2281.6	2225.5	-1.00E+10	-1.00E+10	-1.00E+10	0.04	-1.00E+10	-1.00E+10	-1.00E+10	-1.00E+10	-1.00E+10	-1.00E+10
							123.6	34.2261	269.78	1.159	17.63	13.18	0.06	0.04	2286.6	2196.1	-1.00E+10	-1.00E+10	-1.00E+10	0.03	-1.00E+10	-1.00E+10	-1.00E+10	-1.00E+10	-1.00E+10	-1.00E+10
							148.4	34.4706	267.33	1.084	15.36	13.13	0.15	0.04	2289.5	2188	-1.00E+10	-1.00E+10	-1.00E+10	0.04	-1.00E+10	-1.00E+10	-1.00E+10	-1.00E+10	-1.00E+10	-1.00E+10
							173.1	34.6623	265.71	1.015	15.3	13.4	0.05	0.03	2295.8	2187.6	-1.00E+10	-1.00E+10	-1.00E+10	0.04	-1.00E+10	-1.00E+10	-1.00E+10	-1.00E+10	-1.00E+10	-1.00E+10
							191.4	34.704	270.1	0.982	14.1	13.22	0.04	0.07	2297.2	2183.8	-1.00E+10	-1.00E+10	-1.00E+10	0.05	-1.00E+10	-1.00E+10	-1.00E+10	-1.00E+10	-1.00E+10	-1.00E+10
MR1705C	78_1	B	2017-09-12T05:13	199.008	74.0028	459	0	26.2555	356.15	0.52	3.03	0.13	0	0.05	1909	1835	-1.00E+10	-1.00E+10	-1.00E+10	0.09	-1.00E+10	-1.00E+10	-1.00E+10	-1.00E+10	-1.00E+10	-1.00E+10
							5.1	26.3801	357.74	0.523	2.99	0.01	0	0.06	1907.8	1837.6	-1.00E+10	-1.00E+10	-1.00E+10	0.09	-1.00E+10	-1.00E+10	-1.00E+10	-1.00E+10	-1.00E+10	-1.00E+10
							10	26.6517	360.66	0.529	2.89	0.02	0	0.05	1918.2	1845.9	-1.00E+10	-1.00E+10	-1.00E+10	0.08	-1.00E+10	-1.00E+10	-1.00E+10	-1.00E+10	-1.00E+10	-1.00E+10
							19.8	27.0313	368.86	0.539	2.87	0.02	0	0.05	1941.3	1869.7	-1.00E+10	-1.00E+10	-1.00E+10	0.08	-1.00E+10	-1.00E+10	-1.00E+10	-1.00E+10	-1.00E+10	-1.00E+10
							29.8	28.3002	393.45	0.575	2.89	0.01	0	0.05	2034.8	1948.5	-1.00E+10	-1.00E+10	-1.00E+10	0.08	-1.00E+10	-1.00E+10	-1.00E+10	-1.00E+10	-1.00E+10	-1.00E+10
							39.6	28.5831	394.29	0.586	3.02	0.01	0	0.02	2049.4	1965.2	-1.00E+10	-1.00E+10	-1.00E+10	0.12	-1.00E+10	-1.00E+10	-1.00E+10	-1.00E+10	-1.00E+10	-1.00E+10
							49.7	29.2384	394.52	0.621	3.64	0	0	0.05	2097.8	1991.6	-1.00E+10	-1.00E+10	-1.00E+10	0.18	-1.00E+10	-1.00E+10	-1.00E+10	-1.00E+10	-1.00E+10	-1.00E+10
							68.4	30.9802	361.42	0.874	8.62	1.67	0.15	0.04	2165.4	2046.7	-1.00E+10	-1.00E+10	-1.00E+10	0.27	-1.00E+10	-1.00E+10	-1.00E+10	-1.00E+10	-1.00E+10	-1.00E+10
							74.3	31.1813	350.87	0.984	10.86	3.21	0.05	0.03	2172.7	2061.3	-1.00E+10	-1.00E+10	-1.00E+10	0.22	-1.00E+10	-1.00E+10	-1.00E+10	-1.00E+10	-1.00E+10	-1.00E+10
							99.1	31.7731	335.68	1	8.5	3.46	0.25	0.34	2195.5	2069.2	-1.00E+10	-1.00E+10	-1.00E+10	0.05	-1.00E+10	-1.00E+10	-1.00E+10	-1.00E+10	-1.00E+10	-1.00E+10
							124.1	31.9805	333.09	1.189	10.96	4.87	0.21	0.55	2213.5	2108.8	-1.00E+10	-1.00E+10	-1.00E+10	0.03	-1.00E+10	-1.00E+10	-1.00E+10	-1.00E+10	-1.00E+10	-1.00E+10
							148.7	32.2077	308.58	1.496	20.81	9.76	0.08	0.05	2219.7	2147.1	-1.00E+10	-1.00E+10	-1.00E+10	0.02	-1.00E+10	-1.00E+10	-1.00E+10	-1.00E+10	-1.00E+10	-1.00E+10
							173.5	32.5213	296.41	1.669	26.49	12.66	0	0.02	2241.4	2184.5	-1.00E+10	-1.00E+10	-1.00E+10	0.02	-1.00E+10	-1.00E+10	-1.00E+10	-1.00E+10	-1.00E+10	-1.00E+10
							197.3	32.8163	283.05	1.738	29.27	13.97	0.02	0.03	2256	2209	-1.00E+10	-1.00E+10	-1.00E+10	0.02	-1.00E+10	-1.00E+10	-1.00E+10	-1.00E+10	-1.00E+10	-1.00E+10
							221.9	33.3865	278.08	1.655	29.92	14.55	0.01	0.02	2287.8	2229	-1.00E+10	-1.00E+10	-1.00E+10	-1.00E+10	-1.00E+10	-1.00E+10	-1.00E+10	-1.00E+10	-1.00E+10	-1.00E+10
							245.9	34.0238	270.74	1.3	21.47	13.68	0.01	0.02	2291.5	2205.9	-1.00E+10	-1.00E+10	-1.00E+10	-1.00E+10	-1.00E+10	-1.00E+10	-1.00E+10	-1.00E+10	-1.00E+10	-1.00E+10
							296.8	34.6188	248.54	1.104	19.46	14.21	0	0	2292.6	2198.6	-1.00E+10	-1.00E+10	-1.00E+10	-1.00E+10	-1.00E+10	-1.00E+10	-1.00E+10	-1.00E+10	-1.00E+10	-1.00E+10
							395.7	34.83	284.16	0.858	9.35	12.73	0	0.03	2303.1	2172.3	-1.00E+10	-1.00E+10	-1.00E+10	-1.00E+10	-1.00E+10	-1.00E+10	-1.00E+10	-1.00E+10	-1.00E+10	-1.00E+10
MR1705C	79_1	B	2017-09-12T08:17	198.51	73.8223	515	0	26.0741	344.37	0.481	3.74	0.05	0	0.04	1951.4	1858.4	-1.00E+10	-1.00E+10	-1.00E+10	0.25	0.11	0.06	-1.00E+10	-1.00E+10	0.09	-1.00E+10
							5.1	26.0457	344.13	0.471	3.72	0.02	0.01	0.03	1948.3	1856.7	-1.00E+10	-1.00E+10	-1.00E+10	0.24	-1.00E+10	-1.00E+10	-1.00E+10	-1.00E+10	-1.00E+10	-1.00E+10
							10.5	26.1791	343.17	0.474	3.78	0	0.01	0.03	1957.6	1864	-1.00E+10	-1.00E+10	-1.00E+10	0.24	0.08	0.05	-1.00E+10	-1.00E+10	0.1	-1.00E+10
							20.4	27.5512	355.23	0.49	3.38	0.01	0	0.05	2023.3	1916	-1.00E+10	-1.00E+10	-1.00E+10	0.35	0.09	0.12	-1.00E+10	-1.00E+10	0.12	-1.00E+10
							30	28.3243	393.74	0.579	2.8	0.02	0	0.05	2044.4	1954.8	-1.00E+10	-1.00E+10	-1.00E+10	0.11	0.01	0.05	-1.00E+10	-1.00E+10	0.04	-1.00E+10
							40	28.7114	394.46	0.593	3.03	0.01	0	0.05	2069.4	1969	-1.00E+10	-1.00E+10	-1.00E+10	0.14	-1.00E+10	-1.00E+10	-1.00E+10	-1.00E+10	-1.00E+10	-1.00E+10
							49.8	29.8996	392.12	0.669	3.57	0.01	0	0.05	2128.5	2006.3	-1.00E+10	-1.00E+10	-1.00E+10	0.17	0.01	0.07	-1.00E+10	-1.00E+10	0.1	-1.00E+10
							67.6	31.2355	351.62	0.965	9.72	2.84	0.15	0.02	2183.2	2057.4	-1.00E+10	-1.00E+10	-1.00E+10	0.24	-1.00E+10	-1.00E+10	-1.00E+10	-1.00E+10	-1.00E+10	-1.00E+10
							74.6	31.4217	342.97	1.004	10.08	3.63	0.16	0.02	2191.4	2067.2	-1.00E+10	-1.00E+10	-1.00E+10	0.13	0.01	0.05	-1.00E+10	-1.00E+10	0.07	-1.00E+10
							99.7	31.9115	334.52	1.072	8.02	3.55	0.28	0.76	2210.9	2084.7	-1.00E+10	-1.00E+10	-1.00E+10	0.03	-1.00E+10	-1.00E+10	-1.00E+10	-1.00E+10	-1.00E+10	-1.00E+10
							124.3	32.1295	312.38	1.398	17.14	7.63	0.19	0.58	2224.8	2133.1	-1.00E+10	-1.00E+10	-1.00E+10	0.03	-1.00E+10	-1.00E+10	-1.00E+10	-1.00E+10	-1.00E+10	-1.00E+10
							149.1	32.5159	296.35	1.662	26.1	12.5	0.01	0.02	2238.6	2183.1	-1.00E+10	-1.00E+10	-1.00E+10	0.02	-1.00E+10	-1.00E+10	-1.00E+10	-1.00E+10	-1.00E+10	-1.00E+10
							173.8	32.8115	283.54	1.748	29.65	14.11	0.02	0.02	2256.3	2209.3	-1.00E+10	-1.00E+10	-1.00E+10	0.02	-1.00E+10	-1.00E+10	-1.00E+10	-1.00E+10	-1.00E+10	-1.00E+10
							197.9	33.3065	274.71	1.668	29.54	14.38	0.07	0.1	2281.5	2223.9	-1.00E+10	-1.00E+10	-1.00E+10	0.04	-1.00E+10	-1.00E+10	-1.00E+10	-1.00E+10	-1.00E+10	-1.00E+10
							222.8	33.9893	269.86	1.317	22.08	13.7	0.01	0.02	2290.3	2210.9	-1.00E+10	-1.00E+10	-1.00E+10	-1.00E+10	-1.00E+10	-1.00E+10	-1.00E+10	-1.00E+10	-1.00E+10	-1.00E+10
							248.5	34.3283	273.27	1.038	14.71	12.64	0.01	0.01	2288.4	2186.6	-1.00E+10	-1.00E+10	-1.00E+10	-1.00E+10	-1.00E+10	-1.00E+10	-1.00E+10	-1.00E+10	-1.00E+10	-1.00E+10
							297.9	34.6737	247.34	1.069	19.05	14.15	0.01	0.01	2295.7	2200.9	-1.00E+10	-1.00E+10	-1.00E+10	-1.00E+10	-1.00E+10	-1.00E+10	-1.00E+10	-1.00E+10	-1.00E+10	-1.00E+10
							398.4	34.8176	280.43	0.867	9.88	12.81	0.01	0.01	2303.7	2175.9	-1.00E+10	-1.00E+10	-1.00E+10	-1.00E+10	-1.00E+10	-1.00E+10	-1.00E+10	-1.00E+10	-1.00E+10	-1.00E+10
MR1705C	80_1	B	2017-09-12T11:30	198.762	73.6664	484	0	25.7943	347.77	0.486	3.63	0.09	0	0.04	1924.3	1839.6	-1.00E+10	-1.00E+10	-1.00E+10	0.14	-1.00E+10	-1.00E+10	-1.00E+10	-1.00E+10	-1.00E+10	-1.00E+10
							4.7	25.7911	348.11	0.482	3.59	0.04	0	0.03	1921	1838.5	-1.00E+10	-1.00E+10	-1.00E+10	0.15	-1.00E+10	-1.00E+10	-1.00E+10	-1.00E+10	-1.00E+10	-1.00E+10
							9.7	25.8425	348.88	0.482	3.55	0.03	0	0.03	1924.3	1839.6	-1.00E+10	-1.00E+10	-1.00E+10	0.14	-1.00E+10	-1.00E+10	-1.00E+10	-1.00E+10	-1.00E+10	-1.00E+10
							19.8	27.3867	372.5	0.549	3.11	0.04	0	0.02	1975.1	1892	-1.00E+10	-1.00E+10	-1.00E+10	0.08	-1.00E+10	-1.00E+10	-1.00E+10	-1.00E+10	-1.00E+10	-1.00E+10
							29.5	28.3992	393.79	0.578	2.96	0.05	0	0.02	2050.1	1956.8	-1.00E+10	-1.00E+10	-1.00E+10	0.09	-1.00E+10	-1.00E+10	-1.00E+10	-1.00E+10	-1.00E+10	-1.00E+10
							39.8	28.9087	395.35	0.598	3.4	0.08	0	0.03	2083.5	1982	-1.00E+10	-1.00E+10	-1.00E+10	0.13	-1.00E+10	-1.00E+10	-1.00E+10	-1.00E+10	-1.00E+10	-1.00E+10
							49.1	29.9741	391.33	0.673	3.79	0.08	0.01	0.03	2136.6	2008.5	-1.00E+10	-1.00E+10	-1.00E+10	0.16	-1.00E+10	-1.00E+10	-1.00E+10	-1.00E+10	-1.00E+10	-1.00E+10
							64.2	31.1012	351.81	1.003	12	3.36	0.04	0	2175.1	2061	-1.00E+10	-1.00E+10	-1.00E+10	0.32	-1.00E+10	-1.00E+10	-1.00E+10	-1.00E+10	-1.00E+10	-1.00E+10
							74.1	31.3441	346.1	1.137	15.46	4.93	0.02	0	2177.4	2081	-1.00E+10	-1.00E+10	-1.00E+10	0.12	-1.00E+10	-1.00E+10	-1.00E+10	-1.00E+10	-1.00E+10	-1.00E+10
							98.9	31.93	329.18	1.186	11.43	5.27	0.19	0.44	2210.5	2104.3	-1.00E+10	-1.00E+10	-1.00E+10	0.03	-1.00E+10	-1.00E+10	-1.00E+10	-1.00E+10	-1.00E+10	-1.00E+10
							123.5	32.2466	305.81	1.493	20.53	9.53	0.11	0.2	2229	2148.7	-1.00E+10	-1.00E+10	-1.00E+10	0.02	-1.00E+10	-1.00E+10	-1.00E+10	-1.00E+10	-1.00E+10	-1.00E+10
							148.4	32.5774	294.04	1.693	27.3	12.98	0	0.02	2252.1	2190.8	-1.00E+10	-1.00E+10	-1.00E+10	0.02	-1.00E+10	-1.00E+10	-1.00E+10	-1.00E+10	-1.00E+10	-1.00E+10
							172.8	32.8915	280.68	1.79	31.65	14.84	0	0	2264.6	2219.1	-1.00E+10	-1.00E+10	-1.00E+10	0.02	-1.00E+10	-1.00E+10	-1.00E+10	-1.00E+10	-1.00E+10	-1.00E+10
							197.6	33.2548	277.16	1.74	32.04	15.01	0	0.03	2283.2	2232.1	-1.00E+10	-1.00E+10	-1.00E+10	0.01	-1.00E+10	-1.00E+10	-1.00E+10	-1.00E+10	-1.00E+10	-1.00E+10
							221.8	34.0099	268.9	1.319	22.13	13.67	0.03	0.01	2289.4	2208.8	-1.00E+10	-1.00E+10	-1.00E+10	-1.00E+10	-1.00E+10	-1.00E+10	-1.00E+10	-1.00E+10	-1.00E+10	-1.00E+10
							246.7	34.3392	273	1.049	14.88	12.79	0	0	2287.2	2188.4	-1.00E+10	-1.00E+10	-1.00E+10	-1.00E+10	-1.00E+10	-1.00E+10	-1.00E+10	-1.00E+10	-1.00E+10	-1.00E+10
							295.8	34.6402	265.28	0.998	14.18	13.48	0	0.03	2292.3	2184	-1.00E+10	-1.00E+10	-1.00E+10	-1.00E+10	-1.00E+10	-1.00E+10	-1.00E+10	-1.00E+10	-1.00E+10	-1.00E+10
							393.7	34.8195	280.42	0.869	10.16	12.83	0.01	0.01	2296.5	2173.8	-1.00E+10	-1.00E+10	-1.00E+10	-1.00E+10	-1.00E+10	-1.00E+10	-1.00E+10	-1.00E+10	-1.00E+10	-1.00E+10
MR1705C	81_1	B	2017-09-12T16:58	197.996	74.0686	632	0	26.0725	353.12	0.516	3.21	0.07	0	0.04	1912.4	1831	-1.00E+10	-1.00E+10	-1.00E+10	0.13	0.03	0.03	-1.00E+10	-1.00E+10	0.07	-1.00E+10
							5.1	26.0985	353.4	0.499	3.19	0	0	0	1919.5	1833.6	-1.00E+10	-1.00E+10	-1.00E+10	0.12	-1.00E+10	-1.00E+10	-1.00E+10	-1.00E+10	-1.00E+10	-1.00E+10
							9.7	26.1615	352.19	0.499	3.28	0.02	0	0.02	1918.8	1837.6	-1.00E+10	-1.00E+10	-1.00E+10	0.15	0.03	0.03	-1.00E+10	-1.00E+10	0.09	-1.00E+10
							18.6	26.8186	345.39	0.474	3.63	0.05	0	0.02	1985.5	1879.9	-1.00E+10	-1.00E+10	-1.00E+10	0.23	-1.00E+10	-1.00E+10	-1.00E+10	-1.00E+10	-1.00E+10	-1.00E+10
							18.7	-1.00E+10	-1.00E+10	-1.00E+10	-1.00E+10	-1.00E+10	-1.00E+10	-1.00E+10	-1.00E+10	-1.00E+10	-1.00E+10	-1.00E+10	-1.00E+10	-1.00E+10	-1.00E+10	-1.00E+10	-1.00E+10	-1.00E+10	-1.00E+10	-1.00E+10
							19.9	27.0561	348.42	0.483	3.49	0.03	0	0	1985	1886.4	-1.00E+10	-1.00E+10	-1.00E+10	0.22	0.03	0.06	-1.00E+10	-1.00E+10	0.13	-1.00E+10
							29.9	28.2407	393.36	0.574	2.95	0.02	0	0.01	2045.3	1944.4	-1.00E+10	-1.00E+10	-1.00E+10	0.08	0.01	0.04	-1.00E+10	-1.00E+10	0.05	-1.00E+10
							39.7	28.5099	394.17	0.583	3.06	0.04	0	0.01	2055	1962.8	-1.00E+10	-1.00E+10	-1.00E+10	0.12	-1.00E+10	-1.00E+10	-1.00E+10	-1.00E+10	-1.00E+10	-1.00E+10
							49.4	29.2351	394.59	0.618	3.73	0.02	0	0.03	2101.8	1991.3	-1.00E+10	-1.00E+10	-1.00E+10	0.17	0.01	0.06	-1.00E+10	-1.00E+10	0.11	-1.00E+10
							66.5	-1.00E+10	-1.00E+10	-1.00E+10	-1.00E+10	-1.00E+10	-1.00E+10	-1.00E+10	-1.00E+10	-1.00E+10	-1.00E+10	-1.00E+10	-1.00E+10	-1.00E+10	-1.00E+10	-1.00E+10	-1.00E+10	-1.00E+10	-1.00E+10	-1.00E+10
							74	31.2939	337.4	0.783	6.29	0.89	0.17	0.22	2185.8	2033.5	-1.00E+10	-1.00E+10	-1.00E+10	0.29	0.04	0.18	-1.00E+10	-1.00E+10	0.1	-1.00E+10
							99	31.8587	326.5	1.04	9.52	3.8	0.21	0.54	2208	2075.4	-1.00E+10	-1.00E+10	-1.00E+10	0.05	-1.00E+10	-1.00E+10	-1.00E+10	-1.00E+10	-1.00E+10	-1.00E+10
							123.6	32.1675	301.07	1.425	17.11	7.41	0.2	1.08	2222	2133.4	-1.00E+10	-1.00E+10	-1.00E+10	0.04	-1.00E+10	-1.00E+10	-1.00E+10	-1.00E+10	-1.00E+10	-1.00E+10
							148.6	32.4262	299.1	1.629	24.8	11.9	0.01	0.05	2241.9	2172.6	-1.00E+10	-1.00E+10	-1.00E+10	0.02	-1.00E+10	-1.00E+10	-1.00E+10	-1.00E+10	-1.00E+10	-1.00E+10
							173.3	32.7892	284.29	1.767	29.94	14.21	0	0.03	2257	2211.5	-1.00E+10	-1.00E+10	-1.00E+10	0.02	-1.00E+10	-1.00E+10	-1.00E+10	-1.00E+10	-1.00E+10	-1.00E+10
							197.5	33.1229	277.86	1.782	32.56	15.1	0	0.02	2276.7	2227.7	-1.00E+10	-1.00E+10	-1.00E+10	0.02	-1.00E+10	-1.00E+10	-1.00E+10	-1.00E+10	-1.00E+10	-1.00E+10
							222.6	33.6911	273.96	1.505	26.41	14.18	0	0.04	2284.1	2222.7	-1.00E+10	-1.00E+10	-1.00E+10	-1.00E+10	-1.00E+10	-1.00E+10	-1.00E+10	-1.00E+10	-1.00E+10	-1.00E+10
							246.5	34.3658	269.83	1.075	15.74	13.02	0	0.03	2287.9	2187.3	-1.00E+10	-1.00E+10	-1.00E+10	-1.00E+10	-1.00E+10	-1.00E+10	-1.00E+10	-1.00E+10	-1.00E+10	-1.00E+10
							296.2	34.692	266.72	0.97	13.39	13.41	0	0.03	2293.1	2180.7	-1.00E+10	-1.00E+10	-1.00E+10	-1.00E+10	-1.00E+10	-1.00E+10	-1.00E+10	-1.00E+10	-1.00E+10	-1.00E+10
							395.8	34.8206	287.94	0.845	7.91	12.55	0	0.02	2299	2165.4	-1.00E+10	-1.00E+10	-1.00E+10	-1.00E+10	-1.00E+10	-1.00E+10	-1.00E+10	-1.00E+10	-1.00E+10	-1.00E+10
MR1705C	82_1	B	2017-09-12T20:48	197.534	73.8265	256	0	28.7914	340.72	0.452	2.84	0.17	0	0.02	2071	1938.6	-1.00E+10	-1.00E+10	-1.00E+10	0.79	0.25	0.31	-1.00E+10	-1.00E+10	0.2	-1.00E+10
							5.3	-1.00E+10	-1.00E+10	-1.00E+10	-1.00E+10	-1.00E+10	-1.00E+10	-1.00E+10	-1.00E+10	-1.00E+10	-1.00E+10	-1.00E+10	-1.00E+10	-1.00E+10	-1.00E+10	-1.00E+10	-1.00E+10	-1.00E+10	-1.00E+10	-1.00E+10
							5.3	-1.00E+10	-1.00E+10	-1.00E+10	-1.00E+10	-1.00E+10	-1.00E+10	-1.00E+10	-1.00E+10	-1.00E+10	-1.00E+10	-1.00E+10	-1.00E+10	-1.00E+10	-1.00E+10	-1.00E+10	-1.00E+10	-1.00E+10	-1.00E+10	-1.00E+10
							5.3	28.7651	341.23	0.432	2.88	0.01	0	0.02	2070.7	1935.3	-1.00E+10	-1.00E+10	-1.00E+10	0.79	0.23	0.32	-1.00E+10	-1.00E+10	0.21	-1.00E+10
							10.1	28.7912	340.89	0.437	2.88	0.01	0	0.03	2072.2	1941.1	-1.00E+10	-1.00E+10	-1.00E+10	0.75	0.21	0.35	-1.00E+10	-1.00E+10	0.21	-1.00E+10
							19.9	29.4406	337.44	0.473	2.61	0.01	0	0.07	2098.3	1954.3	-1.00E+10	-1.00E+10	-1.00E+10	0.93	0.23	0.49	-1.00E+10	-1.00E+10	0.21	-1.00E+10
							23.7	29.9093	341.28	0.518	3.05	0.02	0.01	0.09	2123.2	1973.9	-1.00E+10	-1.00E+10	-1.00E+10	0.98	0.2	0.53	-1.00E+10	-1.00E+10	0.21	-1.00E+10
							23.7	-1.00E+10	-1.00E+10	-1.00E+10	-1.00E+10	-1.00E+10	-1.00E+10	-1.00E+10	-1.00E+10	-1.00E+10	-1.00E+10	-1.00E+10	-1.00E+10	-1.00E+10	-1.00E+10	-1.00E+10	-1.00E+10	-1.00E+10	-1.00E+10	-1.00E+10
							23.7	-1.00E+10	-1.00E+10	-1.00E+10	-1.00E+10	-1.00E+10	-1.00E+10	-1.00E+10	-1.00E+10	-1.00E+10	-1.00E+10	-1.00E+10	-1.00E+10	-1.00E+10	-1.00E+10	-1.00E+10	-1.00E+10	-1.00E+10	-1.00E+10	-1.00E+10
							29.7	30.7686	352.75	0.647	4.17	0.01	0.05	0.08	2164	2013.6	-1.00E+10	-1.00E+10	-1.00E+10	0.6	0.08	0.31	-1.00E+10	-1.00E+10	0.23	-1.00E+10
							40.1	31.24	342.07	0.707	5.3	0.24	0.14	0.23	2182.9	2023	-1.00E+10	-1.00E+10	-1.00E+10	0.32	-1.00E+10	-1.00E+10	-1.00E+10	-1.00E+10	-1.00E+10	-1.00E+10
							49.4	31.6164	342.63	0.791	4.79	1	0.16	0.61	2197.5	2037.2	-1.00E+10	-1.00E+10	-1.00E+10	0.16	0.04	0.08	-1.00E+10	-1.00E+10	0.05	-1.00E+10
							74.4	32.0037	315.48	1.183	12.48	5.22	0.14	0.81	2213.6	2102.7	-1.00E+10	-1.00E+10	-1.00E+10	0.05	0.01	0.03	-1.00E+10	-1.00E+10	0.02	-1.00E+10
							99.3	32.3107	282.42	1.537	20.7	8.02	0.18	2.23	2230.4	2154.9	-1.00E+10	-1.00E+10	-1.00E+10	0.05	-1.00E+10	-1.00E+10	-1.00E+10	-1.00E+10	-1.00E+10	-1.00E+10
							123.8	32.5405	272.77	1.592	23.63	8.01	0.19	3.51	2235.8	2166.1	-1.00E+10	-1.00E+10	-1.00E+10	0.13	-1.00E+10	-1.00E+10	-1.00E+10	-1.00E+10	-1.00E+10	-1.00E+10
							123.8	-1.00E+10	-1.00E+10	-1.00E+10	-1.00E+10	-1.00E+10	-1.00E+10	-1.00E+10	-1.00E+10	-1.00E+10	-1.00E+10	-1.00E+10	-1.00E+10	-1.00E+10	-1.00E+10	-1.00E+10	-1.00E+10	-1.00E+10	-1.00E+10	-1.00E+10
							123.8	-1.00E+10	-1.00E+10	-1.00E+10	-1.00E+10	-1.00E+10	-1.00E+10	-1.00E+10	-1.00E+10	-1.00E+10	-1.00E+10	-1.00E+10	-1.00E+10	-1.00E+10	-1.00E+10	-1.00E+10	-1.00E+10	-1.00E+10	-1.00E+10	-1.00E+10
							148.7	33.1324	276.83	1.698	29.41	13.93	0.09	0.21	2274.7	2217.6	-1.00E+10	-1.00E+10	-1.00E+10	0.03	-1.00E+10	-1.00E+10	-1.00E+10	-1.00E+10	-1.00E+10	-1.00E+10
							173.6	33.8737	269.35	1.417	24.59	13.85	0.07	0.05	2290.1	2215.9	-1.00E+10	-1.00E+10	-1.00E+10	0.04	-1.00E+10	-1.00E+10	-1.00E+10	-1.00E+10	-1.00E+10	-1.00E+10
							197.9	34.3138	274.56	1.033	14.29	12.61	0.01	0.05	2286.8	2184.1	-1.00E+10	-1.00E+10	-1.00E+10	0.03	-1.00E+10	-1.00E+10	-1.00E+10	-1.00E+10	-1.00E+10	-1.00E+10
							222.7	34.516	267.29	1.02	14.5	13.14	0	0.01	2289.7	2182.9	-1.00E+10	-1.00E+10	-1.00E+10	-1.00E+10	-1.00E+10	-1.00E+10	-1.00E+10	-1.00E+10	-1.00E+10	-1.00E+10
							244.8	34.6696	259.46	1.065	17.23	13.78	0.04	0.04	2292.5	2193.5	-1.00E+10	-1.00E+10	-1.00E+10	0.03	-1.00E+10	-1.00E+10	-1.00E+10	-1.00E+10	-1.00E+10	-1.00E+10
MR1705C	83_1	B	2017-09-13T07:10	197.546	72.7398	50	0	32.1738	322.24	0.439	1.15	0.25	0	0.05	2209.2	2002.3	-1.00E+10	-1.00E+10	-1.00E+10	2.23	1.83	0.11	-1.00E+10	-1.00E+10	0.25	-1.00E+10
							5.4	32.1806	323.19	0.413	1.14	0.2	0	0.07	2207	2001.1	-1.00E+10	-1.00E+10	-1.00E+10	2.24	-1.00E+10	-1.00E+10	-1.00E+10	-1.00E+10	-1.00E+10	-1.00E+10
							10.5	32.1813	323.3	0.419	1.14	0.18	0	0.07	2212.1	1998.5	-1.00E+10	-1.00E+10	-1.00E+10	2.17	-1.00E+10	-1.00E+10	-1.00E+10	-1.00E+10	-1.00E+10	-1.00E+10
							14.3	32.1863	323.44	0.414	1.14	0.16	0	0.07	2213.1	1997.6	-1.00E+10	-1.00E+10	-1.00E+10	2.03	1.59	0.18	-1.00E+10	-1.00E+10	0.19	-1.00E+10
							20	32.1894	323.54	0.419	1.19	0.15	0	0.08	2211.1	1999	-1.00E+10	-1.00E+10	-1.00E+10	2.05	-1.00E+10	-1.00E+10	-1.00E+10	-1.00E+10	-1.00E+10	-1.00E+10
							29.9	32.1975	323.68	0.432	1.64	0.28	0	0.11	2214.8	2001.5	-1.00E+10	-1.00E+10	-1.00E+10	1.9	-1.00E+10	-1.00E+10	-1.00E+10	-1.00E+10	-1.00E+10	-1.00E+10
							39.8	32.5438	266.37	1.41	20.13	2.19	0.11	2.82	2227.8	2123.4	-1.00E+10	-1.00E+10	-1.00E+10	0.46	-1.00E+10	-1.00E+10	-1.00E+10	-1.00E+10	-1.00E+10	-1.00E+10
							43.5	32.51	272.78	1.363	19.4	2.27	0.1	2.64	2225.6	2114.3	-1.00E+10	-1.00E+10	-1.00E+10	0.52	0.26	0.21	-1.00E+10	-1.00E+10	0.04	-1.00E+10
MR1705C	84_1	B	2017-09-13T10:22	198.466	72.5557	46	0	31.5339	324.34	0.497	1.07	0.04	0	0.05	2176.2	1983.2	-1.00E+10	-1.00E+10	-1.00E+10	1.15	0.97	0.08	-1.00E+10	-1.00E+10	0.12	-1.00E+10
							5.8	31.5375	324.7	0.494	1.06	0.02	0	0.05	2177.8	1983.9	-1.00E+10	-1.00E+10	-1.00E+10	1.18	-1.00E+10	-1.00E+10	-1.00E+10	-1.00E+10	-1.00E+10	-1.00E+10
							10.7	-1.00E+10	-1.00E+10	-1.00E+10	-1.00E+10	-1.00E+10	-1.00E+10	-1.00E+10	-1.00E+10	-1.00E+10	-1.00E+10	-1.00E+10	-1.00E+10	-1.00E+10	-1.00E+10	-1.00E+10	-1.00E+10	-1.00E+10	-1.00E+10	-1.00E+10
							10.7	31.5403	324.71	0.493	1.04	0.02	0	0.05	2177.1	1984.2	-1.00E+10	-1.00E+10	-1.00E+10	1.23	-1.00E+10	-1.00E+10	-1.00E+10	-1.00E+10	-1.00E+10	-1.00E+10
							15.5	31.6197	326.23	0.483	0.85	0.03	0	0.06	2183	1985.7	-1.00E+10	-1.00E+10	-1.00E+10	1.22	1.11	-0.01	-1.00E+10	-1.00E+10	0.13	-1.00E+10
							15.6	-1.00E+10	-1.00E+10	-1.00E+10	-1.00E+10	-1.00E+10	-1.00E+10	-1.00E+10	-1.00E+10	-1.00E+10	-1.00E+10	-1.00E+10	-1.00E+10	-1.00E+10	-1.00E+10	-1.00E+10	-1.00E+10	-1.00E+10	-1.00E+10	-1.00E+10
							20.7	31.7729	327.37	0.469	0.88	0.06	0	0.07	2189.5	1989.9	-1.00E+10	-1.00E+10	-1.00E+10	1.17	-1.00E+10	-1.00E+10	-1.00E+10	-1.00E+10	-1.00E+10	-1.00E+10
							30.9	-1.00E+10	-1.00E+10	-1.00E+10	-1.00E+10	-1.00E+10	-1.00E+10	-1.00E+10	-1.00E+10	-1.00E+10	-1.00E+10	-1.00E+10	-1.00E+10	-1.00E+10	-1.00E+10	-1.00E+10	-1.00E+10	-1.00E+10	-1.00E+10	-1.00E+10
							31	32.2212	336.45	0.659	4.32	0.86	0.01	0.45	2212.7	2025.3	-1.00E+10	-1.00E+10	-1.00E+10	0.98	-1.00E+10	-1.00E+10	-1.00E+10	-1.00E+10	-1.00E+10	-1.00E+10
							39.1	32.4317	321.53	1.356	13.2	3.74	0.11	2.63	2224.7	2101.2	-1.00E+10	-1.00E+10	-1.00E+10	0.62	0.33	0.23	-1.00E+10	-1.00E+10	0.03	-1.00E+10
MR1705C	85_1	B	2017-09-14T05:23	198.079	74.5223	1690	0	-1.00E+10	-1.00E+10	-1.00E+10	-1.00E+10	-1.00E+10	-1.00E+10	-1.00E+10	-1.00E+10	-1.00E+10	-1.00E+10	-1.00E+10	-1.00E+10	-1.00E+10	-1.00E+10	-1.00E+10	-1.00E+10	-1.00E+10	-1.00E+10	-1.00E+10
							5.5	-1.00E+10	-1.00E+10	-1.00E+10	-1.00E+10	-1.00E+10	-1.00E+10	-1.00E+10	-1.00E+10	-1.00E+10	-1.00E+10	-1.00E+10	-1.00E+10	-1.00E+10	-1.00E+10	-1.00E+10	-1.00E+10	-1.00E+10	-1.00E+10	-1.00E+10
MR1705C	85_2	B	2017-09-14T08:21	198.102	74.525	1694	0	26.604	355.88	0.527	3.12	0.04	0	0.04	1934.3	1847.5	-1.00E+10	-1.00E+10	-1.00E+10	0.13	0.01	0.04	-1.00E+10	-1.00E+10	0.07	-1.00E+10
							5.5	26.6114	355.93	0.516	3.07	0.01	0	0.04	1920.7	1847.2	-1.00E+10	-1.00E+10	-1.00E+10	0.11	-1.00E+10	-1.00E+10	-1.00E+10	-1.00E+10	-1.00E+10	-1.00E+10
							10.7	26.6303	356.31	0.516	3.09	0.01	0	0.02	1932.1	1849.4	-1.00E+10	-1.00E+10	-1.00E+10	0.12	0.01	0.04	-1.00E+10	-1.00E+10	0.07	-1.00E+10
							20.4	26.8548	360.63	0.526	3.12	0.01	0	0.03	1943.8	1860.4	-1.00E+10	-1.00E+10	-1.00E+10	0.12	-1.00E+10	-1.00E+10	-1.00E+10	-1.00E+10	-1.00E+10	-1.00E+10
							29.8	28.2171	383.09	0.562	3.21	0.01	0	0.04	2026.9	1928.8	-1.00E+10	-1.00E+10	-1.00E+10	0.17	0.01	0.06	-1.00E+10	-1.00E+10	0.09	-1.00E+10
							40.6	29.5187	393.63	0.626	4.04	0.01	0	0.04	2110.6	1994.3	-1.00E+10	-1.00E+10	-1.00E+10	0.16	-1.00E+10	-1.00E+10	-1.00E+10	-1.00E+10	-1.00E+10	-1.00E+10
							48.9	30.4668	382.78	0.721	5.42	0	0.06	0.02	2151.6	2025.5	-1.00E+10	-1.00E+10	-1.00E+10	0.27	0.01	0.08	-1.00E+10	-1.00E+10	0.18	-1.00E+10
							49.8	30.5342	383.08	0.728	5.11	0.01	0.06	0.03	2158.3	2027	-1.00E+10	-1.00E+10	-1.00E+10	0.23	0.01	0.08	-1.00E+10	-1.00E+10	0.16	-1.00E+10
							74.9	31.5093	338.32	1.083	12.1	4.77	0.03	0.02	2193.3	2080.3	-1.00E+10	-1.00E+10	-1.00E+10	0.1	0.01	0.04	-1.00E+10	-1.00E+10	0.05	-1.00E+10
							99.5	31.9412	332.19	1.171	11.27	4.93	0.21	0.51	2218.9	2100.8	-1.00E+10	-1.00E+10	-1.00E+10	0.03	-1.00E+10	-1.00E+10	-1.00E+10	-1.00E+10	-1.00E+10	-1.00E+10
							124.7	32.1905	294.66	1.601	23.83	10.24	0.16	0.6	2223.5	2163.7	-1.00E+10	-1.00E+10	-1.00E+10	0.04	-1.00E+10	-1.00E+10	-1.00E+10	-1.00E+10	-1.00E+10	-1.00E+10
							149.1	32.5076	297.45	1.666	26.26	12.54	0	0.01	2245.1	2181.2	-1.00E+10	-1.00E+10	-1.00E+10	0.03	-1.00E+10	-1.00E+10	-1.00E+10	-1.00E+10	-1.00E+10	-1.00E+10
							173.9	32.9027	282.33	1.754	30.57	14.48	0	0.03	2263.7	2213.7	-1.00E+10	-1.00E+10	-1.00E+10	0.02	-1.00E+10	-1.00E+10	-1.00E+10	-1.00E+10	-1.00E+10	-1.00E+10
							198.4	33.2635	279.88	1.7	31.14	14.73	0	0.03	2284.8	2228	-1.00E+10	-1.00E+10	-1.00E+10	0.02	-1.00E+10	-1.00E+10	-1.00E+10	-1.00E+10	-1.00E+10	-1.00E+10
							222.4	33.78	273.33	1.455	25.68	14.06	0	0.01	2290.5	2219.5	-1.00E+10	-1.00E+10	-1.00E+10	-1.00E+10	-1.00E+10	-1.00E+10	-1.00E+10	-1.00E+10	-1.00E+10	-1.00E+10
							246.9	34.2387	271.93	1.104	16.72	12.93	0	0.01	2287.5	2192.2	-1.00E+10	-1.00E+10	-1.00E+10	-1.00E+10	-1.00E+10	-1.00E+10	-1.00E+10	-1.00E+10	-1.00E+10	-1.00E+10
							297.1	34.6004	269.85	0.982	13	13.23	0	0.03	2291.8	2179	-1.00E+10	-1.00E+10	-1.00E+10	-1.00E+10	-1.00E+10	-1.00E+10	-1.00E+10	-1.00E+10	-1.00E+10	-1.00E+10
							394.9	34.8088	285.9	0.875	8.15	12.98	0	0.03	2299.7	2159.1	-1.00E+10	-1.00E+10	-1.00E+10	-1.00E+10	-1.00E+10	-1.00E+10	-1.00E+10	-1.00E+10	-1.00E+10	-1.00E+10
MR1705C	86_1	B	2017-09-14T15:50	198.001	74.9973	1973	0	-1.00E+10	-1.00E+10	-1.00E+10	-1.00E+10	-1.00E+10	-1.00E+10	-1.00E+10	-1.00E+10	-1.00E+10	-1.00E+10	-1.00E+10	-1.00E+10	-1.00E+10	-1.00E+10	-1.00E+10	-1.00E+10	-1.00E+10	-1.00E+10	-1.00E+10
							247.6	34.0769	269.5	1.226	20.18	13.39	0	0.05	-1.00E+10	-1.00E+10	-1.00E+10	-1.00E+10	-1.00E+10	-1.00E+10	-1.00E+10	-1.00E+10	-1.00E+10	-1.00E+10	-1.00E+10	-1.00E+10
MR1705C	87_1	B	2017-09-14T21:34	195.001	75.0037	546	0	26.2762	348.61	0.494	3.26	0.09	0	0.03	1935.3	1849.2	-1.00E+10	-1.00E+10	-1.00E+10	0.3	0.09	0.08	-1.00E+10	-1.00E+10	0.13	-1.00E+10
							4.9	-1.00E+10	-1.00E+10	-1.00E+10	-1.00E+10	-1.00E+10	-1.00E+10	-1.00E+10	-1.00E+10	-1.00E+10	-1.00E+10	-1.00E+10	-1.00E+10	-1.00E+10	-1.00E+10	-1.00E+10	-1.00E+10	-1.00E+10	-1.00E+10	-1.00E+10
							5	26.2662	349.09	0.478	3.26	0.01	0	0.02	1935.9	1847.4	-1.00E+10	-1.00E+10	-1.00E+10	0.29	0.08	0.06	-1.00E+10	-1.00E+10	0.13	-1.00E+10
							5.1	-1.00E+10	-1.00E+10	-1.00E+10	-1.00E+10	-1.00E+10	-1.00E+10	-1.00E+10	-1.00E+10	-1.00E+10	-1.00E+10	-1.00E+10	-1.00E+10	-1.00E+10	-1.00E+10	-1.00E+10	-1.00E+10	-1.00E+10	-1.00E+10	-1.00E+10
							11.1	26.294	348.58	0.476	3.26	0.01	0	0.02	1935.5	1850.6	-1.00E+10	-1.00E+10	-1.00E+10	0.3	0.09	0.08	-1.00E+10	-1.00E+10	0.13	-1.00E+10
							19.8	27.9371	374.98	0.535	2.88	0.02	0	0.02	2019.2	1927.3	-1.00E+10	-1.00E+10	-1.00E+10	0.32	-1.00E+10	-1.00E+10	-1.00E+10	-1.00E+10	-1.00E+10	-1.00E+10
							20.8	-1.00E+10	-1.00E+10	0.542	2.88	0.01	0	0.03	-1.00E+10	-1.00E+10	-1.00E+10	-1.00E+10	-1.00E+10	-1.00E+10	-1.00E+10	-1.00E+10	-1.00E+10	-1.00E+10	-1.00E+10	-1.00E+10
							20.9	-1.00E+10	-1.00E+10	-1.00E+10	-1.00E+10	-1.00E+10	-1.00E+10	-1.00E+10	-1.00E+10	-1.00E+10	-1.00E+10	-1.00E+10	-1.00E+10	-1.00E+10	-1.00E+10	-1.00E+10	-1.00E+10	-1.00E+10	-1.00E+10	-1.00E+10
							20.9	28.0046	378.64	0.544	2.85	0.02	0	0.03	2023.8	1929.4	-1.00E+10	-1.00E+10	-1.00E+10	0.31	0.1	0.08	-1.00E+10	-1.00E+10	0.12	-1.00E+10
							21.1	-1.00E+10	-1.00E+10	-1.00E+10	-1.00E+10	-1.00E+10	-1.00E+10	-1.00E+10	-1.00E+10	-1.00E+10	-1.00E+10	-1.00E+10	-1.00E+10	-1.00E+10	-1.00E+10	-1.00E+10	-1.00E+10	-1.00E+10	-1.00E+10	-1.00E+10
							21.1	-1.00E+10	-1.00E+10	-1.00E+10	-1.00E+10	-1.00E+10	-1.00E+10	-1.00E+10	-1.00E+10	-1.00E+10	-1.00E+10	-1.00E+10	-1.00E+10	-1.00E+10	-1.00E+10	-1.00E+10	-1.00E+10	-1.00E+10	-1.00E+10	-1.00E+10
							21.2	-1.00E+10	-1.00E+10	-1.00E+10	-1.00E+10	-1.00E+10	-1.00E+10	-1.00E+10	-1.00E+10	-1.00E+10	-1.00E+10	-1.00E+10	-1.00E+10	-1.00E+10	-1.00E+10	-1.00E+10	-1.00E+10	-1.00E+10	-1.00E+10	-1.00E+10
							30	28.4088	394.62	0.583	2.88	0.01	0	0.03	2045.8	1958.1	-1.00E+10	-1.00E+10	-1.00E+10	0.14	0.03	0.04	-1.00E+10	-1.00E+10	0.06	-1.00E+10
							40	28.7947	395.56	0.601	3.13	0.01	0	0.03	2073.7	1976.1	-1.00E+10	-1.00E+10	-1.00E+10	0.14	-1.00E+10	-1.00E+10	-1.00E+10	-1.00E+10	-1.00E+10	-1.00E+10
							49.1	29.9036	386.45	0.646	3.62	0.01	0.02	0.06	2128.7	2004.6	-1.00E+10	-1.00E+10	-1.00E+10	0.2	0.03	0.05	-1.00E+10	-1.00E+10	0.13	-1.00E+10
							55.2	-1.00E+10	-1.00E+10	0.718	5.39	0.13	0.1	0.04	2158.7	2023.3	-1.00E+10	-1.00E+10	-1.00E+10	-1.00E+10	-1.00E+10	-1.00E+10	-1.00E+10	-1.00E+10	-1.00E+10	-1.00E+10
							55.2	-1.00E+10	-1.00E+10	-1.00E+10	-1.00E+10	-1.00E+10	-1.00E+10	-1.00E+10	-1.00E+10	-1.00E+10	-1.00E+10	-1.00E+10	-1.00E+10	-1.00E+10	-1.00E+10	-1.00E+10	-1.00E+10	-1.00E+10	-1.00E+10	-1.00E+10
							55.3	-1.00E+10	-1.00E+10	-1.00E+10	-1.00E+10	-1.00E+10	-1.00E+10	-1.00E+10	-1.00E+10	-1.00E+10	-1.00E+10	-1.00E+10	-1.00E+10	-1.00E+10	-1.00E+10	-1.00E+10	-1.00E+10	-1.00E+10	-1.00E+10	-1.00E+10
							74.1	31.376	343.74	1.033	11.19	3.99	0.05	0.01	2184.2	2073.5	-1.00E+10	-1.00E+10	-1.00E+10	0.15	0.03	0.04	-1.00E+10	-1.00E+10	0.08	-1.00E+10
							87	-1.00E+10	-1.00E+10	-1.00E+10	-1.00E+10	-1.00E+10	-1.00E+10	-1.00E+10	-1.00E+10	-1.00E+10	-1.00E+10	-1.00E+10	-1.00E+10	-1.00E+10	-1.00E+10	-1.00E+10	-1.00E+10	-1.00E+10	-1.00E+10	-1.00E+10
							87	-1.00E+10	-1.00E+10	-1.00E+10	-1.00E+10	-1.00E+10	-1.00E+10	-1.00E+10	-1.00E+10	-1.00E+10	-1.00E+10	-1.00E+10	-1.00E+10	-1.00E+10	-1.00E+10	-1.00E+10	-1.00E+10	-1.00E+10	-1.00E+10	-1.00E+10
							87.2	-1.00E+10	-1.00E+10	-1.00E+10	-1.00E+10	-1.00E+10	-1.00E+10	-1.00E+10	-1.00E+10	-1.00E+10	-1.00E+10	-1.00E+10	-1.00E+10	-1.00E+10	-1.00E+10	-1.00E+10	-1.00E+10	-1.00E+10	-1.00E+10	-1.00E+10
							87.2	-1.00E+10	-1.00E+10	0.992	9.6	3.6	0.18	0.27	2195.3	2069	-1.00E+10	-1.00E+10	-1.00E+10	-1.00E+10	-1.00E+10	-1.00E+10	-1.00E+10	-1.00E+10	-1.00E+10	-1.00E+10
							98.7	31.8227	331.21	1.013	8.48	3.39	0.21	0.57	2205.2	2069.1	-1.00E+10	-1.00E+10	-1.00E+10	0.05	-1.00E+10	-1.00E+10	-1.00E+10	-1.00E+10	-1.00E+10	-1.00E+10
							98.8	-1.00E+10	-1.00E+10	-1.00E+10	-1.00E+10	-1.00E+10	-1.00E+10	-1.00E+10	-1.00E+10	-1.00E+10	-1.00E+10	-1.00E+10	-1.00E+10	-1.00E+10	-1.00E+10	-1.00E+10	-1.00E+10	-1.00E+10	-1.00E+10	-1.00E+10
							98.9	-1.00E+10	-1.00E+10	-1.00E+10	-1.00E+10	-1.00E+10	-1.00E+10	-1.00E+10	-1.00E+10	-1.00E+10	-1.00E+10	-1.00E+10	-1.00E+10	-1.00E+10	-1.00E+10	-1.00E+10	-1.00E+10	-1.00E+10	-1.00E+10	-1.00E+10
							99.1	-1.00E+10	-1.00E+10	-1.00E+10	-1.00E+10	-1.00E+10	-1.00E+10	-1.00E+10	-1.00E+10	-1.00E+10	-1.00E+10	-1.00E+10	-1.00E+10	-1.00E+10	-1.00E+10	-1.00E+10	-1.00E+10	-1.00E+10	-1.00E+10	-1.00E+10
							124	32.052	321.05	1.446	23.72	8.57	0.1	0.27	2216.2	2135.5	-1.00E+10	-1.00E+10	-1.00E+10	0.03	-1.00E+10	-1.00E+10	-1.00E+10	-1.00E+10	-1.00E+10	-1.00E+10
							148.4	32.4257	298.31	1.642	25.33	11.95	0.01	0.01	2238.3	2174.7	-1.00E+10	-1.00E+10	-1.00E+10	0.03	-1.00E+10	-1.00E+10	-1.00E+10	-1.00E+10	-1.00E+10	-1.00E+10
							196.8	33.2656	278.59	1.684	30.7	14.56	0.01	0.01	2277.9	2226.5	-1.00E+10	-1.00E+10	-1.00E+10	0.02	-1.00E+10	-1.00E+10	-1.00E+10	-1.00E+10	-1.00E+10	-1.00E+10
							247	34.3316	271.65	1.055	15.26	12.81	0.01	0.01	2285.1	2186.7	-1.00E+10	-1.00E+10	-1.00E+10	0.02	-1.00E+10	-1.00E+10	-1.00E+10	-1.00E+10	-1.00E+10	-1.00E+10
							296.5	-1.00E+10	-1.00E+10	-1.00E+10	-1.00E+10	-1.00E+10	-1.00E+10	-1.00E+10	-1.00E+10	-1.00E+10	-1.00E+10	-1.00E+10	-1.00E+10	-1.00E+10	-1.00E+10	-1.00E+10	-1.00E+10	-1.00E+10	-1.00E+10	-1.00E+10
							296.6	-1.00E+10	-1.00E+10	-1.00E+10	-1.00E+10	-1.00E+10	-1.00E+10	-1.00E+10	-1.00E+10	-1.00E+10	-1.00E+10	-1.00E+10	-1.00E+10	-1.00E+10	-1.00E+10	-1.00E+10	-1.00E+10	-1.00E+10	-1.00E+10	-1.00E+10
							296.6	34.6669	242.69	1.079	20.62	14.06	0	0.02	2291.7	2210.1	-1.00E+10	-1.00E+10	-1.00E+10	-1.00E+10	-1.00E+10	-1.00E+10	-1.00E+10	-1.00E+10	-1.00E+10	-1.00E+10
							395.1	34.8189	287.28	0.836	8.32	12.36	0	0.02	2297	2171.5	-1.00E+10	-1.00E+10	-1.00E+10	-1.00E+10	-1.00E+10	-1.00E+10	-1.00E+10	-1.00E+10	-1.00E+10	-1.00E+10
MR1705C	88_1	B	2017-09-15T03:52	192.771	75.0032	257	0	27.7054	360.27	0.516	3	0.03	0	0.04	2012.2	1913.5	-1.00E+10	-1.00E+10	-1.00E+10	0.31	0.13	0.06	-1.00E+10	-1.00E+10	0.11	-1.00E+10
							4.9	27.7331	361.14	0.517	2.95	0.01	0	0.03	2014.3	1913.1	-1.00E+10	-1.00E+10	-1.00E+10	0.31	-1.00E+10	-1.00E+10	-1.00E+10	-1.00E+10	-1.00E+10	-1.00E+10
							9.8	27.7144	361.28	0.518	2.94	0.01	0	0.04	2009.7	1913.2	-1.00E+10	-1.00E+10	-1.00E+10	0.3	0.13	0.06	-1.00E+10	-1.00E+10	0.11	-1.00E+10
							17.1	27.8585	363.62	0.523	2.96	0.01	0.01	0.05	2015.2	1917.3	-1.00E+10	-1.00E+10	-1.00E+10	0.34	0.11	0.09	-1.00E+10	-1.00E+10	0.12	-1.00E+10
							19.6	28.2229	376.87	0.558	2.85	0.01	0	0.04	2036.7	1940.9	-1.00E+10	-1.00E+10	-1.00E+10	0.28	-1.00E+10	-1.00E+10	-1.00E+10	-1.00E+10	-1.00E+10	-1.00E+10
							29.6	29.0681	390.95	0.605	3.12	0.01	0	0.04	2084.8	1981.7	-1.00E+10	-1.00E+10	-1.00E+10	0.2	0.03	0.04	-1.00E+10	-1.00E+10	0.14	-1.00E+10
							39.7	30.2852	383.49	0.633	3.98	0.02	0.03	0.08	2142.7	2005.6	-1.00E+10	-1.00E+10	-1.00E+10	0.18	-1.00E+10	-1.00E+10	-1.00E+10	-1.00E+10	-1.00E+10	-1.00E+10
							49.3	30.9965	363.52	0.935	9.89	2.14	0.15	0.24	2170.9	2052.6	-1.00E+10	-1.00E+10	-1.00E+10	0.14	0.01	0.03	-1.00E+10	-1.00E+10	0.1	-1.00E+10
							74.7	31.7101	338.18	1.144	11.76	4.77	0.17	0.38	2197.9	2086.3	-1.00E+10	-1.00E+10	-1.00E+10	0.1	0.01	0.03	-1.00E+10	-1.00E+10	0.06	-1.00E+10
							99.3	32.0064	327.46	1.579	32.31	10.4	0.04	0.02	2207.5	2135.1	-1.00E+10	-1.00E+10	-1.00E+10	0.02	-1.00E+10	-1.00E+10	-1.00E+10	-1.00E+10	-1.00E+10	-1.00E+10
							123.5	32.3031	318.63	1.643	32.36	11.98	0.02	0.02	2222.7	2154.8	-1.00E+10	-1.00E+10	-1.00E+10	0.02	-1.00E+10	-1.00E+10	-1.00E+10	-1.00E+10	-1.00E+10	-1.00E+10
							148.4	33.065	280.32	1.703	30.7	14.38	0.02	0.02	2267.8	2215.7	-1.00E+10	-1.00E+10	-1.00E+10	0.03	-1.00E+10	-1.00E+10	-1.00E+10	-1.00E+10	-1.00E+10	-1.00E+10
							173.1	33.5174	272.53	1.581	28.87	14.48	0.02	0.03	2282.4	2223.2	-1.00E+10	-1.00E+10	-1.00E+10	0.03	-1.00E+10	-1.00E+10	-1.00E+10	-1.00E+10	-1.00E+10	-1.00E+10
							197.1	34.1443	257.51	1.315	23.95	14.29	0.02	0.03	2288.8	2211.6	-1.00E+10	-1.00E+10	-1.00E+10	0.03	-1.00E+10	-1.00E+10	-1.00E+10	-1.00E+10	-1.00E+10	-1.00E+10
							222	34.4741	250.81	1.179	21.48	14.21	0.02	0.04	2290.9	2203.6	-1.00E+10	-1.00E+10	-1.00E+10	-1.00E+10	-1.00E+10	-1.00E+10	-1.00E+10	-1.00E+10	-1.00E+10	-1.00E+10
							246.3	34.6387	246.18	1.105	21.03	14.29	0.02	0.04	2294.4	2204.6	-1.00E+10	-1.00E+10	-1.00E+10	0.03	-1.00E+10	-1.00E+10	-1.00E+10	-1.00E+10	-1.00E+10	-1.00E+10
MR1705C	89_1	B	2017-09-16T02:08	182.279	75.253	776	0	29.2981	379.52	0.834	4.22	0.08	0	0.03	2034.8	1918.5	-1.00E+10	-1.00E+10	-1.00E+10	0.36	0.41	0.01	-1.00E+10	-1.00E+10	0.04	-1.00E+10
							4.7	-1.00E+10	-1.00E+10	-1.00E+10	-1.00E+10	-1.00E+10	-1.00E+10	-1.00E+10	-1.00E+10	-1.00E+10	-1.00E+10	-1.00E+10	-1.00E+10	-1.00E+10	-1.00E+10	-1.00E+10	-1.00E+10	-1.00E+10	-1.00E+10	-1.00E+10
							4.7	-1.00E+10	-1.00E+10	-1.00E+10	-1.00E+10	-1.00E+10	-1.00E+10	-1.00E+10	-1.00E+10	-1.00E+10	-1.00E+10	-1.00E+10	-1.00E+10	-1.00E+10	-1.00E+10	-1.00E+10	-1.00E+10	-1.00E+10	-1.00E+10	-1.00E+10
							4.8	29.1549	378.14	0.863	4.13	0.02	0	0.01	2024.3	1907.9	-1.00E+10	-1.00E+10	-1.00E+10	0.29	0.35	0	-1.00E+10	-1.00E+10	0.05	-1.00E+10
							9.7	-1.00E+10	-1.00E+10	-1.00E+10	-1.00E+10	-1.00E+10	-1.00E+10	-1.00E+10	-1.00E+10	-1.00E+10	-1.00E+10	-1.00E+10	-1.00E+10	-1.00E+10	-1.00E+10	-1.00E+10	-1.00E+10	-1.00E+10	-1.00E+10	-1.00E+10
							9.8	-1.00E+10	-1.00E+10	-1.00E+10	-1.00E+10	-1.00E+10	-1.00E+10	-1.00E+10	-1.00E+10	-1.00E+10	-1.00E+10	-1.00E+10	-1.00E+10	-1.00E+10	-1.00E+10	-1.00E+10	-1.00E+10	-1.00E+10	-1.00E+10	-1.00E+10
							9.8	29.1808	378.68	0.849	4.12	0.02	0	0	2027	1909.8	-1.00E+10	-1.00E+10	-1.00E+10	0.25	0.35	0	-1.00E+10	-1.00E+10	0.04	-1.00E+10
							9.8	-1.00E+10	-1.00E+10	-1.00E+10	-1.00E+10	-1.00E+10	-1.00E+10	-1.00E+10	-1.00E+10	-1.00E+10	-1.00E+10	-1.00E+10	-1.00E+10	-1.00E+10	-1.00E+10	-1.00E+10	-1.00E+10	-1.00E+10	-1.00E+10	-1.00E+10
							19.9	-1.00E+10	-1.00E+10	-1.00E+10	-1.00E+10	-1.00E+10	-1.00E+10	-1.00E+10	-1.00E+10	-1.00E+10	-1.00E+10	-1.00E+10	-1.00E+10	-1.00E+10	-1.00E+10	-1.00E+10	-1.00E+10	-1.00E+10	-1.00E+10	-1.00E+10
							19.9	-1.00E+10	-1.00E+10	0.82	5.58	0.02	0	0.01	2106.1	1990.3	-1.00E+10	-1.00E+10	-1.00E+10	-1.00E+10	-1.00E+10	-1.00E+10	-1.00E+10	-1.00E+10	-1.00E+10	-1.00E+10
							19.9	30.4003	388.22	0.813	5.41	0.04	0	0.03	2106.7	1986	-1.00E+10	-1.00E+10	-1.00E+10	0.44	-1.00E+10	-1.00E+10	-1.00E+10	-1.00E+10	-1.00E+10	-1.00E+10
							29.7	30.6009	375.42	0.91	7.79	0.09	0.01	0.17	2122.7	2016.4	-1.00E+10	-1.00E+10	-1.00E+10	0.28	0.25	0.03	-1.00E+10	-1.00E+10	0.02	-1.00E+10
							33	30.8294	363.74	0.933	8.98	0.5	0.06	0.27	2134.2	2044	-1.00E+10	-1.00E+10	-1.00E+10	0.41	0.26	0.08	-1.00E+10	-1.00E+10	0.03	-1.00E+10
							33.2	-1.00E+10	-1.00E+10	-1.00E+10	-1.00E+10	-1.00E+10	-1.00E+10	-1.00E+10	-1.00E+10	-1.00E+10	-1.00E+10	-1.00E+10	-1.00E+10	-1.00E+10	-1.00E+10	-1.00E+10	-1.00E+10	-1.00E+10	-1.00E+10	-1.00E+10
							33.2	-1.00E+10	-1.00E+10	-1.00E+10	-1.00E+10	-1.00E+10	-1.00E+10	-1.00E+10	-1.00E+10	-1.00E+10	-1.00E+10	-1.00E+10	-1.00E+10	-1.00E+10	-1.00E+10	-1.00E+10	-1.00E+10	-1.00E+10	-1.00E+10	-1.00E+10
							39.2	31.3948	343.13	1.153	11.01	3.1	0.09	0.5	2170.6	2098.3	-1.00E+10	-1.00E+10	-1.00E+10	0.59	-1.00E+10	-1.00E+10	-1.00E+10	-1.00E+10	-1.00E+10	-1.00E+10
							43.7	-1.00E+10	-1.00E+10	-1.00E+10	-1.00E+10	-1.00E+10	-1.00E+10	-1.00E+10	-1.00E+10	-1.00E+10	-1.00E+10	-1.00E+10	-1.00E+10	-1.00E+10	-1.00E+10	-1.00E+10	-1.00E+10	-1.00E+10	-1.00E+10	-1.00E+10
							43.8	-1.00E+10	-1.00E+10	1.168	13.74	3.78	0.07	0.41	2181.6	2118.4	-1.00E+10	-1.00E+10	-1.00E+10	-1.00E+10	-1.00E+10	-1.00E+10	-1.00E+10	-1.00E+10	-1.00E+10	-1.00E+10
							50	31.7064	320.96	1.217	17.84	4.44	0.06	0.21	2189.6	2131.1	-1.00E+10	-1.00E+10	-1.00E+10	0.4	0.23	0.11	-1.00E+10	-1.00E+10	0.05	-1.00E+10
							67.5	-1.00E+10	-1.00E+10	1.553	35.68	10.11	0.03	0.03	2222.4	2214.7	-1.00E+10	-1.00E+10	-1.00E+10	-1.00E+10	-1.00E+10	-1.00E+10	-1.00E+10	-1.00E+10	-1.00E+10	-1.00E+10
							67.9	-1.00E+10	-1.00E+10	-1.00E+10	-1.00E+10	-1.00E+10	-1.00E+10	-1.00E+10	-1.00E+10	-1.00E+10	-1.00E+10	-1.00E+10	-1.00E+10	-1.00E+10	-1.00E+10	-1.00E+10	-1.00E+10	-1.00E+10	-1.00E+10	-1.00E+10
							74.9	32.8009	208.29	1.809	48.15	13.53	0.03	0.02	2240.7	2259	-1.00E+10	-1.00E+10	-1.00E+10	0.15	0.08	0.06	-1.00E+10	-1.00E+10	0.02	-1.00E+10
							98.7	-1.00E+10	-1.00E+10	-1.00E+10	-1.00E+10	-1.00E+10	-1.00E+10	-1.00E+10	-1.00E+10	-1.00E+10	-1.00E+10	-1.00E+10	-1.00E+10	-1.00E+10	-1.00E+10	-1.00E+10	-1.00E+10	-1.00E+10	-1.00E+10	-1.00E+10
							98.9	33.7555	238.94	1.407	32.25	12.72	0.02	0.01	2275.9	2238	-1.00E+10	-1.00E+10	-1.00E+10	0.12	-1.00E+10	-1.00E+10	-1.00E+10	-1.00E+10	-1.00E+10	-1.00E+10
							99	-1.00E+10	-1.00E+10	-1.00E+10	-1.00E+10	-1.00E+10	-1.00E+10	-1.00E+10	-1.00E+10	-1.00E+10	-1.00E+10	-1.00E+10	-1.00E+10	-1.00E+10	-1.00E+10	-1.00E+10	-1.00E+10	-1.00E+10	-1.00E+10	-1.00E+10
							123.7	34.141	287.52	0.783	11.52	8.8	0.01	0.02	2279.3	2194.4	-1.00E+10	-1.00E+10	-1.00E+10	0.07	-1.00E+10	-1.00E+10	-1.00E+10	-1.00E+10	-1.00E+10	-1.00E+10
							148.8	34.4014	292.19	0.751	9.7	9.05	0.01	0.02	2287.7	2186.9	-1.00E+10	-1.00E+10	-1.00E+10	0.05	-1.00E+10	-1.00E+10	-1.00E+10	-1.00E+10	-1.00E+10	-1.00E+10
							173.5	34.5044	309.52	0.631	4.67	8.33	0.01	0	2291.3	2170.5	-1.00E+10	-1.00E+10	-1.00E+10	0.04	-1.00E+10	-1.00E+10	-1.00E+10	-1.00E+10	-1.00E+10	-1.00E+10
							197.5	34.6205	308.32	0.649	4.3	8.89	0.01	0	2294.5	2172.3	-1.00E+10	-1.00E+10	-1.00E+10	0.06	-1.00E+10	-1.00E+10	-1.00E+10	-1.00E+10	-1.00E+10	-1.00E+10
							222.9	34.7048	303.38	0.699	4.93	9.78	0.01	0.01	2297.2	2168.6	-1.00E+10	-1.00E+10	-1.00E+10	-1.00E+10	-1.00E+10	-1.00E+10	-1.00E+10	-1.00E+10	-1.00E+10	-1.00E+10
							246.8	34.7617	299.41	0.737	5.28	10.58	0.01	0.02	2298.2	2169.2	-1.00E+10	-1.00E+10	-1.00E+10	-1.00E+10	-1.00E+10	-1.00E+10	-1.00E+10	-1.00E+10	-1.00E+10	-1.00E+10
							296.4	34.8259	298.19	0.767	5.27	11.27	0	0.02	2298.9	2165.1	-1.00E+10	-1.00E+10	-1.00E+10	-1.00E+10	-1.00E+10	-1.00E+10	-1.00E+10	-1.00E+10	-1.00E+10	-1.00E+10
							296.8	-1.00E+10	-1.00E+10	-1.00E+10	-1.00E+10	-1.00E+10	-1.00E+10	-1.00E+10	-1.00E+10	-1.00E+10	-1.00E+10	-1.00E+10	-1.00E+10	-1.00E+10	-1.00E+10	-1.00E+10	-1.00E+10	-1.00E+10	-1.00E+10	-1.00E+10
							296.9	-1.00E+10	-1.00E+10	-1.00E+10	-1.00E+10	-1.00E+10	-1.00E+10	-1.00E+10	-1.00E+10	-1.00E+10	-1.00E+10	-1.00E+10	-1.00E+10	-1.00E+10	-1.00E+10	-1.00E+10	-1.00E+10	-1.00E+10	-1.00E+10	-1.00E+10
							395.8	34.8669	301.07	0.765	5.17	11.27	0	0.02	2303.5	2166.1	-1.00E+10	-1.00E+10	-1.00E+10	-1.00E+10	-1.00E+10	-1.00E+10	-1.00E+10	-1.00E+10	-1.00E+10	-1.00E+10
MR1705C	90_1	B	2017-09-16T06:37	181.998	75.0009	324	0	29.3029	378.5	0.893	3.7	0.05	0	0.02	2030.1	1915.8	-1.00E+10	-1.00E+10	-1.00E+10	0.35	0.31	0.01	-1.00E+10	-1.00E+10	0.06	-1.00E+10
							5.1	29.3141	378.57	0.886	3.69	0.01	0	0.01	2029.8	1915.9	-1.00E+10	-1.00E+10	-1.00E+10	0.32	-1.00E+10	-1.00E+10	-1.00E+10	-1.00E+10	-1.00E+10	-1.00E+10
							10.1	29.3463	379.36	0.882	3.71	0.01	0	0.01	2032.3	1916.9	-1.00E+10	-1.00E+10	-1.00E+10	0.31	0.24	0.02	-1.00E+10	-1.00E+10	0.06	-1.00E+10
							20.1	30.5145	386.72	0.821	6.1	0.06	0	0.03	2112.2	2000.4	-1.00E+10	-1.00E+10	-1.00E+10	0.49	-1.00E+10	-1.00E+10	-1.00E+10	-1.00E+10	-1.00E+10	-1.00E+10
							30	31.5092	336.04	1.457	16.65	6.26	0.08	0.69	2171.8	2105.9	-1.00E+10	-1.00E+10	-1.00E+10	1.28	0.99	0.29	-1.00E+10	-1.00E+10	0.04	-1.00E+10
							35.3	31.7127	322.09	1.585	26.05	8.14	0.1	0.58	2185	2128.1	-1.00E+10	-1.00E+10	-1.00E+10	2.23	1.44	0.6	-1.00E+10	-1.00E+10	0.05	-1.00E+10
							39.7	31.7841	311.29	1.732	32.61	10.21	0.07	0.43	2185.9	2139.5	-1.00E+10	-1.00E+10	-1.00E+10	0.71	-1.00E+10	-1.00E+10	-1.00E+10	-1.00E+10	-1.00E+10	-1.00E+10
							49.5	-1.00E+10	-1.00E+10	-1.00E+10	-1.00E+10	-1.00E+10	-1.00E+10	-1.00E+10	-1.00E+10	-1.00E+10	-1.00E+10	-1.00E+10	-1.00E+10	-1.00E+10	-1.00E+10	-1.00E+10	-1.00E+10	-1.00E+10	-1.00E+10	-1.00E+10
							49.5	-1.00E+10	-1.00E+10	-1.00E+10	-1.00E+10	-1.00E+10	-1.00E+10	-1.00E+10	-1.00E+10	-1.00E+10	-1.00E+10	-1.00E+10	-1.00E+10	-1.00E+10	-1.00E+10	-1.00E+10	-1.00E+10	-1.00E+10	-1.00E+10	-1.00E+10
							49.6	31.8719	303.09	1.861	39.15	12.02	0.04	0.29	2189.1	2148.2	-1.00E+10	-1.00E+10	-1.00E+10	0.27	0.18	0.08	-1.00E+10	-1.00E+10	0.02	-1.00E+10
							74.2	32.4851	200.29	2.102	57.65	15.67	0.03	0.1	2222.7	2256.1	-1.00E+10	-1.00E+10	-1.00E+10	0.08	0.05	0.02	-1.00E+10	-1.00E+10	0.01	-1.00E+10
							99.2	33.1455	207.56	1.518	40.17	10.98	0.02	0.03	2255.4	2258.2	-1.00E+10	-1.00E+10	-1.00E+10	0.11	-1.00E+10	-1.00E+10	-1.00E+10	-1.00E+10	-1.00E+10	-1.00E+10
							123.7	33.8888	278	0.974	18.35	9.77	0.01	0.01	2274.7	2202.1	-1.00E+10	-1.00E+10	-1.00E+10	0.07	-1.00E+10	-1.00E+10	-1.00E+10	-1.00E+10	-1.00E+10	-1.00E+10
							148.4	34.2712	277.57	0.847	13.99	9.55	0.01	0.01	2285.3	2199.3	-1.00E+10	-1.00E+10	-1.00E+10	0.06	-1.00E+10	-1.00E+10	-1.00E+10	-1.00E+10	-1.00E+10	-1.00E+10
							173.4	34.4098	285.92	0.78	11.23	9.42	0.01	0	2289.1	2192.2	-1.00E+10	-1.00E+10	-1.00E+10	0.06	-1.00E+10	-1.00E+10	-1.00E+10	-1.00E+10	-1.00E+10	-1.00E+10
							191.6	34.5775	242.6	1.062	23.09	12.49	0.01	0.01	2291.6	2218.4	-1.00E+10	-1.00E+10	-1.00E+10	0.06	-1.00E+10	-1.00E+10	-1.00E+10	-1.00E+10	-1.00E+10	-1.00E+10
							221.9	34.6809	282.43	0.804	10.84	11.18	0.01	0	2293.9	2185.6	-1.00E+10	-1.00E+10	-1.00E+10	-1.00E+10	-1.00E+10	-1.00E+10	-1.00E+10	-1.00E+10	-1.00E+10	-1.00E+10
							246.2	34.7428	287.88	0.786	9.18	11.34	0.01	0.01	2297.8	2178.6	-1.00E+10	-1.00E+10	-1.00E+10	-1.00E+10	-1.00E+10	-1.00E+10	-1.00E+10	-1.00E+10	-1.00E+10	-1.00E+10
							296.7	34.8147	286.87	0.806	10	11.75	0.01	0.03	2300.2	2178.9	-1.00E+10	-1.00E+10	-1.00E+10	-1.00E+10	-1.00E+10	-1.00E+10	-1.00E+10	-1.00E+10	-1.00E+10	-1.00E+10
							310.3	34.8175	287.22	0.806	9.93	11.74	0.01	0.03	2302.3	2179.2	-1.00E+10	-1.00E+10	-1.00E+10	-1.00E+10	-1.00E+10	-1.00E+10	-1.00E+10	-1.00E+10	-1.00E+10	-1.00E+10
MR1705C	91_1	B	2017-09-16T12:30	185.003	75.0004	266	0	29.5829	377.31	0.864	4.37	0.04	0	0.05	2047.6	1931.5	-1.00E+10	-1.00E+10	-1.00E+10	0.22	0.19	0.03	-1.00E+10	-1.00E+10	0.05	-1.00E+10
							5	29.3922	375.56	0.874	4.19	0.01	0	0.04	2041.2	1919.7	-1.00E+10	-1.00E+10	-1.00E+10	0.26	-1.00E+10	-1.00E+10	-1.00E+10	-1.00E+10	-1.00E+10	-1.00E+10
							10.1	29.5692	377.84	0.855	4.41	0.04	0	0.04	2050.7	1931.2	-1.00E+10	-1.00E+10	-1.00E+10	0.28	0.36	0	-1.00E+10	-1.00E+10	0.05	-1.00E+10
							19.9	30.9953	378.9	1.075	9.83	1.59	0.05	0.19	2144.8	2040.8	-1.00E+10	-1.00E+10	-1.00E+10	0.92	-1.00E+10	-1.00E+10	-1.00E+10	-1.00E+10	-1.00E+10	-1.00E+10
							26.8	31.523	342.76	1.534	15.36	6.95	0.08	0.67	2178.6	2101.5	-1.00E+10	-1.00E+10	-1.00E+10	2.06	2.36	0.24	-1.00E+10	-1.00E+10	0.1	-1.00E+10
							29.8	31.69	320.84	1.723	23.86	9.93	0.09	0.84	2181.4	2123.8	-1.00E+10	-1.00E+10	-1.00E+10	1.09	1.26	0.06	-1.00E+10	-1.00E+10	0.05	-1.00E+10
							39.4	31.8202	307.44	1.884	38.6	12.51	0.05	0.47	2184.9	2139.4	-1.00E+10	-1.00E+10	-1.00E+10	0.18	-1.00E+10	-1.00E+10	-1.00E+10	-1.00E+10	-1.00E+10	-1.00E+10
							49.9	31.9241	303.5	1.887	40.35	12.6	0.05	0.19	2191.1	2148	-1.00E+10	-1.00E+10	-1.00E+10	0.12	0.08	0.03	-1.00E+10	-1.00E+10	0.02	-1.00E+10
							74.5	32.2895	259.67	1.936	45.81	13.94	0.04	0.16	2214.5	2196.6	-1.00E+10	-1.00E+10	-1.00E+10	0.11	0.05	0.07	-1.00E+10	-1.00E+10	0.02	-1.00E+10
							99.2	32.9698	225.37	2.086	51.13	16.42	0.03	0.06	2254.3	2260.2	-1.00E+10	-1.00E+10	-1.00E+10	0.07	-1.00E+10	-1.00E+10	-1.00E+10	-1.00E+10	-1.00E+10	-1.00E+10
							123.7	33.6897	231.95	1.685	38.08	14.93	0.01	0.05	2277.2	2252	-1.00E+10	-1.00E+10	-1.00E+10	0.06	-1.00E+10	-1.00E+10	-1.00E+10	-1.00E+10	-1.00E+10	-1.00E+10
							148.5	34.2952	198.85	1.491	36.04	15.11	0.01	0.07	2287.2	2253.6	-1.00E+10	-1.00E+10	-1.00E+10	0.05	-1.00E+10	-1.00E+10	-1.00E+10	-1.00E+10	-1.00E+10	-1.00E+10
							173.6	34.5435	250.89	0.99	19.07	12.13	0.01	0.06	2291.4	2211.2	-1.00E+10	-1.00E+10	-1.00E+10	0.04	-1.00E+10	-1.00E+10	-1.00E+10	-1.00E+10	-1.00E+10	-1.00E+10
							197.8	34.6323	238.95	1.027	21.92	13.3	0.01	0.05	2295.8	2218	-1.00E+10	-1.00E+10	-1.00E+10	0.05	-1.00E+10	-1.00E+10	-1.00E+10	-1.00E+10	-1.00E+10	-1.00E+10
							223.2	34.6877	251.85	0.955	18.61	13.01	0.01	0.03	2296.5	2207.8	-1.00E+10	-1.00E+10	-1.00E+10	-1.00E+10	-1.00E+10	-1.00E+10	-1.00E+10	-1.00E+10	-1.00E+10	-1.00E+10
							247.2	34.751	261.96	0.895	16.37	12.63	0.01	0.02	2300.1	2198.7	-1.00E+10	-1.00E+10	-1.00E+10	-1.00E+10	-1.00E+10	-1.00E+10	-1.00E+10	-1.00E+10	-1.00E+10	-1.00E+10
							254.7	34.7514	262.25	0.892	16.34	12.63	0.02	0.02	2295.4	2200.3	-1.00E+10	-1.00E+10	-1.00E+10	-1.00E+10	-1.00E+10	-1.00E+10	-1.00E+10	-1.00E+10	-1.00E+10	-1.00E+10
MR1705C	92_1	B	2017-09-16T18:11	187.994	75.0025	384	0	28.5692	364.87	0.692	4.53	0.05	0	0.04	2009.8	1892.6	-1.00E+10	-1.00E+10	-1.00E+10	0.18	0.03	0.04	-1.00E+10	-1.00E+10	0.1	-1.00E+10
							4.7	28.5557	365.12	0.69	4.53	0.04	0	0.05	2008.5	1888.5	-1.00E+10	-1.00E+10	-1.00E+10	0.17	-1.00E+10	-1.00E+10	-1.00E+10	-1.00E+10	-1.00E+10	-1.00E+10
							10.3	28.555	365.03	0.692	4.49	0.03	0	0.04	2009.1	1889.6	-1.00E+10	-1.00E+10	-1.00E+10	0.18	0.03	0.04	-1.00E+10	-1.00E+10	0.1	-1.00E+10
							19.7	29.3315	386.62	0.719	4.96	0.02	0	0.04	2058.9	1918.4	-1.00E+10	-1.00E+10	-1.00E+10	0.19	-1.00E+10	-1.00E+10	-1.00E+10	-1.00E+10	-1.00E+10	-1.00E+10
							29.6	30.908	408.42	0.886	7.04	0.07	0	0.11	2151.5	2013.9	-1.00E+10	-1.00E+10	-1.00E+10	0.27	0.18	0.04	-1.00E+10	-1.00E+10	0.05	-1.00E+10
							32.6	31.1368	398.58	0.968	7.6	0.58	0.01	0.25	2165	2036.1	-1.00E+10	-1.00E+10	-1.00E+10	0.33	0.2	0.06	-1.00E+10	-1.00E+10	0.06	-1.00E+10
							39.6	31.444	347.25	1.38	10.16	5.15	0.05	0.92	2179.3	2089.2	-1.00E+10	-1.00E+10	-1.00E+10	0.31	-1.00E+10	-1.00E+10	-1.00E+10	-1.00E+10	-1.00E+10	-1.00E+10
							49.5	31.7747	330.76	1.515	25.77	8.65	0.08	0.5	2198.8	2117	-1.00E+10	-1.00E+10	-1.00E+10	0.31	0.11	0.16	-1.00E+10	-1.00E+10	0.1	-1.00E+10
							74	32.0719	321.34	1.605	30.33	9.97	0.1	0.6	2208.8	2142.1	-1.00E+10	-1.00E+10	-1.00E+10	0.07	0.03	0.03	-1.00E+10	-1.00E+10	0.01	-1.00E+10
							99	32.5932	292.87	1.711	31.16	13.07	0.06	0.06	2239.3	2185.6	-1.00E+10	-1.00E+10	-1.00E+10	0.03	-1.00E+10	-1.00E+10	-1.00E+10	-1.00E+10	-1.00E+10	-1.00E+10
							123.7	33.5749	238.28	1.616	36.47	14.07	0.01	0.03	2276.5	2247.6	-1.00E+10	-1.00E+10	-1.00E+10	0.04	-1.00E+10	-1.00E+10	-1.00E+10	-1.00E+10	-1.00E+10	-1.00E+10
							148.6	34.2075	221.49	1.466	32.07	14.97	0	0.02	2280.9	2238.7	-1.00E+10	-1.00E+10	-1.00E+10	0.03	-1.00E+10	-1.00E+10	-1.00E+10	-1.00E+10	-1.00E+10	-1.00E+10
							173.2	34.496	255.6	0.997	18.19	12.01	0.01	0.03	2291.5	2207.1	-1.00E+10	-1.00E+10	-1.00E+10	0.04	-1.00E+10	-1.00E+10	-1.00E+10	-1.00E+10	-1.00E+10	-1.00E+10
							198.1	34.5937	265.62	0.902	14.87	11.78	0	0.03	2289.1	2201.8	-1.00E+10	-1.00E+10	-1.00E+10	0.04	-1.00E+10	-1.00E+10	-1.00E+10	-1.00E+10	-1.00E+10	-1.00E+10
							222	34.6617	295.13	0.735	6.92	10.27	0.01	0.03	2295.2	2177.2	-1.00E+10	-1.00E+10	-1.00E+10	-1.00E+10	-1.00E+10	-1.00E+10	-1.00E+10	-1.00E+10	-1.00E+10	-1.00E+10
							247.1	34.7191	285.02	0.792	9.07	11.29	0	0.04	2292.1	2180.8	-1.00E+10	-1.00E+10	-1.00E+10	-1.00E+10	-1.00E+10	-1.00E+10	-1.00E+10	-1.00E+10	-1.00E+10	-1.00E+10
							298.2	34.7979	293.46	0.78	7.21	11.43	0.01	0.03	2300.5	2171.7	-1.00E+10	-1.00E+10	-1.00E+10	-1.00E+10	-1.00E+10	-1.00E+10	-1.00E+10	-1.00E+10	-1.00E+10	-1.00E+10
							373.4	34.8383	288.9	0.815	9.82	11.74	0.02	0.03	2295.1	2178.5	-1.00E+10	-1.00E+10	-1.00E+10	-1.00E+10	-1.00E+10	-1.00E+10	-1.00E+10	-1.00E+10	-1.00E+10	-1.00E+10
MR1705C	93_1	B	2017-09-16T22:53	190.383	75.0076	244	0	27.6805	346.13	0.49	2.54	0.05	0.01	0.04	2000.1	1894.4	-1.00E+10	-1.00E+10	-1.00E+10	0.4	0.21	0.07	-1.00E+10	-1.00E+10	0.1	-1.00E+10
							5.2	-1.00E+10	-1.00E+10	-1.00E+10	-1.00E+10	-1.00E+10	-1.00E+10	-1.00E+10	-1.00E+10	-1.00E+10	-1.00E+10	-1.00E+10	-1.00E+10	-1.00E+10	-1.00E+10	-1.00E+10	-1.00E+10	-1.00E+10	-1.00E+10	-1.00E+10
							5.3	-1.00E+10	-1.00E+10	-1.00E+10	-1.00E+10	-1.00E+10	-1.00E+10	-1.00E+10	-1.00E+10	-1.00E+10	-1.00E+10	-1.00E+10	-1.00E+10	-1.00E+10	-1.00E+10	-1.00E+10	-1.00E+10	-1.00E+10	-1.00E+10	-1.00E+10
							5.4	27.7418	347.11	0.489	2.59	0.02	0	0.07	1997.4	1894.2	-1.00E+10	-1.00E+10	-1.00E+10	0.34	0.16	0.08	-1.00E+10	-1.00E+10	0.1	-1.00E+10
							10.4	27.7949	347.95	0.492	2.63	0.03	0	0.06	2005.6	1896.6	-1.00E+10	-1.00E+10	-1.00E+10	0.36	0.16	0.07	-1.00E+10	-1.00E+10	0.1	-1.00E+10
							19.5	28.0272	351.64	0.504	2.78	0.02	0	0.04	2011.3	1902	-1.00E+10	-1.00E+10	-1.00E+10	0.33	-1.00E+10	-1.00E+10	-1.00E+10	-1.00E+10	-1.00E+10	-1.00E+10
							22.4	-1.00E+10	-1.00E+10	-1.00E+10	-1.00E+10	-1.00E+10	-1.00E+10	-1.00E+10	-1.00E+10	-1.00E+10	-1.00E+10	-1.00E+10	-1.00E+10	-1.00E+10	-1.00E+10	-1.00E+10	-1.00E+10	-1.00E+10	-1.00E+10	-1.00E+10
							22.5	-1.00E+10	-1.00E+10	0.626	4.29	0.03	0.01	0.04	2120.5	1965.6	-1.00E+10	-1.00E+10	-1.00E+10	-1.00E+10	-1.00E+10	-1.00E+10	-1.00E+10	-1.00E+10	-1.00E+10	-1.00E+10
							22.5	-1.00E+10	-1.00E+10	-1.00E+10	-1.00E+10	-1.00E+10	-1.00E+10	-1.00E+10	-1.00E+10	-1.00E+10	-1.00E+10	-1.00E+10	-1.00E+10	-1.00E+10	-1.00E+10	-1.00E+10	-1.00E+10	-1.00E+10	-1.00E+10	-1.00E+10
							29.8	31.0081	395.99	0.682	6.33	0.04	0.02	0.04	2167.7	2002.9	-1.00E+10	-1.00E+10	-1.00E+10	0.24	0.03	0.05	-1.00E+10	-1.00E+10	0.18	-1.00E+10
							35.8	-1.00E+10	-1.00E+10	-1.00E+10	-1.00E+10	-1.00E+10	-1.00E+10	-1.00E+10	-1.00E+10	-1.00E+10	-1.00E+10	-1.00E+10	-1.00E+10	-1.00E+10	-1.00E+10	-1.00E+10	-1.00E+10	-1.00E+10	-1.00E+10	-1.00E+10
							35.8	-1.00E+10	-1.00E+10	-1.00E+10	-1.00E+10	-1.00E+10	-1.00E+10	-1.00E+10	-1.00E+10	-1.00E+10	-1.00E+10	-1.00E+10	-1.00E+10	-1.00E+10	-1.00E+10	-1.00E+10	-1.00E+10	-1.00E+10	-1.00E+10	-1.00E+10
							36	31.371	365.38	0.804	5.71	0.93	0.13	0.17	2184.2	2036.6	-1.00E+10	-1.00E+10	-1.00E+10	0.24	0.04	0.07	-1.00E+10	-1.00E+10	0.15	-1.00E+10
							39.5	31.4854	357.31	0.892	6.5	1.96	0.17	0.2	2190.7	2047.8	-1.00E+10	-1.00E+10	-1.00E+10	0.22	-1.00E+10	-1.00E+10	-1.00E+10	-1.00E+10	-1.00E+10	-1.00E+10
							49.5	31.7442	337.28	1.018	8.47	3.64	0.31	0.22	2198.6	2069.3	-1.00E+10	-1.00E+10	-1.00E+10	0.09	0.03	0.03	-1.00E+10	-1.00E+10	0.05	-1.00E+10
							49.5	-1.00E+10	-1.00E+10	-1.00E+10	-1.00E+10	-1.00E+10	-1.00E+10	-1.00E+10	-1.00E+10	-1.00E+10	-1.00E+10	-1.00E+10	-1.00E+10	-1.00E+10	-1.00E+10	-1.00E+10	-1.00E+10	-1.00E+10	-1.00E+10	-1.00E+10
							49.6	-1.00E+10	-1.00E+10	-1.00E+10	-1.00E+10	-1.00E+10	-1.00E+10	-1.00E+10	-1.00E+10	-1.00E+10	-1.00E+10	-1.00E+10	-1.00E+10	-1.00E+10	-1.00E+10	-1.00E+10	-1.00E+10	-1.00E+10	-1.00E+10	-1.00E+10
							49.7	-1.00E+10	-1.00E+10	1.02	8.19	3.52	0.31	0.33	-1.00E+10	-1.00E+10	-1.00E+10	-1.00E+10	-1.00E+10	-1.00E+10	-1.00E+10	-1.00E+10	-1.00E+10	-1.00E+10	-1.00E+10	-1.00E+10
							74.5	32.0265	322.9	1.193	9.45	4.16	0.34	1.24	2221.6	2103	-1.00E+10	-1.00E+10	-1.00E+10	0.03	0.01	0.02	-1.00E+10	-1.00E+10	0.01	-1.00E+10
							78.8	-1.00E+10	-1.00E+10	-1.00E+10	-1.00E+10	-1.00E+10	-1.00E+10	-1.00E+10	-1.00E+10	-1.00E+10	-1.00E+10	-1.00E+10	-1.00E+10	-1.00E+10	-1.00E+10	-1.00E+10	-1.00E+10	-1.00E+10	-1.00E+10	-1.00E+10
							78.8	-1.00E+10	-1.00E+10	1.26	11.84	5.06	0.31	1.13	2216.1	2115.4	-1.00E+10	-1.00E+10	-1.00E+10	-1.00E+10	-1.00E+10	-1.00E+10	-1.00E+10	-1.00E+10	-1.00E+10	-1.00E+10
							78.9	-1.00E+10	-1.00E+10	-1.00E+10	-1.00E+10	-1.00E+10	-1.00E+10	-1.00E+10	-1.00E+10	-1.00E+10	-1.00E+10	-1.00E+10	-1.00E+10	-1.00E+10	-1.00E+10	-1.00E+10	-1.00E+10	-1.00E+10	-1.00E+10	-1.00E+10
							99	-1.00E+10	-1.00E+10	-1.00E+10	-1.00E+10	-1.00E+10	-1.00E+10	-1.00E+10	-1.00E+10	-1.00E+10	-1.00E+10	-1.00E+10	-1.00E+10	-1.00E+10	-1.00E+10	-1.00E+10	-1.00E+10	-1.00E+10	-1.00E+10	-1.00E+10
							99.1	32.2276	291.39	1.531	21.06	8.68	0.26	1.4	2226	2152.4	-1.00E+10	-1.00E+10	-1.00E+10	0.03	-1.00E+10	-1.00E+10	-1.00E+10	-1.00E+10	-1.00E+10	-1.00E+10
							99.2	-1.00E+10	-1.00E+10	-1.00E+10	-1.00E+10	-1.00E+10	-1.00E+10	-1.00E+10	-1.00E+10	-1.00E+10	-1.00E+10	-1.00E+10	-1.00E+10	-1.00E+10	-1.00E+10	-1.00E+10	-1.00E+10	-1.00E+10	-1.00E+10	-1.00E+10
							99.3	-1.00E+10	-1.00E+10	-1.00E+10	-1.00E+10	-1.00E+10	-1.00E+10	-1.00E+10	-1.00E+10	-1.00E+10	-1.00E+10	-1.00E+10	-1.00E+10	-1.00E+10	-1.00E+10	-1.00E+10	-1.00E+10	-1.00E+10	-1.00E+10	-1.00E+10
							110.9	-1.00E+10	-1.00E+10	-1.00E+10	-1.00E+10	-1.00E+10	-1.00E+10	-1.00E+10	-1.00E+10	-1.00E+10	-1.00E+10	-1.00E+10	-1.00E+10	-1.00E+10	-1.00E+10	-1.00E+10	-1.00E+10	-1.00E+10	-1.00E+10	-1.00E+10
							111	-1.00E+10	-1.00E+10	-1.00E+10	-1.00E+10	-1.00E+10	-1.00E+10	-1.00E+10	-1.00E+10	-1.00E+10	-1.00E+10	-1.00E+10	-1.00E+10	-1.00E+10	-1.00E+10	-1.00E+10	-1.00E+10	-1.00E+10	-1.00E+10	-1.00E+10
							122.9	32.6151	290.54	1.689	27	12.84	0.07	0.04	2247.6	2188.8	-1.00E+10	-1.00E+10	-1.00E+10	0.03	-1.00E+10	-1.00E+10	-1.00E+10	-1.00E+10	-1.00E+10	-1.00E+10
							148.4	33.4613	274.89	1.594	28.4	14.35	0.02	0.03	2277.6	2218.1	-1.00E+10	-1.00E+10	-1.00E+10	0.03	-1.00E+10	-1.00E+10	-1.00E+10	-1.00E+10	-1.00E+10	-1.00E+10
							173	34.2906	254.26	1.263	22.55	14.08	0.01	0.05	2283.6	2207	-1.00E+10	-1.00E+10	-1.00E+10	0.02	-1.00E+10	-1.00E+10	-1.00E+10	-1.00E+10	-1.00E+10	-1.00E+10
							198.2	34.5976	233.06	1.213	24.75	14.88	0.01	0.03	2290.2	2214.3	-1.00E+10	-1.00E+10	-1.00E+10	0.02	-1.00E+10	-1.00E+10	-1.00E+10	-1.00E+10	-1.00E+10	-1.00E+10
							224.3	34.7357	225.58	1.132	25.53	15.02	0.01	0.04	2297.3	2221.5	-1.00E+10	-1.00E+10	-1.00E+10	-1.00E+10	-1.00E+10	-1.00E+10	-1.00E+10	-1.00E+10	-1.00E+10	-1.00E+10
MR1705C	94_1	B	2017-09-17T05:28	191.838	74.5026	256	0	28.7097	351.69	0.504	2.25	0.04	0	0.04	2055.9	1942	-1.00E+10	-1.00E+10	-1.00E+10	0.5	0.26	0.11	-1.00E+10	-1.00E+10	0.15	-1.00E+10
							5.4	28.7465	348.49	0.507	2.16	0.02	0	0.05	2056.4	1935.5	-1.00E+10	-1.00E+10	-1.00E+10	0.53	-1.00E+10	-1.00E+10	-1.00E+10	-1.00E+10	-1.00E+10	-1.00E+10
							9.9	28.7447	348.98	0.509	2.17	0.01	0	0.02	2056.1	1936.3	-1.00E+10	-1.00E+10	-1.00E+10	0.5	0.26	0.11	-1.00E+10	-1.00E+10	0.14	-1.00E+10
							20.1	28.8917	358.82	0.539	2.27	0.01	0	0.03	2065.7	1945.1	-1.00E+10	-1.00E+10	-1.00E+10	0.46	-1.00E+10	-1.00E+10	-1.00E+10	-1.00E+10	-1.00E+10	-1.00E+10
							28.8	29.0714	362.28	0.572	2.14	0.01	0	0.03	2073.7	1952.7	-1.00E+10	-1.00E+10	-1.00E+10	0.5	0.35	0.05	-1.00E+10	-1.00E+10	0.12	-1.00E+10
							29.9	29.1082	361.87	0.573	2.16	0.01	0	0.03	2071.9	1955.1	-1.00E+10	-1.00E+10	-1.00E+10	0.47	0.29	0.06	-1.00E+10	-1.00E+10	0.12	-1.00E+10
							39.6	30.6211	353.45	0.637	4.06	0.01	0.07	0.08	2154.6	2012.2	-1.00E+10	-1.00E+10	-1.00E+10	0.46	-1.00E+10	-1.00E+10	-1.00E+10	-1.00E+10	-1.00E+10	-1.00E+10
							49.7	31.0532	355.04	0.773	5.97	0.62	0.21	0.03	2173.6	2035.7	-1.00E+10	-1.00E+10	-1.00E+10	0.37	0.09	0.16	-1.00E+10	-1.00E+10	0.14	-1.00E+10
							74.4	31.8796	326.42	0.974	7.69	2.77	0.24	0.83	2208.1	2063.6	-1.00E+10	-1.00E+10	-1.00E+10	0.07	0.03	0.02	-1.00E+10	-1.00E+10	0.02	-1.00E+10
							99.3	32.0978	309.24	1.367	15.41	6.75	0.23	0.92	2216.6	2124.8	-1.00E+10	-1.00E+10	-1.00E+10	0.03	-1.00E+10	-1.00E+10	-1.00E+10	-1.00E+10	-1.00E+10	-1.00E+10
							123.9	32.3055	294.24	1.527	19.78	8.99	0.23	1	2230.4	2156.1	-1.00E+10	-1.00E+10	-1.00E+10	0.03	-1.00E+10	-1.00E+10	-1.00E+10	-1.00E+10	-1.00E+10	-1.00E+10
							148.9	32.8095	284.44	1.739	29.18	13.94	0.02	0.02	2253.2	2208.1	-1.00E+10	-1.00E+10	-1.00E+10	0.02	-1.00E+10	-1.00E+10	-1.00E+10	-1.00E+10	-1.00E+10	-1.00E+10
							173.4	33.3478	278.34	1.662	29.95	14.54	0.01	0.02	2282.6	2229	-1.00E+10	-1.00E+10	-1.00E+10	0.02	-1.00E+10	-1.00E+10	-1.00E+10	-1.00E+10	-1.00E+10	-1.00E+10
							197.1	33.9348	270.11	1.374	23.44	13.84	0.01	0.04	2283.7	2214.5	-1.00E+10	-1.00E+10	-1.00E+10	0.02	-1.00E+10	-1.00E+10	-1.00E+10	-1.00E+10	-1.00E+10	-1.00E+10
							222.1	34.4371	248.83	1.201	22.14	14.35	0.02	0.03	2291.5	2207.2	-1.00E+10	-1.00E+10	-1.00E+10	-1.00E+10	-1.00E+10	-1.00E+10	-1.00E+10	-1.00E+10	-1.00E+10	-1.00E+10
							244.7	34.5207	243.62	1.195	22.91	14.58	0.02	0.01	2289.9	2208.7	-1.00E+10	-1.00E+10	-1.00E+10	-1.00E+10	-1.00E+10	-1.00E+10	-1.00E+10	-1.00E+10	-1.00E+10	-1.00E+10
MR1705C	95_1	B	2017-09-17T09:36	191.249	73.9998	183	0	28.225	346.52	0.508	2.27	0.04	0	0.02	2017.3	1904.8	-1.00E+10	-1.00E+10	-1.00E+10	0.29	0.14	0.04	-1.00E+10	-1.00E+10	0.1	-1.00E+10
							4.9	28.196	346.68	0.503	2.26	0.01	0	0.03	2015.3	1903	-1.00E+10	-1.00E+10	-1.00E+10	0.27	-1.00E+10	-1.00E+10	-1.00E+10	-1.00E+10	-1.00E+10	-1.00E+10
							10.5	28.5165	352.18	0.526	2.53	0.01	0	0.04	2033.2	1911.7	-1.00E+10	-1.00E+10	-1.00E+10	0.26	0.11	0.05	-1.00E+10	-1.00E+10	0.1	-1.00E+10
							19.7	29.7143	375.35	0.612	3.69	0	0	0.03	2090.9	1934.3	-1.00E+10	-1.00E+10	-1.00E+10	0.28	-1.00E+10	-1.00E+10	-1.00E+10	-1.00E+10	-1.00E+10	-1.00E+10
							23.9	30.9247	403.81	0.696	6.71	0.06	0.01	0.05	2160.8	1996	-1.00E+10	-1.00E+10	-1.00E+10	0.3	0.03	0.06	-1.00E+10	-1.00E+10	0.2	-1.00E+10
							30	31.4203	370.64	0.895	7.38	1.23	0.11	0.28	2184	2043.6	-1.00E+10	-1.00E+10	-1.00E+10	0.25	0.04	0.08	-1.00E+10	-1.00E+10	0.12	-1.00E+10
							39.8	31.6379	349.74	0.996	8.35	2.68	0.15	0.39	2197.5	2062.9	-1.00E+10	-1.00E+10	-1.00E+10	0.14	-1.00E+10	-1.00E+10	-1.00E+10	-1.00E+10	-1.00E+10	-1.00E+10
							50.1	31.828	330.32	1.158	9.64	4.4	0.16	0.73	2203.6	2085.1	-1.00E+10	-1.00E+10	-1.00E+10	0.06	0.03	0.02	-1.00E+10	-1.00E+10	0.02	-1.00E+10
							74.4	32.1068	285.8	1.555	22.29	8.2	0.18	1.88	2218	2155.5	-1.00E+10	-1.00E+10	-1.00E+10	0.03	0.01	0.02	-1.00E+10	-1.00E+10	0.01	-1.00E+10
							99.3	32.5313	293.03	1.633	24.64	11.83	0.15	0.13	2242.8	2177.5	-1.00E+10	-1.00E+10	-1.00E+10	0.03	-1.00E+10	-1.00E+10	-1.00E+10	-1.00E+10	-1.00E+10	-1.00E+10
							123.9	33.2405	278.46	1.713	30.9	14.72	0.01	0.02	2275.1	2226.7	-1.00E+10	-1.00E+10	-1.00E+10	0.02	-1.00E+10	-1.00E+10	-1.00E+10	-1.00E+10	-1.00E+10	-1.00E+10
							148.7	34.0539	268.53	1.295	21.62	13.65	0.01	0.02	2284.9	2209.2	-1.00E+10	-1.00E+10	-1.00E+10	0.02	-1.00E+10	-1.00E+10	-1.00E+10	-1.00E+10	-1.00E+10	-1.00E+10
							173.5	34.367	257.72	1.17	20	13.77	0.02	0.04	2289.7	2201.3	-1.00E+10	-1.00E+10	-1.00E+10	0.03	-1.00E+10	-1.00E+10	-1.00E+10	-1.00E+10	-1.00E+10	-1.00E+10
							175.4	34.36	258.3	1.168	19.92	13.74	0.02	0.03	2286.9	2198.8	-1.00E+10	-1.00E+10	-1.00E+10	0.03	-1.00E+10	-1.00E+10	-1.00E+10	-1.00E+10	-1.00E+10	-1.00E+10
MR1705C	96_1	B	2017-09-17T16:47	191.252	72.9996	62	0	30.766	345.91	0.599	4.34	0.06	0	0.07	2127.4	1927.4	-1.00E+10	-1.00E+10	-1.00E+10	1.76	1.8	-0.19	-1.00E+10	-1.00E+10	0.15	-1.00E+10
							5.3	30.9	346.39	0.562	4.07	0.02	0	0.06	2135.9	1930.1	-1.00E+10	-1.00E+10	-1.00E+10	1.61	-1.00E+10	-1.00E+10	-1.00E+10	-1.00E+10	-1.00E+10	-1.00E+10
							9.7	30.9371	345.94	0.559	3.99	0.02	0	0.06	2140.8	1931.9	-1.00E+10	-1.00E+10	-1.00E+10	1.59	1.67	-0.13	-1.00E+10	-1.00E+10	0.16	-1.00E+10
							14.8	31.2492	341.61	0.504	3.29	0.03	0	0.08	2156.4	1942.6	-1.00E+10	-1.00E+10	-1.00E+10	1.25	1.11	0.03	-1.00E+10	-1.00E+10	0.13	-1.00E+10
							20	31.6347	347.73	0.579	3.68	0.35	0	0.21	2177.2	1974.1	-1.00E+10	-1.00E+10	-1.00E+10	1.01	-1.00E+10	-1.00E+10	-1.00E+10	-1.00E+10	-1.00E+10	-1.00E+10
							30	32.1563	339.18	0.751	8.19	2.05	0.02	0.66	2211.6	2027.4	-1.00E+10	-1.00E+10	-1.00E+10	0.5	0.35	0.14	-1.00E+10	-1.00E+10	0.06	-1.00E+10
							39.8	32.7786	306.34	1.169	10.27	1.2	0.07	1.97	2241.6	2092.8	-1.00E+10	-1.00E+10	-1.00E+10	0.38	-1.00E+10	-1.00E+10	-1.00E+10	-1.00E+10	-1.00E+10	-1.00E+10
							49.6	32.7349	242.19	1.783	22.86	3.48	0.2	5.31	2237.5	2158.4	-1.00E+10	-1.00E+10	-1.00E+10	0.43	0.18	0.22	-1.00E+10	-1.00E+10	0.02	-1.00E+10
							55.8	32.7379	242.5	1.783	23.09	3.52	0.2	5.36	2234.3	2157.9	-1.00E+10	-1.00E+10	-1.00E+10	0.45	0.23	0.2	-1.00E+10	-1.00E+10	0.02	-1.00E+10
MR1705C	97_1	B	2017-09-17T20:38	191.253	72.4988	59	0	31.6126	325.92	0.353	1.83	0.11	0	0.11	2167.6	1945.3	-1.00E+10	-1.00E+10	-1.00E+10	0.98	0.8	0.03	-1.00E+10	-1.00E+10	0.17	-1.00E+10
							5.1	31.591	326.19	0.355	1.91	0.03	0	0.09	2168.9	1949.8	-1.00E+10	-1.00E+10	-1.00E+10	0.75	0.51	0.09	-1.00E+10	-1.00E+10	0.14	-1.00E+10
							5.1	-1.00E+10	-1.00E+10	-1.00E+10	-1.00E+10	-1.00E+10	-1.00E+10	-1.00E+10	-1.00E+10	-1.00E+10	-1.00E+10	-1.00E+10	-1.00E+10	-1.00E+10	-1.00E+10	-1.00E+10	-1.00E+10	-1.00E+10	-1.00E+10	-1.00E+10
							5.2	-1.00E+10	-1.00E+10	-1.00E+10	-1.00E+10	-1.00E+10	-1.00E+10	-1.00E+10	-1.00E+10	-1.00E+10	-1.00E+10	-1.00E+10	-1.00E+10	-1.00E+10	-1.00E+10	-1.00E+10	-1.00E+10	-1.00E+10	-1.00E+10	-1.00E+10
							9.8	31.6029	326.14	0.352	1.85	0.01	0	0.09	2168.6	1945.6	-1.00E+10	-1.00E+10	-1.00E+10	0.84	0.55	0.09	-1.00E+10	-1.00E+10	0.16	-1.00E+10
							16.7	-1.00E+10	-1.00E+10	0.268	1.43	0.03	0	0.08	2177.6	1943.7	-1.00E+10	-1.00E+10	-1.00E+10	-1.00E+10	-1.00E+10	-1.00E+10	-1.00E+10	-1.00E+10	-1.00E+10	-1.00E+10
							16.8	-1.00E+10	-1.00E+10	-1.00E+10	-1.00E+10	-1.00E+10	-1.00E+10	-1.00E+10	-1.00E+10	-1.00E+10	-1.00E+10	-1.00E+10	-1.00E+10	-1.00E+10	-1.00E+10	-1.00E+10	-1.00E+10	-1.00E+10	-1.00E+10	-1.00E+10
							16.8	-1.00E+10	-1.00E+10	-1.00E+10	-1.00E+10	-1.00E+10	-1.00E+10	-1.00E+10	-1.00E+10	-1.00E+10	-1.00E+10	-1.00E+10	-1.00E+10	-1.00E+10	-1.00E+10	-1.00E+10	-1.00E+10	-1.00E+10	-1.00E+10	-1.00E+10
							19.9	31.7929	326.97	0.253	1.25	0.02	0	0.1	2173.9	1942.1	-1.00E+10	-1.00E+10	-1.00E+10	1.04	-1.00E+10	-1.00E+10	-1.00E+10	-1.00E+10	-1.00E+10	-1.00E+10
							20.9	31.903	324.95	0.381	2.32	0.46	0.02	0.49	2185.2	1964.7	-1.00E+10	-1.00E+10	-1.00E+10	0.82	0.77	0.07	-1.00E+10	-1.00E+10	0.07	-1.00E+10
							20.9	-1.00E+10	-1.00E+10	-1.00E+10	-1.00E+10	-1.00E+10	-1.00E+10	-1.00E+10	-1.00E+10	-1.00E+10	-1.00E+10	-1.00E+10	-1.00E+10	-1.00E+10	-1.00E+10	-1.00E+10	-1.00E+10	-1.00E+10	-1.00E+10	-1.00E+10
							21	-1.00E+10	-1.00E+10	-1.00E+10	-1.00E+10	-1.00E+10	-1.00E+10	-1.00E+10	-1.00E+10	-1.00E+10	-1.00E+10	-1.00E+10	-1.00E+10	-1.00E+10	-1.00E+10	-1.00E+10	-1.00E+10	-1.00E+10	-1.00E+10	-1.00E+10
							29.9	32.6092	283.27	1.565	15.31	5.24	0.23	4.76	2225.4	2140.5	-1.00E+10	-1.00E+10	-1.00E+10	0.67	0.48	0.14	-1.00E+10	-1.00E+10	0.04	-1.00E+10
							34.6	-1.00E+10	-1.00E+10	1.781	21.98	5.04	0.21	5.72	2234.9	2159.9	-1.00E+10	-1.00E+10	-1.00E+10	-1.00E+10	-1.00E+10	-1.00E+10	-1.00E+10	-1.00E+10	-1.00E+10	-1.00E+10
							34.6	-1.00E+10	-1.00E+10	-1.00E+10	-1.00E+10	-1.00E+10	-1.00E+10	-1.00E+10	-1.00E+10	-1.00E+10	-1.00E+10	-1.00E+10	-1.00E+10	-1.00E+10	-1.00E+10	-1.00E+10	-1.00E+10	-1.00E+10	-1.00E+10	-1.00E+10
							34.6	-1.00E+10	-1.00E+10	-1.00E+10	-1.00E+10	-1.00E+10	-1.00E+10	-1.00E+10	-1.00E+10	-1.00E+10	-1.00E+10	-1.00E+10	-1.00E+10	-1.00E+10	-1.00E+10	-1.00E+10	-1.00E+10	-1.00E+10	-1.00E+10	-1.00E+10
							39.8	32.7905	246.6	1.792	22.36	5.09	0.21	5.8	2240.8	2161.6	-1.00E+10	-1.00E+10	-1.00E+10	0.38	-1.00E+10	-1.00E+10	-1.00E+10	-1.00E+10	-1.00E+10	-1.00E+10
							42.5	-1.00E+10	-1.00E+10	1.796	22.53	5.07	0.21	5.79	2240.4	2161.2	-1.00E+10	-1.00E+10	-1.00E+10	-1.00E+10	-1.00E+10	-1.00E+10	-1.00E+10	-1.00E+10	-1.00E+10	-1.00E+10
							42.6	-1.00E+10	-1.00E+10	-1.00E+10	-1.00E+10	-1.00E+10	-1.00E+10	-1.00E+10	-1.00E+10	-1.00E+10	-1.00E+10	-1.00E+10	-1.00E+10	-1.00E+10	-1.00E+10	-1.00E+10	-1.00E+10	-1.00E+10	-1.00E+10	-1.00E+10
							42.6	-1.00E+10	-1.00E+10	-1.00E+10	-1.00E+10	-1.00E+10	-1.00E+10	-1.00E+10	-1.00E+10	-1.00E+10	-1.00E+10	-1.00E+10	-1.00E+10	-1.00E+10	-1.00E+10	-1.00E+10	-1.00E+10	-1.00E+10	-1.00E+10	-1.00E+10
							49.4	32.7914	245.23	1.803	22.69	5.07	0.21	5.87	2237.8	2162.7	-1.00E+10	-1.00E+10	-1.00E+10	0.36	0.25	0.13	-1.00E+10	-1.00E+10	0.02	-1.00E+10
							53.3	-1.00E+10	-1.00E+10	-1.00E+10	-1.00E+10	-1.00E+10	-1.00E+10	-1.00E+10	-1.00E+10	-1.00E+10	-1.00E+10	-1.00E+10	-1.00E+10	-1.00E+10	-1.00E+10	-1.00E+10	-1.00E+10	-1.00E+10	-1.00E+10	-1.00E+10
							53.3	-1.00E+10	-1.00E+10	-1.00E+10	-1.00E+10	-1.00E+10	-1.00E+10	-1.00E+10	-1.00E+10	-1.00E+10	-1.00E+10	-1.00E+10	-1.00E+10	-1.00E+10	-1.00E+10	-1.00E+10	-1.00E+10	-1.00E+10	-1.00E+10	-1.00E+10
							53.3	32.7914	245.09	1.812	22.77	5.07	0.21	5.86	2243.9	2162.5	-1.00E+10	-1.00E+10	-1.00E+10	0.41	-1.00E+10	-1.00E+10	-1.00E+10	-1.00E+10	-1.00E+10	-1.00E+10
							53.3	-1.00E+10	-1.00E+10	-1.00E+10	-1.00E+10	-1.00E+10	-1.00E+10	-1.00E+10	-1.00E+10	-1.00E+10	-1.00E+10	-1.00E+10	-1.00E+10	-1.00E+10	-1.00E+10	-1.00E+10	-1.00E+10	-1.00E+10	-1.00E+10	-1.00E+10
							53.3	-1.00E+10	-1.00E+10	-1.00E+10	-1.00E+10	-1.00E+10	-1.00E+10	-1.00E+10	-1.00E+10	-1.00E+10	-1.00E+10	-1.00E+10	-1.00E+10	-1.00E+10	-1.00E+10	-1.00E+10	-1.00E+10	-1.00E+10	-1.00E+10	-1.00E+10
							53.3	-1.00E+10	-1.00E+10	-1.00E+10	-1.00E+10	-1.00E+10	-1.00E+10	-1.00E+10	-1.00E+10	-1.00E+10	-1.00E+10	-1.00E+10	-1.00E+10	-1.00E+10	-1.00E+10	-1.00E+10	-1.00E+10	-1.00E+10	-1.00E+10	-1.00E+10
MR1705C	98_1	B	2017-09-18T22:17	191.139	68.0358	59	0	32.3289	320.77	1.162	11.98	6.04	0.06	2.59	2214.5	2054.2	-1.00E+10	-1.00E+10	-1.00E+10	0.44	0.11	0.14	-1.00E+10	-1.00E+10	0.16	-1.00E+10
							4.9	-1.00E+10	-1.00E+10	-1.00E+10	-1.00E+10	-1.00E+10	-1.00E+10	-1.00E+10	-1.00E+10	-1.00E+10	-1.00E+10	-1.00E+10	-1.00E+10	-1.00E+10	-1.00E+10	-1.00E+10	-1.00E+10	-1.00E+10	-1.00E+10	-1.00E+10
							5	-1.00E+10	-1.00E+10	-1.00E+10	-1.00E+10	-1.00E+10	-1.00E+10	-1.00E+10	-1.00E+10	-1.00E+10	-1.00E+10	-1.00E+10	-1.00E+10	-1.00E+10	-1.00E+10	-1.00E+10	-1.00E+10	-1.00E+10	-1.00E+10	-1.00E+10
							5.1	32.4018	320.26	1.28	16.06	7.93	0.07	2.47	2216	2065	-1.00E+10	-1.00E+10	-1.00E+10	0.34	0.11	0.13	-1.00E+10	-1.00E+10	0.13	-1.00E+10
							10	32.4253	319.57	1.336	17.89	8.73	0.08	2.49	2217.5	2070.3	-1.00E+10	-1.00E+10	-1.00E+10	0.36	0.06	0.15	-1.00E+10	-1.00E+10	0.14	-1.00E+10
							15.6	-1.00E+10	-1.00E+10	-1.00E+10	-1.00E+10	-1.00E+10	-1.00E+10	-1.00E+10	-1.00E+10	-1.00E+10	-1.00E+10	-1.00E+10	-1.00E+10	-1.00E+10	-1.00E+10	-1.00E+10	-1.00E+10	-1.00E+10	-1.00E+10	-1.00E+10
							15.8	-1.00E+10	-1.00E+10	1.926	37.28	17.13	0.11	2.91	-1.00E+10	2128.4	-1.00E+10	-1.00E+10	-1.00E+10	-1.00E+10	-1.00E+10	-1.00E+10	-1.00E+10	-1.00E+10	-1.00E+10	-1.00E+10
							15.8	-1.00E+10	-1.00E+10	-1.00E+10	-1.00E+10	-1.00E+10	-1.00E+10	-1.00E+10	-1.00E+10	-1.00E+10	-1.00E+10	-1.00E+10	-1.00E+10	-1.00E+10	-1.00E+10	-1.00E+10	-1.00E+10	-1.00E+10	-1.00E+10	-1.00E+10
							19.5	32.7619	292.8	2.037	40.27	18.04	0.12	3.3	2222.4	2138.5	-1.00E+10	-1.00E+10	-1.00E+10	0.33	0.1	0.19	-1.00E+10	-1.00E+10	0.08	-1.00E+10
							24.6	-1.00E+10	-1.00E+10	-1.00E+10	-1.00E+10	-1.00E+10	-1.00E+10	-1.00E+10	-1.00E+10	-1.00E+10	-1.00E+10	-1.00E+10	-1.00E+10	-1.00E+10	-1.00E+10	-1.00E+10	-1.00E+10	-1.00E+10	-1.00E+10	-1.00E+10
							24.8	32.8007	282.56	2.16	44.21	18.89	0.12	3.85	2232.3	2150.8	-1.00E+10	-1.00E+10	-1.00E+10	0.52	0.24	0.28	-1.00E+10	-1.00E+10	0.06	-1.00E+10
							24.8	-1.00E+10	-1.00E+10	-1.00E+10	-1.00E+10	-1.00E+10	-1.00E+10	-1.00E+10	-1.00E+10	-1.00E+10	-1.00E+10	-1.00E+10	-1.00E+10	-1.00E+10	-1.00E+10	-1.00E+10	-1.00E+10	-1.00E+10	-1.00E+10	-1.00E+10
							29.9	32.815	284.59	2.131	43.37	18.8	0.12	3.68	2226.5	2149.1	-1.00E+10	-1.00E+10	-1.00E+10	0.5	0.2	0.26	-1.00E+10	-1.00E+10	0.06	-1.00E+10
							31.6	-1.00E+10	-1.00E+10	-1.00E+10	-1.00E+10	-1.00E+10	-1.00E+10	-1.00E+10	-1.00E+10	-1.00E+10	-1.00E+10	-1.00E+10	-1.00E+10	-1.00E+10	-1.00E+10	-1.00E+10	-1.00E+10	-1.00E+10	-1.00E+10	-1.00E+10
							31.7	-1.00E+10	-1.00E+10	2.167	44.55	19.15	0.12	3.78	-1.00E+10	2151.9	-1.00E+10	-1.00E+10	-1.00E+10	-1.00E+10	-1.00E+10	-1.00E+10	-1.00E+10	-1.00E+10	-1.00E+10	-1.00E+10
							31.7	-1.00E+10	-1.00E+10	-1.00E+10	-1.00E+10	-1.00E+10	-1.00E+10	-1.00E+10	-1.00E+10	-1.00E+10	-1.00E+10	-1.00E+10	-1.00E+10	-1.00E+10	-1.00E+10	-1.00E+10	-1.00E+10	-1.00E+10	-1.00E+10	-1.00E+10
							39	-1.00E+10	-1.00E+10	-1.00E+10	-1.00E+10	-1.00E+10	-1.00E+10	-1.00E+10	-1.00E+10	-1.00E+10	-1.00E+10	-1.00E+10	-1.00E+10	-1.00E+10	-1.00E+10	-1.00E+10	-1.00E+10	-1.00E+10	-1.00E+10	-1.00E+10
							39	32.84	277.8	2.197	45.59	19.17	0.12	4.02	2235.3	2155.7	-1.00E+10	-1.00E+10	-1.00E+10	0.86	-1.00E+10	-1.00E+10	-1.00E+10	-1.00E+10	-1.00E+10	-1.00E+10
							39	-1.00E+10	-1.00E+10	-1.00E+10	-1.00E+10	-1.00E+10	-1.00E+10	-1.00E+10	-1.00E+10	-1.00E+10	-1.00E+10	-1.00E+10	-1.00E+10	-1.00E+10	-1.00E+10	-1.00E+10	-1.00E+10	-1.00E+10	-1.00E+10	-1.00E+10
							39.1	-1.00E+10	-1.00E+10	-1.00E+10	-1.00E+10	-1.00E+10	-1.00E+10	-1.00E+10	-1.00E+10	-1.00E+10	-1.00E+10	-1.00E+10	-1.00E+10	-1.00E+10	-1.00E+10	-1.00E+10	-1.00E+10	-1.00E+10	-1.00E+10	-1.00E+10
							49.5	-1.00E+10	-1.00E+10	-1.00E+10	-1.00E+10	-1.00E+10	-1.00E+10	-1.00E+10	-1.00E+10	-1.00E+10	-1.00E+10	-1.00E+10	-1.00E+10	-1.00E+10	-1.00E+10	-1.00E+10	-1.00E+10	-1.00E+10	-1.00E+10	-1.00E+10
							49.5	32.8424	275.78	2.216	46.42	19.08	0.13	4.16	2229	2158.9	-1.00E+10	-1.00E+10	-1.00E+10	1.11	0.64	0.37	-1.00E+10	-1.00E+10	0.08	-1.00E+10
							49.6	-1.00E+10	-1.00E+10	-1.00E+10	-1.00E+10	-1.00E+10	-1.00E+10	-1.00E+10	-1.00E+10	-1.00E+10	-1.00E+10	-1.00E+10	-1.00E+10	-1.00E+10	-1.00E+10	-1.00E+10	-1.00E+10	-1.00E+10	-1.00E+10	-1.00E+10
							53.4	-1.00E+10	-1.00E+10	-1.00E+10	-1.00E+10	-1.00E+10	-1.00E+10	-1.00E+10	-1.00E+10	-1.00E+10	-1.00E+10	-1.00E+10	-1.00E+10	-1.00E+10	-1.00E+10	-1.00E+10	-1.00E+10	-1.00E+10	-1.00E+10	-1.00E+10
							53.5	32.8421	275.54	2.221	46.55	19.09	0.13	4.24	2234.2	2158	-1.00E+10	-1.00E+10	-1.00E+10	1.03	0.58	0.42	-1.00E+10	-1.00E+10	0.07	-1.00E+10
							53.5	-1.00E+10	-1.00E+10	-1.00E+10	-1.00E+10	-1.00E+10	-1.00E+10	-1.00E+10	-1.00E+10	-1.00E+10	-1.00E+10	-1.00E+10	-1.00E+10	-1.00E+10	-1.00E+10	-1.00E+10	-1.00E+10	-1.00E+10	-1.00E+10	-1.00E+10
							53.6	-1.00E+10	-1.00E+10	-1.00E+10	-1.00E+10	-1.00E+10	-1.00E+10	-1.00E+10	-1.00E+10	-1.00E+10	-1.00E+10	-1.00E+10	-1.00E+10	-1.00E+10	-1.00E+10	-1.00E+10	-1.00E+10	-1.00E+10	-1.00E+10	-1.00E+10
MR1705C	99_1	B	2017-09-19T07:37	191.156	69.0014	52	0	30.8937	315.17	0.528	3.62	0.11	0.01	0.06	2149.3	1966.9	-1.00E+10	-1.00E+10	-1.00E+10	1.4	1.37	-0.1	-1.00E+10	-1.00E+10	0.11	-1.00E+10
							5.9	30.8875	315.22	0.525	3.65	0.03	0	0.03	2140.6	1965.3	-1.00E+10	-1.00E+10	-1.00E+10	1.61	-1.00E+10	-1.00E+10	-1.00E+10	-1.00E+10	-1.00E+10	-1.00E+10
							10.1	30.8911	315.29	0.522	3.66	0.03	0	0.02	2148.2	1965.1	-1.00E+10	-1.00E+10	-1.00E+10	1.72	1.86	-0.15	-1.00E+10	-1.00E+10	0.1	-1.00E+10
							19.9	31.0498	315.45	0.54	5.03	0.04	0.01	0.05	2157.2	1977.9	-1.00E+10	-1.00E+10	-1.00E+10	2.17	2.52	-0.23	-1.00E+10	-1.00E+10	0.18	-1.00E+10
							21	31.1364	313.81	0.583	6.24	0.33	0.02	0.2	2159.2	1983.9	-1.00E+10	-1.00E+10	-1.00E+10	2.52	-1.00E+10	-1.00E+10	-1.00E+10	-1.00E+10	-1.00E+10	-1.00E+10
							29.7	32.3157	253.45	1.814	36.74	9.75	0.22	6.27	2205	2112.5	-1.00E+10	-1.00E+10	-1.00E+10	1.44	1.36	-0.05	-1.00E+10	-1.00E+10	0.08	-1.00E+10
							39.6	32.6893	221.88	2.232	57.22	13.48	0.3	8.32	2230.3	2172.6	-1.00E+10	-1.00E+10	-1.00E+10	0.46	0.18	0.17	-1.00E+10	-1.00E+10	0.05	-1.00E+10
							46.3	32.7056	215.08	2.295	60.06	13.77	0.3	8.57	2229.4	2182.7	-1.00E+10	-1.00E+10	-1.00E+10	0.51	0.21	0.2	-1.00E+10	-1.00E+10	0.05	-1.00E+10
MR1705C	100_1	B	2017-09-19T11:32	191.16	68.5	54	0	31.2407	307.44	0.778	10.21	1.2	0.07	1.45	2158.3	1995.2	-1.00E+10	-1.00E+10	-1.00E+10	0.57	0.2	0.09	-1.00E+10	-1.00E+10	0.22	-1.00E+10
							5.5	31.2393	307.13	0.769	10.16	1.15	0.07	1.42	2159.5	1992.2	-1.00E+10	-1.00E+10	-1.00E+10	0.59	-1.00E+10	-1.00E+10	-1.00E+10	-1.00E+10	-1.00E+10	-1.00E+10
							10.1	31.2396	306.97	0.772	10.19	1.17	0.07	1.4	2157.9	1991.7	-1.00E+10	-1.00E+10	-1.00E+10	0.6	0.26	0.09	-1.00E+10	-1.00E+10	0.23	-1.00E+10
							11.9	31.2514	306.3	0.777	10.39	1.21	0.07	1.45	2156.8	1993.2	-1.00E+10	-1.00E+10	-1.00E+10	0.62	-1.00E+10	-1.00E+10	-1.00E+10	-1.00E+10	-1.00E+10	-1.00E+10
							20.4	32.5287	228.26	1.992	42.2	11.02	0.19	7.94	2221.9	2145.6	-1.00E+10	-1.00E+10	-1.00E+10	0.4	0.14	0.16	-1.00E+10	-1.00E+10	0.08	-1.00E+10
							29.8	32.5493	219.62	2.087	46.58	11.64	0.21	8.42	2224.5	2156.6	-1.00E+10	-1.00E+10	-1.00E+10	0.48	0.1	0.27	-1.00E+10	-1.00E+10	0.09	-1.00E+10
							40.1	32.5556	221.68	2.076	45.47	11.65	0.18	8.23	2226	2155.2	-1.00E+10	-1.00E+10	-1.00E+10	0.46	0.2	0.2	-1.00E+10	-1.00E+10	0.07	-1.00E+10
							47.7	32.5762	226.19	2.075	44.8	11.89	0.17	8.03	2225.7	2153	-1.00E+10	-1.00E+10	-1.00E+10	0.47	0.19	0.19	-1.00E+10	-1.00E+10	0.07	-1.00E+10
MR1705C	101_1	B	2017-09-19T15:35	192.946	68.2991	39	0	29.5736	303.08	0.598	5.84	0.06	0	0.19	2156.9	1991.3	-1.00E+10	-1.00E+10	-1.00E+10	2.69	0.89	0.68	-1.00E+10	-1.00E+10	1.03	-1.00E+10
							4.7	29.5277	303.07	0.588	5.87	0.04	0	0.1	2154.4	1988.1	-1.00E+10	-1.00E+10	-1.00E+10	2.54	-1.00E+10	-1.00E+10	-1.00E+10	-1.00E+10	-1.00E+10	-1.00E+10
							6.9	29.5318	302.85	0.587	5.87	0.03	0	0.07	2157.4	1988.7	-1.00E+10	-1.00E+10	-1.00E+10	2.62	0.85	0.59	-1.00E+10	-1.00E+10	1.02	-1.00E+10
							9.8	29.564	302.4	0.593	5.9	0.03	0	0.14	2158.2	1990.2	-1.00E+10	-1.00E+10	-1.00E+10	2.62	0.95	0.64	-1.00E+10	-1.00E+10	0.91	-1.00E+10
							19.7	31.8336	261.6	1.395	23.78	4.01	0.18	4.55	2190.3	2067.4	-1.00E+10	-1.00E+10	-1.00E+10	1.36	0.95	0.16	-1.00E+10	-1.00E+10	0.22	-1.00E+10
							29.8	32.2139	252.51	1.604	29.74	5.17	0.22	5.67	2195.9	2090.9	-1.00E+10	-1.00E+10	-1.00E+10	0.58	0.31	0.18	-1.00E+10	-1.00E+10	0.12	-1.00E+10
							33.8	32.21	252.28	1.607	29.69	5.17	0.22	5.69	2202.7	2090.8	-1.00E+10	-1.00E+10	-1.00E+10	0.55	0.34	0.17	-1.00E+10	-1.00E+10	0.12	-1.00E+10
MR1705C	102_1	B	2017-09-19T17:26	192.659	68.2006	48	0	29.8808	307.11	0.601	6.82	0.06	0.01	0.09	2159.9	1990	-1.00E+10	-1.00E+10	-1.00E+10	3.04	-1.00E+10	-1.00E+10	-1.00E+10	-1.00E+10	-1.00E+10	-1.00E+10
							4.7	30.2583	306.67	0.62	7.29	0.22	0.02	0.23	2161	1991.1	-1.00E+10	-1.00E+10	-1.00E+10	3.49	-1.00E+10	-1.00E+10	-1.00E+10	-1.00E+10	-1.00E+10	-1.00E+10
							9.9	-1.00E+10	-1.00E+10	-1.00E+10	-1.00E+10	-1.00E+10	-1.00E+10	-1.00E+10	-1.00E+10	-1.00E+10	-1.00E+10	-1.00E+10	-1.00E+10	-1.00E+10	-1.00E+10	-1.00E+10	-1.00E+10	-1.00E+10	-1.00E+10	-1.00E+10
							10	-1.00E+10	-1.00E+10	-1.00E+10	-1.00E+10	-1.00E+10	-1.00E+10	-1.00E+10	-1.00E+10	-1.00E+10	-1.00E+10	-1.00E+10	-1.00E+10	-1.00E+10	-1.00E+10	-1.00E+10	-1.00E+10	-1.00E+10	-1.00E+10	-1.00E+10
							10	-1.00E+10	-1.00E+10	-1.00E+10	-1.00E+10	-1.00E+10	-1.00E+10	-1.00E+10	-1.00E+10	-1.00E+10	-1.00E+10	-1.00E+10	-1.00E+10	-1.00E+10	-1.00E+10	-1.00E+10	-1.00E+10	-1.00E+10	-1.00E+10	-1.00E+10
							10.1	31.0731	304.29	0.716	9.51	0.9	0.05	0.66	2170.6	1999.2	-1.00E+10	-1.00E+10	-1.00E+10	3.39	-1.00E+10	-1.00E+10	-1.00E+10	-1.00E+10	-1.00E+10	-1.00E+10
							19.8	32.136	261.31	1.544	28.9	5.74	0.22	5.31	2199.3	2085.2	-1.00E+10	-1.00E+10	-1.00E+10	0.77	-1.00E+10	-1.00E+10	-1.00E+10	-1.00E+10	-1.00E+10	-1.00E+10
							24.6	32.2596	258.38	1.603	30.28	5.69	0.22	5.58	2202.5	2093.6	-1.00E+10	-1.00E+10	-1.00E+10	0.9	-1.00E+10	-1.00E+10	-1.00E+10	-1.00E+10	-1.00E+10	-1.00E+10
							29.5	32.2842	254.6	1.644	32.1	6.36	0.23	5.85	2200.4	2095.8	-1.00E+10	-1.00E+10	-1.00E+10	0.62	-1.00E+10	-1.00E+10	-1.00E+10	-1.00E+10	-1.00E+10	-1.00E+10
							39.5	32.3874	239.02	1.874	39.85	8.57	0.26	7.36	2207.9	2123.8	-1.00E+10	-1.00E+10	-1.00E+10	0.42	-1.00E+10	-1.00E+10	-1.00E+10	-1.00E+10	-1.00E+10	-1.00E+10
							43.1	32.4856	231.81	1.991	41.18	10.27	0.22	7.78	2221.9	2139.8	-1.00E+10	-1.00E+10	-1.00E+10	0.37	-1.00E+10	-1.00E+10	-1.00E+10	-1.00E+10	-1.00E+10	-1.00E+10
MR1705C	103_1	B	2017-09-19T20:00	191.994	68.002	54	0	31.9896	319.38	1.129	13.34	4.8	0.07	2.58	2201.5	2050.4	-1.00E+10	-1.00E+10	-1.00E+10	0.83	-1.00E+10	-1.00E+10	-1.00E+10	-1.00E+10	-1.00E+10	-1.00E+10
							5.1	31.9473	318.67	1.073	11.62	4.18	0.07	2.51	2201.4	2044.4	-1.00E+10	-1.00E+10	-1.00E+10	0.7	-1.00E+10	-1.00E+10	-1.00E+10	-1.00E+10	-1.00E+10	-1.00E+10
							7.7	31.9585	318.97	1.085	12.11	4.36	0.07	2.53	2204.2	2045.6	-1.00E+10	-1.00E+10	-1.00E+10	0.69	-1.00E+10	-1.00E+10	-1.00E+10	-1.00E+10	-1.00E+10	-1.00E+10
							9.9	31.9776	319.19	1.117	13.01	4.66	0.07	2.6	2201.5	2049.8	-1.00E+10	-1.00E+10	-1.00E+10	0.71	-1.00E+10	-1.00E+10	-1.00E+10	-1.00E+10	-1.00E+10	-1.00E+10
							19.9	32.2969	295.36	1.777	34.06	10.46	0.13	4.66	2201.5	2116.1	-1.00E+10	-1.00E+10	-1.00E+10	0.24	-1.00E+10	-1.00E+10	-1.00E+10	-1.00E+10	-1.00E+10	-1.00E+10
							29.5	32.3443	292.69	1.808	34.66	10.96	0.12	4.8	2207.6	2119.8	-1.00E+10	-1.00E+10	-1.00E+10	0.25	-1.00E+10	-1.00E+10	-1.00E+10	-1.00E+10	-1.00E+10	-1.00E+10
							39.6	32.4017	284.09	1.872	36.82	11.56	0.11	5.11	2206.6	2128	-1.00E+10	-1.00E+10	-1.00E+10	0.29	-1.00E+10	-1.00E+10	-1.00E+10	-1.00E+10	-1.00E+10	-1.00E+10
							49.3	32.4651	271.99	1.946	39.02	12.19	0.13	5.58	2213.2	2135	-1.00E+10	-1.00E+10	-1.00E+10	0.35	-1.00E+10	-1.00E+10	-1.00E+10	-1.00E+10	-1.00E+10	-1.00E+10
MR1705C	104_1	B	2017-09-19T22:58	191.498	67.7494	50	0	32.3255	347.54	0.647	7.82	2.26	0.04	0.24	2213.1	2010.3	-1.00E+10	-1.00E+10	-1.00E+10	13.77	13.66	-1.33	-1.00E+10	-1.00E+10	0.31	-1.00E+10
							4.8	32.3805	345.38	0.744	10.16	3.41	0.05	0.44	2213.5	2021.6	-1.00E+10	-1.00E+10	-1.00E+10	13.28	-1.00E+10	-1.00E+10	-1.00E+10	-1.00E+10	-1.00E+10	-1.00E+10
							10.2	32.4912	337.27	0.879	13.74	5.13	0.06	0.64	2216	2044.7	-1.00E+10	-1.00E+10	-1.00E+10	13.7	14.89	-1.68	-1.00E+10	-1.00E+10	0.12	-1.00E+10
							11	32.5713	329.2	1.091	18.52	7.45	0.07	1.1	2221.1	2063	-1.00E+10	-1.00E+10	-1.00E+10	12.5	14.18	-1.73	-1.00E+10	-1.00E+10	0.11	-1.00E+10
							19.7	32.7259	274.53	1.789	34.25	14.77	0.07	3.05	2224.9	2128	-1.00E+10	-1.00E+10	-1.00E+10	10.31	11.77	-1.35	-1.00E+10	-1.00E+10	0.08	-1.00E+10
							29.8	32.7307	266.16	2.036	40.81	17.48	0.07	3.81	2224.5	2145.3	-1.00E+10	-1.00E+10	-1.00E+10	3.13	2.91	0.11	-1.00E+10	-1.00E+10	0.05	-1.00E+10
							39.4	32.7296	265.49	2.051	41.36	17.55	0.07	3.86	2223.5	2143.9	-1.00E+10	-1.00E+10	-1.00E+10	3.03	-1.00E+10	-1.00E+10	-1.00E+10	-1.00E+10	-1.00E+10	-1.00E+10
							44.9	32.728	263.16	2.075	42.46	17.6	0.07	3.96	2225.1	2144.3	-1.00E+10	-1.00E+10	-1.00E+10	3.2	2.84	0.23	-1.00E+10	-1.00E+10	0.06	-1.00E+10
MR1705C	105_1	B	2017-09-20T01:48	191.15	67.5775	51	0	32.3427	357.21	0.246	0.24	0.04	0	0.05	2216.6	1955.8	-1.00E+10	-1.00E+10	-1.00E+10	17	17.41	-1.47	-1.00E+10	-1.00E+10	0.38	-1.00E+10
							5	32.3353	358.64	0.255	0.26	0.01	0	0.03	2215.5	1958.4	-1.00E+10	-1.00E+10	-1.00E+10	16.44	-1.00E+10	-1.00E+10	-1.00E+10	-1.00E+10	-1.00E+10	-1.00E+10
							10	32.3364	357.34	0.263	0.36	0.01	0.01	0.04	2217	1958.6	-1.00E+10	-1.00E+10	-1.00E+10	17.5	17.09	-1.32	-1.00E+10	-1.00E+10	0.43	-1.00E+10
							14.9	32.4593	327.61	0.695	9.79	4.35	0.03	0.7	2218.5	2013.4	-1.00E+10	-1.00E+10	-1.00E+10	15.15	-1.00E+10	-1.00E+10	-1.00E+10	-1.00E+10	-1.00E+10	-1.00E+10
							19.8	32.7666	255.83	2.016	41.42	18.53	0.06	3.43	2226.6	2146.8	-1.00E+10	-1.00E+10	-1.00E+10	6.81	6.43	-0.35	-1.00E+10	-1.00E+10	0.14	-1.00E+10
							29.8	32.7833	245.01	2.228	48.54	20.8	0.07	3.74	2219	2163.7	-1.00E+10	-1.00E+10	-1.00E+10	1.11	0.99	0.24	-1.00E+10	-1.00E+10	0.07	-1.00E+10
							39.6	32.7859	245.14	2.234	48.7	20.8	0.07	3.71	2226.5	2163.7	-1.00E+10	-1.00E+10	-1.00E+10	1.47	1.12	0.13	-1.00E+10	-1.00E+10	0.07	-1.00E+10
							44.1	32.7842	245.27	2.236	48.72	20.78	0.07	3.75	2223.7	2163.1	-1.00E+10	-1.00E+10	-1.00E+10	1.48	0.99	0.01	-1.00E+10	-1.00E+10	0.07	-1.00E+10
MR1705C	106_1	B	2017-09-20T04:27	191.106	67.2016	49	0	32.1094	331.21	0.698	12.09	4.02	0.08	0.15	2196.7	2009.5	-1.00E+10	-1.00E+10	-1.00E+10	6.63	5.75	0.38	-1.00E+10	-1.00E+10	0.29	-1.00E+10
							5.1	32.1296	329.15	0.731	13.19	4.48	0.09	0.22	2196.9	2015.7	-1.00E+10	-1.00E+10	-1.00E+10	6.31	-1.00E+10	-1.00E+10	-1.00E+10	-1.00E+10	-1.00E+10	-1.00E+10
							6.1	32.2993	316.67	1.071	21.7	8.99	0.1	0.54	2203.5	2048.5	-1.00E+10	-1.00E+10	-1.00E+10	5.72	-1.00E+10	-1.00E+10	-1.00E+10	-1.00E+10	-1.00E+10	-1.00E+10
							9.7	32.6874	288.19	1.842	40.46	18.75	0.13	1.32	2214.4	2123.6	-1.00E+10	-1.00E+10	-1.00E+10	3.55	3.38	0.04	-1.00E+10	-1.00E+10	0.18	-1.00E+10
							19.9	32.7701	278.18	2.117	47.53	21.69	0.16	2.13	2217.3	2143.8	-1.00E+10	-1.00E+10	-1.00E+10	1.8	1.23	0.37	-1.00E+10	-1.00E+10	0.13	-1.00E+10
							29.6	32.772	277.91	2.121	47.67	21.69	0.16	2.16	2223.4	2144.5	-1.00E+10	-1.00E+10	-1.00E+10	1.79	1.13	0.32	-1.00E+10	-1.00E+10	0.14	-1.00E+10
							40.1	32.7724	277.83	2.137	47.81	21.74	0.16	2.19	2223.2	2144.6	-1.00E+10	-1.00E+10	-1.00E+10	1.8	1.14	0.39	-1.00E+10	-1.00E+10	0.13	-1.00E+10
							43.4	32.7708	277.31	2.127	47.8	21.73	0.16	2.23	2222.9	2144.4	-1.00E+10	-1.00E+10	-1.00E+10	1.71	1.02	0.38	-1.00E+10	-1.00E+10	0.14	-1.00E+10
MR1705C	107_1	B	2017-09-20T08:06	191.102	66.7345	43	0	32.054	319.77	0.477	1.04	0.28	0.02	0.39	2194.9	2001.3	-1.00E+10	-1.00E+10	-1.00E+10	9.56	9.65	-0.55	-1.00E+10	-1.00E+10	0.16	-1.00E+10
							5.4	32.045	319.48	0.48	1.24	0.24	0.02	0.42	2198.9	1997.3	-1.00E+10	-1.00E+10	-1.00E+10	9.77	-1.00E+10	-1.00E+10	-1.00E+10	-1.00E+10	-1.00E+10	-1.00E+10
							10	32.0452	319.61	0.478	1.22	0.24	0.02	0.4	2201.6	1997.1	-1.00E+10	-1.00E+10	-1.00E+10	9.36	10.74	-1.33	-1.00E+10	-1.00E+10	0.22	-1.00E+10
							15.5	32.045	319.56	0.478	1.18	0.24	0.02	0.4	2200.3	1996.8	-1.00E+10	-1.00E+10	-1.00E+10	9.6	10.46	-0.7	-1.00E+10	-1.00E+10	0.18	-1.00E+10
							19.7	32.0453	319.56	0.473	1.18	0.24	0.02	0.37	2197.4	1998.4	-1.00E+10	-1.00E+10	-1.00E+10	9.82	10.44	-0.47	-1.00E+10	-1.00E+10	0.19	-1.00E+10
							29.8	32.0496	317.39	0.513	1.84	0.39	0.02	0.57	2198.4	2002.6	-1.00E+10	-1.00E+10	-1.00E+10	9.77	9.82	-0.21	-1.00E+10	-1.00E+10	0.16	-1.00E+10
							36.4	32.1015	295.91	0.831	8.36	1.85	0.07	2.45	2202.8	2029	-1.00E+10	-1.00E+10	-1.00E+10	7.61	7.1	-0.11	-1.00E+10	-1.00E+10	0.12	-1.00E+10
MR1705C	108_1	B	2017-09-20T11:32	191.118	66.2748	56	0	32.002	312.92	0.789	13.57	4.73	0.07	0.4	2186.8	2009.8	-1.00E+10	-1.00E+10	-1.00E+10	4.19	3.4	0.43	-1.00E+10	-1.00E+10	0.41	-1.00E+10
							5.6	32.0252	312.34	0.836	15.14	5.32	0.08	0.54	2188.9	2016.1	-1.00E+10	-1.00E+10	-1.00E+10	3.49	-1.00E+10	-1.00E+10	-1.00E+10	-1.00E+10	-1.00E+10	-1.00E+10
							7.2	32.0293	312.42	0.845	15.29	5.42	0.08	0.51	2189.7	2016.3	-1.00E+10	-1.00E+10	-1.00E+10	3.76	-1.00E+10	-1.00E+10	-1.00E+10	-1.00E+10	-1.00E+10	-1.00E+10
							10	32.0369	312.17	0.855	15.62	5.54	0.08	0.52	2189.6	2018	-1.00E+10	-1.00E+10	-1.00E+10	3.43	2.4	0.6	-1.00E+10	-1.00E+10	0.56	-1.00E+10
							20.3	32.1961	307.29	1.185	24.54	9.68	0.1	0.75	2196.1	2044.3	-1.00E+10	-1.00E+10	-1.00E+10	2.34	0.75	0.89	-1.00E+10	-1.00E+10	0.53	-1.00E+10
							29.6	32.5632	275.03	1.918	42.03	18.59	0.13	1.73	2214.1	2123.8	-1.00E+10	-1.00E+10	-1.00E+10	1.15	0.24	0.49	-1.00E+10	-1.00E+10	0.37	-1.00E+10
							40.1	32.5903	270.5	1.996	43.91	19.35	0.13	1.96	2213.4	2131.8	-1.00E+10	-1.00E+10	-1.00E+10	0.94	0.2	0.4	-1.00E+10	-1.00E+10	0.29	-1.00E+10
							49.6	32.5896	270.72	1.997	43.91	19.31	0.13	1.97	2212.5	2131.8	-1.00E+10	-1.00E+10	-1.00E+10	0.94	-1.00E+10	-1.00E+10	-1.00E+10	-1.00E+10	-1.00E+10	-1.00E+10
							50.9	32.59	270.21	1.999	43.98	19.35	0.13	1.96	2214.1	2132.4	-1.00E+10	-1.00E+10	-1.00E+10	0.9	0.2	0.38	-1.00E+10	-1.00E+10	0.29	-1.00E+10
MR1705C	109_1	B	2017-09-20T18:36	191.29	65.6489	50	0	31.6646	300.81	0.704	11.27	3.22	0.05	1.03	2170.2	1989.1	-1.00E+10	-1.00E+10	-1.00E+10	1.3	0.59	0.31	-1.00E+10	-1.00E+10	0.38	-1.00E+10
							5.2	31.6678	300.12	0.693	11.11	3.15	0.05	1.03	2171.9	1989.4	-1.00E+10	-1.00E+10	-1.00E+10	1.18	-1.00E+10	-1.00E+10	-1.00E+10	-1.00E+10	-1.00E+10	-1.00E+10
							7.8	31.6663	300.23	0.696	11.18	3.17	0.05	1.02	2170.3	1988.1	-1.00E+10	-1.00E+10	-1.00E+10	1.18	-1.00E+10	-1.00E+10	-1.00E+10	-1.00E+10	-1.00E+10	-1.00E+10
							10	31.6681	300.09	0.7	11.24	3.19	0.05	1.02	2172.3	1989.9	-1.00E+10	-1.00E+10	-1.00E+10	1.31	0.63	0.24	-1.00E+10	-1.00E+10	0.34	-1.00E+10
							12.9	-1.00E+10	-1.00E+10	-1.00E+10	-1.00E+10	-1.00E+10	-1.00E+10	-1.00E+10	-1.00E+10	-1.00E+10	-1.00E+10	-1.00E+10	-1.00E+10	-1.00E+10	-1.00E+10	-1.00E+10	-1.00E+10	-1.00E+10	-1.00E+10	-1.00E+10
							13.1	-1.00E+10	-1.00E+10	0.745	12.36	3.74	0.06	1.05	2169.6	1992.9	-1.00E+10	-1.00E+10	-1.00E+10	-1.00E+10	-1.00E+10	-1.00E+10	-1.00E+10	-1.00E+10	-1.00E+10	-1.00E+10
							13.1	-1.00E+10	-1.00E+10	-1.00E+10	-1.00E+10	-1.00E+10	-1.00E+10	-1.00E+10	-1.00E+10	-1.00E+10	-1.00E+10	-1.00E+10	-1.00E+10	-1.00E+10	-1.00E+10	-1.00E+10	-1.00E+10	-1.00E+10	-1.00E+10	-1.00E+10
							19.3	31.9156	289.6	1.066	20.26	7.49	0.08	1.4	2182.6	2030.7	-1.00E+10	-1.00E+10	-1.00E+10	1.06	0.45	0.34	-1.00E+10	-1.00E+10	0.24	-1.00E+10
							26.6	-1.00E+10	-1.00E+10	1.983	42.2	18.66	0.14	2.11	2210.5	2131.8	-1.00E+10	-1.00E+10	-1.00E+10	-1.00E+10	-1.00E+10	-1.00E+10	-1.00E+10	-1.00E+10	-1.00E+10	-1.00E+10
							26.7	-1.00E+10	-1.00E+10	-1.00E+10	-1.00E+10	-1.00E+10	-1.00E+10	-1.00E+10	-1.00E+10	-1.00E+10	-1.00E+10	-1.00E+10	-1.00E+10	-1.00E+10	-1.00E+10	-1.00E+10	-1.00E+10	-1.00E+10	-1.00E+10	-1.00E+10
							26.8	-1.00E+10	-1.00E+10	-1.00E+10	-1.00E+10	-1.00E+10	-1.00E+10	-1.00E+10	-1.00E+10	-1.00E+10	-1.00E+10	-1.00E+10	-1.00E+10	-1.00E+10	-1.00E+10	-1.00E+10	-1.00E+10	-1.00E+10	-1.00E+10	-1.00E+10
							29.7	32.5167	261.57	1.979	42.17	18.63	0.14	2.09	2208.7	2132.6	-1.00E+10	-1.00E+10	-1.00E+10	0.55	0.15	0.27	-1.00E+10	-1.00E+10	0.13	-1.00E+10
							39.5	32.5269	261.01	1.997	42.41	18.84	0.14	2.1	2209.4	2132.6	-1.00E+10	-1.00E+10	-1.00E+10	0.55	0.13	0.25	-1.00E+10	-1.00E+10	0.13	-1.00E+10
							44.6	32.5259	260.65	1.999	42.49	18.86	0.14	2.12	2205.4	2135.2	-1.00E+10	-1.00E+10	-1.00E+10	0.56	0.15	0.27	-1.00E+10	-1.00E+10	0.13	-1.00E+10
							44.7	-1.00E+10	-1.00E+10	-1.00E+10	-1.00E+10	-1.00E+10	-1.00E+10	-1.00E+10	-1.00E+10	-1.00E+10	-1.00E+10	-1.00E+10	-1.00E+10	-1.00E+10	-1.00E+10	-1.00E+10	-1.00E+10	-1.00E+10	-1.00E+10	-1.00E+10
							44.7	-1.00E+10	-1.00E+10	-1.00E+10	-1.00E+10	-1.00E+10	-1.00E+10	-1.00E+10	-1.00E+10	-1.00E+10	-1.00E+10	-1.00E+10	-1.00E+10	-1.00E+10	-1.00E+10	-1.00E+10	-1.00E+10	-1.00E+10	-1.00E+10	-1.00E+10
							44.7	-1.00E+10	-1.00E+10	-1.00E+10	-1.00E+10	-1.00E+10	-1.00E+10	-1.00E+10	-1.00E+10	-1.00E+10	-1.00E+10	-1.00E+10	-1.00E+10	-1.00E+10	-1.00E+10	-1.00E+10	-1.00E+10	-1.00E+10	-1.00E+10	-1.00E+10
MR1705C	110_1	B	2017-09-20T21:59	190.958	65.2706	53	0	32.3445	323.4	1.355	29.79	13.66	0.1	0.07	2200.1	2056	-1.00E+10	-1.00E+10	-1.00E+10	6.95	3.16	2.04	-1.00E+10	-1.00E+10	1.36	-1.00E+10
							5.2	32.3493	323.47	1.369	30.18	13.86	0.1	0.08	2202.2	2060.6	-1.00E+10	-1.00E+10	-1.00E+10	6.44	-1.00E+10	-1.00E+10	-1.00E+10	-1.00E+10	-1.00E+10	-1.00E+10
							9.6	32.3867	319.91	1.428	31.5	14.6	0.1	0.11	2204.4	2064.9	-1.00E+10	-1.00E+10	-1.00E+10	6.32	2.81	1.89	-1.00E+10	-1.00E+10	1.18	-1.00E+10
							11.9	32.5136	308.51	1.626	36.11	17.17	0.11	0.28	2209.8	2087.2	-1.00E+10	-1.00E+10	-1.00E+10	4.77	-1.00E+10	-1.00E+10	-1.00E+10	-1.00E+10	-1.00E+10	-1.00E+10
							19.9	32.8016	280.89	2.092	46.88	22.86	0.13	0.77	2224.3	2138.7	-1.00E+10	-1.00E+10	-1.00E+10	1.62	0.78	0.55	-1.00E+10	-1.00E+10	0.25	-1.00E+10
							29.8	32.8039	280.73	2.096	47	22.93	0.13	0.77	2223.5	2139.3	-1.00E+10	-1.00E+10	-1.00E+10	1.64	0.84	0.43	-1.00E+10	-1.00E+10	0.2	-1.00E+10
							39.7	32.8058	280.09	2.104	47.25	23	0.13	0.8	2220.6	2140.6	-1.00E+10	-1.00E+10	-1.00E+10	1.32	0.78	0.5	-1.00E+10	-1.00E+10	0.23	-1.00E+10
							47.9	32.807	280.3	2.103	47.31	23	0.13	0.8	2223.3	2139.4	-1.00E+10	-1.00E+10	-1.00E+10	1.57	0.78	0.58	-1.00E+10	-1.00E+10	0.22	-1.00E+10
MR1705C	111_1	B	2017-09-21T00:41	190.404	65.06	51	0	32.5933	339.26	1.408	30.71	14.88	0.13	0.07	2212.1	2071.6	-1.00E+10	-1.00E+10	-1.00E+10	14.11	12.55	1.86	-1.00E+10	-1.00E+10	0.65	-1.00E+10
							5	32.5888	340.26	1.428	30.77	14.86	0.13	0.04	2218.9	2073.8	-1.00E+10	-1.00E+10	-1.00E+10	15.15	-1.00E+10	-1.00E+10	-1.00E+10	-1.00E+10	-1.00E+10	-1.00E+10
							7.9	32.5892	340.14	1.411	30.81	14.88	0.13	0.05	2213.8	2073.4	-1.00E+10	-1.00E+10	-1.00E+10	13.97	-1.00E+10	-1.00E+10	-1.00E+10	-1.00E+10	-1.00E+10	-1.00E+10
							10.4	32.5894	339.98	1.415	30.81	14.92	0.13	0.06	2217	2072.1	-1.00E+10	-1.00E+10	-1.00E+10	14.65	13.07	0.79	-1.00E+10	-1.00E+10	0.74	-1.00E+10
							19.7	32.6515	328.81	1.554	34.41	16.86	0.14	0.08	2219.7	2086.5	-1.00E+10	-1.00E+10	-1.00E+10	12.42	10.17	0.85	-1.00E+10	-1.00E+10	0.64	-1.00E+10
							29.6	32.9121	280.83	2.189	51.58	25.15	0.15	0.33	2232	2150	-1.00E+10	-1.00E+10	-1.00E+10	2.59	1.87	0.41	-1.00E+10	-1.00E+10	0.15	-1.00E+10
							39.4	32.9201	277.32	2.221	52.52	25.43	0.15	0.4	2232.5	2154.7	-1.00E+10	-1.00E+10	-1.00E+10	2.21	1.72	0.33	-1.00E+10	-1.00E+10	0.15	-1.00E+10
							45.9	32.9201	276.92	2.222	52.53	25.42	0.15	0.42	2227.7	2152.9	-1.00E+10	-1.00E+10	-1.00E+10	1.89	1.43	0.4	-1.00E+10	-1.00E+10	0.14	-1.00E+10
