# Supplementary material for: Atlantic-origin water extension into the Pacific Arctic induced an anomalous biogeochemical event
Source: Nat Commun. 2023 Nov 2;14:6235. doi: 10.1038/s41467-023-41960-w (PMC10622542; doi:10.1038/s41467-023-41960-w)
Supplement: Supplementary file 4 — Supplementary Data 1 [file 41467_2023_41960_MOESM4_ESM.zip › Mirai_Btl_2020.txt]

Cruise	Station	Type	yyyy-mm-ddThh:mm	Longitude [degrees_east]	Latitude [degrees_north]	Bot. Depth [m]	Depth [m]	Bottle Salinity	Dissolved Oxygen [~$m~#mol/kg]	Phosphate [~$m~#mol/kg]	Silicate [~$m~#mol/kg]	Nitrate [~$m~#mol/kg]	Nitrite [~$m~#mol/kg]	Ammonium [~$m~#mol/kg]	Total Alkalinity [~$m~#mol/kg]	DIC [~$m~#mol/kg]	CFC-11 [pmol/kg]	CFC-12 [pmol/kg]	CFC-113 [pmol/kg]	Chl-a [~$m~#g/L]	Chl-a >10 [~$m~#g/L]	Chl-a 2-10 [~$m~#g/L]	Chl-a 5-10 [~$m~#g/L]	Chl-a 2-5 [~$m~#g/L]	Chl-a 0.7-2 [~$m~#g/L]	O18O16[permill]
MR2005C	7_1	B	2020-10-08T07:28	191.171	69.0139	51	0	30.9947	307.57	0.785	8.18	0.98	0.08	1.81	2179.8	2037.6	-1.00E+10	-1.00E+10	-1.00E+10	0.664	0.05	0.07	-1.00E+10	-1.00E+10	0.521	-1.00E+10
							4.6	30.9953	307.18	0.77	8.14	0.91	0.09	1.86	2180.1	2033.9	-1.00E+10	-1.00E+10	-1.00E+10	0.669	-1.00E+10	-1.00E+10	-1.00E+10	-1.00E+10	-1.00E+10	-1.00E+10
							10.3	30.9899	307.28	0.767	8.12	0.89	0.08	1.83	2180	2033.3	-1.00E+10	-1.00E+10	-1.00E+10	0.651	0.05	0.07	-1.00E+10	-1.00E+10	0.488	-1.00E+10
							10.6	-1.00E+10	-1.00E+10	-1.00E+10	-1.00E+10	-1.00E+10	-1.00E+10	-1.00E+10	-1.00E+10	-1.00E+10	-1.00E+10	-1.00E+10	-1.00E+10	-1.00E+10	-1.00E+10	-1.00E+10	-1.00E+10	-1.00E+10	-1.00E+10	-1.00E+10
							14.1	-1.00E+10	-1.00E+10	-1.00E+10	-1.00E+10	-1.00E+10	-1.00E+10	-1.00E+10	-1.00E+10	-1.00E+10	-1.00E+10	-1.00E+10	-1.00E+10	-1.00E+10	-1.00E+10	-1.00E+10	-1.00E+10	-1.00E+10	-1.00E+10	-1.00E+10
							14.3	31.0438	306.35	0.783	8.27	0.97	0.09	1.94	2184.9	2032.8	-1.00E+10	-1.00E+10	-1.00E+10	0.627	0.05	0.07	-1.00E+10	-1.00E+10	0.468	-1.00E+10
							16	-1.00E+10	-1.00E+10	-1.00E+10	-1.00E+10	-1.00E+10	-1.00E+10	-1.00E+10	-1.00E+10	-1.00E+10	-1.00E+10	-1.00E+10	-1.00E+10	-1.00E+10	-1.00E+10	-1.00E+10	-1.00E+10	-1.00E+10	-1.00E+10	-1.00E+10
							16.8	-1.00E+10	-1.00E+10	0.794	8.41	1.04	0.09	2.03	2180.9	2035.8	-1.00E+10	-1.00E+10	-1.00E+10	-1.00E+10	-1.00E+10	-1.00E+10	-1.00E+10	-1.00E+10	-1.00E+10	-1.00E+10
							17.3	-1.00E+10	-1.00E+10	-1.00E+10	-1.00E+10	-1.00E+10	-1.00E+10	-1.00E+10	-1.00E+10	-1.00E+10	-1.00E+10	-1.00E+10	-1.00E+10	-1.00E+10	-1.00E+10	-1.00E+10	-1.00E+10	-1.00E+10	-1.00E+10	-1.00E+10
							20.3	-1.00E+10	-1.00E+10	-1.00E+10	-1.00E+10	-1.00E+10	-1.00E+10	-1.00E+10	-1.00E+10	-1.00E+10	-1.00E+10	-1.00E+10	-1.00E+10	-1.00E+10	-1.00E+10	-1.00E+10	-1.00E+10	-1.00E+10	-1.00E+10	-1.00E+10
							20.6	31.5511	296.26	0.929	9.6	1.67	0.17	3.02	2188	2042.8	-1.00E+10	-1.00E+10	-1.00E+10	0.379	0.06	0.05	-1.00E+10	-1.00E+10	0.271	-1.00E+10
							28.8	32.3666	278.99	1.269	13.58	3.6	0.34	5.19	2214	2068.5	-1.00E+10	-1.00E+10	-1.00E+10	0.056	0.01	0.01	-1.00E+10	-1.00E+10	0.026	-1.00E+10
							28.9	-1.00E+10	-1.00E+10	-1.00E+10	-1.00E+10	-1.00E+10	-1.00E+10	-1.00E+10	-1.00E+10	-1.00E+10	-1.00E+10	-1.00E+10	-1.00E+10	-1.00E+10	-1.00E+10	-1.00E+10	-1.00E+10	-1.00E+10	-1.00E+10	-1.00E+10
							35	-1.00E+10	-1.00E+10	1.436	17.48	4.88	0.48	6.15	2216.6	2088.2	-1.00E+10	-1.00E+10	-1.00E+10	-1.00E+10	-1.00E+10	-1.00E+10	-1.00E+10	-1.00E+10	-1.00E+10	-1.00E+10
							35	-1.00E+10	-1.00E+10	-1.00E+10	-1.00E+10	-1.00E+10	-1.00E+10	-1.00E+10	-1.00E+10	-1.00E+10	-1.00E+10	-1.00E+10	-1.00E+10	-1.00E+10	-1.00E+10	-1.00E+10	-1.00E+10	-1.00E+10	-1.00E+10	-1.00E+10
							35.1	-1.00E+10	-1.00E+10	-1.00E+10	-1.00E+10	-1.00E+10	-1.00E+10	-1.00E+10	-1.00E+10	-1.00E+10	-1.00E+10	-1.00E+10	-1.00E+10	-1.00E+10	-1.00E+10	-1.00E+10	-1.00E+10	-1.00E+10	-1.00E+10	-1.00E+10
							45.4	-1.00E+10	-1.00E+10	-1.00E+10	-1.00E+10	-1.00E+10	-1.00E+10	-1.00E+10	-1.00E+10	-1.00E+10	-1.00E+10	-1.00E+10	-1.00E+10	-1.00E+10	-1.00E+10	-1.00E+10	-1.00E+10	-1.00E+10	-1.00E+10	-1.00E+10
							45.6	-1.00E+10	-1.00E+10	-1.00E+10	-1.00E+10	-1.00E+10	-1.00E+10	-1.00E+10	-1.00E+10	-1.00E+10	-1.00E+10	-1.00E+10	-1.00E+10	-1.00E+10	-1.00E+10	-1.00E+10	-1.00E+10	-1.00E+10	-1.00E+10	-1.00E+10
							45.7	-1.00E+10	-1.00E+10	-1.00E+10	-1.00E+10	-1.00E+10	-1.00E+10	-1.00E+10	-1.00E+10	-1.00E+10	-1.00E+10	-1.00E+10	-1.00E+10	-1.00E+10	-1.00E+10	-1.00E+10	-1.00E+10	-1.00E+10	-1.00E+10	-1.00E+10
							45.9	32.7256	190.12	2.367	55.62	12.25	0.58	8.86	2228.2	2192.3	-1.00E+10	-1.00E+10	-1.00E+10	0.256	0.03	0.15	-1.00E+10	-1.00E+10	0.018	-1.00E+10
							46.1	-1.00E+10	-1.00E+10	-1.00E+10	-1.00E+10	-1.00E+10	-1.00E+10	-1.00E+10	-1.00E+10	-1.00E+10	-1.00E+10	-1.00E+10	-1.00E+10	-1.00E+10	-1.00E+10	-1.00E+10	-1.00E+10	-1.00E+10	-1.00E+10	-1.00E+10
							46.3	-1.00E+10	-1.00E+10	-1.00E+10	-1.00E+10	-1.00E+10	-1.00E+10	-1.00E+10	-1.00E+10	-1.00E+10	-1.00E+10	-1.00E+10	-1.00E+10	-1.00E+10	-1.00E+10	-1.00E+10	-1.00E+10	-1.00E+10	-1.00E+10	-1.00E+10
MR2005C	9_1	B	2020-10-08T22:37	194.505	70.5003	44	0	30.6453	317.5	0.661	3.91	0.3	0.07	0.46	2149.5	2009	-1.00E+10	-1.00E+10	-1.00E+10	1.391	0.65	0.3	-1.00E+10	-1.00E+10	0.344	-1.00E+10
							4.6	30.6371	317.52	0.643	3.83	0.06	0.06	0.4	2146.3	2007.7	-1.00E+10	-1.00E+10	-1.00E+10	1.375	-1.00E+10	-1.00E+10	-1.00E+10	-1.00E+10	-1.00E+10	-1.00E+10
							9.4	30.6347	317.72	0.649	3.84	0.05	0.06	0.39	2152.1	2007.9	-1.00E+10	-1.00E+10	-1.00E+10	1.347	0.71	0.25	-1.00E+10	-1.00E+10	0.298	-1.00E+10
							9.4	-1.00E+10	-1.00E+10	-1.00E+10	-1.00E+10	-1.00E+10	-1.00E+10	-1.00E+10	-1.00E+10	-1.00E+10	-1.00E+10	-1.00E+10	-1.00E+10	-1.00E+10	-1.00E+10	-1.00E+10	-1.00E+10	-1.00E+10	-1.00E+10	-1.00E+10
							11	-1.00E+10	-1.00E+10	-1.00E+10	-1.00E+10	-1.00E+10	-1.00E+10	-1.00E+10	-1.00E+10	-1.00E+10	-1.00E+10	-1.00E+10	-1.00E+10	-1.00E+10	-1.00E+10	-1.00E+10	-1.00E+10	-1.00E+10	-1.00E+10	-1.00E+10
							11.2	30.6364	317.7	0.641	3.83	0.05	0.06	0.39	2151	2009.5	-1.00E+10	-1.00E+10	-1.00E+10	1.4	0.71	0.19	-1.00E+10	-1.00E+10	0.306	-1.00E+10
							14.3	-1.00E+10	-1.00E+10	-1.00E+10	-1.00E+10	-1.00E+10	-1.00E+10	-1.00E+10	-1.00E+10	-1.00E+10	-1.00E+10	-1.00E+10	-1.00E+10	-1.00E+10	-1.00E+10	-1.00E+10	-1.00E+10	-1.00E+10	-1.00E+10	-1.00E+10
							14.3	-1.00E+10	-1.00E+10	-1.00E+10	-1.00E+10	-1.00E+10	-1.00E+10	-1.00E+10	-1.00E+10	-1.00E+10	-1.00E+10	-1.00E+10	-1.00E+10	-1.00E+10	-1.00E+10	-1.00E+10	-1.00E+10	-1.00E+10	-1.00E+10	-1.00E+10
							14.4	-1.00E+10	-1.00E+10	0.641	3.83	0.05	0.06	0.35	2151.3	2007.6	-1.00E+10	-1.00E+10	-1.00E+10	-1.00E+10	-1.00E+10	-1.00E+10	-1.00E+10	-1.00E+10	-1.00E+10	-1.00E+10
							19.5	-1.00E+10	-1.00E+10	-1.00E+10	-1.00E+10	-1.00E+10	-1.00E+10	-1.00E+10	-1.00E+10	-1.00E+10	-1.00E+10	-1.00E+10	-1.00E+10	-1.00E+10	-1.00E+10	-1.00E+10	-1.00E+10	-1.00E+10	-1.00E+10	-1.00E+10
							19.7	30.6373	317.3	0.644	3.88	0.04	0.06	0.41	2148.3	2008.3	-1.00E+10	-1.00E+10	-1.00E+10	1.221	0.63	0.28	-1.00E+10	-1.00E+10	0.299	-1.00E+10
							26.7	-1.00E+10	-1.00E+10	-1.00E+10	-1.00E+10	-1.00E+10	-1.00E+10	-1.00E+10	-1.00E+10	-1.00E+10	-1.00E+10	-1.00E+10	-1.00E+10	-1.00E+10	-1.00E+10	-1.00E+10	-1.00E+10	-1.00E+10	-1.00E+10	-1.00E+10
							26.8	-1.00E+10	-1.00E+10	-1.00E+10	-1.00E+10	-1.00E+10	-1.00E+10	-1.00E+10	-1.00E+10	-1.00E+10	-1.00E+10	-1.00E+10	-1.00E+10	-1.00E+10	-1.00E+10	-1.00E+10	-1.00E+10	-1.00E+10	-1.00E+10	-1.00E+10
							26.9	-1.00E+10	-1.00E+10	0.664	4.54	0.11	0.08	0.49	2152.9	2011.3	-1.00E+10	-1.00E+10	-1.00E+10	-1.00E+10	-1.00E+10	-1.00E+10	-1.00E+10	-1.00E+10	-1.00E+10	-1.00E+10
							29.3	31.1776	321.2	0.904	10.19	0.82	0.26	1.54	2166.4	2036.3	-1.00E+10	-1.00E+10	-1.00E+10	0.913	0.48	0.21	-1.00E+10	-1.00E+10	0.169	-1.00E+10
							29.5	-1.00E+10	-1.00E+10	-1.00E+10	-1.00E+10	-1.00E+10	-1.00E+10	-1.00E+10	-1.00E+10	-1.00E+10	-1.00E+10	-1.00E+10	-1.00E+10	-1.00E+10	-1.00E+10	-1.00E+10	-1.00E+10	-1.00E+10	-1.00E+10	-1.00E+10
							37.1	-1.00E+10	-1.00E+10	-1.00E+10	-1.00E+10	-1.00E+10	-1.00E+10	-1.00E+10	-1.00E+10	-1.00E+10	-1.00E+10	-1.00E+10	-1.00E+10	-1.00E+10	-1.00E+10	-1.00E+10	-1.00E+10	-1.00E+10	-1.00E+10	-1.00E+10
							37.2	-1.00E+10	-1.00E+10	-1.00E+10	-1.00E+10	-1.00E+10	-1.00E+10	-1.00E+10	-1.00E+10	-1.00E+10	-1.00E+10	-1.00E+10	-1.00E+10	-1.00E+10	-1.00E+10	-1.00E+10	-1.00E+10	-1.00E+10	-1.00E+10	-1.00E+10
							37.4	32.081	299.71	1.496	26.94	3.37	0.5	3.7	2202.6	2125	-1.00E+10	-1.00E+10	-1.00E+10	0.484	0.16	0.33	-1.00E+10	-1.00E+10	0.013	-1.00E+10
							37.4	-1.00E+10	-1.00E+10	-1.00E+10	-1.00E+10	-1.00E+10	-1.00E+10	-1.00E+10	-1.00E+10	-1.00E+10	-1.00E+10	-1.00E+10	-1.00E+10	-1.00E+10	-1.00E+10	-1.00E+10	-1.00E+10	-1.00E+10	-1.00E+10	-1.00E+10
							37.5	-1.00E+10	-1.00E+10	-1.00E+10	-1.00E+10	-1.00E+10	-1.00E+10	-1.00E+10	-1.00E+10	-1.00E+10	-1.00E+10	-1.00E+10	-1.00E+10	-1.00E+10	-1.00E+10	-1.00E+10	-1.00E+10	-1.00E+10	-1.00E+10	-1.00E+10
MR2005C	10_1	B	2020-10-10T18:04	198.073	74.5264	1688	0	-1.00E+10	-1.00E+10	-1.00E+10	-1.00E+10	-1.00E+10	-1.00E+10	-1.00E+10	-1.00E+10	-1.00E+10	-1.00E+10	-1.00E+10	-1.00E+10	-1.00E+10	-1.00E+10	-1.00E+10	-1.00E+10	-1.00E+10	-1.00E+10	-1.00E+10
							9.8	-1.00E+10	-1.00E+10	-1.00E+10	-1.00E+10	-1.00E+10	-1.00E+10	-1.00E+10	-1.00E+10	-1.00E+10	-1.00E+10	-1.00E+10	-1.00E+10	-1.00E+10	-1.00E+10	-1.00E+10	-1.00E+10	-1.00E+10	-1.00E+10	-1.00E+10
							9.9	-1.00E+10	-1.00E+10	-1.00E+10	-1.00E+10	-1.00E+10	-1.00E+10	-1.00E+10	-1.00E+10	-1.00E+10	-1.00E+10	-1.00E+10	-1.00E+10	-1.00E+10	-1.00E+10	-1.00E+10	-1.00E+10	-1.00E+10	-1.00E+10	-1.00E+10
							9.9	-1.00E+10	-1.00E+10	-1.00E+10	-1.00E+10	-1.00E+10	-1.00E+10	-1.00E+10	-1.00E+10	-1.00E+10	-1.00E+10	-1.00E+10	-1.00E+10	-1.00E+10	-1.00E+10	-1.00E+10	-1.00E+10	-1.00E+10	-1.00E+10	-1.00E+10
							10	-1.00E+10	-1.00E+10	-1.00E+10	-1.00E+10	-1.00E+10	-1.00E+10	-1.00E+10	-1.00E+10	-1.00E+10	-1.00E+10	-1.00E+10	-1.00E+10	-1.00E+10	-1.00E+10	-1.00E+10	-1.00E+10	-1.00E+10	-1.00E+10	-1.00E+10
							49.6	-1.00E+10	-1.00E+10	-1.00E+10	-1.00E+10	-1.00E+10	-1.00E+10	-1.00E+10	-1.00E+10	-1.00E+10	-1.00E+10	-1.00E+10	-1.00E+10	-1.00E+10	-1.00E+10	-1.00E+10	-1.00E+10	-1.00E+10	-1.00E+10	-1.00E+10
							49.8	-1.00E+10	-1.00E+10	-1.00E+10	-1.00E+10	-1.00E+10	-1.00E+10	-1.00E+10	-1.00E+10	-1.00E+10	-1.00E+10	-1.00E+10	-1.00E+10	-1.00E+10	-1.00E+10	-1.00E+10	-1.00E+10	-1.00E+10	-1.00E+10	-1.00E+10
							50	-1.00E+10	-1.00E+10	-1.00E+10	-1.00E+10	-1.00E+10	-1.00E+10	-1.00E+10	-1.00E+10	-1.00E+10	-1.00E+10	-1.00E+10	-1.00E+10	-1.00E+10	-1.00E+10	-1.00E+10	-1.00E+10	-1.00E+10	-1.00E+10	-1.00E+10
							50.2	-1.00E+10	-1.00E+10	-1.00E+10	-1.00E+10	-1.00E+10	-1.00E+10	-1.00E+10	-1.00E+10	-1.00E+10	-1.00E+10	-1.00E+10	-1.00E+10	-1.00E+10	-1.00E+10	-1.00E+10	-1.00E+10	-1.00E+10	-1.00E+10	-1.00E+10
							98.9	-1.00E+10	-1.00E+10	-1.00E+10	-1.00E+10	-1.00E+10	-1.00E+10	-1.00E+10	-1.00E+10	-1.00E+10	-1.00E+10	-1.00E+10	-1.00E+10	-1.00E+10	-1.00E+10	-1.00E+10	-1.00E+10	-1.00E+10	-1.00E+10	-1.00E+10
							99	-1.00E+10	-1.00E+10	-1.00E+10	-1.00E+10	-1.00E+10	-1.00E+10	-1.00E+10	-1.00E+10	-1.00E+10	-1.00E+10	-1.00E+10	-1.00E+10	-1.00E+10	-1.00E+10	-1.00E+10	-1.00E+10	-1.00E+10	-1.00E+10	-1.00E+10
							99	-1.00E+10	-1.00E+10	-1.00E+10	-1.00E+10	-1.00E+10	-1.00E+10	-1.00E+10	-1.00E+10	-1.00E+10	-1.00E+10	-1.00E+10	-1.00E+10	-1.00E+10	-1.00E+10	-1.00E+10	-1.00E+10	-1.00E+10	-1.00E+10	-1.00E+10
							99.1	-1.00E+10	-1.00E+10	-1.00E+10	-1.00E+10	-1.00E+10	-1.00E+10	-1.00E+10	-1.00E+10	-1.00E+10	-1.00E+10	-1.00E+10	-1.00E+10	-1.00E+10	-1.00E+10	-1.00E+10	-1.00E+10	-1.00E+10	-1.00E+10	-1.00E+10
							148.4	-1.00E+10	-1.00E+10	-1.00E+10	-1.00E+10	-1.00E+10	-1.00E+10	-1.00E+10	-1.00E+10	-1.00E+10	-1.00E+10	-1.00E+10	-1.00E+10	-1.00E+10	-1.00E+10	-1.00E+10	-1.00E+10	-1.00E+10	-1.00E+10	-1.00E+10
							148.4	-1.00E+10	-1.00E+10	-1.00E+10	-1.00E+10	-1.00E+10	-1.00E+10	-1.00E+10	-1.00E+10	-1.00E+10	-1.00E+10	-1.00E+10	-1.00E+10	-1.00E+10	-1.00E+10	-1.00E+10	-1.00E+10	-1.00E+10	-1.00E+10	-1.00E+10
							148.6	-1.00E+10	-1.00E+10	-1.00E+10	-1.00E+10	-1.00E+10	-1.00E+10	-1.00E+10	-1.00E+10	-1.00E+10	-1.00E+10	-1.00E+10	-1.00E+10	-1.00E+10	-1.00E+10	-1.00E+10	-1.00E+10	-1.00E+10	-1.00E+10	-1.00E+10
							148.6	-1.00E+10	-1.00E+10	-1.00E+10	-1.00E+10	-1.00E+10	-1.00E+10	-1.00E+10	-1.00E+10	-1.00E+10	-1.00E+10	-1.00E+10	-1.00E+10	-1.00E+10	-1.00E+10	-1.00E+10	-1.00E+10	-1.00E+10	-1.00E+10	-1.00E+10
							197.7	-1.00E+10	-1.00E+10	-1.00E+10	-1.00E+10	-1.00E+10	-1.00E+10	-1.00E+10	-1.00E+10	-1.00E+10	-1.00E+10	-1.00E+10	-1.00E+10	-1.00E+10	-1.00E+10	-1.00E+10	-1.00E+10	-1.00E+10	-1.00E+10	-1.00E+10
							197.7	-1.00E+10	-1.00E+10	-1.00E+10	-1.00E+10	-1.00E+10	-1.00E+10	-1.00E+10	-1.00E+10	-1.00E+10	-1.00E+10	-1.00E+10	-1.00E+10	-1.00E+10	-1.00E+10	-1.00E+10	-1.00E+10	-1.00E+10	-1.00E+10	-1.00E+10
							197.9	-1.00E+10	-1.00E+10	-1.00E+10	-1.00E+10	-1.00E+10	-1.00E+10	-1.00E+10	-1.00E+10	-1.00E+10	-1.00E+10	-1.00E+10	-1.00E+10	-1.00E+10	-1.00E+10	-1.00E+10	-1.00E+10	-1.00E+10	-1.00E+10	-1.00E+10
							198.1	-1.00E+10	-1.00E+10	-1.00E+10	-1.00E+10	-1.00E+10	-1.00E+10	-1.00E+10	-1.00E+10	-1.00E+10	-1.00E+10	-1.00E+10	-1.00E+10	-1.00E+10	-1.00E+10	-1.00E+10	-1.00E+10	-1.00E+10	-1.00E+10	-1.00E+10
							296.3	-1.00E+10	-1.00E+10	-1.00E+10	-1.00E+10	-1.00E+10	-1.00E+10	-1.00E+10	-1.00E+10	-1.00E+10	-1.00E+10	-1.00E+10	-1.00E+10	-1.00E+10	-1.00E+10	-1.00E+10	-1.00E+10	-1.00E+10	-1.00E+10	-1.00E+10
							296.4	-1.00E+10	-1.00E+10	-1.00E+10	-1.00E+10	-1.00E+10	-1.00E+10	-1.00E+10	-1.00E+10	-1.00E+10	-1.00E+10	-1.00E+10	-1.00E+10	-1.00E+10	-1.00E+10	-1.00E+10	-1.00E+10	-1.00E+10	-1.00E+10	-1.00E+10
							296.8	-1.00E+10	-1.00E+10	-1.00E+10	-1.00E+10	-1.00E+10	-1.00E+10	-1.00E+10	-1.00E+10	-1.00E+10	-1.00E+10	-1.00E+10	-1.00E+10	-1.00E+10	-1.00E+10	-1.00E+10	-1.00E+10	-1.00E+10	-1.00E+10	-1.00E+10
							296.9	-1.00E+10	-1.00E+10	-1.00E+10	-1.00E+10	-1.00E+10	-1.00E+10	-1.00E+10	-1.00E+10	-1.00E+10	-1.00E+10	-1.00E+10	-1.00E+10	-1.00E+10	-1.00E+10	-1.00E+10	-1.00E+10	-1.00E+10	-1.00E+10	-1.00E+10
							395.5	-1.00E+10	-1.00E+10	-1.00E+10	-1.00E+10	-1.00E+10	-1.00E+10	-1.00E+10	-1.00E+10	-1.00E+10	-1.00E+10	-1.00E+10	-1.00E+10	-1.00E+10	-1.00E+10	-1.00E+10	-1.00E+10	-1.00E+10	-1.00E+10	-1.00E+10
							395.7	-1.00E+10	-1.00E+10	-1.00E+10	-1.00E+10	-1.00E+10	-1.00E+10	-1.00E+10	-1.00E+10	-1.00E+10	-1.00E+10	-1.00E+10	-1.00E+10	-1.00E+10	-1.00E+10	-1.00E+10	-1.00E+10	-1.00E+10	-1.00E+10	-1.00E+10
							396	-1.00E+10	-1.00E+10	-1.00E+10	-1.00E+10	-1.00E+10	-1.00E+10	-1.00E+10	-1.00E+10	-1.00E+10	-1.00E+10	-1.00E+10	-1.00E+10	-1.00E+10	-1.00E+10	-1.00E+10	-1.00E+10	-1.00E+10	-1.00E+10	-1.00E+10
							396	-1.00E+10	-1.00E+10	-1.00E+10	-1.00E+10	-1.00E+10	-1.00E+10	-1.00E+10	-1.00E+10	-1.00E+10	-1.00E+10	-1.00E+10	-1.00E+10	-1.00E+10	-1.00E+10	-1.00E+10	-1.00E+10	-1.00E+10	-1.00E+10	-1.00E+10
MR2005C	10_2	B	2020-10-10T22:04	198.116	74.5505	1721	0	26.3481	371.14	0.409	3.01	0.1	0.01	0.12	1958.2	-1.00E+10	-1.00E+10	-1.00E+10	-1.00E+10	0.395	0.12	0.13	-1.00E+10	-1.00E+10	0.079	-1.00E+10
							5.4	26.276	371.6	0.394	3.06	0.03	0	0.11	1956.5	1869.1	-1.00E+10	-1.00E+10	-1.00E+10	0.359	-1.00E+10	-1.00E+10	-1.00E+10	-1.00E+10	-1.00E+10	-1.00E+10
							10.3	26.2832	371.65	0.392	3.03	0.02	0	0.11	1954.4	1870.7	-1.00E+10	-1.00E+10	-1.00E+10	0.331	0.09	0.11	-1.00E+10	-1.00E+10	0.055	-1.00E+10
							20.1	26.6496	369.88	0.396	2.88	0.02	0	0.1	1965.5	1873.5	-1.00E+10	-1.00E+10	-1.00E+10	0.188	0.08	0.05	-1.00E+10	-1.00E+10	0.054	-1.00E+10
							25.6	-1.00E+10	-1.00E+10	0.447	2.35	0.01	0	0.35	2066.7	1883.1	-1.00E+10	-1.00E+10	-1.00E+10	-1.00E+10	-1.00E+10	-1.00E+10	-1.00E+10	-1.00E+10	-1.00E+10	-1.00E+10
							25.6	-1.00E+10	-1.00E+10	-1.00E+10	-1.00E+10	-1.00E+10	-1.00E+10	-1.00E+10	-1.00E+10	-1.00E+10	-1.00E+10	-1.00E+10	-1.00E+10	-1.00E+10	-1.00E+10	-1.00E+10	-1.00E+10	-1.00E+10	-1.00E+10	-1.00E+10
							29.7	29.9251	385.69	0.485	2.74	0.01	0.01	0.34	2096.6	1912.9	-1.00E+10	-1.00E+10	-1.00E+10	0.266	0.19	0.01	-1.00E+10	-1.00E+10	0.023	-1.00E+10
							32.9	-1.00E+10	-1.00E+10	-1.00E+10	-1.00E+10	-1.00E+10	-1.00E+10	-1.00E+10	-1.00E+10	-1.00E+10	-1.00E+10	-1.00E+10	-1.00E+10	-1.00E+10	-1.00E+10	-1.00E+10	-1.00E+10	-1.00E+10	-1.00E+10	-1.00E+10
							32.9	30.995	398.93	0.659	5.19	0.39	0.04	0.45	2168.5	1984.6	-1.00E+10	-1.00E+10	-1.00E+10	0.211	0.18	0	-1.00E+10	-1.00E+10	0.02	-1.00E+10
							49.4	32.2391	352.29	1.415	18.49	7.49	0.13	0.9	2223.2	2132.1	-1.00E+10	-1.00E+10	-1.00E+10	0.044	0.03	0.01	-1.00E+10	-1.00E+10	0.004	-1.00E+10
							51	-1.00E+10	-1.00E+10	-1.00E+10	-1.00E+10	-1.00E+10	-1.00E+10	-1.00E+10	-1.00E+10	-1.00E+10	-1.00E+10	-1.00E+10	-1.00E+10	-1.00E+10	-1.00E+10	-1.00E+10	-1.00E+10	-1.00E+10	-1.00E+10	-1.00E+10
							51.1	-1.00E+10	-1.00E+10	1.542	22.01	9.48	0.15	0.78	2229.7	2150.2	-1.00E+10	-1.00E+10	-1.00E+10	-1.00E+10	-1.00E+10	-1.00E+10	-1.00E+10	-1.00E+10	-1.00E+10	-1.00E+10
							74.1	32.6314	315.31	1.861	34.13	14.61	0.09	0.35	2237.3	2186.2	-1.00E+10	-1.00E+10	-1.00E+10	0.025	-1.00E+10	-1.00E+10	-1.00E+10	-1.00E+10	-1.00E+10	-1.00E+10
							76	-1.00E+10	-1.00E+10	1.872	34.62	14.86	0.09	0.3	2245	2191.1	-1.00E+10	-1.00E+10	-1.00E+10	-1.00E+10	-1.00E+10	-1.00E+10	-1.00E+10	-1.00E+10	-1.00E+10	-1.00E+10
							76	-1.00E+10	-1.00E+10	-1.00E+10	-1.00E+10	-1.00E+10	-1.00E+10	-1.00E+10	-1.00E+10	-1.00E+10	-1.00E+10	-1.00E+10	-1.00E+10	-1.00E+10	-1.00E+10	-1.00E+10	-1.00E+10	-1.00E+10	-1.00E+10	-1.00E+10
							99	32.9199	307.63	1.887	35.73	15.27	0.07	0.21	2258	2209.6	-1.00E+10	-1.00E+10	-1.00E+10	0.021	-1.00E+10	-1.00E+10	-1.00E+10	-1.00E+10	-1.00E+10	-1.00E+10
							99.2	-1.00E+10	-1.00E+10	-1.00E+10	-1.00E+10	-1.00E+10	-1.00E+10	-1.00E+10	-1.00E+10	-1.00E+10	-1.00E+10	-1.00E+10	-1.00E+10	-1.00E+10	-1.00E+10	-1.00E+10	-1.00E+10	-1.00E+10	-1.00E+10	-1.00E+10
							99.3	-1.00E+10	-1.00E+10	-1.00E+10	-1.00E+10	-1.00E+10	-1.00E+10	-1.00E+10	-1.00E+10	-1.00E+10	-1.00E+10	-1.00E+10	-1.00E+10	-1.00E+10	-1.00E+10	-1.00E+10	-1.00E+10	-1.00E+10	-1.00E+10	-1.00E+10
							123.1	33.3135	287.63	2.063	43.78	18.06	0.07	0.46	2273	2235.4	-1.00E+10	-1.00E+10	-1.00E+10	0.025	-1.00E+10	-1.00E+10	-1.00E+10	-1.00E+10	-1.00E+10	-1.00E+10
							148.1	33.9191	256.37	1.485	26.88	14.72	0.01	0.01	2280.6	2222.9	-1.00E+10	-1.00E+10	-1.00E+10	0.022	-1.00E+10	-1.00E+10	-1.00E+10	-1.00E+10	-1.00E+10	-1.00E+10
							172.8	34.3439	264.64	1.139	17.31	13.34	0.01	0.01	2286.3	2198.3	-1.00E+10	-1.00E+10	-1.00E+10	0.012	-1.00E+10	-1.00E+10	-1.00E+10	-1.00E+10	-1.00E+10	-1.00E+10
							197.2	34.5382	259.07	1.095	17.81	13.27	0.01	0	2287.4	2200.9	-1.00E+10	-1.00E+10	-1.00E+10	-1.00E+10	-1.00E+10	-1.00E+10	-1.00E+10	-1.00E+10	-1.00E+10	-1.00E+10
							222.6	34.643	268.42	0.966	13.28	12.82	0.01	0.01	2286.7	2190.7	-1.00E+10	-1.00E+10	-1.00E+10	-1.00E+10	-1.00E+10	-1.00E+10	-1.00E+10	-1.00E+10	-1.00E+10	-1.00E+10
							245.8	34.7163	275.92	0.891	11.02	12.4	0.01	0.01	2292.2	2184.1	-1.00E+10	-1.00E+10	-1.00E+10	-1.00E+10	-1.00E+10	-1.00E+10	-1.00E+10	-1.00E+10	-1.00E+10	-1.00E+10
							294.1	34.8038	288.85	0.827	7.42	12.03	0.01	0	2293.3	2174.7	-1.00E+10	-1.00E+10	-1.00E+10	-1.00E+10	-1.00E+10	-1.00E+10	-1.00E+10	-1.00E+10	-1.00E+10	-1.00E+10
							395.3	34.858	293.13	0.828	7.23	12.11	0.01	0	2298.6	2174.3	-1.00E+10	-1.00E+10	-1.00E+10	-1.00E+10	-1.00E+10	-1.00E+10	-1.00E+10	-1.00E+10	-1.00E+10	-1.00E+10
MR2005C	11_1	B	2020-10-11T21:11	201.874	74.9802	841	0	25.2085	380.85	0.419	3.94	0.24	0.01	0.07	1900.6	1835.3	-1.00E+10	-1.00E+10	-1.00E+10	0.469	0.05	0.18	-1.00E+10	-1.00E+10	0.153	-1.00E+10
							5	25.2144	380.67	0.408	3.91	0.02	0	0.04	1901.8	1835.3	-1.00E+10	-1.00E+10	-1.00E+10	0.344	-1.00E+10	-1.00E+10	-1.00E+10	-1.00E+10	-1.00E+10	-1.00E+10
							10.1	25.2949	380.5	0.417	3.78	0.01	0	0.03	1900.5	1836.1	-1.00E+10	-1.00E+10	-1.00E+10	0.246	0.02	0.1	-1.00E+10	-1.00E+10	0.112	-1.00E+10
							14.8	25.4704	380.15	0.424	3.69	0	0	0.03	1908.6	1840.3	-1.00E+10	-1.00E+10	-1.00E+10	0.24	0.02	0.1	-1.00E+10	-1.00E+10	0.116	-1.00E+10
							14.8	-1.00E+10	-1.00E+10	-1.00E+10	-1.00E+10	-1.00E+10	-1.00E+10	-1.00E+10	-1.00E+10	-1.00E+10	-1.00E+10	-1.00E+10	-1.00E+10	-1.00E+10	-1.00E+10	-1.00E+10	-1.00E+10	-1.00E+10	-1.00E+10	-1.00E+10
							20.3	25.8538	379.59	0.447	3.56	0.01	0	0.06	1922.9	1853.3	-1.00E+10	-1.00E+10	-1.00E+10	0.244	0.03	0.08	-1.00E+10	-1.00E+10	0.122	-1.00E+10
							29.9	28.4755	394.08	0.571	2.9	0.01	0	0.06	2051.2	1968.7	-1.00E+10	-1.00E+10	-1.00E+10	0.12	0.01	0.04	-1.00E+10	-1.00E+10	0.071	-1.00E+10
							34	-1.00E+10	-1.00E+10	-1.00E+10	-1.00E+10	-1.00E+10	-1.00E+10	-1.00E+10	-1.00E+10	-1.00E+10	-1.00E+10	-1.00E+10	-1.00E+10	-1.00E+10	-1.00E+10	-1.00E+10	-1.00E+10	-1.00E+10	-1.00E+10	-1.00E+10
							34	-1.00E+10	-1.00E+10	0.596	3.33	0.01	0	0.07	2089.1	2075.3	-1.00E+10	-1.00E+10	-1.00E+10	-1.00E+10	-1.00E+10	-1.00E+10	-1.00E+10	-1.00E+10	-1.00E+10	-1.00E+10
							49.9	29.9246	382.51	0.666	4.41	0.03	0.09	0.05	2131.1	2029.4	-1.00E+10	-1.00E+10	-1.00E+10	0.098	0.01	0.04	-1.00E+10	-1.00E+10	0.041	-1.00E+10
							67.5	-1.00E+10	-1.00E+10	-1.00E+10	-1.00E+10	-1.00E+10	-1.00E+10	-1.00E+10	-1.00E+10	1994.7	-1.00E+10	-1.00E+10	-1.00E+10	-1.00E+10	-1.00E+10	-1.00E+10	-1.00E+10	-1.00E+10	-1.00E+10	-1.00E+10
							67.5	-1.00E+10	-1.00E+10	-1.00E+10	-1.00E+10	-1.00E+10	-1.00E+10	-1.00E+10	-1.00E+10	-1.00E+10	-1.00E+10	-1.00E+10	-1.00E+10	-1.00E+10	-1.00E+10	-1.00E+10	-1.00E+10	-1.00E+10	-1.00E+10	-1.00E+10
							67.5	-1.00E+10	-1.00E+10	-1.00E+10	-1.00E+10	-1.00E+10	-1.00E+10	-1.00E+10	-1.00E+10	-1.00E+10	-1.00E+10	-1.00E+10	-1.00E+10	-1.00E+10	-1.00E+10	-1.00E+10	-1.00E+10	-1.00E+10	-1.00E+10	-1.00E+10
							67.5	-1.00E+10	-1.00E+10	-1.00E+10	-1.00E+10	-1.00E+10	-1.00E+10	-1.00E+10	-1.00E+10	-1.00E+10	-1.00E+10	-1.00E+10	-1.00E+10	-1.00E+10	-1.00E+10	-1.00E+10	-1.00E+10	-1.00E+10	-1.00E+10	-1.00E+10
							67.5	-1.00E+10	-1.00E+10	-1.00E+10	-1.00E+10	-1.00E+10	-1.00E+10	-1.00E+10	-1.00E+10	-1.00E+10	-1.00E+10	-1.00E+10	-1.00E+10	-1.00E+10	-1.00E+10	-1.00E+10	-1.00E+10	-1.00E+10	-1.00E+10	-1.00E+10
							67.5	-1.00E+10	-1.00E+10	-1.00E+10	-1.00E+10	-1.00E+10	-1.00E+10	-1.00E+10	-1.00E+10	-1.00E+10	-1.00E+10	-1.00E+10	-1.00E+10	-1.00E+10	-1.00E+10	-1.00E+10	-1.00E+10	-1.00E+10	-1.00E+10	-1.00E+10
							67.5	-1.00E+10	-1.00E+10	-1.00E+10	-1.00E+10	-1.00E+10	-1.00E+10	-1.00E+10	-1.00E+10	-1.00E+10	-1.00E+10	-1.00E+10	-1.00E+10	-1.00E+10	-1.00E+10	-1.00E+10	-1.00E+10	-1.00E+10	-1.00E+10	-1.00E+10
							67.5	-1.00E+10	-1.00E+10	-1.00E+10	-1.00E+10	-1.00E+10	-1.00E+10	-1.00E+10	-1.00E+10	-1.00E+10	-1.00E+10	-1.00E+10	-1.00E+10	-1.00E+10	-1.00E+10	-1.00E+10	-1.00E+10	-1.00E+10	-1.00E+10	-1.00E+10
							67.5	-1.00E+10	-1.00E+10	-1.00E+10	-1.00E+10	-1.00E+10	-1.00E+10	-1.00E+10	-1.00E+10	-1.00E+10	-1.00E+10	-1.00E+10	-1.00E+10	-1.00E+10	-1.00E+10	-1.00E+10	-1.00E+10	-1.00E+10	-1.00E+10	-1.00E+10
							67.5	-1.00E+10	-1.00E+10	0.973	8.87	2.96	0.03	0.01	2187.5	2140.3	-1.00E+10	-1.00E+10	-1.00E+10	-1.00E+10	-1.00E+10	-1.00E+10	-1.00E+10	-1.00E+10	-1.00E+10	-1.00E+10
							67.6	-1.00E+10	-1.00E+10	-1.00E+10	-1.00E+10	-1.00E+10	-1.00E+10	-1.00E+10	-1.00E+10	-1.00E+10	-1.00E+10	-1.00E+10	-1.00E+10	-1.00E+10	-1.00E+10	-1.00E+10	-1.00E+10	-1.00E+10	-1.00E+10	-1.00E+10
							74.4	31.4516	336.65	1.071	10.77	4.46	0.03	0.01	2189.9	2085.7	-1.00E+10	-1.00E+10	-1.00E+10	0.079	-1.00E+10	-1.00E+10	-1.00E+10	-1.00E+10	-1.00E+10	-1.00E+10
							100.1	-1.00E+10	-1.00E+10	1.42	18.5	9.01	0.01	0.02	2217.1	-1.00E+10	-1.00E+10	-1.00E+10	-1.00E+10	-1.00E+10	-1.00E+10	-1.00E+10	-1.00E+10	-1.00E+10	-1.00E+10	-1.00E+10
							100.1	32.0109	315.6	1.412	18.28	8.9	0.01	0.02	2213.1	2139.3	-1.00E+10	-1.00E+10	-1.00E+10	0.025	-1.00E+10	-1.00E+10	-1.00E+10	-1.00E+10	-1.00E+10	-1.00E+10
							100.1	-1.00E+10	-1.00E+10	-1.00E+10	-1.00E+10	-1.00E+10	-1.00E+10	-1.00E+10	-1.00E+10	-1.00E+10	-1.00E+10	-1.00E+10	-1.00E+10	-1.00E+10	-1.00E+10	-1.00E+10	-1.00E+10	-1.00E+10	-1.00E+10	-1.00E+10
							124	32.3496	303.71	1.641	26.34	12.26	0.01	0.03	2228.9	2174.4	-1.00E+10	-1.00E+10	-1.00E+10	0.004	-1.00E+10	-1.00E+10	-1.00E+10	-1.00E+10	-1.00E+10	-1.00E+10
							149	32.5543	298.56	1.738	30.29	13.71	0.01	0.03	2239.5	2195.5	-1.00E+10	-1.00E+10	-1.00E+10	0.006	-1.00E+10	-1.00E+10	-1.00E+10	-1.00E+10	-1.00E+10	-1.00E+10
							174	32.7637	286.18	1.773	31.43	14.58	0.01	0.03	2251.2	2214.6	-1.00E+10	-1.00E+10	-1.00E+10	0.005	-1.00E+10	-1.00E+10	-1.00E+10	-1.00E+10	-1.00E+10	-1.00E+10
							198.1	33.0838	277.18	1.778	32.81	15.37	0	0.03	2269.3	2232.6	-1.00E+10	-1.00E+10	-1.00E+10	0.004	-1.00E+10	-1.00E+10	-1.00E+10	-1.00E+10	-1.00E+10	-1.00E+10
							222.8	33.6131	268.75	1.564	28.42	14.87	0	0.03	2279.3	2231.7	-1.00E+10	-1.00E+10	-1.00E+10	-1.00E+10	-1.00E+10	-1.00E+10	-1.00E+10	-1.00E+10	-1.00E+10	-1.00E+10
							249	34.0876	266.7	1.234	20.35	13.49	0	0.03	2281.2	2212.1	-1.00E+10	-1.00E+10	-1.00E+10	-1.00E+10	-1.00E+10	-1.00E+10	-1.00E+10	-1.00E+10	-1.00E+10	-1.00E+10
							297.2	34.5744	269.26	0.983	13.32	12.93	0	0.01	2286	2189.6	-1.00E+10	-1.00E+10	-1.00E+10	-1.00E+10	-1.00E+10	-1.00E+10	-1.00E+10	-1.00E+10	-1.00E+10	-1.00E+10
							395.8	34.8078	286.37	0.86	7.9	12.75	0	0.02	2294.3	2170.3	-1.00E+10	-1.00E+10	-1.00E+10	-1.00E+10	-1.00E+10	-1.00E+10	-1.00E+10	-1.00E+10	-1.00E+10	-1.00E+10
MR2005C	12_1	B	2020-10-12T05:47	199.997	75.1825	1985	0	25.4235	381.39	0.454	4.07	0.31	0.02	0.12	1914.5	1848.9	-1.00E+10	-1.00E+10	-1.00E+10	0.307	-1.00E+10	-1.00E+10	-1.00E+10	-1.00E+10	-1.00E+10	-1.00E+10
							4.9	25.4505	380.34	0.403	4.01	0.02	0.01	0.08	1915.4	1850.1	-1.00E+10	-1.00E+10	-1.00E+10	0.298	-1.00E+10	-1.00E+10	-1.00E+10	-1.00E+10	-1.00E+10	-1.00E+10
							9.8	25.5764	377.84	0.401	3.95	0.01	0	0.07	1925.7	1854.1	-1.00E+10	-1.00E+10	-1.00E+10	0.292	-1.00E+10	-1.00E+10	-1.00E+10	-1.00E+10	-1.00E+10	-1.00E+10
							14.6	-1.00E+10	-1.00E+10	-1.00E+10	-1.00E+10	-1.00E+10	-1.00E+10	-1.00E+10	-1.00E+10	-1.00E+10	-1.00E+10	-1.00E+10	-1.00E+10	-1.00E+10	-1.00E+10	-1.00E+10	-1.00E+10	-1.00E+10	-1.00E+10	-1.00E+10
							14.6	26.0608	376.73	0.42	3.77	0.01	0	0.08	1941.3	1868.7	-1.00E+10	-1.00E+10	-1.00E+10	0.277	-1.00E+10	-1.00E+10	-1.00E+10	-1.00E+10	-1.00E+10	-1.00E+10
							14.6	-1.00E+10	-1.00E+10	-1.00E+10	-1.00E+10	-1.00E+10	-1.00E+10	-1.00E+10	-1.00E+10	-1.00E+10	-1.00E+10	-1.00E+10	-1.00E+10	-1.00E+10	-1.00E+10	-1.00E+10	-1.00E+10	-1.00E+10	-1.00E+10	-1.00E+10
							14.6	-1.00E+10	-1.00E+10	-1.00E+10	-1.00E+10	-1.00E+10	-1.00E+10	-1.00E+10	-1.00E+10	-1.00E+10	-1.00E+10	-1.00E+10	-1.00E+10	-1.00E+10	-1.00E+10	-1.00E+10	-1.00E+10	-1.00E+10	-1.00E+10	-1.00E+10
							19.7	28.1685	387.39	0.53	3.11	0	0	0.15	2039.8	1951.1	-1.00E+10	-1.00E+10	-1.00E+10	0.189	-1.00E+10	-1.00E+10	-1.00E+10	-1.00E+10	-1.00E+10	-1.00E+10
							29.5	28.8707	394.44	0.583	3.21	0.01	0	0.1	2084.2	1992.4	-1.00E+10	-1.00E+10	-1.00E+10	0.107	-1.00E+10	-1.00E+10	-1.00E+10	-1.00E+10	-1.00E+10	-1.00E+10
							33.8	-1.00E+10	-1.00E+10	-1.00E+10	-1.00E+10	-1.00E+10	-1.00E+10	-1.00E+10	-1.00E+10	-1.00E+10	-1.00E+10	-1.00E+10	-1.00E+10	-1.00E+10	-1.00E+10	-1.00E+10	-1.00E+10	-1.00E+10	-1.00E+10	-1.00E+10
							33.8	-1.00E+10	-1.00E+10	0.616	3.75	0.01	0.03	0.11	2115.5	2016.3	-1.00E+10	-1.00E+10	-1.00E+10	-1.00E+10	-1.00E+10	-1.00E+10	-1.00E+10	-1.00E+10	-1.00E+10	-1.00E+10
							49.1	30.5022	367.22	0.738	5.37	0.19	0.16	0.04	2154	2037.2	-1.00E+10	-1.00E+10	-1.00E+10	0.087	-1.00E+10	-1.00E+10	-1.00E+10	-1.00E+10	-1.00E+10	-1.00E+10
							66.8	-1.00E+10	-1.00E+10	1.046	10.1	3.99	0.03	0.02	2189.7	2082.3	-1.00E+10	-1.00E+10	-1.00E+10	-1.00E+10	-1.00E+10	-1.00E+10	-1.00E+10	-1.00E+10	-1.00E+10	-1.00E+10
							66.9	-1.00E+10	-1.00E+10	-1.00E+10	-1.00E+10	-1.00E+10	-1.00E+10	-1.00E+10	-1.00E+10	-1.00E+10	-1.00E+10	-1.00E+10	-1.00E+10	-1.00E+10	-1.00E+10	-1.00E+10	-1.00E+10	-1.00E+10	-1.00E+10	-1.00E+10
							74.3	31.5905	331.01	1.146	12.32	5.48	0.03	0.01	2189.3	2094.8	-1.00E+10	-1.00E+10	-1.00E+10	0.067	-1.00E+10	-1.00E+10	-1.00E+10	-1.00E+10	-1.00E+10	-1.00E+10
							99.2	32.1403	312.47	1.483	21.3	10.09	0.02	0.03	2217.4	2149.7	-1.00E+10	-1.00E+10	-1.00E+10	0.02	-1.00E+10	-1.00E+10	-1.00E+10	-1.00E+10	-1.00E+10	-1.00E+10
							99.2	-1.00E+10	-1.00E+10	-1.00E+10	-1.00E+10	-1.00E+10	-1.00E+10	-1.00E+10	-1.00E+10	-1.00E+10	-1.00E+10	-1.00E+10	-1.00E+10	-1.00E+10	-1.00E+10	-1.00E+10	-1.00E+10	-1.00E+10	-1.00E+10	-1.00E+10
							99.2	-1.00E+10	-1.00E+10	-1.00E+10	-1.00E+10	-1.00E+10	-1.00E+10	-1.00E+10	-1.00E+10	-1.00E+10	-1.00E+10	-1.00E+10	-1.00E+10	-1.00E+10	-1.00E+10	-1.00E+10	-1.00E+10	-1.00E+10	-1.00E+10	-1.00E+10
							124	32.4187	311.37	1.707	29.97	13.11	0.02	0.03	2231	2174.2	-1.00E+10	-1.00E+10	-1.00E+10	0.013	-1.00E+10	-1.00E+10	-1.00E+10	-1.00E+10	-1.00E+10	-1.00E+10
							148.5	32.6291	312.36	1.831	35.89	14.73	0.01	0.04	2238.8	2190.1	-1.00E+10	-1.00E+10	-1.00E+10	0.014	-1.00E+10	-1.00E+10	-1.00E+10	-1.00E+10	-1.00E+10	-1.00E+10
							173.1	32.8214	295.57	1.803	33.42	14.78	0.02	0.02	2251.1	2209.6	-1.00E+10	-1.00E+10	-1.00E+10	0.008	-1.00E+10	-1.00E+10	-1.00E+10	-1.00E+10	-1.00E+10	-1.00E+10
							197.9	33.1376	292.26	1.883	35.62	15.73	0.09	0.37	2264.5	2228	-1.00E+10	-1.00E+10	-1.00E+10	0.022	-1.00E+10	-1.00E+10	-1.00E+10	-1.00E+10	-1.00E+10	-1.00E+10
							222.6	33.4475	291.4	2.225	49.76	19.5	0.07	1.03	2272.7	2240.5	-1.00E+10	-1.00E+10	-1.00E+10	-1.00E+10	-1.00E+10	-1.00E+10	-1.00E+10	-1.00E+10	-1.00E+10	-1.00E+10
							246.8	34.0164	266.17	1.313	22.15	13.92	0.01	0.02	2278.6	2213.2	-1.00E+10	-1.00E+10	-1.00E+10	-1.00E+10	-1.00E+10	-1.00E+10	-1.00E+10	-1.00E+10	-1.00E+10	-1.00E+10
							296.4	34.5602	266.76	0.99	14.39	12.79	0.01	0.03	2286.3	2192.4	-1.00E+10	-1.00E+10	-1.00E+10	-1.00E+10	-1.00E+10	-1.00E+10	-1.00E+10	-1.00E+10	-1.00E+10	-1.00E+10
							396.1	34.8064	286.8	0.852	7.67	12.55	0.01	0.03	2289.9	2170.2	-1.00E+10	-1.00E+10	-1.00E+10	-1.00E+10	-1.00E+10	-1.00E+10	-1.00E+10	-1.00E+10	-1.00E+10	-1.00E+10
MR2005C	13_1	B	2020-10-13T21:30	199.989	73.2887	1212	0	28.7741	358.99	0.401	2.01	0.09	0.01	0.15	2025.5	1900.5	-1.00E+10	-1.00E+10	-1.00E+10	0.501	0.29	0.06	-1.00E+10	-1.00E+10	0.066	-1.00E+10
							4.8	28.8609	357.96	0.392	2.02	0.02	0.01	0.13	2032.7	1902.5	-1.00E+10	-1.00E+10	-1.00E+10	0.498	-1.00E+10	-1.00E+10	-1.00E+10	-1.00E+10	-1.00E+10	-1.00E+10
							10.2	29.2081	353.68	0.401	2.15	0.02	0.01	0.18	2045.8	1908.1	-1.00E+10	-1.00E+10	-1.00E+10	0.413	0.31	0.02	-1.00E+10	-1.00E+10	0.038	-1.00E+10
							19.8	29.3539	352.46	0.413	2.35	0.03	0.01	0.2	2049.4	1912.9	-1.00E+10	-1.00E+10	-1.00E+10	0.422	-1.00E+10	-1.00E+10	-1.00E+10	-1.00E+10	-1.00E+10	-1.00E+10
							27.7	-1.00E+10	-1.00E+10	-1.00E+10	-1.00E+10	-1.00E+10	-1.00E+10	-1.00E+10	-1.00E+10	-1.00E+10	-1.00E+10	-1.00E+10	-1.00E+10	-1.00E+10	-1.00E+10	-1.00E+10	-1.00E+10	-1.00E+10	-1.00E+10	-1.00E+10
							27.8	-1.00E+10	-1.00E+10	-1.00E+10	-1.00E+10	-1.00E+10	-1.00E+10	-1.00E+10	-1.00E+10	-1.00E+10	-1.00E+10	-1.00E+10	-1.00E+10	-1.00E+10	-1.00E+10	-1.00E+10	-1.00E+10	-1.00E+10	-1.00E+10	-1.00E+10
							27.8	-1.00E+10	-1.00E+10	-1.00E+10	-1.00E+10	-1.00E+10	-1.00E+10	-1.00E+10	-1.00E+10	-1.00E+10	-1.00E+10	-1.00E+10	-1.00E+10	-1.00E+10	-1.00E+10	-1.00E+10	-1.00E+10	-1.00E+10	-1.00E+10	-1.00E+10
							27.8	-1.00E+10	-1.00E+10	-1.00E+10	-1.00E+10	-1.00E+10	-1.00E+10	-1.00E+10	-1.00E+10	-1.00E+10	-1.00E+10	-1.00E+10	-1.00E+10	-1.00E+10	-1.00E+10	-1.00E+10	-1.00E+10	-1.00E+10	-1.00E+10	-1.00E+10
							27.8	-1.00E+10	-1.00E+10	-1.00E+10	-1.00E+10	-1.00E+10	-1.00E+10	-1.00E+10	-1.00E+10	-1.00E+10	-1.00E+10	-1.00E+10	-1.00E+10	-1.00E+10	-1.00E+10	-1.00E+10	-1.00E+10	-1.00E+10	-1.00E+10	-1.00E+10
							27.8	-1.00E+10	-1.00E+10	-1.00E+10	-1.00E+10	-1.00E+10	-1.00E+10	-1.00E+10	-1.00E+10	-1.00E+10	-1.00E+10	-1.00E+10	-1.00E+10	-1.00E+10	-1.00E+10	-1.00E+10	-1.00E+10	-1.00E+10	-1.00E+10	-1.00E+10
							27.8	-1.00E+10	-1.00E+10	-1.00E+10	-1.00E+10	-1.00E+10	-1.00E+10	-1.00E+10	-1.00E+10	-1.00E+10	-1.00E+10	-1.00E+10	-1.00E+10	-1.00E+10	-1.00E+10	-1.00E+10	-1.00E+10	-1.00E+10	-1.00E+10	-1.00E+10
							27.8	-1.00E+10	-1.00E+10	-1.00E+10	-1.00E+10	-1.00E+10	-1.00E+10	-1.00E+10	-1.00E+10	-1.00E+10	-1.00E+10	-1.00E+10	-1.00E+10	-1.00E+10	-1.00E+10	-1.00E+10	-1.00E+10	-1.00E+10	-1.00E+10	-1.00E+10
							27.8	-1.00E+10	-1.00E+10	0.465	2.86	0.09	0.02	0.37	2083.3	-1.00E+10	-1.00E+10	-1.00E+10	-1.00E+10	-1.00E+10	-1.00E+10	-1.00E+10	-1.00E+10	-1.00E+10	-1.00E+10	-1.00E+10
							27.8	-1.00E+10	-1.00E+10	-1.00E+10	-1.00E+10	-1.00E+10	-1.00E+10	-1.00E+10	-1.00E+10	1935.1	-1.00E+10	-1.00E+10	-1.00E+10	-1.00E+10	-1.00E+10	-1.00E+10	-1.00E+10	-1.00E+10	-1.00E+10	-1.00E+10
							27.8	-1.00E+10	-1.00E+10	-1.00E+10	-1.00E+10	-1.00E+10	-1.00E+10	-1.00E+10	-1.00E+10	-1.00E+10	-1.00E+10	-1.00E+10	-1.00E+10	-1.00E+10	-1.00E+10	-1.00E+10	-1.00E+10	-1.00E+10	-1.00E+10	-1.00E+10
							29.7	30.3323	347.25	0.595	4.59	0.33	0.07	0.63	2129.4	1989.4	-1.00E+10	-1.00E+10	-1.00E+10	0.195	0.13	0.02	-1.00E+10	-1.00E+10	0.049	-1.00E+10
							32.2	30.9753	356.03	0.662	5.33	0.71	0.07	0.74	2153	1996.4	-1.00E+10	-1.00E+10	-1.00E+10	0.181	0.13	0.03	-1.00E+10	-1.00E+10	0.027	-1.00E+10
							32.2	-1.00E+10	-1.00E+10	-1.00E+10	-1.00E+10	-1.00E+10	-1.00E+10	-1.00E+10	-1.00E+10	-1.00E+10	-1.00E+10	-1.00E+10	-1.00E+10	-1.00E+10	-1.00E+10	-1.00E+10	-1.00E+10	-1.00E+10	-1.00E+10	-1.00E+10
							49.8	32.3027	342.68	1.492	20.51	8.86	0.17	0.91	2227	2143.1	-1.00E+10	-1.00E+10	-1.00E+10	0.052	0.03	0	-1.00E+10	-1.00E+10	0.003	-1.00E+10
							54.7	-1.00E+10	-1.00E+10	1.695	27.7	11.99	0.14	0.72	2234.1	2223.3	-1.00E+10	-1.00E+10	-1.00E+10	-1.00E+10	-1.00E+10	-1.00E+10	-1.00E+10	-1.00E+10	-1.00E+10	-1.00E+10
							54.7	-1.00E+10	-1.00E+10	-1.00E+10	-1.00E+10	-1.00E+10	-1.00E+10	-1.00E+10	-1.00E+10	-1.00E+10	-1.00E+10	-1.00E+10	-1.00E+10	-1.00E+10	-1.00E+10	-1.00E+10	-1.00E+10	-1.00E+10	-1.00E+10	-1.00E+10
							74.4	32.701	311.18	1.93	34.97	15.42	0.09	0.5	2237.8	2195.2	-1.00E+10	-1.00E+10	-1.00E+10	0.026	0.03	0	-1.00E+10	-1.00E+10	0.001	-1.00E+10
							82.5	-1.00E+10	-1.00E+10	-1.00E+10	-1.00E+10	-1.00E+10	-1.00E+10	-1.00E+10	-1.00E+10	-1.00E+10	-1.00E+10	-1.00E+10	-1.00E+10	-1.00E+10	-1.00E+10	-1.00E+10	-1.00E+10	-1.00E+10	-1.00E+10	-1.00E+10
							82.6	-1.00E+10	-1.00E+10	2.331	43.11	17.84	0.09	2.71	2242	2168.9	-1.00E+10	-1.00E+10	-1.00E+10	-1.00E+10	-1.00E+10	-1.00E+10	-1.00E+10	-1.00E+10	-1.00E+10	-1.00E+10
							99.3	32.9706	296.42	2.091	40.35	16.83	0.07	1.05	2254.4	2219.8	-1.00E+10	-1.00E+10	-1.00E+10	0.041	-1.00E+10	-1.00E+10	-1.00E+10	-1.00E+10	-1.00E+10	-1.00E+10
							124.2	33.2097	274.91	2.256	49.11	18.13	0.06	1.79	2269	2250.8	-1.00E+10	-1.00E+10	-1.00E+10	0.037	-1.00E+10	-1.00E+10	-1.00E+10	-1.00E+10	-1.00E+10	-1.00E+10
							149	33.6227	272.82	1.814	36.02	16.55	0.08	0.27	2273.8	2228.3	-1.00E+10	-1.00E+10	-1.00E+10	0.019	-1.00E+10	-1.00E+10	-1.00E+10	-1.00E+10	-1.00E+10	-1.00E+10
							172.3	34.2177	265.05	1.241	19.56	13.8	0.01	0.04	2278.4	2205.1	-1.00E+10	-1.00E+10	-1.00E+10	0.012	-1.00E+10	-1.00E+10	-1.00E+10	-1.00E+10	-1.00E+10	-1.00E+10
							199.7	34.4279	271.12	1.022	13.95	12.83	0.01	0.02	2281.9	2190	-1.00E+10	-1.00E+10	-1.00E+10	0.011	-1.00E+10	-1.00E+10	-1.00E+10	-1.00E+10	-1.00E+10	-1.00E+10
							225.2	34.5632	271.97	0.985	12.65	12.98	0.01	0.02	2280.3	2185.1	-1.00E+10	-1.00E+10	-1.00E+10	-1.00E+10	-1.00E+10	-1.00E+10	-1.00E+10	-1.00E+10	-1.00E+10	-1.00E+10
							246.3	34.6399	273.81	0.954	11.65	12.94	0.01	0.01	2283.4	2182.6	-1.00E+10	-1.00E+10	-1.00E+10	-1.00E+10	-1.00E+10	-1.00E+10	-1.00E+10	-1.00E+10	-1.00E+10	-1.00E+10
							296.5	34.7587	279.89	0.898	9.53	12.82	0.01	0.02	2290.1	2176.3	-1.00E+10	-1.00E+10	-1.00E+10	-1.00E+10	-1.00E+10	-1.00E+10	-1.00E+10	-1.00E+10	-1.00E+10	-1.00E+10
							396.4	34.8356	290.37	0.849	7.12	12.58	0.01	0.03	2292.1	2166.7	-1.00E+10	-1.00E+10	-1.00E+10	-1.00E+10	-1.00E+10	-1.00E+10	-1.00E+10	-1.00E+10	-1.00E+10	-1.00E+10
MR2005C	15_1	B	2020-10-14T04:44	202	72.7887	773	0	29.8954	349.93	0.435	1.8	0.09	0.01	0.26	2083.8	1938.9	-1.00E+10	-1.00E+10	-1.00E+10	0.466	-1.00E+10	-1.00E+10	-1.00E+10	-1.00E+10	-1.00E+10	-1.00E+10
							4.6	29.8953	349.81	0.421	1.81	0.06	0	0.25	2087.8	1939.9	-1.00E+10	-1.00E+10	-1.00E+10	0.429	-1.00E+10	-1.00E+10	-1.00E+10	-1.00E+10	-1.00E+10	-1.00E+10
							9.4	29.897	349.96	0.419	1.79	0.06	0	0.25	2082.1	1940.2	-1.00E+10	-1.00E+10	-1.00E+10	0.421	-1.00E+10	-1.00E+10	-1.00E+10	-1.00E+10	-1.00E+10	-1.00E+10
							14.9	29.9611	348.94	0.423	1.79	0.05	0	0.26	2084.7	1940.7	-1.00E+10	-1.00E+10	-1.00E+10	0.422	-1.00E+10	-1.00E+10	-1.00E+10	-1.00E+10	-1.00E+10	-1.00E+10
							14.9	-1.00E+10	-1.00E+10	-1.00E+10	-1.00E+10	-1.00E+10	-1.00E+10	-1.00E+10	-1.00E+10	-1.00E+10	-1.00E+10	-1.00E+10	-1.00E+10	-1.00E+10	-1.00E+10	-1.00E+10	-1.00E+10	-1.00E+10	-1.00E+10	-1.00E+10
							19.6	30.323	344.57	0.426	1.73	0.15	0.01	0.34	2094.5	1947.1	-1.00E+10	-1.00E+10	-1.00E+10	0.281	-1.00E+10	-1.00E+10	-1.00E+10	-1.00E+10	-1.00E+10	-1.00E+10
							29.1	31.9706	387.43	0.977	6.22	2.44	0.05	1.53	2197.8	2055.7	-1.00E+10	-1.00E+10	-1.00E+10	0.177	-1.00E+10	-1.00E+10	-1.00E+10	-1.00E+10	-1.00E+10	-1.00E+10
							49.1	32.6175	290.56	1.938	29.49	11.17	0.25	4.04	2236.6	2190	-1.00E+10	-1.00E+10	-1.00E+10	0.051	-1.00E+10	-1.00E+10	-1.00E+10	-1.00E+10	-1.00E+10	-1.00E+10
							73.9	32.7534	289.08	2.26	38.52	16.31	0.16	3.13	2237.1	2209.1	-1.00E+10	-1.00E+10	-1.00E+10	0.034	-1.00E+10	-1.00E+10	-1.00E+10	-1.00E+10	-1.00E+10	-1.00E+10
							98.6	32.9541	286.38	2.123	39	16.48	0.07	1.92	2258.8	2232.8	-1.00E+10	-1.00E+10	-1.00E+10	0.043	-1.00E+10	-1.00E+10	-1.00E+10	-1.00E+10	-1.00E+10	-1.00E+10
							123.3	33.1566	288.16	2.013	35.01	15.5	0.09	1.87	2268.4	2240.4	-1.00E+10	-1.00E+10	-1.00E+10	0.049	-1.00E+10	-1.00E+10	-1.00E+10	-1.00E+10	-1.00E+10	-1.00E+10
							148.2	33.6466	271.08	1.72	32.81	15.93	0.07	0.23	2277.5	2229.7	-1.00E+10	-1.00E+10	-1.00E+10	0.025	-1.00E+10	-1.00E+10	-1.00E+10	-1.00E+10	-1.00E+10	-1.00E+10
							172.9	34.2304	265.96	1.205	18.45	13.62	0.01	0.06	2284.6	2202.6	-1.00E+10	-1.00E+10	-1.00E+10	0.014	-1.00E+10	-1.00E+10	-1.00E+10	-1.00E+10	-1.00E+10	-1.00E+10
							197.6	34.4766	268.96	1.051	14.3	13.14	0.01	0.05	2283.2	2190.7	-1.00E+10	-1.00E+10	-1.00E+10	0.01	-1.00E+10	-1.00E+10	-1.00E+10	-1.00E+10	-1.00E+10	-1.00E+10
							222.1	34.5916	270	0.988	13.1	12.9	0.01	0.05	2288.2	2188.3	-1.00E+10	-1.00E+10	-1.00E+10	-1.00E+10	-1.00E+10	-1.00E+10	-1.00E+10	-1.00E+10	-1.00E+10	-1.00E+10
							248.2	34.6856	274.5	0.927	11.47	12.62	0.01	0.04	2290.5	2186.1	-1.00E+10	-1.00E+10	-1.00E+10	-1.00E+10	-1.00E+10	-1.00E+10	-1.00E+10	-1.00E+10	-1.00E+10	-1.00E+10
							296.4	34.7809	283.6	0.859	8.75	12.26	0.01	0.04	2293.8	2179.1	-1.00E+10	-1.00E+10	-1.00E+10	-1.00E+10	-1.00E+10	-1.00E+10	-1.00E+10	-1.00E+10	-1.00E+10	-1.00E+10
							395.8	34.8434	288.02	0.841	8.56	12.06	0.01	0.03	2296.1	2179.3	-1.00E+10	-1.00E+10	-1.00E+10	-1.00E+10	-1.00E+10	-1.00E+10	-1.00E+10	-1.00E+10	-1.00E+10	-1.00E+10
MR2005C	17_1	B	2020-10-15T03:56	201.563	71.3196	115	0	29.9517	354.43	0.492	2.91	0.41	0.02	0.52	2081	1940.4	-1.00E+10	-1.00E+10	-1.00E+10	0.421	-1.00E+10	-1.00E+10	-1.00E+10	-1.00E+10	-1.00E+10	-1.00E+10
							5.1	29.9527	355.5	0.483	2.69	0.29	0.02	0.42	2083.4	1942.3	-1.00E+10	-1.00E+10	-1.00E+10	0.708	-1.00E+10	-1.00E+10	-1.00E+10	-1.00E+10	-1.00E+10	-1.00E+10
							9.7	29.9558	355.44	0.481	2.65	0.29	0.02	0.4	2083	1943.6	-1.00E+10	-1.00E+10	-1.00E+10	0.646	-1.00E+10	-1.00E+10	-1.00E+10	-1.00E+10	-1.00E+10	-1.00E+10
							16.4	-1.00E+10	-1.00E+10	0.539	2.94	0.56	0.03	0.53	2100.4	1951.2	-1.00E+10	-1.00E+10	-1.00E+10	-1.00E+10	-1.00E+10	-1.00E+10	-1.00E+10	-1.00E+10	-1.00E+10	-1.00E+10
							16.5	-1.00E+10	-1.00E+10	-1.00E+10	-1.00E+10	-1.00E+10	-1.00E+10	-1.00E+10	-1.00E+10	-1.00E+10	-1.00E+10	-1.00E+10	-1.00E+10	-1.00E+10	-1.00E+10	-1.00E+10	-1.00E+10	-1.00E+10	-1.00E+10	-1.00E+10
							19.7	30.7197	361.7	0.594	3.49	0.81	0.04	0.63	2122.4	1967	-1.00E+10	-1.00E+10	-1.00E+10	0.523	-1.00E+10	-1.00E+10	-1.00E+10	-1.00E+10	-1.00E+10	-1.00E+10
							21.6	-1.00E+10	-1.00E+10	-1.00E+10	-1.00E+10	-1.00E+10	-1.00E+10	-1.00E+10	-1.00E+10	-1.00E+10	-1.00E+10	-1.00E+10	-1.00E+10	-1.00E+10	-1.00E+10	-1.00E+10	-1.00E+10	-1.00E+10	-1.00E+10	-1.00E+10
							21.6	31.2383	366.85	0.788	6.9	1.88	0.09	1.03	2154.9	2010.1	-1.00E+10	-1.00E+10	-1.00E+10	0.679	-1.00E+10	-1.00E+10	-1.00E+10	-1.00E+10	-1.00E+10	-1.00E+10
							28.6	-1.00E+10	-1.00E+10	-1.00E+10	-1.00E+10	-1.00E+10	-1.00E+10	-1.00E+10	-1.00E+10	-1.00E+10	-1.00E+10	-1.00E+10	-1.00E+10	-1.00E+10	-1.00E+10	-1.00E+10	-1.00E+10	-1.00E+10	-1.00E+10	-1.00E+10
							28.6	-1.00E+10	-1.00E+10	-1.00E+10	-1.00E+10	-1.00E+10	-1.00E+10	-1.00E+10	-1.00E+10	-1.00E+10	-1.00E+10	-1.00E+10	-1.00E+10	-1.00E+10	-1.00E+10	-1.00E+10	-1.00E+10	-1.00E+10	-1.00E+10	-1.00E+10
							29.5	31.9823	369.83	1.189	12.36	5.06	0.14	1.28	2200.9	2086.8	-1.00E+10	-1.00E+10	-1.00E+10	0.567	-1.00E+10	-1.00E+10	-1.00E+10	-1.00E+10	-1.00E+10	-1.00E+10
							34.5	-1.00E+10	-1.00E+10	1.917	30.95	12.79	0.2	2.05	2240.3	2195.1	-1.00E+10	-1.00E+10	-1.00E+10	-1.00E+10	-1.00E+10	-1.00E+10	-1.00E+10	-1.00E+10	-1.00E+10	-1.00E+10
							34.6	-1.00E+10	-1.00E+10	-1.00E+10	-1.00E+10	-1.00E+10	-1.00E+10	-1.00E+10	-1.00E+10	-1.00E+10	-1.00E+10	-1.00E+10	-1.00E+10	-1.00E+10	-1.00E+10	-1.00E+10	-1.00E+10	-1.00E+10	-1.00E+10	-1.00E+10
							45.2	-1.00E+10	-1.00E+10	2.214	39.28	15.48	0.26	3.57	2250.3	2242.1	-1.00E+10	-1.00E+10	-1.00E+10	-1.00E+10	-1.00E+10	-1.00E+10	-1.00E+10	-1.00E+10	-1.00E+10	-1.00E+10
							45.2	-1.00E+10	-1.00E+10	-1.00E+10	-1.00E+10	-1.00E+10	-1.00E+10	-1.00E+10	-1.00E+10	-1.00E+10	-1.00E+10	-1.00E+10	-1.00E+10	-1.00E+10	-1.00E+10	-1.00E+10	-1.00E+10	-1.00E+10	-1.00E+10	-1.00E+10
							49.5	32.8346	271.76	2.223	39.06	15.41	0.27	3.61	2249.9	2240.7	-1.00E+10	-1.00E+10	-1.00E+10	0.153	-1.00E+10	-1.00E+10	-1.00E+10	-1.00E+10	-1.00E+10	-1.00E+10
							74	32.8537	269.46	2.257	42.86	16.46	0.18	3.12	2249.5	2243.7	-1.00E+10	-1.00E+10	-1.00E+10	0.14	-1.00E+10	-1.00E+10	-1.00E+10	-1.00E+10	-1.00E+10	-1.00E+10
							98.9	32.8583	269.25	2.258	43.43	16.61	0.17	3.08	2252.4	2244.9	-1.00E+10	-1.00E+10	-1.00E+10	0.152	-1.00E+10	-1.00E+10	-1.00E+10	-1.00E+10	-1.00E+10	-1.00E+10
							109.7	-1.00E+10	-1.00E+10	-1.00E+10	-1.00E+10	-1.00E+10	-1.00E+10	-1.00E+10	-1.00E+10	-1.00E+10	-1.00E+10	-1.00E+10	-1.00E+10	-1.00E+10	-1.00E+10	-1.00E+10	-1.00E+10	-1.00E+10	-1.00E+10	-1.00E+10
							109.7	-1.00E+10	-1.00E+10	-1.00E+10	-1.00E+10	-1.00E+10	-1.00E+10	-1.00E+10	-1.00E+10	-1.00E+10	-1.00E+10	-1.00E+10	-1.00E+10	-1.00E+10	-1.00E+10	-1.00E+10	-1.00E+10	-1.00E+10	-1.00E+10	-1.00E+10
							109.7	32.8583	269.08	2.259	43.48	16.62	0.17	3.09	2248.5	2245	-1.00E+10	-1.00E+10	-1.00E+10	0.139	-1.00E+10	-1.00E+10	-1.00E+10	-1.00E+10	-1.00E+10	-1.00E+10
							109.7	-1.00E+10	-1.00E+10	-1.00E+10	-1.00E+10	-1.00E+10	-1.00E+10	-1.00E+10	-1.00E+10	-1.00E+10	-1.00E+10	-1.00E+10	-1.00E+10	-1.00E+10	-1.00E+10	-1.00E+10	-1.00E+10	-1.00E+10	-1.00E+10	-1.00E+10
							109.7	-1.00E+10	-1.00E+10	-1.00E+10	-1.00E+10	-1.00E+10	-1.00E+10	-1.00E+10	-1.00E+10	-1.00E+10	-1.00E+10	-1.00E+10	-1.00E+10	-1.00E+10	-1.00E+10	-1.00E+10	-1.00E+10	-1.00E+10	-1.00E+10	-1.00E+10
MR2005C	20_1	B	2020-10-15T21:14	206.005	71.9723	740	0	30.8211	354.67	0.944	10.43	2.28	0.15	1.53	2185.6	2071	-1.00E+10	-1.00E+10	-1.00E+10	0.291	0.04	0.13	-1.00E+10	-1.00E+10	0.079	-1.00E+10
							4.9	30.6659	352.62	0.784	7.68	1.35	0.11	1.13	2161.2	2045.1	-1.00E+10	-1.00E+10	-1.00E+10	0.449	-1.00E+10	-1.00E+10	-1.00E+10	-1.00E+10	-1.00E+10	-1.00E+10
							5.9	-1.00E+10	-1.00E+10	0.784	7.75	1.37	0.11	1.13	2160.5	2046.6	-1.00E+10	-1.00E+10	-1.00E+10	-1.00E+10	-1.00E+10	-1.00E+10	-1.00E+10	-1.00E+10	-1.00E+10	-1.00E+10
							5.9	-1.00E+10	-1.00E+10	-1.00E+10	-1.00E+10	-1.00E+10	-1.00E+10	-1.00E+10	-1.00E+10	-1.00E+10	-1.00E+10	-1.00E+10	-1.00E+10	-1.00E+10	-1.00E+10	-1.00E+10	-1.00E+10	-1.00E+10	-1.00E+10	-1.00E+10
							5.9	-1.00E+10	-1.00E+10	-1.00E+10	-1.00E+10	-1.00E+10	-1.00E+10	-1.00E+10	-1.00E+10	-1.00E+10	-1.00E+10	-1.00E+10	-1.00E+10	-1.00E+10	-1.00E+10	-1.00E+10	-1.00E+10	-1.00E+10	-1.00E+10	-1.00E+10
							9.7	30.7846	353.42	0.899	9.85	2.02	0.14	1.4	2181.1	2073.1	-1.00E+10	-1.00E+10	-1.00E+10	0.259	0.03	0.12	-1.00E+10	-1.00E+10	0.076	-1.00E+10
							11.7	-1.00E+10	-1.00E+10	-1.00E+10	-1.00E+10	-1.00E+10	-1.00E+10	-1.00E+10	-1.00E+10	-1.00E+10	-1.00E+10	-1.00E+10	-1.00E+10	-1.00E+10	-1.00E+10	-1.00E+10	-1.00E+10	-1.00E+10	-1.00E+10	-1.00E+10
							11.8	-1.00E+10	-1.00E+10	-1.00E+10	-1.00E+10	-1.00E+10	-1.00E+10	-1.00E+10	-1.00E+10	-1.00E+10	-1.00E+10	-1.00E+10	-1.00E+10	-1.00E+10	-1.00E+10	-1.00E+10	-1.00E+10	-1.00E+10	-1.00E+10	-1.00E+10
							11.8	-1.00E+10	-1.00E+10	0.906	9.99	2.06	0.15	1.43	2179.8	2073.9	-1.00E+10	-1.00E+10	-1.00E+10	-1.00E+10	-1.00E+10	-1.00E+10	-1.00E+10	-1.00E+10	-1.00E+10	-1.00E+10
							15	30.8393	352.89	0.945	10.72	2.31	0.15	1.55	2191.6	2083.1	-1.00E+10	-1.00E+10	-1.00E+10	0.244	0.02	0.11	-1.00E+10	-1.00E+10	0.054	-1.00E+10
							15	-1.00E+10	-1.00E+10	-1.00E+10	-1.00E+10	-1.00E+10	-1.00E+10	-1.00E+10	-1.00E+10	-1.00E+10	-1.00E+10	-1.00E+10	-1.00E+10	-1.00E+10	-1.00E+10	-1.00E+10	-1.00E+10	-1.00E+10	-1.00E+10	-1.00E+10
							17.7	-1.00E+10	-1.00E+10	0.973	11.23	2.5	0.16	1.62	2190.8	2087.8	-1.00E+10	-1.00E+10	-1.00E+10	-1.00E+10	-1.00E+10	-1.00E+10	-1.00E+10	-1.00E+10	-1.00E+10	-1.00E+10
							17.8	-1.00E+10	-1.00E+10	-1.00E+10	-1.00E+10	-1.00E+10	-1.00E+10	-1.00E+10	-1.00E+10	-1.00E+10	-1.00E+10	-1.00E+10	-1.00E+10	-1.00E+10	-1.00E+10	-1.00E+10	-1.00E+10	-1.00E+10	-1.00E+10	-1.00E+10
							17.8	-1.00E+10	-1.00E+10	-1.00E+10	-1.00E+10	-1.00E+10	-1.00E+10	-1.00E+10	-1.00E+10	-1.00E+10	-1.00E+10	-1.00E+10	-1.00E+10	-1.00E+10	-1.00E+10	-1.00E+10	-1.00E+10	-1.00E+10	-1.00E+10	-1.00E+10
							20.1	30.9529	351.84	0.988	11.56	2.6	0.17	1.68	2195.4	2090.2	-1.00E+10	-1.00E+10	-1.00E+10	0.219	-1.00E+10	-1.00E+10	-1.00E+10	-1.00E+10	-1.00E+10	-1.00E+10
							29.9	31.6953	351.49	1.144	15.29	4.43	0.2	1.9	2208	2106.9	-1.00E+10	-1.00E+10	-1.00E+10	0.147	0.03	0.08	-1.00E+10	-1.00E+10	0.032	-1.00E+10
							49.5	32.7378	326.45	1.707	28.45	11.43	0.22	1.82	2253	2188.5	-1.00E+10	-1.00E+10	-1.00E+10	0.068	0.02	0.03	-1.00E+10	-1.00E+10	0.008	-1.00E+10
							74.5	32.9548	272.81	2.132	41.7	15.55	0.19	3.05	2260.3	2248.1	-1.00E+10	-1.00E+10	-1.00E+10	0.089	0.04	0.03	-1.00E+10	-1.00E+10	0.012	-1.00E+10
							99.3	32.9962	264.52	2.139	42.24	14.72	0.31	3.72	2264.1	2259.1	-1.00E+10	-1.00E+10	-1.00E+10	0.144	-1.00E+10	-1.00E+10	-1.00E+10	-1.00E+10	-1.00E+10	-1.00E+10
							99.3	-1.00E+10	-1.00E+10	-1.00E+10	-1.00E+10	-1.00E+10	-1.00E+10	-1.00E+10	-1.00E+10	-1.00E+10	-1.00E+10	-1.00E+10	-1.00E+10	-1.00E+10	-1.00E+10	-1.00E+10	-1.00E+10	-1.00E+10	-1.00E+10	-1.00E+10
							99.4	-1.00E+10	-1.00E+10	-1.00E+10	-1.00E+10	-1.00E+10	-1.00E+10	-1.00E+10	-1.00E+10	-1.00E+10	-1.00E+10	-1.00E+10	-1.00E+10	-1.00E+10	-1.00E+10	-1.00E+10	-1.00E+10	-1.00E+10	-1.00E+10	-1.00E+10
							99.4	-1.00E+10	-1.00E+10	-1.00E+10	-1.00E+10	-1.00E+10	-1.00E+10	-1.00E+10	-1.00E+10	-1.00E+10	-1.00E+10	-1.00E+10	-1.00E+10	-1.00E+10	-1.00E+10	-1.00E+10	-1.00E+10	-1.00E+10	-1.00E+10	-1.00E+10
							123.8	33.0011	264.47	2.128	42.03	14.73	0.3	3.72	2264.6	2258.1	-1.00E+10	-1.00E+10	-1.00E+10	0.134	-1.00E+10	-1.00E+10	-1.00E+10	-1.00E+10	-1.00E+10	-1.00E+10
							148.6	33.0138	264.54	2.136	42.11	14.79	0.29	3.72	2264.9	2260.4	-1.00E+10	-1.00E+10	-1.00E+10	0.135	-1.00E+10	-1.00E+10	-1.00E+10	-1.00E+10	-1.00E+10	-1.00E+10
							172.9	34.1572	261.54	1.358	23.05	14	0.08	0.47	2283.9	2215.4	-1.00E+10	-1.00E+10	-1.00E+10	0.078	-1.00E+10	-1.00E+10	-1.00E+10	-1.00E+10	-1.00E+10	-1.00E+10
							197.9	34.5554	269.03	1.037	13.92	13.22	0.01	0.05	2290.6	2188.7	-1.00E+10	-1.00E+10	-1.00E+10	0.009	-1.00E+10	-1.00E+10	-1.00E+10	-1.00E+10	-1.00E+10	-1.00E+10
							222.2	34.6751	272.92	0.965	11.91	13.05	0.01	0.05	2290.8	2184.4	-1.00E+10	-1.00E+10	-1.00E+10	-1.00E+10	-1.00E+10	-1.00E+10	-1.00E+10	-1.00E+10	-1.00E+10	-1.00E+10
							246.7	34.7283	276.31	0.936	11.03	12.85	0.01	0.05	2293.5	2181.5	-1.00E+10	-1.00E+10	-1.00E+10	-1.00E+10	-1.00E+10	-1.00E+10	-1.00E+10	-1.00E+10	-1.00E+10	-1.00E+10
							296.4	34.7784	280.8	0.899	9.82	12.65	0.01	0.05	2297.9	2179.1	-1.00E+10	-1.00E+10	-1.00E+10	-1.00E+10	-1.00E+10	-1.00E+10	-1.00E+10	-1.00E+10	-1.00E+10	-1.00E+10
							395.8	34.8175	284.62	0.873	9.13	12.42	0.01	0.05	2298.6	2177.4	-1.00E+10	-1.00E+10	-1.00E+10	-1.00E+10	-1.00E+10	-1.00E+10	-1.00E+10	-1.00E+10	-1.00E+10	-1.00E+10
MR2005C	22_1	B	2020-10-17T22:04	195.042	75.0146	552	0	28.3325	375.12	0.47	2.46	0.08	0	0.17	2043.3	1942.8	-1.00E+10	-1.00E+10	-1.00E+10	0.438	0.39	-0.01	-1.00E+10	-1.00E+10	0.058	-1.00E+10
							4.9	28.3154	375.16	0.456	2.45	0.02	0	0.13	2045.3	1942.1	-1.00E+10	-1.00E+10	-1.00E+10	0.494	-1.00E+10	-1.00E+10	-1.00E+10	-1.00E+10	-1.00E+10	-1.00E+10
							9.9	28.3185	375.47	0.458	2.42	0.02	0	0.12	2043.6	1943	-1.00E+10	-1.00E+10	-1.00E+10	0.33	0.38	0	-1.00E+10	-1.00E+10	0.061	-1.00E+10
							19.5	28.3658	374.71	0.466	2.46	0.03	0	0.1	2046.3	1944.9	-1.00E+10	-1.00E+10	-1.00E+10	0.381	0.4	-0.03	-1.00E+10	-1.00E+10	0.063	-1.00E+10
							25.3	-1.00E+10	-1.00E+10	-1.00E+10	-1.00E+10	-1.00E+10	-1.00E+10	-1.00E+10	-1.00E+10	-1.00E+10	-1.00E+10	-1.00E+10	-1.00E+10	-1.00E+10	-1.00E+10	-1.00E+10	-1.00E+10	-1.00E+10	-1.00E+10	-1.00E+10
							25.5	-1.00E+10	-1.00E+10	-1.00E+10	-1.00E+10	-1.00E+10	-1.00E+10	-1.00E+10	-1.00E+10	-1.00E+10	-1.00E+10	-1.00E+10	-1.00E+10	-1.00E+10	-1.00E+10	-1.00E+10	-1.00E+10	-1.00E+10	-1.00E+10	-1.00E+10
							26	28.4377	375.85	0.476	2.53	0.02	0	0.09	2053.8	1951.5	-1.00E+10	-1.00E+10	-1.00E+10	0.405	0.36	-0.02	-1.00E+10	-1.00E+10	0.067	-1.00E+10
							26.2	-1.00E+10	-1.00E+10	-1.00E+10	-1.00E+10	-1.00E+10	-1.00E+10	-1.00E+10	-1.00E+10	-1.00E+10	-1.00E+10	-1.00E+10	-1.00E+10	-1.00E+10	-1.00E+10	-1.00E+10	-1.00E+10	-1.00E+10	-1.00E+10	-1.00E+10
							29.8	29.4065	381.21	0.615	3.47	0.03	0	0.16	2120.5	2019.7	-1.00E+10	-1.00E+10	-1.00E+10	0.149	0.07	0.03	-1.00E+10	-1.00E+10	0.051	-1.00E+10
							33.4	-1.00E+10	-1.00E+10	0.645	4.11	0.06	0.04	0.14	2139.8	2033.7	-1.00E+10	-1.00E+10	-1.00E+10	-1.00E+10	-1.00E+10	-1.00E+10	-1.00E+10	-1.00E+10	-1.00E+10	-1.00E+10
							33.8	-1.00E+10	-1.00E+10	-1.00E+10	-1.00E+10	-1.00E+10	-1.00E+10	-1.00E+10	-1.00E+10	-1.00E+10	-1.00E+10	-1.00E+10	-1.00E+10	-1.00E+10	-1.00E+10	-1.00E+10	-1.00E+10	-1.00E+10	-1.00E+10	-1.00E+10
							50.6	31.1459	344.39	0.845	7.73	2.41	0.1	0.05	2181.3	2041.7	-1.00E+10	-1.00E+10	-1.00E+10	0.106	0.03	0.02	-1.00E+10	-1.00E+10	0.049	-1.00E+10
							65.4	-1.00E+10	-1.00E+10	-1.00E+10	-1.00E+10	-1.00E+10	-1.00E+10	-1.00E+10	-1.00E+10	-1.00E+10	-1.00E+10	-1.00E+10	-1.00E+10	-1.00E+10	-1.00E+10	-1.00E+10	-1.00E+10	-1.00E+10	-1.00E+10	-1.00E+10
							65.7	-1.00E+10	-1.00E+10	1.239	14.47	6.44	0.09	0.23	2209.1	2109.2	-1.00E+10	-1.00E+10	-1.00E+10	-1.00E+10	-1.00E+10	-1.00E+10	-1.00E+10	-1.00E+10	-1.00E+10	-1.00E+10
							74.1	32.0149	330.1	1.325	16.83	7.38	0.13	0.4	2215.9	2121.1	-1.00E+10	-1.00E+10	-1.00E+10	0.035	-1.00E+10	-1.00E+10	-1.00E+10	-1.00E+10	-1.00E+10	-1.00E+10
							99.5	32.3591	308.82	1.636	25.82	11.99	0.03	0.03	2231.7	2168.6	-1.00E+10	-1.00E+10	-1.00E+10	0.026	-1.00E+10	-1.00E+10	-1.00E+10	-1.00E+10	-1.00E+10	-1.00E+10
							100.2	-1.00E+10	-1.00E+10	1.647	26	12	0.04	0.06	2230.4	2170.2	-1.00E+10	-1.00E+10	-1.00E+10	-1.00E+10	-1.00E+10	-1.00E+10	-1.00E+10	-1.00E+10	-1.00E+10	-1.00E+10
							100.5	-1.00E+10	-1.00E+10	-1.00E+10	-1.00E+10	-1.00E+10	-1.00E+10	-1.00E+10	-1.00E+10	-1.00E+10	-1.00E+10	-1.00E+10	-1.00E+10	-1.00E+10	-1.00E+10	-1.00E+10	-1.00E+10	-1.00E+10	-1.00E+10	-1.00E+10
							125	32.6034	313.16	1.737	29.74	13.32	0.09	0.18	2242.6	2183.1	-1.00E+10	-1.00E+10	-1.00E+10	0.026	-1.00E+10	-1.00E+10	-1.00E+10	-1.00E+10	-1.00E+10	-1.00E+10
							149.1	32.8001	309.93	1.79	32.31	14.3	0.08	0.08	2255.1	2198.6	-1.00E+10	-1.00E+10	-1.00E+10	0.024	-1.00E+10	-1.00E+10	-1.00E+10	-1.00E+10	-1.00E+10	-1.00E+10
							173.3	33.1097	290.86	1.859	36.2	15.89	0.01	0.05	2269.9	2223.2	-1.00E+10	-1.00E+10	-1.00E+10	0.018	-1.00E+10	-1.00E+10	-1.00E+10	-1.00E+10	-1.00E+10	-1.00E+10
							198.7	33.6024	273.4	1.755	34.38	16.33	0.03	0.02	2279	2226.1	-1.00E+10	-1.00E+10	-1.00E+10	0.015	-1.00E+10	-1.00E+10	-1.00E+10	-1.00E+10	-1.00E+10	-1.00E+10
							222.8	34.1877	255.71	1.325	22.86	14	0.01	0.02	2283.5	2210.6	-1.00E+10	-1.00E+10	-1.00E+10	-1.00E+10	-1.00E+10	-1.00E+10	-1.00E+10	-1.00E+10	-1.00E+10	-1.00E+10
							246.6	34.4869	265.44	1.024	15.65	12.49	0.01	0.02	2286	2196.8	-1.00E+10	-1.00E+10	-1.00E+10	-1.00E+10	-1.00E+10	-1.00E+10	-1.00E+10	-1.00E+10	-1.00E+10	-1.00E+10
							297.1	34.6977	277.47	0.861	11.32	11.6	0	0.01	2293.3	2189.3	-1.00E+10	-1.00E+10	-1.00E+10	-1.00E+10	-1.00E+10	-1.00E+10	-1.00E+10	-1.00E+10	-1.00E+10	-1.00E+10
							395.5	34.8309	292.96	0.799	7.04	11.54	0	0.03	2299.4	2174.8	-1.00E+10	-1.00E+10	-1.00E+10	-1.00E+10	-1.00E+10	-1.00E+10	-1.00E+10	-1.00E+10	-1.00E+10	-1.00E+10
MR2005C	23_1	B	2020-10-18T02:34	192.762	75.0028	262	0	28.1374	370.7	0.415	2.19	0.23	0.01	0.27	2001.4	1891	-1.00E+10	-1.00E+10	-1.00E+10	0.366	-1.00E+10	-1.00E+10	-1.00E+10	-1.00E+10	-1.00E+10	-1.00E+10
							7.6	28.1308	371.05	0.388	2.2	0.03	0	0.2	1998.4	1888.4	-1.00E+10	-1.00E+10	-1.00E+10	0.352	-1.00E+10	-1.00E+10	-1.00E+10	-1.00E+10	-1.00E+10	-1.00E+10
							10.6	28.1347	371.01	0.389	2.2	0.03	0	0.18	2003.2	1889.2	-1.00E+10	-1.00E+10	-1.00E+10	0.363	-1.00E+10	-1.00E+10	-1.00E+10	-1.00E+10	-1.00E+10	-1.00E+10
							15.7	-1.00E+10	-1.00E+10	-1.00E+10	-1.00E+10	-1.00E+10	-1.00E+10	-1.00E+10	-1.00E+10	-1.00E+10	-1.00E+10	-1.00E+10	-1.00E+10	-1.00E+10	-1.00E+10	-1.00E+10	-1.00E+10	-1.00E+10	-1.00E+10	-1.00E+10
							16.2	28.1392	370.92	0.389	2.21	0.04	0	0.2	2003.4	1889.4	-1.00E+10	-1.00E+10	-1.00E+10	0.348	-1.00E+10	-1.00E+10	-1.00E+10	-1.00E+10	-1.00E+10	-1.00E+10
							19.7	28.148	370.74	0.391	2.23	0.03	0	0.18	2003.4	1889.8	-1.00E+10	-1.00E+10	-1.00E+10	0.342	-1.00E+10	-1.00E+10	-1.00E+10	-1.00E+10	-1.00E+10	-1.00E+10
							28.8	30.8176	371.37	0.766	6.39	0.68	0.1	0.24	2171.9	2037.3	-1.00E+10	-1.00E+10	-1.00E+10	0.166	-1.00E+10	-1.00E+10	-1.00E+10	-1.00E+10	-1.00E+10	-1.00E+10
							51.1	31.8742	321.33	1.333	16.7	7.91	0.02	0.01	2208.7	2126	-1.00E+10	-1.00E+10	-1.00E+10	0.068	-1.00E+10	-1.00E+10	-1.00E+10	-1.00E+10	-1.00E+10	-1.00E+10
							74.2	32.4064	314.72	1.802	33.73	13.97	0.01	0.02	2232.2	2176.4	-1.00E+10	-1.00E+10	-1.00E+10	0.028	-1.00E+10	-1.00E+10	-1.00E+10	-1.00E+10	-1.00E+10	-1.00E+10
							100.5	32.6271	315.42	1.904	36.93	15.24	0.06	0.09	2239.3	2187.5	-1.00E+10	-1.00E+10	-1.00E+10	0.024	-1.00E+10	-1.00E+10	-1.00E+10	-1.00E+10	-1.00E+10	-1.00E+10
							123.8	32.8355	306.45	2.004	38.8	16.3	0.05	0.11	2250.9	2206.3	-1.00E+10	-1.00E+10	-1.00E+10	0.021	-1.00E+10	-1.00E+10	-1.00E+10	-1.00E+10	-1.00E+10	-1.00E+10
							147.7	33.2807	287.87	1.896	38.63	16.83	0.03	0.05	2272.4	2226.9	-1.00E+10	-1.00E+10	-1.00E+10	0.016	-1.00E+10	-1.00E+10	-1.00E+10	-1.00E+10	-1.00E+10	-1.00E+10
							174.5	33.997	231.06	1.679	34.56	15.36	0.01	0.03	2277.4	2241.3	-1.00E+10	-1.00E+10	-1.00E+10	0.022	-1.00E+10	-1.00E+10	-1.00E+10	-1.00E+10	-1.00E+10	-1.00E+10
							197.6	34.4311	174.04	1.717	46.31	15.52	0.01	0.03	2285.6	2275.5	-1.00E+10	-1.00E+10	-1.00E+10	0.024	-1.00E+10	-1.00E+10	-1.00E+10	-1.00E+10	-1.00E+10	-1.00E+10
							222.9	34.5671	165.83	1.633	47.08	15.02	0.01	0.01	2288.2	2280.1	-1.00E+10	-1.00E+10	-1.00E+10	-1.00E+10	-1.00E+10	-1.00E+10	-1.00E+10	-1.00E+10	-1.00E+10	-1.00E+10
							254.6	34.6181	182.21	1.463	41.9	14.49	0.01	0.04	2290.8	2268.5	-1.00E+10	-1.00E+10	-1.00E+10	-1.00E+10	-1.00E+10	-1.00E+10	-1.00E+10	-1.00E+10	-1.00E+10	-1.00E+10
MR2005C	24_1	B	2020-10-18T08:40	190.363	75.0006	236	0	29.2895	366.27	0.502	4.54	0.16	0.02	0.44	2048.8	1916.2	-1.00E+10	-1.00E+10	-1.00E+10	0.188	-1.00E+10	-1.00E+10	-1.00E+10	-1.00E+10	-1.00E+10	-1.00E+10
							5	29.2946	365.93	0.442	4.61	0.08	0.02	0.41	2044.3	1912.3	-1.00E+10	-1.00E+10	-1.00E+10	0.197	-1.00E+10	-1.00E+10	-1.00E+10	-1.00E+10	-1.00E+10	-1.00E+10
							9.5	29.2942	366.37	0.442	4.57	0.07	0.02	0.39	2044.5	1913	-1.00E+10	-1.00E+10	-1.00E+10	0.192	-1.00E+10	-1.00E+10	-1.00E+10	-1.00E+10	-1.00E+10	-1.00E+10
							19.5	29.2896	365.69	0.444	4.56	0.05	0.01	0.36	2045.7	1912.8	-1.00E+10	-1.00E+10	-1.00E+10	0.174	-1.00E+10	-1.00E+10	-1.00E+10	-1.00E+10	-1.00E+10	-1.00E+10
							29.1	29.4834	373.46	0.472	4.68	0.03	0.02	0.35	2060.6	1926.3	-1.00E+10	-1.00E+10	-1.00E+10	0.174	-1.00E+10	-1.00E+10	-1.00E+10	-1.00E+10	-1.00E+10	-1.00E+10
							33.7	-1.00E+10	-1.00E+10	-1.00E+10	-1.00E+10	-1.00E+10	-1.00E+10	-1.00E+10	-1.00E+10	-1.00E+10	-1.00E+10	-1.00E+10	-1.00E+10	-1.00E+10	-1.00E+10	-1.00E+10	-1.00E+10	-1.00E+10	-1.00E+10	-1.00E+10
							34	30.9861	408.13	0.755	7.42	0.14	0.01	0.26	2184.7	2039.7	-1.00E+10	-1.00E+10	-1.00E+10	0.193	-1.00E+10	-1.00E+10	-1.00E+10	-1.00E+10	-1.00E+10	-1.00E+10
							48.6	31.954	331.41	1.54	21.43	8.92	0.17	0.54	2212.8	2134.6	-1.00E+10	-1.00E+10	-1.00E+10	0.125	-1.00E+10	-1.00E+10	-1.00E+10	-1.00E+10	-1.00E+10	-1.00E+10
							74.2	32.4286	314.08	1.83	35.41	14.44	0.01	0.02	2228.7	2178.8	-1.00E+10	-1.00E+10	-1.00E+10	0.031	-1.00E+10	-1.00E+10	-1.00E+10	-1.00E+10	-1.00E+10	-1.00E+10
							98	32.606	314.59	2.011	41.85	16.44	0.01	0.02	2235.6	2187.1	-1.00E+10	-1.00E+10	-1.00E+10	0.028	-1.00E+10	-1.00E+10	-1.00E+10	-1.00E+10	-1.00E+10	-1.00E+10
							123	32.9635	298.08	2.001	40.37	16.46	0.02	0.49	2257.7	2218.6	-1.00E+10	-1.00E+10	-1.00E+10	0.019	-1.00E+10	-1.00E+10	-1.00E+10	-1.00E+10	-1.00E+10	-1.00E+10
							148.6	33.4382	272.37	2.051	44.33	18.02	0.06	0.43	2274.2	2238	-1.00E+10	-1.00E+10	-1.00E+10	0.016	-1.00E+10	-1.00E+10	-1.00E+10	-1.00E+10	-1.00E+10	-1.00E+10
							172.3	34.1871	215.21	1.62	36.27	15.16	0.02	0.04	2282.4	2245.8	-1.00E+10	-1.00E+10	-1.00E+10	0.022	-1.00E+10	-1.00E+10	-1.00E+10	-1.00E+10	-1.00E+10	-1.00E+10
							196.9	34.5193	120.03	1.985	62.56	16.01	0.01	0.03	2293.2	2316	-1.00E+10	-1.00E+10	-1.00E+10	0.026	-1.00E+10	-1.00E+10	-1.00E+10	-1.00E+10	-1.00E+10	-1.00E+10
							225.3	34.6214	100.07	1.96	69.85	15.59	0.01	0.01	2287.8	2330.9	-1.00E+10	-1.00E+10	-1.00E+10	-1.00E+10	-1.00E+10	-1.00E+10	-1.00E+10	-1.00E+10	-1.00E+10	-1.00E+10
							225.7	34.6214	100.04	1.962	69.84	15.63	0.02	0.03	2290	2330.2	-1.00E+10	-1.00E+10	-1.00E+10	-1.00E+10	-1.00E+10	-1.00E+10	-1.00E+10	-1.00E+10	-1.00E+10	-1.00E+10
MR2005C	25_1	B	2020-10-18T21:21	185.006	75.0034	266	0	28.5371	381.18	0.514	4.31	0.14	0.01	0.23	2010.8	-1.00E+10	-1.00E+10	-1.00E+10	-1.00E+10	0.209	0.04	0.05	-1.00E+10	-1.00E+10	0.119	-1.00E+10
							4.9	28.5215	384.35	0.497	4.3	0.02	0.01	0.19	2013.5	-1.00E+10	-1.00E+10	-1.00E+10	-1.00E+10	0.213	-1.00E+10	-1.00E+10	-1.00E+10	-1.00E+10	-1.00E+10	-1.00E+10
							10	28.5211	384.53	0.496	4.3	0	0	0.17	2010	1901.5	-1.00E+10	-1.00E+10	-1.00E+10	0.194	0.03	0.06	-1.00E+10	-1.00E+10	0.113	-1.00E+10
							20	28.527	383.87	0.496	4.29	0	0.01	0.16	2010.8	1903.1	-1.00E+10	-1.00E+10	-1.00E+10	0.207	-1.00E+10	-1.00E+10	-1.00E+10	-1.00E+10	-1.00E+10	-1.00E+10
							26.7	-1.00E+10	-1.00E+10	-1.00E+10	-1.00E+10	-1.00E+10	-1.00E+10	-1.00E+10	-1.00E+10	-1.00E+10	-1.00E+10	-1.00E+10	-1.00E+10	-1.00E+10	-1.00E+10	-1.00E+10	-1.00E+10	-1.00E+10	-1.00E+10	-1.00E+10
							26.8	30.5728	416.64	0.734	6.45	0.08	0.03	0.18	2158.8	-1.00E+10	-1.00E+10	-1.00E+10	-1.00E+10	0.221	0.1	0.08	-1.00E+10	-1.00E+10	0.042	-1.00E+10
							29.3	31.2379	424.48	0.774	6.46	0.43	0.04	0.18	2185.4	2043.7	-1.00E+10	-1.00E+10	-1.00E+10	0.146	0.08	0.04	-1.00E+10	-1.00E+10	0.02	-1.00E+10
							31.6	-1.00E+10	-1.00E+10	-1.00E+10	-1.00E+10	-1.00E+10	-1.00E+10	-1.00E+10	-1.00E+10	-1.00E+10	-1.00E+10	-1.00E+10	-1.00E+10	-1.00E+10	-1.00E+10	-1.00E+10	-1.00E+10	-1.00E+10	-1.00E+10	-1.00E+10
							31.9	-1.00E+10	-1.00E+10	0.975	7.97	2.61	0.15	0.26	2197.3	-1.00E+10	-1.00E+10	-1.00E+10	-1.00E+10	-1.00E+10	-1.00E+10	-1.00E+10	-1.00E+10	-1.00E+10	-1.00E+10	-1.00E+10
							50.1	32.2106	314.68	1.651	20.34	11.13	0.08	0.47	2210.4	2137.9	-1.00E+10	-1.00E+10	-1.00E+10	0.117	0.05	0.05	-1.00E+10	-1.00E+10	0.01	-1.00E+10
							63.2	-1.00E+10	-1.00E+10	1.818	30.09	14.01	0.03	0.07	2213.4	-1.00E+10	-1.00E+10	-1.00E+10	-1.00E+10	-1.00E+10	-1.00E+10	-1.00E+10	-1.00E+10	-1.00E+10	-1.00E+10	-1.00E+10
							63.2	-1.00E+10	-1.00E+10	-1.00E+10	-1.00E+10	-1.00E+10	-1.00E+10	-1.00E+10	-1.00E+10	-1.00E+10	-1.00E+10	-1.00E+10	-1.00E+10	-1.00E+10	-1.00E+10	-1.00E+10	-1.00E+10	-1.00E+10	-1.00E+10	-1.00E+10
							73.9	32.5297	303.14	2.038	38.91	16.58	0.05	0.12	2219.9	2171.2	-1.00E+10	-1.00E+10	-1.00E+10	0.043	-1.00E+10	-1.00E+10	-1.00E+10	-1.00E+10	-1.00E+10	-1.00E+10
							95.4	-1.00E+10	-1.00E+10	2.158	43.58	18.17	0.02	0.1	2237	-1.00E+10	-1.00E+10	-1.00E+10	-1.00E+10	-1.00E+10	-1.00E+10	-1.00E+10	-1.00E+10	-1.00E+10	-1.00E+10	-1.00E+10
							95.5	-1.00E+10	-1.00E+10	-1.00E+10	-1.00E+10	-1.00E+10	-1.00E+10	-1.00E+10	-1.00E+10	-1.00E+10	-1.00E+10	-1.00E+10	-1.00E+10	-1.00E+10	-1.00E+10	-1.00E+10	-1.00E+10	-1.00E+10	-1.00E+10	-1.00E+10
							99.2	32.9402	261.43	2.063	40.38	17.27	0.02	0.1	2245.8	2209.3	-1.00E+10	-1.00E+10	-1.00E+10	0.048	-1.00E+10	-1.00E+10	-1.00E+10	-1.00E+10	-1.00E+10	-1.00E+10
							124.2	34.054	233.69	1.527	29.82	15.26	0.01	0.08	2277.7	-1.00E+10	-1.00E+10	-1.00E+10	-1.00E+10	0.064	-1.00E+10	-1.00E+10	-1.00E+10	-1.00E+10	-1.00E+10	-1.00E+10
							148.3	34.4109	269.49	0.899	14.53	10.38	0.01	0.08	2285.5	-1.00E+10	-1.00E+10	-1.00E+10	-1.00E+10	0.035	-1.00E+10	-1.00E+10	-1.00E+10	-1.00E+10	-1.00E+10	-1.00E+10
							173.1	34.5293	284.14	0.785	10.43	9.86	0.01	0.07	2290.4	-1.00E+10	-1.00E+10	-1.00E+10	-1.00E+10	0.031	-1.00E+10	-1.00E+10	-1.00E+10	-1.00E+10	-1.00E+10	-1.00E+10
							197.7	34.6288	274.85	0.818	12.59	10.88	0.01	0.07	2294.4	-1.00E+10	-1.00E+10	-1.00E+10	-1.00E+10	0.028	-1.00E+10	-1.00E+10	-1.00E+10	-1.00E+10	-1.00E+10	-1.00E+10
							222.7	34.6915	263.14	0.877	16.34	11.74	0.01	0.06	2297.3	-1.00E+10	-1.00E+10	-1.00E+10	-1.00E+10	-1.00E+10	-1.00E+10	-1.00E+10	-1.00E+10	-1.00E+10	-1.00E+10	-1.00E+10
							246.6	34.7178	261.66	0.9	17.31	12.02	0.01	0.06	2296.7	-1.00E+10	-1.00E+10	-1.00E+10	-1.00E+10	-1.00E+10	-1.00E+10	-1.00E+10	-1.00E+10	-1.00E+10	-1.00E+10	-1.00E+10
							265.1	34.7246	260.43	0.904	18.12	12.08	0.01	0.06	2298.8	-1.00E+10	-1.00E+10	-1.00E+10	-1.00E+10	-1.00E+10	-1.00E+10	-1.00E+10	-1.00E+10	-1.00E+10	-1.00E+10	-1.00E+10
							265.6	-1.00E+10	-1.00E+10	-1.00E+10	-1.00E+10	-1.00E+10	-1.00E+10	-1.00E+10	-1.00E+10	-1.00E+10	-1.00E+10	-1.00E+10	-1.00E+10	-1.00E+10	-1.00E+10	-1.00E+10	-1.00E+10	-1.00E+10	-1.00E+10	-1.00E+10
MR2005C	26_1	B	2020-10-19T02:40	187.996	75.0009	383	0	27.7205	387.51	0.5	2.95	0.1	0.01	0.22	1983	1902.8	-1.00E+10	-1.00E+10	-1.00E+10	0.164	-1.00E+10	-1.00E+10	-1.00E+10	-1.00E+10	-1.00E+10	-1.00E+10
							5.1	27.7214	388.63	0.491	2.92	0.01	0	0.13	1983.8	1904.7	-1.00E+10	-1.00E+10	-1.00E+10	0.16	-1.00E+10	-1.00E+10	-1.00E+10	-1.00E+10	-1.00E+10	-1.00E+10
							10.4	27.7217	389.22	0.492	2.94	0	0	0.1	1983.3	1902.3	-1.00E+10	-1.00E+10	-1.00E+10	0.154	-1.00E+10	-1.00E+10	-1.00E+10	-1.00E+10	-1.00E+10	-1.00E+10
							19.8	27.7312	388.34	0.494	2.94	0	0	0.08	1984.1	1902.7	-1.00E+10	-1.00E+10	-1.00E+10	0.157	-1.00E+10	-1.00E+10	-1.00E+10	-1.00E+10	-1.00E+10	-1.00E+10
							26.9	-1.00E+10	-1.00E+10	-1.00E+10	-1.00E+10	-1.00E+10	-1.00E+10	-1.00E+10	-1.00E+10	-1.00E+10	-1.00E+10	-1.00E+10	-1.00E+10	-1.00E+10	-1.00E+10	-1.00E+10	-1.00E+10	-1.00E+10	-1.00E+10	-1.00E+10
							27	29.6875	420.61	0.564	4.08	0.04	0.01	0.12	2100.7	1961.8	-1.00E+10	-1.00E+10	-1.00E+10	0.153	-1.00E+10	-1.00E+10	-1.00E+10	-1.00E+10	-1.00E+10	-1.00E+10
							30	30.9088	422.98	0.751	7.03	0.48	0.05	0.21	2125.7	2034.1	-1.00E+10	-1.00E+10	-1.00E+10	0.178	-1.00E+10	-1.00E+10	-1.00E+10	-1.00E+10	-1.00E+10	-1.00E+10
							49.5	32.2719	315.84	1.689	25.1	12.08	0.1	0.3	2211.7	2148.5	-1.00E+10	-1.00E+10	-1.00E+10	0.109	-1.00E+10	-1.00E+10	-1.00E+10	-1.00E+10	-1.00E+10	-1.00E+10
							74.2	32.5824	284.53	1.944	34.74	15.54	0.02	0.03	2227.8	2186.7	-1.00E+10	-1.00E+10	-1.00E+10	0.059	-1.00E+10	-1.00E+10	-1.00E+10	-1.00E+10	-1.00E+10	-1.00E+10
							98.8	33.0135	260.32	1.919	36.45	16.32	0.01	0.04	2256.3	2222.4	-1.00E+10	-1.00E+10	-1.00E+10	0.067	-1.00E+10	-1.00E+10	-1.00E+10	-1.00E+10	-1.00E+10	-1.00E+10
							123.5	34.0974	238.45	1.524	29.88	15	0.01	0.08	2278.6	2235.1	-1.00E+10	-1.00E+10	-1.00E+10	0.034	-1.00E+10	-1.00E+10	-1.00E+10	-1.00E+10	-1.00E+10	-1.00E+10
							148.7	34.3903	276.22	0.864	13.21	10	0.01	0.07	2283.8	2204.1	-1.00E+10	-1.00E+10	-1.00E+10	0.028	-1.00E+10	-1.00E+10	-1.00E+10	-1.00E+10	-1.00E+10	-1.00E+10
							173.6	34.5373	288.79	0.751	8.96	9.66	0.01	0.06	2290.1	2191	-1.00E+10	-1.00E+10	-1.00E+10	0.02	-1.00E+10	-1.00E+10	-1.00E+10	-1.00E+10	-1.00E+10	-1.00E+10
							198.2	34.6262	286.39	0.766	9.33	10.28	0.01	0.04	2291.3	2190.7	-1.00E+10	-1.00E+10	-1.00E+10	0.025	-1.00E+10	-1.00E+10	-1.00E+10	-1.00E+10	-1.00E+10	-1.00E+10
							222.9	34.7179	296.71	0.745	6.08	10.54	0.01	0.04	2296.9	2180.5	-1.00E+10	-1.00E+10	-1.00E+10	-1.00E+10	-1.00E+10	-1.00E+10	-1.00E+10	-1.00E+10	-1.00E+10	-1.00E+10
							247.6	34.7733	296.49	0.764	6	11	0.01	0.05	2293.8	2176.7	-1.00E+10	-1.00E+10	-1.00E+10	-1.00E+10	-1.00E+10	-1.00E+10	-1.00E+10	-1.00E+10	-1.00E+10	-1.00E+10
							299.7	34.7923	293.5	0.782	7.05	11.22	0.01	0.05	2296.8	2180.3	-1.00E+10	-1.00E+10	-1.00E+10	-1.00E+10	-1.00E+10	-1.00E+10	-1.00E+10	-1.00E+10	-1.00E+10	-1.00E+10
							369.7	34.8256	286.94	0.823	10.15	11.71	0.01	0.05	2299.7	2186.6	-1.00E+10	-1.00E+10	-1.00E+10	-1.00E+10	-1.00E+10	-1.00E+10	-1.00E+10	-1.00E+10	-1.00E+10	-1.00E+10
MR2005C	27_1	B	2020-10-19T08:33	189.801	74.6	208	0	29.656	364.06	0.47	4.39	0.14	0.01	0.54	2058	1928.8	-1.00E+10	-1.00E+10	-1.00E+10	0.186	-1.00E+10	-1.00E+10	-1.00E+10	-1.00E+10	-1.00E+10	-1.00E+10
							4.6	29.7116	364.94	0.473	4.39	0.1	0.01	0.48	2066.9	1933.7	-1.00E+10	-1.00E+10	-1.00E+10	0.233	-1.00E+10	-1.00E+10	-1.00E+10	-1.00E+10	-1.00E+10	-1.00E+10
							10.1	29.7216	364.99	0.474	4.39	0.09	0.01	0.46	2069.6	1933.8	-1.00E+10	-1.00E+10	-1.00E+10	0.233	-1.00E+10	-1.00E+10	-1.00E+10	-1.00E+10	-1.00E+10	-1.00E+10
							20	29.8372	365.7	0.49	4.59	0.11	0.01	0.46	2073.9	1936.8	-1.00E+10	-1.00E+10	-1.00E+10	0.176	-1.00E+10	-1.00E+10	-1.00E+10	-1.00E+10	-1.00E+10	-1.00E+10
							24.5	30.0173	366.16	0.518	4.84	0.18	0.01	0.48	2085.9	1947	-1.00E+10	-1.00E+10	-1.00E+10	0.142	-1.00E+10	-1.00E+10	-1.00E+10	-1.00E+10	-1.00E+10	-1.00E+10
							24.5	-1.00E+10	-1.00E+10	-1.00E+10	-1.00E+10	-1.00E+10	-1.00E+10	-1.00E+10	-1.00E+10	-1.00E+10	-1.00E+10	-1.00E+10	-1.00E+10	-1.00E+10	-1.00E+10	-1.00E+10	-1.00E+10	-1.00E+10	-1.00E+10	-1.00E+10
							29.6	30.2365	367.05	0.546	5.12	0.26	0.01	0.53	2097.5	1955.6	-1.00E+10	-1.00E+10	-1.00E+10	0.134	-1.00E+10	-1.00E+10	-1.00E+10	-1.00E+10	-1.00E+10	-1.00E+10
							49.1	32.1907	372.16	1.448	12.4	6.4	0.1	1.49	2213.2	2114.1	-1.00E+10	-1.00E+10	-1.00E+10	0.043	-1.00E+10	-1.00E+10	-1.00E+10	-1.00E+10	-1.00E+10	-1.00E+10
							74	32.6305	306.8	2.104	34.51	15.38	0.09	2.08	2225.2	2178.6	-1.00E+10	-1.00E+10	-1.00E+10	0.025	-1.00E+10	-1.00E+10	-1.00E+10	-1.00E+10	-1.00E+10	-1.00E+10
							99	32.9521	284.09	2.334	48.32	19.19	0.05	0.68	2245.5	2222.7	-1.00E+10	-1.00E+10	-1.00E+10	0.031	-1.00E+10	-1.00E+10	-1.00E+10	-1.00E+10	-1.00E+10	-1.00E+10
							123.7	33.3748	249.5	2.344	53.48	19.61	0.04	0.43	2265.3	2250.8	-1.00E+10	-1.00E+10	-1.00E+10	0.019	-1.00E+10	-1.00E+10	-1.00E+10	-1.00E+10	-1.00E+10	-1.00E+10
							148.8	34.2047	213.37	1.698	37.49	15.38	0.03	0.04	2280.2	2248.1	-1.00E+10	-1.00E+10	-1.00E+10	0.026	-1.00E+10	-1.00E+10	-1.00E+10	-1.00E+10	-1.00E+10	-1.00E+10
							173.3	34.5515	93.75	2.16	71.73	15.99	0.01	0.04	2281.4	2336	-1.00E+10	-1.00E+10	-1.00E+10	0.036	-1.00E+10	-1.00E+10	-1.00E+10	-1.00E+10	-1.00E+10	-1.00E+10
							197.2	34.634	112.31	1.874	67.29	15.17	0.02	0.05	2285.8	2322	-1.00E+10	-1.00E+10	-1.00E+10	0.056	-1.00E+10	-1.00E+10	-1.00E+10	-1.00E+10	-1.00E+10	-1.00E+10
							200.6	34.6302	110.28	1.92	68.04	15.2	0.04	0.04	2284.4	2323.6	-1.00E+10	-1.00E+10	-1.00E+10	-1.00E+10	-1.00E+10	-1.00E+10	-1.00E+10	-1.00E+10	-1.00E+10	-1.00E+10
MR2005C	29_1	B	2020-10-19T20:55	191.186	73.4995	116	0	31.9847	334.6	0.85	7.4	1.68	0.08	1.95	2192	2045.3	-1.00E+10	-1.00E+10	-1.00E+10	0.139	0.06	0.04	-1.00E+10	-1.00E+10	0.073	-1.00E+10
							5.3	31.9517	336.58	0.834	6.99	1.66	0.07	1.87	2191.5	2042.3	-1.00E+10	-1.00E+10	-1.00E+10	0.167	-1.00E+10	-1.00E+10	-1.00E+10	-1.00E+10	-1.00E+10	-1.00E+10
							9.7	31.9537	336.51	0.832	7.01	1.65	0.07	1.89	2190.2	2044.3	-1.00E+10	-1.00E+10	-1.00E+10	0.146	0.06	0.02	-1.00E+10	-1.00E+10	0.035	-1.00E+10
							9.9	-1.00E+10	-1.00E+10	-1.00E+10	-1.00E+10	-1.00E+10	-1.00E+10	-1.00E+10	-1.00E+10	-1.00E+10	-1.00E+10	-1.00E+10	-1.00E+10	-1.00E+10	-1.00E+10	-1.00E+10	-1.00E+10	-1.00E+10	-1.00E+10	-1.00E+10
							17.9	31.9894	334.31	0.84	7.45	1.58	0.08	1.93	2192.3	2044	-1.00E+10	-1.00E+10	-1.00E+10	0.12	0.06	0.02	-1.00E+10	-1.00E+10	0.039	-1.00E+10
							17.9	-1.00E+10	-1.00E+10	-1.00E+10	-1.00E+10	-1.00E+10	-1.00E+10	-1.00E+10	-1.00E+10	-1.00E+10	-1.00E+10	-1.00E+10	-1.00E+10	-1.00E+10	-1.00E+10	-1.00E+10	-1.00E+10	-1.00E+10	-1.00E+10	-1.00E+10
							19.2	32.0209	333.34	0.845	7.87	1.53	0.09	1.98	2193.9	2044.2	-1.00E+10	-1.00E+10	-1.00E+10	0.154	0.06	0.03	-1.00E+10	-1.00E+10	0.061	-1.00E+10
							30.1	32.0989	330.14	0.859	8.86	1.43	0.1	2.04	2199.7	2048.5	-1.00E+10	-1.00E+10	-1.00E+10	0.149	0.06	0.03	-1.00E+10	-1.00E+10	0.061	-1.00E+10
							30.1	-1.00E+10	-1.00E+10	-1.00E+10	-1.00E+10	-1.00E+10	-1.00E+10	-1.00E+10	-1.00E+10	-1.00E+10	-1.00E+10	-1.00E+10	-1.00E+10	-1.00E+10	-1.00E+10	-1.00E+10	-1.00E+10	-1.00E+10	-1.00E+10	-1.00E+10
							30.2	-1.00E+10	-1.00E+10	0.865	8.91	1.49	0.11	2.08	2202.7	2049.4	-1.00E+10	-1.00E+10	-1.00E+10	-1.00E+10	-1.00E+10	-1.00E+10	-1.00E+10	-1.00E+10	-1.00E+10	-1.00E+10
							30.2	-1.00E+10	-1.00E+10	-1.00E+10	-1.00E+10	-1.00E+10	-1.00E+10	-1.00E+10	-1.00E+10	-1.00E+10	-1.00E+10	-1.00E+10	-1.00E+10	-1.00E+10	-1.00E+10	-1.00E+10	-1.00E+10	-1.00E+10	-1.00E+10	-1.00E+10
							30.2	-1.00E+10	-1.00E+10	-1.00E+10	-1.00E+10	-1.00E+10	-1.00E+10	-1.00E+10	-1.00E+10	-1.00E+10	-1.00E+10	-1.00E+10	-1.00E+10	-1.00E+10	-1.00E+10	-1.00E+10	-1.00E+10	-1.00E+10	-1.00E+10	-1.00E+10
							49.3	-1.00E+10	-1.00E+10	-1.00E+10	-1.00E+10	-1.00E+10	-1.00E+10	-1.00E+10	-1.00E+10	-1.00E+10	-1.00E+10	-1.00E+10	-1.00E+10	-1.00E+10	-1.00E+10	-1.00E+10	-1.00E+10	-1.00E+10	-1.00E+10	-1.00E+10
							49.3	32.1365	329.88	0.929	8.99	1.93	0.1	2.34	2202.5	2053.4	-1.00E+10	-1.00E+10	-1.00E+10	0.091	0.04	0.02	-1.00E+10	-1.00E+10	0.042	-1.00E+10
							59.2	-1.00E+10	-1.00E+10	1.769	14.16	7.37	0.23	6.15	2230.8	2136	-1.00E+10	-1.00E+10	-1.00E+10	-1.00E+10	-1.00E+10	-1.00E+10	-1.00E+10	-1.00E+10	-1.00E+10	-1.00E+10
							59.2	-1.00E+10	-1.00E+10	-1.00E+10	-1.00E+10	-1.00E+10	-1.00E+10	-1.00E+10	-1.00E+10	-1.00E+10	-1.00E+10	-1.00E+10	-1.00E+10	-1.00E+10	-1.00E+10	-1.00E+10	-1.00E+10	-1.00E+10	-1.00E+10	-1.00E+10
							59.2	-1.00E+10	-1.00E+10	-1.00E+10	-1.00E+10	-1.00E+10	-1.00E+10	-1.00E+10	-1.00E+10	-1.00E+10	-1.00E+10	-1.00E+10	-1.00E+10	-1.00E+10	-1.00E+10	-1.00E+10	-1.00E+10	-1.00E+10	-1.00E+10	-1.00E+10
							74.2	32.6798	286.39	1.869	15.63	8	0.27	6.8	2233.8	2150.4	-1.00E+10	-1.00E+10	-1.00E+10	0.019	-1.00E+10	-1.00E+10	-1.00E+10	-1.00E+10	-1.00E+10	-1.00E+10
							86.8	-1.00E+10	-1.00E+10	2.016	25.13	10.4	0.21	5.94	2233.8	2181.8	-1.00E+10	-1.00E+10	-1.00E+10	-1.00E+10	-1.00E+10	-1.00E+10	-1.00E+10	-1.00E+10	-1.00E+10	-1.00E+10
							86.8	-1.00E+10	-1.00E+10	-1.00E+10	-1.00E+10	-1.00E+10	-1.00E+10	-1.00E+10	-1.00E+10	-1.00E+10	-1.00E+10	-1.00E+10	-1.00E+10	-1.00E+10	-1.00E+10	-1.00E+10	-1.00E+10	-1.00E+10	-1.00E+10	-1.00E+10
							86.8	-1.00E+10	-1.00E+10	-1.00E+10	-1.00E+10	-1.00E+10	-1.00E+10	-1.00E+10	-1.00E+10	-1.00E+10	-1.00E+10	-1.00E+10	-1.00E+10	-1.00E+10	-1.00E+10	-1.00E+10	-1.00E+10	-1.00E+10	-1.00E+10	-1.00E+10
							98.8	32.7393	271.91	2.142	32.26	12.48	0.17	5.48	2238.3	2203.7	-1.00E+10	-1.00E+10	-1.00E+10	0.238	-1.00E+10	-1.00E+10	-1.00E+10	-1.00E+10	-1.00E+10	-1.00E+10
							108.7	-1.00E+10	-1.00E+10	-1.00E+10	-1.00E+10	-1.00E+10	-1.00E+10	-1.00E+10	-1.00E+10	-1.00E+10	-1.00E+10	-1.00E+10	-1.00E+10	-1.00E+10	-1.00E+10	-1.00E+10	-1.00E+10	-1.00E+10	-1.00E+10	-1.00E+10
							108.9	33.9448	191.4	2.279	54.6	16.71	0.09	1	2280.8	2277.8	-1.00E+10	-1.00E+10	-1.00E+10	0.755	-1.00E+10	-1.00E+10	-1.00E+10	-1.00E+10	-1.00E+10	-1.00E+10
							108.9	-1.00E+10	-1.00E+10	-1.00E+10	-1.00E+10	-1.00E+10	-1.00E+10	-1.00E+10	-1.00E+10	-1.00E+10	-1.00E+10	-1.00E+10	-1.00E+10	-1.00E+10	-1.00E+10	-1.00E+10	-1.00E+10	-1.00E+10	-1.00E+10	-1.00E+10
							109	-1.00E+10	-1.00E+10	-1.00E+10	-1.00E+10	-1.00E+10	-1.00E+10	-1.00E+10	-1.00E+10	-1.00E+10	-1.00E+10	-1.00E+10	-1.00E+10	-1.00E+10	-1.00E+10	-1.00E+10	-1.00E+10	-1.00E+10	-1.00E+10	-1.00E+10
MR2005C	30_1	B	2020-10-20T00:21	191.174	73.0013	64	0	32.1452	324.77	1.022	13.07	1.76	0.2	2.92	2203.2	2062.6	-1.00E+10	-1.00E+10	-1.00E+10	0.234	-1.00E+10	-1.00E+10	-1.00E+10	-1.00E+10	-1.00E+10	-1.00E+10
							4.9	32.1471	321.8	1.033	13.37	1.78	0.2	2.97	2202.5	2062	-1.00E+10	-1.00E+10	-1.00E+10	0.219	-1.00E+10	-1.00E+10	-1.00E+10	-1.00E+10	-1.00E+10	-1.00E+10
							10.3	32.1487	321.04	1.04	13.6	1.81	0.21	3.02	2204	2063.6	-1.00E+10	-1.00E+10	-1.00E+10	0.227	-1.00E+10	-1.00E+10	-1.00E+10	-1.00E+10	-1.00E+10	-1.00E+10
							10.7	-1.00E+10	-1.00E+10	-1.00E+10	-1.00E+10	-1.00E+10	-1.00E+10	-1.00E+10	-1.00E+10	-1.00E+10	-1.00E+10	-1.00E+10	-1.00E+10	-1.00E+10	-1.00E+10	-1.00E+10	-1.00E+10	-1.00E+10	-1.00E+10	-1.00E+10
							14.3	32.1465	320.98	1.027	13.32	1.77	0.2	2.97	2206.4	2062.9	-1.00E+10	-1.00E+10	-1.00E+10	0.213	-1.00E+10	-1.00E+10	-1.00E+10	-1.00E+10	-1.00E+10	-1.00E+10
							20.5	-1.00E+10	-1.00E+10	-1.00E+10	-1.00E+10	-1.00E+10	-1.00E+10	-1.00E+10	-1.00E+10	-1.00E+10	-1.00E+10	-1.00E+10	-1.00E+10	-1.00E+10	-1.00E+10	-1.00E+10	-1.00E+10	-1.00E+10	-1.00E+10	-1.00E+10
							20.6	32.1482	320.5	1.037	13.59	1.81	0.21	3.01	2204.6	2063.3	-1.00E+10	-1.00E+10	-1.00E+10	0.192	-1.00E+10	-1.00E+10	-1.00E+10	-1.00E+10	-1.00E+10	-1.00E+10
							30.5	32.1552	320.14	1.068	14.45	1.95	0.23	3.16	2202.5	2065.3	-1.00E+10	-1.00E+10	-1.00E+10	0.195	-1.00E+10	-1.00E+10	-1.00E+10	-1.00E+10	-1.00E+10	-1.00E+10
							30.6	-1.00E+10	-1.00E+10	-1.00E+10	-1.00E+10	-1.00E+10	-1.00E+10	-1.00E+10	-1.00E+10	-1.00E+10	-1.00E+10	-1.00E+10	-1.00E+10	-1.00E+10	-1.00E+10	-1.00E+10	-1.00E+10	-1.00E+10	-1.00E+10	-1.00E+10
							50.2	-1.00E+10	-1.00E+10	-1.00E+10	-1.00E+10	-1.00E+10	-1.00E+10	-1.00E+10	-1.00E+10	-1.00E+10	-1.00E+10	-1.00E+10	-1.00E+10	-1.00E+10	-1.00E+10	-1.00E+10	-1.00E+10	-1.00E+10	-1.00E+10	-1.00E+10
							50.2	32.2171	311.69	1.181	16.21	2.33	0.27	3.62	2207.3	2074.5	-1.00E+10	-1.00E+10	-1.00E+10	0.17	-1.00E+10	-1.00E+10	-1.00E+10	-1.00E+10	-1.00E+10	-1.00E+10
							57.7	32.5406	266.25	1.859	27.09	4.6	0.48	6.34	2222.9	2126.3	-1.00E+10	-1.00E+10	-1.00E+10	0.282	-1.00E+10	-1.00E+10	-1.00E+10	-1.00E+10	-1.00E+10	-1.00E+10
MR2005C	31_1	B	2020-10-20T07:37	191.167	72	50	0	31.9451	316.81	1.21	19.25	3.57	0.42	3.62	2197.4	2076.5	-1.00E+10	-1.00E+10	-1.00E+10	0.249	-1.00E+10	-1.00E+10	-1.00E+10	-1.00E+10	-1.00E+10	-1.00E+10
							4.6	31.9453	316.23	1.205	19.21	3.53	0.42	3.57	2197.9	2075.9	-1.00E+10	-1.00E+10	-1.00E+10	0.263	-1.00E+10	-1.00E+10	-1.00E+10	-1.00E+10	-1.00E+10	-1.00E+10
							9.5	31.9441	316.01	1.207	19.24	3.53	0.42	3.58	2197.8	2076.2	-1.00E+10	-1.00E+10	-1.00E+10	0.268	-1.00E+10	-1.00E+10	-1.00E+10	-1.00E+10	-1.00E+10	-1.00E+10
							12.4	31.9442	315.97	1.207	19.22	3.55	0.42	3.59	2195.8	2076.2	-1.00E+10	-1.00E+10	-1.00E+10	0.251	-1.00E+10	-1.00E+10	-1.00E+10	-1.00E+10	-1.00E+10	-1.00E+10
							12.4	-1.00E+10	-1.00E+10	-1.00E+10	-1.00E+10	-1.00E+10	-1.00E+10	-1.00E+10	-1.00E+10	-1.00E+10	-1.00E+10	-1.00E+10	-1.00E+10	-1.00E+10	-1.00E+10	-1.00E+10	-1.00E+10	-1.00E+10	-1.00E+10	-1.00E+10
							19.6	31.9443	315.88	1.205	19.24	3.55	0.42	3.6	2197	2075.1	-1.00E+10	-1.00E+10	-1.00E+10	0.187	-1.00E+10	-1.00E+10	-1.00E+10	-1.00E+10	-1.00E+10	-1.00E+10
							29.6	31.9789	313.89	1.219	19.5	3.65	0.43	3.65	2199.5	2076.6	-1.00E+10	-1.00E+10	-1.00E+10	0.225	-1.00E+10	-1.00E+10	-1.00E+10	-1.00E+10	-1.00E+10	-1.00E+10
							44.8	-1.00E+10	-1.00E+10	-1.00E+10	-1.00E+10	-1.00E+10	-1.00E+10	-1.00E+10	-1.00E+10	-1.00E+10	-1.00E+10	-1.00E+10	-1.00E+10	-1.00E+10	-1.00E+10	-1.00E+10	-1.00E+10	-1.00E+10	-1.00E+10	-1.00E+10
							44.8	-1.00E+10	-1.00E+10	-1.00E+10	-1.00E+10	-1.00E+10	-1.00E+10	-1.00E+10	-1.00E+10	-1.00E+10	-1.00E+10	-1.00E+10	-1.00E+10	-1.00E+10	-1.00E+10	-1.00E+10	-1.00E+10	-1.00E+10	-1.00E+10	-1.00E+10
							44.8	32.199	286.19	1.399	24.65	4.2	0.5	4.29	2206.9	2106.8	-1.00E+10	-1.00E+10	-1.00E+10	0.295	-1.00E+10	-1.00E+10	-1.00E+10	-1.00E+10	-1.00E+10	-1.00E+10
							44.9	-1.00E+10	-1.00E+10	-1.00E+10	-1.00E+10	-1.00E+10	-1.00E+10	-1.00E+10	-1.00E+10	-1.00E+10	-1.00E+10	-1.00E+10	-1.00E+10	-1.00E+10	-1.00E+10	-1.00E+10	-1.00E+10	-1.00E+10	-1.00E+10	-1.00E+10
MR2005C	33_1	B	2020-10-20T21:05	191.187	69.9997	39	0	31.6431	315.3	1.248	17.57	3.04	0.43	4.23	2194	2083.3	-1.00E+10	-1.00E+10	-1.00E+10	0.339	0.12	0.18	-1.00E+10	-1.00E+10	0.029	-1.00E+10
							4.8	31.5726	315.78	1.211	17.18	2.82	0.39	4.01	2190.9	2078.9	-1.00E+10	-1.00E+10	-1.00E+10	0.247	-1.00E+10	-1.00E+10	-1.00E+10	-1.00E+10	-1.00E+10	-1.00E+10
							5.8	-1.00E+10	-1.00E+10	-1.00E+10	-1.00E+10	-1.00E+10	-1.00E+10	-1.00E+10	-1.00E+10	-1.00E+10	-1.00E+10	-1.00E+10	-1.00E+10	-1.00E+10	-1.00E+10	-1.00E+10	-1.00E+10	-1.00E+10	-1.00E+10	-1.00E+10
							5.9	-1.00E+10	-1.00E+10	1.215	17.25	2.84	0.39	4.03	2192.4	2079.4	-1.00E+10	-1.00E+10	-1.00E+10	-1.00E+10	-1.00E+10	-1.00E+10	-1.00E+10	-1.00E+10	-1.00E+10	-1.00E+10
							6.1	-1.00E+10	-1.00E+10	-1.00E+10	-1.00E+10	-1.00E+10	-1.00E+10	-1.00E+10	-1.00E+10	-1.00E+10	-1.00E+10	-1.00E+10	-1.00E+10	-1.00E+10	-1.00E+10	-1.00E+10	-1.00E+10	-1.00E+10	-1.00E+10	-1.00E+10
							9.7	-1.00E+10	-1.00E+10	-1.00E+10	-1.00E+10	-1.00E+10	-1.00E+10	-1.00E+10	-1.00E+10	-1.00E+10	-1.00E+10	-1.00E+10	-1.00E+10	-1.00E+10	-1.00E+10	-1.00E+10	-1.00E+10	-1.00E+10	-1.00E+10	-1.00E+10
							9.8	31.5764	315.6	1.215	17.25	2.85	0.39	4.03	2191.1	2078.6	-1.00E+10	-1.00E+10	-1.00E+10	0.246	0.07	0.16	-1.00E+10	-1.00E+10	0.027	-1.00E+10
							10.7	-1.00E+10	-1.00E+10	1.217	17.32	2.86	0.39	4.05	2192.5	2080.3	-1.00E+10	-1.00E+10	-1.00E+10	-1.00E+10	-1.00E+10	-1.00E+10	-1.00E+10	-1.00E+10	-1.00E+10	-1.00E+10
							10.8	-1.00E+10	-1.00E+10	-1.00E+10	-1.00E+10	-1.00E+10	-1.00E+10	-1.00E+10	-1.00E+10	-1.00E+10	-1.00E+10	-1.00E+10	-1.00E+10	-1.00E+10	-1.00E+10	-1.00E+10	-1.00E+10	-1.00E+10	-1.00E+10	-1.00E+10
							10.8	-1.00E+10	-1.00E+10	-1.00E+10	-1.00E+10	-1.00E+10	-1.00E+10	-1.00E+10	-1.00E+10	-1.00E+10	-1.00E+10	-1.00E+10	-1.00E+10	-1.00E+10	-1.00E+10	-1.00E+10	-1.00E+10	-1.00E+10	-1.00E+10	-1.00E+10
							14.6	-1.00E+10	-1.00E+10	-1.00E+10	-1.00E+10	-1.00E+10	-1.00E+10	-1.00E+10	-1.00E+10	-1.00E+10	-1.00E+10	-1.00E+10	-1.00E+10	-1.00E+10	-1.00E+10	-1.00E+10	-1.00E+10	-1.00E+10	-1.00E+10	-1.00E+10
							14.7	31.5922	314.87	1.222	17.36	2.87	0.4	4.07	2195.7	2079.9	-1.00E+10	-1.00E+10	-1.00E+10	0.262	0.07	0.15	-1.00E+10	-1.00E+10	0.029	-1.00E+10
							16.8	-1.00E+10	-1.00E+10	-1.00E+10	-1.00E+10	-1.00E+10	-1.00E+10	-1.00E+10	-1.00E+10	-1.00E+10	-1.00E+10	-1.00E+10	-1.00E+10	-1.00E+10	-1.00E+10	-1.00E+10	-1.00E+10	-1.00E+10	-1.00E+10	-1.00E+10
							16.8	-1.00E+10	-1.00E+10	-1.00E+10	-1.00E+10	-1.00E+10	-1.00E+10	-1.00E+10	-1.00E+10	-1.00E+10	-1.00E+10	-1.00E+10	-1.00E+10	-1.00E+10	-1.00E+10	-1.00E+10	-1.00E+10	-1.00E+10	-1.00E+10	-1.00E+10
							16.9	-1.00E+10	-1.00E+10	1.237	17.57	2.94	0.41	4.14	2193.8	2081.1	-1.00E+10	-1.00E+10	-1.00E+10	-1.00E+10	-1.00E+10	-1.00E+10	-1.00E+10	-1.00E+10	-1.00E+10	-1.00E+10
							19.9	31.6127	314.67	1.239	17.58	2.94	0.41	4.15	2193.9	2082.5	-1.00E+10	-1.00E+10	-1.00E+10	0.279	0.08	0.1	-1.00E+10	-1.00E+10	0.03	-1.00E+10
							29.7	31.9121	304.18	1.506	24.9	5.57	0.52	5.41	2203.2	2105	-1.00E+10	-1.00E+10	-1.00E+10	0.549	0.18	0.29	-1.00E+10	-1.00E+10	0.04	-1.00E+10
							29.8	-1.00E+10	-1.00E+10	-1.00E+10	-1.00E+10	-1.00E+10	-1.00E+10	-1.00E+10	-1.00E+10	-1.00E+10	-1.00E+10	-1.00E+10	-1.00E+10	-1.00E+10	-1.00E+10	-1.00E+10	-1.00E+10	-1.00E+10	-1.00E+10	-1.00E+10
							33.5	31.9132	304.15	1.504	24.96	5.6	0.51	5.39	2203.1	2104	-1.00E+10	-1.00E+10	-1.00E+10	0.535	0.14	0.25	-1.00E+10	-1.00E+10	0.042	-1.00E+10
							33.5	-1.00E+10	-1.00E+10	-1.00E+10	-1.00E+10	-1.00E+10	-1.00E+10	-1.00E+10	-1.00E+10	-1.00E+10	-1.00E+10	-1.00E+10	-1.00E+10	-1.00E+10	-1.00E+10	-1.00E+10	-1.00E+10	-1.00E+10	-1.00E+10	-1.00E+10
							33.5	-1.00E+10	-1.00E+10	-1.00E+10	-1.00E+10	-1.00E+10	-1.00E+10	-1.00E+10	-1.00E+10	-1.00E+10	-1.00E+10	-1.00E+10	-1.00E+10	-1.00E+10	-1.00E+10	-1.00E+10	-1.00E+10	-1.00E+10	-1.00E+10	-1.00E+10
							33.6	-1.00E+10	-1.00E+10	-1.00E+10	-1.00E+10	-1.00E+10	-1.00E+10	-1.00E+10	-1.00E+10	-1.00E+10	-1.00E+10	-1.00E+10	-1.00E+10	-1.00E+10	-1.00E+10	-1.00E+10	-1.00E+10	-1.00E+10	-1.00E+10	-1.00E+10
MR2005C	34_1	B	2020-10-21T03:12	191.173	69.0037	52	0	32.1849	321.75	1.714	23.96	13.84	0.13	3.4	2212.9	2109.8	-1.00E+10	-1.00E+10	-1.00E+10	0.291	-1.00E+10	-1.00E+10	-1.00E+10	-1.00E+10	-1.00E+10	-1.00E+10
							5.4	32.1988	321.09	1.712	24.27	13.92	0.13	3.42	2214.4	2109.9	-1.00E+10	-1.00E+10	-1.00E+10	0.266	-1.00E+10	-1.00E+10	-1.00E+10	-1.00E+10	-1.00E+10	-1.00E+10
							10	32.1987	320.64	1.713	24.33	13.93	0.13	3.42	2213.7	2110.7	-1.00E+10	-1.00E+10	-1.00E+10	0.26	-1.00E+10	-1.00E+10	-1.00E+10	-1.00E+10	-1.00E+10	-1.00E+10
							15.9	32.2532	318.9	1.774	25.46	14.44	0.14	3.55	2213.6	2115	-1.00E+10	-1.00E+10	-1.00E+10	0.259	-1.00E+10	-1.00E+10	-1.00E+10	-1.00E+10	-1.00E+10	-1.00E+10
							15.9	-1.00E+10	-1.00E+10	-1.00E+10	-1.00E+10	-1.00E+10	-1.00E+10	-1.00E+10	-1.00E+10	-1.00E+10	-1.00E+10	-1.00E+10	-1.00E+10	-1.00E+10	-1.00E+10	-1.00E+10	-1.00E+10	-1.00E+10	-1.00E+10	-1.00E+10
							19.9	32.3496	315.35	1.891	27.72	15.32	0.14	3.95	2219.3	2124.5	-1.00E+10	-1.00E+10	-1.00E+10	0.266	-1.00E+10	-1.00E+10	-1.00E+10	-1.00E+10	-1.00E+10	-1.00E+10
							29.8	32.4778	304.5	2.216	33.37	16.79	0.2	4.96	2225.7	2142.8	-1.00E+10	-1.00E+10	-1.00E+10	0.436	-1.00E+10	-1.00E+10	-1.00E+10	-1.00E+10	-1.00E+10	-1.00E+10
							45.7	-1.00E+10	-1.00E+10	-1.00E+10	-1.00E+10	-1.00E+10	-1.00E+10	-1.00E+10	-1.00E+10	-1.00E+10	-1.00E+10	-1.00E+10	-1.00E+10	-1.00E+10	-1.00E+10	-1.00E+10	-1.00E+10	-1.00E+10	-1.00E+10	-1.00E+10
							45.8	32.5295	299.55	2.169	35.16	17.17	0.15	5.4	2227.8	2150.8	-1.00E+10	-1.00E+10	-1.00E+10	0.664	-1.00E+10	-1.00E+10	-1.00E+10	-1.00E+10	-1.00E+10	-1.00E+10
							45.8	-1.00E+10	-1.00E+10	-1.00E+10	-1.00E+10	-1.00E+10	-1.00E+10	-1.00E+10	-1.00E+10	-1.00E+10	-1.00E+10	-1.00E+10	-1.00E+10	-1.00E+10	-1.00E+10	-1.00E+10	-1.00E+10	-1.00E+10	-1.00E+10	-1.00E+10
MR2005C	35_1	B	2020-10-21T09:19	191.167	68	58	0	32.3763	307.56	2.12	35.95	13.97	0.28	6.05	2218	2136.9	-1.00E+10	-1.00E+10	-1.00E+10	0.414	0.02	0.23	-1.00E+10	-1.00E+10	0.134	-1.00E+10
							4.6	32.3808	305.26	2.106	35.85	14.09	0.27	5.89	2218.2	2137.5	-1.00E+10	-1.00E+10	-1.00E+10	0.423	-1.00E+10	-1.00E+10	-1.00E+10	-1.00E+10	-1.00E+10	-1.00E+10
							9.6	-1.00E+10	-1.00E+10	-1.00E+10	-1.00E+10	-1.00E+10	-1.00E+10	-1.00E+10	-1.00E+10	-1.00E+10	-1.00E+10	-1.00E+10	-1.00E+10	-1.00E+10	-1.00E+10	-1.00E+10	-1.00E+10	-1.00E+10	-1.00E+10	-1.00E+10
							9.7	32.4832	301.34	2.062	35.36	15.46	0.24	4.81	2222.2	2138.9	-1.00E+10	-1.00E+10	-1.00E+10	0.5	0.08	0.25	-1.00E+10	-1.00E+10	0.125	-1.00E+10
							16.6	-1.00E+10	-1.00E+10	-1.00E+10	-1.00E+10	-1.00E+10	-1.00E+10	-1.00E+10	-1.00E+10	-1.00E+10	-1.00E+10	-1.00E+10	-1.00E+10	-1.00E+10	-1.00E+10	-1.00E+10	-1.00E+10	-1.00E+10	-1.00E+10	-1.00E+10
							16.6	-1.00E+10	-1.00E+10	-1.00E+10	-1.00E+10	-1.00E+10	-1.00E+10	-1.00E+10	-1.00E+10	-1.00E+10	-1.00E+10	-1.00E+10	-1.00E+10	-1.00E+10	-1.00E+10	-1.00E+10	-1.00E+10	-1.00E+10	-1.00E+10	-1.00E+10
							16.7	-1.00E+10	-1.00E+10	2.016	35.68	16.87	0.21	3.67	2225.2	2143.3	-1.00E+10	-1.00E+10	-1.00E+10	-1.00E+10	-1.00E+10	-1.00E+10	-1.00E+10	-1.00E+10	-1.00E+10	-1.00E+10
							19.7	32.6048	288.03	2.021	36.06	16.93	0.21	3.68	2225.8	2143.3	-1.00E+10	-1.00E+10	-1.00E+10	0.819	0.2	0.41	-1.00E+10	-1.00E+10	0.092	-1.00E+10
							25.5	32.622	283.99	2.029	36.63	17.02	0.22	3.72	2225.8	2145.5	-1.00E+10	-1.00E+10	-1.00E+10	0.936	0.2	0.49	-1.00E+10	-1.00E+10	0.079	-1.00E+10
							25.5	-1.00E+10	-1.00E+10	-1.00E+10	-1.00E+10	-1.00E+10	-1.00E+10	-1.00E+10	-1.00E+10	-1.00E+10	-1.00E+10	-1.00E+10	-1.00E+10	-1.00E+10	-1.00E+10	-1.00E+10	-1.00E+10	-1.00E+10	-1.00E+10	-1.00E+10
							29.5	32.6224	284.79	2.033	36.58	16.99	0.22	3.73	2228.8	2145.9	-1.00E+10	-1.00E+10	-1.00E+10	0.897	0.2	0.44	-1.00E+10	-1.00E+10	0.08	-1.00E+10
							29.5	-1.00E+10	-1.00E+10	-1.00E+10	-1.00E+10	-1.00E+10	-1.00E+10	-1.00E+10	-1.00E+10	-1.00E+10	-1.00E+10	-1.00E+10	-1.00E+10	-1.00E+10	-1.00E+10	-1.00E+10	-1.00E+10	-1.00E+10	-1.00E+10	-1.00E+10
							34.5	-1.00E+10	-1.00E+10	2.154	38.12	16.59	0.26	4.32	2230.5	2157.4	-1.00E+10	-1.00E+10	-1.00E+10	-1.00E+10	-1.00E+10	-1.00E+10	-1.00E+10	-1.00E+10	-1.00E+10	-1.00E+10
							34.6	-1.00E+10	-1.00E+10	-1.00E+10	-1.00E+10	-1.00E+10	-1.00E+10	-1.00E+10	-1.00E+10	-1.00E+10	-1.00E+10	-1.00E+10	-1.00E+10	-1.00E+10	-1.00E+10	-1.00E+10	-1.00E+10	-1.00E+10	-1.00E+10	-1.00E+10
							34.6	-1.00E+10	-1.00E+10	-1.00E+10	-1.00E+10	-1.00E+10	-1.00E+10	-1.00E+10	-1.00E+10	-1.00E+10	-1.00E+10	-1.00E+10	-1.00E+10	-1.00E+10	-1.00E+10	-1.00E+10	-1.00E+10	-1.00E+10	-1.00E+10	-1.00E+10
							49.2	32.6884	282.55	2.239	38.77	16.18	0.3	4.94	2234.7	2162.7	-1.00E+10	-1.00E+10	-1.00E+10	1.712	0.66	0.53	-1.00E+10	-1.00E+10	0.185	-1.00E+10
							51.9	-1.00E+10	-1.00E+10	2.232	38.77	16.25	0.3	4.81	2233.4	2163.3	-1.00E+10	-1.00E+10	-1.00E+10	-1.00E+10	-1.00E+10	-1.00E+10	-1.00E+10	-1.00E+10	-1.00E+10	-1.00E+10
							51.9	-1.00E+10	-1.00E+10	-1.00E+10	-1.00E+10	-1.00E+10	-1.00E+10	-1.00E+10	-1.00E+10	-1.00E+10	-1.00E+10	-1.00E+10	-1.00E+10	-1.00E+10	-1.00E+10	-1.00E+10	-1.00E+10	-1.00E+10	-1.00E+10	-1.00E+10
							52	32.688	282.46	2.236	38.82	16.19	0.3	4.84	2235.6	2162.1	-1.00E+10	-1.00E+10	-1.00E+10	1.447	-1.00E+10	-1.00E+10	-1.00E+10	-1.00E+10	-1.00E+10	-1.00E+10
							52	-1.00E+10	-1.00E+10	-1.00E+10	-1.00E+10	-1.00E+10	-1.00E+10	-1.00E+10	-1.00E+10	-1.00E+10	-1.00E+10	-1.00E+10	-1.00E+10	-1.00E+10	-1.00E+10	-1.00E+10	-1.00E+10	-1.00E+10	-1.00E+10	-1.00E+10
