# Supplementary material for: Atlantic-origin water extension into the Pacific Arctic induced an anomalous biogeochemical event
Source: Nat Commun. 2023 Nov 2;14:6235. doi: 10.1038/s41467-023-41960-w (PMC10622542; doi:10.1038/s41467-023-41960-w)
Supplement: Supplementary file 4 — Supplementary Data 1 [file 41467_2023_41960_MOESM4_ESM.zip › Mirai_CTD_2002.txt]

Cruise	Station	Type	yyyy-mm-ddThh:mm	Longitude [degrees_east]	Latitude [degrees_north]	Bot. Depth [m]	Depth [m]	CTD-Temperature [�C]	CTD-Salinity
2223	d002m01	C	2002-09-04T00:00	191.517	65.667	44	3	5.9701	31.5728
							4	5.9709	31.572
							5	5.9518	31.5752
							5.9	5.9423	31.5746
							6.9	5.9411	31.577
							7.9	5.9527	31.5754
							8.9	5.9421	31.5782
							9.9	5.9405	31.5748
							10.9	5.9356	31.5725
							11.9	5.9014	31.5815
							12.9	5.8609	31.5891
							13.9	5.8476	31.592
							14.9	5.8209	31.5966
							15.8	5.7899	31.6081
							16.8	5.7609	31.6147
							17.8	5.7584	31.6166
							18.8	5.7473	31.6179
							19.8	5.7328	31.622
							20.8	5.7247	31.625
							21.8	5.6927	31.6415
							22.8	5.6753	31.6549
							23.8	5.6696	31.6544
							24.8	5.6368	31.6768
							25.7	5.6153	31.6931
							26.7	5.6004	31.7078
							27.7	5.5997	31.7096
							28.7	5.5972	31.7145
							29.7	5.5924	31.7257
							30.7	5.5919	31.7272
							31.7	5.5927	31.7245
							32.7	5.5922	31.7249
							33.7	5.5922	31.7365
							34.7	5.5928	31.744
							35.6	5.5934	31.741
							36.6	5.5935	31.7409
							37.6	5.5937	31.7407
							38.6	5.5935	31.7443
							39.6	5.594	31.7502
							40.6	5.5941	31.7497
							41.6	5.5945	31.7483
							42.6	5.5944	31.7491
							43.6	5.5962	31.7411
2223	d003m01	C	2002-09-05T00:00	191.5	66.5	42	1	6.3829	31.7014
							2	6.3699	31.701
							3	6.3495	31.7019
							4	6.3272	31.7096
							5	6.2519	31.7282
							5.9	6.149	31.7449
							6.9	6.0877	31.7664
							7.9	6.0321	31.77
							8.9	5.9889	31.7896
							9.9	5.9697	31.7962
							10.9	5.9666	31.7955
							11.9	5.9372	31.8068
							12.9	5.9177	31.8151
							13.9	5.8538	31.8279
							14.9	5.7805	31.8449
							15.8	5.742	31.8566
							16.8	5.708	31.8691
							17.8	5.7013	31.8683
							18.8	5.6851	31.8724
							19.8	5.6797	31.8744
							20.8	5.6765	31.8768
							21.8	5.6742	31.8768
							22.8	5.6695	31.8786
							23.8	5.6658	31.8796
							24.8	5.6586	31.8804
							25.7	5.6439	31.8821
							26.7	5.6238	31.885
							27.7	5.6186	31.8863
							28.7	5.6209	31.8864
							29.7	5.6167	31.8866
							30.7	5.6162	31.8865
							31.7	5.6091	31.8877
							32.7	5.585	31.8857
							33.7	5.5848	31.8856
							34.7	5.5722	31.8863
							35.6	5.5152	31.8794
							36.6	5.49	31.9037
							37.6	5.471	31.9077
							38.6	5.4884	31.9049
							39.6	5.4154	31.9266
							40.6	5.3496	31.9444
							41.6	5.3183	31.9497
2223	d004m01	C	2002-09-05T00:00	191.517	68.25	46	2	6.335	31.6809
							3	6.3334	31.6827
							4	6.3301	31.6803
							4.9	6.331	31.6834
							5.9	6.3134	31.686
							6.9	6.2807	31.6942
							7.9	6.2323	31.7091
							8.9	6.2332	31.7111
							9.9	6.2157	31.7218
							10.9	6.2021	31.7245
							11.9	6.1858	31.7287
							12.9	6.1799	31.7308
							13.9	6.1778	31.7316
							14.8	6.1768	31.7313
							15.8	6.1485	31.739
							16.8	5.6546	31.8802
							17.8	4.8666	32.0685
							18.8	3.5272	32.2206
							19.8	3.2523	32.2475
							20.8	3.1454	32.2589
							21.8	3.038	32.2769
							22.8	2.9663	32.3204
							23.8	2.9558	32.4266
							24.7	2.6508	32.4446
							25.7	2.2551	32.4551
							26.7	2.1276	32.4615
							27.7	2.2084	32.4738
							28.7	2.3142	32.4998
							29.7	2.317	32.5052
							30.7	2.3204	32.5094
							31.7	2.3234	32.5086
							32.7	2.3246	32.5073
							33.7	2.3006	32.5175
							34.6	2.2903	32.513
							35.6	2.2979	32.5142
							36.6	2.2974	32.5105
							37.6	2.2986	32.5124
							38.6	2.2961	32.5127
							39.6	2.2885	32.5101
							40.6	2.2893	32.5079
							41.6	2.2964	32.5129
							42.6	2.3061	32.5186
							43.6	2.3035	32.5157
							44.5	2.2987	32.5146
							45.5	2.3022	32.5156
2223	d005m01	C	2002-09-05T00:00	192.383	68.5	42	2	7.5432	31.3197
							3	7.3775	31.3857
							4	7.3923	31.3716
							4.9	7.4734	31.3516
							5.9	7.5085	31.3505
							6.9	7.4957	31.3394
							7.9	7.7134	31.2318
							8.9	7.7616	31.2284
							9.9	7.5883	31.3
							10.9	7.7441	31.2278
							11.9	7.6901	31.2791
							12.9	7.5496	31.2715
							13.9	7.0335	31.507
							14.8	7.0323	31.5075
							15.8	7.0044	31.5196
							16.8	6.9617	31.5354
							17.8	6.9291	31.549
							18.8	6.9178	31.5483
							19.8	6.8624	31.5753
							20.8	6.8626	31.5745
							21.8	6.8284	31.5904
							22.8	6.8042	31.5953
							23.8	6.7254	31.6219
							24.7	6.6752	31.6377
							25.7	6.6484	31.6459
							26.7	6.6455	31.647
							27.7	6.6422	31.6471
							28.7	6.6278	31.6519
							29.7	6.6086	31.6578
							30.7	6.5842	31.6626
							31.7	6.5576	31.6724
							32.7	6.5525	31.6741
							33.7	6.5526	31.6743
							34.6	6.5515	31.6751
							35.6	6.5454	31.6782
							36.6	6.5403	31.6799
							37.6	6.5319	31.6831
							38.6	6.528	31.6844
							39.6	6.5242	31.6859
							40.6	6.5243	31.6857
							41.6	6.5226	31.6862
2223	d006m01	C	2002-09-05T00:00	193.017	69.483	37	2	7.7323	31.0864
							3	7.764	31.0777
							4	7.7754	31.08
							4.9	7.7935	31.0713
							5.9	7.7867	31.076
							6.9	7.7737	31.0712
							7.9	7.7681	31.0701
							8.9	7.7534	31.0772
							9.9	7.7267	31.0874
							10.9	7.6494	31.1434
							11.9	7.613	31.1782
							12.9	7.6111	31.1805
							13.9	7.6095	31.1827
							14.8	7.6076	31.1849
							15.8	7.5962	31.1969
							16.8	7.5765	31.2225
							17.8	7.5723	31.2476
							18.8	7.554	31.2686
							19.8	7.5051	31.28
							20.8	7.4803	31.2838
							21.8	7.3667	31.3253
							22.8	6.9381	31.4611
							23.8	6.3591	31.596
							24.7	5.1925	31.7116
							25.7	4.839	31.7409
							26.7	4.7904	31.751
							27.7	4.6871	31.7591
							28.7	4.6289	31.7854
							29.7	4.62	31.7968
							30.7	4.6032	31.8015
							31.7	4.5902	31.8031
							32.7	4.5764	31.8052
							33.7	4.5682	31.8071
							34.6	4.5658	31.8065
							35.6	4.5611	31.8078
							36.6	4.5718	31.8114
2223	d007m01	C	2002-09-05T00:00	196.017	70.483	33	4	7.055	31.3347
							4.9	7.0293	31.3423
							5.9	7.0206	31.356
							6.9	7.0285	31.3518
							7.9	7.0631	31.3428
							8.9	7.0765	31.3428
							9.9	7.0871	31.34
							10.9	7.0786	31.3416
							11.9	7.0575	31.3395
							12.9	7.0293	31.3523
							13.9	7.0232	31.3553
							14.8	6.9901	31.3638
							15.8	6.9585	31.3725
							16.8	6.948	31.3773
							17.8	6.9467	31.378
							18.8	6.9447	31.3781
							19.8	6.9439	31.3781
							20.8	6.9437	31.3782
							21.8	6.9426	31.3784
							22.8	6.9413	31.3785
							23.8	6.9371	31.3779
							24.7	6.9324	31.3779
							25.7	6.9304	31.3796
							26.7	6.9289	31.382
							27.7	6.9221	31.3858
							28.7	6.8278	31.378
							29.7	6.3558	31.38
							30.7	6.0289	31.4124
							31.7	5.8518	31.424
							32.7	5.7843	31.5061
2223	d008m01	C	2002-09-06T00:00	199.517	70.817	42	2	6.9179	31.3327
							3	6.8086	31.3694
							4	6.6887	31.3772
							4.9	6.4782	31.3734
							5.9	6.1809	31.3534
							6.9	5.9907	31.3064
							7.9	5.9217	31.308
							8.9	5.9633	31.3184
							9.9	5.982	31.3211
							10.9	6.0427	31.3397
							11.9	6.0701	31.3486
							12.9	6.0837	31.3489
							13.9	6.0844	31.3632
							14.8	6.0818	31.3654
							15.8	6.1053	31.3753
							16.8	6.1446	31.3802
							17.8	6.1833	31.3839
							18.8	6.2541	31.4009
							19.8	6.2892	31.4229
							20.8	6.3032	31.43
							21.8	6.3124	31.4286
							22.8	6.3466	31.4305
							23.8	6.3902	31.4361
							24.7	6.4068	31.446
							25.7	6.3772	31.4663
							26.7	6.2834	31.4614
							27.7	6.314	31.4189
							28.7	6.2923	31.4307
							29.7	6.3797	31.4273
							30.7	6.3692	31.455
							31.7	6.4297	31.4461
							32.7	6.4483	31.4492
							33.7	6.4467	31.4545
							34.6	6.4273	31.4557
							35.6	6.4338	31.4523
							36.6	6.4526	31.4519
							37.6	6.4547	31.4528
							38.6	6.4301	31.4572
							39.6	6.4254	31.4511
							40.6	6.4496	31.4509
							41.6	6.4517	31.4519
2223	d009m01	C	2002-09-06T00:00	202.017	71.317	108	2	3.7963	30.0173
							3	3.8003	30.0284
							4	3.8178	30.077
							4.9	3.8293	30.1175
							5.9	3.8593	30.1737
							6.9	3.8579	30.1781
							7.9	3.9339	30.3276
							8.9	4.2623	30.6378
							9.9	4.384	30.9452
							10.9	4.4385	30.9777
							11.9	4.4759	31.0246
							12.9	4.511	31.0277
							13.9	4.5257	31.0375
							14.8	4.5301	31.0746
							15.8	4.5388	31.0662
							16.8	4.5522	31.0852
							17.8	4.5674	31.088
							18.8	4.5846	31.1051
							19.8	4.598	31.1181
							20.8	4.5883	31.1165
							21.8	4.5363	31.1117
							22.8	4.4985	31.1112
							23.8	4.4226	31.1242
							24.7	4.3998	31.1477
							25.7	4.3964	31.1678
							26.7	4.3742	31.1868
							27.7	4.3584	31.1994
							28.7	4.3625	31.2226
							29.7	4.3864	31.2219
							30.7	4.3966	31.2326
							31.7	4.4234	31.2336
							32.7	4.4206	31.2415
							33.7	4.4108	31.2507
							34.6	4.2838	31.2541
							35.6	3.9175	31.2716
							36.6	3.6732	31.2968
							37.6	3.3808	31.3493
							38.6	2.9765	31.3409
							39.6	2.3992	31.5233
							40.6	1.9999	31.6676
							41.6	1.6517	31.767
							42.6	1.4903	31.852
							43.5	1.415	31.8723
							44.5	1.2595	31.9238
							45.5	1.0722	31.9795
							46.5	0.8983	32.0086
							47.5	0.7199	32.0476
							48.5	0.6737	32.0539
							49.5	0.5726	32.0497
							50.5	0.3255	32.0733
							51.5	0.3284	32.0812
							52.5	0.3155	32.0771
							53.4	0.2786	32.0781
							54.4	0.2138	32.08
							55.4	0.1958	32.0773
							56.4	0.1937	32.0781
							57.4	0.1928	32.078
							58.4	0.1921	32.0786
							59.4	0.1949	32.0777
							60.4	0.1927	32.0819
							61.4	0.1854	32.0799
							62.3	0.1833	32.0815
							63.3	0.1833	32.0821
							64.3	0.1765	32.0865
							65.3	0.1753	32.086
							66.3	0.1684	32.0873
							67.3	0.1614	32.0883
							68.3	0.1587	32.0927
							69.3	0.1486	32.0989
							70.3	0.1425	32.1035
							71.3	0.1441	32.1107
							72.2	0.1295	32.1179
							73.2	0.0902	32.1204
							74.2	-0.0041	32.1813
							75.2	-0.1117	32.2277
							76.2	-0.1684	32.2571
							77.2	-0.2569	32.2978
							78.2	-0.3183	32.3451
							79.2	-0.3813	32.4012
							80.2	-0.3884	32.4203
							81.1	-0.3957	32.4302
							82.1	-0.4069	32.4402
							83.1	-0.4095	32.4421
							84.1	-0.4154	32.4461
							85.1	-0.4284	32.4558
							86.1	-0.444	32.4649
							87.1	-0.4666	32.4748
							88.1	-0.4734	32.478
							89.1	-0.4825	32.4811
							90.1	-0.4843	32.4819
							91	-0.4855	32.4823
							92	-0.486	32.4826
							93	-0.4862	32.4826
							94	-0.4862	32.4827
							95	-0.4877	32.4833
							96	-0.4905	32.4849
							97	-0.4935	32.4854
							98	-0.5001	32.4873
							99	-0.5082	32.4901
							99.9	-0.5156	32.492
							100.9	-0.522	32.4955
							101.9	-0.5277	32.4964
							102.9	-0.5355	32.499
							103.9	-0.5409	32.4984
							104.9	-0.5489	32.4985
							105.9	-0.5646	32.5004
							106.9	-0.5731	32.506
2223	d010m01	C	2002-09-06T00:00	203.267	71.5	144	5.9	3.1212	29.6441
							6.9	3.3534	29.8737
							7.9	3.8523	30.1214
							8.9	4.4309	30.448
							9.9	5.1861	30.6838
							10.9	5.4922	30.8481
							11.9	5.5154	30.8816
							12.9	5.5071	30.9138
							13.9	5.5162	30.9543
							14.8	5.4835	30.9806
							15.8	5.4434	30.977
							16.8	5.4416	30.9799
							17.8	5.4228	30.9735
							18.8	5.3774	30.9772
							19.8	5.3007	30.9939
							20.8	5.2249	31.0166
							21.8	5.1337	31.0272
							22.8	5.0499	31.0445
							23.8	5.0081	31.0449
							24.7	4.9827	31.0565
							25.7	5.0562	31.0802
							26.7	5.2361	31.1644
							27.7	5.4292	31.2344
							28.7	5.5082	31.2705
							29.7	5.5661	31.3116
							30.7	5.5452	31.3215
							31.7	5.4654	31.3359
							32.7	5.3867	31.3438
							33.7	5.3828	31.3421
							34.6	5.3812	31.3434
							35.6	5.3546	31.3405
							36.6	5.3184	31.3488
							37.6	5.2986	31.35
							38.6	5.2734	31.3509
							39.6	5.2363	31.3563
							40.6	5.0978	31.3661
							41.6	5.0419	31.3743
							42.6	5.0287	31.3786
							43.5	4.7996	31.3971
							44.5	4.6653	31.3923
							45.5	4.4367	31.3999
							46.5	4.2687	31.4228
							47.5	4.1991	31.4342
							48.5	4.1506	31.456
							49.5	4.1038	31.4555
							50.5	4.0925	31.4623
							51.5	4.0943	31.4657
							52.5	4.1034	31.4683
							53.4	4.101	31.4698
							54.4	4.1089	31.4731
							55.4	4.1123	31.4744
							56.4	4.093	31.4833
							57.4	3.8183	31.521
							58.4	3.4462	31.5749
							59.4	3.021	31.6299
							60.4	2.6576	31.6714
							61.4	2.3207	31.714
							62.3	2.0519	31.7408
							63.3	1.794	31.7665
							64.3	1.6217	31.8041
							65.3	1.5868	31.8006
							66.3	1.5276	31.8033
							67.3	1.4182	31.8375
							68.3	1.3149	31.8677
							69.3	1.0806	31.9252
							70.3	0.7755	32.0089
							71.3	0.5342	32.0823
							72.2	0.3496	32.1449
							73.2	0.2088	32.187
							74.2	0.1831	32.1928
							75.2	0.162	32.2014
							76.2	0.1351	32.2064
							77.2	0.1173	32.2102
							78.2	0.0791	32.2187
							79.2	0.0131	32.2388
							80.2	-0.0202	32.2537
							81.1	-0.0241	32.2613
							82.1	-0.0609	32.2713
							83.1	-0.307	32.3123
							84.1	-0.4239	32.3393
							85.1	-0.5205	32.362
							86.1	-0.7404	32.4505
							87.1	-0.7924	32.5297
							88.1	-0.7884	32.5358
							89.1	-0.8073	32.5461
							90.1	-0.8192	32.5602
							91	-0.8278	32.5651
							92	-0.8298	32.5666
							93	-0.8309	32.5679
							94	-0.8314	32.5688
							95	-0.832	32.5696
							96	-0.836	32.5714
							97	-0.8512	32.5756
							98	-0.8995	32.5807
							99	-0.94	32.5954
							99.9	-0.9445	32.603
							100.9	-0.969	32.607
							101.9	-1.0225	32.6149
							102.9	-1.047	32.6273
							103.9	-1.0308	32.6443
							104.9	-1.0371	32.6464
							105.9	-1.055	32.6492
							106.9	-1.0882	32.6528
							107.9	-1.0976	32.6542
							108.8	-1.1112	32.661
							109.8	-1.1569	32.6779
							110.8	-1.1639	32.6795
							111.8	-1.1665	32.6807
							112.8	-1.1738	32.6842
							113.8	-1.1981	32.6986
							114.8	-1.2425	32.733
							115.8	-1.3194	32.7777
							116.8	-1.3468	32.7908
							117.8	-1.3505	32.7936
							118.7	-1.3564	32.7992
							119.7	-1.3615	32.8032
							120.7	-1.3823	32.8162
							121.7	-1.4138	32.8359
							122.7	-1.426	32.845
							123.7	-1.436	32.8532
							124.7	-1.4538	32.8673
							125.7	-1.5003	32.9208
							126.7	-1.5081	32.9478
							127.6	-1.5051	32.9721
							128.6	-1.4967	33.0111
							129.6	-1.4761	33.0566
							130.6	-1.4466	33.0949
							131.6	-1.429	33.1204
							132.6	-1.3592	33.1848
							133.6	-1.1586	33.3301
							134.6	-0.9897	33.4381
							135.6	-0.8637	33.5272
							136.5	-0.8681	33.5944
							137.5	-0.8692	33.5738
							138.5	-0.8684	33.6048
							139.5	-0.9541	33.5917
							140.5	-0.9102	33.5525
							141.5	-0.8952	33.5622
							142.5	-0.8672	33.6478
2223	d011m01	C	2002-09-06T00:00	204.5	71.683	264	2	6.8506	30.7805
							3	6.8358	30.7788
							4	6.8319	30.7799
							4.9	6.8368	30.7776
							5.9	6.8326	30.7792
							6.9	6.8288	30.7807
							7.9	6.8144	30.7867
							8.9	6.7871	30.8005
							9.9	6.7564	30.8172
							10.9	6.7423	30.8235
							11.9	6.7351	30.832
							12.9	6.7335	30.8346
							13.9	6.7314	30.8354
							14.8	6.7106	30.8447
							15.8	6.6558	30.8536
							16.8	6.5478	30.8726
							17.8	6.4366	30.9008
							18.8	6.3639	30.924
							19.8	6.2895	30.9383
							20.8	6.268	30.9487
							21.8	6.2552	30.9613
							22.8	6.2781	31.0084
							23.8	6.2136	31.037
							24.7	6.139	31.0624
							25.7	5.9901	31.0539
							26.7	5.9577	31.0568
							27.7	5.9276	31.0566
							28.7	5.9033	31.0555
							29.7	5.9009	31.0566
							30.7	5.8949	31.0565
							31.7	5.887	31.0586
							32.7	5.8727	31.0644
							33.6	5.869	31.0674
							34.6	5.8679	31.0689
							35.6	5.8685	31.0691
							36.6	5.8677	31.0704
							37.6	5.8679	31.071
							38.6	5.8661	31.0723
							39.6	5.8634	31.0755
							40.6	5.8568	31.0816
							41.6	5.7829	31.1096
							42.6	5.7509	31.1347
							43.5	5.759	31.1571
							44.5	5.792	31.1924
							45.5	5.7993	31.2022
							46.5	5.8097	31.2045
							47.5	5.8223	31.2094
							48.5	5.8085	31.2088
							49.5	5.8064	31.2125
							50.5	5.8107	31.2181
							51.5	5.8017	31.2198
							52.5	5.7974	31.2212
							53.4	5.7132	31.2372
							54.4	5.3928	31.2686
							55.4	5.0013	31.2757
							56.4	4.7565	31.2858
							57.4	4.6275	31.3063
							58.4	4.5072	31.3198
							59.4	4.4114	31.3317
							60.4	4.36	31.3503
							61.4	4.3047	31.3585
							62.3	4.211	31.3778
							63.3	4.0976	31.3963
							64.3	3.7877	31.4156
							65.3	3.4799	31.4639
							66.3	3.0248	31.5304
							67.3	2.8159	31.5748
							68.3	2.7131	31.5949
							69.3	2.4357	31.6347
							70.3	2.2789	31.6789
							71.3	2.1686	31.6931
							72.2	1.9226	31.7128
							73.2	1.7673	31.7579
							74.2	1.6598	31.7833
							75.2	1.581	31.8162
							76.2	1.5162	31.8468
							77.2	1.4484	31.8726
							78.2	1.3881	31.8907
							79.2	1.323	31.9042
							80.2	1.1889	31.9314
							81.1	1.0552	31.9626
							82.1	0.9458	31.9921
							83.1	0.9034	32.0038
							84.1	0.8234	32.0233
							85.1	0.6752	32.0647
							86.1	0.3932	32.1242
							87.1	-0.1709	32.1657
							88.1	-0.0434	32.2035
							89.1	0.0065	32.2267
							90.1	-0.0257	32.2458
							91	-0.2592	32.3164
							92	-0.4853	32.3432
							93	-0.5739	32.3854
							94	-0.5967	32.4234
							95	-0.6559	32.4672
							96	-0.7102	32.5048
							97	-0.769	32.5287
							98	-0.787	32.5342
							99	-0.7969	32.5428
							99.9	-0.8547	32.5831
							100.9	-0.9066	32.5982
							101.9	-0.9389	32.6075
							102.9	-0.9656	32.6232
							103.9	-1.0185	32.6446
							104.9	-1.0762	32.6686
							105.9	-1.168	32.7057
							106.9	-1.345	32.7831
							107.9	-1.434	32.79
							108.8	-1.5802	32.8599
							109.8	-1.6093	32.8672
							110.8	-1.6403	32.9164
							111.8	-1.6409	32.9472
							112.8	-1.6042	32.9669
							113.8	-1.6026	32.9855
							114.8	-1.5466	32.9633
							115.8	-1.5047	32.9788
							116.8	-1.4805	32.9695
							117.7	-1.5132	33.0462
							118.7	-1.6434	33.0633
							119.7	-1.6425	33.0412
							120.7	-1.6395	33.0381
							121.7	-1.6316	33.0355
							122.7	-1.6303	33.0555
							123.7	-1.6585	33.081
							124.7	-1.6534	33.0792
							125.7	-1.6382	33.0832
							126.7	-1.6172	33.0934
							127.6	-1.5632	33.0965
							128.6	-1.4504	33.1074
							129.6	-1.246	33.2927
							130.6	-1.1217	33.4025
							131.6	-1.0708	33.5208
							132.6	-1.0454	33.546
							133.6	-1.0155	33.5758
							134.6	-1.0078	33.5958
							135.6	-1.0037	33.6013
							136.5	-0.9724	33.6048
							137.5	-0.8525	33.6108
							138.5	-0.7097	33.7503
							139.5	-0.6881	33.8136
							140.5	-0.6165	33.8241
							141.5	-0.4855	33.9366
							142.5	-0.4363	33.9853
							143.5	-0.3918	34.04
							144.5	-0.3047	34.1086
							145.4	-0.2724	34.193
							146.4	-0.2498	34.223
							147.4	-0.2487	34.2666
							148.4	-0.2041	34.3334
							149.4	-0.1933	34.3953
							150.4	-0.0995	34.43
							151.4	0.004	34.4614
							152.4	0.2208	34.5504
							153.4	0.2602	34.6212
							154.3	0.295	34.6365
							155.3	0.3476	34.6624
							156.3	0.4104	34.6961
							157.3	0.4425	34.7229
							158.3	0.4547	34.7463
							159.3	0.4486	34.7597
							160.3	0.444	34.7615
							161.3	0.4436	34.7617
							162.3	0.4454	34.7617
							163.2	0.4586	34.7611
							164.2	0.474	34.7632
							165.2	0.4864	34.7624
							166.2	0.5181	34.7697
							167.2	0.5011	34.7807
							168.2	0.4922	34.7751
							169.2	0.5243	34.7698
							170.2	0.5513	34.7852
							171.2	0.5477	34.7899
							172.1	0.5497	34.7919
							173.1	0.5518	34.7936
							174.1	0.5534	34.7956
							175.1	0.5452	34.7992
							176.1	0.5495	34.7958
							177.1	0.5481	34.8016
							178.1	0.5514	34.7987
							179.1	0.5553	34.8008
							180.1	0.5687	34.802
							181	0.5696	34.8064
							182	0.5591	34.813
							183	0.5383	34.8156
							184	0.5169	34.8117
							185	0.5189	34.8121
							186	0.5177	34.8139
							187	0.5151	34.8153
							188	0.5103	34.8178
							189	0.5086	34.8178
							189.9	0.5082	34.8189
							190.9	0.5056	34.8209
							191.9	0.507	34.8226
							192.9	0.5052	34.8249
							193.9	0.5095	34.8219
							194.9	0.5213	34.8258
							195.9	0.5206	34.8286
							196.9	0.5196	34.8295
							197.9	0.5208	34.829
							198.8	0.5224	34.83
							199.8	0.5183	34.8315
							200.8	0.5146	34.8323
							201.8	0.5063	34.834
							202.8	0.5017	34.8321
							203.8	0.5015	34.8344
							204.8	0.5004	34.8346
							205.8	0.4999	34.8348
							206.8	0.4979	34.8364
							207.7	0.4968	34.837
							208.7	0.4966	34.8372
							209.7	0.4955	34.8384
							210.7	0.4954	34.8385
							211.7	0.4947	34.8394
							212.7	0.4946	34.8398
							213.7	0.4948	34.84
							214.7	0.4949	34.8404
							215.7	0.4951	34.8406
							216.6	0.4957	34.8406
							217.6	0.4945	34.8421
							218.6	0.4904	34.8439
							219.6	0.485	34.8458
							220.6	0.4761	34.8497
							221.6	0.4724	34.8492
							222.6	0.4722	34.8488
							223.6	0.4723	34.849
							224.6	0.4725	34.8489
							225.5	0.4724	34.8491
							226.5	0.4726	34.849
							227.5	0.4725	34.8493
							228.5	0.4718	34.8496
							229.5	0.4713	34.8497
							230.5	0.4703	34.8499
							231.5	0.4695	34.8501
							232.5	0.4693	34.8499
							233.5	0.469	34.8499
							234.4	0.469	34.8499
							235.4	0.4689	34.8499
							236.4	0.4679	34.8501
							237.4	0.4667	34.8497
							238.4	0.4645	34.8503
							239.4	0.4634	34.85
							240.4	0.4632	34.8498
							241.4	0.4634	34.8497
							242.4	0.4631	34.85
							243.3	0.4628	34.85
							244.3	0.4628	34.85
							245.3	0.4628	34.85
							246.3	0.4627	34.8498
							247.3	0.4624	34.85
							248.3	0.4623	34.8498
							249.3	0.4626	34.85
							250.3	0.4627	34.8498
							251.2	0.4626	34.8499
							252.2	0.4621	34.85
							253.2	0.4621	34.8501
							254.2	0.462	34.8501
							255.2	0.462	34.8501
							256.2	0.462	34.85
							257.2	0.4622	34.8495
							258.2	0.4622	34.8491
							259.2	0.4614	34.8494
							260.1	0.4603	34.8479
							261.1	0.4614	34.8482
2223	d012m01	C	2002-09-07T00:00	205	71.867	367	2	1.1127	27.3267
							3	1.0798	27.2821
							4	1.1073	27.3062
							4.9	1.1066	27.8637
							5.9	1.0293	28.1338
							6.9	1.1669	28.2046
							7.9	1.1222	28.3311
							8.9	1.1819	28.438
							9.9	1.2769	28.4779
							10.9	0.9663	28.6596
							11.9	0.8252	28.7043
							12.9	0.913	28.8961
							13.9	1.2247	29.2744
							14.8	0.5321	29.6558
							15.8	1.7601	30.2711
							16.8	4.1779	30.3902
							17.8	4.2222	30.549
							18.8	3.182	30.7187
							19.8	2.3996	31.0796
							20.8	1.3217	31.0699
							21.8	0.4019	31.1362
							22.8	-0.1821	31.2259
							23.8	-0.2982	31.4526
							24.7	-0.161	31.6094
							25.7	-0.2212	31.7203
							26.7	0.2475	31.9866
							27.7	0.2938	31.9827
							28.7	0.2151	31.9896
							29.7	0.072	32.0282
							30.7	-0.0754	32.0655
							31.7	-0.1946	32.111
							32.7	-0.2985	32.1475
							33.6	-0.4592	32.1869
							34.6	-0.8025	32.2787
							35.6	-1.1044	32.261
							36.6	-1.1094	32.2717
							37.6	-1.0392	32.2661
							38.6	-1.1724	32.3316
							39.6	-1.2339	32.3104
							40.6	-1.2641	32.3367
							41.6	-1.3009	32.393
							42.6	-1.236	32.422
							43.5	-1.229	32.4866
							44.5	-1.2511	32.503
							45.5	-1.2667	32.5087
							46.5	-1.2509	32.506
							47.5	-1.2816	32.5297
							48.5	-1.3119	32.5324
							49.5	-1.3349	32.5513
							50.5	-1.3878	32.5636
							51.5	-1.3785	32.5848
							52.5	-1.336	32.5772
							53.4	-1.3855	32.6402
							54.4	-1.5325	32.671
							55.4	-1.6103	32.6605
							56.4	-1.6144	32.6613
							57.4	-1.6182	32.6805
							58.4	-1.5144	32.7048
							59.4	-1.5556	32.7489
							60.4	-1.616	32.7669
							61.4	-1.5792	32.7674
							62.3	-1.5828	32.8101
							63.3	-1.5927	32.8245
							64.3	-1.5997	32.8427
							65.3	-1.641	32.8729
							66.3	-1.6507	32.8806
							67.3	-1.6577	32.8968
							68.3	-1.6578	32.9056
							69.3	-1.6609	32.9168
							70.3	-1.6715	32.9304
							71.3	-1.675	32.9481
							72.2	-1.6746	32.954
							73.2	-1.6661	32.9636
							74.2	-1.662	32.9795
							75.2	-1.6674	32.9918
							76.2	-1.6726	33.0032
							77.2	-1.6522	33.0051
							78.2	-1.6395	33.0179
							79.2	-1.6355	33.0218
							80.2	-1.6697	33.0402
							81.1	-1.6943	33.0409
							82.1	-1.6884	33.0453
							83.1	-1.6942	33.0531
							84.1	-1.6896	33.0678
							85.1	-1.7081	33.0794
							86.1	-1.7022	33.0898
							87.1	-1.6992	33.1
							88.1	-1.6989	33.1106
							89.1	-1.6985	33.1125
							90	-1.7018	33.116
							91	-1.7108	33.1222
							92	-1.7118	33.1316
							93	-1.7134	33.137
							94	-1.7147	33.1424
							95	-1.7183	33.1462
							96	-1.718	33.1538
							97	-1.7158	33.1611
							98	-1.7141	33.1656
							99	-1.7118	33.1724
							99.9	-1.7144	33.179
							100.9	-1.7052	33.1842
							101.9	-1.6906	33.1993
							102.9	-1.6768	33.2113
							103.9	-1.6525	33.2239
							104.9	-1.6673	33.2552
							105.9	-1.6681	33.2744
							106.9	-1.6654	33.2808
							107.9	-1.663	33.2967
							108.8	-1.6579	33.3074
							109.8	-1.6475	33.327
							110.8	-1.6476	33.3564
							111.8	-1.6508	33.3638
							112.8	-1.6429	33.3735
							113.8	-1.6249	33.3968
							114.8	-1.5716	33.4578
							115.8	-1.5551	33.4853
							116.8	-1.5462	33.5136
							117.7	-1.5457	33.5256
							118.7	-1.5222	33.5416
							119.7	-1.4634	33.5707
							120.7	-1.4685	33.594
							121.7	-1.4991	33.6164
							122.7	-1.4907	33.6481
							123.7	-1.4615	33.7073
							124.7	-1.4383	33.7648
							125.7	-1.4252	33.8358
							126.7	-1.4226	33.8587
							127.6	-1.4081	33.875
							128.6	-1.3799	33.9135
							129.6	-1.3492	33.9328
							130.6	-1.2558	33.9831
							131.6	-1.1907	33.997
							132.6	-1.1189	34.005
							133.6	-1.0524	34.0221
							134.6	-0.9416	34.052
							135.6	-0.8812	34.0729
							136.5	-0.8588	34.0858
							137.5	-0.8297	34.1015
							138.5	-0.7669	34.1281
							139.5	-0.7423	34.15
							140.5	-0.7319	34.1597
							141.5	-0.7188	34.1673
							142.5	-0.6959	34.1845
							143.5	-0.6746	34.1995
							144.5	-0.6578	34.2106
							145.4	-0.6498	34.2219
							146.4	-0.6645	34.2284
							147.4	-0.6716	34.2368
							148.4	-0.6673	34.2632
							149.4	-0.6536	34.2751
							150.4	-0.6228	34.3115
							151.4	-0.5866	34.3383
							152.4	-0.5385	34.356
							153.4	-0.5098	34.3621
							154.3	-0.5194	34.3589
							155.3	-0.5719	34.365
							156.3	-0.4573	34.4121
							157.3	-0.3651	34.4234
							158.3	-0.337	34.4403
							159.3	-0.2958	34.4668
							160.3	-0.2585	34.4834
							161.3	-0.2488	34.4857
							162.3	-0.2454	34.4882
							163.2	-0.2433	34.4925
							164.2	-0.2436	34.4962
							165.2	-0.2662	34.4977
							166.2	-0.2671	34.5074
							167.2	-0.2495	34.5169
							168.2	-0.2432	34.5212
							169.2	-0.2412	34.5234
							170.2	-0.2308	34.5328
							171.2	-0.2202	34.5369
							172.1	-0.2085	34.5412
							173.1	-0.1965	34.545
							174.1	-0.166	34.5567
							175.1	-0.1338	34.5715
							176.1	-0.1081	34.5775
							177.1	-0.08	34.5867
							178.1	-0.0641	34.5874
							179.1	-0.0405	34.5962
							180.1	-0.0109	34.6053
							181	0.0058	34.6072
							182	0.0246	34.6155
							183	0.0416	34.6187
							184	0.0623	34.6241
							185	0.0811	34.6288
							186	0.0959	34.6316
							187	0.1117	34.6346
							188	0.1275	34.6379
							189	0.1526	34.645
							189.9	0.1705	34.6499
							190.9	0.1879	34.6549
							191.9	0.2107	34.6602
							192.9	0.2576	34.6787
							193.9	0.3085	34.6896
							194.9	0.3309	34.6956
							195.9	0.3442	34.6964
							196.9	0.3495	34.6963
							197.9	0.3763	34.7017
							198.8	0.3896	34.7115
							199.8	0.4074	34.7133
							200.8	0.424	34.7187
							201.8	0.4359	34.7203
							202.8	0.4435	34.7243
							203.8	0.4481	34.7236
							204.8	0.452	34.724
							205.8	0.4657	34.731
							206.8	0.4829	34.7359
							207.7	0.4992	34.7405
							208.7	0.5146	34.7442
							209.7	0.523	34.7473
							210.7	0.5291	34.7476
							211.7	0.5433	34.752
							212.7	0.5514	34.7542
							213.7	0.5587	34.7572
							214.7	0.5719	34.7613
							215.7	0.5759	34.7617
							216.6	0.5832	34.7627
							217.6	0.5888	34.7649
							218.6	0.59	34.765
							219.6	0.5941	34.7666
							220.6	0.5974	34.7676
							221.6	0.601	34.7685
							222.6	0.607	34.7705
							223.6	0.6105	34.7717
							224.6	0.617	34.7737
							225.5	0.6247	34.7764
							226.5	0.6287	34.7788
							227.5	0.6315	34.779
							228.5	0.633	34.7793
							229.5	0.6383	34.781
							230.5	0.6413	34.7825
							231.5	0.6444	34.7833
							232.5	0.6474	34.7851
							233.5	0.6488	34.7857
							234.4	0.6512	34.7862
							235.4	0.6572	34.7892
							236.4	0.6587	34.7891
							237.4	0.66	34.7895
							238.4	0.6612	34.79
							239.4	0.6637	34.7914
							240.4	0.6685	34.7931
							241.4	0.6719	34.7943
							242.3	0.6732	34.7957
							243.3	0.6746	34.7971
							244.3	0.678	34.799
							245.3	0.6809	34.8003
							246.3	0.681	34.8012
							247.3	0.6833	34.8026
							248.3	0.6849	34.804
							249.3	0.6833	34.805
							250.3	0.6833	34.8057
							251.2	0.6819	34.8062
							252.2	0.6795	34.8065
							253.2	0.6793	34.8067
							254.2	0.6797	34.8076
							255.2	0.6814	34.8078
							256.2	0.6861	34.8098
							257.2	0.693	34.8119
							258.2	0.6959	34.8133
							259.2	0.6971	34.8147
							260.1	0.6937	34.8154
							261.1	0.6897	34.817
							262.1	0.6885	34.818
							263.1	0.6846	34.8193
							264.1	0.6803	34.8206
							265.1	0.6789	34.821
							266.1	0.6758	34.8219
							267.1	0.6755	34.8222
							268.1	0.6735	34.8227
							269	0.6712	34.8233
							270	0.6694	34.8234
							271	0.6685	34.8236
							272	0.6668	34.8239
							273	0.6646	34.8246
							274	0.6626	34.8251
							275	0.6597	34.8255
							276	0.6569	34.8259
							276.9	0.653	34.8264
							277.9	0.6487	34.8268
							278.9	0.6434	34.8271
							279.9	0.6388	34.8281
							280.9	0.6367	34.8284
							281.9	0.6339	34.8292
							282.9	0.6332	34.8292
							283.9	0.6321	34.8293
							284.9	0.6313	34.8293
							285.8	0.6281	34.8288
							286.8	0.6195	34.8301
							287.8	0.6161	34.8309
							288.8	0.6139	34.832
							289.8	0.613	34.8322
							290.8	0.6133	34.8327
							291.8	0.6141	34.8321
							292.8	0.6137	34.8322
							293.8	0.613	34.8321
							294.7	0.6126	34.8325
							295.7	0.6127	34.8328
							296.7	0.6124	34.8328
							297.7	0.6104	34.8331
							298.7	0.6086	34.8333
							299.7	0.6056	34.8333
							300.7	0.6013	34.8342
							301.7	0.5991	34.8346
							302.6	0.5987	34.8348
							303.6	0.598	34.8351
							304.6	0.5973	34.8352
							305.6	0.595	34.8348
							306.6	0.5888	34.8358
							307.6	0.5874	34.8365
							308.6	0.586	34.8366
							309.6	0.5837	34.8369
							310.6	0.5822	34.8372
							311.5	0.5809	34.8374
							312.5	0.5796	34.8376
							313.5	0.5789	34.8377
							314.5	0.5775	34.8378
							315.5	0.5753	34.8382
							316.5	0.5746	34.8383
							317.5	0.5732	34.8384
							318.5	0.5704	34.8388
							319.4	0.568	34.8392
							320.4	0.5676	34.8391
							321.4	0.5648	34.8398
							322.4	0.5638	34.8399
							323.4	0.5641	34.8398
							324.4	0.5645	34.8398
							325.4	0.5644	34.8398
							326.4	0.564	34.8398
							327.4	0.5628	34.8401
							328.3	0.5623	34.8401
							329.3	0.5621	34.8401
							330.3	0.5607	34.8403
							331.3	0.5599	34.8404
							332.3	0.5593	34.8405
							333.3	0.5587	34.8405
							334.3	0.5582	34.8405
							335.3	0.5563	34.8408
							336.2	0.5519	34.8413
							337.2	0.5483	34.8417
							338.2	0.547	34.842
							339.2	0.5457	34.8418
							340.2	0.5426	34.8424
							341.2	0.5424	34.8426
							342.2	0.542	34.8425
							343.2	0.5411	34.8429
							344.1	0.5403	34.8425
							345.1	0.5404	34.8423
							346.1	0.5405	34.8422
							347.1	0.5402	34.8423
							348.1	0.5399	34.8424
							349.1	0.5391	34.8426
							350.1	0.5401	34.8425
							351.1	0.5405	34.8425
							352.1	0.5402	34.8423
							353	0.5397	34.8427
							354	0.5399	34.8426
							355	0.5394	34.8424
							356	0.5387	34.8427
							357	0.5394	34.8425
							358	0.5372	34.8436
							359	0.5362	34.8432
							360	0.5374	34.8446
							360.9	0.533	34.8456
							361.9	0.523	34.8504
							362.9	0.5185	34.844
2223	d013m01	C	2002-09-07T00:00	205.5	72.067	1233	2	0.6636	27.5531
							3	0.6395	27.5995
							4	1.1195	27.7435
							4.9	1.4681	27.7762
							5.9	1.158	27.8224
							6.9	1.0733	27.8506
							7.9	0.9146	27.8279
							8.9	0.8228	27.8327
							9.9	0.1506	28.0234
							10.9	0.0771	28.1798
							11.9	0.3331	28.4843
							12.9	0.576	28.7506
							13.9	1.1183	28.949
							14.8	1.9721	29.3482
							15.8	2.276	29.561
							16.8	2.3593	29.6982
							17.8	2.7195	29.8725
							18.8	3.2888	30.1236
							19.8	3.6782	30.3383
							20.8	3.5869	30.4953
							21.8	2.6286	30.4914
							22.8	2.2925	30.5303
							23.8	1.7741	30.7039
							24.7	0.6518	30.7205
							25.7	-0.0692	30.7704
							26.7	-0.2068	30.8536
							27.7	-0.0294	30.9676
							28.7	-0.3035	31.0413
							29.7	-0.5361	31.1917
							30.7	-0.5831	31.3536
							31.7	-0.4498	31.4876
							32.7	-0.4529	31.6335
							33.6	-0.7611	31.7846
							34.6	-0.9161	31.8672
							35.6	-0.9897	31.9639
							36.6	-1.0795	32.0335
							37.6	-1.1182	32.1134
							38.6	-1.1302	32.1762
							39.6	-1.0919	32.2516
							40.6	-1.0184	32.3056
							41.6	-0.9369	32.3528
							42.6	-1.075	32.3702
							43.5	-1.0042	32.3968
							44.5	-0.9788	32.4187
							45.5	-0.9785	32.4475
							46.5	-1.0363	32.4705
							47.5	-1.0695	32.4866
							48.5	-1.0597	32.4978
							49.5	-1.1184	32.5101
							50.5	-1.1781	32.5208
							51.5	-1.1984	32.5325
							52.5	-1.2541	32.5541
							53.4	-1.3267	32.5771
							54.4	-1.3476	32.5873
							55.4	-1.3535	32.595
							56.4	-1.3745	32.6067
							57.4	-1.3957	32.6242
							58.4	-1.4237	32.6422
							59.4	-1.4518	32.6544
							60.4	-1.4799	32.6718
							61.4	-1.5072	32.6912
							62.3	-1.5	32.7085
							63.3	-1.5144	32.7304
							64.3	-1.536	32.75
							65.3	-1.5517	32.7718
							66.3	-1.5657	32.7867
							67.3	-1.5887	32.7967
							68.3	-1.5976	32.8113
							69.3	-1.5977	32.8162
							70.3	-1.6046	32.8218
							71.3	-1.6204	32.8352
							72.2	-1.6335	32.856
							73.2	-1.6424	32.8769
							74.2	-1.646	32.8921
							75.2	-1.647	32.8986
							76.2	-1.6577	32.9175
							77.2	-1.6599	32.9248
							78.2	-1.668	32.9415
							79.2	-1.6709	32.958
							80.2	-1.677	32.9658
							81.1	-1.6717	32.9715
							82.1	-1.6673	32.976
							83.1	-1.6637	32.9792
							84.1	-1.6621	32.9846
							85.1	-1.6572	32.9916
							86.1	-1.6581	32.993
							87.1	-1.6561	32.9986
							88.1	-1.6646	33.0091
							89.1	-1.6703	33.0172
							90	-1.6711	33.0227
							91	-1.6708	33.045
							92	-1.6607	33.0605
							93	-1.6624	33.0705
							94	-1.6646	33.0842
							95	-1.6647	33.0951
							96	-1.6643	33.1026
							97	-1.6633	33.1088
							98	-1.662	33.1189
							99	-1.663	33.1344
							99.9	-1.6755	33.1514
							100.9	-1.6568	33.1717
							101.9	-1.6248	33.1877
							102.9	-1.598	33.2179
							103.9	-1.5327	33.2589
							104.9	-1.501	33.2816
							105.9	-1.466	33.3079
							106.9	-1.411	33.3616
							107.9	-1.3776	33.4012
							108.8	-1.4153	33.4287
							109.8	-1.5116	33.4556
							110.8	-1.4985	33.5023
							111.8	-1.3664	33.5569
							112.8	-1.3387	33.6001
							113.8	-1.3773	33.6348
							114.8	-1.3201	33.6707
							115.8	-1.3134	33.7106
							116.8	-1.3535	33.7336
							117.7	-1.3635	33.7475
							118.7	-1.3683	33.7844
							119.7	-1.3094	33.8191
							120.7	-1.3057	33.8312
							121.7	-1.2951	33.8532
							122.7	-1.2399	33.8868
							123.7	-1.2083	33.9122
							124.7	-1.1814	33.9493
							125.7	-1.185	33.9961
							126.6	-1.0468	34.0648
							127.6	-0.9192	34.0959
							128.6	-0.9524	34.1218
							129.6	-0.9689	34.142
							130.6	-0.9418	34.1718
							131.6	-0.9111	34.1973
							132.6	-0.8641	34.2363
							133.6	-0.8349	34.261
							134.6	-0.819	34.2737
							135.6	-0.8106	34.2803
							136.5	-0.7944	34.2938
							137.5	-0.7558	34.3154
							138.5	-0.7444	34.3209
							139.5	-0.7383	34.3281
							140.5	-0.7298	34.3344
							141.5	-0.7181	34.341
							142.5	-0.7135	34.3425
							143.5	-0.7057	34.3451
							144.5	-0.6615	34.3665
							145.4	-0.6073	34.3905
							146.4	-0.5454	34.4052
							147.4	-0.3871	34.4354
							148.4	-0.3084	34.472
							149.4	-0.2849	34.4876
							150.4	-0.2749	34.4971
							151.4	-0.2688	34.5027
							152.4	-0.2586	34.5087
							153.4	-0.2447	34.5146
							154.3	-0.2319	34.5201
							155.3	-0.2223	34.5275
							156.3	-0.2215	34.5369
							157.3	-0.2216	34.541
							158.3	-0.2007	34.5451
							159.3	-0.1605	34.5578
							160.3	-0.1446	34.5624
							161.3	-0.124	34.5713
							162.3	-0.1163	34.5723
							163.2	-0.1132	34.5737
							164.2	-0.1113	34.5734
							165.2	-0.0891	34.579
							166.2	-0.0284	34.5907
							167.2	-0.0013	34.5985
							168.2	0.0104	34.6
							169.2	0.0127	34.6013
							170.2	0.0209	34.6026
							171.2	0.0337	34.6033
							172.1	0.0564	34.6093
							173.1	0.0669	34.6131
							174.1	0.0913	34.62
							175.1	0.1073	34.6252
							176.1	0.1167	34.6281
							177.1	0.1267	34.6311
							178.1	0.1416	34.6351
							179.1	0.164	34.6407
							180.1	0.1795	34.6458
							181	0.1882	34.6484
							182	0.1921	34.6471
							183	0.1979	34.6498
							184	0.2336	34.6632
							185	0.2667	34.6723
							186	0.3014	34.679
							187	0.3123	34.676
							188	0.321	34.6796
							189	0.3252	34.6811
							189.9	0.3288	34.6811
							190.9	0.3318	34.6817
							191.9	0.3328	34.6814
							192.9	0.3352	34.6817
							193.9	0.3457	34.6853
							194.9	0.3575	34.6901
							195.9	0.369	34.6941
							196.9	0.3726	34.6939
							197.9	0.3762	34.6955
							198.8	0.3787	34.6974
							199.8	0.3812	34.6973
							200.8	0.3828	34.6978
							201.8	0.3885	34.7
							202.8	0.3932	34.7006
							203.8	0.3986	34.7017
							204.8	0.4165	34.7065
							205.8	0.4403	34.7135
							206.8	0.4568	34.7184
							207.7	0.4607	34.7203
							208.7	0.4623	34.7207
							209.7	0.4654	34.7203
							210.7	0.4678	34.7225
							211.7	0.4702	34.7224
							212.7	0.4726	34.7226
							213.7	0.4744	34.7231
							214.7	0.4785	34.7239
							215.7	0.4904	34.7246
							216.6	0.5221	34.7348
							217.6	0.5289	34.7378
							218.6	0.5312	34.7382
							219.6	0.5322	34.7378
							220.6	0.5402	34.7401
							221.6	0.5477	34.7429
							222.6	0.5525	34.7429
							223.6	0.555	34.7444
							224.6	0.5549	34.7447
							225.5	0.5577	34.7457
							226.5	0.5609	34.7466
							227.5	0.5666	34.7475
							228.5	0.571	34.7492
							229.5	0.5746	34.7502
							230.5	0.5761	34.7507
							231.5	0.5768	34.751
							232.5	0.578	34.7513
							233.4	0.5819	34.7524
							234.4	0.6015	34.758
							235.4	0.6089	34.7605
							236.4	0.6179	34.7621
							237.4	0.6247	34.766
							238.4	0.6293	34.7681
							239.4	0.64	34.7712
							240.4	0.6444	34.7741
							241.4	0.6444	34.7748
							242.3	0.6464	34.7763
							243.3	0.6496	34.7781
							244.3	0.65	34.7786
							245.3	0.65	34.7788
							246.3	0.6499	34.779
							247.3	0.65	34.779
							248.3	0.6502	34.7791
							249.3	0.6531	34.7796
							250.3	0.6543	34.78
							251.2	0.6628	34.7823
							252.2	0.6674	34.7843
							253.2	0.6705	34.7845
							254.2	0.6743	34.7858
							255.2	0.6791	34.7874
							256.2	0.6858	34.7879
							257.2	0.69	34.7914
							258.2	0.6954	34.7927
							259.2	0.6978	34.7942
							260.1	0.6981	34.7942
							261.1	0.6983	34.7942
							262.1	0.6987	34.7945
							263.1	0.7022	34.7953
							264.1	0.7058	34.7966
							265.1	0.7085	34.798
							266.1	0.709	34.7983
							267.1	0.7113	34.7981
							268	0.7131	34.7993
							269	0.7165	34.7995
							270	0.7201	34.8031
							271	0.7221	34.804
							272	0.723	34.8055
							273	0.7234	34.8063
							274	0.7234	34.807
							275	0.7228	34.8077
							276	0.7218	34.8083
							276.9	0.7219	34.8083
							277.9	0.7245	34.8091
							278.9	0.7248	34.8097
							279.9	0.7248	34.8097
							280.9	0.7249	34.8096
							281.9	0.7248	34.8098
							282.9	0.7246	34.8102
							283.9	0.7233	34.8108
							284.9	0.7231	34.8108
							285.8	0.7224	34.8108
							286.8	0.7216	34.8112
							287.8	0.7192	34.8119
							288.8	0.7178	34.8118
							289.8	0.7163	34.8121
							290.8	0.7141	34.8125
							291.8	0.7122	34.8131
							292.8	0.7109	34.8138
							293.7	0.7103	34.8143
							294.7	0.7101	34.8145
							295.7	0.7101	34.8148
							296.7	0.7101	34.8151
							297.7	0.7095	34.8156
							298.7	0.709	34.8159
							299.7	0.7083	34.8162
							300.7	0.7079	34.8163
							301.7	0.7071	34.8168
							302.6	0.707	34.8168
							303.6	0.707	34.8169
							304.6	0.7072	34.8168
							305.6	0.7071	34.8169
							306.6	0.7068	34.8172
							307.6	0.7065	34.8173
							308.6	0.7058	34.8178
							309.6	0.7056	34.8181
							310.5	0.7056	34.818
							311.5	0.7056	34.8181
							312.5	0.7055	34.8182
							313.5	0.7052	34.8185
							314.5	0.705	34.8185
							315.5	0.7045	34.8187
							316.5	0.7045	34.8187
							317.5	0.7045	34.8187
							318.5	0.7043	34.819
							319.4	0.7015	34.8201
							320.4	0.699	34.8195
							321.4	0.6978	34.8199
							322.4	0.694	34.82
							323.4	0.6938	34.8196
							324.4	0.6928	34.8199
							325.4	0.6924	34.82
							326.4	0.6914	34.8204
							327.3	0.6904	34.8206
							328.3	0.6913	34.8207
							329.3	0.6926	34.8212
							330.3	0.6923	34.8219
							331.3	0.6919	34.822
							332.3	0.69	34.8227
							333.3	0.6799	34.8244
							334.3	0.674	34.8224
							335.3	0.6747	34.8224
							336.2	0.6745	34.8225
							337.2	0.6731	34.8228
							338.2	0.6691	34.8229
							339.2	0.6678	34.8226
							340.2	0.6687	34.8224
							341.2	0.6695	34.8222
							342.2	0.6674	34.8229
							343.2	0.6626	34.8227
							344.1	0.6571	34.8229
							345.1	0.6544	34.8232
							346.1	0.6481	34.8232
							347.1	0.6463	34.8219
							348.1	0.644	34.8222
							349.1	0.6413	34.8227
							350.1	0.6398	34.8224
							351.1	0.639	34.8223
							352.1	0.6383	34.8222
							353	0.637	34.822
							354	0.6357	34.8225
							355	0.6342	34.8232
							356	0.6344	34.8231
							357	0.6346	34.8234
							358	0.6352	34.8237
							359	0.635	34.8237
							360	0.6346	34.824
							360.9	0.6344	34.8244
							361.9	0.6366	34.8257
							362.9	0.6377	34.8258
							363.9	0.6387	34.8263
							364.9	0.639	34.8271
							365.9	0.6386	34.8289
							366.9	0.6383	34.8294
							367.9	0.6383	34.8295
							368.8	0.6383	34.8295
							369.8	0.6383	34.8295
							370.8	0.6381	34.8298
							371.8	0.6377	34.8302
							372.8	0.6373	34.8306
							373.8	0.6372	34.8309
							374.8	0.6373	34.831
							375.8	0.6375	34.8313
							376.8	0.6375	34.8318
							377.7	0.6374	34.8322
							378.7	0.6376	34.8333
							379.7	0.6375	34.834
							380.7	0.6371	34.8346
							381.7	0.637	34.8345
							382.7	0.6369	34.8346
							383.7	0.6362	34.8347
							384.7	0.633	34.8359
							385.6	0.6303	34.836
							386.6	0.6286	34.8364
							387.6	0.6257	34.8371
							388.6	0.6255	34.8375
							389.6	0.6255	34.8377
							390.6	0.6252	34.8378
							391.6	0.625	34.8378
							392.6	0.6243	34.8381
							393.5	0.6228	34.8388
							394.5	0.6221	34.8388
							395.5	0.6228	34.8391
							396.5	0.6225	34.8392
							397.5	0.6199	34.84
							398.5	0.6162	34.8394
							399.5	0.615	34.8393
2223	d014m01	C	2002-09-08T00:00	205.167	71.6	33	2	3.766	25.8402
							3	4.0594	27.01
							4	5.3073	29.1733
							4.9	5.8819	29.8917
							5.9	6.2092	30.0418
							6.9	6.3117	30.0845
							7.9	6.318	30.0956
							8.9	6.3113	30.0956
							9.9	6.3033	30.1042
							10.9	6.2909	30.1216
							11.9	6.2923	30.1217
							12.9	6.3031	30.1465
							13.9	6.3409	30.2502
							14.8	6.3591	30.3033
							15.8	6.388	30.3634
							16.8	6.3929	30.3869
							17.8	6.3901	30.3888
							18.8	6.3865	30.3895
							19.8	6.3807	30.392
							20.8	6.3732	30.3976
							21.8	6.374	30.4045
							22.8	6.3286	30.4182
							23.8	6.2953	30.4397
							24.7	6.2572	30.464
							25.7	6.256	30.4868
							26.7	6.2654	30.5192
							27.7	6.2545	30.5271
							28.7	6.2544	30.5286
							29.7	6.257	30.5334
							30.7	6.2712	30.5802
							31.7	6.278	30.6059
							32.7	6.2813	30.6118
2223	d015m01	C	2002-09-08T00:00	205.083	71.633	51	1	5.6124	29.8352
							2	5.7301	29.8476
							3	5.7479	29.8511
							4	5.7589	29.8265
							4.9	5.7185	29.838
							5.9	5.6698	29.7886
							6.9	5.7177	29.8431
							7.9	5.8856	29.94
							8.9	6.1778	30.1641
							9.9	6.3294	30.2751
							10.9	6.3309	30.2743
							11.9	6.3428	30.2784
							12.9	6.348	30.2823
							13.9	6.3503	30.2857
							14.8	6.3633	30.2903
							15.8	6.3746	30.2971
							16.8	6.39	30.2976
							17.8	6.419	30.3251
							18.8	6.3893	30.3461
							19.8	6.3896	30.3659
							20.8	6.3914	30.377
							21.8	6.392	30.3926
							22.8	6.3929	30.4046
							23.8	6.3938	30.4093
							24.7	6.3947	30.4153
							25.7	6.3977	30.4221
							26.7	6.4033	30.4269
							27.7	6.4066	30.4297
							28.7	6.4117	30.4349
							29.7	6.4142	30.4378
							30.7	6.4159	30.4402
							31.7	6.4169	30.4407
							32.7	6.4183	30.443
							33.6	6.4182	30.4432
							34.6	6.4178	30.4441
							35.6	6.4173	30.4467
							36.6	6.418	30.4496
							37.6	6.4193	30.4534
							38.6	6.4192	30.4554
							39.6	6.4195	30.4595
							40.6	6.4201	30.4619
							41.6	6.4192	30.4624
							42.6	6.4197	30.4666
							43.5	6.4127	30.4933
							44.5	6.4114	30.5153
							45.5	6.4118	30.5207
							46.5	6.4131	30.5254
							47.5	6.4207	30.5358
							48.5	6.4234	30.54
							49.5	6.4256	30.5446
							50.5	6.4382	30.5657
2223	d016m01	C	2002-09-08T00:00	205.033	71.667	98	2	6.8138	30.6573
							3	6.8121	30.6554
							4	6.8152	30.6565
							4.9	6.812	30.6532
							5.9	6.8068	30.6524
							6.9	6.8066	30.6531
							7.9	6.8088	30.6533
							8.9	6.809	30.6526
							9.9	6.8102	30.6556
							10.9	6.8148	30.6652
							11.9	6.8338	30.6909
							12.9	6.8146	30.6822
							13.9	6.7845	30.683
							14.8	6.772	30.6831
							15.8	6.7379	30.6868
							16.8	6.7322	30.7052
							17.8	6.7688	30.7233
							18.8	6.813	30.7417
							19.8	6.8314	30.7594
							20.8	6.8265	30.7675
							21.8	6.7699	30.7689
							22.8	6.7618	30.7709
							23.8	6.7487	30.7706
							24.7	6.7008	30.7794
							25.7	6.6515	30.7939
							26.7	6.6402	30.8077
							27.7	6.6355	30.815
							28.7	6.6341	30.8234
							29.7	6.6229	30.8325
							30.7	6.6152	30.8376
							31.7	6.6018	30.8431
							32.7	6.5827	30.8527
							33.6	6.5769	30.8567
							34.6	6.5733	30.8585
							35.6	6.5698	30.8601
							36.6	6.5641	30.8618
							37.6	6.56	30.8641
							38.6	6.5399	30.871
							39.6	6.516	30.8848
							40.6	6.5082	30.8906
							41.6	6.4968	30.8942
							42.6	6.4876	30.8986
							43.5	6.4758	30.9023
							44.5	6.4697	30.9047
							45.5	6.4253	30.923
							46.5	6.4163	30.9259
							47.5	6.4155	30.9262
							48.5	6.3971	30.9351
							49.5	6.3382	30.9611
							50.5	6.1795	31.043
							51.5	6.1227	31.07
							52.5	6.109	31.0767
							53.4	6.0919	31.0868
							54.4	6.0894	31.0932
							55.4	6.0817	31.1006
							56.4	6.0572	31.1262
							57.4	6.0326	31.1599
							58.4	6.0248	31.166
							59.4	6.0071	31.178
							60.4	5.9548	31.1955
							61.4	5.8974	31.2034
							62.3	5.861	31.2068
							63.3	5.834	31.2233
							64.3	5.8517	31.231
							65.3	5.8692	31.2354
							66.3	5.8787	31.2402
							67.3	5.8803	31.2407
							68.3	5.8877	31.2402
							69.3	5.8985	31.2455
							70.3	5.9192	31.2453
							71.3	5.9316	31.2485
							72.2	5.946	31.251
							73.2	5.9561	31.2533
							74.2	5.9575	31.2551
							75.2	5.9336	31.258
							76.2	5.7391	31.2819
							77.2	5.5134	31.3088
							78.2	5.3278	31.3103
							79.2	4.8958	31.3554
							80.2	4.7059	31.3794
							81.1	4.6984	31.3944
							82.1	4.766	31.4023
							83.1	4.7961	31.4242
							84.1	4.775	31.4357
							85.1	4.733	31.4385
							86.1	4.6678	31.4358
							87.1	4.5886	31.4372
							88.1	4.5117	31.4478
							89.1	4.512	31.4575
							90.1	4.533	31.4652
							91	4.5312	31.4651
							92	4.4965	31.4697
							93	4.4688	31.4774
							94	4.4464	31.4889
							95	4.4158	31.4914
							96	4.3014	31.507
							97	4.1663	31.4955
2223	d017m01	C	2002-09-08T00:00	204.933	71.683	150	2	3.9482	29.8195
							3	6.2693	30.1676
							4	6.2521	30.6508
							4.9	6.3124	30.6812
							5.9	6.2683	30.6101
							6.9	6.6429	30.7808
							7.9	6.6699	30.7871
							8.9	6.6713	30.7855
							9.9	6.6677	30.794
							10.9	6.6365	30.8777
							11.9	6.6333	30.8895
							12.9	6.6074	30.9198
							13.9	6.5705	30.9681
							14.8	6.5415	30.9884
							15.8	6.4962	31.0074
							16.8	6.3948	31.0485
							17.8	6.2171	31.0918
							18.8	6.1965	31.1004
							19.8	6.1556	31.0963
							20.8	6.1332	31.0959
							21.8	6.1201	31.0932
							22.8	6.1021	31.0928
							23.8	6.0855	31.0962
							24.7	6.0718	31.0966
							25.7	6.0734	31.0968
							26.7	6.0725	31.099
							27.7	6.0731	31.0995
							28.7	6.0789	31.1031
							29.7	6.083	31.1039
							30.7	6.1036	31.1096
							31.7	6.0993	31.118
							32.7	6.0992	31.1199
							33.6	6.1172	31.1175
							34.6	6.1246	31.1181
							35.6	6.1274	31.1164
							36.6	6.1285	31.1208
							37.6	6.147	31.1221
							38.6	6.1544	31.1246
							39.6	6.1391	31.124
							40.6	6.1224	31.1268
							41.6	6.123	31.1277
							42.6	6.1121	31.1187
							43.5	6.0753	31.1138
							44.5	6.0387	31.1208
							45.5	5.7788	31.1783
							46.5	5.6738	31.2095
							47.5	5.6697	31.2146
							48.5	5.677	31.2139
							49.5	5.68	31.2177
							50.5	5.6808	31.2175
							51.5	5.6873	31.2195
							52.5	5.6992	31.2231
							53.4	5.7529	31.2321
							54.4	5.7958	31.2429
							55.4	5.8247	31.2516
							56.4	5.8558	31.2557
							57.4	5.8794	31.26
							58.4	5.8858	31.2663
							59.4	5.8924	31.2745
							60.4	5.8886	31.2783
							61.4	5.8849	31.2807
							62.3	5.8758	31.2827
							63.3	5.8576	31.2855
							64.3	5.8308	31.2908
							65.3	5.7803	31.2971
							66.3	5.6829	31.3121
							67.3	5.597	31.3242
							68.3	5.544	31.3284
							69.3	5.4558	31.3422
							70.3	5.3601	31.3539
							71.3	5.219	31.359
							72.2	5.0649	31.3811
							73.2	4.9185	31.3957
							74.2	4.7419	31.4002
							75.2	4.5052	31.4329
							76.2	4.3911	31.4568
							77.2	4.1481	31.4574
							78.2	3.9389	31.4831
							79.2	3.5734	31.5091
							80.2	3.283	31.535
							81.1	2.9857	31.5791
							82.1	2.735	31.61
							83.1	2.4661	31.6677
							84.1	2.3755	31.7012
							85.1	2.3682	31.7135
							86.1	2.3454	31.7442
							87.1	2.3864	31.7725
							88.1	2.3001	31.7932
							89.1	2.2455	31.8057
							90.1	2.1155	31.8191
							91	1.99	31.8477
							92	1.9399	31.8303
							93	1.6917	31.8573
							94	1.4857	31.8925
							95	1.2495	31.94
							96	0.9761	31.9974
							97	0.7758	32.0645
							98	0.7498	32.0676
							99	0.6827	32.0835
							99.9	0.6249	32.095
							100.9	0.5869	32.1095
							101.9	0.5416	32.121
							102.9	0.486	32.1368
							103.9	0.3405	32.1726
							104.9	0.1235	32.2175
							105.9	0.0068	32.2533
							106.9	-0.0962	32.2876
							107.9	-0.2765	32.3288
							108.8	-0.6076	32.4422
							109.8	-0.667	32.4799
							110.8	-0.6782	32.489
							111.8	-0.692	32.498
							112.8	-0.7002	32.5015
							113.8	-0.7429	32.5115
							114.8	-0.7626	32.5207
							115.8	-0.7878	32.5315
							116.8	-0.8142	32.5438
							117.7	-0.8269	32.5525
							118.7	-0.8275	32.5538
							119.7	-0.8279	32.5544
							120.7	-0.8342	32.5582
							121.7	-0.8471	32.5652
							122.7	-0.8596	32.5715
							123.7	-0.8645	32.5744
							124.7	-0.8684	32.5761
							125.7	-0.8744	32.579
							126.7	-0.8805	32.5819
							127.6	-0.8824	32.5827
							128.6	-0.884	32.5841
							129.6	-0.8865	32.5849
							130.6	-0.8925	32.5875
							131.6	-0.9131	32.5975
							132.6	-0.9266	32.6022
							133.6	-0.9461	32.6084
							134.6	-0.9752	32.6206
							135.6	-0.9947	32.6294
							136.5	-1.0108	32.621
							137.5	-1.192	32.6339
							138.5	-1.3077	32.6994
							139.5	-1.4468	32.7496
							140.5	-1.4819	32.8273
							141.5	-1.4569	32.833
							142.5	-1.4753	32.8372
							143.5	-1.4944	32.8707
							144.5	-1.4217	33.0066
							145.4	-1.3106	33.0791
							146.4	-1.2353	33.1503
							147.4	-1.2083	33.1093
							148.4	-1.1449	33.2054
2223	d018m01	C	2002-09-08T00:00	204.883	71.717	249	2	2.7089	29.3281
							3	2.5882	29.3103
							4	2.5994	29.3132
							4.9	2.5977	29.3116
							5.9	2.7553	29.6199
							6.9	3.6183	29.9947
							7.9	3.9498	30.1733
							8.9	5.4702	30.7082
							9.9	5.3564	30.7578
							10.9	4.8944	30.7621
							11.9	4.652	30.7592
							12.9	4.8486	30.8348
							13.9	4.9464	30.8573
							14.8	5.0495	30.8235
							15.8	5.3772	30.8849
							16.8	5.7053	31.0102
							17.8	5.8783	31.0423
							18.8	5.7953	31.017
							19.8	5.9842	31.1696
							20.8	6.0561	31.1982
							21.8	6.0381	31.2073
							22.8	6.0376	31.2147
							23.8	6.0286	31.2264
							24.7	6.0018	31.2295
							25.7	6.0055	31.2376
							26.7	5.9526	31.2342
							27.7	5.9424	31.245
							28.7	5.8473	31.2491
							29.7	5.6763	31.2442
							30.7	5.5404	31.2351
							31.7	5.4067	31.2422
							32.7	5.288	31.2511
							33.6	5.1531	31.2429
							34.6	5.1719	31.272
							35.6	5.1996	31.2974
							36.6	5.2018	31.3094
							37.6	5.1845	31.326
							38.6	5.1459	31.3366
							39.6	5.1308	31.3478
							40.6	5.1313	31.3748
							41.6	5.0193	31.397
							42.6	4.9344	31.4075
							43.5	4.8333	31.4209
							44.5	4.6878	31.4342
							45.5	4.4796	31.4444
							46.5	4.2725	31.4514
							47.5	4.1238	31.4631
							48.5	3.9522	31.4793
							49.5	3.7065	31.4893
							50.5	3.3253	31.5227
							51.5	3.1205	31.567
							52.5	2.8331	31.604
							53.4	2.4619	31.6495
							54.4	2.1514	31.6909
							55.4	1.8824	31.7292
							56.4	1.6385	31.7696
							57.4	1.4369	31.8115
							58.4	1.3174	31.8383
							59.4	1.2151	31.8695
							60.4	1.1273	31.8807
							61.4	1.0483	31.9001
							62.3	0.9625	31.9117
							63.3	0.8437	31.942
							64.3	0.8164	31.9588
							65.3	0.7629	31.9635
							66.3	0.7376	31.9714
							67.3	0.7237	31.9792
							68.3	0.6648	31.989
							69.3	0.4321	32.0474
							70.3	0.3292	32.0925
							71.3	0.2283	32.1351
							72.2	0.1204	32.1831
							73.2	-0.0072	32.2374
							74.2	-0.074	32.2589
							75.2	-0.1755	32.2912
							76.2	-0.2178	32.3055
							77.2	-0.3064	32.3277
							78.2	-0.3838	32.3556
							79.2	-0.4317	32.3751
							80.2	-0.4858	32.3944
							81.1	-0.5907	32.427
							82.1	-0.6512	32.4473
							83.1	-0.702	32.4609
							84.1	-0.7144	32.473
							85.1	-0.8053	32.4764
							86.1	-0.9164	32.5016
							87.1	-0.8911	32.5237
							88.1	-0.8537	32.5303
							89.1	-0.8436	32.5401
							90	-0.8515	32.5603
							91	-0.889	32.5744
							92	-0.9381	32.5894
							93	-0.9636	32.6022
							94	-0.9903	32.6106
							95	-1.0456	32.6273
							96	-1.0594	32.6344
							97	-1.0909	32.65
							98	-1.0925	32.6742
							99	-1.2004	32.6892
							99.9	-1.2587	32.7016
							100.9	-1.2807	32.7099
							101.9	-1.3087	32.7172
							102.9	-1.3263	32.7224
							103.9	-1.354	32.7263
							104.9	-1.3789	32.7368
							105.9	-1.3896	32.7413
							106.9	-1.425	32.7496
							107.9	-1.4623	32.7662
							108.8	-1.4729	32.7775
							109.8	-1.5242	32.8086
							110.8	-1.5699	32.8294
							111.8	-1.5939	32.8538
							112.8	-1.5778	32.8878
							113.8	-1.5677	32.8951
							114.8	-1.57	32.9009
[truncated: 47,814 more rows]
