# Supplementary material for: Atlantic-origin water extension into the Pacific Arctic induced an anomalous biogeochemical event
Source: Nat Commun. 2023 Nov 2;14:6235. doi: 10.1038/s41467-023-41960-w (PMC10622542; doi:10.1038/s41467-023-41960-w)
Supplement: Supplementary file 4 — Supplementary Data 1 [file 41467_2023_41960_MOESM4_ESM.zip › Mirai_CTD_2004.txt]

Cruise	Station	Type	yyyy-mm-ddThh:mm	Longitude [degrees_east]	Latitude [degrees_north]	Bot. Depth [m]	Depth [m]	CTD-Temperature [�C]	CTD-Salinity
mr0405	1	C	2004-09-03T00:00	191.826	65.734	30	1	10.8265	30.307
							2	10.7475	30.4304
							3	10.7426	30.4402
							4	10.6815	30.5285
							5	10.6624	30.5614
							5.9	10.6203	30.6426
							6.9	10.4183	30.856
							7.9	10.4965	30.8288
							8.9	10.3182	30.9086
							9.9	10.3269	30.9211
							10.9	10.1904	30.9862
							11.9	9.8242	31.0755
							12.9	9.0403	31.2339
							13.9	8.7541	31.2922
							14.9	8.5117	31.3276
							15.8	8.496	31.3346
							16.8	7.6425	31.4327
							17.8	7.5275	31.4274
							18.8	7.5321	31.4274
							19.8	7.5233	31.429
							20.8	7.4997	31.4334
							21.8	7.4956	31.4351
							22.8	7.4805	31.438
							23.8	7.3491	31.4589
							24.8	7.2822	31.4698
							25.7	7.3372	31.4686
							26.7	6.5323	31.5805
							27.7	6.6655	31.561
							28.7	6.7716	31.5482
							29.7	6.7734	31.5582
mr0405	2	C	2004-09-03T00:00	191.669	65.759	45	1	11.0145	29.3189
							2	10.8499	29.7023
							3	10.8787	29.6436
							4	10.6335	30.0062
							5	10.0687	31.1519
							5.9	8.997	31.1977
							6.9	8.7278	31.1874
							7.9	8.6509	31.1922
							8.9	8.8468	31.1827
							9.9	8.6523	31.1959
							10.9	8.4668	31.2092
							11.9	8.1164	31.2468
							12.9	8.1567	31.2436
							13.9	7.9552	31.2322
							14.9	7.6263	31.3342
							15.8	6.4857	31.7507
							16.8	6.3536	31.7839
							17.8	6.3147	31.7876
							18.8	6.2236	31.7879
							19.8	6.1258	31.8021
							20.8	6.1902	31.8
							21.8	5.7233	31.8138
							22.8	5.4195	31.8207
							23.8	5.1356	31.8266
							24.8	4.7253	31.8289
							25.7	4.6094	31.8181
							26.7	4.5408	31.8196
							27.7	4.5285	31.8201
							28.7	4.5086	31.8248
							29.7	4.4486	31.8281
							30.7	4.4178	31.8284
							31.7	4.416	31.8286
							32.7	4.4138	31.8283
							33.7	4.4109	31.828
							34.7	4.4203	31.8273
							35.6	4.4245	31.8283
							36.6	4.4136	31.8286
							37.6	4.4117	31.8295
							38.6	4.4074	31.8345
							39.6	4.4195	31.8438
							40.6	4.432	31.8564
							41.6	4.4265	31.8543
							42.6	4.4392	31.8557
							43.6	4.4434	31.856
							44.6	4.459	31.872
mr0405	3	C	2004-09-03T00:00	191.504	65.784	50	1	9.7626	29.8472
							2	9.6692	29.9379
							3	9.6026	30.0051
							4	9.5091	30.074
							5	9.5351	30.0694
							5.9	7.6725	31.3491
							6.9	7.0564	31.7663
							7.9	6.9329	31.8014
							8.9	6.9855	31.7709
							9.9	5.7083	31.9202
							10.9	4.7517	32.0311
							11.9	4.6857	32.0388
							12.9	4.486	32.0728
							13.9	4.4281	32.0925
							14.9	4.447	32.1229
							15.8	4.4539	32.1294
							16.8	4.4544	32.1291
							17.8	4.5749	32.1679
							18.8	4.7844	32.2454
							19.8	5.1003	32.3904
							20.8	5.0562	32.4029
							21.8	5.0505	32.4707
							22.8	4.8131	32.4921
							23.8	4.7193	32.4784
							24.8	4.703	32.4764
							25.7	4.8358	32.5056
							26.7	4.8713	32.5118
							27.7	4.8872	32.5207
							28.7	4.9026	32.5388
							29.7	5.0039	32.5513
							30.7	4.9877	32.5614
							31.7	4.324	32.5579
							32.7	4.6146	32.5489
							33.7	3.5815	32.5615
							34.7	3.3075	32.5411
							35.6	3.2568	32.5224
							36.6	3.2359	32.5228
							37.6	3.2259	32.5386
							38.6	3.2229	32.5398
							39.6	3.2206	32.5344
							40.6	3.3684	32.6799
							41.6	3.3496	32.6749
							42.6	3.4159	32.727
							43.6	3.4461	32.7486
							44.6	3.5701	32.7646
							45.5	3.5986	32.8151
							46.5	3.3779	32.8342
							47.5	3.4135	32.8281
							48.5	3.3051	32.8362
							49.5	3.1853	32.8434
mr0405	4	C	2004-09-03T00:00	191.355	65.808	34	1	4.6924	32.167
							2	4.5334	32.2194
							3	4.6953	32.1855
							4	4.2605	32.2893
							5	4.1733	32.2934
							5.9	4.2769	32.2878
							6.9	4.1118	32.3013
							7.9	3.9581	32.3103
							8.9	3.901	32.3147
							9.9	3.7114	32.3282
							10.9	3.7143	32.335
							11.9	3.631	32.3643
							12.9	3.6215	32.3788
							13.9	3.6694	32.3746
							14.9	3.5551	32.3916
							15.8	3.4515	32.4071
							16.8	3.5033	32.395
							17.8	3.4332	32.4088
							18.8	3.4236	32.4112
							19.8	3.4262	32.4424
							20.8	3.4259	32.4513
							21.8	3.424	32.4557
							22.8	3.4149	32.4441
							23.8	3.4086	32.4504
							24.8	3.4469	32.5056
							25.7	3.4504	32.5177
							26.7	3.4632	32.4947
							27.7	3.4066	32.5795
							28.7	3.394	32.5859
							29.7	3.4008	32.6625
							30.7	3.4011	32.6573
							31.7	3.4129	32.7412
							32.7	3.4196	32.7389
							33.7	3.396	32.7217
mr0405	5	C	2004-09-03T00:00	191.171	65.832	45	1	4.8261	32.4427
							2	4.8805	32.4965
							3	4.8727	32.4956
							4	4.9107	32.524
							5	4.9831	32.5994
							5.9	4.9841	32.6151
							6.9	5.1225	32.6677
							7.9	5.1835	32.7596
							8.9	5.2495	32.7563
							9.9	5.1358	32.7669
							10.9	5.0615	32.7822
							11.9	4.7474	32.8146
							12.9	4.5023	32.8259
							13.9	4.4796	32.8392
							14.9	4.7766	32.8315
							15.8	3.7031	32.8768
							16.8	3.7617	32.874
							17.8	3.2715	32.9092
							18.8	3.0927	32.9073
							19.8	3.0692	32.9099
							20.8	3.061	32.9098
							21.8	3.0583	32.91
							22.8	3.058	32.9104
							23.8	3.0489	32.911
							24.8	3.0395	32.9117
							25.7	3.0331	32.9119
							26.7	3.0368	32.912
							27.7	3.0242	32.9126
							28.7	3.0177	32.9126
							29.7	3.0105	32.9124
							30.7	3.0174	32.9126
							31.7	3.0089	32.9128
							32.7	3.005	32.9125
							33.7	3.0018	32.9127
							34.7	3.0016	32.9127
							35.6	3.0003	32.9127
							36.6	2.9998	32.9127
							37.6	3.001	32.9126
							38.6	3.0003	32.9126
							39.6	3.001	32.9126
							40.6	3.0019	32.9125
							41.6	3.0022	32.9126
							42.6	3.0036	32.9126
							43.6	3.0056	32.9121
							44.6	3.0039	32.9126
mr0405	6	C	2004-09-04T00:00	191.159	68.085	60	1	7.9133	30.8331
							2	7.9124	30.8379
							3	7.9094	30.841
							4	7.9069	30.8455
							4.9	7.9092	30.8404
							5.9	7.893	30.8578
							6.9	7.8955	30.8576
							7.9	7.8383	30.9006
							8.9	7.8309	30.9063
							9.9	7.615	31.0474
							10.9	7.3352	31.2316
							11.9	7.2056	31.3058
							12.9	6.8892	31.4834
							13.9	6.7593	31.5517
							14.8	5.2771	32.077
							15.8	4.2781	32.266
							16.8	3.8286	32.3813
							17.8	3.6412	32.3778
							18.8	3.6028	32.379
							19.8	3.5758	32.378
							20.8	3.7464	32.4456
							21.8	3.771	32.4467
							22.8	3.8067	32.4567
							23.8	3.8047	32.4587
							24.7	3.7654	32.4666
							25.7	3.6122	32.4599
							26.7	3.6092	32.4636
							27.7	3.6158	32.4662
							28.7	3.6198	32.4661
							29.7	3.6757	32.4882
							30.7	3.6671	32.4844
							31.7	3.6761	32.4885
							32.7	3.7009	32.5012
							33.7	3.7031	32.5029
							34.6	3.7029	32.5061
							35.6	3.6994	32.5248
							36.6	3.6962	32.5385
							37.6	3.6879	32.5576
							38.6	3.6874	32.5625
							39.6	3.6864	32.5724
							40.6	3.6831	32.5857
							41.6	3.6847	32.5841
							42.6	3.6747	32.5918
							43.6	3.6691	32.5945
							44.5	3.6676	32.5953
							45.5	3.6675	32.5954
							46.5	3.6681	32.5975
							47.5	3.6691	32.5993
							48.5	3.672	32.6008
							49.5	3.6706	32.6015
mr0405	7	C	2004-09-04T00:00	191.169	69.834	44	1	8.8841	30.6635
							2	8.8902	30.6575
							3	8.8748	30.6781
							4	8.7924	30.7811
							4.9	8.6555	30.9704
							5.9	8.6569	30.9613
							6.9	8.4919	31.1855
							7.9	8.3422	31.4167
							8.9	8.2799	31.5088
							9.9	8.27	31.5147
							10.9	7.8435	31.5212
							11.9	7.4277	31.4732
							12.9	7.1727	31.534
							13.9	6.2326	31.5434
							14.8	4.6563	31.6798
							15.8	3.7084	31.6995
							16.8	3.8247	31.7551
							17.8	2.9566	31.746
							18.8	2.4565	31.7473
							19.8	2.3631	31.7397
							20.8	1.9127	31.7554
							21.8	1.8479	31.759
							22.8	1.8134	31.7638
							23.8	1.7384	31.7746
							24.7	1.5998	31.7955
							25.7	1.5714	31.8
							26.7	1.4574	31.8318
							27.7	1.4599	31.8235
							28.7	1.3363	31.9351
							29.7	1.3997	31.9676
							30.7	1.4016	31.9853
							31.7	0.7685	32.1347
							32.7	0.6144	32.1647
							33.7	0.5057	32.1816
							34.6	0.3901	32.1977
							35.6	0.3873	32.1985
							36.6	0.3872	32.1987
							37.6	0.3862	32.1991
							38.6	0.3909	32.1987
							39.6	0.3985	32.1979
							40.6	0.3987	32.1984
							41.6	0.3888	32.2013
mr0405	8	C	2004-09-05T00:00	193.745	70.633	39	1	8.9612	30.8958
							2	8.9262	30.9098
							3	8.9133	30.9146
							4	8.911	30.9162
							4.9	8.9099	30.9166
							5.9	8.9094	30.9171
							6.9	8.9031	30.9185
							7.9	8.9037	30.9185
							8.9	8.908	30.9172
							9.9	8.9038	30.9183
							10.9	8.8953	30.9188
							11.9	8.9022	30.9189
							12.9	8.8965	30.9226
							13.9	8.9009	30.9231
							14.8	8.8856	30.9271
							15.8	8.8868	30.9288
							16.8	8.8837	30.9317
							17.8	8.8796	30.9345
							18.8	8.8634	30.9444
							19.8	8.8372	30.9604
							20.8	8.8149	30.973
							21.8	8.767	30.9935
							22.8	8.511	31.0708
							23.8	7.8864	31.2989
							24.7	7.808	31.373
							25.7	7.4906	31.4875
							26.7	7.1841	31.4712
							27.7	6.7868	31.442
							28.7	6.3755	31.4284
							29.7	6.1658	31.4513
							30.7	5.8985	31.4805
							31.7	5.5059	31.4964
							32.7	5.3321	31.504
							33.7	5.2122	31.5109
							34.6	5.1071	31.518
							35.6	4.8742	31.5289
mr0405	9	C	2004-09-05T00:00	193.243	70.634	45	1	8.9033	30.8301
							2	8.9038	30.8311
							3	8.9067	30.8353
							4	8.9046	30.8315
							4.9	8.9111	30.8459
							5.9	8.9514	30.9253
							6.9	8.9621	30.9418
							7.9	8.9509	30.9314
							8.9	8.9374	30.9459
							9.9	8.9541	30.9916
							10.9	8.9547	31.2886
							11.9	8.971	31.333
							12.9	8.9517	31.3143
							13.9	8.9595	31.31
							14.8	8.7458	31.3521
							15.8	8.5554	31.4055
							16.8	8.6313	31.3946
							17.8	8.5348	31.4044
							18.8	8.3375	31.4221
							19.8	8.0597	31.4412
							20.8	7.3791	31.494
							21.8	7.152	31.5136
							22.8	6.9101	31.5267
							23.8	6.6672	31.5466
							24.7	6.161	31.5819
							25.7	4.8029	31.685
							26.7	4.4335	31.714
							27.7	4.1744	31.7219
							28.7	3.5578	31.7424
							29.7	3.5199	31.7458
							30.7	3.4748	31.7467
							31.7	3.4517	31.7512
							32.7	3.4524	31.7518
							33.7	3.4364	31.7535
							34.6	3.3595	31.7658
							35.6	3.319	31.7722
							36.6	3.304	31.7737
							37.6	3.305	31.7742
							38.6	3.2909	31.7769
							39.6	3.2864	31.7772
							40.6	3.2904	31.7774
							41.6	3.2691	31.7821
mr0405	10	C	2004-09-05T00:00	192.743	70.633	49	1	8.8886	30.9316
							2	8.8892	30.9316
							3	8.8907	30.9314
							4	8.8877	30.9318
							4.9	8.8839	30.9313
							5.9	8.8838	30.9315
							6.9	8.8809	30.931
							7.9	8.8759	30.9308
							8.9	8.8763	30.9305
							9.9	8.8748	30.9306
							10.9	8.8593	30.935
							11.9	8.8609	30.938
							12.9	8.6839	31.013
							13.9	8.8684	30.9458
							14.8	8.8641	30.9539
							15.8	8.8452	30.9969
							16.8	8.788	31.1607
							17.8	8.741	31.2306
							18.8	8.6137	31.3258
							19.8	8.1784	31.4831
							20.8	7.7792	31.5461
							21.8	7.0936	31.627
							22.8	5.9142	31.6472
							23.8	4.7357	31.6575
							24.7	4.1865	31.6645
							25.7	3.9777	31.6871
							26.7	3.6827	31.7342
							27.7	3.3346	31.7735
							28.7	3.1498	31.7954
							29.7	2.9524	31.8286
							30.7	2.8107	31.8551
							31.7	2.6881	31.8688
							32.7	2.6224	31.8738
							33.7	2.603	31.8754
							34.6	2.583	31.8784
							35.6	2.5418	31.8842
							36.6	2.4515	31.8974
							37.6	2.3422	31.9155
							38.6	2.2735	31.9284
							39.6	1.9752	31.9859
							40.6	1.5799	32.0559
							41.6	1.3295	32.0969
							42.6	1.1197	32.1289
							43.5	0.8946	32.1605
							44.5	0.6549	32.1828
							45.5	0.3921	32.2107
							46.5	0.5501	32.206
mr0405	11	C	2004-09-05T00:00	191.743	70.633	40	1	7.9005	31.1459
							2	7.8916	31.1473
							3	7.8826	31.1478
							4	7.882	31.1479
							4.9	7.8734	31.1499
							5.9	7.8728	31.1508
							6.9	7.8714	31.1515
							7.9	7.8667	31.1521
							8.9	7.8648	31.152
							9.9	7.8632	31.1557
							10.9	7.8557	31.1613
							11.9	7.8536	31.1636
							12.9	7.8514	31.1648
							13.9	7.8636	31.1615
							14.8	7.782	31.2027
							15.8	7.1266	31.4572
							16.8	7.2961	31.4235
							17.8	7.2476	31.4347
							18.8	6.9066	31.5103
							19.8	5.3042	31.8507
							20.8	3.2832	32.084
							21.8	3.0181	32.0995
							22.8	3.0538	32.1069
							23.8	2.8578	32.1193
							24.7	2.0601	32.1509
							25.7	1.0505	32.1788
							26.7	1.0206	32.1842
							27.7	0.9952	32.1856
							28.7	0.9887	32.1858
							29.7	0.9895	32.1857
							30.7	0.9883	32.1859
							31.7	0.9907	32.1857
							32.7	0.9903	32.1858
							33.7	0.9937	32.1856
							34.6	0.9997	32.1851
							35.6	1.0037	32.1849
							36.6	1.0009	32.1851
mr0405	12	C	2004-09-05T00:00	191.167	70.633	32	1	8.4476	30.6537
							2	8.4487	30.6516
							3	8.448	30.6475
							4	8.4502	30.6469
							4.9	8.4482	30.6467
							5.9	8.4435	30.6457
							6.9	8.4437	30.6461
							7.9	8.4346	30.6424
							8.9	8.433	30.6453
							9.9	8.4243	30.6454
							10.9	8.4186	30.651
							11.9	8.3967	30.671
							12.9	8.4155	30.6622
							13.9	8.3619	30.7003
							14.8	8.3918	30.6835
							15.8	8.3762	30.7057
							16.8	8.374	30.7139
							17.8	8.366	30.7327
							18.8	8.1905	30.9319
							19.8	7.9448	31.2462
							20.8	7.0599	31.7382
							21.8	6.1617	31.9586
mr0405	15	C	2004-09-06T00:00	196.266	72.667	54	1	3.6004	26.5763
							2	3.6541	26.6318
							3	3.6642	26.6406
							4	3.8501	26.829
							4.9	4.4553	27.618
							5.9	4.6604	27.9504
							6.9	4.7038	28.0462
							7.9	4.6212	28.235
							8.9	4.5289	28.052
							9.9	2.6428	30.2428
							10.9	2.4421	31.133
							11.9	2.6924	31.2559
							12.9	3.1332	31.4769
							13.9	3.1676	31.476
							14.8	3.3802	31.995
							15.8	2.3538	32.0456
							16.8	1.847	32.0976
							17.8	1.3126	32.1855
							18.8	1.0889	32.1981
							19.8	0.9217	32.2112
							20.8	-0.1243	32.2942
							21.8	-0.1513	32.2983
							22.8	-0.3222	32.2997
							23.8	-0.238	32.3327
							24.7	-0.2837	32.3577
							25.7	-0.3163	32.3757
							26.7	-0.3406	32.3808
							27.7	-0.2877	32.398
							28.7	-0.1966	32.4453
							29.7	-0.2359	32.4276
							30.7	-0.0101	32.4715
							31.7	0.0112	32.4765
							32.7	0.0181	32.4777
							33.6	0.0203	32.478
							34.6	0.0275	32.4793
							35.6	0.0279	32.4795
							36.6	0.028	32.4794
							37.6	0.029	32.4798
							38.6	0.0293	32.4801
							39.6	0.0299	32.4802
							40.6	0.0246	32.4808
							41.6	0.0199	32.4809
							42.6	0.0196	32.4809
							43.5	0.0215	32.4809
							44.5	0.0203	32.4811
							45.5	0.0189	32.4808
							46.5	0.0239	32.4807
							47.5	0.0332	32.4806
mr0405	16	C	2004-09-06T00:00	196.254	73.058	91	1	0.4071	25.7736
							2	0.408	25.7712
							3	0.408	25.7707
							4	0.3717	25.8595
							4.9	0.2887	26.123
							5.9	0.2702	26.1817
							6.9	0.2727	26.1745
							7.9	0.2789	26.1431
							8.9	0.2092	26.3701
							9.9	-0.0425	27.2276
							10.9	-0.1706	27.6369
							11.9	-0.5771	28.9073
							12.9	-0.6892	29.2851
							13.9	-0.7723	29.66
							14.8	-0.9241	30.3621
							15.8	-1.0621	30.9329
							16.8	-1.1039	31.0966
							17.8	-1.1152	31.1291
							18.8	-1.1402	31.2466
							19.8	-1.2007	31.476
							20.8	-1.2385	31.5811
							21.8	-1.2663	31.6531
							22.8	-1.3005	31.7288
							23.8	-1.3022	31.7307
							24.7	-1.3346	31.7908
							25.7	-1.3522	31.8307
							26.7	-1.3886	31.8905
							27.7	-1.4048	31.9166
							28.7	-1.4662	32.006
							29.7	-1.4604	31.9993
							30.7	-1.4993	32.0495
							31.7	-1.5339	32.098
							32.7	-1.5822	32.1538
							33.6	-1.6085	32.1945
							34.6	-1.6249	32.226
							35.6	-1.6296	32.2356
							36.6	-1.644	32.279
							37.6	-1.6549	32.295
							38.6	-1.6632	32.3289
							39.6	-1.6623	32.3279
							40.6	-1.6626	32.3327
							41.6	-1.6688	32.3565
							42.6	-1.6734	32.3696
							43.5	-1.6781	32.4048
							44.5	-1.6817	32.4267
							45.5	-1.6879	32.4649
							46.5	-1.69	32.4713
							47.5	-1.6949	32.4892
							48.5	-1.6956	32.4908
							49.5	-1.6997	32.5248
							50.5	-1.7012	32.5341
							51.5	-1.7015	32.5657
							52.4	-1.7021	32.5686
							53.4	-1.7001	32.5825
							54.4	-1.7	32.5988
							55.4	-1.7067	32.6061
							56.4	-1.715	32.6447
							57.4	-1.6999	32.6746
							58.4	-1.7039	32.6937
							59.4	-1.7108	32.7143
							60.4	-1.7156	32.7353
							61.4	-1.7204	32.7679
							62.3	-1.724	32.7976
							63.3	-1.7274	32.8181
							64.3	-1.7269	32.8386
							65.3	-1.7263	32.8683
							66.3	-1.7264	32.8658
							67.3	-1.7262	32.8948
							68.3	-1.7258	32.9383
							69.3	-1.7261	32.9491
							70.3	-1.7247	32.9836
							71.2	-1.7247	32.9967
							72.2	-1.724	33.0081
							73.2	-1.7247	33.0163
							74.2	-1.7255	33.0376
							75.2	-1.7262	33.0484
							76.2	-1.7264	33.0604
							77.2	-1.7259	33.0655
							78.2	-1.7263	33.0646
							79.2	-1.7264	33.0657
							80.2	-1.726	33.0677
							81.1	-1.7257	33.0699
							82.1	-1.7256	33.0711
							83.1	-1.7253	33.0732
							84.1	-1.7248	33.0748
							85.1	-1.7248	33.075
							86.1	-1.7248	33.0749
							87.1	-1.7248	33.0751
							88.1	-1.7247	33.0752
							89.1	-1.7246	33.0756
							90	-1.7245	33.0756
							91	-1.7245	33.0758
							92	-1.7242	33.0758
							93	-1.7226	33.0752
							94	-1.7236	33.0751
mr0405	17	C	2004-09-06T00:00	198.007	73.326	185	1	1.9461	26.9534
							2	1.9389	26.9605
							3	1.9383	26.961
							4	1.9371	26.9646
							4.9	1.9386	26.9618
							5.9	1.9093	26.9943
							6.9	1.9022	27.001
							7.9	1.8611	27.0367
							8.9	1.8099	27.0834
							9.9	1.7626	27.1072
							10.9	1.2486	27.9787
							11.9	0.8667	28.6068
							12.9	0.4373	29.4491
							13.9	0.4098	29.5661
							14.8	0.4544	29.6498
							15.8	0.5848	29.673
							16.8	-0.2564	29.9184
							17.8	-0.5228	30.1488
							18.8	-0.4765	30.3333
							19.8	-0.5844	30.4666
							20.8	-0.6618	30.5787
							21.8	-0.6629	30.6904
							22.8	-0.9977	30.8649
							23.8	-0.9149	31.1302
							24.7	-0.8586	31.3905
							25.7	-0.8862	31.4554
							26.7	-0.8186	31.6458
							27.7	-1.0026	31.8223
							28.7	-1.1936	31.9553
							29.7	-1.192	31.9848
							30.7	-1.2002	32.0026
							31.7	-1.2053	32.0083
							32.7	-1.2133	32.0133
							33.6	-1.2545	32.0422
							34.6	-1.4084	32.1559
							35.6	-1.4442	32.1848
							36.6	-1.4759	32.2221
							37.6	-1.4838	32.2321
							38.6	-1.4823	32.2305
							39.6	-1.5038	32.2589
							40.6	-1.5062	32.2651
							41.6	-1.5694	32.3066
							42.6	-1.5933	32.3256
							43.5	-1.6167	32.3593
							44.5	-1.6212	32.3668
							45.5	-1.6413	32.402
							46.5	-1.6558	32.4266
							47.5	-1.664	32.4479
							48.5	-1.6614	32.4797
							49.5	-1.6607	32.5007
							50.5	-1.6666	32.5541
							51.5	-1.6726	32.565
							52.4	-1.6754	32.5727
							53.4	-1.6772	32.5725
							54.4	-1.6816	32.5933
							55.4	-1.6849	32.6166
							56.4	-1.6839	32.6341
							57.4	-1.664	32.7347
							58.4	-1.6523	32.8
							59.4	-1.6514	32.8096
							60.4	-1.6487	32.8284
							61.4	-1.647	32.8319
							62.3	-1.6465	32.8463
							63.3	-1.6474	32.8523
							64.3	-1.6502	32.8687
							65.3	-1.6539	32.8849
							66.3	-1.6545	32.8857
							67.3	-1.6594	32.8962
							68.3	-1.6732	32.9151
							69.3	-1.6731	32.9139
							70.3	-1.6819	32.9345
							71.2	-1.6821	32.9401
							72.2	-1.6821	32.9421
							73.2	-1.6825	32.9557
							74.2	-1.689	32.9961
							75.2	-1.6884	32.9982
							76.2	-1.685	32.9968
							77.2	-1.6823	32.9996
							78.2	-1.6812	33.0167
							79.2	-1.7027	33.0297
							80.1	-1.7058	33.0358
							81.1	-1.707	33.0377
							82.1	-1.7158	33.05
							83.1	-1.7215	33.0509
							84.1	-1.7143	33.0589
							85.1	-1.7129	33.0692
							86.1	-1.7155	33.0887
							87.1	-1.7197	33.1207
							88.1	-1.7218	33.1285
							89.1	-1.7228	33.1307
							90	-1.7254	33.1411
							91	-1.7239	33.1383
							92	-1.7252	33.1394
							93	-1.7273	33.1454
							94	-1.7274	33.1469
							95	-1.7281	33.1517
							96	-1.7273	33.1567
							97	-1.7261	33.161
							98	-1.727	33.1643
							98.9	-1.7273	33.172
							99.9	-1.7311	33.1881
							100.9	-1.7315	33.1932
							101.9	-1.7311	33.1943
							102.9	-1.7298	33.199
							103.9	-1.7297	33.1952
							104.9	-1.7301	33.1987
							105.9	-1.7287	33.2024
							106.9	-1.7309	33.2052
							107.8	-1.733	33.2076
							108.8	-1.7321	33.2113
							109.8	-1.7282	33.2164
							110.8	-1.7296	33.2183
							111.8	-1.733	33.2195
							112.8	-1.7333	33.2243
							113.8	-1.7276	33.2347
							114.8	-1.723	33.24
							115.8	-1.7226	33.2549
							116.8	-1.7263	33.2645
							117.7	-1.7267	33.2694
							118.7	-1.7297	33.2737
							119.7	-1.7335	33.2771
							120.7	-1.7282	33.2959
							121.7	-1.72	33.308
							122.7	-1.7055	33.316
							123.7	-1.5952	33.3721
							124.7	-1.4466	33.4498
							125.7	-1.4201	33.4679
							126.6	-1.4164	33.5097
							127.6	-1.4139	33.5202
							128.6	-1.3841	33.5811
							129.6	-1.3172	33.6406
							130.6	-1.3089	33.6636
							131.6	-1.2543	33.7104
							132.6	-1.1301	33.784
							133.6	-0.9602	33.8944
							134.6	-0.8382	33.9873
							135.5	-0.7882	34.0262
							136.5	-0.7582	34.0667
							137.5	-0.7228	34.0995
							138.5	-0.7263	34.094
							139.5	-0.6946	34.1218
							140.5	-0.6416	34.1606
							141.5	-0.5904	34.2042
							142.5	-0.5717	34.2186
							143.5	-0.5245	34.2623
							144.4	-0.5172	34.2704
							145.4	-0.4837	34.301
							146.4	-0.4908	34.2914
							147.4	-0.4129	34.3474
							148.4	-0.3929	34.3615
							149.4	-0.3167	34.3948
							150.4	-0.27	34.4187
							151.4	-0.2456	34.425
							152.4	-0.211	34.4426
							153.3	-0.1993	34.4472
							154.3	-0.1938	34.45
							155.3	-0.1934	34.4499
							156.3	-0.1955	34.4498
							157.3	-0.1972	34.4486
mr0405	18	C	2004-09-07T00:00	199.002	73.481	383	1	2.5192	26.6177
							2	2.5206	26.6171
							3	2.5156	26.621
							4	2.4691	26.6631
							4.9	2.1294	26.9739
							5.9	2.4054	26.7307
							6.9	1.7911	27.2898
							7.9	1.3043	27.7031
							8.9	1.2669	27.8414
							9.9	0.0376	28.7142
							10.9	-0.1841	28.9259
							11.9	-0.2353	28.9221
							12.9	-0.1755	28.9599
							13.9	0.0491	29.0095
							14.8	0.0541	29.04
							15.8	-0.0618	29.1036
							16.8	-0.0721	29.0921
							17.8	0.044	29.1367
							18.8	0.1252	29.1818
							19.8	0.1714	29.2847
							20.8	0.2732	29.3803
							21.8	0.1025	29.4452
							22.8	-0.4641	29.4765
							23.8	-0.3756	29.5528
							24.7	-0.2141	29.8041
							25.7	-0.3247	29.8088
							26.7	-0.1951	29.8906
							27.7	0.3402	30.0173
							28.7	0.9195	30.1208
							29.7	1.287	30.2044
							30.7	0.8166	30.2669
							31.7	0.6408	30.3691
							32.7	1.0398	30.5307
							33.6	1.8956	30.8613
							34.6	2.02	30.9857
							35.6	2.0068	31.193
							36.6	1.7465	31.4672
							37.6	1.7788	31.5146
							38.6	1.0803	31.5602
							39.6	1.5887	31.5029
							40.6	1.2641	31.539
							41.6	0.8654	31.5759
							42.6	0.5284	31.6124
							43.5	0.5104	31.6614
							44.5	0.5939	31.7012
							45.5	0.4663	31.7173
							46.5	0.4467	31.7348
							47.5	0.2379	31.7427
							48.5	0.0087	31.8007
							49.5	-0.1297	31.8069
							50.5	-0.1868	31.8754
							51.5	-0.2716	31.9235
							52.4	-0.2776	31.9287
							53.4	-0.3059	31.9373
							54.4	-0.3194	31.9433
							55.4	-0.4479	31.9604
							56.4	-0.5147	31.9687
							57.4	-0.5569	31.9828
							58.4	-0.5455	32.0046
							59.4	-0.5627	32.0152
							60.4	-0.5928	32.0258
							61.4	-0.6316	32.0391
							62.3	-0.6597	32.0511
							63.3	-0.6381	32.0634
							64.3	-0.7016	32.0867
							65.3	-0.7672	32.0944
							66.3	-0.7981	32.109
							67.3	-0.8557	32.1325
							68.3	-0.9024	32.1527
							69.3	-0.9055	32.1707
							70.3	-0.9338	32.1849
							71.2	-0.968	32.2018
							72.2	-1.0326	32.2278
							73.2	-1.0494	32.2337
							74.2	-1.1574	32.2718
							75.2	-1.1711	32.2781
							76.2	-1.2291	32.3055
							77.2	-1.2524	32.3267
							78.2	-1.2559	32.3257
							79.2	-1.2594	32.3303
							80.1	-1.2766	32.3702
							81.1	-1.2916	32.3836
							82.1	-1.291	32.3827
							83.1	-1.3175	32.3989
							84.1	-1.3501	32.4187
							85.1	-1.3669	32.4229
							86.1	-1.3762	32.4264
							87.1	-1.3754	32.4368
							88.1	-1.3646	32.4636
							89.1	-1.3633	32.4697
							90	-1.3524	32.4762
							91	-1.3577	32.4912
							92	-1.3735	32.5037
							93	-1.3846	32.512
							94	-1.4112	32.5291
							95	-1.4309	32.5392
							96	-1.4449	32.5679
							97	-1.4434	32.5771
							98	-1.44	32.5864
							98.9	-1.4457	32.6016
							99.9	-1.4507	32.6171
							100.9	-1.4457	32.6135
							101.9	-1.4681	32.6278
							102.9	-1.4916	32.641
							103.9	-1.5033	32.6437
							104.9	-1.5037	32.6473
							105.9	-1.5027	32.6624
							106.9	-1.501	32.6701
							107.8	-1.4949	32.6905
							108.8	-1.4776	32.7117
							109.8	-1.4746	32.7204
							110.8	-1.4851	32.7356
							111.8	-1.495	32.7473
							112.8	-1.5146	32.7584
							113.8	-1.5227	32.7773
							114.8	-1.5305	32.7872
							115.8	-1.5303	32.7949
							116.7	-1.5232	32.8068
							117.7	-1.5174	32.8158
							118.7	-1.4938	32.8298
							119.7	-1.5189	32.8402
							120.7	-1.5264	32.8496
							121.7	-1.5295	32.8689
							122.7	-1.5304	32.8919
							123.7	-1.532	32.901
							124.7	-1.54	32.9248
							125.7	-1.5434	32.9417
							126.6	-1.5442	32.9468
							127.6	-1.5478	32.9608
							128.6	-1.5546	32.9753
							129.6	-1.5623	32.9842
							130.6	-1.5521	33.0038
							131.6	-1.5496	33.0168
							132.6	-1.5453	33.0261
							133.6	-1.5498	33.0369
							134.6	-1.5979	33.0463
							135.5	-1.612	33.0543
							136.5	-1.5911	33.0668
							137.5	-1.5706	33.0836
							138.5	-1.5927	33.1014
							139.5	-1.5639	33.1232
							140.5	-1.5488	33.1227
							141.5	-1.5309	33.1432
							142.5	-1.5664	33.1474
							143.5	-1.5595	33.1672
							144.4	-1.5469	33.1917
							145.4	-1.543	33.1969
							146.4	-1.5254	33.2101
							147.4	-1.5088	33.2347
							148.4	-1.4989	33.2601
							149.4	-1.4971	33.269
							150.4	-1.4983	33.285
							151.4	-1.4772	33.3306
							152.4	-1.4791	33.3326
							153.3	-1.4711	33.3473
							154.3	-1.4463	33.3792
							155.3	-1.4249	33.4147
							156.3	-1.4174	33.4257
							157.3	-1.4094	33.4356
							158.3	-1.3969	33.4646
							159.3	-1.3849	33.4942
							160.3	-1.3639	33.5284
							161.3	-1.3562	33.5487
							162.2	-1.3523	33.5564
							163.2	-1.3345	33.5918
							164.2	-1.3238	33.6216
							165.2	-1.3353	33.6405
							166.2	-1.3611	33.6645
							167.2	-1.3593	33.6844
							168.2	-1.3476	33.7184
							169.2	-1.3379	33.7401
							170.2	-1.3294	33.7819
							171.1	-1.3423	33.7943
							172.1	-1.3722	33.7994
							173.1	-1.3988	33.8042
							174.1	-1.3969	33.8065
							175.1	-1.3948	33.8277
							176.1	-1.3948	33.8395
							177.1	-1.3786	33.8513
							178.1	-1.3489	33.9083
							179.1	-1.3333	33.928
							180	-1.2844	33.9455
							181	-1.2222	33.9787
							182	-1.1679	34.0005
							183	-1.0848	34.0355
							184	-1.0332	34.0567
							185	-0.9986	34.0763
							186	-0.9359	34.1117
							187	-0.8862	34.1424
							188	-0.8773	34.1462
							188.9	-0.8548	34.1571
							189.9	-0.8359	34.1689
							190.9	-0.8117	34.1805
							191.9	-0.7722	34.1991
							192.9	-0.751	34.2173
							193.9	-0.7271	34.2317
							194.9	-0.7076	34.2436
							195.9	-0.684	34.2583
							196.9	-0.6719	34.2655
							197.8	-0.617	34.3014
							198.8	-0.602	34.3129
							199.8	-0.5849	34.3234
							200.8	-0.5667	34.3347
							201.8	-0.5417	34.351
							202.8	-0.5342	34.3584
							203.8	-0.5153	34.3656
							204.8	-0.4963	34.3771
							205.8	-0.485	34.3863
							206.7	-0.4871	34.3926
							207.7	-0.4536	34.4081
							208.7	-0.4045	34.4282
							209.7	-0.3652	34.4449
							210.7	-0.3332	34.4566
							211.7	-0.319	34.4618
							212.7	-0.2989	34.4684
							213.7	-0.2734	34.4781
							214.6	-0.2637	34.4815
							215.6	-0.2516	34.4852
							216.6	-0.2366	34.4896
							217.6	-0.2112	34.4977
							218.6	-0.1991	34.5019
							219.6	-0.1747	34.5089
							220.6	-0.1486	34.5174
							221.6	-0.1323	34.5235
							222.6	-0.1109	34.529
							223.5	-0.0771	34.5394
							224.5	-0.0655	34.5426
							225.5	-0.0569	34.5461
							226.5	-0.0457	34.5485
							227.5	-0.0293	34.5534
							228.5	-0.029	34.5539
							229.5	-0.0149	34.5583
							230.5	-0.006	34.562
							231.5	-0.002	34.5623
							232.4	0.0189	34.5685
							233.4	0.0393	34.5749
							234.4	0.0562	34.5817
							235.4	0.0606	34.5835
							236.4	0.0772	34.5888
							237.4	0.1114	34.6011
							238.4	0.1255	34.6054
							239.4	0.1381	34.6086
							240.4	0.154	34.6134
							241.3	0.18	34.621
							242.3	0.1976	34.6261
							243.3	0.2087	34.6292
							244.3	0.2324	34.6361
							245.3	0.241	34.6392
							246.3	0.2447	34.6407
							247.3	0.251	34.6428
							248.3	0.2634	34.6478
							249.2	0.2838	34.6532
							250.2	0.2867	34.6549
							251.2	0.2947	34.6571
							252.2	0.2941	34.6565
							253.2	0.3088	34.6608
							254.2	0.3386	34.6685
							255.2	0.348	34.6712
							256.2	0.3541	34.6724
							257.2	0.3658	34.6751
							258.1	0.3908	34.6835
							259.1	0.4025	34.6872
							260.1	0.4281	34.6937
							261.1	0.4437	34.698
							262.1	0.454	34.7008
							263.1	0.4694	34.7054
							264.1	0.4822	34.7099
							265.1	0.4972	34.7146
							266.1	0.509	34.7181
							267	0.5139	34.7198
							268	0.5162	34.7205
							269	0.5227	34.7219
							270	0.5368	34.7258
							271	0.5439	34.7281
							272	0.5506	34.7305
							273	0.5546	34.7318
							274	0.5636	34.7346
							274.9	0.5752	34.7386
							275.9	0.5842	34.7417
							276.9	0.5895	34.743
							277.9	0.5957	34.7448
							278.9	0.5985	34.7466
							279.9	0.6	34.748
							280.9	0.6034	34.7489
							281.9	0.6096	34.7506
							282.9	0.6145	34.7521
							283.8	0.6185	34.7533
							284.8	0.6292	34.7561
							285.8	0.6387	34.7598
							286.8	0.6405	34.7607
							287.8	0.6375	34.761
							288.8	0.6405	34.7643
							289.8	0.6468	34.7671
							290.8	0.6539	34.7701
							291.7	0.6651	34.7761
							292.7	0.6687	34.7786
							293.7	0.6788	34.7834
							294.7	0.6863	34.7872
							295.7	0.6869	34.7879
							296.7	0.6874	34.7888
							297.7	0.6887	34.79
							298.7	0.6906	34.7912
							299.7	0.6961	34.7927
							300.6	0.6933	34.7929
							301.6	0.6946	34.7931
							302.6	0.6959	34.7941
							303.6	0.6974	34.7953
							304.6	0.7157	34.7993
							305.6	0.7291	34.8033
							306.6	0.7358	34.8047
							307.6	0.757	34.8093
							308.5	0.7681	34.8129
							309.5	0.7758	34.8166
							310.5	0.7765	34.8181
							311.5	0.7707	34.8192
							312.5	0.766	34.8203
							313.5	0.7608	34.8214
							314.5	0.7583	34.8219
							315.5	0.7567	34.8223
							316.5	0.7526	34.8231
							317.4	0.7477	34.8234
							318.4	0.7438	34.8238
							319.4	0.7426	34.824
							320.4	0.742	34.8241
							321.4	0.7414	34.8242
							322.4	0.7391	34.8244
							323.4	0.7367	34.8247
							324.4	0.7335	34.825
							325.3	0.7192	34.8261
							326.3	0.7135	34.8261
							327.3	0.713	34.8266
							328.3	0.7131	34.8267
							329.3	0.7133	34.8267
							330.3	0.7134	34.8266
							331.3	0.7134	34.8266
							332.3	0.7134	34.8267
							333.3	0.7135	34.8267
							334.2	0.7135	34.8267
							335.2	0.7135	34.8268
							336.2	0.7137	34.8268
							337.2	0.714	34.8269
							338.2	0.7141	34.8269
							339.2	0.7141	34.827
							340.2	0.7142	34.827
							341.2	0.7143	34.827
							342.1	0.7144	34.827
							343.1	0.7145	34.827
							344.1	0.7147	34.8273
							345.1	0.7149	34.8273
							346.1	0.7149	34.8273
							347.1	0.7149	34.8274
							348.1	0.7151	34.8273
							349.1	0.715	34.8274
							350	0.7151	34.8274
							351	0.7151	34.8274
							352	0.7153	34.8274
							353	0.7153	34.8275
							354	0.7153	34.8275
							355	0.7154	34.8275
							356	0.7154	34.8276
							357	0.7155	34.8275
							358	0.7155	34.8276
							358.9	0.7157	34.8274
							359.9	0.7157	34.8274
							360.9	0.7157	34.8276
							361.9	0.7158	34.8275
							362.9	0.7159	34.8275
							363.9	0.716	34.8276
							364.9	0.716	34.8277
mr0405	19	C	2004-09-07T00:00	200.003	73.633	2028	1	2.6699	26.9509
							2	2.6698	26.9511
							3	2.6705	26.951
							4	2.6738	26.9504
							4.9	2.6758	26.9499
							5.9	2.6732	26.9515
							6.9	2.6592	26.9545
							7.9	2.6453	26.9627
							8.9	2.6328	26.9693
							9.9	2.623	26.9793
							10.9	2.1272	27.3714
							11.9	2.065	27.4169
							12.9	0.6684	28.4412
							13.9	-0.0107	28.926
							14.8	0.0579	28.9579
							15.8	0.2867	29.1235
							16.8	0.2904	29.2576
							17.8	0.6665	29.3386
							18.8	1.3442	29.4551
							19.8	1.342	29.5091
							20.8	1.1627	29.5788
							21.8	0.8161	29.5824
							22.8	0.8251	29.6629
							23.8	0.4292	29.7174
							24.7	0.0903	29.9171
							25.7	0.2121	30.0484
							26.7	0.1484	29.9374
							27.7	0.6984	30.158
							28.7	0.6695	30.2132
							29.7	0.6432	30.2229
							30.7	0.2227	30.3464
							31.7	0.1439	30.326
							32.7	0.696	30.4428
							33.6	1.0329	30.5558
							34.6	0.8993	30.7023
							35.6	0.729	30.75
							36.6	0.6517	30.804
							37.6	1.2772	31.0379
							38.6	1.2058	31.0263
							39.6	1.2912	31.1578
							40.6	1.3581	31.2
							41.6	1.3394	31.2148
							42.6	1.2806	31.3333
							43.5	1.303	31.3334
							44.5	1.2816	31.4011
							45.5	1.2489	31.4349
							46.5	1.1141	31.4721
							47.5	0.7678	31.496
							48.5	0.6913	31.5178
							49.5	0.5871	31.5737
							50.5	0.5144	31.6115
							51.5	0.4271	31.6307
							52.4	0.2998	31.6514
							53.4	0.3323	31.6483
							54.4	0.2113	31.667
							55.4	0.0482	31.6901
							56.4	0.0619	31.6934
							57.4	-0.1178	31.7237
							58.4	-0.3095	31.7572
							59.4	-0.2617	31.7841
							60.4	-0.2992	31.8053
							61.4	-0.3877	31.8348
							62.3	-0.5823	31.9065
							63.3	-0.6004	31.9155
							64.3	-0.6366	31.9675
							65.3	-0.6169	31.9581
							66.3	-0.7267	32.0049
							67.3	-0.7617	32.0262
							68.3	-0.8056	32.0345
							69.3	-0.7885	32.0306
							70.3	-0.8949	32.0743
							71.2	-0.9326	32.0889
							72.2	-0.9476	32.0937
							73.2	-0.9716	32.1058
							74.2	-1.0226	32.1386
							75.2	-1.0222	32.1494
							76.2	-1.0316	32.1726
							77.2	-1.0276	32.1814
							78.2	-1.0153	32.1909
							79.2	-0.9998	32.2041
							80.1	-1.0282	32.2245
							81.1	-1.0459	32.2304
							82.1	-1.0462	32.2344
							83.1	-1.1487	32.2643
							84.1	-1.1598	32.2791
							85.1	-1.1623	32.2829
							86.1	-1.1667	32.3009
							87.1	-1.1632	32.3059
							88.1	-1.1739	32.3158
							89.1	-1.2192	32.3368
							90	-1.223	32.348
							91	-1.2382	32.3713
							92	-1.251	32.3818
							93	-1.2623	32.3938
							94	-1.2856	32.4061
							95	-1.3243	32.4343
							96	-1.3377	32.4395
							97	-1.3411	32.4462
							98	-1.3458	32.4556
							98.9	-1.3529	32.4737
							99.9	-1.3668	32.5015
							100.9	-1.3693	32.5129
							101.9	-1.376	32.5207
							102.9	-1.3974	32.5288
							103.9	-1.4088	32.5366
							104.9	-1.4131	32.5409
							105.9	-1.4181	32.5587
							106.9	-1.4198	32.5654
							107.8	-1.4151	32.57
							108.8	-1.4132	32.588
							109.8	-1.4327	32.6079
							110.8	-1.4413	32.6131
							111.8	-1.4381	32.621
							112.8	-1.4601	32.6361
							113.8	-1.4687	32.6444
							114.8	-1.4724	32.6489
							115.8	-1.465	32.658
							116.7	-1.4607	32.6786
							117.7	-1.4605	32.6796
							118.7	-1.4664	32.6967
							119.7	-1.4698	32.7087
							120.7	-1.4698	32.7084
							121.7	-1.4699	32.7121
							122.7	-1.4685	32.7223
							123.7	-1.4655	32.7344
							124.7	-1.4663	32.7441
							125.7	-1.4662	32.7457
							126.6	-1.4904	32.7948
							127.6	-1.4946	32.8053
							128.6	-1.5002	32.8192
							129.6	-1.5079	32.8321
							130.6	-1.5095	32.8358
							131.6	-1.5165	32.8497
							132.6	-1.5175	32.8529
							133.6	-1.5201	32.8568
							134.6	-1.5256	32.8652
							135.5	-1.5249	32.8647
							136.5	-1.5355	32.8854
							137.5	-1.556	32.9124
							138.5	-1.5512	32.9098
							139.5	-1.5472	32.9059
							140.5	-1.5642	32.918
							141.5	-1.5872	32.9236
							142.5	-1.5926	32.9419
							143.5	-1.5967	32.9437
							144.4	-1.5956	32.9438
							145.4	-1.5769	32.9658
							146.4	-1.5693	32.9726
							147.4	-1.5669	32.9747
							148.4	-1.5568	32.9906
							149.4	-1.5512	32.9992
							150.4	-1.5429	33.0144
							151.4	-1.5401	33.0193
							152.4	-1.5376	33.0249
							153.3	-1.5389	33.0326
							154.3	-1.548	33.0421
							155.3	-1.5405	33.0467
							156.3	-1.5368	33.0641
							157.3	-1.5376	33.0723
							158.3	-1.5465	33.0993
							159.3	-1.5471	33.1147
							160.3	-1.5492	33.1169
							161.3	-1.5432	33.122
							162.2	-1.5243	33.1522
							163.2	-1.508	33.1758
							164.2	-1.5063	33.1777
							165.2	-1.5209	33.1999
							166.2	-1.5318	33.2189
							167.2	-1.5036	33.2568
							168.2	-1.5038	33.2456
							169.2	-1.5009	33.2689
							170.2	-1.4977	33.284
							171.1	-1.4967	33.2863
							172.1	-1.4861	33.3151
							173.1	-1.476	33.3367
							174.1	-1.4729	33.3639
							175.1	-1.4664	33.3817
							176.1	-1.4602	33.3907
							177.1	-1.4141	33.4484
							178.1	-1.4013	33.4501
							179.1	-1.3931	33.4665
							180	-1.4712	33.5131
							181	-1.5142	33.5312
							182	-1.5322	33.5344
							183	-1.5148	33.5488
							184	-1.4925	33.5756
							185	-1.484	33.5875
							186	-1.4789	33.6025
							187	-1.4594	33.6213
							188	-1.4384	33.6363
							188.9	-1.4226	33.6526
							189.9	-1.4061	33.697
							190.9	-1.3896	33.7111
							191.9	-1.3732	33.7497
							192.9	-1.3662	33.769
							193.9	-1.3532	33.7892
							194.9	-1.3612	33.7841
							195.9	-1.3404	33.8005
							196.9	-1.3376	33.8019
							197.8	-1.3266	33.8345
							198.8	-1.3083	33.867
							199.8	-1.2765	33.8826
							200.8	-1.2637	33.8843
							201.8	-1.2665	33.8925
							202.8	-1.2362	33.9245
							203.8	-1.2144	33.9367
							204.8	-1.1954	33.9502
							205.7	-1.2063	33.9434
							206.7	-1.1885	33.9554
							207.7	-1.1512	33.9717
							208.7	-1.1199	33.9956
							209.7	-1.0493	34.0411
							210.7	-1.0081	34.069
							211.7	-0.9882	34.075
							212.7	-0.9418	34.0959
							213.7	-0.8919	34.1247
							214.6	-0.8305	34.1682
							215.6	-0.7985	34.1939
							216.6	-0.7789	34.209
							217.6	-0.7611	34.2274
							218.6	-0.758	34.2314
							219.6	-0.7195	34.2642
							220.6	-0.7012	34.2775
							221.6	-0.6905	34.2894
							222.6	-0.6211	34.3275
							223.5	-0.5975	34.3402
							224.5	-0.5717	34.3513
							225.5	-0.5418	34.3678
							226.5	-0.5365	34.3702
							227.5	-0.5109	34.3825
							228.5	-0.4688	34.4001
							229.5	-0.4499	34.4096
							230.5	-0.4294	34.418
							231.5	-0.4204	34.4218
							232.4	-0.4088	34.4258
							233.4	-0.3737	34.4415
							234.4	-0.361	34.4465
							235.4	-0.348	34.4513
							236.4	-0.3256	34.4601
							237.4	-0.3074	34.4667
							238.4	-0.2956	34.4709
							239.4	-0.268	34.4812
							240.4	-0.2409	34.491
							241.3	-0.2151	34.5005
							242.3	-0.199	34.5065
							243.3	-0.1771	34.5143
							244.3	-0.1504	34.5239
							245.3	-0.1344	34.5289
							246.3	-0.1175	34.5341
							247.3	-0.111	34.5365
							248.3	-0.0856	34.5448
							249.2	-0.0737	34.5493
							250.2	-0.0585	34.5546
							251.2	-0.0498	34.5567
							252.2	-0.0348	34.5613
							253.2	-0.0119	34.5683
							254.2	0.0053	34.5735
							255.2	0.019	34.5774
							256.2	0.0384	34.5842
							257.2	0.0397	34.5838
							258.1	0.0515	34.5879
							259.1	0.0647	34.5923
							260.1	0.0974	34.6029
							261.1	0.1166	34.6072
							262.1	0.1249	34.6102
							263.1	0.1336	34.6122
							264.1	0.1511	34.6174
							265.1	0.1614	34.6203
							266	0.1674	34.6219
							267	0.1827	34.6262
							268	0.2016	34.6319
							269	0.213	34.6354
							270	0.2182	34.6369
							271	0.234	34.6416
							272	0.2524	34.6463
							273	0.2709	34.6515
							274	0.2924	34.6566
							274.9	0.3105	34.6612
							275.9	0.3259	34.6658
							276.9	0.3335	34.668
							277.9	0.3398	34.6693
							278.9	0.3467	34.671
							279.9	0.3524	34.6727
							280.9	0.36	34.6746
							281.9	0.3806	34.6804
							282.9	0.4015	34.686
							283.8	0.4253	34.6924
							284.8	0.4393	34.6964
							285.8	0.4478	34.6985
							286.8	0.4645	34.7035
							287.8	0.4772	34.7071
							288.8	0.4853	34.7094
							289.8	0.4934	34.7119
							290.8	0.5044	34.7148
							291.7	0.5179	34.7189
							292.7	0.527	34.7215
							293.7	0.5331	34.7232
							294.7	0.5398	34.7246
							295.7	0.5571	34.7295
							296.7	0.5761	34.7354
							297.7	0.5864	34.7382
							298.7	0.5959	34.7419
							299.7	0.6034	34.7433
							300.6	0.612	34.7462
							301.6	0.6144	34.7463
							302.6	0.6224	34.7492
							303.6	0.6265	34.7503
							304.6	0.6389	34.7534
							305.6	0.6354	34.7523
							306.6	0.6406	34.7539
							307.6	0.6471	34.756
							308.5	0.6568	34.7579
							309.5	0.662	34.7594
							310.5	0.6693	34.7611
							311.5	0.667	34.7608
							312.5	0.6776	34.7634
							313.5	0.6876	34.7664
							314.5	0.6932	34.7673
							315.5	0.6998	34.7693
							316.5	0.7045	34.7703
							317.4	0.7078	34.7715
							318.4	0.7098	34.7722
							319.4	0.7131	34.7732
							320.4	0.7217	34.7756
							321.4	0.7316	34.7781
							322.4	0.7356	34.7789
							323.4	0.7404	34.7799
							324.4	0.7464	34.7817
							325.3	0.7487	34.7826
							326.3	0.7498	34.7831
							327.3	0.7505	34.7833
							328.3	0.7508	34.7837
							329.3	0.7514	34.7838
							330.3	0.7516	34.784
							331.3	0.7515	34.7843
							332.3	0.7518	34.7848
							333.2	0.7523	34.7855
							334.2	0.7512	34.7857
							335.2	0.747	34.7856
							336.2	0.7468	34.7859
							337.2	0.7495	34.7866
							338.2	0.7511	34.7872
							339.2	0.7574	34.7879
							340.2	0.7601	34.7898
							341.2	0.7645	34.7905
							342.1	0.7801	34.7938
							343.1	0.7839	34.7945
							344.1	0.7922	34.7969
							345.1	0.7946	34.7983
							346.1	0.7976	34.7998
							347.1	0.8046	34.8031
							348.1	0.809	34.8032
							349.1	0.8169	34.8046
							350	0.8238	34.8076
							351	0.8302	34.8088
							352	0.8293	34.8088
							353	0.8349	34.8105
							354	0.8351	34.8105
							355	0.8369	34.8111
							356	0.8429	34.8127
							357	0.8437	34.8131
							357.9	0.8453	34.8135
							358.9	0.85	34.815
							359.9	0.8564	34.8173
							360.9	0.8576	34.8179
							361.9	0.8596	34.8189
							362.9	0.8596	34.8195
							363.9	0.8592	34.8198
							364.9	0.8578	34.8199
							365.9	0.8562	34.82
							366.8	0.8532	34.8199
							367.8	0.8489	34.8199
							368.8	0.846	34.8199
							369.8	0.8434	34.8198
							370.8	0.8416	34.8197
							371.8	0.8406	34.8198
							372.8	0.8369	34.8196
							373.8	0.8348	34.8197
							374.7	0.8327	34.8194
							375.7	0.8304	34.8195
							376.7	0.8261	34.8196
							377.7	0.8244	34.8196
							378.7	0.8237	34.8198
							379.7	0.8232	34.8198
							380.7	0.8231	34.8201
							381.7	0.8231	34.8205
							382.6	0.8235	34.8211
							383.6	0.8238	34.8215
							384.6	0.8252	34.8224
							385.6	0.8265	34.8233
							386.6	0.8275	34.8239
							387.6	0.8282	34.8241
							388.6	0.8291	34.8247
							389.6	0.83	34.826
							390.5	0.831	34.8268
							391.5	0.8331	34.8273
							392.5	0.8335	34.8278
							393.5	0.8322	34.828
							394.5	0.8316	34.8281
							395.5	0.8311	34.8299
							396.5	0.8294	34.8307
							397.5	0.8287	34.831
							398.5	0.8235	34.8311
							399.4	0.8201	34.8311
mr0405	20	C	2004-09-07T00:00	201.001	73.788	3162	1	2.5086	26.5895
							2	2.5094	26.5899
							3	2.5074	26.5895
							4	2.5041	26.5897
							4.9	2.5072	26.5906
							5.9	2.5077	26.5899
							6.9	2.5092	26.5924
							7.9	2.5097	26.5913
							8.9	2.517	26.6114
							9.9	2.5199	26.6097
							10.9	2.5271	26.6101
							11.9	2.5615	26.6455
							12.9	2.5673	26.6511
							13.9	2.5826	26.6737
							14.8	2.6914	26.7673
							15.8	2.725	26.8629
							16.8	2.7953	26.9016
							17.8	2.4888	27.1363
							18.8	2.5598	27.1217
							19.8	1.2497	27.8129
							20.8	0.3119	28.3661
							21.8	0.259	28.4412
							22.8	-0.1996	28.6022
							23.8	-0.5578	28.8437
							24.7	-0.5838	28.9786
							25.7	-0.6137	29.1356
							26.7	-0.5977	29.2804
							27.7	-0.6059	29.3067
							28.7	-0.5954	29.3572
							29.7	-0.5319	29.5463
							30.7	-0.4208	29.7201
							31.7	-0.0556	29.9444
							32.7	-0.1204	29.9159
							33.6	0.523	30.1902
							34.6	1.1596	30.406
							35.6	1.7989	30.532
							36.6	2.1523	30.6995
							37.6	2.456	30.8184
							38.6	2.7028	30.9419
							39.6	2.8207	30.9653
							40.6	3.1272	31.1068
							41.6	3.1758	31.1301
							42.6	3.228	31.1885
							43.5	3.3262	31.2395
							44.5	3.2169	31.2724
							45.5	3.0939	31.2789
							46.5	2.6995	31.2847
							47.5	2.2988	31.2695
							48.5	2.1524	31.3461
							49.5	1.9236	31.3588
							50.5	0.9388	31.4193
							51.5	0.3672	31.4396
							52.4	0.3481	31.4282
							53.4	0.1208	31.4744
							54.4	0.0696	31.4697
							55.4	0.2931	31.577
							56.4	0.3768	31.6401
							57.4	0.4021	31.6872
							58.4	0.304	31.7102
							59.4	0.3197	31.7046
							60.4	0.4315	31.7285
							61.4	0.2741	31.752
							62.3	-0.0207	31.7504
							63.3	-0.1465	31.7791
							64.3	-0.21	31.8226
							65.3	-0.3628	31.8495
							66.3	-0.6923	31.8564
							67.3	-0.7766	31.8642
							68.3	-0.8671	31.9216
							69.3	-0.8875	31.9261
							70.3	-0.9109	31.9571
							71.2	-0.9921	32.0116
							72.2	-1.0223	32.0226
							73.2	-1.0992	32.0484
							74.2	-1.126	32.0704
							75.2	-1.1475	32.1043
							76.2	-1.1514	32.1293
							77.2	-1.138	32.1568
							78.2	-1.1395	32.1743
							79.2	-1.1455	32.1613
							80.1	-1.133	32.1799
							81.1	-1.1117	32.235
							82.1	-1.1056	32.2285
							83.1	-1.1401	32.2535
							84.1	-1.1776	32.2628
							85.1	-1.1842	32.2798
							86.1	-1.1471	32.3133
							87.1	-1.1442	32.3228
							88.1	-1.1742	32.3339
							89.1	-1.2416	32.3477
							90	-1.2532	32.3566
							91	-1.2816	32.381
							92	-1.2943	32.4043
							93	-1.3562	32.4183
							94	-1.359	32.4263
							95	-1.3675	32.4372
							96	-1.3699	32.4422
							97	-1.3686	32.4578
							98	-1.3685	32.4627
							98.9	-1.3678	32.4911
							99.9	-1.3828	32.5121
							100.9	-1.3839	32.5141
							101.9	-1.3875	32.5218
							102.9	-1.388	32.5366
							103.9	-1.3886	32.5427
							104.9	-1.3899	32.5602
							105.9	-1.3906	32.5708
							106.9	-1.3945	32.5764
							107.8	-1.397	32.587
							108.8	-1.3971	32.5978
							109.8	-1.4207	32.6052
							110.8	-1.4466	32.6112
							111.8	-1.4568	32.6222
							112.8	-1.467	32.6325
							113.8	-1.473	32.6407
							114.8	-1.4707	32.652
							115.8	-1.4543	32.6578
							116.7	-1.4598	32.6656
							117.7	-1.5037	32.6791
							118.7	-1.5057	32.6896
							119.7	-1.4856	32.6987
							120.7	-1.481	32.7135
							121.7	-1.4876	32.7222
							122.7	-1.4961	32.724
							123.7	-1.54	32.7317
							124.7	-1.5378	32.7385
							125.6	-1.5288	32.7401
							126.6	-1.4867	32.7517
							127.6	-1.4997	32.7592
							128.6	-1.5324	32.7685
							129.6	-1.5985	32.7926
							130.6	-1.5967	32.8051
							131.6	-1.5703	32.8209
							132.6	-1.5657	32.8236
							133.6	-1.5555	32.8337
							134.6	-1.5261	32.8577
							135.5	-1.523	32.8568
							136.5	-1.5247	32.8698
							137.5	-1.5253	32.8759
							138.5	-1.5265	32.8776
							139.5	-1.5239	32.8962
							140.5	-1.5235	32.8963
							141.5	-1.5181	32.9113
							142.5	-1.5097	32.9142
							143.5	-1.5199	32.9232
							144.4	-1.518	32.9342
							145.4	-1.5362	32.9572
							146.4	-1.5434	32.9606
							147.4	-1.5448	32.9648
							148.4	-1.5476	32.9802
							149.4	-1.5565	33.0145
							150.4	-1.556	33.0152
							151.4	-1.571	33.0311
							152.4	-1.5726	33.0323
							153.3	-1.5793	33.0429
							154.3	-1.588	33.0514
							155.3	-1.6136	33.0588
							156.3	-1.6214	33.0613
							157.3	-1.6093	33.0737
							158.3	-1.6196	33.0818
							159.3	-1.6183	33.0896
							160.3	-1.5563	33.1032
							161.3	-1.571	33.1133
							162.2	-1.5802	33.1201
							163.2	-1.5834	33.1252
							164.2	-1.6057	33.1456
							165.2	-1.5833	33.1619
							166.2	-1.5637	33.1632
							167.2	-1.5196	33.1901
							168.2	-1.5258	33.2049
							169.2	-1.54	33.216
							170.2	-1.5421	33.2165
							171.1	-1.5549	33.2202
							172.1	-1.5728	33.2265
							173.1	-1.7003	33.239
							174.1	-1.7267	33.2453
							175.1	-1.7376	33.2473
							176.1	-1.7386	33.2502
							177.1	-1.74	33.2562
							178.1	-1.7407	33.2577
							179.1	-1.7411	33.2583
							180	-1.7425	33.2601
							181	-1.7435	33.2638
							182	-1.7434	33.2692
							183	-1.743	33.2703
							184	-1.744	33.2739
							185	-1.7457	33.2766
							186	-1.7435	33.2787
							187	-1.7411	33.2833
							188	-1.7391	33.288
							188.9	-1.7335	33.2901
							189.9	-1.7345	33.2944
							190.9	-1.7334	33.2993
							191.9	-1.7298	33.3027
							192.9	-1.7262	33.3095
							193.9	-1.7232	33.3161
							194.9	-1.7179	33.3229
							195.9	-1.7001	33.3303
							196.8	-1.6856	33.3354
							197.8	-1.6264	33.3545
							198.8	-1.528	33.3921
							199.8	-1.4295	33.438
							200.8	-1.4053	33.4622
							201.8	-1.3788	33.5086
							202.8	-1.3735	33.5321
							203.8	-1.3488	33.5599
							204.8	-1.3044	33.6284
							205.7	-1.3062	33.6244
							206.7	-1.2929	33.6525
							207.7	-1.2861	33.6765
							208.7	-1.2631	33.7399
							209.7	-1.2423	33.7977
							210.7	-1.2349	33.8138
							211.7	-1.2225	33.8628
							212.7	-1.2119	33.9009
							213.7	-1.2071	33.9153
							214.6	-1.1931	33.9696
							215.6	-1.1989	33.97
							216.6	-1.1491	34.0066
							217.6	-1.1522	34.0091
							218.6	-1.126	34.0315
							219.6	-1.11	34.0437
							220.6	-1.1061	34.0421
							221.6	-1.0967	34.0472
							222.6	-1.0344	34.0877
							223.5	-0.9908	34.101
							224.5	-0.96	34.124
							225.5	-0.96	34.1211
							226.5	-0.8997	34.1581
							227.5	-0.8773	34.1766
							228.5	-0.9002	34.1602
							229.5	-0.8891	34.1664
							230.5	-0.8675	34.1806
							231.5	-0.8433	34.1998
							232.4	-0.8358	34.2123
							233.4	-0.834	34.2232
							234.4	-0.814	34.2432
							235.4	-0.7908	34.2611
							236.4	-0.7738	34.2678
							237.4	-0.752	34.2728
							238.4	-0.7127	34.2871
							239.4	-0.6803	34.3058
							240.3	-0.6744	34.3094
							241.3	-0.6569	34.3164
							242.3	-0.6045	34.3442
							243.3	-0.605	34.3455
							244.3	-0.5651	34.3598
							245.3	-0.5381	34.3718
							246.3	-0.5253	34.3805
							247.3	-0.5214	34.3852
							248.3	-0.4676	34.41
							249.2	-0.4443	34.4204
							250.2	-0.4437	34.4205
							251.2	-0.4025	34.4357
							252.2	-0.3987	34.4372
							253.2	-0.3775	34.4429
							254.2	-0.3687	34.446
							255.2	-0.3526	34.4511
							256.2	-0.3412	34.4546
							257.2	-0.3246	34.4594
							258.1	-0.3043	34.4658
							259.1	-0.2769	34.4744
							260.1	-0.248	34.4836
							261.1	-0.2255	34.4911
							262.1	-0.2053	34.4975
							263.1	-0.1838	34.5039
							264.1	-0.1699	34.5078
							265.1	-0.1499	34.5131
							266	-0.1349	34.5191
							267	-0.118	34.5243
							268	-0.1049	34.5285
							269	-0.0977	34.5336
							270	-0.0809	34.5385
							271	-0.0575	34.5441
							272	-0.0482	34.5468
							273	-0.0378	34.5496
							274	-0.0209	34.5565
							274.9	-0.005	34.5639
							275.9	0.0168	34.5713
							276.9	0.0412	34.5766
							277.9	0.068	34.5829
							278.9	0.0844	34.5874
							279.9	0.0958	34.5908
							280.9	0.1079	34.5943
							281.9	0.1266	34.5986
							282.8	0.1617	34.606
							283.8	0.1766	34.6102
							284.8	0.1896	34.6142
							285.8	0.2044	34.6184
							286.8	0.2183	34.6229
							287.8	0.2362	34.6271
							288.8	0.2532	34.6315
							289.8	0.2584	34.6335
							290.8	0.2659	34.6358
							291.7	0.2842	34.6412
							292.7	0.2935	34.6436
							293.7	0.3236	34.6518
							294.7	0.3429	34.6576
							295.7	0.3468	34.6583
							296.7	0.3566	34.6624
							297.7	0.39	34.6734
							298.7	0.3908	34.6738
							299.7	0.3946	34.6754
							300.6	0.4115	34.6792
							301.6	0.434	34.6869
							302.6	0.4285	34.6852
							303.6	0.4354	34.6868
							304.6	0.4591	34.6945
							305.6	0.4661	34.6982
							306.6	0.4675	34.7002
							307.6	0.4641	34.7012
							308.5	0.4691	34.7044
							309.5	0.472	34.707
							310.5	0.4787	34.7103
							311.5	0.4804	34.7113
							312.5	0.4918	34.7143
							313.5	0.4986	34.7162
							314.5	0.5104	34.7208
							315.5	0.5167	34.7222
							316.4	0.5318	34.7254
							317.4	0.5474	34.7297
							318.4	0.5541	34.7313
							319.4	0.5705	34.7339
							320.4	0.5929	34.7398
							321.4	0.5955	34.7406
							322.4	0.608	34.7435
							323.4	0.6203	34.7476
							324.4	0.6298	34.75
							325.3	0.631	34.7503
							326.3	0.6309	34.7503
							327.3	0.631	34.7501
							328.3	0.631	34.75
							329.3	0.6313	34.7501
							330.3	0.632	34.7501
							331.3	0.6391	34.7513
							332.3	0.6588	34.7554
							333.2	0.6715	34.7585
							334.2	0.6809	34.7607
							335.2	0.6898	34.7636
							336.2	0.7008	34.7668
							337.2	0.7236	34.7728
							338.2	0.7372	34.776
							339.2	0.7498	34.7799
							340.2	0.7602	34.7822
							341.2	0.767	34.7845
							342.1	0.7654	34.7845
							343.1	0.7589	34.7841
							344.1	0.756	34.7838
							345.1	0.7527	34.7836
							346.1	0.7403	34.7831
							347.1	0.7348	34.7827
							348.1	0.731	34.7824
							349.1	0.7301	34.7824
							350	0.7288	34.7823
							351	0.7289	34.7823
							352	0.7273	34.7823
							353	0.7251	34.782
							354	0.7245	34.7822
							355	0.7238	34.7821
							356	0.7237	34.782
							357	0.7239	34.7819
							357.9	0.7239	34.7819
							358.9	0.724	34.7819
							359.9	0.7243	34.782
							360.9	0.7247	34.7819
							361.9	0.7269	34.7824
							362.9	0.7348	34.7838
							363.9	0.7495	34.788
							364.9	0.7488	34.7896
							365.9	0.7423	34.7895
							366.8	0.7423	34.7896
							367.8	0.7456	34.7907
							368.8	0.7532	34.7935
							369.8	0.7563	34.7942
							370.8	0.7603	34.7952
							371.8	0.7703	34.7975
							372.8	0.7767	34.7991
							373.8	0.7853	34.801
							374.7	0.792	34.8027
							375.7	0.7988	34.8045
							376.7	0.8056	34.8066
							377.7	0.8059	34.8067
							378.7	0.808	34.8082
							379.7	0.8075	34.8094
							380.7	0.8051	34.8096
							381.7	0.8089	34.8111
							382.6	0.8102	34.8122
							383.6	0.8139	34.8144
							384.6	0.8172	34.816
							385.6	0.8189	34.8166
							386.6	0.821	34.8175
							387.6	0.8214	34.8178
							388.6	0.8197	34.8177
							389.6	0.8178	34.8177
							390.5	0.8158	34.8177
							391.5	0.8134	34.8175
							392.5	0.8109	34.8174
							393.5	0.8079	34.8173
							394.5	0.8081	34.8173
							395.5	0.798	34.8168
							396.5	0.7954	34.8168
							397.5	0.7906	34.8166
							398.4	0.7913	34.8165
							399.4	0.7875	34.8165
mr0405	21	C	2004-09-07T00:00	202.498	74.017	3715	1	0.4663	26.2888
							2	0.4663	26.2889
							3	0.466	26.2893
							4	0.4656	26.29
							4.9	0.4646	26.2941
							5.9	0.4628	26.3048
							6.9	0.4491	26.344
							7.9	0.4349	26.3791
							8.9	0.5221	26.2185
							9.9	-0.1626	27.5631
							10.9	-0.2032	27.6354
							11.9	-0.2335	27.6988
							12.9	-0.3941	28.0163
							13.9	-0.617	28.5032
							14.8	-0.6151	28.4956
							15.8	-0.6392	28.6201
							16.8	-0.6382	28.6424
							17.8	-0.6563	28.6859
							18.8	-0.745	28.8037
							19.8	-0.7416	28.8022
							20.8	-0.7901	28.8447
							21.8	-0.8462	28.9105
							22.8	-0.8754	28.9374
							23.8	-0.8959	28.9892
							24.7	-0.8997	29.0272
							25.7	-0.8825	29.2057
							26.7	-0.8798	29.2451
							27.7	-0.881	29.295
							28.7	-0.8819	29.3406
							29.7	-0.8899	29.3642
							30.7	-0.9427	29.5306
							31.7	-0.941	29.5275
							32.7	-0.947	29.5421
							33.6	-0.972	29.5992
							34.6	-1.0302	29.7826
							35.6	-1.0917	29.9809
							36.6	-1.1025	30.0147
							37.6	-1.1192	30.0508
							38.6	-1.1444	30.0994
							39.6	-1.1564	30.1261
[truncated: 63,883 more rows]
