# Supplementary material for: Atlantic-origin water extension into the Pacific Arctic induced an anomalous biogeochemical event
Source: Nat Commun. 2023 Nov 2;14:6235. doi: 10.1038/s41467-023-41960-w (PMC10622542; doi:10.1038/s41467-023-41960-w)
Supplement: Supplementary file 4 — Supplementary Data 1 [file 41467_2023_41960_MOESM4_ESM.zip › Mirai_CTD_2008.txt]

Cruise	Station	Type	yyyy-mm-ddThh:mm	Longitude [degrees_east]	Latitude [degrees_north]	Bot. Depth [m]	Depth [m]	CTD-Temperature [�C]	CTD-Salinity
MR0804	C001	C	2008-08-28T19:22	191.753	65.7077	37	2.979	8.4218	29.5025
							3.961	8.4235	29.4926
							4.953	8.4178	29.501
							5.939	8.4099	29.5215
							6.93	8.386	29.622
							7.921	8.3833	29.6316
							8.912	8.3885	29.6697
							9.9	8.407	29.7644
							10.89	8.1985	30.189
							11.885	7.5825	31.4294
							12.864	6.9785	31.9554
							13.862	5.8856	32.0515
							14.854	4.9709	32.1147
							15.841	4.22	32.1623
							16.828	3.6411	32.1986
							17.826	3.402	32.2049
							18.813	3.3762	32.2097
							19.799	3.3943	32.2245
							20.791	3.3601	32.2314
							21.784	3.3304	32.234
							22.774	3.3248	32.2375
							23.76	3.3528	32.2508
							24.753	3.4362	32.2727
							25.739	3.5217	32.3053
							26.732	3.4523	32.3183
							27.725	3.4256	32.334
							28.714	3.3616	32.3661
							29.698	2.972	32.4871
							30.692	2.589	32.6022
							31.687	2.5326	32.62
							32.673	2.4728	32.6391
							33.661	2.4664	32.6419
							34.651	2.4558	32.6462
							35.642	2.4507	32.6492
							36.634	2.4355	32.6545
							37.622	2.4348	32.6548
							38.617	2.4422	32.6537
MR0804	C002	C	2008-08-28T20:28	191.669	65.7202	46	4.952	8.4645	29.6447
							5.942	8.409	29.7353
							6.928	8.348	29.8285
							7.924	8.2762	29.9129
							8.91	8.2098	29.9956
							9.9	8.0851	30.1341
							10.891	7.3882	30.8956
							11.879	6.5119	31.467
							12.875	4.404	32.0536
							13.86	3.7309	32.1897
							14.853	3.5582	32.2179
							15.841	3.4729	32.2324
							16.833	3.4538	32.2399
							17.82	3.4479	32.2447
							18.815	3.4414	32.248
							19.799	3.4292	32.2503
							20.792	3.4189	32.2515
							21.785	3.4069	32.2516
							22.772	3.3923	32.2512
							23.76	3.3848	32.251
							24.753	3.3752	32.2514
							25.744	3.4032	32.2797
							26.73	3.4984	32.3042
							27.72	3.5265	32.3274
							28.714	3.436	32.3425
							29.702	3.3194	32.3622
							30.694	3.0126	32.4107
							31.682	2.868	32.4339
							32.672	2.6975	32.4908
							33.661	2.4454	32.6116
							34.652	2.4111	32.6292
							35.644	2.3939	32.6401
							36.632	2.3934	32.6412
							37.621	2.3838	32.6488
							38.614	2.3775	32.6541
							39.602	2.373	32.6581
							40.592	2.3655	32.6646
							41.583	2.3625	32.6671
							42.572	2.3626	32.6668
							43.562	2.3625	32.6669
							44.551	2.3605	32.6683
							45.543	2.3577	32.67
							46.536	2.3614	32.6688
MR0804	C003	C	2008-08-28T21:25	191.508	65.7532	56	4.96	8.3678	29.8776
							5.941	8.3637	29.871
							6.931	8.3849	29.9153
							7.92	8.4053	29.9566
							8.912	8.3619	30.0447
							9.899	8.3542	30.0598
							10.893	7.9633	30.622
							11.883	7.2675	31.1799
							12.869	5.2743	32.0352
							13.863	3.6951	32.1767
							14.852	3.5439	32.2006
							15.84	3.4481	32.2128
							16.832	3.3677	32.2163
							17.824	3.3686	32.2231
							18.812	3.4488	32.2558
							19.797	3.466	32.289
							20.795	3.4609	32.3324
							21.781	3.4996	32.4358
							22.771	3.2306	32.5135
							23.765	2.8863	32.5852
							24.752	2.474	32.6849
							25.741	2.3695	32.7123
							26.729	2.3676	32.7142
							27.724	2.3632	32.7174
							28.713	2.3596	32.7198
							29.699	2.3569	32.7222
							30.692	2.3543	32.7235
							31.684	2.3495	32.7266
							32.671	2.3501	32.7264
							33.664	2.351	32.726
							34.652	2.3486	32.7272
							35.642	2.3499	32.7262
							36.634	2.3508	32.7254
							37.619	2.3506	32.7254
							38.613	2.3513	32.7252
							39.602	2.3507	32.7257
							40.591	2.3502	32.7265
							41.583	2.35	32.7271
							42.571	2.3499	32.7276
							43.562	2.3502	32.7282
							44.551	2.3506	32.7281
							45.543	2.3513	32.728
							46.532	2.351	32.7277
							47.521	2.3519	32.7276
							48.512	2.352	32.7275
							49.501	2.351	32.726
MR0804	C004	C	2008-08-28T23:33	191.337	65.7873	52	4.948	7.7525	30.0447
							5.94	6.4678	30.8835
							6.931	6.08	31.159
							7.922	5.2562	31.65
							8.911	6.1661	31.1198
							9.901	4.6974	32.0764
							10.892	4.4822	32.2311
							11.882	3.7252	32.5917
							12.87	2.8412	32.7444
							13.863	2.6194	32.7687
							14.849	2.4943	32.7826
							15.842	2.4605	32.7884
							16.83	2.4332	32.7944
							17.825	2.4252	32.7978
							18.813	2.4165	32.8004
							19.798	2.4058	32.8031
							20.795	2.4082	32.8038
							21.781	2.4069	32.8044
							22.771	2.4056	32.8047
							23.759	2.4019	32.8055
							24.759	2.3923	32.8062
							25.742	2.3911	32.806
							26.728	2.3904	32.8062
							27.723	2.3897	32.8062
							28.713	2.3877	32.806
							29.7	2.388	32.8054
							30.692	2.3884	32.8051
							31.685	2.388	32.8051
							32.67	2.3882	32.8046
							33.66	2.3878	32.8043
							34.655	2.3879	32.804
							35.641	2.3886	32.8039
							36.63	2.3892	32.8036
							37.625	2.3894	32.8037
							38.613	2.3897	32.8035
							39.599	2.3905	32.8032
							40.592	2.3905	32.8031
							41.583	2.3902	32.803
							42.57	2.3904	32.8028
							43.565	2.3905	32.8027
							44.554	2.3905	32.8027
							45.541	2.3902	32.8026
							46.548	2.3907	32.8019
MR0804	C005	C	2008-08-29T00:28	191.181	65.8138	49	3.96	4.0233	32.5878
							4.951	2.9749	32.8029
							5.939	2.5884	32.8783
							6.931	2.4621	32.8989
							7.922	2.3985	32.9103
							8.911	2.3893	32.9152
							9.902	2.3802	32.9174
							10.889	2.3729	32.9201
							11.882	2.3736	32.9215
							12.871	2.3686	32.9219
							13.861	2.3688	32.9224
							14.85	2.3624	32.9237
							15.843	2.3622	32.9235
							16.831	2.3641	32.9235
							17.823	2.3649	32.9235
							18.812	2.3572	32.9245
							19.801	2.3605	32.9243
							20.789	2.3602	32.9241
							21.785	2.3535	32.9253
							22.771	2.3515	32.9256
							23.766	2.3495	32.9259
							24.749	2.3508	32.9256
							25.744	2.3527	32.9252
							26.731	2.3528	32.9251
							27.721	2.351	32.9257
							28.714	2.3501	32.9256
							29.702	2.3492	32.9257
							30.692	2.3482	32.926
							31.683	2.348	32.926
							32.672	2.3516	32.9253
							33.662	2.3572	32.9242
							34.652	2.3482	32.926
							35.643	2.3451	32.9267
							36.631	2.3454	32.9267
							37.623	2.3443	32.927
							38.611	2.3439	32.9271
							39.602	2.3438	32.9273
							40.592	2.3437	32.9272
							41.583	2.3435	32.9273
							42.58	2.3434	32.9274
							43.631	2.3442	32.9268
MR0804	C006	C	2008-08-29T01:53	191.168	65.9952	53	3.959	7.3353	31.0849
							4.951	7.3799	31.0659
							5.942	7.4115	31.0485
							6.929	7.4111	31.0477
							7.919	7.4089	31.0483
							8.914	5.9506	31.7335
							9.899	4.8896	32.1982
							10.891	4.5198	32.4795
							11.882	4.3091	32.5434
							12.871	3.9929	32.6043
							13.862	3.6263	32.6513
							14.851	3.3483	32.7084
							15.838	3.2223	32.7649
							16.834	3.1402	32.7842
							17.821	3.0929	32.794
							18.811	2.8528	32.8167
							19.803	2.7512	32.8399
							20.792	2.6757	32.8516
							21.781	2.6135	32.8636
							22.771	2.6	32.8678
							23.765	2.6009	32.8684
							24.748	2.4338	32.9046
							25.745	2.389	32.9168
							26.732	2.3796	32.9209
							27.72	2.3489	32.9367
							28.709	2.327	32.9465
							29.705	2.3247	32.9475
							30.691	2.324	32.9479
							31.683	2.3237	32.948
							32.671	2.3237	32.9479
							33.663	2.3236	32.9477
							34.651	2.3237	32.9477
							35.643	2.3237	32.9475
							36.63	2.3243	32.9471
							37.619	2.3251	32.9468
							38.613	2.3255	32.9465
							39.601	2.3256	32.9463
							40.591	2.3255	32.9461
							41.581	2.3257	32.9458
							42.572	2.3253	32.9458
							43.559	2.3257	32.9457
							44.552	2.3257	32.9455
							45.541	2.3258	32.9453
							46.537	2.3259	32.945
MR0804	C007	C	2008-08-29T04:14	191.17	66.4952	52	2.979	6.9656	30.5903
							3.958	6.8928	30.6346
							4.95	6.8566	30.6529
							5.94	6.7914	30.6833
							6.931	6.9096	30.6205
							7.92	5.3647	31.3422
							8.911	4.5874	31.674
							9.9	3.4678	32.1446
							10.89	2.4934	32.5224
							11.884	2.4805	32.5314
							12.868	2.466	32.5415
							13.86	2.455	32.5491
							14.853	2.4352	32.5546
							15.838	2.418	32.5594
							16.831	2.4024	32.5626
							17.822	2.3966	32.5653
							18.812	2.3848	32.5678
							19.799	2.3806	32.5693
							20.791	2.3801	32.5699
							21.781	2.3805	32.5731
							22.772	2.3743	32.5751
							23.755	2.3462	32.576
							24.754	2.3332	32.5864
							25.742	2.3194	32.5966
							26.733	2.3148	32.6113
							27.718	2.3218	32.6316
							28.712	2.3289	32.6484
							29.702	2.332	32.6577
							30.692	2.3357	32.6701
							31.677	2.3447	32.6927
							32.669	2.3556	32.7145
							33.663	2.3546	32.7118
							34.647	2.3562	32.7151
							35.642	2.3573	32.7166
							36.635	2.3579	32.7174
							37.616	2.3592	32.7195
							38.608	2.3589	32.7184
							39.602	2.3595	32.7195
							40.589	2.3625	32.7246
							41.582	2.3623	32.7238
							42.569	2.364	32.727
							43.56	2.365	32.7285
							44.553	2.3649	32.7283
							45.555	2.3641	32.725
MR0804	C008	C	2008-08-29T06:43	191.17	67	47	2.975	6.4751	31.1607
							3.957	6.4806	31.1588
							4.951	5.2431	31.7606
							5.941	5.3333	31.7388
							6.929	5.2426	31.7931
							7.919	4.7311	32.038
							8.911	4.6132	32.0621
							9.902	4.5548	32.0799
							10.89	4.5453	32.0863
							11.881	4.5447	32.0901
							12.868	4.4753	32.1057
							13.862	4.3563	32.1328
							14.852	4.3356	32.1366
							15.835	3.5419	32.3836
							16.832	2.5285	32.6298
							17.821	2.4518	32.6507
							18.808	2.4422	32.655
							19.802	2.4418	32.6584
							20.79	2.4396	32.6623
							21.783	2.4388	32.6647
							22.768	2.437	32.6669
							23.76	2.4366	32.6682
							24.751	2.4365	32.6688
							25.74	2.4371	32.6696
							26.728	2.4373	32.6699
							27.721	2.4376	32.6705
							28.712	2.4377	32.6707
							29.695	2.4378	32.6715
							30.694	2.4387	32.6728
							31.677	2.4387	32.6723
							32.672	2.4393	32.6731
							33.658	2.4395	32.673
							34.647	2.4401	32.6734
							35.643	2.4402	32.6732
							36.627	2.4418	32.6745
							37.619	2.4416	32.674
							38.609	2.4408	32.6728
							39.599	2.4419	32.6738
							40.589	2.4435	32.6752
							41.576	2.4462	32.676
MR0804	C009	C	2008-08-29T09:12	191.168	67.5007	50	3.971	4.7915	31.4031
							4.95	4.9799	31.2442
							5.94	4.7083	31.4313
							6.932	4.0279	31.8634
							7.918	3.7831	32.1843
							8.91	3.9217	32.4614
							9.901	3.911	32.4797
							10.888	3.9004	32.497
							11.883	3.8819	32.5261
							12.868	3.7848	32.559
							13.859	3.6039	32.6205
							14.85	3.3843	32.6836
							15.838	3.1676	32.7417
							16.833	2.7933	32.8086
							17.818	2.4931	32.8808
							18.81	2.4361	32.9273
							19.799	2.417	32.9536
							20.79	2.4101	32.9675
							21.779	2.4096	32.9705
							22.769	2.4083	32.9723
							23.76	2.4024	32.9736
							24.75	2.402	32.9747
							25.738	2.3973	32.9765
							26.728	2.3965	32.9802
							27.719	2.3992	32.9832
							28.708	2.4009	32.9845
							29.7	2.4019	32.985
							30.688	2.4039	32.9861
							31.68	2.4082	32.9877
							32.667	2.4103	32.9881
							33.661	2.4112	32.988
							34.648	2.4119	32.988
							35.635	2.4127	32.9881
							36.629	2.4131	32.9879
							37.617	2.4138	32.9879
							38.608	2.4142	32.9878
							39.596	2.4141	32.9876
							40.589	2.4138	32.9875
							41.576	2.4139	32.9875
							42.567	2.4147	32.9875
							43.558	2.4155	32.9874
							44.545	2.4159	32.9872
MR0804	C010	C	2008-08-29T11:36	191.17	67.9945	57	4.955	6.1842	31.8609
							5.938	6.181	31.8638
							6.928	6.1785	31.865
							7.919	6.1833	31.8644
							8.913	6.1738	31.8683
							9.9	6.1224	31.8868
							10.889	4.7498	32.292
							11.881	3.8853	32.553
							12.867	3.6225	32.6314
							13.86	2.9841	32.7632
							14.848	2.6633	32.8115
							15.839	2.6356	32.8177
							16.829	2.609	32.8244
							17.819	2.6315	32.8327
							18.811	2.6283	32.8354
							19.8	2.6237	32.8374
							20.788	2.6188	32.8391
							21.779	2.6407	32.8431
							22.767	2.6543	32.846
							23.758	2.6297	32.8445
							24.749	2.6233	32.8458
							25.739	2.6302	32.8479
							26.726	2.6514	32.8514
							27.72	2.6518	32.8519
							28.708	2.6544	32.8522
							29.698	2.6559	32.8527
							30.688	2.6542	32.8526
							31.677	2.6537	32.8525
							32.668	2.6544	32.8529
							33.656	2.6543	32.8536
							34.649	2.6527	32.853
							35.636	2.6516	32.8532
							36.628	2.6505	32.8531
							37.616	2.6497	32.8528
							38.606	2.6505	32.8534
							39.596	2.6505	32.855
							40.586	2.6435	32.8547
							41.576	2.6375	32.8543
							42.565	2.6268	32.8533
							43.555	2.6056	32.8508
							44.546	2.5934	32.8494
							45.534	2.5925	32.8499
							46.525	2.5928	32.8503
							47.512	2.5934	32.8509
							48.506	2.5982	32.8531
							49.493	2.6259	32.8579
							50.484	2.6292	32.8604
							51.465	2.6312	32.8624
MR0804	C011	C	2008-08-29T14:11	191.165	68.4982	53	3.032	4.4584	32.0725
							3.956	4.8	31.9769
							4.949	4.9122	31.9535
							5.941	5.1064	31.8907
							6.93	5.0788	31.8802
							7.92	4.5027	32.1054
							8.908	3.9654	32.2955
							9.9	3.9534	32.3122
							10.888	3.6673	32.4026
							11.881	3.5519	32.4348
							12.87	3.9117	32.2873
							13.858	4.145	32.231
							14.846	2.4632	32.6606
							15.841	2.4023	32.6684
							16.83	2.3914	32.6745
							17.819	2.397	32.683
							18.809	2.4078	32.694
							19.797	2.411	32.7009
							20.788	2.4161	32.7102
							21.78	2.418	32.7179
							22.767	2.4153	32.7251
							23.759	2.4113	32.7392
							24.746	2.3944	32.747
							25.736	2.3916	32.7483
							26.729	2.3915	32.7484
							27.718	2.3912	32.7486
							28.705	2.3904	32.7489
							29.697	2.3893	32.7495
							30.687	2.3874	32.7508
							31.675	2.3868	32.7519
							32.67	2.386	32.7533
							33.653	2.3937	32.7578
							34.646	2.478	32.78
							35.637	2.5014	32.7856
							36.625	2.5049	32.7863
							37.615	2.5125	32.7891
							38.606	2.5152	32.7893
							39.594	2.5179	32.7897
							40.585	2.519	32.7894
							41.576	2.5192	32.7893
							42.563	2.5195	32.789
							43.556	2.5198	32.7889
							44.543	2.5192	32.7889
							45.536	2.5195	32.7888
							46.523	2.5244	32.7886
MR0804	C012	C	2008-08-29T16:36	191.171	68.9988	52	2.963	4.8182	32.2922
							3.96	4.7576	32.2481
							4.949	4.6028	32.2748
							5.939	4.2493	32.2942
							6.929	4.3235	32.2927
							7.92	3.8056	32.3362
							8.908	3.221	32.4186
							9.9	3.1629	32.4305
							10.889	3.0129	32.4579
							11.878	2.892	32.4872
							12.867	2.872	32.4995
							13.86	2.837	32.5046
							14.849	2.7946	32.5081
							15.837	2.7482	32.512
							16.83	2.6756	32.5203
							17.816	2.6631	32.5298
							18.809	2.6294	32.533
							19.796	2.6075	32.5373
							20.788	2.5606	32.5422
							21.777	2.5021	32.5453
							22.766	2.4593	32.5471
							23.759	2.4425	32.5505
							24.747	2.4136	32.5591
							25.738	2.3799	32.5681
							26.723	2.3566	32.5753
							27.717	2.3359	32.5805
							28.707	2.3161	32.587
							29.695	2.2981	32.5955
							30.685	2.2793	32.6039
							31.674	2.2375	32.6277
							32.665	2.1992	32.6488
							33.656	2.186	32.6566
							34.646	2.1809	32.6602
							35.634	2.1744	32.6647
							36.622	2.1734	32.6661
							37.616	2.1729	32.6685
							38.604	2.173	32.6698
							39.592	2.1734	32.6708
							40.584	2.1747	32.6723
							41.574	2.1794	32.6767
							42.564	2.1822	32.6788
							43.552	2.1868	32.6818
							44.543	2.1898	32.6833
							45.532	2.197	32.6861
MR0804	C013	C	2008-08-29T19:02	191.166	69.498	52	2.973	7.5444	29.9679
							3.958	7.5446	29.9679
							4.95	7.5443	29.9679
							5.941	7.5447	29.9679
							6.928	7.5439	29.9678
							7.919	7.5441	29.9681
							8.908	7.5448	29.968
							9.899	7.5448	29.9681
							10.887	7.5442	29.9683
							11.877	7.5443	29.9703
							12.87	7.504	30.1809
							13.859	7.1439	30.8094
							14.846	6.4703	31.3758
							15.838	6.1389	31.7212
							16.828	6.0308	31.9513
							17.818	4.9051	32.0138
							18.807	4.506	32.0881
							19.798	4.5255	32.138
							20.785	4.5475	32.1661
							21.78	4.6334	32.1998
							22.764	4.5674	32.2096
							23.757	4.4159	32.2103
							24.744	4.1856	32.2005
							25.74	4.006	32.1967
							26.724	3.8909	32.2117
							27.715	3.8784	32.2345
							28.705	3.8285	32.2598
							29.697	3.9234	32.3063
							30.682	3.8435	32.3437
							31.677	3.9724	32.4223
							32.662	4.0329	32.4369
							33.654	4.0267	32.4434
							34.644	3.9806	32.4406
							35.635	3.6311	32.4158
							36.624	3.3623	32.4055
							37.612	3.36	32.4191
							38.602	3.3769	32.4258
							39.592	3.3614	32.432
							40.583	3.3645	32.4363
							41.573	3.4065	32.4473
							42.562	3.526	32.4758
							43.551	3.3058	32.5032
							44.541	3.1444	32.5784
							45.524	3.1217	32.5744
MR0804	C014	C	2008-08-29T21:21	191.169	69.9908	39	4.95	4.6974	30.4092
							5.941	4.691	30.4097
							6.926	4.6862	30.4118
							7.918	4.675	30.4121
							8.91	4.8884	30.5125
							9.899	5.2409	30.6078
							10.887	5.5648	30.6943
							11.881	5.7453	30.7374
							12.864	6.0227	30.8181
							13.858	5.7692	30.8263
							14.849	5.7354	30.9023
							15.838	5.8552	31.1208
							16.828	5.7735	31.2548
							17.816	5.7803	31.3216
							18.805	5.4974	31.5018
							19.796	5.2627	31.5927
							20.787	5.0661	31.6453
							21.776	4.9253	31.6627
							22.766	4.4858	31.752
							23.756	4.0772	31.9135
							24.745	1.4575	32.5231
							25.734	0.6646	32.6579
							26.726	0.5875	32.6719
							27.717	0.5579	32.6844
							28.703	0.5052	32.6991
							29.694	0.4733	32.7106
							30.686	0.4645	32.7167
							31.673	0.4389	32.7243
							32.663	0.41	32.7306
							33.652	0.4302	32.7244
MR0804	C015	C	2008-08-30T00:40	191.166	70.4982	38	3.002	3.305	30.1375
							3.955	3.3252	30.1263
							4.951	3.3232	30.1281
							5.938	3.324	30.1278
							6.929	3.3257	30.1272
							7.919	3.3137	30.1231
							8.906	3.24	30.1318
							9.9	3.1802	30.1481
							10.886	3.165	30.1579
							11.878	3.1416	30.1639
							12.869	3.1314	30.1655
							13.855	3.1144	30.1745
							14.848	3.0997	30.1818
							15.837	3.0969	30.2369
							16.827	2.9022	30.3978
							17.818	2.7636	30.5756
							18.805	1.7592	31.5414
							19.794	0.7495	32.2273
							20.788	0.0213	32.422
							21.775	-0.3102	32.5399
							22.765	-0.5429	32.5982
							23.755	-0.6872	32.635
							24.744	-0.8542	32.6766
							25.735	-1.1458	32.8412
							26.724	-1.3201	32.9278
							27.714	-1.3315	32.9345
							28.704	-1.3381	32.9389
							29.694	-1.3427	32.9417
							30.683	-1.3431	32.9425
							31.675	-1.342	32.942
							32.658	-1.3359	32.9375
MR0804	C016	C	2008-08-30T02:28	191.168	70.8332	39	3.963	3.9888	30.3343
							4.949	3.9745	30.3352
							5.94	3.9637	30.3342
							6.927	3.9442	30.3345
							7.918	3.9414	30.3362
							8.91	3.955	30.3419
							9.898	3.9327	30.3404
							10.889	3.9221	30.3406
							11.877	3.9218	30.3413
							12.868	3.9202	30.347
							13.859	3.9317	30.3595
							14.845	4.083	31.5854
							15.837	4.3471	32.3838
							16.825	4.4802	32.4757
							17.818	4.5892	32.5336
							18.806	4.6617	32.5776
							19.796	4.7099	32.6212
							20.785	4.8018	32.6671
							21.776	4.7114	32.6732
							22.765	4.6586	32.6956
							23.754	4.6003	32.7026
							24.744	4.484	32.7051
							25.735	4.4277	32.7132
							26.721	4.3555	32.7184
							27.715	4.2168	32.721
							28.702	3.8891	32.7182
							29.692	3.1015	32.6987
							30.683	1.8058	32.684
							31.673	0.924	32.7008
							32.663	0.5568	32.7356
MR0804	C017	C	2008-08-30T03:35	191.641	70.831	43	2.962	3.4916	30.0872
							3.964	3.4812	30.0816
							4.95	3.4786	30.0827
							5.939	3.4768	30.0838
							6.927	3.48	30.0827
							7.92	3.4858	30.0847
							8.908	3.5403	30.1196
							9.899	3.5679	30.1342
							10.889	3.5558	30.128
							11.875	3.5455	30.1193
							12.868	3.5692	30.1322
							13.856	3.6333	30.1621
							14.847	3.735	30.2147
							15.836	3.8459	30.2441
							16.827	3.824	30.2543
							17.815	3.9457	30.4324
							18.804	4.1457	30.6349
							19.797	4.377	30.7555
							20.785	4.1901	30.806
							21.774	3.7334	30.8646
							22.764	2.9439	31.0278
							23.755	2.4235	31.2045
							24.744	3.0926	31.017
							25.735	2.8715	31.031
							26.723	2.2827	31.7715
							27.711	2.0241	32.5357
							28.706	1.3327	32.6291
							29.692	0.8606	32.6508
							30.684	0.5174	32.6526
							31.672	0.3215	32.6701
							32.661	-0.0091	32.708
							33.653	-0.381	32.7509
							34.64	-0.683	32.8098
							35.63	-0.975	32.8596
							36.622	-1.0945	32.8689
							37.61	-1.0649	32.8733
MR0804	C018	C	2008-08-30T04:52	192.164	70.8352	48	2.981	4.4196	30.3347
							3.962	4.4427	30.3355
							4.948	4.4407	30.3349
							5.942	4.409	30.3348
							6.924	4.435	30.3351
							7.92	4.396	30.3335
							8.907	4.3689	30.3347
							9.899	4.3663	30.3371
							10.886	4.3528	30.3451
							11.878	4.3239	30.3572
							12.869	4.2101	30.3906
							13.855	4.0747	30.4302
							14.846	3.9894	30.4702
							15.838	4.1192	30.5198
							16.825	4.1141	30.5363
							17.815	3.6745	30.562
							18.808	3.69	30.6078
							19.794	3.7598	30.6412
							20.785	3.868	30.6958
							21.776	3.9367	30.7925
							22.764	3.9478	30.8914
							23.751	4.2294	31.0902
							24.748	4.4169	31.319
							25.73	2.4274	31.7141
							26.726	0.4783	32.2751
							27.714	-0.0274	32.4785
							28.7	-0.3722	32.5674
							29.696	-0.5579	32.6321
							30.681	-0.7974	32.7131
							31.669	-1.0607	32.8233
							32.668	-1.2307	32.8842
							33.648	-1.2747	32.8971
							34.642	-1.2905	32.9027
							35.629	-1.312	32.9122
							36.623	-1.3294	32.9213
							37.608	-1.3499	32.9311
							38.6	-1.3663	32.9383
							39.59	-1.3834	32.9437
							40.58	-1.3883	32.945
							41.568	-1.3883	32.9454
							42.556	-1.3888	32.9456
							43.548	-1.3892	32.9456
							44.538	-1.3898	32.9455
							45.526	-1.3904	32.9451
							46.518	-1.3907	32.9447
							47.506	-1.3909	32.9442
							48.499	-1.3909	32.9436
							49.487	-1.3879	32.9401
MR0804	C019	C	2008-08-30T06:06	192.669	70.8343	50	2.977	5.083	30.0273
							3.954	5.0949	30.0703
							4.952	5.0879	30.0372
							5.935	5.0895	30.0432
							6.932	5.0897	30.0363
							7.915	5.0957	30.0733
							8.91	5.1085	30.1842
							9.899	5.1064	30.3117
							10.887	5.0932	30.4025
							11.876	5.0849	30.5054
							12.867	5.0791	30.5951
							13.859	5.0912	30.6837
							14.845	5.0987	30.7473
							15.835	5.0473	30.7747
							16.828	5.1098	31.0136
							17.818	4.9936	31.2805
							18.804	4.4463	31.326
							19.797	4.7465	31.4429
							20.784	4.2716	31.4526
							21.774	3.7581	31.6602
							22.767	3.9796	32.0906
							23.754	3.5598	32.3562
							24.748	3.1342	32.396
							25.731	3.0699	32.3995
							26.725	3.0566	32.4049
							27.713	3.0492	32.4077
							28.702	3.04	32.4141
							29.691	3.0341	32.4185
							30.683	3.025	32.4261
							31.671	3.0133	32.4339
							32.663	3.0051	32.4387
							33.65	2.9995	32.4413
							34.642	2.9771	32.4476
							35.632	2.958	32.4523
							36.619	2.9523	32.4544
							37.609	2.9545	32.4591
							38.601	2.9601	32.4619
							39.591	2.9656	32.4662
							40.578	2.9168	32.4764
							41.568	2.8922	32.4805
							42.559	2.7973	32.4884
							43.545	2.7891	32.4894
MR0804	C020	C	2008-08-30T07:21	193.148	70.8355	46	2.972	6.5169	29.6558
							3.959	6.5006	29.6589
							4.95	6.514	29.6737
							5.938	6.5093	29.669
							6.929	6.5071	29.6746
							7.917	6.4966	29.6858
							8.91	6.4799	29.6923
							9.897	6.4683	29.6931
							10.889	6.4619	29.6946
							11.877	6.451	29.6947
							12.866	6.4399	29.6963
							13.861	6.429	29.6977
							14.843	6.3865	29.6965
							15.838	6.3132	29.7165
							16.826	6.1519	29.7919
							17.815	5.9689	29.9011
							18.807	5.7857	30.3129
							19.795	5.2762	30.8403
							20.782	4.7814	31.3495
							21.777	4.4094	31.7851
							22.764	4.0991	31.9705
							23.754	3.8797	32.1092
							24.743	3.8355	32.1347
							25.734	3.7284	32.1519
							26.726	3.7291	32.1755
							27.712	3.7157	32.2234
							28.701	3.4382	32.3158
							29.693	3.2075	32.3668
							30.683	3.1602	32.3763
							31.673	3.1454	32.3802
							32.662	3.1383	32.3826
							33.649	3.1307	32.3848
							34.642	3.1148	32.3878
							35.632	3.0971	32.3906
							36.621	3.0502	32.3952
							37.609	2.5045	32.4213
							38.599	1.0359	32.5568
							39.592	1.0055	32.5769
MR0804	C021	C	2008-08-30T09:06	194.149	70.8337	41	4.945	5.275	30.5063
							5.94	5.2186	30.5404
							6.926	5.1728	30.568
							7.918	5.0733	30.6338
							8.91	4.8328	30.7958
							9.895	4.756	30.8297
							10.892	4.7408	30.8344
							11.873	4.7375	30.8373
							12.87	4.7336	30.8397
							13.855	4.73	30.8414
							14.848	4.7143	30.8448
							15.836	4.6772	30.8577
							16.827	4.6337	30.8751
							17.816	4.6047	30.8867
							18.805	4.5881	30.8972
							19.797	4.4875	30.9225
							20.782	4.1523	31.0897
							21.778	3.747	31.3809
							22.762	3.2465	31.7588
							23.755	2.2167	32.0394
							24.744	1.6923	32.1627
							25.734	1.5901	32.171
							26.723	1.2672	32.1868
							27.713	1.1638	32.2045
							28.703	1.1469	32.2317
							29.695	1.006	32.2445
							30.681	0.9425	32.2688
							31.67	1.0285	32.2934
							32.661	1.0156	32.3107
							33.653	0.9692	32.358
							34.641	0.5567	32.5176
							35.632	-0.0337	32.6214
MR0804	C022	C	2008-08-30T18:51	200.59	71.073	78	2.973	0.4966	28.9116
							3.956	0.4901	28.8952
							4.95	0.4841	28.8835
							5.94	0.4855	28.884
							6.928	0.5235	28.9472
							7.916	0.555	29.0029
							8.908	0.5643	29.0315
							9.9	0.5524	29.0288
							10.888	0.413	29.2085
							11.875	0.6227	29.5153
							12.869	1.0545	29.7759
							13.856	1.4415	30.0158
							14.848	1.6458	30.4051
							15.836	1.7756	30.6082
							16.825	1.9515	30.6857
							17.818	1.9854	30.7027
							18.803	1.9917	30.7106
							19.796	1.984	30.7204
							20.785	1.7909	30.7477
							21.778	1.1892	30.844
							22.762	0.3984	31.1211
							23.752	0.0833	31.3385
							24.743	-0.1904	31.4029
							25.733	-0.7169	31.4058
							26.724	-1.1218	31.4471
							27.711	-1.343	31.5695
							28.707	-1.3616	32.0233
							29.689	-1.5033	32.5848
							30.681	-1.5881	32.7707
							31.673	-1.6276	32.9746
							32.66	-1.6251	33.0771
							33.648	-1.6249	33.0805
							34.641	-1.625	33.0824
							35.63	-1.6225	33.0927
							36.622	-1.6222	33.0947
							37.609	-1.6221	33.0969
							38.601	-1.6222	33.0982
							39.585	-1.6221	33.0988
							40.578	-1.622	33.0987
							41.57	-1.622	33.0986
							42.555	-1.6222	33.0974
							43.548	-1.6222	33.0951
							44.537	-1.6221	33.0967
							45.526	-1.622	33.097
							46.515	-1.622	33.0966
							47.507	-1.622	33.0968
							48.499	-1.622	33.0982
							49.48	-1.6218	33.0986
							50.475	-1.6218	33.0979
							51.463	-1.6217	33.0974
							52.451	-1.6216	33.0973
							53.45	-1.6216	33.0979
							54.431	-1.6214	33.0986
							55.422	-1.6212	33.0987
							56.408	-1.6212	33.0988
							57.403	-1.621	33.0989
							58.392	-1.6211	33.0989
							59.375	-1.6211	33.098
							60.375	-1.6207	33.0979
							61.358	-1.6208	33.0978
							62.347	-1.6208	33.0975
							63.337	-1.6203	33.0975
							64.33	-1.6199	33.0974
							65.32	-1.6201	33.0977
							66.305	-1.62	33.0975
							67.297	-1.62	33.0979
							68.285	-1.62	33.0982
							69.276	-1.6203	33.0987
							70.264	-1.6208	33.0995
							71.256	-1.6205	33.0991
							72.244	-1.6209	33.0997
							73.237	-1.6205	33.0993
							74.24	-1.6214	33.1005
MR0804	C023	C	2008-08-31T07:56	203.253	72.0013	102	4.954	3.1032	27.0898
							5.935	3.0838	27.1021
							6.931	3.1981	27.0543
							7.916	3.1805	27.057
							8.908	3.1194	27.0751
							9.896	2.9475	27.1195
							10.889	2.9251	27.1233
							11.876	1.3741	27.8282
							12.868	0.1119	28.7632
							13.854	-0.0591	29.3043
							14.846	-0.2255	29.6008
							15.836	-0.3105	29.8203
							16.825	-0.4033	29.9998
							17.814	-0.5059	30.1437
							18.805	-0.5735	30.2797
							19.798	-0.7828	30.4369
							20.78	-0.9144	30.5395
							21.776	-0.9131	30.6139
							22.762	-0.9797	30.7141
							23.753	-1.0928	30.86
							24.743	-1.0382	31.0987
							25.731	-1.0827	31.4002
							26.722	-1.1327	31.471
							27.714	-1.1786	31.5649
							28.697	-1.2301	31.6801
							29.691	-1.351	31.7366
							30.682	-1.3883	31.802
							31.669	-1.4202	31.8933
							32.661	-1.4172	31.9911
							33.648	-1.406	32.0432
							34.637	-1.4062	32.073
							35.63	-1.4393	32.1226
							36.618	-1.4453	32.182
							37.609	-1.3992	32.2509
							38.592	-1.4394	32.2999
							39.589	-1.4819	32.3231
							40.578	-1.5205	32.3588
							41.563	-1.4825	32.3778
							42.558	-1.4439	32.3879
							43.54	-1.4928	32.4239
							44.536	-1.5359	32.4533
							45.522	-1.5487	32.4647
							46.516	-1.564	32.4756
							47.503	-1.6188	32.4873
							48.493	-1.6242	32.4991
							49.482	-1.6285	32.5178
							50.472	-1.6312	32.5347
							51.458	-1.6325	32.5506
							52.447	-1.6464	32.5618
							53.448	-1.6638	32.583
							54.427	-1.659	32.5982
							55.419	-1.6645	32.6165
							56.411	-1.6658	32.6318
							57.397	-1.666	32.6393
							58.386	-1.6689	32.6553
							59.376	-1.6748	32.6972
							60.367	-1.6735	32.7356
							61.358	-1.6674	32.7662
							62.343	-1.6676	32.7711
							63.337	-1.668	32.7935
							64.323	-1.6517	32.8408
							65.317	-1.6349	32.8789
							66.303	-1.6103	32.9524
							67.291	-1.6215	33.0072
							68.279	-1.6217	33.039
							69.274	-1.612	33.0589
							70.266	-1.5943	33.0795
							71.247	-1.611	33.0912
							72.237	-1.6233	33.1015
							73.234	-1.6545	33.1039
							74.217	-1.6658	33.1087
							75.208	-1.6639	33.1162
							76.197	-1.6829	33.1224
							77.191	-1.6508	33.1299
							78.177	-1.6407	33.1325
							79.161	-1.6434	33.1363
							80.16	-1.6508	33.141
							81.143	-1.661	33.1456
							82.135	-1.6798	33.1502
							83.124	-1.664	33.153
							84.11	-1.6242	33.1601
							85.104	-1.63	33.1634
							86.091	-1.6368	33.1661
							87.08	-1.6436	33.1668
							88.071	-1.6473	33.1666
							89.058	-1.6534	33.1663
							90.05	-1.6586	33.1699
							91.038	-1.6528	33.1738
							92.029	-1.6529	33.1757
							93.018	-1.6481	33.1772
							94.007	-1.6335	33.1827
							95.004	-1.6261	33.1841
MR0804	C024	C	2008-08-31T09:05	203.624	71.95	64	4.958	4.1052	27.8679
							5.941	4.1168	27.8662
							6.926	4.1225	27.8699
							7.917	4.119	27.8743
							8.906	4.1181	27.8881
							9.901	4.121	27.8935
							10.886	4.1307	27.9373
							11.874	3.7818	28.1863
							12.867	2.7813	28.5609
							13.856	2.3349	28.8308
							14.846	1.7443	29.0257
							15.836	1.9146	29.3278
							16.828	1.8749	29.627
							17.811	1.9129	29.7782
							18.806	1.6279	29.8808
							19.795	1.5373	29.9265
							20.784	1.478	29.9624
							21.774	1.3419	30.0061
							22.762	0.8737	30.0458
							23.755	0.8117	30.32
							24.742	0.3885	30.5057
							25.729	0.2683	30.6389
							26.724	0.0548	30.7434
							27.707	0.1449	30.9027
							28.705	-0.2435	31.0352
							29.69	-0.2414	31.1928
							30.683	-0.2213	31.4641
							31.666	-0.307	31.5863
							32.659	-0.654	31.6679
							33.653	-0.6379	31.7754
							34.637	-0.9514	31.8416
							35.629	-1.0163	31.8869
							36.616	-1.0434	31.9107
							37.61	-1.1097	31.9451
							38.598	-1.2104	31.9946
							39.585	-1.2681	32.0548
							40.577	-1.2722	32.0865
							41.566	-1.2688	32.1037
							42.556	-1.2597	32.1225
							43.545	-1.2555	32.1417
							44.536	-1.2576	32.1606
							45.525	-1.2622	32.1733
							46.512	-1.273	32.2123
							47.507	-1.3068	32.275
							48.49	-1.3842	32.3111
							49.482	-1.4137	32.4038
							50.472	-1.4434	32.4679
							51.461	-1.4467	32.5009
							52.451	-1.4296	32.5285
							53.44	-1.4212	32.5611
							54.434	-1.4242	32.5654
							55.414	-1.4224	32.5556
MR0804	C025	C	2008-08-31T10:22	203.994	71.9005	91	3.953	2.9529	28.8528
							4.958	4.5322	27.3564
							5.941	3.9632	27.8876
							6.929	3.457	28.3791
							7.918	3.3637	28.468
							8.907	3.1871	28.651
							9.898	2.9631	28.8888
							10.888	2.5855	29.1347
							11.874	1.8179	29.3066
							12.868	1.1276	29.6099
							13.858	1.0451	29.8638
							14.844	2.1707	30.1645
							15.835	2.4413	30.2666
							16.823	2.4563	30.3123
							17.817	2.5135	30.3615
							18.806	2.624	30.3962
							19.787	2.4326	30.4159
							20.789	2.1072	30.4408
							21.775	1.8894	30.4473
							22.763	1.151	30.4667
							23.751	0.7308	30.6353
							24.745	0.0062	30.6987
							25.73	0.2562	30.8191
							26.721	0.6912	30.9437
							27.708	0.6834	31.0452
							28.704	0.7105	31.1851
							29.692	0.7724	31.2741
							30.677	0.8652	31.3715
							31.675	0.9216	31.4089
							32.657	0.793	31.4489
							33.654	0.7713	31.5086
							34.633	0.5069	31.5471
							35.627	0.6062	31.6099
							36.623	0.679	31.7055
							37.606	0.8855	31.8538
							38.599	1.4469	31.9795
							39.581	1.6268	32.0256
							40.578	1.6586	32.0344
							41.569	1.6975	32.0451
							42.554	1.7341	32.062
							43.542	1.6793	32.0711
							44.536	1.0588	32.067
							45.523	0.6991	32.0729
							46.517	0.6105	32.0692
							47.502	0.4582	32.0648
							48.487	0.1681	32.0567
							49.488	-0.1215	32.0878
							50.47	-0.4602	32.1632
							51.458	-0.693	32.2565
							52.457	-0.7368	32.271
							53.444	-0.8142	32.3088
							54.423	-0.8532	32.3324
							55.418	-0.9046	32.3701
							56.409	-0.9549	32.3948
							57.402	-0.9755	32.4052
							58.388	-1.0227	32.4278
							59.374	-1.0549	32.4437
							60.368	-1.0759	32.4545
							61.357	-1.1678	32.5062
							62.346	-1.2802	32.5782
							63.34	-1.286	32.5801
							64.317	-1.3045	32.5976
							65.316	-1.3272	32.6206
							66.307	-1.3303	32.6225
							67.294	-1.3341	32.6255
							68.28	-1.3385	32.6304
							69.271	-1.3437	32.6375
							70.262	-1.3625	32.661
							71.255	-1.3723	32.6705
							72.237	-1.3826	32.6822
							73.231	-1.3911	32.6957
							74.222	-1.3928	32.6978
							75.208	-1.3959	32.7019
							76.196	-1.3951	32.7344
							77.19	-1.398	32.7463
							78.177	-1.4006	32.7529
							79.165	-1.4089	32.7757
							80.157	-1.4234	32.8098
							81.147	-1.4333	32.8331
							82.135	-1.4336	32.8348
							83.122	-1.433	32.8367
MR0804	C026	C	2008-08-31T11:53	204.37	71.8498	126	4.955	3.8479	28.1083
							5.936	3.9099	28.0105
							6.935	3.8962	28.0339
							7.914	3.867	28.1012
							8.91	3.5734	28.5979
							9.897	2.9567	29.2113
							10.886	2.5023	29.5474
							11.877	2.6103	29.4389
							12.867	2.6029	29.4517
							13.856	1.9377	29.853
							14.845	1.6838	29.9825
							15.834	1.5925	30.2174
							16.824	1.3592	30.3215
							17.816	1.1238	30.4063
							18.805	0.6799	30.4955
							19.793	0.1852	30.8073
							20.789	-0.0445	31.1879
							21.775	0.1421	31.4278
							22.76	0.2661	31.6148
							23.751	0.487	31.7143
							24.743	0.4195	31.7522
							25.733	-0.0281	31.7696
							26.721	0.3448	31.8102
							27.712	0.3024	31.8369
							28.702	0.3081	31.8641
							29.695	0.0964	31.8868
							30.676	-0.6267	31.8814
							31.667	-0.9189	31.8958
							32.662	-0.9406	31.9775
							33.652	-0.7956	32.0572
							34.637	-0.4245	32.1415
							35.631	-0.3324	32.1967
							36.615	-0.6286	32.2231
							37.604	-0.9582	32.2291
							38.598	-1.0891	32.2387
							39.591	-0.9365	32.2679
							40.577	-0.8949	32.2803
							41.567	-1.0821	32.2975
							42.553	-1.12	32.309
							43.545	-1.0986	32.3515
							44.533	-1.0603	32.372
							45.523	-0.9016	32.3908
							46.519	-1.0765	32.3946
							47.504	-1.0943	32.4084
							48.487	-1.1064	32.4202
							49.482	-1.2224	32.4272
							50.479	-1.4735	32.4295
							51.462	-1.4796	32.4347
							52.449	-1.4313	32.4457
							53.439	-1.5572	32.4599
							54.429	-1.5642	32.4626
							55.421	-1.5635	32.4655
							56.408	-1.5504	32.476
							57.398	-1.5555	32.4836
							58.391	-1.4256	32.5013
							59.374	-1.2372	32.529
							60.368	-1.2488	32.5583
							61.359	-1.304	32.5985
							62.346	-1.3547	32.6283
							63.334	-1.3635	32.6367
							64.322	-1.3619	32.6375
							65.316	-1.3608	32.6386
							66.307	-1.3572	32.64
							67.289	-1.3391	32.6502
							68.289	-1.3308	32.662
							69.272	-1.3443	32.673
							70.255	-1.3352	32.6949
							71.253	-1.2945	32.7146
							72.245	-1.279	32.7214
							73.226	-1.2788	32.7322
							74.221	-1.2844	32.7474
							75.207	-1.3148	32.7648
							76.199	-1.3584	32.7709
							77.188	-1.3783	32.7857
							78.172	-1.3739	32.8047
							79.173	-1.373	32.8133
							80.149	-1.3704	32.8234
							81.151	-1.373	32.8332
							82.136	-1.3618	32.8477
							83.126	-1.3566	32.8679
							84.105	-1.3409	32.8936
							85.107	-1.3336	32.9149
							86.093	-1.355	32.9404
							87.077	-1.3789	32.9508
							88.072	-1.4625	32.9783
							89.065	-1.4932	32.9908
							90.043	-1.4927	33.0093
							91.037	-1.4943	33.0242
							92.033	-1.4808	33.0378
							93.013	-1.4881	33.0452
							94.009	-1.4757	33.0633
							94.994	-1.4768	33.079
							95.986	-1.4827	33.0966
							96.975	-1.4911	33.1091
							97.964	-1.4982	33.1396
							98.954	-1.5039	33.1564
							99.941	-1.5071	33.1676
							100.931	-1.5053	33.1716
							101.923	-1.5015	33.184
							102.91	-1.4979	33.1985
							103.902	-1.4921	33.2243
							104.889	-1.4835	33.2715
							105.873	-1.4761	33.288
							106.871	-1.4721	33.299
							107.857	-1.4689	33.3313
							108.843	-1.4705	33.3508
							109.834	-1.468	33.3979
							110.828	-1.4636	33.4479
							111.811	-1.4585	33.4741
							112.804	-1.4509	33.4997
							113.792	-1.4467	33.5095
							114.783	-1.446	33.5098
MR0804	C027	C	2008-08-31T13:04	204.671	71.811	175	3.96	2.6309	27.4427
							4.952	2.5471	27.3597
							5.933	2.7907	27.5068
							6.931	3.7569	28.2191
							7.917	3.5888	28.4
							8.907	3.0054	28.6864
							9.898	1.9831	29.1725
							10.887	1.7152	29.2979
							11.877	1.2413	29.5152
							12.864	0.7435	29.778
							13.858	0.3099	30.0584
							14.842	-0.069	30.3653
							15.839	-0.202	30.6207
							16.825	-0.2692	30.791
							17.816	-0.2957	30.962
							18.806	-0.2885	31.041
							19.792	-0.2832	31.0598
							20.782	-0.248	31.1094
							21.773	-0.0931	31.2885
							22.768	-0.0439	31.3975
							23.75	-0.0561	31.4438
							24.739	-0.1575	31.5392
							25.736	-0.3426	31.665
							26.723	-0.3851	31.6875
							27.709	-0.455	31.7272
							28.702	-0.5248	31.7965
							29.693	-0.5621	31.8973
							30.677	-0.6002	31.9588
							31.672	-0.584	32.0008
							32.659	-0.6683	32.0789
							33.649	-0.7171	32.1119
							34.64	-0.8488	32.1359
							35.629	-0.9723	32.1673
							36.615	-1.016	32.1996
							37.611	-1.0403	32.2157
							38.594	-1.0783	32.2482
							39.586	-1.1179	32.3043
							40.575	-1.1482	32.3245
							41.565	-1.1652	32.3438
							42.563	-1.1133	32.3706
							43.539	-1.1306	32.3797
							44.533	-1.1469	32.3893
							45.532	-1.044	32.4295
							46.512	-1.0407	32.4566
							47.499	-1.1436	32.4937
							48.491	-1.2059	32.5158
							49.481	-1.2428	32.5349
							50.476	-1.23	32.5525
							51.46	-1.2666	32.5715
							52.452	-1.2721	32.5853
							53.438	-1.2948	32.5958
							54.434	-1.2937	32.6039
							55.418	-1.2785	32.6123
							56.406	-1.2737	32.6317
							57.403	-1.2721	32.6433
							58.389	-1.2721	32.6522
							59.381	-1.2764	32.66
							60.363	-1.3078	32.6744
							61.359	-1.3333	32.6852
							62.342	-1.3613	32.7067
							63.338	-1.3577	32.7125
							64.326	-1.3286	32.7193
							65.317	-1.3407	32.7271
							66.302	-1.3268	32.7344
							67.294	-1.2977	32.7443
							68.278	-1.3011	32.7505
							69.277	-1.3038	32.7525
							70.258	-1.3063	32.754
							71.251	-1.3141	32.7639
							72.241	-1.3265	32.7794
							73.234	-1.3434	32.7971
							74.22	-1.3553	32.815
							75.211	-1.373	32.8277
							76.194	-1.4111	32.8564
							77.186	-1.4526	32.8837
							78.179	-1.477	32.9029
							79.165	-1.4875	32.9132
							80.158	-1.4916	32.9179
							81.147	-1.4958	32.9225
							82.129	-1.499	32.9265
							83.125	-1.5041	32.9358
							84.114	-1.5036	32.9501
							85.104	-1.4545	32.9861
							86.092	-1.4315	33.0034
							87.076	-1.455	33.0357
							88.074	-1.4786	33.0646
							89.06	-1.4937	33.0759
							90.051	-1.5	33.0883
							91.038	-1.5045	33.1035
							92.027	-1.5032	33.1185
							93.018	-1.5048	33.1264
							94.006	-1.5082	33.1415
							94.998	-1.5086	33.1462
							95.99	-1.509	33.1511
							96.97	-1.5091	33.1581
							97.964	-1.5111	33.1774
							98.953	-1.511	33.1907
							99.943	-1.5104	33.2013
							100.936	-1.5114	33.208
							101.916	-1.5106	33.2168
							102.914	-1.5122	33.2303
							103.896	-1.5112	33.2432
							104.891	-1.5095	33.248
							105.876	-1.5063	33.2605
							106.866	-1.5017	33.2791
							107.86	-1.5026	33.2963
							108.847	-1.5027	33.2988
							109.831	-1.5027	33.3001
							110.825	-1.5023	33.303
							111.82	-1.5009	33.3116
							112.8	-1.4985	33.3227
							113.79	-1.4937	33.3425
							114.782	-1.4914	33.3528
							115.766	-1.4899	33.3599
							116.763	-1.4851	33.3765
							117.751	-1.4807	33.3902
							118.741	-1.4756	33.4009
							119.722	-1.47	33.4139
							120.71	-1.4638	33.432
							121.711	-1.4612	33.44
							122.698	-1.4603	33.4448
							123.683	-1.4588	33.4533
							124.672	-1.4564	33.4599
							125.66	-1.4343	33.4921
							126.653	-1.4017	33.515
							127.646	-1.3549	33.5469
							128.628	-1.3491	33.5514
							129.62	-1.3441	33.557
							130.603	-1.3315	33.5664
							131.599	-1.3176	33.5838
							132.586	-1.3077	33.6166
							133.58	-1.2767	33.6767
							134.562	-1.2058	33.7513
							135.554	-1.1749	33.7921
							136.544	-1.0999	33.8515
							137.529	-1.0662	33.8691
							138.522	-1.036	33.885
							139.509	-0.9749	33.9186
							140.502	-0.9095	33.9556
							141.484	-0.8699	33.983
							142.477	-0.8079	34.0448
							143.465	-0.682	34.1079
							144.455	-0.5151	34.1888
							145.449	-0.3756	34.2683
							146.435	-0.2399	34.3661
							147.424	0.0379	34.5344
							148.411	0.2653	34.6666
							149.397	0.3134	34.6917
							150.39	0.3361	34.7002
							151.381	0.3672	34.7186
							152.368	0.4466	34.7527
							153.353	0.4392	34.7572
							154.351	0.4269	34.7659
							155.33	0.4339	34.7724
							156.325	0.4491	34.7788
							157.316	0.4754	34.7894
							158.302	0.4932	34.794
							159.294	0.4925	34.7939
							160.28	0.4852	34.7944
							161.266	0.4852	34.7943
							162.259	0.4884	34.796
							163.245	0.4891	34.7986
							164.239	0.4908	34.7994
							165.226	0.5005	34.8045
							166.214	0.512	34.8077
							167.203	0.5137	34.8098
							168.189	0.5127	34.8109
							169.182	0.5125	34.8118
							170.171	0.5128	34.8122
							171.158	0.513	34.8122
							172.149	0.5134	34.8123
							173.137	0.5134	34.8124
							174.125	0.5128	34.8148
							175.116	0.5124	34.8167
							176.103	0.5121	34.8174
							177.093	0.5114	34.8177
							178.082	0.5114	34.8175
							179.068	0.5108	34.8174
							180.062	0.5113	34.8182
							181.052	0.5118	34.8187
MR0804	C028	C	2008-08-31T14:26	204.903	71.7475	283	3.965	0.6293	28.2652
							4.953	0.6144	28.3152
							5.934	0.6148	28.3183
							6.933	0.6259	28.2778
							7.923	0.6318	28.2555
							8.895	0.6363	28.2395
							9.905	0.6378	28.2305
							10.895	0.6258	28.4517
							11.866	0.6243	28.4449
							12.867	0.3746	28.9522
							13.861	0.1465	29.2696
							14.842	0.1568	29.4635
							15.838	0.0784	29.4848
							16.827	0.0204	29.5104
							17.81	-0.1428	29.6137
							18.808	-0.2316	29.6965
							19.792	-0.2461	29.7282
							20.785	-0.2892	29.7946
							21.775	-0.4033	29.9226
							22.765	-0.5331	30.0337
							23.749	-0.5937	30.1088
							24.743	-0.6845	30.2603
							25.732	-0.7666	30.3694
							26.726	-0.8416	30.4801
							27.71	-0.9373	30.6372
							28.702	-0.9496	30.7282
							29.688	-0.958	30.7854
							30.681	-0.9822	30.8613
							31.67	-1.0064	30.9584
							32.659	-1.0389	31.1365
							33.653	-1.0592	31.4475
							34.638	-1.1153	31.7387
							35.622	-1.1872	32.053
							36.621	-1.1983	32.1427
							37.611	-1.2202	32.1939
							38.595	-1.243	32.2479
							39.589	-1.2598	32.2898
							40.57	-1.3112	32.3669
							41.573	-1.3429	32.4053
							42.556	-1.3745	32.4292
							43.548	-1.4493	32.4906
							44.53	-1.5199	32.5607
							45.521	-1.5758	32.6083
							46.515	-1.6044	32.6454
							47.51	-1.6316	32.6717
							48.491	-1.6561	32.6885
							49.48	-1.665	32.7112
							50.469	-1.6694	32.7246
							51.462	-1.6726	32.7296
							52.454	-1.6806	32.748
							53.443	-1.6848	32.759
							54.422	-1.6874	32.7725
							55.421	-1.6928	32.821
							56.413	-1.695	32.8731
							57.397	-1.6962	32.9158
							58.39	-1.6971	32.9693
							59.373	-1.6943	33.0419
							60.371	-1.6928	33.061
							61.347	-1.6911	33.0947
							62.352	-1.6912	33.1053
							63.34	-1.6917	33.1144
							64.323	-1.6871	33.1288
							65.311	-1.6791	33.1397
							66.305	-1.6755	33.1432
							67.298	-1.6745	33.1447
							68.286	-1.6736	33.1452
							69.275	-1.6732	33.1454
							70.261	-1.6732	33.1452
							71.245	-1.6733	33.1454
							72.242	-1.6734	33.1452
							73.235	-1.6732	33.1452
							74.218	-1.6731	33.1452
							75.205	-1.6731	33.1453
							76.202	-1.6731	33.1453
							77.191	-1.6731	33.1452
							78.174	-1.673	33.145
							79.167	-1.6728	33.1449
							80.16	-1.6729	33.1449
							81.141	-1.673	33.145
							82.137	-1.6729	33.1448
							83.125	-1.6727	33.1449
							84.11	-1.6726	33.145
							85.101	-1.6725	33.1451
							86.092	-1.6724	33.145
							87.081	-1.6722	33.1455
							88.074	-1.672	33.1456
							89.06	-1.672	33.1459
							90.045	-1.672	33.1462
							91.043	-1.6719	33.1463
							92.031	-1.672	33.1469
							93.015	-1.6718	33.148
							94.014	-1.6716	33.1482
							94.991	-1.6715	33.1483
							95.985	-1.6715	33.1484
							96.977	-1.6714	33.1483
							97.96	-1.6713	33.1483
							98.962	-1.6713	33.1489
							99.939	-1.6712	33.1497
							100.929	-1.6713	33.1505
							101.927	-1.6713	33.151
							102.907	-1.6715	33.1518
							103.897	-1.6716	33.1522
							104.891	-1.6716	33.1529
							105.878	-1.6717	33.1533
							106.87	-1.6716	33.1532
							107.854	-1.6718	33.1542
							108.849	-1.6718	33.1548
							109.834	-1.6718	33.155
							110.827	-1.6719	33.1553
							111.815	-1.6719	33.1554
							112.801	-1.6719	33.1564
							113.792	-1.672	33.1571
							114.781	-1.6719	33.157
							115.77	-1.6719	33.1572
							116.76	-1.6719	33.1574
							117.749	-1.6719	33.1574
							118.744	-1.6719	33.1577
							119.724	-1.6718	33.1578
							120.717	-1.6719	33.158
							121.704	-1.6718	33.1583
							122.695	-1.6719	33.1587
							123.688	-1.6718	33.1587
							124.673	-1.6719	33.1589
							125.663	-1.6719	33.1589
							126.652	-1.6718	33.1591
							127.633	-1.6719	33.1593
							128.635	-1.6718	33.1593
							129.622	-1.6718	33.1598
							130.609	-1.6719	33.16
							131.6	-1.6717	33.16
							132.586	-1.6716	33.1603
							133.576	-1.6715	33.1605
							134.562	-1.6714	33.1603
							135.553	-1.6714	33.1604
							136.546	-1.6714	33.1605
							137.531	-1.6714	33.1606
							138.522	-1.6712	33.1605
							139.511	-1.6712	33.1605
							140.499	-1.6712	33.1606
							141.489	-1.6712	33.1606
							142.477	-1.6711	33.1607
							143.465	-1.6711	33.1606
							144.456	-1.671	33.1606
							145.443	-1.6708	33.1605
							146.439	-1.6708	33.1608
							147.426	-1.6704	33.1609
							148.413	-1.6702	33.161
							149.398	-1.6696	33.161
							150.385	-1.6695	33.1615
							151.378	-1.6682	33.1625
							152.38	-1.6661	33.1639
							153.354	-1.665	33.1646
							154.343	-1.6597	33.168
							155.332	-1.6384	33.1831
							156.328	-1.6202	33.1929
							157.316	-1.5924	33.2121
							158.303	-1.5648	33.2322
							159.295	-1.522	33.2663
							160.273	-1.4673	33.3024
							161.271	-1.4263	33.3328
							162.258	-1.3793	33.3649
							163.25	-1.3371	33.3976
							164.238	-1.2747	33.4456
							165.225	-1.2166	33.4935
							166.215	-1.0642	33.6062
							167.206	-0.8981	33.7273
							168.19	-0.7741	33.8188
							169.182	-0.7445	33.8436
							170.17	-0.7118	33.8744
							171.162	-0.6572	33.9301
							172.15	-0.5845	34.002
							173.139	-0.4829	34.0911
							174.125	-0.4171	34.1472
							175.11	-0.3864	34.1756
							176.106	-0.3514	34.2125
							177.096	-0.2916	34.288
							178.082	-0.2247	34.3474
							179.07	-0.1651	34.3806
							180.054	-0.1177	34.4081
							181.05	-0.0556	34.45
							182.042	0.0008	34.4819
							183.028	0.112	34.5432
							184.012	0.1933	34.588
							185.006	0.2597	34.6392
							185.989	0.2811	34.6507
							186.986	0.3172	34.6694
							187.973	0.3627	34.6876
							188.96	0.3891	34.6991
							189.945	0.4097	34.7068
							190.938	0.4292	34.7143
							191.926	0.4639	34.7269
							192.916	0.4822	34.7361
							193.906	0.4937	34.7419
							194.894	0.5023	34.7447
							195.879	0.515	34.7501
							196.869	0.5203	34.7522
							197.864	0.5316	34.7586
							198.849	0.5378	34.7626
							199.833	0.5408	34.7644
							200.827	0.5424	34.765
							201.814	0.543	34.7656
							202.803	0.5453	34.7669
							203.794	0.5494	34.7722
							204.779	0.5521	34.7797
							205.775	0.5682	34.7936
							206.752	0.5763	34.8053
							207.749	0.5763	34.807
							208.736	0.5764	34.8072
							209.722	0.5764	34.8074
							210.722	0.5764	34.8075
							211.699	0.5764	34.8074
							212.692	0.5765	34.8074
							213.674	0.5766	34.8075
							214.666	0.5764	34.8079
							215.658	0.5755	34.809
							216.649	0.5758	34.8094
							217.634	0.5758	34.8095
							218.621	0.5759	34.8098
							219.61	0.576	34.8099
							220.604	0.576	34.8102
							221.593	0.5762	34.8108
							222.573	0.5756	34.8118
							223.569	0.5748	34.8125
							224.556	0.5732	34.8136
							225.54	0.5728	34.8139
							226.533	0.5729	34.8142
							227.523	0.5726	34.8145
							228.509	0.5724	34.8149
							229.499	0.5727	34.8153
							230.488	0.5727	34.8159
							231.48	0.5726	34.8163
							232.464	0.5726	34.8166
							233.451	0.5725	34.8168
							234.441	0.5721	34.8169
							235.431	0.5714	34.8172
							236.417	0.5706	34.8174
							237.411	0.5696	34.8188
							238.397	0.5688	34.8217
							239.384	0.5685	34.8222
							240.374	0.5686	34.8221
							241.365	0.5681	34.8226
							242.35	0.5662	34.8238
							243.342	0.5571	34.8252
							244.326	0.5421	34.8286
							245.31	0.5361	34.8307
							246.311	0.5351	34.8309
							247.294	0.5346	34.8309
							248.28	0.5342	34.8311
							249.272	0.5338	34.8311
							250.258	0.5336	34.8312
							251.253	0.533	34.8313
							252.241	0.5324	34.8313
							253.22	0.5316	34.8314
							254.214	0.531	34.8315
							255.203	0.5297	34.8317
							256.195	0.5282	34.8318
							257.18	0.5273	34.8321
							258.167	0.5271	34.8319
							259.157	0.527	34.8321
							260.147	0.5258	34.8324
							261.136	0.5257	34.8326
							262.118	0.5243	34.8327
							263.114	0.5232	34.8329
							264.099	0.5226	34.8328
							265.088	0.5222	34.8329
							266.078	0.5212	34.8332
							267.064	0.5138	34.8336
							268.062	0.5035	34.8344
							269.053	0.5007	34.8345
							270.038	0.4922	34.8352
MR0804	C029	C	2008-08-31T16:21	205.068	71.6815	101	3.961	2.1676	29.6653
							4.948	2.1312	29.709
							5.94	2.205	29.6194
							6.942	2.2002	29.6266
							7.924	2.2053	29.6206
							8.91	2.1367	29.7059
							9.901	2.0684	29.7888
							10.889	2.0703	29.7856
							11.872	2.0616	29.7968
							12.869	1.9985	29.8705
							13.856	1.9927	29.8762
							14.842	1.9912	29.8781
							15.839	1.9903	29.8788
							16.826	1.9908	29.8785
							17.811	1.9794	29.8817
							18.809	1.9768	29.8824
							19.792	1.9732	29.8831
							20.784	1.9593	29.8852
							21.777	1.936	29.8889
							22.758	1.9044	29.8932
							23.757	1.5954	29.9839
							24.743	1.4903	30.0497
							25.731	1.4601	30.0784
							26.72	1.4264	30.1087
							27.713	1.4039	30.1268
							28.701	1.3605	30.1599
							29.692	1.3558	30.1674
							30.682	1.3542	30.1727
							31.673	1.3611	30.1786
							32.659	1.3688	30.186
							33.647	1.3486	30.207
							34.64	1.0959	30.4348
							35.627	0.8938	30.5903
							36.619	0.8735	30.5986
							37.611	0.8747	30.6015
							38.595	0.861	30.6125
							39.587	0.8374	30.6405
							40.574	0.8075	30.6701
							41.569	0.7505	30.7411
							42.562	0.7184	30.7768
							43.541	0.5061	30.8828
							44.536	0.2583	31.0405
							45.52	0.0222	31.3955
							46.521	-0.0151	31.7642
							47.499	-0.0359	31.8911
							48.494	-0.0701	31.9335
							49.485	-0.1108	31.9789
							50.471	-0.1396	32.0109
							51.466	-0.167	32.0433
							52.449	-0.1812	32.059
							53.439	-0.1856	32.0623
							54.431	-0.1947	32.0691
							55.42	-0.2125	32.0815
							56.409	-0.2202	32.0866
							57.4	-0.2383	32.1013
							58.385	-0.2572	32.1216
							59.382	-0.266	32.1282
							60.365	-0.277	32.1341
							61.362	-0.2904	32.1398
							62.347	-0.3021	32.1435
							63.331	-0.3091	32.1473
							64.328	-0.3095	32.1478
							65.318	-0.3106	32.1506
							66.304	-0.3103	32.152
							67.291	-0.3076	32.1517
							68.281	-0.3096	32.1524
							69.274	-0.3118	32.1527
							70.266	-0.3129	32.1531
							71.251	-0.3139	32.1536
							72.237	-0.3133	32.1537
							73.234	-0.3157	32.1546
							74.218	-0.3167	32.1547
							75.212	-0.3175	32.1551
							76.202	-0.3168	32.1544
							77.187	-0.3165	32.1543
							78.18	-0.3168	32.1546
							79.164	-0.3168	32.1546
							80.158	-0.3167	32.1543
							81.146	-0.3173	32.1547
							82.134	-0.3163	32.154
							83.126	-0.3168	32.1545
							84.116	-0.3171	32.1547
							85.103	-0.3169	32.1545
							86.093	-0.3178	32.1553
							87.083	-0.3194	32.1569
							88.072	-0.3191	32.1565
							89.067	-0.3341	32.173
MR0804	C030	C	2008-08-31T17:10	205.161	71.6257	52	1.969	1.6097	29.6166
							2.974	1.6743	29.5676
							3.965	1.6082	29.5956
							4.949	1.4166	29.7309
							5.937	1.3255	29.7856
							6.931	1.3147	29.7913
							7.919	1.3104	29.7932
							8.907	1.3083	29.7944
							9.896	1.3062	29.7956
							10.89	1.3037	29.7968
							11.875	1.2998	29.7986
							12.865	1.2767	29.8073
							13.858	1.2464	29.8181
							14.847	1.2241	29.8248
							15.83	1.2024	29.8318
							16.829	1.1835	29.8364
							17.82	1.1415	29.861
							18.799	1.1182	29.8739
							19.795	1.0923	29.8922
							20.784	1.0673	29.9102
							21.777	1.0585	29.9179
							22.762	1.0667	29.9226
							23.751	1.0266	29.935
							24.747	0.9921	29.9463
							25.733	0.9029	29.9973
							26.719	0.8424	30.0379
							27.713	0.8209	30.0548
							28.701	0.7948	30.0816
							29.693	0.7568	30.1279
							30.68	0.744	30.1768
							31.673	0.7329	30.2181
							32.662	0.7033	30.2595
							33.649	0.6984	30.3015
							34.637	0.7205	30.3551
							35.631	0.7541	30.3706
							36.619	0.742	30.3742
							37.605	0.7338	30.3808
							38.599	0.7282	30.3958
							39.591	0.7017	30.4139
							40.574	0.693	30.4194
							41.569	0.6951	30.4634
							42.556	0.7158	30.5193
							43.549	0.7161	30.5289
							44.529	0.718	30.5373
MR0804	C032	C	2008-09-01T09:48	208.005	73.4032	3840	4.951	4.9237	23.9393
							5.937	4.9307	23.9378
							6.929	4.9185	23.9546
							7.916	4.901	23.982
							8.907	4.8307	24.0461
							9.897	4.6906	24.1757
							10.885	4.4134	24.9919
							11.875	3.6041	25.4867
							12.864	2.5387	25.7052
							13.856	1.4018	25.9695
							14.846	0.7841	26.1046
							15.832	0.299	26.2091
							16.826	0.1494	26.3381
							17.811	-0.0275	26.4469
							18.805	-0.1865	26.5492
							19.795	-0.2669	26.6219
							20.78	-0.4121	26.6934
							21.773	-0.5178	26.7244
							22.759	-0.5863	26.739
							23.751	-0.6345	26.7579
							24.743	-0.6759	26.7766
							25.732	-0.7439	26.8035
							26.719	-0.7494	26.8517
							27.708	-0.6942	26.9232
							28.7	-0.645	27.0271
							29.685	-0.6627	27.1652
							30.679	-0.6725	27.3486
							31.669	-0.2733	27.4972
							32.655	-0.363	27.6493
							33.646	-0.3287	27.8632
							34.639	-0.1177	28.1015
							35.624	0.9282	28.3413
							36.617	0.4255	28.411
							37.602	-0.1108	28.5113
							38.593	-0.3142	28.6093
							39.583	-0.4291	28.7007
							40.574	-0.2001	28.8246
							41.564	0.7085	29.0019
							42.549	0.4254	29.1087
							43.545	-0.3559	29.1856
							44.529	-0.6405	29.3261
							45.521	-0.6772	29.4456
							46.51	-0.7651	29.5539
							47.499	-0.8383	29.6772
							48.493	-0.5374	29.8391
							49.474	-0.1292	29.9477
							50.47	0.1667	30.0519
							51.455	0.335	30.1499
							52.447	0.171	30.1869
							53.44	0.1605	30.2756
							54.424	-0.4455	30.3631
							55.414	-0.7798	30.3816
							56.404	-0.7875	30.4476
							57.393	-0.7042	30.5269
							58.382	-0.601	30.5865
							59.376	-0.5113	30.6306
							60.359	-0.4737	30.6832
							61.352	-0.5603	30.731
							62.342	-0.6106	30.781
							63.33	-0.682	30.8264
							64.319	-0.6112	30.8732
							65.307	-0.4929	30.9194
							66.296	-0.3392	30.9692
							67.29	-0.5105	30.993
							68.278	-0.5724	31.0237
							69.266	-0.5913	31.076
							70.254	-0.3102	31.1308
							71.245	-0.4138	31.1581
							72.236	-0.4991	31.1958
							73.226	-0.5332	31.2446
							74.208	-0.3976	31.3076
							75.201	-0.0523	31.3708
							76.192	-0.1319	31.4062
							77.18	0.1875	31.4573
							78.176	0.1423	31.4708
							79.16	-0.3997	31.466
							80.146	-0.6438	31.4931
							81.136	-0.6771	31.5206
							82.128	-0.6563	31.5584
							83.119	-0.6734	31.6036
							84.107	-0.6758	31.6299
							85.093	-0.725	31.6532
							86.083	-0.8547	31.6696
							87.073	-0.8204	31.6897
							88.071	-0.5372	31.7208
							89.048	-0.1529	31.7684
							90.038	0.1429	31.817
							91.033	0.0503	31.8324
							92.022	0.1611	31.86
							93.007	0.0882	31.8742
							93.996	-0.1208	31.8768
							94.991	0.1426	31.9553
							95.974	0.346	31.9684
							96.97	0.144	31.9845
							97.959	-0.2387	31.9845
							98.944	-0.594	31.9865
							99.931	-0.9458	31.9916
							100.924	-0.8016	32.0161
							101.914	-0.5848	32.0493
							102.898	-0.7033	32.0627
							103.892	-0.723	32.0818
							104.879	-0.903	32.0905
							105.868	-0.9247	32.1026
							106.863	-0.9701	32.1203
							107.843	-1.107	32.1299
							108.838	-1.131	32.1514
							109.826	-1.1531	32.1656
							110.818	-1.1562	32.1822
							111.806	-1.177	32.1976
							112.787	-1.2157	32.2127
							113.783	-1.196	32.2289
							114.777	-1.0641	32.2475
							115.765	-1.0074	32.2656
							116.747	-1.0471	32.2798
							117.739	-1.0771	32.2951
							118.729	-1.0277	32.3097
							119.718	-1.0484	32.321
							120.7	-1.09	32.3292
							121.699	-1.0369	32.3418
							122.681	-1.1057	32.3513
							123.677	-1.1446	32.3647
							124.662	-1.1021	32.3864
							125.65	-1.1504	32.3975
							126.645	-1.1645	32.403
							127.631	-1.0248	32.4197
							128.615	-1.0739	32.428
							129.609	-1.1859	32.4276
							130.599	-1.148	32.4335
							131.582	-1.0335	32.4474
							132.577	-1.0907	32.4607
							133.564	-0.9967	32.4741
							134.557	-0.9971	32.487
							135.541	-1.0836	32.4926
							136.529	-1.2066	32.4958
							137.526	-1.254	32.5027
							138.505	-1.2715	32.5097
							139.498	-1.272	32.517
							140.487	-1.3251	32.5269
							141.48	-1.3776	32.5356
							142.461	-1.4041	32.5414
							143.452	-1.4472	32.5489
							144.445	-1.4136	32.559
							145.432	-1.4337	32.5728
							146.427	-1.3682	32.5896
							147.406	-1.3525	32.601
							148.399	-1.4073	32.6105
							149.388	-1.3943	32.6201
							150.378	-1.3686	32.6311
							151.368	-1.3532	32.6395
							152.351	-1.4153	32.6475
							153.349	-1.4231	32.6597
							154.334	-1.4405	32.6649
							155.321	-1.4306	32.6706
							156.31	-1.4194	32.6773
							157.297	-1.432	32.6855
							158.295	-1.4422	32.7
							159.274	-1.4687	32.71
							160.269	-1.4451	32.7196
							161.251	-1.4391	32.7302
							162.246	-1.4703	32.7414
[truncated: 68,092 more rows]
