# Supplementary material for: Atlantic-origin water extension into the Pacific Arctic induced an anomalous biogeochemical event
Source: Nat Commun. 2023 Nov 2;14:6235. doi: 10.1038/s41467-023-41960-w (PMC10622542; doi:10.1038/s41467-023-41960-w)
Supplement: Supplementary file 4 — Supplementary Data 1 [file 41467_2023_41960_MOESM4_ESM.zip › Mirai_CTD_2009.txt]

Cruise	Station	Type	yyyy-mm-ddThh:mm	Longitude [degrees_east]	Latitude [degrees_north]	Bot. Depth [m]	Depth [m]	CTD-Temperature [�C]	CTD-Salinity
MR09_03	001M01	C	2009-09-10T00:00	191.5	65.665	52	4	7.4568	30.2612
							5	7.5275	30.1707
							6	7.4874	30.2336
							7	7.4629	30.2872
							8	7.3978	30.3339
							9	7.3874	30.3756
							9.9	7.3786	30.4073
							10.9	7.4561	30.2982
							11.9	7.368	30.422
							12.9	6.9113	31.2182
							13.9	6.7222	31.2686
							14.9	6.6469	31.2633
							15.9	6.5671	31.2633
							16.9	6.5444	31.2692
							17.9	6.5409	31.3536
							18.9	6.2517	31.5133
							19.9	5.8776	31.643
							20.9	5.4863	31.695
							21.9	5.1173	31.7454
							22.9	5.0477	31.7655
							23.9	4.7332	31.7963
							24.9	4.5898	31.8218
							25.9	4.5681	31.8263
							26.9	4.5167	31.8308
							27.8	4.3991	31.8372
							28.8	4.3113	31.8446
							29.8	4.1785	31.8618
							30.8	4.0317	31.8728
							31.8	3.77	31.9005
							32.8	3.5596	31.93
							33.8	3.5322	31.9361
							34.8	3.4176	31.9551
							35.8	3.3765	31.9618
							36.8	3.3771	31.9621
							37.8	3.3767	31.9623
							38.8	3.3752	31.9627
							39.8	3.375	31.9626
							40.8	3.3757	31.9624
							41.8	3.3761	31.9622
							42.8	3.3761	31.962
							43.8	3.3767	31.9618
							44.8	3.3763	31.9618
							45.7	3.3758	31.9618
							46.7	3.3766	31.9616
							47.7	3.3771	31.9616
							48.7	3.376	31.962
MR09_03	002M01	C	2009-09-11T00:00	192.001	69.994	51	4	5.6421	31.1482
							5	5.6347	31.1599
							6	5.6417	31.1592
							7	5.6463	31.148
							8	5.6304	31.1422
							9	5.5778	31.1647
							9.9	5.5557	31.1703
							10.9	5.5422	31.1759
							11.9	5.5442	31.183
							12.9	5.4459	31.4665
							13.9	5.1403	32.093
							14.9	5.0591	32.1378
							15.9	4.9487	32.1492
							16.9	4.9542	32.1577
							17.9	4.944	32.1622
							18.9	4.9373	32.1638
							19.9	4.9253	32.1665
							20.9	4.868	32.1706
							21.9	3.3683	32.1841
							22.9	1.7016	32.2468
							23.9	1.6316	32.2454
							24.9	1.6227	32.2513
							25.9	1.6195	32.258
							26.9	1.6168	32.2635
							27.8	1.6111	32.2671
							28.8	1.5981	32.2707
							29.8	1.5806	32.2732
							30.8	1.5618	32.2747
							31.8	1.5151	32.2759
							32.8	1.4858	32.2779
							33.8	1.4631	32.2798
							34.8	1.451	32.281
							35.8	1.4428	32.2814
							36.8	1.4183	32.2821
							37.8	1.3912	32.2832
							38.8	1.3348	32.2876
							39.8	1.2975	32.2914
							40.8	1.2732	32.2932
							41.8	1.2655	32.2943
							42.8	1.2668	32.2941
							43.8	1.2648	32.2944
							44.8	1.2638	32.2946
							45.7	1.2655	32.2947
MR09_03	003M01	C	2009-09-11T00:00	192.004	71.97	53	5	4.3305	31.5804
							6	4.3928	31.6469
							7	4.4206	31.6895
							8	4.4092	31.6951
							9	4.4054	31.6934
							9.9	4.4016	31.6917
							10.9	4.3978	31.69
							11.9	4.3972	31.6852
							12.9	4.3964	31.684
							13.9	4.3949	31.6841
							14.9	4.3943	31.6845
							15.9	4.3882	31.6891
							16.9	4.3942	31.7081
							17.9	4.4449	31.7352
							18.9	4.5043	31.7605
							19.9	4.4737	31.7661
							20.9	4.3315	31.7777
							21.9	4.1736	31.8129
							22.9	3.4284	31.9894
							23.9	2.9249	32.1006
							24.9	2.4871	32.1568
							25.9	1.7161	32.2601
							26.9	0.8148	32.3841
							27.8	0.7463	32.3849
							28.8	0.7321	32.3879
							29.8	0.7795	32.395
							30.8	0.7281	32.4044
							31.8	0.7149	32.4061
							32.8	0.7107	32.4084
							33.8	0.7093	32.4114
							34.8	0.693	32.4103
							35.8	0.6741	32.4093
							36.8	0.6494	32.4086
							37.8	0.6405	32.4078
							38.8	0.6293	32.407
							39.8	0.628	32.4058
MR09_03	004M01	C	2009-09-11T00:00	192.035	72.991	67	2	2.1149	29.6409
							3	2.0779	29.5977
							4	1.9363	29.4393
							5	2.0959	29.6244
							6	2.0826	29.5782
							7	1.9928	29.5
							8	2.5272	30.0628
							9	2.606	30.2356
							9.9	2.4836	30.2793
							10.9	2.4818	30.3373
							11.9	2.5601	30.391
							12.9	2.5622	30.4086
							13.9	2.6469	30.4613
							14.9	2.4388	30.4762
							15.9	1.9009	30.6646
							16.9	1.4649	30.9829
							17.9	1.0546	31.2714
							18.9	0.6742	31.644
							19.9	0.4533	31.7388
							20.9	-0.3229	32.0271
							21.9	-0.9719	32.25
							22.9	-1.0717	32.2832
							23.9	-1.1738	32.319
							24.9	-1.2539	32.3467
							25.9	-1.2842	32.3756
							26.9	-1.2551	32.4196
							27.8	-1.2683	32.4747
							28.8	-1.3814	32.5092
							29.8	-1.4946	32.6019
							30.8	-1.5394	32.6648
							31.8	-1.5155	32.6865
							32.8	-1.4918	32.6966
							33.8	-1.4706	32.704
							34.8	-1.4506	32.7107
							35.8	-1.4343	32.7152
							36.8	-1.4056	32.7226
							37.8	-1.3865	32.7264
							38.8	-1.3753	32.7289
							39.8	-1.3632	32.732
							40.8	-1.3487	32.7355
							41.8	-1.3353	32.7395
							42.8	-1.3251	32.7434
							43.8	-1.3382	32.7486
							44.8	-1.3518	32.7534
							45.7	-1.3576	32.7573
							46.7	-1.3708	32.764
							47.7	-1.3766	32.7681
							48.7	-1.377	32.7729
							49.7	-1.3891	32.7757
							50.7	-1.405	32.7785
							51.7	-1.4159	32.7831
							52.7	-1.4285	32.8009
							53.7	-1.4331	32.8064
							54.7	-1.4358	32.8096
							55.7	-1.4368	32.81
							56.7	-1.4483	32.8188
							57.7	-1.4542	32.8246
MR09_03	005M01	C	2009-09-12T00:00	192.003	73.995	201	6	2.0397	27.4419
							7	2.0391	27.4255
							8	2.0391	27.4271
							9	2.0391	27.4271
							9.9	2.0393	27.4271
							10.9	2.0412	27.4407
							11.9	2.0465	27.6481
							12.9	2.0457	27.7655
							13.9	2.0447	27.8333
							14.9	2.046	27.8588
							15.9	2.0465	27.9122
							16.9	2.0463	27.9124
							17.9	2.0508	28.0909
							18.9	2.0608	28.4498
							19.9	2.0739	28.6753
							20.9	1.8997	29.3901
							21.9	1.6178	30.4749
							22.9	1.8585	30.8927
							23.9	1.9109	30.9695
							24.9	1.4667	31.0332
							25.9	1.1827	31.074
							26.9	0.7422	31.1942
							27.8	0.3632	31.2198
							28.8	-0.0165	31.2452
							29.8	0.0467	31.3129
							30.8	-0.1062	31.3825
							31.8	-0.1316	31.4732
							32.8	-0.2762	31.5394
							33.8	-0.3219	31.6199
							34.8	-0.4501	31.6798
							35.8	-0.4945	31.7423
							36.8	-0.5065	31.7997
							37.8	-0.5824	31.8492
							38.8	-0.6453	31.9191
							39.8	-0.7883	31.9718
							40.8	-0.9579	32.013
							41.8	-1.0946	32.0363
							42.8	-1.1393	32.0685
							43.8	-1.0824	32.0948
							44.8	-1.0903	32.1299
							45.7	-1.1195	32.167
							46.7	-1.1695	32.1914
							47.7	-1.1217	32.2162
							48.7	-1.1103	32.2285
							49.7	-1.1425	32.2432
							50.7	-1.1674	32.2629
							51.7	-1.1607	32.2861
							52.7	-1.1994	32.306
							53.7	-1.2355	32.3483
							54.7	-1.2106	32.3795
							55.7	-1.1996	32.4043
							56.7	-1.2965	32.4187
							57.7	-1.3427	32.434
							58.7	-1.3451	32.4462
							59.7	-1.3702	32.4753
							60.7	-1.3606	32.5169
							61.7	-1.3516	32.535
							62.7	-1.3532	32.5485
							63.6	-1.3593	32.5618
							64.6	-1.3807	32.5819
							65.6	-1.4096	32.607
							66.6	-1.4156	32.6243
							67.6	-1.4193	32.6342
							68.6	-1.4202	32.6367
							69.6	-1.4229	32.6489
							70.6	-1.4284	32.6569
							71.6	-1.4354	32.6663
							72.6	-1.4406	32.6789
							73.6	-1.4532	32.6924
							74.6	-1.4799	32.7155
							75.6	-1.4915	32.727
							76.6	-1.4944	32.7395
							77.6	-1.5074	32.7588
							78.6	-1.5227	32.7768
							79.6	-1.5153	32.789
							80.6	-1.5268	32.7998
							81.5	-1.5506	32.8175
							82.5	-1.5696	32.8323
							83.5	-1.5827	32.8458
							84.5	-1.5874	32.8538
							85.5	-1.5981	32.8651
							86.5	-1.6184	32.8786
							87.5	-1.6314	32.891
							88.5	-1.6286	32.9015
							89.5	-1.6246	32.9123
							90.5	-1.6308	32.9243
							91.5	-1.6331	32.9346
							92.5	-1.6338	32.9425
							93.5	-1.6346	32.9445
							94.5	-1.6362	32.9462
							95.5	-1.6403	32.9492
							96.5	-1.6473	32.9561
							97.5	-1.6622	32.9675
							98.5	-1.667	32.9738
							99.5	-1.6796	32.9781
							100.4	-1.6917	32.9823
							101.4	-1.6897	32.9876
							102.4	-1.6888	32.9931
							103.4	-1.6867	32.9958
							104.4	-1.6884	32.9984
							105.4	-1.6871	33.0033
							106.4	-1.6951	33.0157
							107.4	-1.6896	33.0277
							108.4	-1.6871	33.0298
							109.4	-1.6803	33.0331
							110.4	-1.6775	33.0352
							111.4	-1.6698	33.0419
							112.4	-1.6775	33.0533
							113.4	-1.683	33.0636
							114.4	-1.6836	33.0772
							115.4	-1.6836	33.0922
							116.4	-1.6839	33.1087
							117.4	-1.6852	33.1258
							118.3	-1.6869	33.1394
							119.3	-1.6879	33.1421
							120.3	-1.6887	33.1481
							121.3	-1.6956	33.1544
							122.3	-1.7002	33.1612
							123.3	-1.699	33.1697
							124.3	-1.6981	33.1769
							125.3	-1.6887	33.1881
							126.3	-1.6758	33.2047
							127.3	-1.6698	33.2178
							128.3	-1.6668	33.228
							129.3	-1.6668	33.2415
							130.3	-1.669	33.2541
							131.3	-1.6693	33.2653
							132.3	-1.6688	33.274
							133.3	-1.6678	33.2814
							134.3	-1.6674	33.2894
							135.3	-1.668	33.2964
							136.2	-1.6676	33.3134
							137.2	-1.6623	33.3351
							138.2	-1.6435	33.3734
							139.2	-1.6296	33.4006
							140.2	-1.6133	33.43
							141.2	-1.5948	33.4588
							142.2	-1.5804	33.4771
							143.2	-1.5653	33.4953
							144.2	-1.5437	33.5208
							145.2	-1.5334	33.5329
							146.2	-1.5034	33.5659
							147.2	-1.483	33.5845
							148.2	-1.4744	33.5925
							149.2	-1.4271	33.6334
							150.2	-1.3599	33.6983
							151.2	-1.281	33.7557
							152.2	-1.2036	33.8049
							153.2	-1.1475	33.8455
							154.1	-1.0939	33.8891
							155.1	-1.0546	33.9275
							156.1	-1.0044	33.9756
							157.1	-0.9613	34.0081
							158.1	-0.9182	34.0369
							159.1	-0.8528	34.0849
							160.1	-0.698	34.1822
							161.1	-0.6171	34.223
							162.1	-0.553	34.2503
							163.1	-0.5187	34.2704
							164.1	-0.4943	34.2956
							165.1	-0.4479	34.3124
							166.1	-0.4026	34.3339
							167.1	-0.3681	34.3485
							168.1	-0.3423	34.3603
							169.1	-0.294	34.383
							170.1	-0.2316	34.413
							171.1	-0.1847	34.4332
							172	-0.1401	34.4533
							173	-0.0745	34.4839
							174	0.0082	34.5261
							175	0.051	34.5576
							176	0.169	34.6032
							177	0.2385	34.6294
							178	0.2727	34.642
							179	0.3129	34.6557
							180	0.3249	34.6597
							181	0.3327	34.6626
							182	0.339	34.6646
							183	0.3381	34.6641
							184	0.342	34.6649
							185	0.3437	34.6653
							186	0.3442	34.6656
							187	0.3493	34.6675
							188	0.3465	34.6687
MR09_03	006M01	C	2009-09-12T00:00	189.003	74.6	226	5	0.3524	27.1787
							6	0.315	27.1388
							7	0.3075	27.1305
							8	0.3095	27.1322
							9	0.3099	27.1325
							9.9	0.306	27.1281
							10.9	0.3365	27.1676
							11.9	0.3029	27.1333
							12.9	0.4645	27.3038
							13.9	0.582	27.5098
							14.9	0.6063	27.6167
							15.9	0.6136	27.615
							16.9	0.6226	27.6639
							17.9	0.6375	27.7791
							18.9	0.7386	27.9265
							19.9	0.9907	28.2718
							20.9	0.2475	28.4343
							21.9	0.0459	28.736
							22.9	-0.1373	29.0599
							23.9	-0.2558	29.3781
							24.9	-0.5347	29.9247
							25.9	-0.7203	30.339
							26.9	-0.8622	30.4865
							27.8	-1.0375	30.6337
							28.8	-1.1339	30.7641
							29.8	-1.0849	30.801
							30.8	-1.0269	30.8342
							31.8	-0.9717	30.8904
							32.8	-1.026	30.9604
							33.8	-1.1314	31.0386
							34.8	-1.1934	31.1034
							35.8	-1.3471	31.2587
							36.8	-1.3665	31.3211
							37.8	-1.3854	31.4021
							38.8	-1.3834	31.4817
							39.8	-1.386	31.5285
							40.8	-1.3945	31.6016
							41.8	-1.3924	31.6257
							42.8	-1.3904	31.7155
							43.8	-1.4007	31.8349
							44.8	-1.4238	31.8862
							45.7	-1.4091	31.942
							46.7	-1.4046	31.9817
							47.7	-1.4219	32.0427
							48.7	-1.4641	32.0931
							49.7	-1.4747	32.1453
							50.7	-1.4882	32.1915
							51.7	-1.5122	32.2342
							52.7	-1.513	32.2777
							53.7	-1.5023	32.2946
							54.7	-1.5195	32.324
							55.7	-1.5988	32.3532
							56.7	-1.5171	32.3789
							57.7	-1.5007	32.4032
							58.7	-1.516	32.4253
							59.7	-1.5526	32.4347
							60.7	-1.5557	32.4499
							61.7	-1.572	32.4655
							62.7	-1.5654	32.4782
							63.6	-1.5839	32.4994
							64.6	-1.6021	32.5189
							65.6	-1.5969	32.53
							66.6	-1.6435	32.5392
							67.6	-1.6784	32.5477
							68.6	-1.6903	32.5662
							69.6	-1.6842	32.5829
							70.6	-1.7022	32.5914
							71.6	-1.6964	32.6133
							72.6	-1.691	32.6271
							73.6	-1.6856	32.6377
							74.6	-1.6883	32.6433
							75.6	-1.6775	32.6576
							76.6	-1.6596	32.6718
							77.6	-1.6696	32.6811
							78.6	-1.6578	32.6903
							79.6	-1.6432	32.6958
							80.6	-1.6507	32.7091
							81.5	-1.6632	32.7281
							82.5	-1.6681	32.743
							83.5	-1.6766	32.7626
							84.5	-1.6647	32.7752
							85.5	-1.6903	32.7855
							86.5	-1.7064	32.7971
							87.5	-1.7161	32.8052
							88.5	-1.7169	32.8134
							89.5	-1.6942	32.8233
							90.5	-1.6674	32.8308
							91.5	-1.7039	32.8429
							92.5	-1.6995	32.8599
							93.5	-1.716	32.8747
							94.5	-1.7231	32.8907
							95.5	-1.7232	32.9045
							96.5	-1.7169	32.9199
							97.5	-1.7165	32.9291
							98.5	-1.7159	32.9405
							99.5	-1.7222	32.9589
							100.4	-1.7281	32.9791
							101.4	-1.7299	32.995
							102.4	-1.7322	33.0046
							103.4	-1.7343	33.0139
							104.4	-1.7355	33.0185
							105.4	-1.7374	33.0253
							106.4	-1.7381	33.0297
							107.4	-1.7377	33.0395
							108.4	-1.7363	33.0483
							109.4	-1.7344	33.0544
							110.4	-1.7329	33.0605
							111.4	-1.7322	33.065
							112.4	-1.7285	33.0732
							113.4	-1.7143	33.084
							114.4	-1.6934	33.094
							115.4	-1.6988	33.1067
							116.4	-1.6979	33.115
							117.4	-1.6821	33.138
							118.3	-1.6627	33.1647
							119.3	-1.6583	33.1773
							120.3	-1.6374	33.203
							121.3	-1.618	33.2305
							122.3	-1.6058	33.2526
							123.3	-1.61	33.2675
							124.3	-1.5938	33.2844
							125.3	-1.5618	33.3021
							126.3	-1.5442	33.3308
							127.3	-1.5543	33.3512
							128.3	-1.5382	33.3757
							129.3	-1.4919	33.4093
							130.3	-1.4723	33.4393
							131.3	-1.4595	33.4538
							132.3	-1.4574	33.4657
							133.3	-1.4432	33.4829
							134.3	-1.4214	33.5135
							135.3	-1.3757	33.5574
							136.2	-1.3147	33.6117
							137.2	-1.3036	33.6264
							138.2	-1.2998	33.64
							139.2	-1.2601	33.6722
							140.2	-1.2423	33.701
							141.2	-1.2203	33.7378
							142.2	-1.1923	33.7708
							143.2	-1.1626	33.8066
							144.2	-1.1227	33.8465
							145.2	-1.0817	33.8797
							146.2	-1.049	33.909
							147.2	-1.0219	33.9287
							148.2	-0.9817	33.9511
							149.2	-0.9502	33.9811
							150.2	-0.9231	34.0154
							151.2	-0.9047	34.0302
							152.2	-0.8791	34.0473
							153.2	-0.8726	34.057
							154.1	-0.8455	34.0821
							155.1	-0.8119	34.1049
							156.1	-0.7681	34.1349
							157.1	-0.7339	34.1547
							158.1	-0.6945	34.1778
							159.1	-0.65	34.2012
							160.1	-0.6091	34.2224
							161.1	-0.5773	34.2406
							162.1	-0.5565	34.2505
							163.1	-0.5185	34.2732
							164.1	-0.5013	34.2821
							165.1	-0.4857	34.292
							166.1	-0.4601	34.3052
							167.1	-0.4277	34.3237
							168.1	-0.3946	34.3356
							169.1	-0.3574	34.3612
							170.1	-0.335	34.3731
							171.1	-0.3111	34.3844
							172	-0.2949	34.3929
							173	-0.2754	34.402
							174	-0.2567	34.4114
							175	-0.2408	34.4184
							176	-0.2229	34.4257
							177	-0.2075	34.4321
							178	-0.1818	34.4454
							179	-0.1511	34.4577
							180	-0.1262	34.4688
							181	-0.108	34.4774
							182	-0.094	34.4857
							183	-0.0697	34.4971
							184	-0.0594	34.501
							185	-0.0515	34.5044
							186	-0.0259	34.5167
							187	0.0044	34.5298
							188	0.0636	34.5585
							189	0.1329	34.5874
							190	0.1598	34.5994
							190.9	0.1678	34.6023
							191.9	0.1844	34.6102
							192.9	0.2289	34.63
							193.9	0.2826	34.651
							194.9	0.3072	34.6605
							195.9	0.3108	34.6615
							196.9	0.3137	34.6624
							197.9	0.3225	34.6658
							198.9	0.3257	34.6668
							199.9	0.339	34.6727
							200.9	0.366	34.6832
							201.9	0.3713	34.6853
							202.9	0.372	34.6855
							203.9	0.3739	34.6862
							204.9	0.3768	34.6872
							205.9	0.3825	34.6897
							206.9	0.3909	34.6936
							207.9	0.4174	34.7042
							208.8	0.4285	34.7085
							209.8	0.4357	34.711
							210.8	0.4372	34.7116
							211.8	0.4403	34.7127
							212.8	0.441	34.713
							213.8	0.4418	34.7131
							214.8	0.4424	34.7135
							215.8	0.4433	34.7143
MR09_03	007M01	C	2009-09-12T00:00	187.595	74.999	369	4	-1.1435	26.6213
							5	-1.1236	26.6277
							6	-1.1261	26.6261
							7	-1.1179	26.628
							8	-1.1094	26.6289
							9	-1.1009	26.6296
							9.9	-1.1165	26.6343
							10.9	-1.1133	26.6313
							11.9	-1.1018	26.6307
							12.9	-1.1174	26.6277
							13.9	-1.1256	26.6284
							14.9	-1.0856	26.7093
							15.9	-1.045	26.7736
							16.9	-1.0408	26.8371
							17.9	-0.8776	27.6191
							18.9	-0.7822	28.4764
							19.9	-0.6994	28.9051
							20.9	-0.7087	29.0716
							21.9	-0.7203	29.1492
							22.9	-0.7243	29.2431
							23.9	-0.7279	29.3046
							24.9	-0.7579	29.3633
							25.9	-0.824	29.5243
							26.9	-0.8872	29.6863
							27.8	-0.8956	29.8414
							28.8	-0.8925	30.012
							29.8	-0.89	30.0955
							30.8	-0.8982	30.1669
							31.8	-0.9403	30.229
							32.8	-0.9578	30.3108
							33.8	-0.9044	30.3888
							34.8	-0.8992	30.4771
							35.8	-0.9371	30.5811
							36.8	-0.9759	30.6444
							37.8	-0.9279	30.6896
							38.8	-0.8719	30.7762
							39.8	-0.8596	30.8782
							40.8	-0.8581	30.9358
							41.8	-0.8693	30.9934
							42.8	-0.8944	31.0691
							43.8	-0.8879	31.1361
							44.8	-0.9329	31.1714
							45.7	-0.9833	31.236
							46.7	-0.9882	31.2827
							47.7	-0.9908	31.3367
							48.7	-0.9932	31.388
							49.7	-1.0303	31.434
							50.7	-1.0493	31.4614
							51.7	-1.0652	31.5032
							52.7	-1.0199	31.5365
							53.7	-1.0051	31.5863
							54.7	-1.0035	31.6301
							55.7	-1.2333	31.6641
							56.7	-1.3001	31.7103
							57.7	-1.1921	31.7502
							58.7	-1.101	31.8066
							59.7	-1.0888	31.826
							60.7	-1.1155	31.8502
							61.7	-1.1244	31.8845
							62.7	-1.16	31.9107
							63.6	-1.1887	31.9361
							64.6	-1.1969	31.9551
							65.6	-1.207	31.9738
							66.6	-1.2408	32.0097
							67.6	-1.257	32.0419
							68.6	-1.2608	32.0549
							69.6	-1.2928	32.0702
							70.6	-1.2868	32.0965
							71.6	-1.2875	32.1246
							72.6	-1.301	32.1509
							73.6	-1.3024	32.1704
							74.6	-1.3721	32.1833
							75.6	-1.4109	32.2098
							76.6	-1.3592	32.2292
							77.6	-1.3947	32.2393
							78.6	-1.5024	32.2612
							79.6	-1.492	32.2886
							80.6	-1.4489	32.3114
							81.5	-1.3905	32.3366
							82.5	-1.3802	32.3518
							83.5	-1.347	32.3597
							84.5	-1.3441	32.3645
							85.5	-1.342	32.3797
							86.5	-1.3517	32.3975
							87.5	-1.3576	32.4158
							88.5	-1.3767	32.4276
							89.5	-1.3848	32.4466
							90.5	-1.3681	32.4655
							91.5	-1.3684	32.476
							92.5	-1.3697	32.4799
							93.5	-1.3764	32.4938
							94.5	-1.3807	32.503
							95.5	-1.3828	32.514
							96.5	-1.3833	32.5243
							97.5	-1.4324	32.5323
							98.5	-1.5821	32.5443
							99.5	-1.5758	32.5557
							100.4	-1.5741	32.5689
							101.4	-1.576	32.581
							102.4	-1.576	32.59
							103.4	-1.5748	32.5967
							104.4	-1.57	32.6096
							105.4	-1.565	32.6243
							106.4	-1.558	32.6391
							107.4	-1.491	32.6667
							108.4	-1.3754	32.6886
							109.4	-1.3112	32.7009
							110.4	-1.2899	32.7088
							111.4	-1.3036	32.7205
							112.4	-1.3441	32.7251
							113.4	-1.3721	32.7344
							114.4	-1.3778	32.7423
							115.4	-1.3787	32.751
							116.4	-1.3586	32.7706
							117.4	-1.3816	32.7814
							118.3	-1.449	32.7994
							119.3	-1.4629	32.8026
							120.3	-1.4695	32.8049
							121.3	-1.4844	32.8086
							122.3	-1.5559	32.8249
							123.3	-1.6239	32.8388
							124.3	-1.6388	32.85
							125.3	-1.6368	32.8576
							126.3	-1.6347	32.8685
							127.3	-1.6361	32.8743
							128.3	-1.6392	32.8788
							129.3	-1.6406	32.8841
							130.3	-1.6414	32.8939
							131.3	-1.6397	32.9031
							132.3	-1.6405	32.9111
							133.3	-1.6376	32.9271
							134.3	-1.6348	32.9419
							135.3	-1.6395	32.9528
							136.2	-1.6458	32.9644
							137.2	-1.6504	32.9716
							138.2	-1.6516	32.983
							139.2	-1.651	32.9959
							140.2	-1.649	33.0092
							141.2	-1.6585	33.0269
							142.2	-1.6769	33.0456
							143.2	-1.6822	33.0491
							144.2	-1.6808	33.0563
							145.2	-1.6879	33.0697
							146.2	-1.6555	33.0935
							147.2	-1.5861	33.1338
							148.2	-1.5683	33.1442
							149.2	-1.5488	33.1563
							150.2	-1.5245	33.1733
							151.2	-1.5024	33.1871
							152.2	-1.4892	33.2049
							153.2	-1.4863	33.2241
							154.1	-1.483	33.2436
							155.1	-1.4795	33.2522
							156.1	-1.4776	33.2598
							157.1	-1.474	33.2749
							158.1	-1.4678	33.2918
							159.1	-1.4628	33.3047
							160.1	-1.4582	33.3168
							161.1	-1.4518	33.3313
							162.1	-1.4496	33.3485
							163.1	-1.4502	33.3717
							164.1	-1.4427	33.3932
							165.1	-1.4415	33.4177
							166.1	-1.4216	33.4421
							167.1	-1.4123	33.4706
							168.1	-1.4152	33.4845
							169.1	-1.407	33.5021
							170.1	-1.3863	33.5227
							171.1	-1.3598	33.5616
							172	-1.3458	33.5941
							173	-1.3372	33.6182
							174	-1.3256	33.6364
							175	-1.3139	33.6492
							176	-1.2899	33.6702
							177	-1.2709	33.6927
							178	-1.2431	33.731
							179	-1.217	33.7525
							180	-1.172	33.8
							181	-1.1468	33.8241
							182	-1.1295	33.8413
							183	-1.1118	33.8625
							184	-1.0916	33.8783
							185	-1.0848	33.8912
							186	-1.0738	33.907
							187	-1.0563	33.9259
							188	-1.0351	33.9444
							189	-0.9978	33.9712
							190	-0.9781	33.9826
							190.9	-0.9522	34.0053
							191.9	-0.9296	34.0244
							192.9	-0.9049	34.0445
							193.9	-0.8762	34.0644
							194.9	-0.852	34.0787
							195.9	-0.8318	34.094
							196.9	-0.813	34.1101
							197.9	-0.7917	34.1252
							198.9	-0.7686	34.1419
							199.9	-0.7434	34.1582
							200.9	-0.7183	34.1737
							201.9	-0.6981	34.1859
							202.9	-0.661	34.2052
							203.9	-0.6347	34.2191
							204.9	-0.6032	34.2374
							205.9	-0.5876	34.2442
							206.9	-0.5814	34.2479
							207.9	-0.5647	34.257
							208.8	-0.5443	34.2675
							209.8	-0.5336	34.2737
							210.8	-0.4923	34.3003
							211.8	-0.4477	34.3251
							212.8	-0.4166	34.3366
							213.8	-0.4049	34.3415
							214.8	-0.3827	34.3488
							215.8	-0.3544	34.3609
							216.8	-0.3216	34.3766
							217.8	-0.2957	34.3906
							218.8	-0.2641	34.4062
							219.8	-0.2355	34.4185
							220.8	-0.2143	34.4291
							221.8	-0.189	34.4413
							222.8	-0.1732	34.4488
							223.8	-0.161	34.4556
							224.8	-0.1388	34.4675
							225.8	-0.123	34.4747
							226.7	-0.1127	34.479
							227.7	-0.106	34.4815
							228.7	-0.0857	34.4916
							229.7	-0.0689	34.5007
							230.7	-0.0507	34.5112
							231.7	-0.0388	34.5184
							232.7	-0.0302	34.5216
							233.7	-0.0203	34.5275
							234.7	-0.0048	34.5377
							235.7	0.0067	34.543
							236.7	0.0136	34.5468
							237.7	0.0245	34.5526
							238.7	0.0359	34.5577
							239.7	0.0459	34.5622
							240.7	0.0496	34.5636
							241.7	0.0504	34.5643
							242.7	0.0611	34.57
							243.7	0.0779	34.5775
							244.6	0.0861	34.5818
							245.6	0.0894	34.5834
							246.6	0.0937	34.5858
							247.6	0.1	34.5892
							248.6	0.1093	34.5938
							249.6	0.1149	34.5962
							250.6	0.12	34.5988
							251.6	0.1312	34.6039
							252.6	0.1406	34.6096
							253.6	0.1421	34.6127
							254.6	0.1456	34.6161
							255.6	0.1512	34.6183
							256.6	0.1605	34.6208
							257.6	0.1733	34.6247
							258.6	0.1803	34.6294
							259.6	0.1859	34.6317
							260.6	0.1882	34.6333
							261.6	0.2007	34.6368
							262.5	0.2106	34.6394
							263.5	0.2138	34.6417
							264.5	0.2142	34.6436
							265.5	0.2168	34.6451
							266.5	0.2171	34.6472
							267.5	0.2198	34.6494
							268.5	0.225	34.6511
							269.5	0.2375	34.6546
							270.5	0.2502	34.6583
							271.5	0.2571	34.6602
							272.5	0.2677	34.6637
							273.5	0.277	34.667
							274.5	0.2839	34.6694
							275.5	0.292	34.6717
							276.5	0.2954	34.674
							277.5	0.3013	34.6766
							278.5	0.3071	34.6785
							279.5	0.3123	34.6801
							280.5	0.3172	34.682
							281.4	0.3244	34.6848
							282.4	0.3373	34.6894
							283.4	0.3448	34.692
							284.4	0.352	34.6942
							285.4	0.3603	34.6965
							286.4	0.3649	34.6977
							287.4	0.3693	34.6989
							288.4	0.3743	34.7005
							289.4	0.3794	34.702
							290.4	0.3861	34.7036
							291.4	0.3938	34.706
							292.4	0.4045	34.7088
							293.4	0.4118	34.7109
							294.4	0.4233	34.7139
							295.4	0.4346	34.7168
							296.4	0.445	34.7194
							297.4	0.4543	34.722
							298.4	0.4665	34.7251
							299.3	0.4742	34.7269
							300.3	0.4765	34.7276
							301.3	0.4842	34.7297
							302.3	0.4996	34.7334
							303.3	0.5096	34.7357
							304.3	0.5135	34.7366
							305.3	0.5194	34.7382
							306.3	0.5278	34.7404
							307.3	0.5352	34.742
							308.3	0.5442	34.7444
							309.3	0.557	34.7474
							310.3	0.5661	34.7496
							311.3	0.574	34.7523
							312.3	0.586	34.7552
							313.3	0.589	34.7559
							314.3	0.5965	34.758
							315.3	0.6082	34.7602
							316.3	0.6114	34.7608
							317.2	0.6157	34.7619
							318.2	0.6195	34.7628
							319.2	0.6219	34.7634
							320.2	0.6178	34.764
							321.2	0.6124	34.7639
							322.2	0.6081	34.7641
							323.2	0.6068	34.7645
							324.2	0.6121	34.7659
							325.2	0.6191	34.7676
							326.2	0.6259	34.7692
							327.2	0.6332	34.771
							328.2	0.6416	34.7729
							329.2	0.6526	34.7755
							330.2	0.6634	34.7782
							331.2	0.6666	34.779
							332.2	0.6688	34.7796
							333.2	0.6717	34.7805
							334.2	0.6779	34.7825
							335.1	0.6831	34.7839
							336.1	0.689	34.7857
							337.1	0.6949	34.7889
							338.1	0.6998	34.7926
							339.1	0.7093	34.7973
							340.1	0.7176	34.8027
							341.1	0.7258	34.8093
							342.1	0.7347	34.8173
							343.1	0.7403	34.8217
							344.1	0.7446	34.8257
							345.1	0.7458	34.8267
							346.1	0.7463	34.8272
							347.1	0.7468	34.8275
							348.1	0.7469	34.8278
							349.1	0.7466	34.8282
							350.1	0.7464	34.8285
							351.1	0.7463	34.8288
							352.1	0.7464	34.8289
							353	0.7464	34.8292
							354	0.7462	34.8295
							355	0.7461	34.8298
							356	0.746	34.83
							357	0.7461	34.83
							358	0.7461	34.8301
							359	0.7461	34.8302
							360	0.746	34.8304
MR09_03	008M01	C	2009-09-12T00:00	187.036	75.25	445	3	-1.0106	26.5688
							4	-1.0064	26.5642
							5	-1.0019	26.5618
							6	-1.0046	26.5622
							7	-1.0053	26.5621
							8	-1.0055	26.5621
							9	-1.006	26.5623
							9.9	-1.0193	26.5748
							10.9	-1.0402	26.5904
							11.9	-1.0889	26.6271
							12.9	-1.1411	26.6856
							13.9	-1.1218	26.7016
							14.9	-1.1137	26.7109
							15.9	-1.1074	26.7198
							16.9	-1.0981	26.7222
							17.9	-1.0946	26.7236
							18.9	-1.0856	26.7283
							19.9	-1.0522	26.7593
							20.9	-1.0095	26.8802
							21.9	-0.9412	27.2026
							22.9	-0.7858	28.257
							23.9	-0.7193	28.8363
							24.9	-0.6847	29.0252
							25.9	-0.6565	29.2394
							26.9	-0.6023	29.4682
							27.8	-0.6365	29.5813
							28.8	-0.8067	29.7075
							29.8	-0.8347	29.8353
							30.8	-0.855	29.9346
							31.8	-0.8919	30.0294
							32.8	-0.8453	30.1476
							33.8	-0.7742	30.2445
							34.8	-0.7659	30.3453
							35.8	-0.7453	30.4194
							36.8	-0.7288	30.4961
							37.8	-0.7431	30.5902
							38.8	-0.7708	30.6636
							39.8	-0.7465	30.7339
							40.8	-0.7603	30.7805
							41.8	-0.7729	30.8155
							42.8	-0.777	30.8546
							43.8	-0.7674	30.9069
							44.8	-0.7709	30.9779
							45.7	-0.7775	31.0526
							46.7	-0.7784	31.0973
							47.7	-0.7799	31.1521
							48.7	-0.7841	31.211
							49.7	-0.7812	31.2649
							50.7	-0.7851	31.3126
							51.7	-0.7883	31.3483
							52.7	-0.7964	31.3818
							53.7	-0.8218	31.426
							54.7	-0.8434	31.4579
							55.7	-0.8658	31.4931
							56.7	-0.8878	31.5238
							57.7	-0.9156	31.5595
							58.7	-0.9477	31.6094
							59.7	-0.9672	31.6661
							60.7	-0.9759	31.6935
							61.7	-0.9849	31.7164
							62.7	-0.9885	31.7406
							63.6	-1.0084	31.7689
							64.6	-1.0337	31.802
							65.6	-1.045	31.832
							66.6	-1.0658	31.8671
							67.6	-1.0821	31.8988
							68.6	-1.0848	31.9054
							69.6	-1.0995	31.9146
							70.6	-1.1104	31.9296
							71.6	-1.1219	31.9463
							72.6	-1.1161	31.9757
							73.6	-1.1248	31.9998
							74.6	-1.1554	32.0269
							75.6	-1.1802	32.0479
							76.6	-1.1985	32.0683
							77.6	-1.2127	32.0868
							78.6	-1.2218	32.1003
							79.6	-1.2305	32.1129
							80.6	-1.2366	32.126
							81.5	-1.2572	32.1461
							82.5	-1.2706	32.1603
							83.5	-1.2762	32.1661
							84.5	-1.2795	32.1783
							85.5	-1.29	32.1965
							86.5	-1.2977	32.2126
							87.5	-1.3028	32.2232
							88.5	-1.3055	32.2396
							89.5	-1.3109	32.2612
							90.5	-1.3156	32.278
							91.5	-1.3153	32.2911
							92.5	-1.3196	32.3095
							93.5	-1.3288	32.3286
							94.5	-1.3379	32.3419
							95.5	-1.3464	32.352
							96.5	-1.348	32.3676
							97.5	-1.3529	32.3796
							98.5	-1.3594	32.3945
							99.5	-1.3626	32.4089
							100.4	-1.3643	32.4222
							101.4	-1.3699	32.4354
							102.4	-1.3736	32.4445
							103.4	-1.3823	32.4606
							104.4	-1.3789	32.4729
							105.4	-1.3539	32.4906
							106.4	-1.3063	32.5042
							107.4	-1.2451	32.5223
							108.4	-1.1372	32.5414
							109.4	-1.0892	32.5621
							110.4	-1.1723	32.5776
							111.4	-1.2924	32.5813
							112.4	-1.2843	32.5942
							113.4	-1.2887	32.6142
							114.4	-1.3671	32.6216
							115.4	-1.3817	32.6273
							116.4	-1.3401	32.6372
							117.4	-1.2652	32.6474
							118.3	-1.1584	32.6653
							119.3	-1.1474	32.6769
							120.3	-1.208	32.6853
							121.3	-1.2267	32.698
							122.3	-1.2466	32.7119
							123.3	-1.2808	32.7315
							124.3	-1.2842	32.7438
							125.3	-1.2865	32.7519
							126.3	-1.2905	32.7593
							127.3	-1.3016	32.7701
							128.3	-1.3165	32.7835
							129.3	-1.342	32.8002
							130.3	-1.3778	32.812
							131.3	-1.4161	32.8303
							132.3	-1.4393	32.8402
							133.3	-1.4151	32.8522
							134.3	-1.4495	32.8616
							135.3	-1.5248	32.8673
							136.2	-1.5409	32.8765
							137.2	-1.495	32.8891
							138.2	-1.4438	32.9087
							139.2	-1.4611	32.9229
							140.2	-1.4578	32.9402
							141.2	-1.4686	32.9562
							142.2	-1.4888	32.9681
							143.2	-1.5148	32.9754
							144.2	-1.5774	32.9859
							145.2	-1.5856	33.0036
							146.2	-1.5733	33.0191
							147.2	-1.5763	33.0246
							148.2	-1.5687	33.0304
							149.2	-1.5771	33.0366
							150.2	-1.585	33.0509
							151.2	-1.5867	33.0652
							152.2	-1.5797	33.0716
							153.2	-1.5834	33.0827
							154.1	-1.5708	33.0987
							155.1	-1.5603	33.119
							156.1	-1.5596	33.1277
							157.1	-1.565	33.1498
							158.1	-1.5545	33.1695
							159.1	-1.5376	33.1893
							160.1	-1.5337	33.1996
							161.1	-1.5128	33.2186
							162.1	-1.4956	33.2369
							163.1	-1.4901	33.2483
							164.1	-1.4817	33.2627
							165.1	-1.4762	33.2786
							166.1	-1.4693	33.2922
							167.1	-1.4684	33.3019
							168.1	-1.465	33.3189
							169.1	-1.4565	33.3428
							170.1	-1.4504	33.3606
							171.1	-1.4448	33.3835
							172	-1.4262	33.4121
							173	-1.4094	33.4348
							174	-1.404	33.4462
							175	-1.3971	33.4662
							176	-1.3869	33.4963
							177	-1.3685	33.5264
							178	-1.3526	33.5463
							179	-1.3512	33.5719
							180	-1.3473	33.5814
							181	-1.3341	33.5888
							182	-1.3266	33.6028
							183	-1.313	33.6153
							184	-1.2977	33.6288
							185	-1.2744	33.6585
							186	-1.25	33.6902
							187	-1.2378	33.7036
							188	-1.221	33.719
							189	-1.2088	33.7431
							190	-1.2136	33.757
							190.9	-1.2107	33.7892
							191.9	-1.1805	33.8229
							192.9	-1.1556	33.8384
							193.9	-1.1364	33.8526
							194.9	-1.1204	33.8663
							195.9	-1.0949	33.8855
							196.9	-1.0666	33.9062
							197.9	-1.0418	33.9282
							198.9	-1.0228	33.9451
							199.9	-1.0093	33.9571
							200.9	-0.9956	33.97
							201.9	-0.9613	33.992
							202.9	-0.9429	34.005
							203.9	-0.9076	34.028
							204.9	-0.8902	34.0393
							205.9	-0.8783	34.0471
							206.9	-0.8539	34.0648
							207.9	-0.8174	34.0922
							208.8	-0.7911	34.1075
							209.8	-0.7715	34.1223
							210.8	-0.7281	34.1532
							211.8	-0.6912	34.1765
							212.8	-0.674	34.1879
							213.8	-0.6541	34.2013
							214.8	-0.6281	34.2174
							215.8	-0.6046	34.2312
							216.8	-0.5899	34.2387
							217.8	-0.5786	34.2453
							218.8	-0.5494	34.2619
							219.8	-0.5362	34.269
							220.8	-0.5215	34.2764
							221.8	-0.5051	34.2835
							222.8	-0.4883	34.2915
							223.8	-0.4539	34.3035
							224.8	-0.4452	34.3086
							225.8	-0.4318	34.3169
							226.7	-0.4094	34.3268
							227.7	-0.3784	34.3461
							228.7	-0.3621	34.3555
							229.7	-0.3321	34.3711
							230.7	-0.2975	34.393
							231.7	-0.284	34.4012
							232.7	-0.2654	34.4117
							233.7	-0.2578	34.4153
							234.7	-0.2374	34.427
							235.7	-0.2232	34.4336
							236.7	-0.222	34.4343
							237.7	-0.2172	34.4366
							238.7	-0.1905	34.4529
							239.7	-0.1758	34.4607
							240.7	-0.1686	34.4637
							241.7	-0.1595	34.4683
							242.7	-0.1432	34.4772
							243.7	-0.1237	34.4874
							244.6	-0.1033	34.498
							245.6	-0.0811	34.5087
							246.6	-0.0615	34.5185
							247.6	-0.0449	34.5275
							248.6	-0.0228	34.5393
							249.6	-0.0077	34.5462
							250.6	0.0056	34.5534
							251.6	0.026	34.5627
							252.6	0.0422	34.5703
							253.6	0.0539	34.5755
							254.6	0.0589	34.5779
							255.6	0.0656	34.5807
							256.6	0.074	34.5847
							257.6	0.0811	34.5879
							258.6	0.0836	34.5895
							259.6	0.0861	34.5908
							260.6	0.0911	34.5934
							261.6	0.096	34.5951
							262.5	0.1015	34.5976
							263.5	0.1122	34.6029
							264.5	0.1208	34.607
							265.5	0.1247	34.6089
							266.5	0.1277	34.6101
							267.5	0.1296	34.611
							268.5	0.1316	34.612
							269.5	0.1374	34.6146
							270.5	0.1426	34.617
							271.5	0.1467	34.6192
							272.5	0.1515	34.6218
							273.5	0.1607	34.6264
							274.5	0.1668	34.629
							275.5	0.175	34.6328
							276.5	0.1893	34.6389
							277.5	0.1991	34.6434
							278.5	0.2037	34.6454
							279.5	0.2058	34.6462
							280.5	0.2067	34.6462
							281.4	0.208	34.6471
							282.4	0.2107	34.6485
							283.4	0.2115	34.6494
							284.4	0.214	34.6523
							285.4	0.2217	34.6574
							286.4	0.2218	34.6587
							287.4	0.2252	34.6606
							288.4	0.2321	34.6637
							289.4	0.2374	34.6656
							290.4	0.2422	34.6672
							291.4	0.2511	34.6704
							292.4	0.2588	34.6727
							293.4	0.2636	34.6749
							294.4	0.2691	34.6769
							295.4	0.2757	34.6793
							296.4	0.2875	34.6831
							297.4	0.2994	34.6865
							298.4	0.3096	34.6897
							299.3	0.3168	34.6917
							300.3	0.3282	34.6945
							301.3	0.3379	34.6976
							302.3	0.3431	34.6991
							303.3	0.3472	34.7003
							304.3	0.3513	34.7011
							305.3	0.3536	34.7018
							306.3	0.3581	34.7027
							307.3	0.3652	34.7041
							308.3	0.3821	34.7086
							309.3	0.3907	34.7109
							310.3	0.3923	34.7113
							311.3	0.3948	34.7121
							312.3	0.4003	34.7134
							313.3	0.4059	34.7155
							314.3	0.4215	34.7188
							315.3	0.4359	34.7225
							316.3	0.444	34.7245
							317.2	0.4519	34.7266
							318.2	0.4628	34.7293
							319.2	0.4672	34.7307
							320.2	0.4701	34.7314
							321.2	0.4776	34.7334
							322.2	0.4914	34.7367
							323.2	0.4962	34.738
							324.2	0.5028	34.7399
							325.2	0.5156	34.7433
							326.2	0.5292	34.7468
							327.2	0.5307	34.747
							328.2	0.5303	34.7469
							329.2	0.5301	34.7467
							330.2	0.5344	34.7476
							331.2	0.5411	34.7497
							332.2	0.5486	34.7516
							333.2	0.5548	34.7531
							334.2	0.5636	34.7553
							335.1	0.5706	34.7572
							336.1	0.5761	34.7588
							337.1	0.591	34.7625
							338.1	0.6031	34.7648
							339.1	0.6087	34.7659
							340.1	0.6109	34.7666
							341.1	0.615	34.7674
							342.1	0.6228	34.7694
							343.1	0.632	34.7716
							344.1	0.6354	34.7724
							345.1	0.6421	34.7741
							346.1	0.648	34.7765
							347.1	0.6637	34.7822
							348.1	0.6652	34.7836
							349.1	0.6657	34.7844
							350.1	0.6643	34.785
							351.1	0.6637	34.7854
							352.1	0.6676	34.7876
							353	0.6806	34.7904
							354	0.6909	34.7921
							355	0.6956	34.7932
							356	0.6995	34.7947
							357	0.7058	34.7964
							358	0.7068	34.7968
							359	0.7095	34.7984
							360	0.7139	34.8013
							361	0.7201	34.805
							362	0.7312	34.81
							363	0.7322	34.8108
							364	0.7335	34.8127
							365	0.735	34.8145
							366	0.7356	34.815
							367	0.7364	34.8156
							368	0.739	34.8174
							369	0.7431	34.82
							370	0.7429	34.8207
							371	0.7415	34.8203
							371.9	0.7417	34.8212
							372.9	0.7417	34.8225
							373.9	0.7404	34.8232
							374.9	0.7389	34.8243
							375.9	0.7373	34.8256
							376.9	0.7372	34.8259
							377.9	0.7384	34.8267
							378.9	0.7394	34.8272
							379.9	0.7388	34.8274
							380.9	0.738	34.8274
							381.9	0.7374	34.8276
							382.9	0.7369	34.828
							383.9	0.7192	34.8278
							384.9	0.6968	34.8295
							385.9	0.6889	34.832
							386.9	0.6856	34.8336
							387.9	0.6854	34.8336
							388.9	0.6854	34.8331
							389.8	0.6673	34.8352
							390.8	0.6618	34.8404
							391.8	0.6811	34.8448
							392.8	0.686	34.8458
							393.8	0.6865	34.8459
							394.8	0.6854	34.8463
							395.8	0.682	34.8465
							396.8	0.6788	34.8469
							397.8	0.6696	34.8471
							398.8	0.6587	34.8469
							399.8	0.6368	34.8463
MR09_03	009M01	C	2009-09-13T00:00	188.969	75.337	673	4	-1.1997	26.6795
							5	-1.2068	26.6804
							6	-1.2111	26.6811
							7	-1.2129	26.6804
							8	-1.2125	26.6802
							9	-1.2096	26.6804
							9.9	-1.2098	26.681
							10.9	-1.2079	26.6815
							11.9	-1.2132	26.6822
							12.9	-1.2142	26.6808
							13.9	-1.2164	26.6794
							14.9	-1.215	26.6793
							15.9	-1.2155	26.6792
							16.9	-1.2171	26.6793
							17.9	-1.2192	26.699
							18.9	-1.2505	26.8091
							19.9	-1.0497	27.3523
							20.9	-0.7502	28.551
							21.9	-0.7239	28.8294
							22.9	-0.7555	29.0522
							23.9	-0.8208	29.2076
							24.9	-0.8382	29.3078
							25.9	-0.7449	29.3881
							26.9	-0.8524	29.48
							27.8	-0.8888	29.6028
							28.8	-0.8701	29.7177
							29.8	-0.8715	29.813
							30.8	-0.8849	29.9234
							31.8	-0.8948	30.0109
							32.8	-0.8851	30.0997
							33.8	-0.8869	30.1779
							34.8	-0.8909	30.2382
							35.8	-0.8885	30.3449
							36.8	-0.8324	30.4213
							37.8	-0.836	30.4994
							38.8	-0.921	30.5469
							39.8	-0.9319	30.5862
							40.8	-0.9171	30.6683
							41.8	-0.8908	30.7552
							42.8	-0.9035	30.8341
							43.8	-0.8878	30.8744
							44.8	-0.8785	30.9204
							45.7	-0.8799	30.9886
							46.7	-0.8767	31.0337
							47.7	-0.8625	31.1
							48.7	-0.8541	31.1398
							49.7	-0.8426	31.1851
							50.7	-0.8902	31.2419
							51.7	-0.9104	31.2991
							52.7	-0.921	31.3402
							53.7	-0.9392	31.3833
							54.7	-0.9391	31.4204
							55.7	-0.9324	31.454
							56.7	-0.9475	31.4911
							57.7	-0.9226	31.531
							58.7	-0.9331	31.5608
							59.7	-0.9921	31.5882
							60.7	-1.0407	31.6068
							61.7	-1.0867	31.6329
							62.7	-1.1115	31.6646
							63.6	-1.0301	31.7041
							64.6	-1.0692	31.7491
							65.6	-1.0747	31.7998
							66.6	-1.0869	31.8465
							67.6	-1.0983	31.8791
							68.6	-1.1067	31.8959
							69.6	-1.1303	31.9206
							70.6	-1.1254	31.947
							71.6	-1.1437	31.9653
							72.6	-1.159	31.9811
							73.6	-1.1823	31.995
							74.6	-1.1929	32.0124
							75.6	-1.1995	32.0334
							76.6	-1.2397	32.0529
							77.6	-1.2069	32.0706
							78.6	-1.2044	32.084
							79.6	-1.2226	32.0961
							80.6	-1.2514	32.1101
							81.5	-1.2593	32.1242
							82.5	-1.2695	32.1349
							83.5	-1.3089	32.1469
							84.5	-1.3396	32.1693
							85.5	-1.3361	32.1918
							86.5	-1.3455	32.2164
							87.5	-1.3514	32.2349
							88.5	-1.3576	32.2506
							89.5	-1.3685	32.2807
							90.5	-1.3786	32.3009
							91.5	-1.3845	32.3205
							92.5	-1.3857	32.3341
							93.5	-1.392	32.3489
							94.5	-1.395	32.3613
							95.5	-1.3972	32.37
							96.5	-1.4039	32.3872
							97.5	-1.4177	32.4099
							98.5	-1.4287	32.4259
							99.5	-1.4403	32.4432
							100.4	-1.4276	32.4604
							101.4	-1.4357	32.4768
							102.4	-1.4527	32.4948
							103.4	-1.4744	32.5132
							104.4	-1.4657	32.5247
							105.4	-1.4348	32.5399
							106.4	-1.4229	32.5475
							107.4	-1.4134	32.5659
							108.4	-1.4043	32.5765
							109.4	-1.4028	32.591
							110.4	-1.3998	32.6019
							111.4	-1.4002	32.611
							112.4	-1.4092	32.6225
							113.4	-1.4154	32.6365
							114.4	-1.4198	32.6454
							115.4	-1.4619	32.6531
							116.4	-1.4841	32.6752
							117.4	-1.4978	32.6847
							118.3	-1.504	32.6942
							119.3	-1.5077	32.7034
							120.3	-1.5164	32.7185
							121.3	-1.5227	32.7312
							122.3	-1.5208	32.7353
							123.3	-1.5408	32.7494
							124.3	-1.5318	32.7622
							125.3	-1.5021	32.7759
							126.3	-1.5191	32.7813
							127.3	-1.5156	32.7916
							128.3	-1.5065	32.8032
							129.3	-1.4193	32.8241
							130.3	-1.3891	32.8312
							131.3	-1.4441	32.8411
							132.3	-1.4724	32.8543
							133.3	-1.4617	32.8702
							134.3	-1.491	32.8766
							135.3	-1.5136	32.886
							136.2	-1.5098	32.8941
							137.2	-1.5179	32.9086
							138.2	-1.5104	32.922
							139.2	-1.5131	32.9368
							140.2	-1.5178	32.9439
							141.2	-1.5214	32.9541
							142.2	-1.5194	32.9657
							143.2	-1.56	32.9739
							144.2	-1.5791	32.9831
							145.2	-1.5916	32.9909
							146.2	-1.6116	32.9967
							147.2	-1.6393	33.0069
							148.2	-1.6476	33.0208
							149.2	-1.6675	33.0347
							150.2	-1.6729	33.0476
							151.2	-1.6741	33.0578
							152.2	-1.6697	33.065
							153.2	-1.67	33.0762
							154.1	-1.6564	33.0878
							155.1	-1.6446	33.1077
							156.1	-1.6458	33.1186
							157.1	-1.6505	33.1228
							158.1	-1.6471	33.134
							159.1	-1.5518	33.1525
							160.1	-1.549	33.1645
							161.1	-1.5956	33.1808
							162.1	-1.6144	33.1936
							163.1	-1.6055	33.2072
							164.1	-1.5958	33.2239
							165.1	-1.5891	33.2369
							166.1	-1.5814	33.2521
							167.1	-1.5703	33.2729
							168.1	-1.5537	33.301
							169.1	-1.5457	33.3127
							170.1	-1.5295	33.3368
							171.1	-1.5187	33.3557
							172	-1.5008	33.3677
							173	-1.4826	33.3825
							174	-1.4721	33.4034
							175	-1.4385	33.4248
							176	-1.4265	33.4419
							177	-1.4216	33.4506
							178	-1.4074	33.4684
							179	-1.3972	33.483
							180	-1.3802	33.5094
							181	-1.3647	33.5402
							182	-1.3379	33.5726
							183	-1.3233	33.5839
							184	-1.2923	33.6155
							185	-1.259	33.6564
							186	-1.2443	33.6807
							187	-1.2306	33.6919
							188	-1.2229	33.6991
							189	-1.2029	33.7197
							190	-1.1707	33.7534
							190.9	-1.1301	33.7961
							191.9	-1.1158	33.8071
							192.9	-1.0917	33.8302
							193.9	-1.0553	33.8683
							194.9	-1.014	33.91
							195.9	-0.9711	33.9556
							196.9	-0.9437	33.9819
							197.9	-0.924	34.0015
							198.9	-0.9124	34.013
							199.9	-0.8981	34.0264
							200.9	-0.8794	34.0457
							201.9	-0.8635	34.0641
							202.9	-0.8528	34.0762
							203.9	-0.8396	34.091
							204.9	-0.8056	34.1222
							205.9	-0.7899	34.1375
							206.9	-0.7709	34.154
							207.9	-0.7473	34.1688
							208.8	-0.7285	34.1784
							209.8	-0.6993	34.1922
							210.8	-0.6566	34.2118
							211.8	-0.6232	34.2318
							212.8	-0.5942	34.2485
							213.8	-0.5842	34.2548
							214.8	-0.5751	34.2603
							215.8	-0.5445	34.2755
							216.8	-0.5001	34.2972
							217.8	-0.4489	34.3172
							218.8	-0.4175	34.3325
							219.8	-0.3959	34.3438
							220.8	-0.3578	34.3638
							221.8	-0.3053	34.3923
							222.8	-0.2649	34.4136
							223.8	-0.1974	34.4477
							224.8	-0.1759	34.4575
							225.8	-0.1434	34.4734
							226.7	-0.0966	34.497
							227.7	-0.061	34.5144
							228.7	-0.0278	34.5252
							229.7	-0.0076	34.5311
							230.7	0.0049	34.5373
							231.7	0.0187	34.5428
							232.7	0.0496	34.5562
							233.7	0.0757	34.5671
							234.7	0.1051	34.5784
							235.7	0.1105	34.5802
							236.7	0.111	34.5802
							237.7	0.1108	34.5801
							238.7	0.1159	34.5831
							239.7	0.1309	34.5893
							240.7	0.1482	34.5957
							241.7	0.1562	34.5985
							242.7	0.1709	34.6041
							243.7	0.1942	34.6133
							244.6	0.2078	34.6183
							245.6	0.2307	34.6268
							246.6	0.2417	34.6315
							247.6	0.2521	34.635
							248.6	0.2699	34.6416
							249.6	0.2806	34.6453
							250.6	0.2894	34.6482
							251.6	0.3073	34.654
							252.6	0.3244	34.6594
							253.6	0.3393	34.6643
							254.6	0.35	34.6679
							255.6	0.3555	34.6697
							256.6	0.3688	34.6747
							257.6	0.3869	34.6808
							258.6	0.406	34.687
							259.6	0.4259	34.6934
							260.6	0.4334	34.696
							261.6	0.4434	34.6993
							262.5	0.453	34.7024
							263.5	0.4596	34.7045
							264.5	0.4675	34.7071
							265.5	0.4725	34.7086
							266.5	0.4793	34.711
							267.5	0.4849	34.7128
							268.5	0.4872	34.7137
							269.5	0.4911	34.7149
							270.5	0.4939	34.7158
							271.5	0.4995	34.7177
							272.5	0.5033	34.7188
							273.5	0.5072	34.72
							274.5	0.5122	34.7213
							275.5	0.5165	34.7226
							276.5	0.5219	34.7241
							277.5	0.531	34.727
							278.5	0.534	34.7279
							279.5	0.5363	34.7286
							280.5	0.5405	34.7299
							281.4	0.5434	34.7307
							282.4	0.5488	34.7324
							283.4	0.5566	34.7347
							284.4	0.5584	34.7352
							285.4	0.5633	34.7367
							286.4	0.5688	34.7384
							287.4	0.5828	34.7415
							288.4	0.5909	34.7434
							289.4	0.5997	34.7456
							290.4	0.5973	34.7459
							291.4	0.597	34.7465
							292.4	0.6017	34.7477
							293.4	0.6057	34.7492
							294.4	0.6114	34.7506
							295.4	0.6228	34.7532
							296.4	0.6373	34.7576
							297.4	0.6433	34.7588
							298.4	0.6467	34.7599
							299.3	0.6489	34.7607
							300.3	0.6513	34.7615
							301.3	0.6576	34.764
							302.3	0.6631	34.7662
							303.3	0.6689	34.7687
							304.3	0.6695	34.7691
							305.3	0.6695	34.7692
							306.3	0.6692	34.7693
							307.3	0.6695	34.7697
							308.3	0.6709	34.77
							309.3	0.6755	34.772
							310.3	0.686	34.7754
							311.3	0.6977	34.7793
							312.3	0.7046	34.7813
							313.3	0.7059	34.7817
							314.3	0.7105	34.7831
							315.3	0.7158	34.7849
							316.3	0.7229	34.787
							317.2	0.7278	34.7886
							318.2	0.7331	34.7904
							319.2	0.74	34.7925
							320.2	0.7452	34.7943
							321.2	0.7475	34.7951
							322.2	0.7483	34.7952
							323.2	0.7505	34.7957
							324.2	0.7509	34.7961
							325.2	0.7525	34.7965
							326.2	0.7539	34.7969
							327.2	0.7539	34.7969
							328.2	0.7535	34.7967
							329.2	0.7529	34.7966
							330.2	0.7549	34.7973
							331.2	0.7565	34.7977
							332.2	0.7578	34.7981
							333.2	0.7594	34.7987
							334.2	0.7601	34.799
							335.1	0.7603	34.7991
							336.1	0.7605	34.7991
							337.1	0.7609	34.7993
							338.1	0.7617	34.7995
							339.1	0.7632	34.8001
							340.1	0.7648	34.8009
							341.1	0.7701	34.8027
							342.1	0.7722	34.8033
							343.1	0.7728	34.8034
							344.1	0.7753	34.8045
							345.1	0.7767	34.8048
							346.1	0.7778	34.8057
							347.1	0.781	34.8065
							348.1	0.785	34.809
							349.1	0.7885	34.8106
							350.1	0.7911	34.8119
							351.1	0.7919	34.8122
							352.1	0.7919	34.8126
							353	0.792	34.8127
							354	0.7922	34.8131
							355	0.7922	34.8131
							356	0.7923	34.8139
							357	0.7928	34.8152
							358	0.7945	34.8174
							359	0.7957	34.8184
							360	0.7956	34.8192
							361	0.7952	34.8197
							362	0.7941	34.82
							363	0.7934	34.8203
							364	0.7933	34.8203
							365	0.7933	34.8204
							366	0.7929	34.8206
							367	0.7928	34.8207
							368	0.7928	34.821
							369	0.7928	34.8216
							370	0.7917	34.8218
							371	0.7901	34.8219
							371.9	0.7882	34.822
							372.9	0.787	34.822
							373.9	0.7855	34.8223
							374.9	0.781	34.8232
							375.9	0.7806	34.8243
							376.9	0.7809	34.8247
							377.9	0.7786	34.8253
							378.9	0.7769	34.8256
							379.9	0.7764	34.8259
							380.9	0.7763	34.8262
							381.9	0.7762	34.8267
							382.9	0.7752	34.8277
							383.9	0.7722	34.8283
							384.9	0.7696	34.8287
							385.9	0.7661	34.8298
							386.9	0.7618	34.8303
							387.9	0.7603	34.8304
							388.9	0.7599	34.8309
							389.8	0.7574	34.8312
							390.8	0.7562	34.8317
							391.8	0.7552	34.8321
							392.8	0.7541	34.8325
							393.8	0.7542	34.8324
							394.8	0.7538	34.8327
							395.8	0.7531	34.8331
							396.8	0.7509	34.8344
							397.8	0.7496	34.835
							398.8	0.7493	34.8351
							399.8	0.7486	34.8358
MR09_03	009M02	C	2009-09-13T00:00	188.971	75.34	685	4	-1.2074	26.6769
							5	-1.2025	26.6772
							6	-1.2018	26.6761
							7	-1.1968	26.6648
							8	-1.1977	26.6695
							9	-1.2004	26.6746
							9.9	-1.2079	26.6809
							10.9	-1.2106	26.681
							11.9	-1.21	26.6825
							12.9	-1.2055	26.7088
							13.9	-1.2038	26.7132
							14.9	-1.2041	26.7156
							15.9	-1.1976	26.7387
							16.9	-1.1779	26.8051
							17.9	-1.1663	26.8384
							18.9	-1.1377	26.9526
							19.9	-1.0788	27.1397
							20.9	-0.922	27.7946
							21.9	-0.737	28.6444
							22.9	-0.6854	28.8648
							23.9	-0.6755	28.9983
							24.9	-0.6446	29.1844
							25.9	-0.6446	29.2977
							26.9	-0.6609	29.4528
							27.8	-0.6586	29.5698
							28.8	-0.6866	29.6809
							29.8	-0.6623	29.8177
							30.8	-0.6847	29.8865
							31.8	-0.71	29.9804
							32.8	-0.6536	30.0411
							33.8	-0.7201	30.1112
							34.8	-0.8301	30.1684
							35.8	-0.8816	30.2348
							36.8	-0.8904	30.2848
							37.8	-0.8961	30.3445
							38.8	-0.9012	30.4133
							39.8	-0.9184	30.4918
							40.8	-0.9157	30.6036
							41.8	-0.9121	30.701
							42.8	-0.9092	30.802
							43.8	-0.9042	30.8766
							44.8	-0.8743	30.9452
							45.7	-0.8459	30.9983
							46.7	-0.8496	31.0558
							47.7	-0.8492	31.1059
							48.7	-0.8385	31.1459
							49.7	-0.8529	31.1911
							50.7	-0.8737	31.2513
							51.7	-0.9023	31.2989
							52.7	-0.9011	31.3587
							53.7	-0.915	31.4142
							54.7	-0.9251	31.4564
							55.7	-0.9336	31.5026
							56.7	-0.9575	31.5517
							57.7	-0.9515	31.5924
							58.7	-0.9544	31.6406
							59.7	-0.984	31.6689
							60.7	-0.9909	31.7063
							61.7	-1.0179	31.7423
							62.7	-1.0476	31.7663
							63.6	-1.0975	31.7943
							64.6	-1.0826	31.8136
							65.6	-1.0984	31.8288
							66.6	-1.1507	31.848
							67.6	-1.1395	31.8758
							68.6	-1.1323	31.9015
							69.6	-1.1524	31.9248
							70.6	-1.164	31.9461
							71.6	-1.1526	31.9653
							72.6	-1.1463	31.9801
							73.6	-1.1707	32.0084
							74.6	-1.2374	32.0274
							75.6	-1.2426	32.068
							76.6	-1.2368	32.0953
							77.6	-1.2408	32.1161
							78.6	-1.261	32.1321
							79.6	-1.2918	32.1555
							80.6	-1.3041	32.1837
							81.5	-1.3134	32.1978
							82.5	-1.3208	32.2073
							83.5	-1.3445	32.2291
							84.5	-1.3599	32.2414
							85.5	-1.366	32.2577
							86.5	-1.3625	32.2782
							87.5	-1.3727	32.2915
							88.5	-1.3783	32.3033
							89.5	-1.3824	32.316
							90.5	-1.3885	32.3326
							91.5	-1.3949	32.3516
							92.5	-1.4132	32.3721
							93.5	-1.4281	32.3972
							94.5	-1.4653	32.4183
							95.5	-1.4649	32.4318
							96.5	-1.4631	32.4408
							97.5	-1.4689	32.4509
							98.5	-1.474	32.4617
							99.5	-1.4817	32.4745
							100.4	-1.4892	32.4873
							101.4	-1.4901	32.5027
							102.4	-1.4895	32.5314
							103.4	-1.4841	32.5455
							104.4	-1.5196	32.5518
							105.4	-1.563	32.5581
							106.4	-1.5102	32.5776
							107.4	-1.5132	32.5851
							108.4	-1.5635	32.6023
							109.4	-1.5077	32.61
							110.4	-1.497	32.6186
							111.4	-1.5021	32.632
							112.4	-1.4858	32.6468
							113.4	-1.4777	32.6606
							114.4	-1.4881	32.6729
							115.4	-1.4921	32.6755
							116.4	-1.5095	32.6895
							117.4	-1.5508	32.7075
							118.3	-1.5281	32.7202
							119.3	-1.5105	32.7361
							120.3	-1.4787	32.7564
							121.3	-1.4915	32.765
							122.3	-1.4873	32.7729
							123.3	-1.4679	32.7804
							124.3	-1.4062	32.7907
							125.3	-1.4155	32.8045
							126.3	-1.4452	32.8169
							127.3	-1.483	32.8268
							128.3	-1.4627	32.8391
							129.3	-1.4995	32.8498
							130.3	-1.5101	32.8591
							131.3	-1.506	32.8725
							132.3	-1.5023	32.8837
							133.3	-1.4936	32.8918
							134.3	-1.4875	32.8983
							135.3	-1.4866	32.9019
							136.2	-1.507	32.904
							137.2	-1.5239	32.9127
							138.2	-1.5296	32.9162
							139.2	-1.5284	32.9212
							140.2	-1.5097	32.9357
							141.2	-1.5253	32.9531
							142.2	-1.5318	32.9651
							143.2	-1.5489	32.9713
							144.2	-1.5692	32.9817
							145.2	-1.5932	32.9957
							146.2	-1.6039	33.0099
							147.2	-1.6244	33.0212
							148.2	-1.6046	33.037
							149.2	-1.602	33.0513
							150.2	-1.5935	33.0576
							151.2	-1.595	33.0672
							152.2	-1.5992	33.0769
							153.2	-1.6309	33.0923
							154.1	-1.6481	33.1086
							155.1	-1.6494	33.1195
							156.1	-1.6561	33.1272
							157.1	-1.6258	33.1461
							158.1	-1.6329	33.1597
							159.1	-1.6213	33.1736
							160.1	-1.6142	33.1839
							161.1	-1.6122	33.1937
							162.1	-1.6118	33.1981
							163.1	-1.6053	33.2073
							164.1	-1.5966	33.2192
							165.1	-1.5919	33.2302
							166.1	-1.5837	33.2447
							167.1	-1.5707	33.2689
							168.1	-1.5557	33.2956
							169.1	-1.5384	33.3195
							170.1	-1.524	33.3415
							171.1	-1.5029	33.3734
							172	-1.4904	33.3874
							173	-1.4747	33.3977
							174	-1.4613	33.4103
							175	-1.4635	33.4199
							176	-1.4518	33.4317
							177	-1.4437	33.447
							178	-1.428	33.4653
							179	-1.4029	33.4909
							180	-1.3708	33.5256
							181	-1.3416	33.5615
							182	-1.3008	33.6061
							183	-1.2784	33.6391
							184	-1.2613	33.6586
							185	-1.2355	33.6883
							186	-1.2179	33.7058
							187	-1.1934	33.7294
							188	-1.1685	33.7554
							189	-1.1386	33.7849
							190	-1.1016	33.8198
							190.9	-1.0618	33.867
							191.9	-1.048	33.8812
							192.9	-1.0321	33.8969
							193.9	-1.0223	33.9061
							194.9	-1.0096	33.9181
							195.9	-0.9808	33.9471
							196.9	-0.9415	33.9876
							197.9	-0.9165	34.0156
							198.9	-0.9048	34.0283
							199.9	-0.8986	34.0341
							200.9	-0.9034	34.0296
							201.9	-0.8949	34.0548
							202.9	-0.8532	34.0785
							203.9	-0.8224	34.1047
							204.9	-0.79	34.1277
							205.9	-0.7224	34.1754
							206.9	-0.67	34.1994
							207.9	-0.6218	34.2264
							208.8	-0.582	34.2475
							209.8	-0.5447	34.2641
							210.8	-0.5242	34.2747
							211.8	-0.4931	34.2951
							212.8	-0.4559	34.3157
							213.8	-0.4176	34.3326
							214.8	-0.3891	34.3476
							215.8	-0.3628	34.3619
							216.8	-0.3341	34.3752
							217.8	-0.2916	34.3978
							218.8	-0.269	34.4098
							219.8	-0.2432	34.4223
							220.8	-0.2184	34.4358
							221.8	-0.1856	34.4496
							222.8	-0.1414	34.4716
							223.8	-0.0929	34.4937
							224.8	-0.0687	34.504
							225.8	-0.0566	34.5099
							226.7	-0.0487	34.5144
							227.7	-0.0484	34.5173
							228.7	-0.041	34.5205
							229.7	-0.0019	34.5336
							230.7	0.0185	34.5419
							231.7	0.0512	34.5579
							232.7	0.0962	34.5752
							233.7	0.1226	34.5877
							234.7	0.1437	34.5968
							235.7	0.1538	34.6006
							236.7	0.1602	34.6031
							237.7	0.1847	34.6114
							238.7	0.21	34.6204
							239.7	0.2171	34.6219
							240.7	0.2189	34.6228
							241.7	0.2243	34.6249
							242.7	0.2317	34.628
							243.7	0.237	34.6297
							244.6	0.2402	34.6311
							245.6	0.2424	34.632
							246.6	0.2496	34.6346
							247.6	0.2736	34.6437
							248.6	0.292	34.6504
							249.6	0.3088	34.656
							250.6	0.3304	34.6636
							251.6	0.3374	34.6659
							252.6	0.3485	34.6698
							253.6	0.3673	34.6761
							254.6	0.3763	34.6785
							255.6	0.3873	34.6823
							256.6	0.3993	34.6862
							257.6	0.4084	34.6888
							258.6	0.4116	34.6901
							259.6	0.4225	34.6939
							260.6	0.4289	34.697
							261.6	0.4389	34.6986
							262.5	0.4391	34.6987
							263.5	0.4437	34.7006
[truncated: 29,545 more rows]
