# Supplementary material for: Atlantic-origin water extension into the Pacific Arctic induced an anomalous biogeochemical event
Source: Nat Commun. 2023 Nov 2;14:6235. doi: 10.1038/s41467-023-41960-w (PMC10622542; doi:10.1038/s41467-023-41960-w)
Supplement: Supplementary file 4 — Supplementary Data 1 [file 41467_2023_41960_MOESM4_ESM.zip › Mirai_CTD_2010.txt]

Cruise	Station	Type	yyyy-mm-ddThh:mm	Longitude [degrees_east]	Latitude [degrees_north]	Bot. Depth [m]	Depth [m]	CTD-Temperature [�C]	CTD-Salinity
MR1005	11	C	2010-09-04T18:08	191.503	65.756	56	1.98028	9.6524	30.963
							2.97041	9.6773	30.9499
							3.96054	9.6927	30.9418
							4.95066	9.6882	30.9442
							5.94078	9.6776	30.9502
							6.9309	9.6729	30.9534
							7.92101	9.6682	30.956
							8.91111	9.664	30.9592
							9.90121	9.6317	30.9763
							10.8913	9.5179	31.0274
							11.8814	8.7027	31.1606
							12.8715	8.4166	31.1884
							13.8616	7.976	31.2342
							14.8516	7.1164	31.3443
							15.8417	5.5772	31.4901
							16.8318	4.4537	31.6917
							17.8218	4.3879	31.7256
							18.8119	4.3192	31.7392
							19.8019	4.2019	31.762
							20.792	3.8576	31.7948
							21.782	3.4529	31.8122
							22.7721	3.0899	31.8268
							23.7621	2.9161	31.8495
							24.7521	2.8393	31.8634
							25.7421	2.7852	31.8775
							26.7322	2.7302	31.8971
							27.7222	2.6583	31.9183
							28.7122	2.6053	31.9337
							29.7022	2.5915	31.9392
							30.6922	2.5633	31.947
							31.6822	2.5715	31.9462
							32.6722	2.5791	31.9443
							33.6622	2.5427	31.9547
							34.6521	2.5424	31.9549
							35.6421	2.5462	31.954
							36.6321	2.5486	31.9538
							37.622	2.5508	31.953
							38.612	2.5436	31.9556
							39.602	2.5427	31.9553
							40.5919	2.5408	31.9551
							41.5819	2.5413	31.9544
							42.5718	2.5443	31.9524
							43.5617	2.546	31.9512
							44.5517	2.5467	31.9506
							45.5416	2.5464	31.9504
MR1005	21	C	2010-09-04T20:46	191.746	65.714	45	2.97042	10.4837	28.2145
							3.96055	10.169	28.8136
							4.95068	10.1557	28.825
							5.9408	10.2214	28.6959
							6.93092	10.0313	29.0087
							7.92103	9.8275	29.4261
							8.91114	9.8284	29.482
							9.90124	9.7792	29.7617
							10.8913	9.764	29.8592
							11.8814	9.7423	29.962
							12.8715	9.6422	30.2019
							13.8616	9.5157	30.4507
							14.8517	9.4448	30.5869
							15.8417	9.4405	30.6025
							16.8318	9.4247	30.6197
							17.8219	9.3315	30.6641
							18.8119	9.2869	30.6801
							19.802	9.2496	30.6898
							20.792	9.2067	30.6941
							21.7821	9.2	30.6956
							22.7721	9.1885	30.6982
							23.7622	9.1656	30.6946
							24.7522	9.1203	30.6858
							25.7422	9.1176	30.6853
							26.7322	9.1185	30.6844
							27.7223	9.1265	30.6876
							28.7123	9.1272	30.6885
							29.7023	9.1336	30.6889
							30.6923	9.1388	30.6885
							31.6823	9.1269	30.6844
							32.6723	9.0978	30.6792
							33.6622	9.0938	30.6761
							34.6522	9.0941	30.6758
							35.6422	9.0855	30.6725
							36.6322	9.0832	30.6704
							37.6221	9.086	30.6713
							38.6121	9.0829	30.67
							39.6021	9.0905	30.6703
							40.592	9.0688	30.6653
MR1005	31	C	2010-09-04T22:40	191.168	65.819	49	2.9704	3.3388	31.9324
							3.96052	2.9785	32.0991
							4.95064	3.0898	32.0448
							5.94076	3.197	32.0027
							6.93087	3.1919	32.0028
							7.92097	2.6086	32.2896
							8.91107	2.6084	32.3054
							9.90117	2.5939	32.3254
							10.8913	2.3035	32.6208
							11.8813	2.07	32.8205
							12.8714	2.067	32.8224
							13.8615	2.0661	32.8244
							14.8516	2.0675	32.8251
							15.8416	2.0699	32.8253
							16.8317	2.0701	32.8261
							17.8218	2.0696	32.8269
							18.8118	2.069	32.8276
							19.8019	2.0697	32.8278
							20.7919	2.0669	32.8286
							21.7819	2.0668	32.8288
							22.772	2.0684	32.8287
							23.762	2.0671	32.8288
							24.752	2.0653	32.8291
							25.742	2.0642	32.8292
							26.732	2.0635	32.8293
							27.7221	2.0632	32.8294
							28.7121	2.0632	32.8294
							29.7021	2.0632	32.8293
							30.6921	2.0632	32.8291
							31.682	2.0633	32.8289
							32.672	2.0635	32.8289
							33.662	2.0634	32.8288
							34.652	2.0635	32.8288
							35.6419	2.0637	32.8287
							36.6319	2.0637	32.8288
							37.6219	2.0637	32.8287
							38.6118	2.0639	32.8287
							39.6018	2.0637	32.8287
							40.5917	2.0637	32.8287
							41.5817	2.0639	32.8287
							42.5716	2.0642	32.8286
							43.5615	2.0649	32.8285
MR1005	41	C	2010-09-05T00:27	191.17	66.005	53	1.98025	3.5666	31.8908
							2.97036	4.1224	31.8192
							3.96047	3.3039	31.8955
							4.95058	3.2439	31.9088
							5.94068	3.1128	31.9221
							6.93078	2.9711	31.9439
							7.92087	2.9433	31.9534
							8.91096	2.9264	31.9591
							9.90104	2.9179	31.9621
							10.8911	2.92	31.9626
							11.8812	2.9202	31.9635
							12.8713	2.9153	31.961
							13.8613	2.9007	31.9723
							14.8514	2.8882	31.9892
							15.8414	2.8992	31.993
							16.8315	2.9363	32.002
							17.8215	2.9298	32.0021
							18.8116	2.9252	32.0021
							19.8016	2.9199	32.0024
							20.7916	2.9138	32.0025
							21.7817	2.9128	32.0027
							22.7717	2.8962	32.002
							23.7617	2.8761	32.0021
							24.7517	2.8683	32.0036
							25.7417	2.867	32.0043
							26.7317	2.8539	32.0034
							27.7217	2.8398	32.0037
							28.7117	2.8267	32.0026
							29.7017	2.7979	32.0065
							30.6917	2.8071	32.013
							31.6816	2.8199	32.0158
							32.6716	2.8152	32.0168
							33.6616	2.8	32.02
							34.6515	2.7721	32.0201
							35.6415	2.7673	32.0219
							36.6314	2.7656	32.0225
							37.6214	2.7429	32.0213
							38.6113	2.7298	32.0224
							39.6013	2.7166	32.023
							40.5912	2.7076	32.0236
							41.5811	2.7013	32.0243
							42.5711	2.6932	32.0271
							43.561	2.6885	32.0313
							44.5509	2.6623	32.0373
MR1005	51	C	2010-09-05T03:09	191.164	66.497	52	1.98018	3.5144	31.8862
							2.97026	3.7179	31.8559
							3.96034	3.1947	31.8936
							4.95041	2.9367	31.9093
							5.94048	2.8357	31.9155
							6.93055	2.8078	31.9168
							7.9206	2.7992	31.9199
							8.91066	2.7855	31.9206
							9.90071	2.7793	31.922
							10.8908	2.7738	31.9227
							11.8808	2.7622	31.9231
							12.8708	2.7507	31.924
							13.8609	2.7436	31.9247
							14.8509	2.734	31.9253
							15.8409	2.7249	31.9261
							16.8309	2.7069	31.9264
							17.8209	2.6916	31.9278
							18.8109	2.6855	31.9285
							19.8009	2.6833	31.9287
							20.7909	2.6801	31.9293
							21.7809	2.678	31.9298
							22.7709	2.6768	31.9301
							23.7609	2.6769	31.9302
							24.7509	2.677	31.9304
							25.7408	2.6775	31.9306
							26.7308	2.6774	31.9306
							27.7208	2.677	31.9311
							28.7107	2.6762	31.9318
							29.7007	2.6761	31.9317
							30.6906	2.6756	31.9319
							31.6806	2.6746	31.9321
							32.6705	2.6696	31.933
							33.6604	2.6655	31.9333
							34.6504	2.6626	31.9333
							35.6403	2.6602	31.9334
							36.6302	2.658	31.9335
							37.6201	2.6561	31.9335
							38.61	2.6505	31.9337
							39.5999	2.6495	31.9339
							40.5898	2.65	31.9338
							41.5797	2.6113	31.9471
							42.5696	2.5206	31.9918
							43.5595	2.4571	32.03
							44.5494	2.4376	32.0443
							45.5393	2.4506	32.0379
MR1005	61	C	2010-09-05T05:35	191.163	67.002	47	2.97016	6.1157	31.6173
							3.96021	5.614	31.6648
							4.95025	5.0944	31.7218
							5.94028	4.8545	31.7706
							6.93031	5.2231	31.7327
							7.92034	5.0254	31.7522
							8.91036	4.5111	31.8078
							9.90037	4.2583	31.8513
							10.8904	4.2614	31.852
							11.8804	4.2609	31.8542
							12.8704	4.2611	31.8559
							13.8604	4.2615	31.857
							14.8504	4.2616	31.8582
							15.8404	4.262	31.8589
							16.8303	4.2617	31.8597
							17.8203	4.2616	31.8601
							18.8103	4.2604	31.8607
							19.8003	4.2593	31.8609
							20.7902	4.2516	31.8621
							21.7802	4.2487	31.8627
							22.7701	4.2469	31.863
							23.7601	4.2431	31.8635
							24.75	4.2358	31.8643
							25.74	4.2334	31.8647
							26.7299	4.2325	31.865
							27.7198	4.2324	31.8649
							28.7098	4.233	31.865
							29.6997	4.2323	31.865
							30.6896	4.2303	31.8652
							31.6795	4.2239	31.866
							32.6694	4.2229	31.8661
							33.6593	4.2173	31.8672
							34.6492	4.2065	31.8677
							35.6391	4.1865	31.8703
							36.629	4.1436	31.8753
							37.6189	4.134	31.8764
							38.6087	4.1046	31.8805
							39.5986	4.0943	31.8825
							40.5885	4.0953	31.8813
MR1005	71	C	2010-09-05T09:10	191.077	67.666	50	2.97003	3.1295	32.6117
							3.96003	3.1191	32.6207
							4.95003	3.1087	32.645
							5.94002	3.1034	32.6559
							6.93001	3.115	32.6588
							7.91999	3.1165	32.659
							8.90997	3.1198	32.6598
							9.89994	3.1192	32.66
							10.8899	3.1228	32.6612
							11.8799	3.1247	32.6618
							12.8698	3.127	32.6631
							13.8598	3.1306	32.6645
							14.8497	3.1374	32.6693
							15.8397	3.1555	32.6832
							16.8296	3.1843	32.7018
							17.8195	3.1993	32.7112
							18.8095	3.2072	32.717
							19.7994	3.2128	32.7207
							20.7893	3.2167	32.7236
							21.7792	3.2227	32.7292
							22.7691	3.2251	32.7295
							23.759	3.2307	32.7343
							24.7489	3.241	32.7436
							25.7388	3.2527	32.7545
							26.7287	3.2665	32.7742
							27.7186	3.2716	32.7909
							28.7085	3.2775	32.8077
							29.6984	3.2848	32.8145
							30.6882	3.294	32.82
							31.6781	3.2971	32.8211
							32.668	3.2974	32.8213
							33.6578	3.2976	32.8212
							34.6477	3.2977	32.8211
							35.6375	3.2972	32.8212
							36.6274	3.2973	32.8211
							37.6172	3.2977	32.821
							38.6071	3.2973	32.8211
							39.5969	3.2975	32.821
							40.5867	3.2982	32.8207
MR1005	81	C	2010-09-05T11:07	191.165	68.001	58	3.95995	5.4065	31.6124
							4.94992	5.6384	31.5948
							5.93989	6.4692	31.4481
							6.92986	6.5873	31.4286
							7.91982	6.1056	31.4825
							8.90977	4.6485	31.7392
							9.89973	4.4338	31.7854
							10.8897	4.1263	31.8601
							11.8796	3.5833	31.951
							12.8695	2.8297	32.0441
							13.8595	2.6527	32.0526
							14.8494	2.5866	32.0581
							15.8393	2.5688	32.0716
							16.8292	2.5795	32.0926
							17.8192	2.4192	32.0935
							18.8091	2.3799	32.1024
							19.799	2.4129	32.1182
							20.7889	2.3991	32.1303
							21.7788	2.4209	32.1439
							22.7687	2.4379	32.1519
							23.7585	2.4307	32.1584
							24.7484	2.4267	32.1644
							25.7383	2.4248	32.1655
							26.7282	2.4235	32.1664
							27.718	2.4215	32.1673
							28.7079	2.4159	32.17
							29.6977	2.3931	32.1819
							30.6876	2.3568	32.2016
							31.6774	2.307	32.225
							32.6673	2.2728	32.2378
							33.6571	2.2247	32.2422
							34.6469	2.1828	32.2478
							35.6368	2.1477	32.2572
							36.6266	2.194	32.2731
							37.6164	2.1793	32.2799
							38.6062	2.1444	32.2884
							39.596	2.3251	32.3299
							40.5858	2.2917	32.3364
							41.5756	2.2277	32.3638
							42.5654	2.2158	32.3728
							43.5552	2.2153	32.3805
							44.545	2.2484	32.4021
							45.5348	2.3073	32.4461
							46.5245	2.2857	32.475
							47.5143	2.2623	32.4987
							48.5041	2.2443	32.5217
							49.4938	2.2412	32.5454
							50.4836	2.2482	32.5743
							51.4733	2.2535	32.5878
MR1005	91	C	2010-09-05T14:01	191.166	68.499	53	1.97992	7.6695	31.388
							2.96987	7.5932	31.4079
							3.95982	7.6633	31.3899
							4.94977	7.6465	31.3954
							5.9397	7.6308	31.4023
							6.92964	7.6684	31.3891
							7.91957	7.6277	31.4009
							8.90949	6.715	31.6166
							9.89941	6.0797	31.7977
							10.8893	6.0789	31.7937
							11.8792	5.8417	31.8278
							12.8691	5.8455	31.83
							13.859	5.8464	31.8322
							14.8489	5.8405	31.835
							15.8388	6.0037	31.825
							16.8287	6.2855	31.763
							17.8186	5.7747	31.8358
							18.8085	5.7185	31.8513
							19.7983	5.3673	31.8835
							20.7882	5.2736	31.9148
							21.7781	5.2028	31.9203
							22.7679	5.0741	31.933
							23.7578	5.0754	31.943
							24.7476	5.0526	31.946
							25.7375	4.9966	31.9512
							26.7273	4.9492	31.9546
							27.7171	4.8787	31.9695
							28.707	4.8672	31.9795
							29.6968	4.8705	31.9879
							30.6866	4.8034	32.0078
							31.6764	4.588	32.0209
							32.6662	4.4523	32.033
							33.656	4.4643	32.0565
							34.6458	4.4522	32.0769
							35.6356	4.4352	32.1028
							36.6254	4.3367	32.1411
							37.6152	4.0582	32.1561
							38.605	3.6362	32.1527
							39.5948	3.4989	32.1634
							40.5845	3.5385	32.2267
							41.5743	3.2229	32.2941
							42.5641	2.9934	32.3301
							43.5538	3.5814	32.231
MR1005	101	C	2010-09-05T16:36	191.161	69.001	52	1.97986	7.218	30.3701
							2.96978	7.5931	29.87
							3.9597	7.5542	29.9512
							4.94961	7.4944	30.0592
							5.93952	7.2981	30.3132
							6.92942	6.9235	30.7365
							7.91932	7.0236	30.6279
							8.90921	6.8593	30.8001
							9.8991	6.3548	31.2787
							10.889	5.744	31.6862
							11.8789	5.6415	31.7451
							12.8687	5.5205	31.7991
							13.8586	5.1631	31.9234
							14.8485	3.9193	32.0266
							15.8383	3.4871	32.0396
							16.8282	3.3828	32.0512
							17.818	3.1536	32.0606
							18.8079	3.0794	32.0699
							19.7977	3.0588	32.0811
							20.7876	3.032	32.1013
							21.7774	3.0626	32.1348
							22.7672	3.0849	32.1564
							23.757	3.0513	32.176
							24.7469	2.9825	32.1938
							25.7367	2.9603	32.2006
							26.7265	2.9465	32.209
							27.7163	2.9429	32.2131
							28.7061	2.9368	32.22
							29.6959	2.9648	32.2374
							30.6857	2.9608	32.2569
							31.6754	2.8629	32.2753
							32.6652	2.7703	32.2861
							33.655	2.7311	32.2883
							34.6448	2.7333	32.293
							35.6345	2.718	32.2988
							36.6243	2.7881	32.3142
							37.614	2.9471	32.3543
							38.6038	2.8782	32.3698
							39.5935	2.8677	32.3829
							40.5833	2.8682	32.3847
							41.573	2.8683	32.3854
							42.5627	2.8698	32.382
MR1005	111	C	2010-09-05T19:45	191.168	69.501	52	2.96969	7.5193	30.7379
							3.95958	7.4537	30.8883
							4.94946	7.6277	30.6434
							5.93934	7.6314	30.848
							6.92921	7.4602	31.0468
							7.91908	7.393	31.3136
							8.90894	6.6908	31.6288
							9.8988	6.4983	31.6677
							10.8887	6.5096	31.7462
							11.8785	6.4384	31.7665
							12.8683	6.3856	31.7738
							13.8582	6.3588	31.7791
							14.848	6.3279	31.7835
							15.8378	6.2722	31.7873
							16.8277	6.1338	31.7889
							17.8175	5.98	31.7956
							18.8073	5.9137	31.8015
							19.7971	5.8704	31.8064
							20.7869	5.8287	31.8117
							21.7767	5.7841	31.8183
							22.7665	5.7325	31.8237
							23.7563	5.6766	31.8281
							24.7461	5.6398	31.8302
							25.7359	5.5932	31.8312
							26.7257	5.4976	31.8311
							27.7154	5.3795	31.8303
							28.7052	5.2639	31.833
							29.695	5.2331	31.8389
							30.6847	5.1968	31.8416
							31.6745	5.1761	31.847
							32.6642	5.2124	31.8659
							33.654	5.2176	31.872
							34.6437	5.1889	31.8752
							35.6334	5.0607	31.8839
							36.6232	4.8263	31.9057
							37.6129	4.7565	31.9035
							38.6026	4.5861	31.923
							39.5923	4.5444	31.9357
							40.582	4.4081	31.9613
							41.5717	4.3771	31.9688
MR1005	121	C	2010-09-05T23:16	192.002	70	48	2.9696	6.3703	31.6891
							3.95946	6.4362	31.6859
							4.94931	6.4434	31.6864
							5.93916	6.4564	31.6871
							6.929	6.4335	31.6852
							7.91884	6.4323	31.6849
							8.90867	6.2882	31.688
							9.8985	6.2075	31.6931
							10.8883	6.0372	31.7058
							11.8781	5.9602	31.7083
							12.868	5.9526	31.7199
							13.8578	5.9642	31.74
							14.8476	5.9634	31.819
							15.8374	5.9716	31.9144
							16.8272	5.9294	31.9271
							17.817	5.9317	31.9328
							18.8067	5.9102	31.9306
							19.7965	5.7863	31.9108
							20.7863	5.3915	31.9242
							21.7761	5.2234	31.9375
							22.7658	5.1434	31.948
							23.7556	5.0707	31.9635
							24.7454	4.8465	31.981
							25.7351	3.874	32.1106
							26.7249	3.2492	32.2364
							27.7146	3.1441	32.2629
							28.7043	3.1367	32.2689
							29.6941	3.1339	32.2738
							30.6838	3.1327	32.2769
							31.6735	3.1317	32.2789
							32.6632	3.1317	32.28
							33.6529	3.1313	32.2809
							34.6427	3.1293	32.2815
							35.6324	3.1287	32.2817
							36.6221	3.1275	32.2818
							37.6118	3.1278	32.2807
MR1005	131	C	2010-09-06T08:08	191.998	71	54	3.95923	5.7846	31.2337
							4.94902	5.3926	31.392
							5.93881	5.6191	31.3097
							6.9286	5.5703	31.3294
							7.91838	5.5289	31.4011
							8.90816	4.6389	31.6988
							9.89793	3.4355	32.0568
							10.8877	3.1227	32.2574
							11.8775	3.1016	32.2671
							12.8672	3.0477	32.2764
							13.857	3.034	32.2821
							14.8467	3.0084	32.2861
							15.8365	2.9735	32.2882
							16.8262	2.9061	32.296
							17.8159	2.896	32.2984
							18.8056	2.8851	32.2995
							19.7954	2.8196	32.3045
							20.7851	2.7248	32.3118
							21.7748	2.6545	32.3189
							22.7645	2.0877	32.3224
							23.7542	0.8978	32.2938
							24.7439	0.4682	32.3535
							25.7336	0.0625	32.3788
							26.7233	-0.0637	32.4045
							27.713	-0.1796	32.4279
							28.7027	-0.2217	32.4386
							29.6923	-0.256	32.4449
							30.682	-0.2801	32.4495
							31.6717	-0.2904	32.4523
							32.6613	-0.2989	32.4534
							33.651	-0.3254	32.4552
							34.6406	-0.3583	32.4583
							35.6303	-0.3865	32.4599
							36.6199	-0.4146	32.4598
							37.6096	-0.4465	32.464
							38.5992	-0.4544	32.4661
							39.5888	-0.4719	32.4678
							40.5784	-0.4894	32.4705
							41.5681	-0.4904	32.4723
							42.5577	-0.5051	32.4739
							43.5473	-0.4953	32.4738
MR1005	141	C	2010-09-06T14:07	192.004	72.001	50	2.96926	5.7205	31.0562
							3.95901	5.6835	31.2837
							4.94875	5.5557	31.6762
							5.93848	5.5374	31.6611
							6.92821	5.513	31.6739
							7.91794	5.4967	31.6827
							8.90766	5.4853	31.6931
							9.89738	5.4854	31.7066
							10.8871	5.4922	31.7249
							11.8768	5.4527	31.7353
							12.8665	5.2882	31.7319
							13.8562	5.1345	31.7384
							14.8459	4.9593	31.7295
							15.8356	5.0101	31.7799
							16.8253	5.2105	31.8404
							17.8149	5.3248	31.8754
							18.8046	5.3073	31.8814
							19.7943	5.1004	31.9018
							20.7839	4.9752	31.9328
							21.7736	4.7462	31.9684
							22.7632	4.1158	31.9981
							23.7529	3.8863	32.0789
							24.7425	3.6944	32.139
							25.7322	2.9188	32.2245
							26.7218	2.2026	32.3596
							27.7114	1.4546	32.431
							28.7011	0.7056	32.4432
							29.6907	0.5048	32.465
							30.6803	0.4699	32.4896
							31.6699	0.5277	32.5165
							32.6595	0.5123	32.5269
							33.6491	0.4851	32.5375
							34.6387	0.3919	32.5491
							35.6283	0.3806	32.5516
							36.6179	0.3567	32.5533
							37.6075	0.3291	32.5558
							38.597	0.3075	32.556
							39.5866	0.3245	32.5554
MR1005	151	C	2010-09-06T19:51	191.999	73	64	1.97941	3.2929	29.9217
							2.96911	3.2924	29.9183
							3.9588	3.2923	29.9197
							4.94849	3.2927	29.9209
							5.93817	3.2939	29.925
							6.92785	3.3069	29.9491
							7.91752	3.455	30.0885
							8.90719	3.6254	30.2433
							9.89685	3.6774	30.2941
							10.8865	3.1611	30.3319
							11.8762	2.4814	30.6149
							12.8658	1.4395	30.7393
							13.8555	-0.8484	30.9754
							14.8451	-1.1028	31.3667
							15.8347	-1.1889	31.8259
							16.8244	-1.3201	32.0432
							17.814	-1.3379	32.1178
							18.8036	-1.3786	32.1807
							19.7932	-1.4285	32.2184
							20.7828	-1.4634	32.2387
							21.7724	-1.4936	32.2739
							22.762	-1.5395	32.3313
							23.7516	-1.5709	32.3611
							24.7412	-1.5968	32.379
							25.7308	-1.5841	32.4069
							26.7204	-1.5314	32.4318
							27.71	-1.5588	32.4601
							28.6995	-1.5542	32.4857
							29.6891	-1.5812	32.5108
							30.6787	-1.5767	32.5474
							31.6682	-1.601	32.5765
							32.6578	-1.6551	32.5972
							33.6473	-1.6624	32.6227
							34.6369	-1.6569	32.6376
							35.6264	-1.6535	32.6541
							36.616	-1.6414	32.6665
							37.6055	-1.674	32.6795
							38.595	-1.685	32.6942
							39.5845	-1.7078	32.7113
							40.574	-1.7033	32.7254
							41.5635	-1.7003	32.74
							42.5531	-1.6996	32.7546
							43.5426	-1.6931	32.7691
							44.5321	-1.7001	32.788
							45.5215	-1.7002	32.8105
							46.511	-1.7022	32.82
							47.5005	-1.7061	32.8284
							48.49	-1.7081	32.8423
							49.4795	-1.7076	32.8599
							50.4689	-1.708	32.8694
							51.4584	-1.7099	32.8766
							52.4478	-1.7097	32.8796
							53.4373	-1.7088	32.8827
MR1005	161	C	2010-09-07T02:03	191.996	74.001	204	1.97931	2.2747	28.1753
							2.96896	2.278	28.1975
							3.9586	2.2727	28.181
							4.94824	2.2773	28.1982
							5.93787	2.2631	28.1708
							6.9275	2.3292	28.3098
							7.91712	2.4109	28.4997
							8.90674	2.345	28.3952
							9.89635	2.4445	28.6211
							10.886	2.8863	29.4219
							11.8756	3.2074	29.9715
							12.8652	3.3462	30.335
							13.8548	4.3199	30.7539
							14.8443	4.3583	30.7901
							15.8339	4.2648	30.8439
							16.8235	4.2241	30.8645
							17.8131	3.5171	30.8251
							18.8027	2.8731	30.8099
							19.7922	2.6168	30.8048
							20.7818	2.5596	30.8061
							21.7713	2.5984	30.8382
							22.7609	2.4931	30.8579
							23.7504	0.7941	30.7867
							24.74	-0.5331	30.7878
							25.7295	-0.8256	30.8104
							26.719	-0.9002	30.8476
							27.7086	-1.1101	30.8764
							28.6981	-1.0609	30.9334
							29.6876	-0.9993	30.981
							30.6771	-0.9988	31.021
							31.6666	-1.003	31.0595
							32.6561	-0.9599	31.1099
							33.6456	-0.8987	31.1671
							34.6351	-0.8442	31.2108
							35.6246	-0.8457	31.2552
							36.6141	-0.8458	31.3034
							37.6036	-0.8463	31.3402
							38.5931	-0.8434	31.3758
							39.5825	-0.8465	31.4081
							40.572	-1.0334	31.4498
							41.5615	-0.9805	31.5018
							42.5509	-0.9188	31.5495
							43.5404	-0.9901	31.5806
							44.5298	-0.8516	31.62
							45.5192	-0.9749	31.6406
							46.5087	-1.1125	31.6631
							47.4981	-1.1632	31.6922
							48.4875	-1.1212	31.7306
							49.477	-0.7746	31.7876
							50.4664	-0.6023	31.8233
							51.4558	-0.5508	31.8608
							52.4452	-0.4895	31.9185
							53.4346	-0.0854	31.9964
							54.424	0.3313	32.0588
							55.4134	0.4378	32.0893
							56.4028	0.4394	32.1112
							57.3922	0.4099	32.1176
							58.3815	0.2974	32.1126
							59.3709	0.0427	32.1048
							60.3603	-0.182	32.1155
							61.3497	-0.31	32.1308
							62.339	-0.322	32.1502
							63.3284	-0.3209	32.1666
							64.3177	-0.3359	32.1893
							65.3071	-0.3568	32.2104
							66.2964	-0.4242	32.2266
							67.2857	-0.4358	32.2466
							68.2751	-0.5683	32.2593
							69.2644	-0.6745	32.2786
							70.2537	-0.6183	32.2948
							71.243	-0.6024	32.3132
							72.2323	-0.6151	32.3269
							73.2216	-0.6599	32.3305
							74.211	-0.747	32.3358
							75.2002	-0.7784	32.3481
							76.1895	-0.8587	32.3528
							77.1788	-0.9335	32.371
							78.1681	-0.9369	32.3851
							79.1574	-0.8044	32.4095
							80.1467	-0.682	32.4335
							81.1359	-0.6003	32.448
							82.1252	-0.5439	32.4602
							83.1144	-0.5995	32.4759
							84.1037	-0.7559	32.4839
							85.093	-0.8512	32.4982
							86.0822	-0.8427	32.5188
							87.0714	-0.7515	32.5386
							88.0607	-0.7094	32.5511
							89.0499	-0.7801	32.5573
							90.0391	-0.7952	32.5783
							91.0284	-0.7821	32.5859
							92.0176	-0.9667	32.5847
							93.0068	-1.2081	32.5858
							93.996	-1.3914	32.597
							94.9852	-1.4019	32.6089
							95.9744	-1.4047	32.6208
							96.9636	-1.4081	32.6347
							97.9528	-1.4109	32.6518
							98.9419	-1.3844	32.666
							99.9311	-1.3888	32.6729
							100.92	-1.3954	32.6853
							101.909	-1.367	32.697
							102.899	-1.3685	32.7071
							103.888	-1.373	32.7193
							104.877	-1.3654	32.7442
							105.866	-1.3516	32.771
							106.855	-1.3454	32.7923
							107.844	-1.3284	32.8131
							108.834	-1.3592	32.8219
							109.823	-1.4362	32.8353
							110.812	-1.4062	32.8575
							111.801	-1.419	32.8761
							112.79	-1.4071	32.9024
							113.779	-1.3751	32.9239
							114.768	-1.335	32.9458
							115.757	-1.3902	32.9607
							116.746	-1.2449	32.9964
							117.735	-1.1937	33.0146
							118.725	-1.2413	33.0271
							119.714	-1.4024	33.0418
							120.703	-1.3429	33.0642
							121.692	-1.424	33.0724
							122.681	-1.4803	33.0859
							123.67	-1.5409	33.1023
							124.659	-1.5236	33.1197
							125.648	-1.5516	33.1345
							126.637	-1.5376	33.1546
							127.626	-1.5382	33.1683
							128.615	-1.5395	33.1812
							129.604	-1.5701	33.195
							130.593	-1.5887	33.2056
							131.582	-1.597	33.2153
							132.571	-1.5503	33.2303
							133.56	-1.5398	33.2531
							134.549	-1.5292	33.2778
							135.538	-1.5119	33.2966
							136.527	-1.4993	33.3231
							137.516	-1.4951	33.355
							138.505	-1.4822	33.3834
							139.494	-1.4373	33.4298
							140.483	-1.3259	33.4916
							141.472	-1.2496	33.5484
							142.461	-1.2375	33.5757
							143.45	-1.234	33.5818
							144.439	-1.2037	33.6189
							145.428	-1.1785	33.6425
							146.417	-1.1224	33.7009
							147.406	-1.0688	33.749
							148.395	-1.0291	33.7819
							149.384	-0.9983	33.8138
							150.373	-0.929	33.8741
							151.362	-0.873	33.914
							152.351	-0.8493	33.9387
							153.34	-0.8195	33.9701
							154.329	-0.7757	34.0056
							155.317	-0.7483	34.029
							156.306	-0.7134	34.0578
							157.295	-0.6727	34.0874
							158.284	-0.6397	34.1107
							159.273	-0.6198	34.1247
							160.262	-0.5739	34.1662
							161.251	-0.5346	34.1998
							162.24	-0.5163	34.2336
							163.229	-0.477	34.2658
							164.217	-0.4384	34.2923
							165.206	-0.4054	34.3152
							166.195	-0.3857	34.3349
							167.184	-0.3855	34.3512
							168.173	-0.3612	34.3742
							169.162	-0.3454	34.3826
							170.15	-0.3265	34.3927
							171.139	-0.2753	34.4217
							172.128	-0.2225	34.4408
							173.117	-0.1962	34.4534
							174.106	-0.171	34.4632
							175.095	-0.1592	34.468
							176.083	-0.1389	34.4766
							177.072	-0.1302	34.4801
							178.061	-0.1198	34.4851
							179.05	-0.07	34.507
							180.039	-0.045	34.5184
							181.027	-0.0275	34.5263
							182.016	-0.0153	34.5314
							183.005	0.0195	34.5463
							183.994	0.0502	34.5579
							184.982	0.0611	34.5616
							185.971	0.0601	34.5617
MR1005	171	C	2010-09-07T08:43	191.993	74.998	170	3.95841	0.9406	27.09
							4.948	0.9736	27.0597
							5.93759	0.9791	27.0522
							6.92717	0.9807	27.0501
							7.91674	0.9904	27.0447
							8.90632	0.9954	27.0408
							9.89588	1.006	27.0472
							10.8854	0.9935	27.0532
							11.875	0.9799	27.0577
							12.8646	0.8687	27.1965
							13.8541	0.7353	27.307
							14.8436	0.6305	27.3741
							15.8332	0.0242	27.6697
							16.8227	-0.428	27.8214
							17.8122	-0.5143	27.8718
							18.8018	-0.7198	28.0363
							19.7913	-0.9262	28.4761
							20.7808	-0.92	28.7843
							21.7703	-0.9325	29.0763
							22.7598	-0.966	29.2159
							23.7493	-0.9661	29.3033
							24.7388	-0.974	29.5586
							25.7283	-0.9933	29.6364
							26.7178	-1.0178	29.7212
							27.7073	-1.0391	29.7647
							28.6967	-1.0503	29.8106
							29.6862	-1.0771	29.924
							30.6757	-1.1238	30.0499
							31.6651	-1.1361	30.2143
							32.6546	-1.1764	30.3696
							33.644	-1.2705	30.4598
							34.6335	-1.281	30.5229
							35.6229	-1.2717	30.5987
							36.6124	-1.3157	30.6501
							37.6018	-1.2966	30.7049
							38.5912	-1.2921	30.7704
							39.5807	-1.2498	30.8987
							40.5701	-1.2172	31.0142
							41.5595	-1.2079	31.0465
							42.5489	-1.1448	31.092
							43.5383	-1.1763	31.1399
							44.5277	-1.1252	31.2063
							45.5171	-0.9789	31.2559
							46.5065	-0.9899	31.2991
							47.4959	-1.0791	31.3623
							48.4852	-1.0816	31.4092
							49.4746	-1.074	31.4539
							50.464	-1.0817	31.485
							51.4534	-1.1257	31.5217
							52.4427	-1.1296	31.5558
							53.4321	-1.1394	31.5861
							54.4214	-1.1222	31.6135
							55.4108	-1.1246	31.6296
							56.4001	-1.138	31.643
							57.3894	-1.1443	31.6598
							58.3788	-1.1224	31.6811
							59.3681	-1.1228	31.6946
							60.3574	-1.1242	31.7091
							61.3467	-1.1249	31.7246
							62.3361	-1.1191	31.7501
							63.3254	-1.1052	31.7729
							64.3147	-1.1106	31.7894
							65.304	-1.1219	31.8098
							66.2933	-1.1188	31.829
							67.2825	-1.09	31.851
							68.2718	-1.0849	31.8776
							69.2611	-1.0937	31.9033
							70.2504	-1.1072	31.9224
							71.2396	-1.1226	31.9363
							72.2289	-1.1484	31.9531
							73.2182	-1.1436	31.9719
							74.2074	-1.129	31.9962
							75.1967	-1.1196	32.0157
							76.1859	-1.1684	32.0311
							77.1752	-1.2125	32.0549
							78.1644	-1.2085	32.0734
							79.1536	-1.1979	32.0868
							80.1429	-1.2086	32.0996
							81.1321	-1.2108	32.1166
							82.1213	-1.2226	32.1341
							83.1105	-1.2334	32.1508
							84.0997	-1.2586	32.1661
							85.0889	-1.2579	32.1902
							86.0781	-1.2653	32.2118
							87.0673	-1.2679	32.2239
							88.0565	-1.277	32.2363
							89.0457	-1.2822	32.2517
							90.0349	-1.2953	32.265
							91.024	-1.3154	32.2816
							92.0132	-1.3145	32.2985
							93.0024	-1.3194	32.3124
							93.9915	-1.3226	32.3254
							94.9807	-1.327	32.3368
							95.9698	-1.3313	32.3505
							96.959	-1.3355	32.3657
							97.9481	-1.3392	32.3771
							98.9372	-1.3395	32.3923
							99.9264	-1.3455	32.4091
							100.916	-1.3491	32.4192
							101.905	-1.3492	32.4316
							102.894	-1.3514	32.4419
							103.883	-1.3531	32.4532
							104.872	-1.3543	32.4607
							105.861	-1.3574	32.4683
							106.85	-1.3609	32.4804
							107.839	-1.3659	32.4942
							108.828	-1.3698	32.5079
							109.817	-1.3821	32.5198
							110.806	-1.3754	32.5374
							111.796	-1.3803	32.5512
							112.785	-1.3823	32.5608
							113.774	-1.3845	32.5719
							114.763	-1.387	32.5812
							115.752	-1.3911	32.5966
							116.741	-1.3948	32.6095
							117.73	-1.3998	32.6288
							118.719	-1.403	32.6401
							119.708	-1.4064	32.6499
							120.697	-1.4094	32.6629
							121.686	-1.4133	32.6804
							122.675	-1.4153	32.6886
							123.664	-1.4184	32.7007
							124.653	-1.4214	32.7141
							125.642	-1.4252	32.7309
							126.631	-1.4295	32.7504
							127.62	-1.4343	32.7715
							128.609	-1.4346	32.7882
							129.598	-1.4371	32.8016
							130.587	-1.4402	32.8149
							131.576	-1.4427	32.8292
							132.565	-1.4431	32.8388
							133.554	-1.4451	32.8562
							134.543	-1.4489	32.8824
							135.532	-1.4472	32.8978
							136.521	-1.4497	32.9248
							137.51	-1.4532	32.9519
							138.499	-1.4569	32.9679
							139.488	-1.4556	32.9743
							140.477	-1.4566	32.9779
							141.466	-1.4596	32.9828
							142.454	-1.4613	32.9924
							143.443	-1.4585	33.015
							144.432	-1.4559	33.0365
							145.421	-1.4501	33.0587
							146.41	-1.4478	33.0679
							147.399	-1.4441	33.0802
							148.388	-1.4385	33.0952
							149.377	-1.4232	33.1297
							150.366	-1.4029	33.1591
							151.355	-1.3886	33.1909
							152.343	-1.3658	33.2422
							153.332	-1.3559	33.2661
							154.321	-1.351	33.2789
							155.31	-1.3494	33.2828
							156.299	-1.3477	33.2863
MR1005	181	C	2010-09-07T17:26	189.063	74.602	227	2.96887	0.6432	27.5916
							3.95848	0.6381	27.5921
							4.94809	0.6368	27.592
							5.9377	0.6276	27.5934
							6.9273	0.6227	27.5942
							7.91689	0.6259	27.5936
							8.90648	0.624	27.5938
							9.89607	0.5896	27.5998
							10.8856	0.5069	27.6176
							11.8752	0.4413	27.6315
							12.8648	0.464	27.6264
							13.8544	0.3278	27.6552
							14.8439	0.118	27.6911
							15.8335	-0.2806	27.7637
							16.823	-0.3185	27.7836
							17.8126	-0.4082	27.805
							18.8021	-0.4351	27.8192
							19.7917	-0.5216	27.8705
							20.7812	-0.7284	28.0173
							21.7707	-0.8874	28.2497
							22.7602	-0.9958	28.6587
							23.7498	-0.9762	28.8952
							24.7393	-1.0659	29.1032
							25.7288	-1.0744	29.1675
							26.7183	-1.0546	29.2541
							27.7078	-1.02	29.3825
							28.6973	-1.023	29.5366
							29.6868	-1.06	29.6623
							30.6762	-1.1243	29.8223
							31.6657	-1.1416	29.959
							32.6552	-1.1577	30.0901
							33.6447	-1.2045	30.1816
							34.6341	-1.2321	30.2531
							35.6236	-1.2578	30.2965
							36.613	-1.251	30.3289
							37.6025	-1.2632	30.378
							38.5919	-1.2752	30.4049
							39.5814	-1.28	30.4556
							40.5708	-1.3397	30.5307
							41.5603	-1.386	30.5895
							42.5497	-1.3986	30.6443
							43.5391	-1.4101	30.6989
							44.5285	-1.4222	30.7578
							45.5179	-1.4399	30.8295
							46.5073	-1.4417	30.886
							47.4967	-1.4455	30.9499
							48.4861	-1.4661	31.0142
							49.4755	-1.472	31.0603
							50.4649	-1.4669	31.1288
							51.4543	-1.4877	31.1914
							52.4437	-1.5004	31.2384
							53.4331	-1.5021	31.2969
							54.4224	-1.5061	31.3601
							55.4118	-1.5126	31.4426
							56.4011	-1.5193	31.498
							57.3905	-1.5206	31.559
							58.3799	-1.5232	31.6021
							59.3692	-1.5288	31.6569
							60.3585	-1.5362	31.7092
							61.3479	-1.5423	31.7595
							62.3372	-1.5454	31.8079
							63.3265	-1.5481	31.8503
							64.3158	-1.5528	31.8829
							65.3052	-1.562	31.9154
							66.2945	-1.5659	31.958
							67.2838	-1.57	32.0029
							68.2731	-1.5768	32.0563
							69.2624	-1.582	32.0989
							70.2517	-1.5863	32.137
							71.241	-1.5929	32.1722
							72.2302	-1.6033	32.2096
							73.2195	-1.61	32.2323
							74.2088	-1.6139	32.2548
							75.1981	-1.6247	32.2795
							76.1873	-1.6363	32.307
							77.1766	-1.6426	32.3307
							78.1658	-1.6454	32.3462
							79.1551	-1.6477	32.3581
							80.1443	-1.6489	32.3749
							81.1336	-1.6487	32.3924
							82.1228	-1.646	32.4093
							83.112	-1.6425	32.4275
							84.1013	-1.6387	32.4422
							85.0905	-1.633	32.4577
							86.0797	-1.6277	32.472
							87.0689	-1.6233	32.4832
							88.0581	-1.6191	32.4979
							89.0473	-1.617	32.5167
							90.0365	-1.6146	32.5325
							91.0257	-1.6156	32.5474
							92.0149	-1.6171	32.563
							93.0041	-1.6205	32.5777
							93.9933	-1.6216	32.5918
							94.9824	-1.6185	32.6087
							95.9716	-1.6113	32.6346
							96.9608	-1.5908	32.6789
							97.9499	-1.563	32.7152
							98.9391	-1.5481	32.7357
							99.9282	-1.5261	32.7652
							100.917	-1.5043	32.7978
							101.907	-1.4741	32.8511
							102.896	-1.4526	32.9037
							103.885	-1.4388	32.9418
							104.874	-1.4232	32.9921
							105.863	-1.4074	33.0382
							106.852	-1.3886	33.0995
							107.841	-1.3725	33.1617
							108.83	-1.3632	33.2025
							109.819	-1.3542	33.2267
							110.809	-1.337	33.2645
							111.798	-1.3238	33.3097
							112.787	-1.3108	33.3576
							113.776	-1.288	33.4171
							114.765	-1.2755	33.4392
							115.754	-1.2637	33.4817
							116.743	-1.2452	33.5067
							117.732	-1.2183	33.5449
							118.721	-1.1871	33.5928
							119.71	-1.1611	33.6326
							120.699	-1.1483	33.6491
							121.688	-1.136	33.6664
							122.677	-1.1234	33.6826
							123.666	-1.1028	33.7119
							124.655	-1.0753	33.7487
							125.644	-1.0419	33.7916
							126.633	-1.021	33.8169
							127.622	-1.0094	33.83
							128.611	-0.9879	33.8559
							129.6	-0.9641	33.8777
							130.589	-0.8936	33.9478
							131.578	-0.8526	33.9855
							132.567	-0.8243	34.0162
							133.556	-0.7526	34.0816
							134.545	-0.703	34.1195
							135.534	-0.6847	34.1336
							136.523	-0.6549	34.1563
							137.512	-0.6281	34.1752
							138.501	-0.586	34.2029
							139.49	-0.5734	34.2113
							140.479	-0.5433	34.2332
							141.468	-0.5152	34.2506
							142.457	-0.4916	34.2657
							143.446	-0.4573	34.2864
							144.435	-0.4204	34.3116
							145.424	-0.3707	34.3393
							146.413	-0.3625	34.3425
							147.402	-0.3485	34.3506
							148.391	-0.3396	34.3545
							149.38	-0.3291	34.3586
							150.368	-0.3249	34.3626
							151.357	-0.3207	34.3698
							152.346	-0.3113	34.3779
							153.335	-0.2922	34.3882
							154.324	-0.2874	34.3907
							155.313	-0.2812	34.3941
							156.302	-0.2688	34.4005
							157.291	-0.2508	34.4095
							158.28	-0.2367	34.4154
							159.268	-0.224	34.4218
							160.257	-0.2026	34.4327
							161.246	-0.1796	34.4433
							162.235	-0.1649	34.4497
							163.224	-0.1544	34.4547
							164.213	-0.1254	34.4702
							165.201	-0.0783	34.4941
							166.19	-0.0473	34.509
							167.179	-0.0381	34.5141
							168.168	-0.0049	34.5308
							169.157	0.0082	34.537
							170.146	0.0189	34.5433
							171.134	0.0371	34.5524
							172.123	0.0501	34.5577
							173.112	0.0738	34.5663
							174.101	0.0849	34.5699
							175.09	0.0946	34.5752
							176.078	0.1027	34.578
							177.067	0.1192	34.5862
							178.056	0.1297	34.592
							179.045	0.1401	34.5963
							180.033	0.144	34.5982
							181.022	0.1464	34.5995
							182.011	0.1499	34.6019
							183	0.1713	34.6141
							183.988	0.1982	34.6239
							184.977	0.2056	34.6273
							185.966	0.2199	34.6341
							186.955	0.2382	34.6389
							187.943	0.2458	34.6408
							188.932	0.2488	34.6418
							189.921	0.2565	34.644
							190.909	0.2814	34.6551
							191.898	0.2999	34.6622
							192.887	0.3069	34.6647
							193.876	0.3119	34.6668
							194.864	0.3168	34.6685
							195.853	0.3202	34.6699
							196.842	0.3221	34.6707
							197.83	0.3336	34.6754
							198.819	0.3551	34.6841
							199.808	0.3814	34.692
							200.796	0.385	34.6932
							201.785	0.3876	34.6939
							202.774	0.3918	34.6955
							203.762	0.4235	34.7077
							204.751	0.4617	34.7219
							205.74	0.4803	34.7288
							206.728	0.4869	34.731
							207.717	0.4911	34.7325
							208.705	0.4946	34.7332
							209.694	0.496	34.7339
							210.683	0.5022	34.7358
							211.671	0.5051	34.7365
							212.66	0.5062	34.737
MR1005	182	C	2010-09-07T20:02	189.096	74.599	224	2.96887	0.6755	27.5866
							3.95848	0.6745	27.5867
							4.94809	0.6539	27.5891
							5.9377	0.6678	27.5878
							6.9273	0.6831	27.5859
							7.91689	0.6789	27.5859
							8.90648	0.6777	27.5859
							9.89607	0.6774	27.586
							10.8856	0.6732	27.5863
							11.8752	0.637	27.5887
							12.8648	0.3944	27.6341
							13.8544	0.3234	27.6463
							14.8439	0.284	27.6591
							15.8335	0.1844	27.7003
							16.823	-0.05	27.7565
							17.8126	-0.2795	27.775
							18.8021	-0.3139	27.8057
							19.7917	-0.448	27.843
							20.7812	-0.6455	27.925
							21.7707	-0.8133	28.0975
							22.7602	-0.9384	28.3303
							23.7498	-0.9462	28.4737
							24.7393	-0.9413	28.6453
							25.7288	-0.9613	28.8297
							26.7183	-1.0167	29.0446
							27.7078	-1.0142	29.2762
							28.6973	-1.0603	29.4992
							29.6868	-1.0958	29.7007
							30.6762	-1.1392	29.9117
							31.6657	-1.1496	29.9733
							32.6552	-1.1584	30.0502
							33.6447	-1.1635	30.1351
							34.6341	-1.1919	30.2221
							35.6236	-1.2455	30.2849
							36.6131	-1.2582	30.3369
							37.6025	-1.2782	30.3986
							38.5919	-1.3182	30.4502
							39.5814	-1.3378	30.4901
							40.5708	-1.3495	30.5219
							41.5603	-1.3586	30.5624
							42.5497	-1.3887	30.625
							43.5391	-1.4116	30.6914
							44.5285	-1.4219	30.7556
							45.5179	-1.4383	30.819
							46.5073	-1.4431	30.8787
							47.4967	-1.4498	30.9178
							48.4861	-1.4503	30.9624
							49.4755	-1.463	31.0157
							50.4649	-1.4823	31.068
							51.4543	-1.4909	31.1312
							52.4437	-1.4921	31.1881
							53.4331	-1.5013	31.244
							54.4224	-1.4997	31.2863
							55.4118	-1.5046	31.3386
							56.4012	-1.506	31.3801
							57.3905	-1.5127	31.4191
							58.3799	-1.5157	31.4496
							59.3692	-1.5181	31.4844
							60.3585	-1.5201	31.5213
							61.3479	-1.5258	31.5868
							62.3372	-1.5335	31.6548
							63.3265	-1.5407	31.7074
							64.3159	-1.5471	31.7554
							65.3052	-1.5531	31.8113
							66.2945	-1.5572	31.851
							67.2838	-1.5604	31.8996
							68.2731	-1.563	31.9441
							69.2624	-1.5652	31.9847
							70.2517	-1.5703	32.0423
							71.241	-1.5774	32.0934
							72.2303	-1.5848	32.1398
							73.2195	-1.5897	32.1754
							74.2088	-1.597	32.209
							75.1981	-1.6075	32.2412
							76.1873	-1.6188	32.27
							77.1766	-1.6266	32.2921
							78.1659	-1.6326	32.3078
							79.1551	-1.6405	32.3271
							80.1444	-1.6444	32.3472
							81.1336	-1.6428	32.3636
							82.1228	-1.6423	32.3819
							83.1121	-1.6395	32.397
							84.1013	-1.6414	32.4097
							85.0905	-1.635	32.4266
							86.0797	-1.6212	32.447
							87.0689	-1.6054	32.4659
							88.0581	-1.5932	32.4849
							89.0473	-1.5848	32.5062
							90.0365	-1.5791	32.5311
							91.0257	-1.5722	32.5589
							92.0149	-1.5622	32.5906
							93.0041	-1.5617	32.6161
							93.9933	-1.5506	32.6475
							94.9824	-1.523	32.6994
							95.9716	-1.5081	32.7466
							96.9608	-1.4873	32.792
							97.9499	-1.4642	32.8415
							98.9391	-1.4501	32.8851
							99.9282	-1.4342	32.9318
							100.917	-1.4165	32.981
							101.907	-1.4037	33.0285
							102.896	-1.3943	33.0581
							103.885	-1.3829	33.1011
							104.874	-1.3712	33.1499
							105.863	-1.3602	33.193
							106.852	-1.3421	33.246
							107.841	-1.3285	33.2832
							108.83	-1.3165	33.3159
							109.819	-1.3065	33.3412
							110.809	-1.2988	33.3677
							111.798	-1.2843	33.4137
							112.787	-1.2817	33.4361
							113.776	-1.2666	33.4674
							114.765	-1.2377	33.5142
							115.754	-1.2192	33.5437
							116.743	-1.2045	33.5651
							117.732	-1.1875	33.5933
							118.721	-1.1652	33.6265
							119.71	-1.1463	33.6521
							120.699	-1.1233	33.6846
							121.688	-1.0993	33.7199
							122.677	-1.0711	33.7542
							123.666	-1.0494	33.7815
							124.655	-1.0284	33.8051
							125.644	-1.0148	33.8236
							126.633	-0.9992	33.8423
							127.622	-0.9657	33.8813
							128.611	-0.9076	33.9316
							129.6	-0.8603	33.9751
							130.589	-0.825	34.0072
							131.578	-0.8047	34.0292
							132.567	-0.7935	34.046
							133.556	-0.7761	34.0634
							134.545	-0.77	34.0678
							135.534	-0.7329	34.0939
							136.523	-0.6989	34.1238
							137.512	-0.6564	34.1561
							138.501	-0.6243	34.18
							139.49	-0.5938	34.1988
							140.479	-0.577	34.2088
							141.468	-0.5705	34.2131
							142.457	-0.5321	34.2393
							143.446	-0.4977	34.2608
							144.435	-0.4551	34.2894
							145.424	-0.4011	34.3233
							146.413	-0.3631	34.3484
							147.402	-0.3214	34.371
							148.391	-0.3061	34.3812
							149.38	-0.2807	34.3917
							150.368	-0.252	34.4092
							151.357	-0.2272	34.4214
							152.346	-0.207	34.4315
							153.335	-0.1972	34.4359
							154.324	-0.192	34.4385
							155.313	-0.1865	34.4407
							156.302	-0.1829	34.4417
							157.291	-0.1792	34.4433
							158.28	-0.1704	34.4475
							159.268	-0.1592	34.4525
							160.257	-0.1516	34.4567
							161.246	-0.1414	34.4614
							162.235	-0.1239	34.4695
							163.224	-0.1084	34.4777
							164.213	-0.0744	34.4972
							165.201	-0.0324	34.5179
							166.19	-0.0181	34.5241
							167.179	-0.0064	34.5285
							168.168	-0.0011	34.5311
							169.157	0.0045	34.5335
							170.146	0.0177	34.5398
							171.134	0.0324	34.5489
							172.123	0.0538	34.5601
							173.112	0.0869	34.5712
							174.101	0.1081	34.5802
							175.09	0.1244	34.5874
							176.078	0.1352	34.5919
							177.067	0.1593	34.6052
							178.056	0.193	34.62
							179.045	0.1979	34.6224
							180.033	0.2028	34.6249
							181.022	0.2126	34.6301
							182.011	0.2309	34.6374
							183	0.2357	34.639
							183.988	0.2383	34.6397
							184.977	0.2379	34.6394
							185.966	0.2379	34.6392
							186.955	0.2405	34.64
							187.943	0.2483	34.6427
							188.932	0.2736	34.652
							189.921	0.2829	34.656
							190.909	0.2874	34.6578
							191.898	0.2895	34.6588
							192.887	0.2999	34.6629
							193.876	0.3156	34.6686
							194.864	0.3405	34.6789
							195.853	0.3662	34.6878
							196.842	0.3747	34.6913
							197.83	0.3862	34.6954
							198.819	0.3907	34.6969
							199.808	0.3967	34.6994
							200.796	0.4061	34.7025
							201.785	0.4124	34.7057
							202.774	0.4268	34.7102
							203.762	0.433	34.7122
							204.751	0.4385	34.7141
							205.74	0.4417	34.7151
							206.728	0.4478	34.7173
							207.717	0.4555	34.7199
							208.705	0.471	34.7259
							209.694	0.4804	34.7292
MR1005	191	C	2010-09-08T13:41	197.41	74.255	1084	1.97928	3.4522	28.7949
							2.96892	3.4507	28.7964
							3.95855	3.4526	28.7931
							4.94817	3.453	28.7927
							5.9378	3.4537	28.7924
							6.92741	3.4538	28.7925
							7.91702	3.4531	28.7923
							8.90663	3.4297	28.8227
							9.89623	3.3508	28.918
							10.8858	3.3807	28.8821
							11.8754	3.3349	28.9418
							12.865	3.3199	28.9592
							13.8546	3.3173	28.9613
							14.8442	3.3063	28.9729
							15.8337	3.2801	29.0008
							16.8233	3.1174	29.2347
							17.8129	2.8718	29.6936
							18.8024	2.6708	29.9054
							19.792	2.4279	30.0979
							20.7815	2.7029	30.3594
							21.7711	2.6316	30.4147
							22.7606	2.8559	30.5022
							23.7501	3.1427	30.573
							24.7397	3.1184	30.5861
							25.7292	3.066	30.6562
							26.7187	3.3923	30.7225
							27.7082	3.4093	30.7534
							28.6977	3.4449	30.801
							29.6873	3.5649	30.8285
							30.6768	3.5532	30.8622
							31.6662	3.3081	30.8793
							32.6557	2.5927	30.8625
							33.6452	1.8767	30.8663
							34.6347	0.7665	30.8338
							35.6242	0.1942	30.8399
							36.6137	-0.2107	30.8473
							37.6031	0.0759	30.9357
							38.5926	0.312	30.9627
							39.582	0.3428	31.0005
							40.5715	0.2735	31.0386
							41.5609	0.2563	31.0796
							42.5504	0.3942	31.1241
							43.5398	0.4378	31.1567
							44.5293	0.2959	31.1821
							45.5187	0.0974	31.2345
							46.5081	0.2625	31.2814
							47.4975	0.3254	31.3343
							48.4869	0.5686	31.3891
							49.4764	0.7669	31.4417
							50.4658	0.6952	31.4768
							51.4552	0.5855	31.5097
							52.4446	0.8177	31.5879
							53.4339	0.7114	31.6128
							54.4233	0.6874	31.6679
							55.4127	0.5094	31.6773
							56.4021	0.8464	31.7553
							57.3915	0.7705	31.8024
							58.3808	0.7345	31.8285
							59.3702	0.5768	31.8265
							60.3595	0.7114	31.869
							61.3489	0.6784	31.8621
							62.3382	0.3218	31.8754
							63.3276	0.0962	31.8767
							64.3169	-0.3455	31.8725
							65.3063	-0.5397	31.8848
							66.2956	-0.2807	31.9368
							67.2849	-0.0213	31.9718
							68.2742	0.134	31.9927
							69.2635	-0.4101	31.9923
							70.2528	-0.2815	32.0399
							71.2421	-0.1955	32.0487
							72.2314	-0.5232	32.0544
							73.2207	-0.5375	32.0715
							74.21	-0.4597	32.0862
							75.1993	-0.5378	32.0876
							76.1886	-0.708	32.0942
							77.1779	-0.6034	32.1242
							78.1671	-0.6056	32.1372
							79.1564	-0.4707	32.1784
							80.1457	-0.3207	32.1999
							81.1349	-0.3368	32.2178
							82.1242	-0.2671	32.2285
							83.1134	-0.297	32.2445
							84.1027	-0.1631	32.2688
							85.0919	-0.1163	32.2869
							86.0811	-0.0446	32.2965
							87.0704	0.0829	32.3173
							88.0596	0.0912	32.3169
							89.0488	0.0167	32.3216
							90.038	-0.0257	32.3349
							91.0272	-0.1078	32.3561
							92.0164	-0.1639	32.3762
							93.0056	-0.231	32.3857
							93.9948	-0.2638	32.3933
							94.984	-0.7533	32.3906
							95.9732	-0.8034	32.4114
							96.9624	-0.7238	32.425
							97.9515	-0.8005	32.4635
							98.9407	-0.4062	32.4823
							99.9299	-0.3463	32.4871
							100.919	-0.5604	32.4934
							101.908	-0.6292	32.5028
							102.897	-0.5727	32.521
							103.886	-0.4764	32.5418
							104.876	-0.3291	32.5668
							105.865	-0.3858	32.5748
							106.854	-0.6193	32.573
							107.843	-0.7258	32.5893
							108.832	-0.6885	32.6069
							109.821	-0.6572	32.6167
							110.81	-0.6929	32.622
							111.799	-0.8632	32.6146
							112.789	-1.0654	32.6206
							113.778	-0.9988	32.6374
							114.767	-0.7497	32.6733
							115.756	-0.7179	32.6766
							116.745	-0.8961	32.6801
							117.734	-0.8477	32.7034
							118.723	-0.7603	32.7217
							119.712	-0.8738	32.7207
							120.701	-0.939	32.7385
							121.69	-0.8633	32.7538
							122.679	-1.0032	32.7544
							123.668	-1.0768	32.7606
							124.657	-1.0535	32.7762
							125.646	-0.9907	32.7915
							126.636	-0.842	32.8179
							127.625	-0.82	32.8308
							128.614	-1.1482	32.8201
							129.603	-1.2834	32.843
							130.592	-1.3624	32.8515
							131.581	-1.4104	32.8673
							132.57	-1.3216	32.8888
							133.559	-1.0627	32.923
							134.548	-0.9552	32.9418
							135.537	-0.9518	32.9589
							136.526	-0.8265	32.9756
							137.515	-0.784	32.9861
							138.504	-0.7797	32.9956
							139.493	-0.8846	33.0025
							140.482	-1.044	32.9986
							141.471	-1.352	32.9914
							142.459	-1.4481	33.0024
							143.448	-1.3648	33.0156
							144.437	-1.1043	33.0541
							145.426	-0.8883	33.0785
							146.415	-0.99	33.0829
							147.404	-1.211	33.0889
							148.393	-1.1726	33.1127
							149.382	-1.1939	33.116
							150.371	-1.4416	33.1339
							151.36	-1.4616	33.1452
							152.349	-1.4798	33.1573
							153.338	-1.4731	33.1708
							154.327	-1.4581	33.1821
							155.316	-1.464	33.204
							156.304	-1.4608	33.2304
							157.293	-1.4479	33.2515
							158.282	-1.4439	33.2571
							159.271	-1.4543	33.2661
							160.26	-1.4405	33.2843
							161.249	-1.3723	33.3165
							162.238	-1.1541	33.3437
							163.227	-1.1954	33.3606
							164.215	-1.153	33.3854
							165.204	-1.0564	33.402
							166.193	-1.0598	33.4131
							167.182	-1.1627	33.4175
							168.171	-1.3222	33.4263
							169.16	-1.3563	33.4478
							170.148	-1.3668	33.4621
							171.137	-1.3413	33.4818
							172.126	-1.3168	33.5075
							173.115	-1.31	33.5379
							174.104	-1.3124	33.5685
							175.092	-1.2526	33.5877
							176.081	-1.2291	33.5983
							177.07	-1.225	33.6116
							178.059	-1.2137	33.6302
							179.048	-1.2756	33.6433
							180.036	-1.2741	33.6677
							181.025	-1.2637	33.6855
							182.014	-1.2585	33.7022
							183.003	-1.2615	33.725
							183.991	-1.2192	33.7513
							184.98	-1.2099	33.7789
							185.969	-1.201	33.8089
							186.958	-1.1711	33.8282
							187.946	-1.1527	33.8445
							188.935	-1.143	33.8634
							189.924	-1.1279	33.8872
							190.913	-1.1118	33.9087
							191.901	-1.0967	33.9281
							192.89	-1.0958	33.9415
							193.879	-1.0742	33.958
							194.867	-1.0519	33.9704
							195.856	-1.0384	33.9787
							196.845	-1.0283	33.9946
							197.834	-1.0067	34.0165
							198.822	-0.9148	34.0513
							199.811	-0.9045	34.0718
							200.8	-0.8909	34.0835
							201.788	-0.8758	34.0923
							202.777	-0.8556	34.107
							203.766	-0.8481	34.1162
							204.754	-0.8444	34.1256
							205.743	-0.8494	34.1396
							206.732	-0.7905	34.1669
							207.72	-0.6903	34.1994
							208.709	-0.6541	34.2165
							209.697	-0.6299	34.2328
							210.686	-0.5837	34.2532
							211.675	-0.5772	34.2663
							212.663	-0.5519	34.2794
							213.652	-0.531	34.2895
							214.641	-0.5176	34.2963
							215.629	-0.5059	34.3024
							216.618	-0.488	34.3138
							217.606	-0.4608	34.3267
							218.595	-0.4311	34.3421
							219.584	-0.3909	34.3605
							220.572	-0.3658	34.3743
							221.561	-0.3418	34.3849
							222.549	-0.3097	34.397
							223.538	-0.2901	34.4087
							224.526	-0.278	34.4199
							225.515	-0.2629	34.4282
							226.504	-0.2444	34.436
							227.492	-0.23	34.4423
							228.481	-0.2126	34.4531
							229.469	-0.1948	34.463
							230.458	-0.1725	34.4733
							231.446	-0.1546	34.4799
							232.435	-0.155	34.4845
							233.423	-0.1551	34.4882
							234.412	-0.1331	34.4987
							235.4	-0.0972	34.5084
							236.389	-0.0687	34.5192
							237.377	-0.0523	34.5257
							238.366	-0.0543	34.5293
							239.354	-0.05	34.5367
							240.343	-0.0248	34.5464
							241.331	-0.0071	34.5522
							242.32	0.0095	34.5588
							243.308	0.0265	34.5664
							244.297	0.048	34.5745
							245.285	0.0654	34.5802
							246.274	0.0806	34.5847
							247.262	0.089	34.5878
							248.251	0.0987	34.5909
							249.239	0.1083	34.5938
							250.227	0.1268	34.6005
							251.216	0.1463	34.607
							252.204	0.1538	34.6093
							253.193	0.1652	34.6139
							254.181	0.1869	34.6214
							255.17	0.2024	34.6255
							256.158	0.206	34.6262
							257.146	0.2234	34.6319
							258.135	0.2369	34.6356
							259.123	0.2467	34.6387
							260.112	0.2548	34.6413
							261.1	0.2731	34.647
							262.088	0.2847	34.6511
							263.077	0.2973	34.655
							264.065	0.3076	34.6581
							265.053	0.3171	34.6609
							266.042	0.3304	34.6654
							267.03	0.3454	34.6701
							268.019	0.3599	34.6747
							269.007	0.3658	34.6763
							269.995	0.3671	34.6768
							270.984	0.3768	34.6799
							271.972	0.3879	34.6829
							272.96	0.3903	34.6837
							273.949	0.3995	34.688
							274.937	0.4024	34.6879
							275.925	0.4067	34.6894
							276.913	0.4157	34.6919
							277.902	0.429	34.6962
							278.89	0.4448	34.7015
							279.878	0.4593	34.706
							280.867	0.4702	34.7092
							281.855	0.4822	34.7129
							282.843	0.4843	34.7136
							283.832	0.4876	34.7164
							284.82	0.4874	34.7172
							285.808	0.4885	34.7178
							286.796	0.4936	34.7198
							287.785	0.5043	34.7235
							288.773	0.5152	34.7262
							289.761	0.5328	34.7311
							290.749	0.5469	34.7331
							291.738	0.5489	34.7339
							292.726	0.5575	34.7367
							293.714	0.5694	34.7394
							294.702	0.5766	34.7412
							295.69	0.5832	34.7432
							296.679	0.5886	34.7449
							297.667	0.5884	34.7462
							298.655	0.5927	34.7486
							299.643	0.5967	34.7508
							300.632	0.5887	34.7502
							301.62	0.5664	34.7501
							302.608	0.5649	34.7512
							303.596	0.5761	34.7528
							304.584	0.5805	34.7554
							305.572	0.5878	34.7575
							306.561	0.5952	34.7588
							307.549	0.599	34.76
							308.537	0.6064	34.7616
							309.525	0.633	34.7666
							310.513	0.6484	34.7686
							311.501	0.658	34.7699
							312.49	0.668	34.7717
							313.478	0.6747	34.7735
							314.466	0.6785	34.7748
							315.454	0.6805	34.7751
							316.442	0.6846	34.7765
							317.43	0.689	34.7773
							318.418	0.6912	34.7781
							319.406	0.6965	34.7798
							320.394	0.6983	34.7801
							321.383	0.6994	34.7804
							322.371	0.7024	34.7821
							323.359	0.7048	34.7829
							324.347	0.7069	34.7838
							325.335	0.7117	34.7849
							326.323	0.712	34.7864
							327.311	0.7171	34.788
							328.299	0.7177	34.7892
							329.287	0.723	34.7914
							330.275	0.7264	34.792
							331.263	0.7284	34.7925
							332.251	0.729	34.7932
							333.239	0.731	34.7945
							334.227	0.7311	34.7949
							335.215	0.7293	34.7957
							336.203	0.7307	34.7965
							337.191	0.7323	34.7979
							338.179	0.7355	34.7995
							339.167	0.739	34.8005
							340.155	0.7401	34.801
							341.143	0.7409	34.8012
							342.131	0.7415	34.8017
							343.119	0.7432	34.8029
							344.107	0.7472	34.8051
							345.095	0.7484	34.8058
							346.083	0.7527	34.8069
							347.071	0.7513	34.8071
							348.059	0.7522	34.8084
							349.047	0.752	34.8092
							350.035	0.7531	34.8103
							351.023	0.7552	34.8117
							352.011	0.756	34.8121
							352.999	0.7573	34.8126
							353.987	0.7601	34.8136
							354.975	0.7658	34.8148
							355.963	0.7682	34.8158
							356.951	0.7668	34.816
							357.939	0.7671	34.817
							358.927	0.7671	34.8173
							359.915	0.7671	34.8179
							360.902	0.7672	34.8187
							361.89	0.767	34.8196
							362.878	0.7652	34.8204
							363.866	0.7654	34.8209
							364.854	0.7653	34.8215
							365.842	0.7667	34.8224
							366.83	0.7675	34.8231
							367.818	0.7675	34.8235
							368.806	0.7673	34.8238
							369.793	0.7669	34.8245
							370.781	0.7661	34.825
							371.769	0.766	34.8255
							372.757	0.7645	34.8257
							373.745	0.7605	34.8259
							374.733	0.7555	34.8263
							375.721	0.7534	34.8268
							376.708	0.7511	34.8273
							377.696	0.7496	34.8282
							378.684	0.7484	34.8285
							379.672	0.7444	34.8289
							380.66	0.7437	34.8292
							381.647	0.7424	34.8298
							382.635	0.739	34.8301
							383.623	0.737	34.8306
							384.611	0.7355	34.8308
							385.599	0.7333	34.8314
							386.586	0.7311	34.8318
							387.574	0.7292	34.8323
							388.562	0.7271	34.8328
							389.55	0.7247	34.8335
							390.537	0.7233	34.8336
							391.525	0.7223	34.8339
							392.513	0.7207	34.8342
							393.501	0.7189	34.8346
							394.488	0.7183	34.8349
							395.476	0.7163	34.8354
							396.464	0.7139	34.8361
							397.452	0.7118	34.8366
							398.439	0.7102	34.8369
							399.427	0.7072	34.8376
MR1005	201	C	2010-09-08T17:49	196.775	74.002	300	1.97931	3.0578	29.6353
							2.96896	3.0323	29.5876
							3.9586	3.0139	29.5708
							4.94824	3.0526	29.4259
							5.93787	3.0506	29.5319
							6.9275	3.0598	29.5373
							7.91712	3.0745	29.4194
							8.90674	3.0874	29.4631
							9.89635	3.1616	29.6894
							10.886	3.2769	29.86
							11.8756	3.5278	30.1932
							12.8652	4.026	30.5941
							13.8548	4.0231	30.6577
							14.8443	3.9956	30.674
							15.8339	3.9026	30.6747
							16.8235	3.7975	30.7067
							17.8131	3.7572	30.7592
							18.8027	3.4998	30.8323
							19.7922	2.9346	30.889
							20.7818	2.6605	30.9504
							21.7713	1.4094	30.917
							22.7609	1.3985	30.9969
							23.7504	1.9996	31.0918
							24.74	2.1809	31.1477
							25.7295	1.0297	31.1374
							26.719	0.4545	31.1639
							27.7086	-0.1083	31.1899
							28.6981	-0.0063	31.2372
							29.6876	0.3177	31.289
							30.6771	0.2086	31.2949
							31.6666	-0.0878	31.3043
							32.6561	-0.0655	31.336
							33.6456	0.1273	31.3841
							34.6351	0.4059	31.4385
							35.6246	0.3682	31.4591
							36.6141	0.3598	31.4926
							37.6036	0.4492	31.5289
							38.5931	0.5483	31.5763
							39.5825	0.7448	31.6524
							40.572	0.9714	31.7003
							41.5615	1.0317	31.744
							42.5509	1.2188	31.8098
							43.5404	1.1338	31.8389
							44.5298	1.2238	31.8881
							45.5192	1.4827	31.9456
							46.5087	1.6052	31.9952
							47.4981	1.6209	32.0201
							48.4875	1.609	32.0328
							49.477	1.4094	32.0297
							50.4664	1.239	32.0315
							51.4558	1.0768	32.0498
							52.4452	1.0642	32.0707
							53.4346	1.1301	32.1094
							54.424	0.9693	32.1203
							55.4134	0.2329	32.0994
							56.4028	-0.0524	32.1116
							57.3922	0.0992	32.1026
							58.3815	-0.4887	32.0938
							59.3709	-1.0365	32.1052
							60.3603	-1.1356	32.1293
							61.3496	-1.1532	32.1451
							62.339	-1.1623	32.164
							63.3284	-1.1679	32.1846
							64.3177	-1.1878	32.1977
							65.3071	-1.2869	32.2118
							66.2964	-1.3124	32.2251
							67.2857	-1.3033	32.2429
							68.2751	-1.3069	32.2608
							69.2644	-1.2726	32.283
							70.2537	-1.0411	32.3134
							71.243	-0.6712	32.3526
							72.2323	-0.5136	32.3684
							73.2216	-0.3596	32.397
							74.2109	-0.409	32.4086
							75.2002	-0.4867	32.4179
							76.1895	-0.3221	32.4451
							77.1788	-0.3281	32.4714
							78.1681	-0.3156	32.5011
							79.1574	-0.4815	32.5197
							80.1467	-0.5159	32.5429
							81.1359	-0.524	32.5553
							82.1252	-0.6172	32.5682
							83.1144	-0.5621	32.5978
							84.1037	-0.4225	32.6192
							85.0929	-0.4911	32.6209
							86.0822	-0.6095	32.6226
							87.0714	-0.6291	32.6314
							88.0607	-0.5189	32.6498
							89.0499	-0.4985	32.6619
							90.0391	-0.7334	32.6633
							91.0283	-0.6475	32.7205
							92.0176	-0.6044	32.7328
							93.0068	-0.6614	32.7358
							93.996	-0.7355	32.7531
							94.9852	-0.6894	32.7797
							95.9744	-1.1447	32.7798
							96.9636	-1.2773	32.8003
							97.9528	-0.9678	32.8343
							98.9419	-0.9589	32.8534
							99.9311	-0.9176	32.8908
							100.92	-0.8934	32.8953
							101.909	-1.3228	32.8823
							102.899	-1.1817	32.9065
							103.888	-1.0362	32.9178
							104.877	-1.1847	32.9238
							105.866	-1.3053	32.9174
							106.855	-1.498	32.9248
							107.844	-1.3543	32.9585
							108.833	-1.3294	32.9604
							109.823	-1.1896	32.9853
							110.812	-1.082	32.9999
							111.801	-1.0205	33.0084
							112.79	-0.8843	33.0294
							113.779	-1.0136	33.0292
							114.768	-1.1237	33.033
							115.757	-1.1219	33.0474
							116.746	-1.1312	33.0596
							117.735	-1.1625	33.0724
							118.725	-1.211	33.0882
							119.714	-1.2093	33.1193
							120.703	-1.1342	33.1452
							121.692	-1.1158	33.1608
							122.681	-1.1453	33.1754
							123.67	-1.1084	33.1963
							124.659	-1.0352	33.2345
							125.648	-0.9845	33.2597
							126.637	-1.1617	33.2685
							127.626	-1.3632	33.2824
							128.615	-1.3383	33.2974
							129.604	-1.2577	33.3257
							130.593	-1.0869	33.3438
							131.582	-1.1768	33.3593
							132.571	-1.2468	33.3717
							133.56	-1.2613	33.3948
							134.549	-1.169	33.4177
							135.538	-1.1236	33.4335
							136.527	-1.1456	33.4463
							137.516	-1.1946	33.4559
							138.505	-1.203	33.4747
							139.494	-1.1997	33.4803
							140.483	-1.2157	33.4914
							141.472	-1.2963	33.5143
							142.461	-1.2554	33.5381
							143.45	-1.2871	33.5676
							144.439	-1.29	33.5912
							145.428	-1.2515	33.6134
							146.417	-1.2347	33.6287
							147.406	-1.2134	33.6594
							148.395	-1.1917	33.679
							149.384	-1.178	33.6875
							150.373	-1.161	33.7018
							151.362	-1.1539	33.7249
							152.351	-1.1403	33.7453
							153.34	-1.1188	33.7678
							154.329	-1.0805	33.7972
							155.317	-0.9986	33.8544
							156.306	-1.0275	33.8824
							157.295	-0.9515	33.9286
							158.284	-0.9066	33.9588
							159.273	-0.886	33.98
							160.262	-0.8631	34.0036
							161.251	-0.8746	34.0172
							162.24	-0.8356	34.0571
							163.229	-0.8022	34.0927
							164.217	-0.8125	34.1238
							165.206	-0.7695	34.1508
							166.195	-0.7536	34.1788
							167.184	-0.7211	34.1993
							168.173	-0.6822	34.2182
							169.162	-0.633	34.2464
							170.15	-0.555	34.2779
							171.139	-0.5268	34.2891
							172.128	-0.4971	34.2983
							173.117	-0.4771	34.3047
							174.106	-0.4479	34.3135
							175.095	-0.4301	34.3207
							176.083	-0.4293	34.3302
							177.072	-0.4037	34.3435
							178.061	-0.3574	34.3629
							179.05	-0.3029	34.3811
							180.039	-0.2888	34.3896
							181.027	-0.2476	34.4041
							182.016	-0.211	34.4196
							183.005	-0.185	34.4426
							183.994	-0.164	34.4574
							184.982	-0.1495	34.4659
							185.971	-0.1306	34.4753
							186.96	-0.1045	34.4862
							187.949	-0.0784	34.4991
							188.938	-0.0427	34.5194
							189.926	-0.0096	34.5343
							190.915	0.0225	34.5492
							191.904	0.0412	34.5595
							192.892	0.049	34.5638
							193.881	0.0584	34.568
							194.87	0.0729	34.5749
[truncated: 43,544 more rows]
