# Supplementary material for: Atlantic-origin water extension into the Pacific Arctic induced an anomalous biogeochemical event
Source: Nat Commun. 2023 Nov 2;14:6235. doi: 10.1038/s41467-023-41960-w (PMC10622542; doi:10.1038/s41467-023-41960-w)
Supplement: Supplementary file 4 — Supplementary Data 1 [file 41467_2023_41960_MOESM4_ESM.zip › Mirai_CTD_2012.txt]

Cruise	Station	Type	yyyy-mm-ddThh:mm	Longitude [degrees_east]	Latitude [degrees_north]	Bot. Depth [m]	Depth [m]	CTD-Temperature [�C]	CTD-Salinity
MR12_E03	001M01	C	2012-09-13T00:00	191.748	65.649	43	3.9	8.0531	24.8903
							4.9	8.0381	25.3138
							5.9	8.1316	25.1367
							6.9	7.8173	26.2983
							7.9	7.4738	27.676
							8.9	6.9372	29.2235
							9.9	6.942	29.1869
							10.9	6.975	29.1481
							11.9	5.8549	30.5408
							12.9	4.6503	31.6454
							13.9	4.6466	31.6491
							14.9	4.6066	31.6743
							15.8	4.5223	31.7087
							16.8	4.5071	31.7177
							17.8	4.5016	31.7238
							18.8	4.4905	31.7294
							19.8	4.4872	31.7325
							20.8	4.4856	31.7368
							21.8	4.485	31.7385
							22.8	4.4864	31.739
							23.8	4.4898	31.7411
							24.8	4.4982	31.7424
							25.7	4.5003	31.7433
							26.7	4.5007	31.7435
							27.7	4.5018	31.7444
							28.7	4.5012	31.7433
							29.7	4.5018	31.7435
							30.7	4.502	31.7441
							31.7	4.5042	31.7452
							32.7	4.5057	31.7469
							33.7	4.5066	31.7466
							34.7	4.5075	31.7462
							35.6	4.5091	31.7463
							36.6	4.511	31.7455
MR12_E03	002M01	C	2012-09-13T00:00	191.476	65.702	53	2.9	2.9301	31.7827
							4	4.0827	31.3137
							5	4.1106	31.2937
							5.9	3.1601	31.7392
							6.9	2.9042	31.8536
							7.9	2.4547	32.0406
							8.9	2.0614	32.2258
							9.9	2.0628	32.225
							10.9	2.0525	32.2273
							11.9	2.0426	32.2303
							12.9	2.0374	32.2319
							13.9	2.0283	32.2325
							14.9	2.0255	32.2337
							15.8	2.0298	32.2344
							16.8	2.0229	32.2343
							17.8	2.0212	32.2344
							18.8	2.0134	32.2333
							19.8	1.977	32.2315
							20.8	1.9569	32.2309
							21.8	1.9385	32.2322
							22.8	1.9405	32.2343
							23.8	1.9408	32.235
							24.8	1.934	32.235
							25.7	1.9267	32.2345
							26.7	1.925	32.2346
							27.7	1.9221	32.2344
							28.7	1.9221	32.2344
							29.7	1.9212	32.2347
							30.7	1.9199	32.2352
							31.7	1.9197	32.2355
							32.7	1.9196	32.2358
							33.7	1.9204	32.2365
							34.7	1.9183	32.2389
							35.6	1.9147	32.2402
							36.6	1.9129	32.2415
							37.6	1.903	32.2471
							38.6	1.9029	32.2471
							39.6	1.9026	32.247
							40.6	1.9016	32.2477
							41.6	1.9002	32.2491
							42.6	1.8981	32.251
							43.6	1.8981	32.2509
							44.6	1.899	32.2499
							45.5	1.8982	32.2506
							46.5	1.8936	32.2553
							47.5	1.8938	32.2555
MR12_E03	003M01	C	2012-09-13T00:00	191.214	65.772	52	2.9	3.8761	30.1008
							4	3.7835	30.2965
							5	3.5945	30.6295
							5.9	3.3208	30.9442
							6.9	2.9783	31.2525
							7.9	2.303	31.795
							8.9	2.1968	31.8336
							9.9	1.9838	31.9664
							10.9	1.7617	32.1045
							11.9	1.475	32.2525
							12.9	1.0296	32.4501
							13.9	0.6798	32.5432
							14.9	0.416	32.5969
							15.8	0.3942	32.6016
							16.8	0.3802	32.6064
							17.8	0.3715	32.6097
							18.8	0.3641	32.613
							19.8	0.3557	32.6151
							20.8	0.3468	32.6166
							21.8	0.3431	32.6177
							22.8	0.3417	32.6182
							23.8	0.3423	32.6184
							24.8	0.344	32.6182
							25.7	0.3458	32.6183
							26.7	0.3336	32.6187
							27.7	0.3321	32.6188
							28.7	0.3332	32.6187
							29.7	0.3324	32.6184
							30.7	0.3274	32.6187
							31.7	0.3264	32.6185
							32.7	0.3253	32.6186
							33.7	0.3289	32.6184
							34.7	0.3281	32.6182
							35.6	0.3239	32.6185
							36.6	0.3226	32.6186
							37.6	0.3225	32.6185
							38.6	0.3211	32.6183
							39.6	0.3212	32.6179
							40.6	0.3215	32.6184
							41.6	0.3209	32.6181
							42.6	0.3207	32.618
							43.6	0.3206	32.6181
							44.6	0.321	32.6184
							45.5	0.3216	32.6185
MR12_E03	004M01	C	2012-09-13T00:00	191.251	66	53	3	4.6733	28.5114
							4	5.5128	27.4718
							5	5.385	27.644
							5.9	4.4295	28.9048
							6.9	2.6015	31.0519
							7.9	1.9835	31.675
							8.9	1.7634	31.9391
							9.9	1.6349	32.0691
							10.9	1.5413	32.133
							11.9	1.4813	32.2174
							12.9	1.1483	32.4171
							13.9	1.0221	32.482
							14.9	0.9987	32.5124
							15.8	0.9339	32.5239
							16.8	0.8715	32.5243
							17.8	0.8594	32.5376
							18.8	0.7655	32.5444
							19.8	0.6253	32.5652
							20.8	0.5777	32.5769
							21.8	0.5311	32.5871
							22.8	0.5051	32.5934
							23.8	0.4818	32.5966
							24.8	0.4792	32.5978
							25.7	0.4796	32.598
							26.7	0.4795	32.5981
							27.7	0.4802	32.5983
							28.7	0.48	32.5983
							29.7	0.4797	32.5983
							30.7	0.4799	32.5983
							31.7	0.4784	32.5983
							32.7	0.478	32.5984
							33.7	0.4782	32.5982
							34.7	0.4797	32.5983
							35.6	0.4808	32.5983
							36.6	0.4797	32.5985
							37.6	0.4792	32.5989
							38.6	0.4814	32.6021
							39.6	0.479	32.6062
							40.6	0.4768	32.6098
							41.6	0.4661	32.6206
							42.6	0.4646	32.6221
							43.6	0.462	32.6243
							44.6	0.4608	32.6253
							45.5	0.459	32.6266
							46.5	0.4589	32.6267
MR12_E03	005M01	C	2012-09-14T00:00	191.25	66.497	55	4	2.0156	32.0968
							5	1.9692	32.1559
							5.9	1.9752	32.1741
							6.9	1.8975	32.2531
							7.9	1.8891	32.2541
							8.9	1.8805	32.2558
							9.9	1.8516	32.2633
							10.9	1.7973	32.2822
							11.9	1.7608	32.3017
							12.9	1.7546	32.3046
							13.9	1.7542	32.3051
							14.8	1.7548	32.3052
							15.8	1.7552	32.3061
							16.8	1.7611	32.3127
							17.8	1.7661	32.3322
							18.8	1.7669	32.3389
							19.8	1.7691	32.3425
							20.8	1.77	32.3436
							21.8	1.7711	32.3445
							22.8	1.7717	32.3452
							23.8	1.7745	32.3505
							24.8	1.7768	32.3643
							25.7	1.7767	32.3759
							26.7	1.7753	32.378
							27.7	1.7741	32.3819
							28.7	1.7757	32.383
							29.7	1.7763	32.3832
							30.7	1.7768	32.3831
							31.7	1.7769	32.3832
							32.7	1.7768	32.3832
							33.7	1.7769	32.3831
							34.7	1.777	32.3832
							35.6	1.7786	32.385
							36.6	1.7788	32.386
							37.6	1.7791	32.3862
							38.6	1.7798	32.387
							39.6	1.7812	32.3883
							40.6	1.7897	32.3943
							41.6	1.7999	32.4327
							42.6	1.7941	32.4341
							43.6	1.8012	32.4472
							44.6	1.8149	32.4682
							45.5	1.8186	32.4742
							46.5	1.8174	32.4731
MR12_E03	006M01	C	2012-09-14T00:00	191.25	66.994	45	4	4.4171	26.3654
							5	4.3884	26.3041
							5.9	5.2909	26.9625
							6.9	6.2167	27.6254
							7.9	6.6783	28.2898
							8.9	5.7642	28.7368
							9.9	5.6678	30.2532
							10.9	5.5418	30.3913
							11.9	5.4771	30.4
							12.9	5.3536	30.4511
							13.9	4.8965	30.9239
							14.9	4.6637	31.0521
							15.8	4.7301	30.8981
							16.8	4.585	31.0189
							17.8	4.3533	31.5553
							18.8	4.1965	31.6775
							19.8	3.3019	31.901
							20.8	2.9371	31.9734
							21.8	2.8113	31.9981
							22.8	2.7774	32.0087
							23.8	2.6115	32.0391
							24.7	2.554	32.0526
							25.7	2.5201	32.0581
							26.7	2.4908	32.0658
							27.7	2.4836	32.0688
							28.7	2.457	32.0739
							29.7	2.3187	32.0946
							30.7	2.1602	32.1219
							31.7	2.068	32.1473
							32.7	1.6708	32.2231
							33.7	1.4381	32.277
							34.6	1.4015	32.288
							35.6	1.4092	32.2868
							36.6	1.4044	32.2891
MR12_E03	007M01	C	2012-09-14T00:00	191.253	67.493	50	4	1.7557	23.3693
							5	1.8256	23.6612
							5.9	1.7774	23.4982
							6.9	1.7547	23.4004
							7.9	1.7463	23.4258
							8.9	1.7799	23.6244
							9.9	1.9035	24.0354
							10.9	2.2018	24.6743
							11.9	3.3614	25.9841
							12.9	3.8738	26.485
							13.9	3.9623	26.618
							14.8	4.9706	27.3294
							15.8	5.7839	27.6086
							16.8	5.32	27.8058
							17.8	5.368	28.0971
							18.8	4.3853	28.1029
							19.8	2.9767	28.2051
							20.8	4.4799	28.6234
							21.8	4.9846	28.9731
							22.8	4.5919	29.6902
							23.8	5.5747	30.3953
							24.7	4.9265	30.5897
							25.7	3.4326	31.295
							26.7	2.3851	31.9166
							27.7	2.0539	32.0667
							28.7	1.671	32.2252
							29.7	1.6483	32.2331
							30.7	1.6462	32.2386
							31.7	1.5951	32.2582
							32.7	1.5283	32.2762
							33.7	1.5042	32.2832
							34.6	1.4891	32.2874
							35.6	1.4786	32.2903
							36.6	1.4536	32.2965
							37.6	1.4357	32.3007
							38.6	1.4096	32.3069
							39.6	1.4042	32.3084
							40.6	1.404	32.3084
							41.6	1.4069	32.3072
MR12_E03	008M01	C	2012-09-14T00:00	191.499	67.746	51	3	1.9226	24.4691
							4	1.8935	24.4163
							5	1.8879	24.4432
							5.9	1.9491	24.6778
							6.9	1.9089	24.5374
							7.9	1.9645	24.7908
							8.9	2.0648	25.2216
							9.9	3.0779	26.9179
							10.9	5.3032	27.6605
							11.9	6.1601	27.8456
							12.9	6.7417	28.1475
							13.9	5.4396	28.2712
							14.9	5.4276	28.5954
							15.8	5.3232	28.7067
							16.8	5.9728	29.0507
							17.8	6.2935	29.3517
							18.8	6.4596	29.489
							19.8	6.4148	29.539
							20.8	5.9964	29.5928
							21.8	5.4348	29.9383
							22.8	4.7423	31.0025
							23.8	4.7583	31.6559
							24.8	4.4876	31.7785
							25.7	4.2132	31.8197
							26.7	4.0001	31.8526
							27.7	3.6068	31.8969
							28.7	2.6368	32.067
							29.7	1.995	32.179
							30.7	1.8714	32.206
							31.7	1.8156	32.2205
							32.7	1.7531	32.2348
							33.7	1.7486	32.2373
							34.6	1.7483	32.238
							35.6	1.7466	32.2374
							36.6	1.7447	32.2373
							37.6	1.7442	32.237
							38.6	1.7443	32.2367
							39.6	1.7444	32.2364
							40.6	1.7448	32.2356
							41.6	1.745	32.2353
							42.6	1.7467	32.2349
MR12_E03	009M01	C	2012-09-14T00:00	191.75	67.874	58	3	2.4362	24.937
							4	2.3637	24.8807
							5	2.4647	25.2579
							5.9	2.5582	25.3781
							6.9	2.5978	25.4629
							7.9	2.6249	25.5075
							8.9	2.7181	25.6778
							9.9	2.8148	25.9241
							10.9	1.8767	27.1754
							11.9	2.3952	27.8389
							12.9	4.8175	28.6754
							13.9	6.239	29.3509
							14.9	6.2058	29.4265
							15.8	6.05	29.4438
							16.8	5.8839	29.4772
							17.8	5.975	29.5413
							18.8	5.9318	29.7889
							19.8	4.9715	30.3316
							20.8	0.7187	30.6892
							21.8	0.1491	30.9751
							22.8	-0.5031	31.211
							23.8	-0.5712	31.3253
							24.7	-0.5562	31.381
							25.7	-0.5339	31.4206
							26.7	0.1547	31.7405
							27.7	1.6849	32.1967
							28.7	1.7307	32.2435
							29.7	1.4396	32.2871
							30.7	1.2814	32.3005
							31.7	1.4359	32.3291
							32.7	1.3519	32.3284
							33.7	1.3297	32.3341
							34.6	1.278	32.336
							35.6	1.1776	32.3327
							36.6	1.1582	32.3368
							37.6	1.0791	32.3416
							38.6	1.08	32.3615
							39.6	0.9312	32.4633
							40.6	0.9477	32.5271
							41.6	0.9407	32.5339
							42.6	0.8988	32.5526
							43.6	0.8385	32.5793
							44.5	0.827	32.5899
							45.5	0.7287	32.6363
							46.5	0.6646	32.6622
							47.5	0.6264	32.6702
							48.5	0.6131	32.6707
							49.5	0.5825	32.6778
							50.5	0.5497	32.6838
MR12_E03	010M01	C	2012-09-14T00:00	192.001	67.998	55	5	3.8814	28.9152
							5.9	3.8918	28.9019
							6.9	3.8954	28.896
							7.9	3.9011	28.8868
							8.9	3.8921	28.8985
							9.9	3.8938	28.8959
							10.9	3.7916	29.0769
							11.9	3.492	29.5019
							12.9	3.6418	29.9128
							13.9	4.1516	30.5042
							14.8	4.1436	30.6317
							15.8	4.1254	30.7999
							16.8	4.1244	30.8207
							17.8	4.1126	30.9375
							18.8	4.2373	31.1287
							19.8	4.2399	31.1752
							20.8	3.9853	31.2401
							21.8	4.0315	31.3736
							22.8	3.766	31.4487
							23.8	3.0008	31.7179
							24.7	2.2473	31.9244
							25.7	1.8994	32.012
							26.7	2.3341	32.1171
							27.7	2.0733	32.1512
							28.7	1.9792	32.2437
							29.7	1.7384	32.293
							30.7	1.5952	32.3415
							31.7	1.4281	32.4039
							32.7	1.4218	32.4095
							33.7	1.4229	32.4131
							34.6	1.4049	32.4201
							35.6	1.3837	32.4331
							36.6	1.3755	32.4397
							37.6	1.3574	32.4488
							38.6	1.3159	32.463
							39.6	1.2782	32.4763
							40.6	1.288	32.4777
							41.6	1.2922	32.4775
							42.6	1.2638	32.4779
							43.6	1.2468	32.4779
							44.5	1.2387	32.4782
							45.5	1.2244	32.4795
							46.5	1.2024	32.483
							47.5	1.1885	32.4857
							48.5	1.1971	32.4837
MR12_E03	011M01	C	2012-09-14T00:00	192.332	68.098	52	3	4.4427	30.1675
							4	4.4392	30.1544
							5	4.3999	29.9803
							5.9	4.3551	29.8057
							6.9	4.3046	29.5611
							7.9	4.3192	29.6268
							8.9	4.3105	29.5589
							9.9	4.3482	29.7162
							10.9	4.3532	29.7636
							11.9	4.4345	30.3671
							12.9	4.0412	30.8272
							13.9	3.8714	31.0129
							14.9	4.2418	31.0993
							15.8	4.7569	31.211
							16.8	3.6006	31.1231
							17.8	2.9961	31.1454
							18.8	3.3907	31.47
							19.8	3.6608	31.5564
							20.8	3.9002	31.6512
							21.8	4.0364	31.7767
							22.8	4.0596	31.7984
							23.8	4.0934	31.8066
							24.7	4.1085	31.8091
							25.7	4.1001	31.81
							26.7	4.0888	31.8095
							27.7	4.052	31.8111
							28.7	4.049	31.8117
							29.7	4.0418	31.8118
							30.7	4.0387	31.8161
							31.7	4.0327	31.8209
							32.7	3.9673	31.8328
							33.7	3.8915	31.8511
							34.6	3.7503	31.876
							35.6	3.6891	31.8881
							36.6	3.5962	31.9062
							37.6	3.4727	31.9324
							38.6	3.3287	31.9589
							39.6	3.2603	31.9704
							40.6	3.2074	31.9782
							41.6	3.1607	31.9838
							42.6	3.1471	31.9857
							43.6	3.1305	31.9891
							44.5	3.1214	31.9915
							45.5	3.1161	31.9928
							46.5	3.1172	31.9925
MR12_E03	012M01	C	2012-09-14T00:00	192.656	68.195	48	3	6.6156	29.8243
							4	6.6671	29.7736
							4.9	6.7143	29.7253
							5.9	6.6723	29.7659
							6.9	6.6488	29.7889
							7.9	6.6108	29.8329
							8.9	6.5415	29.9092
							9.9	6.4428	30.0084
							10.9	6.3144	30.1768
							11.9	6.057	30.3562
							12.9	5.5189	30.6459
							13.9	5.5524	31.047
							14.8	5.5516	31.1278
							15.8	5.465	31.1341
							16.8	5.4741	31.1495
							17.8	5.685	31.203
							18.8	5.863	31.2429
							19.8	5.9584	31.2704
							20.8	5.7997	31.2602
							21.8	5.5413	31.24
							22.8	5.5874	31.2951
							23.8	5.6165	31.3291
							24.7	5.5503	31.3414
							25.7	5.5035	31.3521
							26.7	5.4936	31.3787
							27.7	5.4949	31.3898
							28.7	5.4212	31.414
							29.7	5.2841	31.446
							30.7	5.0459	31.4814
							31.7	4.8787	31.5404
							32.7	4.7842	31.573
							33.7	4.7206	31.6189
							34.7	4.5691	31.6379
							35.6	4.4363	31.6568
							36.6	4.3376	31.6766
							37.6	4.3239	31.6833
							38.6	4.2997	31.6916
							39.6	4.2125	31.707
							40.6	4.1867	31.7154
							41.6	4.1731	31.721
MR12_E03	013M01	C	2012-09-14T00:00	192.797	68.25	45	3	7.3898	29.3115
							4	7.384	29.1071
							5	7.3841	29.1524
							5.9	7.385	29.1608
							6.9	7.3849	29.1436
							7.9	7.3933	29.2229
							8.9	7.4033	29.2936
							9.9	7.3977	29.2747
							10.9	7.3979	29.2698
							11.9	7.4005	29.5079
							12.9	7.3344	29.7631
							13.9	7.1259	30.0523
							14.9	7.0089	30.2662
							15.8	6.5844	30.5607
							16.8	6.7627	30.7389
							17.8	6.6854	30.8078
							18.8	5.6649	30.8757
							19.8	5.6232	30.889
							20.8	5.5817	30.9877
							21.8	5.7511	31.0586
							22.8	6.1413	31.1472
							23.8	6.3027	31.1821
							24.7	6.3436	31.203
							25.7	6.2575	31.2075
							26.7	6.0655	31.2205
							27.7	6.0541	31.2473
							28.7	5.9677	31.2589
							29.7	5.9907	31.2766
							30.7	5.9933	31.2916
							31.7	5.8439	31.3416
							32.7	5.6519	31.3729
							33.7	5.3614	31.3554
							34.6	5.3121	31.4288
							35.6	5.4941	31.5138
							36.6	5.497	31.523
							37.6	5.4709	31.5269
							38.6	5.4724	31.5266
							39.6	5.4834	31.5318
MR12_E03	014M01	C	2012-09-14T00:00	192.95	68.298	38	3	7.1185	28.0674
							4	7.0872	28.0027
							5	7.0896	28.0091
							5.9	7.0917	28.0126
							6.9	7.0967	28.0214
							7.9	7.1872	28.2481
							8.9	7.3655	28.6829
							9.9	7.5703	29.1789
							10.9	7.7981	29.9731
							11.9	7.9016	30.2305
							12.9	7.8903	30.2727
							13.9	7.8925	30.2736
							14.9	7.8934	30.2747
							15.8	7.8941	30.2752
							16.8	7.8897	30.2796
							17.8	7.8816	30.2835
							18.8	7.8811	30.2838
							19.8	7.8792	30.2844
							20.8	7.8616	30.2886
							21.8	7.8348	30.2943
							22.8	7.8094	30.2996
							23.8	7.7956	30.3005
							24.7	7.7942	30.3011
							25.7	7.7936	30.3016
							26.7	7.7923	30.3022
							27.7	7.7919	30.3025
							28.7	7.7923	30.3027
							29.7	7.7916	30.3029
							30.7	7.7904	30.3028
							31.7	7.7902	30.3027
							32.7	7.7905	30.3028
MR12_E03	015M01	C	2012-09-15T00:00	191.269	68.002	59	3.9	1.537	28.5236
							5	1.7167	28.228
							5.9	1.7304	27.9025
							6.9	1.2323	28.8145
							7.9	1.7145	28.7586
							8.9	1.8982	29.7209
							9.9	1.861	29.6559
							10.9	1.8185	29.7937
							11.9	1.3604	30.3445
							12.9	1.9778	31.8127
							13.9	1.475	32.2341
							14.8	1.7095	32.3551
							15.8	1.6734	32.3605
							16.8	1.5175	32.3765
							17.8	1.4335	32.3862
							18.8	1.3605	32.4002
							19.8	1.2974	32.4108
							20.8	1.252	32.433
							21.8	1.246	32.4469
							22.8	1.2484	32.4528
							23.8	1.242	32.4625
							24.8	1.2257	32.4748
							25.7	1.2239	32.4826
							26.7	1.1996	32.4845
							27.7	1.1158	32.492
							28.7	0.9584	32.5257
							29.7	0.9223	32.5356
							30.7	0.8562	32.5545
							31.7	0.2415	32.5386
							32.7	-0.2248	32.5766
							33.7	-0.0864	32.6702
							34.6	0.1954	32.7365
							35.6	0.033	32.8197
							36.6	-0.1743	32.8797
							37.6	-0.1976	32.9175
							38.6	-0.1957	32.971
							39.6	-0.0934	33.0341
							40.6	-0.0873	33.0542
							41.6	-0.1536	33.0716
							42.6	-0.154	33.1114
							43.6	-0.1603	33.1588
							44.5	-0.1711	33.1825
							45.5	-0.2099	33.2002
							46.5	-0.2804	33.2176
							47.5	-0.3629	33.2346
							48.5	-0.4276	33.2477
							49.5	-0.4546	33.2533
MR12_E03	016M01	C	2012-09-15T00:00	191.252	68.493	53	3	2.8727	28.2095
							4	2.7194	27.8559
							4.9	2.8729	28.1734
							5.9	3.2792	28.6088
							6.9	3.1714	29.1011
							7.9	2.1396	29.6948
							8.9	1.5363	29.9176
							9.9	1.6093	30.4296
							10.9	1.5205	30.6793
							11.9	1.5626	30.6171
							12.9	1.3794	31.5164
							13.9	1.2964	31.9748
							14.8	1.2335	32.3791
							15.8	1.2175	32.3686
							16.8	1.1497	32.4355
							17.8	1.1391	32.4207
							18.8	1.0715	32.4572
							19.8	1.042	32.4659
							20.8	1.0246	32.4706
							21.8	1.0199	32.4786
							22.8	1.0092	32.4903
							23.8	1.0052	32.5051
							24.7	0.9361	32.5313
							25.7	0.8346	32.5605
							26.7	0.8191	32.5904
							27.7	0.8465	32.6294
							28.7	0.7659	32.6425
							29.7	0.7601	32.6504
							30.7	0.7601	32.6539
							31.7	0.7239	32.6565
							32.7	0.677	32.6567
							33.7	0.6498	32.659
							34.6	0.674	32.6644
							35.6	0.7117	32.6704
							36.6	0.7499	32.6783
							37.6	0.743	32.6798
							38.6	0.7154	32.6786
							39.6	0.7354	32.6815
							40.6	0.7292	32.6818
							41.6	0.716	32.6823
							42.6	0.7108	32.6853
							43.6	0.7091	32.6892
							44.5	0.7073	32.6903
							45.5	0.73	32.6972
MR12_E03	017M01	C	2012-09-15T00:00	191.25	68.992	53	3	4.6071	28.4261
							4	4.6387	28.3822
							5	4.642	28.396
							5.9	4.6659	28.3757
							6.9	4.6634	28.3793
							7.9	4.6416	28.4123
							8.9	4.6563	28.4003
							9.9	4.6042	28.4424
							10.9	4.5833	28.4631
							11.9	4.5493	28.502
							12.9	4.4609	28.6064
							13.9	4.4431	28.6162
							14.8	4.3099	28.7272
							15.8	3.8581	29.1062
							16.8	2.9744	30.1383
							17.8	2.6011	31.0274
							18.8	2.5081	31.977
							19.8	2.2157	32.1926
							20.8	1.9377	32.258
							21.8	1.8419	32.3062
							22.8	1.7943	32.3485
							23.8	1.7669	32.369
							24.7	1.7367	32.3876
							25.7	1.7153	32.3968
							26.7	1.6671	32.4021
							27.7	1.6642	32.4093
							28.7	1.6491	32.4118
							29.7	1.6216	32.4186
							30.7	1.5965	32.4266
							31.7	1.5861	32.4308
							32.7	1.5717	32.4339
							33.7	1.5444	32.4424
							34.6	1.5094	32.4528
							35.6	1.4882	32.4588
							36.6	1.45	32.4657
							37.6	1.3889	32.4751
							38.6	1.3838	32.4807
							39.6	1.3832	32.4866
							40.6	1.3829	32.4915
							41.6	1.3809	32.4924
							42.6	1.3784	32.4929
							43.6	1.3763	32.4933
							44.5	1.3756	32.4933
							45.5	1.3752	32.4933
MR12_E03	018M01	C	2012-09-15T00:00	191.25	69.499	52	4.9	6.2274	27.964
							5.9	6.1974	27.9634
							6.9	6.439	28.1858
							7.9	6.3664	28.2006
							8.9	6.2647	28.4826
							9.9	6.2501	28.6625
							10.9	6.254	28.6424
							11.9	6.2619	28.7156
							12.9	6.3076	28.803
							13.9	6.3218	28.8765
							14.8	6.5065	29.7195
							15.8	6.5261	30.1953
							16.8	6.4309	30.319
							17.8	6.366	30.3846
							18.8	6.2079	30.4797
							19.8	6.1062	30.5481
							20.8	6.0532	30.6662
							21.8	6.0289	30.7088
							22.8	6.0464	30.7674
							23.8	6.0342	30.796
							24.7	6.025	30.814
							25.7	5.946	30.8554
							26.7	5.6783	31.0041
							27.7	5.5829	31.1068
							28.7	5.2619	31.303
							29.7	4.8037	31.471
							30.7	4.8147	31.584
							31.7	4.8662	31.6333
							32.7	4.7654	31.6582
							33.7	4.6442	31.6879
							34.6	4.5322	31.7332
							35.6	4.3546	31.7659
							36.6	4.2922	31.7898
							37.6	4.265	31.809
							38.6	4.2287	31.8259
							39.6	4.0346	31.8894
							40.6	3.9373	31.9116
							41.6	3.8098	31.9435
							42.6	3.7813	31.9517
							43.6	3.656	31.9824
							44.5	3.5848	32.0031
MR12_E03	019M01	C	2012-09-15T00:00	191.256	69.995	41	4	6.0983	29.1684
							5	6.0981	29.1687
							5.9	6.0993	29.169
							6.9	6.0986	29.1689
							7.9	6.0988	29.1689
							8.9	6.0987	29.1685
							9.9	6.0974	29.168
							10.9	6.1241	29.1807
							11.9	6.1758	29.2153
							12.9	6.2159	29.2439
							13.9	6.2283	29.2695
							14.8	6.2092	29.772
							15.8	5.9361	30.6926
							16.8	5.5944	30.9551
							17.8	5.644	31.1227
							18.8	5.4142	31.1704
							19.8	5.3777	31.2284
							20.8	5.4118	31.2794
							21.8	5.3771	31.3344
							22.8	5.3302	31.3877
							23.8	5.2137	31.4633
							24.7	4.5083	31.6256
							25.7	2.473	32.2571
							26.7	1.1725	32.5591
							27.7	0.7813	32.6188
							28.7	0.6179	32.6626
							29.7	0.6009	32.678
							30.7	0.588	32.684
							31.7	0.5777	32.6842
							32.7	0.5614	32.6836
							33.7	0.5475	32.6851
							34.6	0.5375	32.6862
MR12_E03	020M01	C	2012-09-15T00:00	191.257	70.747	37	2	3.5978	31.5216
							3	3.5984	31.522
							4	3.5979	31.5219
							4.9	3.5966	31.5215
							5.9	3.5969	31.5216
							6.9	3.5969	31.5215
							7.9	3.5951	31.5213
							8.9	3.5977	31.5224
							9.9	3.5967	31.5219
							10.9	3.6004	31.5234
							11.9	3.6063	31.5249
							12.9	3.6074	31.5254
							13.9	3.6137	31.5275
							14.8	3.6329	31.5429
							15.8	3.6201	31.5798
							16.8	3.6082	31.6315
							17.8	3.585	31.7737
							18.8	3.583	31.7659
							19.8	3.1953	32.0111
							20.8	2.4336	32.3359
							21.8	1.2697	32.7265
							22.8	0.9488	32.8002
							23.8	0.7014	32.8207
							24.7	0.51	32.8385
							25.7	0.4458	32.8429
							26.7	0.4212	32.8457
							27.7	0.3908	32.8437
							28.7	0.3791	32.845
							29.7	0.367	32.4351
MR12_E03	021M01	C	2012-09-16T00:00	191.25	71.5	49	4	3.6612	32.0247
							5	3.6648	32.0247
							5.9	3.6591	32.0247
							6.9	3.6591	32.0248
							7.9	3.6621	32.0248
							8.9	3.6645	32.0247
							9.9	3.6548	32.0248
							10.9	3.6569	32.0248
							11.9	3.6485	32.0249
							12.9	3.646	32.0255
							13.9	3.6402	32.0267
							14.8	3.6483	32.0258
							15.8	3.6366	32.0276
							16.8	3.624	32.0316
							17.8	3.6193	32.0345
							18.8	3.621	32.0352
							19.8	2.8347	32.1711
							20.8	0.1649	32.7613
							21.8	0.092	32.7916
							22.8	0.3744	32.8819
							23.8	0.3151	32.8953
							24.7	0.1454	32.9035
							25.7	0.057	32.9108
							26.7	0.0173	32.9196
							27.7	-0.0041	32.9251
							28.7	-0.0278	32.931
							29.7	-0.0422	32.9363
							30.7	-0.0426	32.9415
							31.7	-0.0609	32.9467
							32.7	-0.0866	32.9491
							33.6	-0.0853	32.9531
							34.6	-0.0956	32.9556
							35.6	-0.1102	32.9582
							36.6	-0.1074	32.9607
							37.6	-0.1268	32.962
							38.6	-0.1341	32.9642
							39.6	-0.1357	32.9662
							40.6	-0.1317	32.9689
MR12_E03	022M01	C	2012-09-16T00:00	191.253	72.24	54	3	3.5882	31.0719
							4	3.5398	31.0402
							4.9	3.5133	31.0232
							5.9	3.5145	31.0237
							6.9	3.5176	31.0243
							7.9	3.5269	31.0266
							8.9	3.5924	31.0638
							9.9	3.6382	31.1273
							10.9	3.6308	31.1481
							11.9	3.6384	31.1607
							12.9	3.6132	31.1711
							13.9	3.5442	31.1815
							14.8	3.4605	31.2632
							15.8	1.9449	31.9223
							16.8	1.0144	32.3211
							17.8	0.7283	32.4011
							18.8	0.9009	32.3836
							19.8	0.653	32.4252
							20.8	0.1554	32.5397
							21.8	-0.1127	32.6431
							22.8	-0.4256	32.7103
							23.8	-0.5269	32.7615
							24.7	-0.6313	32.7963
							25.7	-0.7531	32.8204
							26.7	-0.5547	32.8649
							27.7	-0.5164	32.8991
							28.7	-0.1799	32.9691
							29.7	-0.3059	32.9832
							30.7	-0.601	32.9889
							31.7	-0.7181	33.0185
							32.7	-0.6533	33.0621
							33.6	-0.6429	33.0879
							34.6	-0.6251	33.1144
							35.6	-0.536	33.139
							36.6	-0.5176	33.1438
							37.6	-0.5116	33.1457
							38.6	-0.5051	33.1488
							39.6	-0.4991	33.1521
							40.6	-0.4961	33.1541
							41.6	-0.4946	33.1549
							42.6	-0.4942	33.1552
							43.5	-0.4942	33.1551
							44.5	-0.494	33.1554
							45.5	-0.494	33.1556
MR12_E03	023M01	C	2012-09-16T00:00	191.397	73.002	61	4.9	0.1867	29.0127
							5.9	0.1577	29
							6.9	0.1693	29.0084
							7.9	0.1849	29.0128
							8.9	0.7577	29.3195
							9.9	1.2236	29.5365
							10.9	1.0211	29.4461
							11.9	1.3772	29.6376
							12.9	1.4386	29.6735
							13.9	1.5065	29.7157
							14.8	2.0476	30.0426
							15.8	2.5163	30.2956
							16.8	2.8583	30.5062
							17.8	2.6408	30.5583
							18.8	2.0068	30.6392
							19.8	1.7833	30.722
							20.8	1.2676	31.1279
							21.8	-0.3241	31.5939
							22.8	-0.5959	31.9283
							23.8	-0.6645	32.1716
							24.7	-0.5505	32.3312
							25.7	-0.9308	32.4608
							26.7	-1.025	32.566
							27.7	-1.0738	32.6491
							28.7	-1.1296	32.7009
							29.7	-1.2755	32.7753
							30.7	-1.3921	32.8421
							31.7	-1.4176	32.9039
							32.7	-1.45	32.9403
							33.6	-1.4583	32.9758
							34.6	-1.4681	33.0022
							35.6	-1.4492	33.0312
							36.6	-1.3197	33.0755
							37.6	-0.9619	33.1707
							38.6	-0.8997	33.1794
							39.6	-0.8907	33.1811
							40.6	-0.8857	33.1809
							41.6	-0.8701	33.185
							42.6	-0.8517	33.1871
							43.5	-0.8515	33.1864
							44.5	-0.8511	33.1855
							45.5	-0.8507	33.1849
							46.5	-0.8503	33.1845
							47.5	-0.8498	33.1842
							48.5	-0.8493	33.1841
							49.5	-0.849	33.184
							50.5	-0.8488	33.184
							51.5	-0.8487	33.184
							52.4	-0.8488	33.1842
MR12_E03	024M01	C	2012-09-16T00:00	191.256	73.501	117	2.9	-0.2274	26.8721
							4	-0.2474	26.9747
							4.9	-0.2659	27.0729
							5.9	-0.2362	26.9201
							6.9	-0.3225	27.3501
							7.9	-0.3205	27.308
							8.9	-0.2379	26.9461
							9.9	-0.4188	27.7954
							10.9	-0.4501	27.907
							11.9	-0.4519	27.9155
							12.9	-0.5874	28.4584
							13.9	-0.4022	28.8874
							14.8	-0.4084	29.2235
							15.8	-0.5709	29.5531
							16.8	-0.6112	29.8901
							17.8	-0.585	30.1427
							18.8	-0.6296	30.3727
							19.8	-0.6895	30.5585
							20.8	-0.6824	30.6769
							21.8	-0.7635	30.9373
							22.8	-0.7583	31.18
							23.8	-0.7924	31.315
							24.7	-0.8259	31.4345
							25.7	-0.9617	31.5331
							26.7	-0.9588	31.6393
							27.7	-0.9068	31.6986
							28.7	-0.9498	31.7471
							29.7	-1.0844	31.7929
							30.7	-1.1424	31.834
							31.7	-1.1711	31.8825
							32.7	-1.1547	31.9366
							33.6	-1.0975	31.9796
							34.6	-1.1195	32.0103
							35.6	-1.1511	32.0447
							36.6	-1.1734	32.0673
							37.6	-1.1954	32.0893
							38.6	-1.231	32.1291
							39.6	-1.3872	32.1531
							40.6	-1.5061	32.1814
							41.6	-1.4533	32.2184
							42.5	-1.4594	32.2471
							43.5	-1.4838	32.2791
							44.5	-1.5394	32.3035
							45.5	-1.5751	32.3276
							46.5	-1.5824	32.3459
							47.5	-1.5923	32.3689
							48.5	-1.5921	32.3921
							49.5	-1.6058	32.4128
							50.5	-1.6162	32.429
							51.5	-1.6202	32.4437
							52.4	-1.6229	32.4622
							53.4	-1.6291	32.4832
							54.4	-1.6441	32.4978
							55.4	-1.6469	32.5184
							56.4	-1.6474	32.536
							57.4	-1.6306	32.5517
							58.4	-1.6335	32.5667
							59.4	-1.6391	32.5854
							60.4	-1.6374	32.6012
							61.4	-1.6255	32.6182
							62.3	-1.6323	32.6375
							63.3	-1.6228	32.6587
							64.3	-1.615	32.6722
							65.3	-1.631	32.6842
							66.3	-1.6438	32.6991
							67.3	-1.6415	32.7196
							68.3	-1.6405	32.7459
							69.3	-1.6433	32.7652
							70.3	-1.6423	32.7823
							71.2	-1.637	32.8028
							72.2	-1.6303	32.8204
							73.2	-1.6287	32.832
							74.2	-1.631	32.8454
							75.2	-1.6405	32.8645
							76.2	-1.6491	32.8822
							77.2	-1.6655	32.8929
							78.2	-1.6876	32.9075
							79.2	-1.686	32.9163
							80.2	-1.7029	32.9331
							81.1	-1.6779	32.9448
							82.1	-1.6766	32.9484
							83.1	-1.7086	32.9718
							84.1	-1.712	32.9884
							85.1	-1.7032	33.0022
							86.1	-1.7046	33.0099
							87.1	-1.6986	33.0212
							88.1	-1.7077	33.0311
							89.1	-1.7126	33.0391
							90	-1.7187	33.0476
							91	-1.7229	33.0584
							92	-1.7266	33.0723
							93	-1.7263	33.0816
							94	-1.7276	33.0856
							95	-1.7227	33.0927
							96	-1.7237	33.0991
							97	-1.7235	33.1026
							98	-1.7234	33.1037
							98.9	-1.7232	33.1045
							99.9	-1.723	33.1064
							100.9	-1.7171	33.1228
							101.9	-1.708	33.1461
							102.9	-1.6804	33.1792
							103.9	-1.6683	33.1951
							104.9	-1.6561	33.2073
MR12_E03	025M01	C	2012-09-17T00:00	191.24	74.003	180	2.9	1.2157	25.8099
							4	1.238	25.782
							4.9	1.2139	25.7909
							5.9	1.2265	25.787
							6.9	1.1919	25.8088
							7.9	1.1873	25.8114
							8.9	1.1541	25.8351
							9.9	1.1995	25.8034
							10.9	0.925	26.003
							11.9	0.5433	26.2853
							12.9	0.262	26.4941
							13.9	0.1137	26.6017
							14.8	-0.1063	26.7835
							15.8	-0.121	26.8244
							16.8	-0.1306	26.8279
							17.8	-0.1529	26.8391
							18.8	-0.1823	26.8545
							19.8	-0.2129	26.8951
							20.8	-0.2241	26.9387
							21.8	-0.1561	27.7542
							22.8	-0.2108	28.9679
							23.8	-0.2686	29.3416
							24.7	-0.2792	29.4358
							25.7	-0.3597	29.7096
							26.7	-0.519	30.0296
							27.7	-0.6148	30.3295
							28.7	-0.6629	30.5356
							29.7	-0.6997	30.7053
							30.7	-0.7119	30.7663
							31.7	-0.7661	30.9679
							32.7	-0.8421	31.2396
							33.6	-0.8933	31.3786
							34.6	-0.9514	31.5057
							35.6	-0.9643	31.54
							36.6	-0.9765	31.5913
							37.6	-0.9833	31.6458
							38.6	-1.0164	31.703
							39.6	-1.0453	31.7452
							40.6	-1.0543	31.7526
							41.6	-1.0701	31.7742
							42.5	-1.0831	31.796
							43.5	-1.0944	31.8177
							44.5	-1.1452	31.8573
							45.5	-1.244	31.9525
							46.5	-1.2561	31.9858
							47.5	-1.1109	32.0321
							48.5	-1.0892	32.0525
							49.5	-1.0891	32.0715
							50.5	-1.1062	32.0903
							51.5	-1.1347	32.1225
							52.4	-1.2206	32.1498
							53.4	-1.4401	32.1858
							54.4	-1.4489	32.2033
							55.4	-1.477	32.23
							56.4	-1.4915	32.2377
							57.4	-1.5012	32.2652
							58.4	-1.51	32.3044
							59.4	-1.5218	32.324
							60.4	-1.5356	32.3596
							61.3	-1.5623	32.3859
							62.3	-1.5602	32.4061
							63.3	-1.5428	32.4207
							64.3	-1.5236	32.4332
							65.3	-1.5259	32.4597
							66.3	-1.5254	32.4756
							67.3	-1.5264	32.4875
							68.3	-1.5177	32.5119
							69.3	-1.503	32.5358
							70.3	-1.4904	32.5435
							71.2	-1.4931	32.5469
							72.2	-1.474	32.5577
							73.2	-1.4774	32.5637
							74.2	-1.5054	32.5755
							75.2	-1.5009	32.5961
							76.2	-1.4668	32.625
							77.2	-1.4479	32.6354
							78.2	-1.4248	32.6459
							79.2	-1.4655	32.6581
							80.1	-1.5387	32.6662
							81.1	-1.563	32.6845
							82.1	-1.5715	32.6993
							83.1	-1.5823	32.704
							84.1	-1.5752	32.7103
							85.1	-1.5751	32.7284
							86.1	-1.5642	32.7475
							87.1	-1.5578	32.7661
							88.1	-1.5623	32.7789
							89.1	-1.5765	32.7976
							90	-1.5953	32.815
							91	-1.6045	32.8251
							92	-1.5975	32.8334
							93	-1.561	32.8442
							94	-1.5572	32.8465
							95	-1.5541	32.8516
							96	-1.5562	32.863
							97	-1.565	32.8743
							98	-1.5769	32.8852
							98.9	-1.5796	32.8944
							99.9	-1.5715	32.9048
							100.9	-1.5673	32.9244
							101.9	-1.5462	32.9527
							102.9	-1.5384	32.9718
							103.9	-1.5293	32.9989
							104.9	-1.5132	33.0456
							105.9	-1.5045	33.0759
							106.9	-1.4931	33.0998
							107.8	-1.4935	33.1116
							108.8	-1.4703	33.1403
							109.8	-1.4536	33.1706
							110.8	-1.4442	33.2013
							111.8	-1.446	33.2424
							112.8	-1.4487	33.2664
							113.8	-1.4435	33.2915
							114.8	-1.4361	33.3161
							115.8	-1.4203	33.3451
							116.7	-1.4107	33.3557
							117.7	-1.4039	33.3638
							118.7	-1.3974	33.3732
							119.7	-1.3877	33.3873
							120.7	-1.3677	33.4202
							121.7	-1.3207	33.4728
							122.7	-1.2804	33.5093
							123.7	-1.2373	33.5529
							124.7	-1.1644	33.6302
							125.7	-1.1243	33.6695
							126.6	-1.1137	33.6831
							127.6	-1.0988	33.7019
							128.6	-1.0778	33.7351
							129.6	-1.0503	33.8031
							130.6	-1.025	33.8342
							131.6	-1.0113	33.8524
							132.6	-0.9729	33.8994
							133.6	-0.9423	33.9307
							134.5	-0.9129	33.9639
							135.5	-0.8414	34.0216
							136.5	-0.8217	34.0346
							137.5	-0.8042	34.0577
							138.5	-0.7824	34.078
							139.5	-0.7522	34.0984
							140.5	-0.71	34.1221
							141.5	-0.6963	34.1292
							142.5	-0.6826	34.1383
							143.4	-0.6673	34.1478
							144.4	-0.6647	34.1496
							145.4	-0.6601	34.1522
							146.4	-0.6405	34.1642
							147.4	-0.632	34.1698
							148.4	-0.6123	34.181
							149.4	-0.5988	34.1894
							150.4	-0.5949	34.192
							151.4	-0.5874	34.1974
							152.4	-0.5789	34.2035
							153.3	-0.5754	34.2061
							154.3	-0.5707	34.2095
							155.3	-0.5593	34.2186
							156.3	-0.5537	34.2258
							157.3	-0.5241	34.2532
							158.3	-0.5082	34.2649
							159.3	-0.4513	34.3071
							160.3	-0.428	34.3188
							161.2	-0.4128	34.3273
							162.2	-0.3886	34.3406
							163.2	-0.3527	34.3605
							164.2	-0.3136	34.3812
							165.2	-0.2549	34.4111
							166.2	-0.2184	34.4295
							167.2	-0.1197	34.4807
							168.2	-0.0699	34.5096
							169.2	-0.0773	34.5008
							170.2	-0.0759	34.5012
							171.1	-0.0712	34.5037
							172.1	-0.0719	34.5033
							173.1	-0.0683	34.5053
MR12_E03	027M01	C	2012-09-17T00:00	189.077	74.67	234	3.9	0.6333	25.6104
							4.9	0.6442	25.6102
							5.9	0.6398	25.6099
							6.9	0.6384	25.6098
							7.9	0.634	25.6095
							8.9	0.6253	25.61
							9.9	0.624	25.6094
							10.9	0.6234	25.6099
							11.9	0.6236	25.6096
							12.9	0.6229	25.6109
							13.9	0.6225	25.6117
							14.9	0.6209	25.6143
							15.8	0.6109	25.6344
							16.8	0.5306	25.796
							17.8	0.3955	26.0499
							18.8	0.193	26.7864
							19.8	0.246	28.395
							20.8	0.0409	28.8743
							21.8	-0.2096	29.1725
							22.8	-0.3454	29.3511
							23.8	-0.4139	29.4913
							24.7	-0.288	29.6226
							25.7	-0.4286	29.6867
							26.7	-0.5371	29.7659
							27.7	-0.5546	29.8591
							28.7	-0.4781	29.9407
							29.7	-0.5867	29.9959
							30.7	-0.6483	30.0569
							31.7	-0.6695	30.1002
							32.6	-0.7098	30.1717
							33.6	-0.5586	30.2738
							34.6	-0.5368	30.3607
							35.6	-0.5487	30.4442
							36.6	-0.5835	30.4019
							37.6	-0.7774	30.5617
							38.6	-0.8115	30.6265
							39.6	-0.7939	30.7092
							40.6	-0.6818	30.8044
							41.6	-0.5939	30.8096
							42.5	-0.4894	30.972
							43.5	-0.4483	31.0204
							44.5	-0.523	31.0832
							45.5	-0.6768	31.1497
							46.5	-0.7712	31.1932
							47.5	-0.85	31.2948
							48.5	-0.8284	31.3517
							49.5	-0.863	31.3963
							50.5	-0.8766	31.4374
							51.5	-0.866	31.4965
							52.5	-0.8456	31.5412
							53.4	-0.8784	31.5795
							54.4	-0.8576	31.6349
							55.4	-0.8015	31.6927
							56.4	-0.8081	31.7273
							57.4	-0.8392	31.76
							58.4	-0.8839	31.801
							59.4	-0.9166	31.8264
							60.3	-0.9516	31.8572
							61.3	-0.9676	31.8896
							62.3	-0.9748	31.9053
							63.3	-0.9894	31.9234
							64.3	-1.1178	31.937
							65.3	-1.1928	31.9595
							66.3	-1.2375	31.9804
							67.3	-1.2167	32.0162
							68.3	-1.2029	32.0444
							69.3	-1.3134	32.0588
							70.3	-1.3611	32.0923
							71.2	-1.3546	32.1183
							72.2	-1.3683	32.1385
							73.2	-1.3856	32.1584
							74.2	-1.4082	32.177
							75.2	-1.4231	32.1952
							76.2	-1.4343	32.2171
							77.2	-1.4311	32.25
							78.2	-1.4166	32.2752
							79.2	-1.3929	32.2959
							80.1	-1.3873	32.3065
							81.1	-1.4007	32.3252
							82.1	-1.3788	32.3476
							83.1	-1.3534	32.3614
							84.1	-1.4455	32.3747
							85.1	-1.4087	32.4047
							86.1	-1.3968	32.4125
							87.1	-1.4047	32.4263
							88.1	-1.4045	32.4355
							89	-1.4058	32.4591
							90	-1.3996	32.4798
							91	-1.4232	32.496
							92	-1.4629	32.5144
							93	-1.5217	32.5316
							94	-1.524	32.5497
							95	-1.5382	32.5627
							96	-1.5419	32.576
							97	-1.5466	32.5866
							98	-1.5629	32.6026
							98.9	-1.5792	32.6138
							99.9	-1.5934	32.6233
							100.9	-1.5934	32.6338
							101.9	-1.5939	32.6426
							102.9	-1.5889	32.6538
							103.9	-1.5753	32.6643
							104.9	-1.5695	32.6744
							105.9	-1.5827	32.6852
							106.9	-1.5676	32.7094
							107.8	-1.571	32.7209
							108.8	-1.619	32.7329
							109.8	-1.6323	32.7511
							110.8	-1.6339	32.7679
							111.8	-1.5694	32.7785
							112.8	-1.5573	32.789
							113.8	-1.6105	32.7976
							114.8	-1.6185	32.805
							115.8	-1.6208	32.8189
							116.7	-1.6204	32.8321
							117.7	-1.6553	32.8447
							118.7	-1.6627	32.8625
							119.7	-1.6722	32.8765
							120.7	-1.6775	32.8871
							121.7	-1.679	32.8979
							122.7	-1.6793	32.9091
							123.7	-1.6794	32.9178
							124.7	-1.6739	32.9242
							125.6	-1.6558	32.9363
							126.6	-1.6052	32.959
							127.6	-1.5592	32.9815
							128.6	-1.5392	33.0149
							129.6	-1.4921	33.0453
							130.6	-1.4614	33.0711
							131.6	-1.4477	33.0991
							132.6	-1.4474	33.1341
							133.6	-1.4359	33.1836
							134.5	-1.394	33.2388
							135.5	-1.3676	33.2888
							136.5	-1.3611	33.3449
							137.5	-1.3275	33.3888
							138.5	-1.285	33.4293
							139.5	-1.2263	33.4745
							140.5	-1.1914	33.5142
							141.5	-1.1715	33.5639
							142.5	-1.137	33.6086
							143.4	-1.1049	33.6538
							144.4	-1.0742	33.697
							145.4	-1.0499	33.7289
							146.4	-1.0272	33.7612
							147.4	-0.9958	33.8063
							148.4	-0.9539	33.8613
							149.4	-0.9058	33.9165
							150.4	-0.8762	33.9497
							151.4	-0.8448	33.9824
							152.4	-0.815	34.0054
							153.3	-0.811	34.023
							154.3	-0.7918	34.0434
							155.3	-0.7565	34.0737
							156.3	-0.7016	34.1159
							157.3	-0.6732	34.1385
							158.3	-0.6508	34.1552
							159.3	-0.6305	34.1685
							160.3	-0.6145	34.1803
							161.2	-0.5888	34.1979
							162.2	-0.5627	34.2147
							163.2	-0.5367	34.2323
							164.2	-0.5051	34.2532
							165.2	-0.4847	34.2647
							166.2	-0.458	34.2805
							167.2	-0.4397	34.2914
							168.2	-0.4121	34.3101
							169.2	-0.376	34.3312
							170.1	-0.3365	34.3534
							171.1	-0.3048	34.3704
							172.1	-0.2782	34.3857
							173.1	-0.2461	34.4032
							174.1	-0.1881	34.4343
							175.1	-0.1534	34.4508
							176.1	-0.1201	34.4672
							177.1	-0.0982	34.4776
							178.1	-0.0674	34.4936
							179	-0.034	34.5091
							180	-0.0202	34.5147
							181	-0.0097	34.5201
							182	-0.0009	34.5248
							183	0.0216	34.537
							184	0.0482	34.5493
							185	0.0615	34.5562
							186	0.0743	34.5622
							187	0.0878	34.5695
							187.9	0.1048	34.5781
							188.9	0.1185	34.585
							189.9	0.1371	34.592
							190.9	0.1526	34.5973
							191.9	0.1618	34.6011
							192.9	0.1729	34.6066
							193.9	0.1886	34.6131
							194.9	0.2161	34.6256
							195.8	0.2378	34.6329
							196.8	0.2451	34.6356
							197.8	0.2549	34.6395
							198.8	0.278	34.6485
							199.8	0.3132	34.6631
							200.8	0.3387	34.6719
							201.8	0.3586	34.6795
							202.8	0.3655	34.6811
							203.8	0.368	34.6816
							204.8	0.3735	34.6835
							205.7	0.3796	34.6855
							206.7	0.3805	34.6859
							207.7	0.3819	34.6862
							208.7	0.3853	34.6878
							209.7	0.3891	34.6888
							210.7	0.3899	34.6894
							211.7	0.3916	34.6898
							212.7	0.3924	34.6902
							213.7	0.3925	34.6902
							214.6	0.3922	34.6903
							215.6	0.3938	34.6908
							216.6	0.3942	34.6909
							217.6	0.3942	34.6909
							218.6	0.3942	34.691
							219.6	0.3942	34.6909
							220.6	0.3942	34.6911
							221.6	0.3944	34.6911
MR12_E03	028M01	C	2012-09-17T00:00	188.025	74.992	382	4.9	-0.0936	26.1137
							5.9	-0.0987	26.1927
							6.9	-0.093	26.0823
							7.9	-0.0907	26.0437
							8.9	-0.0915	26.0712
							9.9	-0.0912	26.0573
							10.9	-0.0931	26.1092
							11.9	-0.0931	26.1235
							12.9	-0.095	26.1667
							13.9	-0.0979	26.2266
							14.8	-0.1082	26.3722
							15.8	-0.1122	26.3994
							16.8	-0.1279	26.4799
							17.8	-0.1385	26.5139
							18.8	-0.2194	26.8673
							19.8	-0.3045	28.1753
							20.8	-0.3983	28.8626
							21.8	-0.4735	29.1319
							22.8	-0.546	29.3618
							23.7	-0.5861	29.4465
							24.7	-0.6335	29.5114
							25.7	-0.6782	29.568
							26.7	-0.7085	29.6165
							27.7	-0.7232	29.6596
							28.7	-0.7665	29.7279
							29.7	-0.8116	29.8095
							30.7	-0.7789	29.8942
							31.7	-0.7847	29.9778
							32.7	-0.7718	30.0626
							33.6	-0.6663	30.1613
							34.6	-0.5615	30.2579
							35.6	-0.8112	30.3522
							36.6	-0.8679	30.4686
							37.6	-0.565	30.5791
							38.6	-0.3834	30.6627
							39.6	-0.4321	30.7313
							40.6	-0.4394	30.8155
							41.6	-0.4769	30.9065
							42.5	-0.5886	30.951
							43.5	-0.6519	31.0074
							44.5	-0.6992	31.0856
							45.5	-0.7741	31.1518
							46.5	-0.7598	31.2243
							47.5	-0.7609	31.2908
							48.5	-0.7827	31.3413
							49.5	-0.8066	31.3723
							50.5	-0.8828	31.4334
							51.5	-0.9114	31.4912
							52.5	-0.9303	31.5303
							53.4	-0.9689	31.5664
							54.4	-0.9865	31.599
							55.4	-0.9885	31.6312
							56.4	-1.0478	31.6685
							57.4	-1.1107	31.6967
							58.4	-1.1859	31.7351
							59.4	-1.19	31.771
							60.4	-1.1734	31.7999
							61.3	-1.2249	31.8367
							62.3	-1.2449	31.8742
							63.3	-1.2778	31.915
							64.3	-1.3189	31.9548
							65.3	-1.2727	31.9812
							66.3	-1.2301	32.005
							67.3	-1.2268	32.0228
							68.3	-1.2321	32.0395
							69.2	-1.2424	32.0558
							70.3	-1.3252	32.0619
							71.2	-1.3632	32.0777
							72.2	-1.4062	32.099
							73.2	-1.4816	32.1066
							74.2	-1.4352	32.1277
							75.2	-1.4286	32.1463
							76.2	-1.4821	32.1613
							77.2	-1.522	32.1742
							78.2	-1.5562	32.1851
							79.1	-1.5904	32.2001
							80.1	-1.5884	32.2138
							81.1	-1.5718	32.2277
							82.1	-1.559	32.2398
							83.1	-1.5417	32.2564
							84.1	-1.5197	32.2759
							85.1	-1.5119	32.293
							86.1	-1.5196	32.3073
							87.1	-1.5239	32.318
							88.1	-1.5298	32.3288
							89.1	-1.5201	32.3432
							90	-1.5259	32.3529
							91	-1.5422	32.3605
							92	-1.5409	32.3716
							93	-1.5433	32.3811
							94	-1.5524	32.3926
							95	-1.5596	32.4006
							96	-1.5582	32.4075
							97	-1.5595	32.4147
							98	-1.556	32.4217
							98.9	-1.5365	32.4326
							99.9	-1.5106	32.438
							100.9	-1.518	32.4466
							101.9	-1.524	32.4574
							102.9	-1.5196	32.4663
							103.9	-1.5164	32.4755
							104.9	-1.5255	32.4893
							105.9	-1.5287	32.5032
							106.8	-1.5366	32.5124
							107.8	-1.5482	32.522
							108.8	-1.5499	32.5304
							109.8	-1.5513	32.5419
							110.8	-1.5624	32.553
							111.8	-1.5627	32.5597
							112.8	-1.5632	32.5685
							113.8	-1.5638	32.579
							114.8	-1.5641	32.5845
							115.8	-1.567	32.5906
							116.7	-1.5648	32.5993
							117.7	-1.5621	32.605
							118.7	-1.5557	32.61
							119.7	-1.555	32.6153
							120.7	-1.5538	32.619
							121.7	-1.5479	32.6315
							122.7	-1.541	32.6424
							123.7	-1.5321	32.6536
							124.7	-1.5349	32.6639
							125.6	-1.5364	32.6743
							126.6	-1.5571	32.6804
							127.6	-1.5609	32.6884
							128.6	-1.5591	32.7028
							129.6	-1.5613	32.7132
							130.6	-1.5599	32.7253
							131.6	-1.5328	32.737
							132.6	-1.5388	32.7505
							133.5	-1.5444	32.7723
							134.5	-1.5458	32.7824
							135.5	-1.5598	32.7911
							136.5	-1.5365	32.8057
							137.5	-1.532	32.8222
							138.5	-1.5317	32.8429
							139.5	-1.5186	32.8672
							140.5	-1.528	32.8902
							141.5	-1.5032	32.911
							142.5	-1.4973	32.9261
							143.5	-1.4936	32.9432
							144.4	-1.4907	32.961
							145.4	-1.4823	32.981
							146.4	-1.4729	33.0078
							147.4	-1.4623	33.0436
							148.4	-1.4523	33.0722
							149.4	-1.4433	33.0966
							150.4	-1.4373	33.1113
							151.4	-1.427	33.135
							152.3	-1.4098	33.1778
							153.3	-1.3901	33.2209
							154.3	-1.3718	33.2593
							155.3	-1.3584	33.2835
							156.3	-1.3405	33.3194
							157.3	-1.3183	33.3553
							158.3	-1.2939	33.3882
							159.3	-1.2768	33.4208
							160.3	-1.2429	33.4795
							161.3	-1.2205	33.5232
							162.2	-1.1946	33.5737
							163.2	-1.1642	33.614
							164.2	-1.1399	33.6518
							165.2	-1.1174	33.6868
							166.2	-1.0981	33.7189
							167.2	-1.0891	33.7359
							168.2	-1.0817	33.7471
							169.1	-1.0605	33.768
							170.1	-1.032	33.7941
							171.1	-1.0181	33.823
							172.1	-0.9932	33.853
							173.1	-0.9443	33.9098
							174.1	-0.9147	33.9393
							175.1	-0.8999	33.9576
							176.1	-0.8729	33.9862
							177.1	-0.8489	34.0083
							178.1	-0.8268	34.0338
							179	-0.8036	34.0576
							180	-0.7887	34.0691
							181	-0.7757	34.0786
							182	-0.7657	34.0874
							183	-0.7452	34.1044
							184	-0.7084	34.1333
							185	-0.6805	34.1536
							186	-0.6503	34.1723
							187	-0.6166	34.198
							187.9	-0.5851	34.2192
							188.9	-0.5532	34.2398
							189.9	-0.5118	34.2661
							190.9	-0.4903	34.2783
							191.9	-0.4644	34.2951
							192.9	-0.4441	34.3095
							193.9	-0.4183	34.3251
							194.9	-0.3888	34.3428
							195.9	-0.3624	34.3583
							196.8	-0.3462	34.3678
							197.8	-0.3341	34.3746
							198.8	-0.3133	34.388
							199.8	-0.2893	34.401
							200.8	-0.2719	34.4101
							201.8	-0.2529	34.4213
							202.8	-0.2181	34.4404
							203.8	-0.1895	34.4539
							204.8	-0.1747	34.4621
							205.7	-0.1637	34.4677
							206.7	-0.1573	34.471
							207.7	-0.1368	34.4825
							208.7	-0.0899	34.5044
							209.7	-0.0603	34.5176
							210.7	-0.045	34.5245
							211.7	-0.0321	34.5306
							212.7	-0.0193	34.5377
							213.6	-0.008	34.5425
							214.6	0.0072	34.5498
							215.6	0.0255	34.5578
							216.6	0.0418	34.5649
							217.6	0.0533	34.57
							218.6	0.0597	34.5744
							219.6	0.0637	34.579
							220.6	0.0749	34.5847
							221.6	0.0879	34.591
							222.5	0.1025	34.5976
							223.5	0.1142	34.6021
							224.5	0.1187	34.604
							225.5	0.1237	34.6064
							226.5	0.131	34.6093
							227.5	0.1438	34.6144
							228.5	0.1542	34.6185
							229.5	0.1631	34.6221
							230.4	0.1726	34.6256
							231.4	0.1784	34.6281
							232.4	0.1857	34.6313
							233.4	0.1993	34.6363
							234.4	0.2091	34.6394
							235.4	0.2173	34.6425
							236.4	0.2218	34.6441
							237.4	0.2275	34.6463
							238.4	0.2375	34.6494
							239.3	0.2443	34.6516
							240.3	0.251	34.6543
							241.3	0.2574	34.656
							242.3	0.2614	34.6572
							243.3	0.2706	34.6605
							244.3	0.2789	34.663
							245.3	0.2915	34.6665
							246.3	0.2962	34.6678
							247.3	0.3009	34.6695
							248.2	0.3116	34.6723
							249.2	0.3181	34.674
							250.2	0.3222	34.6753
							251.2	0.3296	34.6776
							252.2	0.3401	34.6803
							253.2	0.3506	34.6831
							254.2	0.3569	34.6848
							255.2	0.3644	34.6869
							256.1	0.3732	34.6893
							257.1	0.3834	34.6926
							258.1	0.3891	34.6942
							259.1	0.3938	34.6953
							260.1	0.3983	34.6969
							261.1	0.4058	34.6987
							262.1	0.41	34.6998
							263.1	0.4138	34.701
							264.1	0.4198	34.7024
							265	0.4227	34.7032
							266	0.4251	34.7038
							267	0.4316	34.7055
							268	0.4387	34.7077
							269	0.4493	34.7104
							270	0.4536	34.7113
							271	0.4577	34.7127
							272	0.4634	34.7141
							273	0.4663	34.7147
							273.9	0.4696	34.7157
							274.9	0.4745	34.7175
							275.9	0.4818	34.719
							276.9	0.4832	34.7194
							277.9	0.4869	34.7208
							278.9	0.4909	34.7217
							279.9	0.4954	34.723
							280.9	0.5008	34.7245
							281.8	0.5067	34.7262
							282.8	0.5132	34.7276
							283.8	0.5163	34.7282
							284.8	0.5199	34.7295
							285.8	0.5293	34.7319
							286.8	0.5339	34.7328
							287.8	0.5382	34.7343
							288.8	0.5435	34.7357
							289.7	0.5473	34.7365
							290.7	0.5508	34.7376
							291.7	0.5551	34.7387
							292.7	0.559	34.7397
							293.7	0.5626	34.7408
							294.7	0.5655	34.7415
							295.7	0.567	34.7417
							296.7	0.5707	34.7426
							297.7	0.58	34.7448
							298.6	0.5862	34.7461
							299.6	0.5902	34.7472
							300.6	0.5937	34.7482
							301.6	0.5952	34.7489
							302.6	0.5986	34.7501
							303.6	0.6045	34.7515
							304.6	0.6122	34.7536
							305.6	0.6125	34.7532
							306.6	0.6142	34.7538
							307.5	0.6173	34.7545
							308.5	0.6183	34.7547
							309.5	0.62	34.7553
							310.5	0.6227	34.7558
							311.5	0.6264	34.7569
							312.5	0.6302	34.7581
							313.5	0.638	34.76
							314.5	0.6452	34.7617
							315.4	0.6489	34.7627
							316.4	0.6529	34.7638
							317.4	0.6551	34.764
							318.4	0.6572	34.7647
							319.4	0.6608	34.7659
							320.4	0.6627	34.767
							321.4	0.6677	34.7685
							322.4	0.6701	34.7695
							323.3	0.6694	34.7698
							324.3	0.6716	34.7703
							325.3	0.6748	34.7708
							326.3	0.6745	34.7713
							327.3	0.6751	34.7716
							328.3	0.6765	34.7725
							329.3	0.6809	34.7742
							330.3	0.6861	34.7756
							331.3	0.6928	34.7774
							332.2	0.699	34.7794
							333.2	0.7053	34.7812
							334.2	0.7077	34.782
							335.2	0.7175	34.7854
							336.2	0.7311	34.7894
							337.2	0.7384	34.7916
							338.2	0.7432	34.7932
							339.2	0.7469	34.7941
							340.1	0.7508	34.7955
							341.1	0.7557	34.7969
							342.1	0.7635	34.7991
							343.1	0.7711	34.801
							344.1	0.7794	34.8038
							345.1	0.7847	34.8052
							346.1	0.7896	34.8068
							347.1	0.7992	34.8098
							348	0.8124	34.8136
							349	0.8203	34.8165
							350	0.8275	34.8185
							351	0.8334	34.8206
							352	0.8383	34.8226
							353	0.8463	34.8257
							354	0.8549	34.8292
							355	0.8589	34.8305
							355.9	0.8606	34.8313
							356.9	0.8625	34.832
							357.9	0.8635	34.8324
							358.9	0.8652	34.8334
							359.9	0.8668	34.8346
							360.9	0.8676	34.8351
							361.9	0.8684	34.8364
							362.9	0.8679	34.8376
							363.9	0.8665	34.84
							364.8	0.866	34.8412
							365.8	0.8626	34.8426
							366.8	0.8562	34.8444
							367.8	0.8487	34.8466
							368.8	0.8465	34.8472
							369.8	0.8453	34.8477
							370.8	0.8441	34.8482
							371.8	0.8433	34.8489
							372.7	0.8383	34.8496
							373.7	0.8325	34.8507
MR12_E03	029M01	C	2012-09-17T00:00	187.426	75.213	453	4.9	-0.269	26.5903
							5.9	-0.27	26.5917
							6.9	-0.2707	26.606
							7.9	-0.2713	26.6157
							8.9	-0.2715	26.6438
							9.9	-0.2715	26.6458
							10.9	-0.2709	26.5987
							11.9	-0.272	26.6076
							12.9	-0.2716	26.6294
							13.9	-0.2713	26.615
							14.8	-0.2711	26.6129
							15.8	-0.2704	26.6358
							16.8	-0.2698	26.6359
							17.8	-0.2698	26.6262
							18.8	-0.27	26.6496
							19.8	-0.2807	27.0997
							20.8	-0.2908	27.6892
							21.8	-0.3257	29.0235
							22.8	-0.3428	29.2661
							23.7	-0.3403	29.1902
							24.7	-0.3884	29.6357
							25.7	-0.543	29.8111
							26.7	-0.5339	29.9412
							27.7	-0.5126	29.9475
							28.7	-0.5249	30.1244
							29.7	-0.6565	30.2403
							30.7	-0.4074	30.3417
							31.7	-0.453	30.4259
							32.6	-0.5292	30.4699
							33.6	-0.6474	30.5711
							34.6	-0.5004	30.6454
							35.6	-0.5494	30.7224
							36.6	-0.6025	30.824
							37.6	-0.655	30.9394
							38.6	-0.4998	31.0232
							39.6	-0.5516	31.0636
							40.6	-0.473	31.1075
							41.6	-0.5681	31.1223
							42.5	-0.7544	31.1661
							43.5	-0.7618	31.2215
							44.5	-0.7114	31.2862
							45.5	-0.6485	31.3332
							46.5	-0.6991	31.3733
							47.5	-0.7652	31.4221
							48.5	-0.8393	31.4819
							49.5	-0.9403	31.5535
							50.5	-0.9496	31.5869
							51.5	-0.9487	31.6064
							52.4	-0.9762	31.6463
							53.4	-0.9943	31.7056
							54.4	-1.0174	31.7458
							55.4	-1.0742	31.7853
							56.4	-1.2036	31.8405
							57.4	-1.2374	31.8801
							58.4	-1.2584	31.909
							59.4	-1.2777	31.9375
							60.4	-1.3134	31.9695
							61.3	-1.3545	31.9962
							62.3	-1.3834	32.0237
							63.3	-1.3924	32.0438
							64.3	-1.407	32.0566
							65.3	-1.4162	32.066
							66.3	-1.4186	32.08
							67.3	-1.4274	32.0925
							68.3	-1.4383	32.1038
							69.3	-1.4495	32.1188
							70.3	-1.4601	32.1304
							71.2	-1.4724	32.1405
							72.2	-1.4825	32.1468
							73.2	-1.4947	32.1528
							74.2	-1.5112	32.1603
							75.2	-1.5266	32.1687
							76.2	-1.5331	32.1734
							77.2	-1.5381	32.1794
							78.2	-1.5606	32.1911
							79.2	-1.5708	32.2002
							80.1	-1.5725	32.204
							81.1	-1.579	32.2096
							82.1	-1.5771	32.2138
							83.1	-1.5713	32.2167
							84.1	-1.5659	32.2192
							85.1	-1.5599	32.2221
							86.1	-1.557	32.2254
							87.1	-1.5543	32.23
							88.1	-1.5562	32.2343
							89	-1.5623	32.2412
							90	-1.567	32.2499
							91	-1.571	32.2615
							92	-1.5746	32.2722
							93	-1.5815	32.2849
							94	-1.5832	32.2955
							95	-1.59	32.3052
							96	-1.5858	32.3216
							96.9	-1.5934	32.3324
							97.9	-1.5743	32.3437
							98.9	-1.5784	32.3538
							99.9	-1.5899	32.3683
							100.9	-1.5805	32.3839
							101.9	-1.5673	32.4005
							102.9	-1.5663	32.4138
							103.9	-1.573	32.4292
							104.9	-1.5739	32.437
							105.8	-1.5772	32.4431
							106.8	-1.5914	32.4501
							107.8	-1.5923	32.4575
							108.8	-1.5876	32.4672
							109.8	-1.5891	32.4773
							110.8	-1.5842	32.4858
							111.8	-1.5462	32.4966
							112.8	-1.5538	32.507
							113.8	-1.5873	32.5181
							114.8	-1.5846	32.5246
							115.8	-1.5885	32.5311
							116.7	-1.589	32.5414
							117.7	-1.5925	32.5506
							118.7	-1.5513	32.5656
							119.7	-1.4875	32.5803
							120.7	-1.493	32.5967
							121.7	-1.4857	32.6168
							122.7	-1.478	32.6272
							123.7	-1.478	32.6324
							124.6	-1.4786	32.6434
							125.6	-1.4548	32.6664
							126.6	-1.4589	32.6791
							127.6	-1.4515	32.6905
							128.6	-1.4573	32.6983
							129.6	-1.4942	32.7178
							130.6	-1.5237	32.7271
							131.6	-1.5309	32.7324
							132.6	-1.5358	32.7425
							133.6	-1.5339	32.7581
							134.5	-1.5264	32.7789
							135.5	-1.5235	32.7892
							136.5	-1.5291	32.7989
							137.5	-1.5193	32.8112
							138.5	-1.513	32.8265
							139.5	-1.5084	32.8474
							140.5	-1.5126	32.8619
							141.5	-1.52	32.8775
							142.5	-1.504	32.8998
							143.4	-1.5044	32.9141
							144.4	-1.4843	32.9234
							145.4	-1.4725	32.9369
							146.4	-1.4621	32.9539
							147.4	-1.4461	32.9741
							148.4	-1.4454	32.9864
							149.4	-1.4598	32.994
							150.4	-1.4594	33.0066
							151.3	-1.4451	33.0263
							152.3	-1.4446	33.0461
							153.3	-1.4425	33.0579
							154.3	-1.4302	33.0759
							155.3	-1.4249	33.0869
							156.3	-1.4179	33.1165
							157.3	-1.4133	33.1471
							158.3	-1.398	33.1848
							159.3	-1.3832	33.2138
							160.3	-1.3654	33.2376
							161.3	-1.3487	33.2723
							162.2	-1.3315	33.3067
							163.2	-1.3164	33.3414
							164.2	-1.3014	33.3797
							165.2	-1.2892	33.4042
							166.2	-1.2712	33.4357
							167.2	-1.2495	33.4772
							168.2	-1.2205	33.5283
							169.2	-1.2008	33.5611
							170.1	-1.1908	33.5804
							171.1	-1.182	33.5948
							172.1	-1.1695	33.6139
							173.1	-1.1555	33.6351
							174.1	-1.1345	33.6699
							175.1	-1.0982	33.7225
							176.1	-1.0638	33.7724
							177.1	-1.033	33.8126
							178	-1.004	33.8456
							179	-0.986	33.8662
							180	-0.97	33.8917
							181	-0.9288	33.9333
							182	-0.9023	33.9579
							183	-0.8793	33.9791
							184	-0.8538	33.9999
							185	-0.8172	34.0315
							186	-0.792	34.0522
[truncated: 14,232 more rows]
