# Supplementary material for: Atlantic-origin water extension into the Pacific Arctic induced an anomalous biogeochemical event
Source: Nat Commun. 2023 Nov 2;14:6235. doi: 10.1038/s41467-023-41960-w (PMC10622542; doi:10.1038/s41467-023-41960-w)
Supplement: Supplementary file 4 — Supplementary Data 1 [file 41467_2023_41960_MOESM4_ESM.zip › Mirai_CTD_2013.txt]

Cruise	Station	Type	yyyy-mm-ddThh:mm	Longitude [degrees_east]	Latitude [degrees_north]	Bot. Depth [m]	Depth [m]	CTD-Temperature [�C]	CTD-Salinity
MR1306	001_001	C	2013-08-31T19:51	191.248	65.7697	52	2.97	6.819	31.4347
							3.961	6.871	31.3899
							4.951	6.7991	31.412
							5.941	6.8179	31.4074
							6.931	6.8191	31.4079
							7.921	6.7997	31.4165
							8.911	6.7657	31.4357
							9.901	6.7521	31.4626
							10.891	6.7948	31.4721
							11.881	6.835	31.4566
							12.871	6.7732	31.44
							13.862	6.5895	31.5174
							14.852	6.4999	31.5595
							15.842	5.5912	31.5959
							16.832	3.7477	31.8778
							17.822	2.2983	32.05
							18.812	1.4243	32.202
							19.802	1.3572	32.2227
							20.792	1.3387	32.2351
							21.782	1.3379	32.2448
							22.772	1.3031	32.2499
							23.762	1.2413	32.263
							24.752	1.2422	32.2657
							25.742	1.2791	32.2645
							26.732	1.2569	32.2664
							27.722	1.2267	32.2725
							28.712	1.2136	32.2789
							29.702	1.2107	32.2796
							30.692	1.2126	32.2795
							31.682	1.2107	32.2798
							32.672	1.2108	32.28
							33.662	1.2103	32.2799
							34.652	1.2122	32.2792
							35.642	1.21	32.2773
							36.632	1.2134	32.2784
							37.622	1.2138	32.279
							38.612	1.2106	32.2777
							39.602	1.2086	32.2763
							40.592	1.2073	32.2755
							41.582	1.208	32.2759
							42.572	1.2069	32.2745
							43.562	1.2065	32.2748
							44.552	1.2109	32.2755
MR1306	002_001	C	2013-08-31T21:45	191.477	65.7052	54	2.97	9.048	28.0941
							3.961	8.7798	28.5679
							4.951	8.8469	28.4066
							5.941	8.7755	28.6421
							6.931	8.2803	29.711
							7.921	8.1376	30.0737
							8.911	8.1233	30.0667
							9.901	7.9598	30.4321
							10.891	7.9545	30.4414
							11.881	7.4154	31.1356
							12.872	7.1585	31.2834
							13.862	7.1269	31.2954
							14.852	7.0095	31.3084
							15.842	6.833	31.3848
							16.832	5.412	31.4263
							17.822	1.3461	31.8813
							18.812	1.2039	31.9618
							19.802	1.1946	31.9775
							20.792	1.226	31.9807
							21.782	1.1625	32.0012
							22.772	1.1694	32.0072
							23.762	1.1245	32.0184
							24.752	1.1384	32.0221
							25.742	1.1413	32.0233
							26.732	1.1501	32.0268
							27.722	1.1194	32.0297
							28.712	1.1111	32.0309
							29.702	1.0881	32.0345
							30.692	1.0923	32.0346
							31.682	1.0867	32.0349
							32.672	1.0863	32.0351
							33.662	1.0869	32.0348
							34.652	1.0907	32.0343
							35.642	1.085	32.0346
							36.632	1.0837	32.0342
							37.622	1.0819	32.0342
							38.612	1.0811	32.0342
							39.602	1.0813	32.0339
							40.592	1.0819	32.0335
							41.582	1.0797	32.0335
							42.572	1.0793	32.0333
							43.562	1.0798	32.0329
							44.552	1.078	32.0328
							45.542	1.0749	32.033
							46.532	1.0742	32.0326
MR1306	003_001	C	2013-08-31T22:58	191.747	65.6573	43	2.97	11.1372	24.7837
							3.961	11.191	24.6406
							4.951	10.9829	25.6123
							5.941	10.4752	27.8938
							6.931	9.8502	29.207
							7.921	9.6223	30.0285
							8.911	9.5834	30.1579
							9.901	9.4088	30.3592
							10.891	9.0362	30.6821
							11.881	8.8511	30.8313
							12.872	8.7572	30.9002
							13.862	8.7139	30.9394
							14.852	8.5502	31.0356
							15.842	8.1281	31.1702
							16.832	7.792	31.2592
							17.822	6.8559	31.3205
							18.812	6.2983	31.3581
							19.802	6.1925	31.3744
							20.792	6.1178	31.3778
							21.782	6.0359	31.3876
							22.772	6.0315	31.3914
							23.762	6.0165	31.3949
							24.752	6.0095	31.396
							25.742	5.976	31.3998
							26.732	5.9508	31.4009
							27.722	5.9565	31.4014
							28.712	5.9508	31.4013
							29.702	5.9434	31.402
							30.692	5.9434	31.4018
							31.682	5.9189	31.4028
							32.672	5.905	31.4034
							33.662	5.9073	31.4033
							34.652	5.9025	31.4034
							35.642	5.9042	31.4034
							36.632	5.9026	31.4029
MR1306	004_001	C	2013-09-01T01:45	191.251	66.004	53	3.96	7.4258	31.0434
							4.951	6.6953	31.2513
							5.941	6.6028	31.2903
							6.931	5.6813	31.4372
							7.921	5.1739	31.549
							8.911	5.169	31.5505
							9.901	5.0427	31.592
							10.891	4.7216	31.6268
							11.881	3.0911	31.7857
							12.871	1.9614	31.9599
							13.861	1.2525	32.0295
							14.851	0.8635	32.0978
							15.841	0.8733	32.1035
							16.832	0.8827	32.1103
							17.822	0.8712	32.1165
							18.812	0.8652	32.122
							19.802	0.8632	32.1254
							20.792	0.8712	32.1266
							21.782	0.8673	32.1289
							22.772	0.8645	32.1305
							23.762	0.8605	32.1316
							24.752	0.8557	32.1329
							25.742	0.8568	32.1329
							26.732	0.8566	32.133
							27.722	0.8563	32.1332
							28.712	0.8566	32.133
							29.702	0.8565	32.1331
							30.692	0.8569	32.1326
							31.682	0.8562	32.1327
							32.672	0.8563	32.1325
							33.662	0.857	32.1328
							34.652	0.8585	32.133
							35.642	0.8568	32.1329
							36.631	0.8571	32.1326
							37.621	0.8572	32.1325
							38.611	0.8563	32.1324
							39.601	0.8581	32.1321
							40.591	0.8577	32.1316
							41.581	0.8536	32.1313
							42.571	0.8486	32.1317
							43.561	0.8451	32.1319
							44.551	0.852	32.1315
MR1306	005_001	C	2013-09-01T04:45	191.248	66.5032	54	3.96	7.5226	31.2163
							4.95	7.5264	31.231
							5.94	7.5358	31.2436
							6.931	7.5135	31.3307
							7.921	7.1363	31.3779
							8.911	6.496	31.4503
							9.901	5.4413	31.4794
							10.891	4.9113	31.4983
							11.881	4.5777	31.5506
							12.871	4.151	31.6244
							13.861	3.9213	31.6543
							14.851	3.7686	31.6725
							15.841	3.6022	31.7041
							16.831	3.3883	31.7598
							17.821	3.167	31.8034
							18.811	2.8876	31.8527
							19.801	2.4597	31.958
							20.791	2.2984	32.0181
							21.781	2.2983	32.0221
							22.771	2.3217	32.0308
							23.761	2.3344	32.0366
							24.751	2.3403	32.0411
							25.741	2.3482	32.0453
							26.731	2.3423	32.0506
							27.721	2.3352	32.053
							28.711	2.3253	32.0565
							29.701	2.3111	32.0595
							30.691	2.2281	32.0753
							31.681	2.1309	32.0973
							32.671	2.1469	32.0956
							33.66	2.1527	32.0944
							34.65	2.1222	32.0999
							35.64	2.1392	32.0965
							36.63	2.1346	32.0987
							37.62	2.1312	32.0979
							38.61	2.1057	32.1036
							39.6	2.1365	32.0975
							40.59	2.1349	32.0989
							41.58	2.0591	32.1095
							42.57	2.051	32.111
							43.56	2.0688	32.1081
							44.549	2.0642	32.1089
							45.539	2.0706	32.1076
MR1306	006_001	C	2013-09-01T08:05	191.255	67.0032	44	2.97	6.9739	30.9051
							3.96	6.804	30.9269
							4.95	5.2513	31.4258
							5.94	5.1253	31.4867
							6.93	5.0499	31.5031
							7.92	5.0238	31.4741
							8.91	4.374	31.6376
							9.9	5.0177	31.4698
							10.89	3.996	31.7384
							11.88	3.8943	31.7471
							12.87	3.6883	31.7643
							13.86	3.5786	31.7887
							14.85	3.5838	31.8044
							15.84	3.5605	31.8187
							16.83	3.5201	31.8334
							17.82	3.505	31.8385
							18.81	3.4732	31.8466
							19.8	3.4661	31.8477
							20.79	3.3491	31.8581
							21.78	3.2667	31.8696
							22.77	3.237	31.8731
							23.76	3.0834	31.8851
							24.75	3.0052	31.896
							25.74	2.9673	31.9165
							26.73	2.9658	31.9316
							27.72	2.9548	31.9364
							28.71	2.9301	31.94
							29.7	2.8864	31.9411
							30.69	2.8866	31.9426
							31.68	2.8828	31.9424
							32.669	2.8655	31.9408
							33.659	2.8408	31.9395
							34.649	2.8241	31.9391
							35.639	2.7619	31.9411
MR1306	007_001	C	2013-09-01T11:12	191.251	67.5015	49	3.96	5.8825	31.6389
							4.95	5.8392	31.6432
							5.94	5.7964	31.649
							6.93	5.8218	31.671
							7.92	5.7983	31.6811
							8.91	5.7883	31.6811
							9.9	5.7974	31.6761
							10.89	5.7953	31.6853
							11.88	5.7922	31.6887
							12.87	5.8059	31.6953
							13.86	5.7539	31.6911
							14.85	5.6256	31.6692
							15.84	4.0667	31.8872
							16.83	1.7318	32.2317
							17.82	1.2551	32.3009
							18.81	1.1743	32.3146
							19.8	1.1419	32.3237
							20.79	1.1344	32.3315
							21.779	1.1222	32.3369
							22.769	1.1173	32.3405
							23.759	1.1097	32.3436
							24.749	1.1071	32.3451
							25.739	1.1045	32.3457
							26.729	1.0959	32.3467
							27.719	1.0948	32.3468
							28.709	1.0845	32.3471
							29.699	1.0804	32.3472
							30.689	1.0771	32.3482
							31.679	1.0754	32.3496
							32.668	1.0754	32.3502
							33.658	1.0764	32.3505
							34.648	1.0773	32.3515
							35.638	1.0781	32.3518
							36.628	1.0774	32.351
							37.618	1.0788	32.3519
							38.608	1.0791	32.3522
							39.597	1.0797	32.3522
MR1306	008_001	C	2013-09-01T18:48	191.236	68.0042	58	3.96	5.0527	32.1142
							4.95	4.8896	32.1223
							5.94	4.791	32.1288
							6.93	4.6173	32.143
							7.92	4.4361	32.1746
							8.91	4.2001	32.2018
							9.9	4.0221	32.2137
							10.89	3.7984	32.2463
							11.88	3.7373	32.2453
							12.87	3.9481	32.2281
							13.859	3.7172	32.2514
							14.849	3.7114	32.2564
							15.839	3.3247	32.2838
							16.829	3.2096	32.3038
							17.819	2.95	32.3295
							18.809	2.477	32.3618
							19.799	2.2687	32.3942
							20.789	2.2672	32.3958
							21.779	2.2679	32.3985
							22.769	2.2661	32.4004
							23.759	2.2629	32.4017
							24.748	2.2609	32.4027
							25.738	2.2597	32.4033
							26.728	2.2603	32.404
							27.718	2.2597	32.4042
							28.708	2.2576	32.4044
							29.698	2.2534	32.4039
							30.688	2.251	32.4039
							31.677	2.2525	32.4041
							32.667	2.2532	32.4042
							33.657	2.2539	32.4036
							34.647	2.247	32.4031
							35.637	2.2459	32.4028
							36.627	2.2433	32.4023
							37.616	2.243	32.4023
							38.606	2.2397	32.4018
							39.596	2.2373	32.4015
							40.586	2.2365	32.4013
							41.576	2.2319	32.4006
							42.565	2.229	32.401
							43.555	2.2311	32.403
							44.545	2.2358	32.4052
							45.535	2.2379	32.4061
							46.525	2.2491	32.4108
							47.514	2.2609	32.4149
							48.504	2.2629	32.4152
							49.494	2.2722	32.4185
							50.484	2.2738	32.4185
							51.473	2.2802	32.4206
							52.463	2.2819	32.4203
MR1306	009_001	C	2013-09-01T22:17	191.254	68.5033	53	3.96	7.846	29.6738
							4.95	7.8518	29.6589
							5.94	7.8518	29.6699
							6.93	7.8565	29.7494
							7.92	7.8536	29.7621
							8.91	7.817	29.7711
							9.899	7.7533	29.8329
							10.889	7.7039	30.0075
							11.879	7.6469	31.1246
							12.869	6.913	31.4477
							13.859	6.7269	31.5854
							14.849	6.0846	31.6161
							15.839	3.9347	31.7869
							16.829	3.0513	31.9093
							17.819	2.6809	31.9737
							18.808	2.6126	31.9885
							19.798	2.5579	31.9996
							20.788	2.512	32.0107
							21.778	2.3977	32.0301
							22.768	2.3882	32.036
							23.758	2.3679	32.0398
							24.748	2.3495	32.0435
							25.738	2.3403	32.046
							26.727	2.3392	32.0477
							27.717	2.338	32.0486
							28.707	2.3294	32.0498
							29.697	2.3287	32.05
							30.687	2.3132	32.05
							31.676	2.3019	32.051
							32.666	2.2998	32.0511
							33.656	2.2981	32.0511
							34.646	2.298	32.051
							35.636	2.2979	32.0507
							36.625	2.2825	32.051
							37.615	2.2746	32.0517
							38.605	2.2729	32.0516
							39.595	2.271	32.0514
							40.585	2.2686	32.0508
							41.574	2.2672	32.0507
							42.564	2.2673	32.0505
							43.554	2.2673	32.0503
							44.544	2.2647	32.05
MR1306	010_001	C	2013-09-02T01:52	191.25	69.0025	52	3.96	6.5116	31.1658
							4.95	6.5406	31.1454
							5.94	6.5465	31.1412
							6.929	6.5585	31.1267
							7.919	6.5448	31.1431
							8.909	6.5498	31.1374
							9.899	6.5678	31.1226
							10.889	6.5178	31.1871
							11.879	6.4428	31.2772
							12.869	6.3888	31.2909
							13.859	6.0312	31.3305
							14.848	5.4976	31.408
							15.838	5.2836	31.4424
							16.828	4.5342	31.5654
							17.818	3.3206	31.8291
							18.808	3.1007	31.8706
							19.798	2.2245	32.0393
							20.788	1.8547	32.1309
							21.777	1.7912	32.1508
							22.767	1.7752	32.1628
							23.757	1.7646	32.1723
							24.747	1.7503	32.1843
							25.737	1.771	32.2055
							26.727	1.7464	32.2189
							27.716	1.7315	32.2273
							28.706	1.7237	32.2313
							29.696	1.7207	32.2322
							30.686	1.7166	32.2379
							31.675	1.7146	32.2437
							32.665	1.7083	32.2476
							33.655	1.7046	32.2566
							34.645	1.7101	32.264
							35.635	1.7111	32.2679
							36.624	1.7095	32.271
							37.614	1.7073	32.2721
							38.604	1.7045	32.2737
							39.594	1.6968	32.2784
							40.583	1.6917	32.2805
							41.573	1.6901	32.281
							42.563	1.691	32.281
MR1306	011_001	C	2013-09-03T05:09	202.39	71.343	101	5.939	2.6555	29.2716
							6.928	2.7562	29.2489
							7.918	2.7615	29.2497
							8.908	2.7054	29.2619
							9.898	1.662	29.486
							10.887	0.987	29.6704
							11.877	-0.0316	30.0588
							12.867	-0.9301	30.9792
							13.857	-1.0206	31.1088
							14.846	-1.1232	31.2314
							15.836	-1.1689	31.3302
							16.826	-1.1967	31.3951
							17.816	-1.2846	31.5771
							18.805	-1.3426	31.6887
							19.795	-1.3586	31.9074
							20.785	-1.1886	32.2112
							21.774	-1.0657	32.2664
							22.764	-1.0171	32.2949
							23.754	-1.0068	32.3029
							24.743	-1.0008	32.3072
							25.733	-0.9815	32.3225
							26.723	-0.9356	32.3471
							27.712	-0.9287	32.3557
							28.702	-0.844	32.3984
							29.692	-0.8347	32.3996
							30.681	-0.8311	32.4042
							31.671	-0.8252	32.4088
							32.661	-0.8236	32.41
							33.65	-0.8255	32.41
							34.64	-0.826	32.4101
							35.63	-0.8262	32.4095
							36.619	-0.8255	32.4097
							37.609	-0.8243	32.4104
							38.599	-0.8269	32.4133
							39.588	-0.8272	32.4283
							40.578	-0.8161	32.4317
							41.567	-0.8126	32.4317
							42.557	-0.8152	32.4316
							43.547	-0.8103	32.4327
							44.536	-0.808	32.4329
							45.526	-0.8045	32.4332
							46.515	-0.8025	32.4348
							47.505	-0.8028	32.4327
							48.494	-0.7994	32.4331
							49.484	-0.7916	32.4343
							50.473	-0.7867	32.4339
							51.463	-0.78	32.4344
							52.453	-0.7693	32.436
							53.442	-0.7618	32.4358
							54.432	-0.7629	32.4357
							55.421	-0.7638	32.436
							56.411	-0.7701	32.4356
							57.4	-0.7825	32.4366
							58.39	-0.7846	32.4372
							59.379	-0.7912	32.4374
							60.369	-0.8001	32.4384
							61.358	-0.8092	32.4379
							62.348	-0.8214	32.4392
							63.337	-0.845	32.4408
							64.327	-0.8486	32.4415
							65.316	-0.8589	32.4416
							66.306	-0.867	32.4426
							67.295	-0.8697	32.4427
							68.285	-0.8825	32.4432
							69.274	-0.8873	32.4441
							70.264	-0.8931	32.4438
							71.253	-0.9221	32.445
							72.243	-0.9472	32.4464
							73.232	-0.9597	32.4471
							74.221	-0.9589	32.4482
							75.211	-0.9608	32.4487
							76.2	-0.9661	32.4489
							77.19	-0.978	32.4499
							78.179	-0.9883	32.4497
							79.169	-0.9976	32.4508
							80.158	-1.0046	32.4513
							81.147	-1.0206	32.4525
							82.137	-1.0492	32.4536
							83.126	-1.0755	32.4574
							84.116	-1.0795	32.4583
							85.105	-1.0862	32.4598
							86.094	-1.0883	32.4603
							87.084	-1.0916	32.4611
							88.073	-1.1074	32.4645
							89.062	-1.1411	32.4696
							90.052	-1.1764	32.4778
							91.041	-1.1667	32.476
							92.031	-1.1541	32.474
MR1306	012_001	C	2013-09-03T07:34	202.156	71.5808	64	4.949	3.0236	28.5857
							5.939	3.0747	28.529
							6.928	3.0332	28.5661
							7.918	3.0026	28.5469
							8.908	2.0827	28.8582
							9.898	2.2029	28.8324
							10.887	1.6095	28.9954
							11.877	0.3575	29.3134
							12.867	-0.1468	29.6313
							13.857	0.1161	29.7118
							14.846	0.281	29.835
							15.836	1.0736	30.0795
							16.826	1.7139	30.2432
							17.815	1.3731	30.5008
							18.805	1.5264	30.7318
							19.795	1.0388	30.9243
							20.784	0.0308	31.0709
							21.774	-0.8282	31.1734
							22.764	-1.1708	31.2707
							23.753	-1.1029	31.3397
							24.743	-0.9818	31.4228
							25.733	-1.0079	31.5167
							26.722	-0.746	31.5946
							27.712	-0.8694	31.6507
							28.702	-0.8619	31.7192
							29.691	-0.7545	31.7769
							30.681	-0.1563	31.8922
							31.671	-0.5705	31.8986
							32.66	-0.8277	31.9331
							33.65	-0.9003	31.9621
							34.64	-0.9436	31.984
							35.629	-1.0231	31.9988
							36.619	-1.309	32.0271
							37.608	-0.8885	32.0903
							38.598	-0.9187	32.0879
							39.588	-1.0635	32.1369
							40.577	-1.0138	32.1663
							41.567	-1.0006	32.178
							42.556	-0.8995	32.2176
							43.546	-0.9376	32.2345
							44.535	-0.9327	32.2603
							45.525	-0.9361	32.2752
							46.515	-0.9898	32.292
							47.504	-1.1731	32.316
							48.494	-1.2035	32.3859
							49.483	-1.1834	32.4098
							50.473	-1.1766	32.426
							51.462	-1.1793	32.4354
							52.452	-1.2652	32.4489
							53.441	-1.3011	32.4696
							54.431	-1.3296	32.482
							55.42	-1.3505	32.499
							56.41	-1.4209	32.5811
							57.399	-1.4324	32.5947
							58.389	-1.4299	32.5932
MR1306	013_001	C	2013-09-03T09:23	202.238	71.5375	70	5.939	2.7611	28.7371
							6.928	2.7833	28.7276
							7.918	2.8383	28.693
							8.908	2.8352	28.6936
							9.898	2.835	28.6929
							10.887	2.8278	28.6957
							11.877	2.5386	28.808
							12.867	2.0011	29.138
							13.857	1.5494	29.3324
							14.846	0.2555	29.6037
							15.836	0.6692	30.1633
							16.826	1.5196	30.1954
							17.815	1.4817	30.411
							18.805	-0.2443	30.7431
							19.795	-0.1953	30.8505
							20.784	-0.1456	30.7473
							21.774	-0.8509	31.128
							22.764	-0.9166	31.2667
							23.754	-0.9258	31.387
							24.743	-0.966	31.3994
							25.733	-0.9943	31.5789
							26.723	-1.0065	31.6625
							27.712	-1.0828	31.6978
							28.702	-0.9334	31.7517
							29.691	-0.9461	31.7883
							30.681	-1.0943	31.8617
							31.671	-1.0103	31.9079
							32.66	-1.0449	31.9418
							33.65	-0.9866	31.9915
							34.64	-0.9147	32.0406
							35.629	-0.908	32.0822
							36.619	-0.6953	32.1277
							37.608	-0.7449	32.15
							38.598	-0.932	32.1692
							39.588	-1.0253	32.1798
							40.577	-1.0286	32.2168
							41.567	-0.9993	32.2102
							42.556	-1.2152	32.2249
							43.546	-0.9244	32.2752
							44.536	-0.72	32.2891
							45.525	-0.9551	32.2847
							46.515	-0.9908	32.3128
							47.504	-0.993	32.3311
							48.494	-1.007	32.3648
							49.483	-1.1852	32.389
							50.473	-1.282	32.4191
							51.462	-1.3	32.4338
							52.452	-1.309	32.4401
							53.442	-1.3153	32.448
							54.431	-1.3101	32.4534
							55.421	-1.3154	32.4803
							56.41	-1.3184	32.4937
							57.4	-1.3238	32.5101
							58.389	-1.339	32.5265
							59.379	-1.3747	32.5634
							60.368	-1.3991	32.5955
							61.358	-1.4552	32.6516
MR1306	014_001	C	2013-09-04T00:29	202.829	71.2452	46	2.969	2.3864	29.2649
							3.959	2.3892	29.2606
							4.949	2.3913	29.2582
							5.939	2.3911	29.2586
							6.929	2.3906	29.2594
							7.918	2.3936	29.2559
							8.908	2.3954	29.2546
							9.898	2.3941	29.284
							10.888	2.3789	29.4874
							11.877	1.975	30.2523
							12.867	1.3685	30.9134
							13.857	0.194	31.9262
							14.847	-0.6517	32.8794
							15.836	-0.872	33.2834
							16.826	-0.8983	33.3598
							17.816	-0.9006	33.3937
							18.805	-0.9011	33.4055
							19.795	-0.9007	33.4265
							20.785	-0.9004	33.431
							21.775	-0.8999	33.4348
							22.764	-0.8994	33.4368
							23.754	-0.8992	33.4381
							24.744	-0.8986	33.4404
							25.733	-0.8981	33.4418
							26.723	-0.8958	33.4451
							27.713	-0.8943	33.4466
							28.702	-0.8951	33.4452
							29.692	-0.8936	33.4472
							30.682	-0.8893	33.4512
							31.671	-0.8889	33.4511
							32.661	-0.8895	33.4504
							33.651	-0.8855	33.4537
							34.64	-0.873	33.464
							35.63	-0.8682	33.4676
							36.619	-0.8684	33.4664
							37.609	-0.8721	33.4642
							38.599	-0.8718	33.4632
							39.588	-0.8668	33.4675
MR1306	015_001	C	2013-09-04T03:08	202.726	71.2788	55	2.969	2.5833	29.1397
							3.959	2.6004	29.0314
							4.949	2.5981	29.0468
							5.939	2.5975	29.0498
							6.928	2.5887	29.0979
							7.918	2.5499	29.3059
							8.908	2.4966	29.5606
							9.898	2.4822	29.628
							10.888	2.4578	29.742
							11.877	2.4977	29.8188
							12.867	2.6352	30.3014
							13.857	2.6285	30.6681
							14.846	2.4804	30.9122
							15.836	1.694	31.4093
							16.826	1.3386	31.6167
							17.816	1.1239	31.8544
							18.805	0.8947	32.2421
							19.795	0.6538	32.4571
							20.785	0.2429	32.7194
							21.774	-0.3549	33.1377
							22.764	-0.5955	33.4971
							23.754	-0.4963	33.7167
							24.744	-0.3076	33.9717
							25.733	-0.156	34.1518
							26.723	-0.1002	34.2065
							27.713	0.1007	34.4578
							28.702	0.1744	34.5293
							29.692	0.2214	34.5788
							30.682	0.2321	34.5859
							31.671	0.2409	34.5977
							32.661	0.3174	34.6717
							33.651	0.3418	34.6973
							34.64	0.358	34.7103
							35.63	0.3564	34.7075
							36.619	0.3572	34.7075
							37.609	0.3661	34.716
							38.599	0.3737	34.7209
							39.588	0.3735	34.7206
							40.578	0.3631	34.711
							41.567	0.3648	34.7127
							42.557	0.3701	34.7173
							43.547	0.3708	34.7178
							44.536	0.3731	34.7195
							45.526	0.3735	34.7198
							46.515	0.3737	34.7199
							47.505	0.3737	34.7197
							48.495	0.3746	34.7199
							49.484	0.3753	34.7206
							50.474	0.3748	34.7201
							51.463	0.3728	34.7182
							52.453	0.373	34.7184
							53.442	0.3719	34.7174
MR1306	016_001	C	2013-09-04T03:55	202.649	71.3263	89	3.959	3.1899	29.2117
							4.949	3.2137	29.1813
							5.939	3.2136	29.1807
							6.928	3.2164	29.1913
							7.918	3.2337	29.2455
							8.908	3.2376	29.2585
							9.898	2.8162	29.8152
							10.888	2.5798	30.1063
							11.877	2.2126	30.4955
							12.867	1.2256	31.1978
							13.857	0.494	31.4858
							14.846	0.443	31.5109
							15.836	0.385	31.53
							16.826	0.3222	31.5425
							17.816	0.2424	31.5558
							18.805	0.1514	31.5775
							19.795	0.0629	31.5977
							20.785	-0.0169	31.6111
							21.774	-0.4418	31.6894
							22.764	-0.9469	31.8949
							23.754	-0.9765	31.9803
							24.743	-1.0375	32.0569
							25.733	-1.2927	32.1259
							26.723	-1.1964	32.2417
							27.713	-1.2736	32.2971
							28.702	-1.328	32.3541
							29.692	-1.3625	32.4546
							30.681	-1.4177	32.5372
							31.671	-1.4402	32.59
							32.661	-1.4584	32.6197
							33.65	-1.4794	32.6609
							34.64	-1.5085	32.7093
							35.63	-1.5236	32.734
							36.619	-1.54	32.758
							37.609	-1.569	32.7953
							38.599	-1.5703	32.7969
							39.588	-1.5708	32.7977
							40.578	-1.5724	32.8005
							41.567	-1.58	32.8131
							42.557	-1.5877	32.8253
							43.547	-1.6037	32.848
							44.536	-1.6068	32.8525
							45.526	-1.6	32.9033
							46.515	-1.5708	32.9456
							47.505	-1.5316	32.9883
							48.494	-1.5057	33.0229
							49.484	-1.4376	33.0964
							50.474	-1.3488	33.1744
							51.463	-1.3366	33.1953
							52.453	-1.219	33.3085
							53.442	-1.1432	33.3763
							54.432	-1.0666	33.4555
							55.421	-0.9463	33.5611
							56.411	-0.7637	33.7336
							57.4	-0.6118	33.8613
							58.39	-0.4886	33.9864
							59.379	-0.2914	34.1581
							60.369	-0.0551	34.3783
							61.358	0.1931	34.5859
							62.348	0.213	34.5927
							63.337	0.2454	34.624
							64.327	0.2754	34.643
							65.316	0.2818	34.6477
							66.306	0.2935	34.6546
							67.295	0.3177	34.6746
							68.285	0.3606	34.7037
							69.274	0.3638	34.7053
							70.264	0.3526	34.697
							71.253	0.3665	34.7066
							72.243	0.3655	34.7055
							73.232	0.3686	34.7076
							74.221	0.3691	34.7073
							75.211	0.3689	34.7076
							76.2	0.3683	34.7075
							77.19	0.3605	34.7023
							78.179	0.3631	34.7048
							79.169	0.3736	34.711
							80.158	0.3721	34.7103
							81.147	0.3733	34.7104
							82.137	0.371	34.7091
MR1306	017_001	C	2013-09-04T05:31	202.57	71.3707	112	3.959	2.7156	30.0935
							4.949	2.5948	30.1367
							5.939	2.5224	30.1674
							6.928	2.5577	30.1532
							7.918	2.5268	30.1661
							8.908	2.4585	30.1909
							9.898	2.3428	30.24
							10.887	1.8115	30.5131
							11.877	0.6552	31.1634
							12.867	-0.7098	31.9471
							13.857	-0.9911	32.0816
							14.846	-0.8716	32.2074
							15.836	-0.9879	32.2499
							16.826	-1.0777	32.3277
							17.816	-1.1583	32.3915
							18.805	-1.2319	32.4498
							19.795	-1.3329	32.5108
							20.785	-1.3877	32.5586
							21.774	-1.4557	32.6214
							22.764	-1.4939	32.6694
							23.754	-1.5127	32.6942
							24.743	-1.5291	32.7167
							25.733	-1.5548	32.7335
							26.723	-1.5668	32.7471
							27.712	-1.5637	32.7536
							28.702	-1.5634	32.7575
							29.692	-1.5648	32.7605
							30.681	-1.5651	32.7634
							31.671	-1.5657	32.7652
							32.661	-1.5661	32.7667
							33.65	-1.5673	32.7685
							34.64	-1.5689	32.7703
							35.63	-1.5696	32.7738
							36.619	-1.5672	32.7759
							37.609	-1.5711	32.7767
							38.598	-1.5745	32.7774
							39.588	-1.5759	32.7817
							40.578	-1.5742	32.786
							41.567	-1.5758	32.79
							42.557	-1.5751	32.7941
							43.546	-1.5753	32.799
							44.536	-1.5778	32.8067
							45.526	-1.5856	32.8166
							46.515	-1.5897	32.8211
							47.505	-1.5931	32.8288
							48.494	-1.6003	32.8408
							49.484	-1.604	32.8471
							50.473	-1.6085	32.8545
							51.463	-1.6111	32.8609
							52.453	-1.6074	32.8767
							53.442	-1.59	32.9013
							54.432	-1.6303	32.923
							55.421	-1.6357	32.9264
							56.411	-1.6373	32.9272
							57.4	-1.6379	32.9276
							58.39	-1.6405	32.9314
							59.379	-1.6409	32.9329
							60.369	-1.6411	32.9337
							61.358	-1.6426	32.9377
							62.348	-1.645	32.9413
							63.337	-1.6464	32.9445
							64.327	-1.6462	32.9462
							65.316	-1.6463	32.949
							66.306	-1.6481	32.96
							67.295	-1.6503	32.9727
							68.285	-1.6511	32.9804
							69.274	-1.6535	32.9836
							70.264	-1.6564	32.9893
							71.253	-1.6567	32.9934
							72.242	-1.6551	32.9998
							73.232	-1.656	33.0043
							74.221	-1.6598	33.0138
							75.211	-1.6621	33.0202
							76.2	-1.6639	33.0279
							77.19	-1.664	33.0305
							78.179	-1.6637	33.0318
							79.168	-1.6627	33.0351
							80.158	-1.6642	33.0431
							81.147	-1.6514	33.0634
							82.137	-1.6104	33.102
							83.126	-1.4963	33.2303
							84.115	-1.3665	33.3735
							85.105	-1.181	33.5484
							86.094	-1.0634	33.6394
							87.084	-1.0321	33.6825
							88.073	-0.601	34.1441
							89.062	-0.3114	34.3652
							90.052	-0.143	34.4586
							91.041	-0.0541	34.514
							92.03	-0.0054	34.5342
							93.02	0.0742	34.5691
							94.009	0.1029	34.5828
							94.998	0.1506	34.6028
							95.988	0.2124	34.6238
							96.977	0.1964	34.6168
							97.966	0.2022	34.6193
							98.956	0.2037	34.6198
							99.945	0.1939	34.6156
							100.934	0.2167	34.6249
MR1306	018_001	C	2013-09-04T06:50	202.492	71.4112	122	2.969	2.3122	29.3006
							3.959	2.3316	29.2916
							4.949	2.3425	29.2893
							5.939	2.3404	29.2926
							6.928	2.3309	29.3025
							7.918	2.3336	29.3025
							8.908	2.3159	29.3061
							9.898	2.2898	29.3177
							10.887	2.1887	29.3708
							11.877	1.2811	29.9786
							12.867	1.0167	30.1829
							13.857	1.0478	30.1698
							14.846	0.7352	30.3536
							15.836	-0.5151	31.4278
							16.826	-0.1264	31.4961
							17.816	-0.43	31.5665
							18.805	-0.6474	31.6263
							19.795	-1.0301	31.7005
							20.785	-0.9872	31.7985
							21.774	-0.8544	31.9315
							22.764	-1.132	32.1382
							23.754	-1.2319	32.2562
							24.743	-1.2583	32.327
							25.733	-1.2749	32.3539
							26.723	-1.2807	32.3654
							27.712	-1.2967	32.3919
							28.702	-1.3072	32.406
							29.692	-1.316	32.4163
							30.681	-1.3237	32.4342
							31.671	-1.3383	32.4695
							32.661	-1.3423	32.4757
							33.65	-1.3499	32.4803
							34.64	-1.3715	32.4877
							35.63	-1.3745	32.4908
							36.619	-1.3779	32.506
							37.609	-1.3772	32.5185
							38.598	-1.3759	32.5227
							39.588	-1.3747	32.5295
							40.578	-1.3809	32.5473
							41.567	-1.3886	32.5617
							42.557	-1.3959	32.5719
							43.546	-1.403	32.5812
							44.536	-1.4371	32.6117
							45.525	-1.4943	32.6523
							46.515	-1.5021	32.6581
							47.505	-1.5072	32.6648
							48.494	-1.5158	32.6758
							49.484	-1.5271	32.6883
							50.473	-1.5346	32.6969
							51.463	-1.5366	32.6996
							52.452	-1.5372	32.7005
							53.442	-1.5404	32.7051
							54.431	-1.5409	32.7065
							55.421	-1.5438	32.7107
							56.411	-1.5462	32.7136
							57.4	-1.5535	32.7208
							58.39	-1.5634	32.7292
							59.379	-1.5777	32.7464
							60.369	-1.5878	32.7609
							61.358	-1.6038	32.7896
							62.348	-1.6146	32.8229
							63.337	-1.6233	32.8567
							64.327	-1.6244	32.8649
							65.316	-1.6276	32.8774
							66.305	-1.6301	32.8867
							67.295	-1.6327	32.8944
							68.284	-1.635	32.9022
							69.274	-1.6373	32.92
							70.263	-1.6403	32.946
							71.253	-1.6506	32.9654
							72.242	-1.6548	32.9726
							73.232	-1.6559	32.9748
							74.221	-1.6553	32.9759
							75.211	-1.6555	32.9793
							76.2	-1.6556	32.981
							77.189	-1.656	32.9816
							78.179	-1.6553	32.9837
							79.168	-1.659	32.9975
							80.158	-1.6603	33.0028
							81.147	-1.6627	33.0075
							82.136	-1.6646	33.0125
							83.126	-1.6648	33.0128
							84.115	-1.6648	33.0135
							85.105	-1.6647	33.0153
							86.094	-1.6649	33.0216
							87.083	-1.665	33.0259
							88.073	-1.6652	33.0307
							89.062	-1.6681	33.0406
							90.051	-1.6712	33.0454
							91.041	-1.6731	33.053
							92.03	-1.6382	33.0905
							93.02	-1.5211	33.2069
							94.009	-1.2881	33.4845
							94.998	-1.0049	33.7393
							95.988	-0.8863	33.8139
							96.977	-0.8395	33.8451
							97.966	-0.824	33.8592
							98.956	-0.8135	33.8654
							99.945	-0.7985	33.8759
							100.934	-0.8037	33.8697
							101.923	-0.8041	33.8688
							102.913	-0.7921	33.8813
							103.902	-0.7951	33.876
							104.891	-0.7923	33.8811
							105.881	-0.7785	33.8943
							106.87	-0.7722	33.9008
							107.859	-0.7662	33.9072
							108.848	-0.7586	33.9147
							109.838	-0.755	33.9178
							110.827	-0.7344	33.939
							111.816	-0.6997	33.9707
							112.805	-0.6832	33.9864
							113.795	-0.5846	34.0761
MR1306	019_001	C	2013-09-04T08:40	202.408	71.4542	110	3.959	2.9887	28.4006
							4.949	2.9883	28.4037
							5.939	2.9887	28.4021
							6.928	2.9888	28.3962
							7.918	2.9894	28.3963
							8.908	2.989	28.4053
							9.898	2.9854	28.4352
							10.887	2.9789	28.5085
							11.877	2.9602	28.6646
							12.867	2.9178	28.8491
							13.857	2.8231	29.1614
							14.846	2.6478	29.6156
							15.836	2.4149	30.0305
							16.826	2.1467	30.5441
							17.815	1.9168	30.9342
							18.805	1.4734	31.2511
							19.795	0.5428	31.3765
							20.785	0.158	31.5123
							21.774	0.1688	31.5309
							22.764	-0.4511	31.7845
							23.754	-0.7192	31.8483
							24.743	-0.7473	31.9322
							25.733	-0.8794	31.9863
							26.723	-0.9431	32.0246
							27.712	-0.9986	32.062
							28.702	-1.0443	32.1548
							29.692	-1.1349	32.2271
							30.681	-1.2246	32.2793
							31.671	-1.2511	32.324
							32.661	-1.2774	32.3609
							33.65	-1.3241	32.402
							34.64	-1.3443	32.4221
							35.629	-1.3693	32.4508
							36.619	-1.3869	32.4846
							37.609	-1.3972	32.5079
							38.598	-1.4016	32.5394
							39.588	-1.4151	32.551
							40.577	-1.429	32.5634
							41.567	-1.4343	32.5729
							42.557	-1.4408	32.5811
							43.546	-1.4433	32.5904
							44.536	-1.4482	32.5998
							45.525	-1.4544	32.6119
							46.515	-1.4696	32.6383
							47.505	-1.4759	32.65
							48.494	-1.479	32.6581
							49.484	-1.4838	32.6672
							50.473	-1.4953	32.6895
							51.463	-1.4998	32.7042
							52.452	-1.4975	32.7157
							53.442	-1.4965	32.7182
							54.431	-1.5036	32.7203
							55.421	-1.509	32.7263
							56.41	-1.568	32.7303
							57.4	-1.6082	32.7454
							58.389	-1.6264	32.7635
							59.379	-1.6223	32.7716
							60.368	-1.6109	32.782
							61.358	-1.6064	32.7883
							62.347	-1.6062	32.7936
							63.337	-1.6078	32.8038
							64.326	-1.608	32.8138
							65.316	-1.6068	32.8185
							66.305	-1.604	32.8276
							67.295	-1.6025	32.8355
							68.284	-1.6014	32.8425
							69.274	-1.5967	32.8555
							70.263	-1.5952	32.8588
							71.253	-1.5943	32.8595
							72.242	-1.5911	32.8669
							73.232	-1.588	32.8772
							74.221	-1.5832	32.8915
							75.21	-1.5811	32.8971
							76.2	-1.5799	32.8999
							77.189	-1.5797	32.9007
							78.179	-1.5794	32.9018
							79.168	-1.5793	32.9023
							80.157	-1.5791	32.9031
							81.147	-1.5791	32.9028
							82.136	-1.579	32.9051
							83.126	-1.5789	32.9061
							84.115	-1.5788	32.9082
							85.104	-1.5789	32.9101
							86.094	-1.5787	32.91
							87.083	-1.5789	32.9099
							88.073	-1.5789	32.9096
							89.062	-1.5788	32.9092
							90.051	-1.5798	32.916
							91.041	-1.5804	32.9209
							92.03	-1.5818	32.927
							93.019	-1.5813	32.9263
							94.009	-1.5807	32.9258
							94.998	-1.5816	32.9261
							95.987	-1.5814	32.9255
							96.977	-1.5817	32.9263
							97.966	-1.5815	32.9255
							98.955	-1.581	32.9237
							99.945	-1.5809	32.9233
							100.934	-1.5824	32.9297
MR1306	020_001	C	2013-09-04T09:34	202.324	71.4975	85	3.959	2.9447	28.8772
							4.949	2.967	28.7199
							5.939	2.977	28.6508
							6.928	2.9771	28.6481
							7.918	2.9769	28.656
							8.908	2.977	28.6582
							9.898	2.9771	28.6579
							10.887	2.9771	28.6558
							11.877	2.9754	28.6636
							12.867	2.9539	28.8291
							13.857	2.9392	28.9369
							14.846	2.9238	29.0716
							15.836	2.8697	29.5111
							16.826	2.5534	30.5172
							17.815	2.258	31.5621
							18.805	2.5004	31.5511
							19.795	2.4463	31.5809
							20.785	2.1859	31.6177
							21.774	1.8267	31.6804
							22.764	1.5831	31.6955
							23.754	0.0388	31.6504
							24.743	-0.3674	31.8065
							25.733	-0.1798	31.9318
							26.723	-0.3922	32.012
							27.712	-0.5434	32.0482
							28.702	-0.6437	32.0738
							29.692	-0.6715	32.1053
							30.681	-0.7926	32.137
							31.671	-0.8832	32.2051
							32.66	-0.9126	32.2682
							33.65	-0.9559	32.3346
							34.64	-0.986	32.3604
							35.629	-1.0251	32.3747
							36.619	-1.1113	32.4008
							37.609	-1.1641	32.4257
							38.598	-1.2164	32.4455
							39.588	-1.2555	32.4723
							40.577	-1.2721	32.4858
							41.567	-1.2621	32.4926
							42.557	-1.303	32.5032
							43.546	-1.3447	32.5296
							44.536	-1.3547	32.5437
							45.525	-1.3653	32.5579
							46.515	-1.3956	32.5832
							47.504	-1.4114	32.6051
							48.494	-1.4155	32.6095
							49.484	-1.4158	32.6098
							50.473	-1.4173	32.611
							51.463	-1.4223	32.6143
							52.452	-1.4331	32.6224
							53.442	-1.4359	32.6259
							54.431	-1.4387	32.6292
							55.421	-1.4399	32.6309
							56.41	-1.4432	32.6377
							57.4	-1.4459	32.6455
							58.389	-1.4464	32.649
							59.379	-1.4481	32.6516
							60.368	-1.4541	32.656
							61.358	-1.4611	32.6629
							62.347	-1.4659	32.6662
							63.337	-1.4716	32.6703
							64.326	-1.4756	32.6743
							65.316	-1.479	32.6775
							66.305	-1.4818	32.6801
							67.295	-1.4857	32.6838
							68.284	-1.4869	32.6848
							69.274	-1.4896	32.6874
							70.263	-1.4927	32.6898
							71.252	-1.4929	32.6899
							72.242	-1.4959	32.6924
							73.231	-1.495	32.6915
							74.221	-1.4965	32.6926
MR1306	021_001	C	2013-09-04T11:43	203.047	71.4923	143	3.959	3.1462	28.0129
							4.949	3.1496	28.0736
							5.939	3.1412	28.0757
							6.928	3.1314	28.3652
							7.918	3.1411	28.776
							8.908	3.318	29.2913
							9.898	2.2128	30.2852
							10.887	1.4104	30.661
							11.877	1.4595	30.7716
							12.867	1.789	31.0176
							13.857	2.1037	31.1664
							14.846	2.0177	31.3398
							15.836	1.8872	31.3972
							16.826	1.736	31.491
							17.815	1.6396	31.5111
							18.805	1.4222	31.5615
							19.795	1.424	31.5846
							20.785	1.281	31.6184
							21.774	0.9818	31.6493
							22.764	0.6662	31.6631
							23.754	0.1263	31.6762
							24.743	-0.3461	31.7177
							25.733	-0.6554	31.8102
							26.723	-0.687	31.8428
							27.712	-0.6981	31.8826
							28.702	-0.5845	31.952
							29.692	-0.566	32.0109
							30.681	-0.6221	32.0362
							31.671	-0.6666	32.0671
							32.66	-0.632	32.1325
							33.65	-0.5854	32.178
							34.64	-0.7266	32.1789
							35.629	-0.7103	32.2225
							36.619	-0.6571	32.2521
							37.609	-0.7379	32.2891
							38.598	-0.8749	32.3381
							39.588	-1.04	32.4122
							40.577	-1.1846	32.4987
							41.567	-1.2042	32.514
							42.557	-1.2522	32.5276
							43.546	-1.3099	32.5623
							44.536	-1.318	32.5695
							45.525	-1.3311	32.5757
							46.515	-1.3339	32.5776
							47.504	-1.3337	32.5781
							48.494	-1.335	32.5799
							49.484	-1.3351	32.581
							50.473	-1.3443	32.5865
							51.463	-1.3825	32.6023
							52.452	-1.4136	32.6209
							53.442	-1.4366	32.6331
							54.431	-1.4484	32.6394
							55.421	-1.4551	32.6443
							56.41	-1.4669	32.6494
							57.4	-1.4739	32.6563
							58.389	-1.4918	32.6665
							59.379	-1.4584	32.6842
							60.368	-1.4673	32.6973
							61.358	-1.4799	32.7156
							62.347	-1.4983	32.7155
							63.337	-1.544	32.733
							64.326	-1.5393	32.7445
							65.316	-1.5488	32.7485
							66.305	-1.5618	32.7583
							67.295	-1.569	32.7689
							68.284	-1.5073	32.9228
							69.274	-1.3997	33.166
							70.263	-1.3939	33.2286
							71.252	-1.3228	33.3639
							72.242	-1.2844	33.3914
							73.231	-1.2623	33.4108
							74.221	-1.2218	33.4446
							75.21	-1.1767	33.4804
							76.2	-0.9545	33.7268
							77.189	-0.497	34.1088
							78.178	-0.3561	34.2241
							79.168	-0.2198	34.3325
							80.157	0.0335	34.5154
							81.147	0.2095	34.6259
							82.136	0.34	34.7106
							83.125	0.454	34.7787
							84.115	0.5267	34.8044
							85.104	0.5407	34.8088
							86.094	0.5419	34.808
							87.083	0.5443	34.8079
							88.072	0.5451	34.807
							89.062	0.5454	34.8056
							90.051	0.5454	34.8048
							91.04	0.5466	34.8046
							92.03	0.5467	34.804
							93.019	0.5475	34.8045
							94.008	0.5484	34.8053
							94.998	0.5496	34.8058
							95.987	0.5497	34.8058
							96.976	0.5497	34.8057
							97.966	0.5503	34.8061
							98.955	0.5507	34.8063
							99.944	0.5507	34.8068
							100.934	0.5509	34.8076
							101.923	0.5509	34.8078
							102.912	0.5511	34.8086
							103.902	0.5511	34.8096
							104.891	0.5512	34.8099
							105.88	0.5512	34.81
							106.869	0.5512	34.8102
							107.859	0.5513	34.8102
							108.848	0.5513	34.8106
							109.837	0.5514	34.8106
							110.826	0.5514	34.8107
							111.816	0.5514	34.8107
							112.805	0.5514	34.8108
							113.794	0.5515	34.8109
							114.783	0.5516	34.8108
							115.773	0.5516	34.8112
							116.762	0.5516	34.8112
							117.751	0.5517	34.8111
							118.74	0.5518	34.8109
							119.73	0.5518	34.8111
							120.719	0.5519	34.8111
							121.708	0.5519	34.8112
							122.697	0.552	34.8113
							123.686	0.5519	34.8113
							124.676	0.5518	34.8116
							125.665	0.5521	34.8111
							126.654	0.5521	34.8111
							127.643	0.5522	34.8109
							128.632	0.5522	34.8107
							129.621	0.5523	34.8108
							130.611	0.5519	34.812
							131.6	0.5519	34.8121
							132.589	0.5518	34.8125
							133.578	0.5519	34.8122
							134.567	0.5521	34.8119
							135.556	0.5521	34.8121
							136.545	0.5521	34.8121
							137.535	0.5517	34.813
MR1306	022_001	C	2013-09-04T13:56	203.646	71.5468	159	4.949	2.8193	27.7283
							5.939	2.8813	27.1262
							6.928	2.8971	27.1867
							7.918	2.8286	28.6499
							8.908	2.792	29.8362
							9.898	2.6023	30.7235
							10.887	2.5736	30.8697
							11.877	2.5758	30.9072
							12.867	1.176	31.0208
							13.857	0.0066	31.1519
							14.846	-0.3903	31.4265
							15.836	-0.3448	31.6276
							16.826	-0.3297	31.7784
							17.815	-0.3063	31.9013
							18.805	-0.2626	31.9491
							19.795	-0.3155	31.9804
							20.784	-0.4377	32.0074
							21.774	-0.4467	32.0286
							22.764	-0.4605	32.0376
							23.754	-0.6055	32.0635
							24.743	-0.6861	32.1174
							25.733	-0.6405	32.1403
							26.723	-0.6232	32.1542
							27.712	-0.6319	32.1865
							28.702	-0.7303	32.2276
							29.691	-0.7715	32.2522
							30.681	-0.7827	32.2846
							31.671	-0.7694	32.2975
							32.66	-0.8269	32.3061
							33.65	-0.8981	32.3294
							34.64	-0.9273	32.3396
							35.629	-0.9483	32.3446
							36.619	-0.9587	32.3492
							37.608	-0.9607	32.3504
							38.598	-0.9599	32.3514
							39.588	-0.9584	32.3539
							40.577	-0.9657	32.3581
							41.567	-0.9777	32.3611
							42.556	-0.9855	32.3638
							43.546	-1.0089	32.3706
							44.536	-1.0131	32.3855
							45.525	-1.0348	32.3971
							46.515	-1.0721	32.417
							47.504	-1.0857	32.4285
							48.494	-1.0951	32.4351
							49.483	-1.1016	32.4404
							50.473	-1.1083	32.4452
							51.462	-1.1156	32.449
							52.452	-1.1241	32.4566
							53.442	-1.1821	32.4825
							54.431	-1.2691	32.5101
							55.421	-1.3028	32.5246
							56.41	-1.3386	32.5541
							57.4	-1.3806	32.5805
							58.389	-1.4063	32.6056
							59.379	-1.4373	32.6359
							60.368	-1.5089	32.678
							61.358	-1.5467	32.716
							62.347	-1.5664	32.7439
							63.337	-1.5681	32.7497
							64.326	-1.5739	32.7594
							65.316	-1.5829	32.7715
							66.305	-1.5892	32.7832
							67.294	-1.5973	32.796
							68.284	-1.5987	32.8017
							69.273	-1.6033	32.8082
							70.263	-1.6102	32.816
							71.252	-1.6109	32.8235
							72.242	-1.6145	32.8407
							73.231	-1.5991	32.8503
							74.221	-1.5933	32.8831
							75.21	-1.627	32.9096
							76.199	-1.6236	32.9215
							77.189	-1.613	32.9413
							78.178	-1.5951	32.9678
							79.168	-1.5859	32.9884
							80.157	-1.5724	33.0278
							81.146	-1.562	33.0527
							82.136	-1.5579	33.0645
							83.125	-1.5574	33.073
							84.115	-1.5593	33.0919
							85.104	-1.5745	33.1224
							86.093	-1.5706	33.2107
							87.083	-1.5717	33.2635
							88.072	-1.5526	33.3057
							89.061	-1.5123	33.3617
							90.051	-1.4841	33.3997
							91.04	-1.3691	33.5351
							92.029	-1.2069	33.6803
							93.019	-1.0295	33.8632
							94.008	-0.9063	33.9744
							94.997	-0.6497	34.1669
							95.987	-0.1483	34.4662
							96.976	0.2525	34.665
							97.965	0.427	34.747
							98.955	0.4618	34.7583
							99.944	0.4815	34.7614
							100.933	0.4874	34.7639
							101.923	0.5076	34.7685
							102.912	0.5273	34.7751
							103.901	0.5703	34.7864
							104.891	0.5753	34.7873
							105.88	0.5754	34.785
							106.869	0.5746	34.7851
							107.858	0.5924	34.7906
							108.848	0.5929	34.7895
							109.837	0.5997	34.7912
							110.826	0.5983	34.7898
							111.815	0.6035	34.7917
							112.805	0.5999	34.7897
							113.794	0.5997	34.7898
							114.783	0.6012	34.7904
							115.772	0.6067	34.7922
							116.762	0.6072	34.7921
							117.751	0.6074	34.7922
							118.74	0.6077	34.7924
							119.729	0.6087	34.7928
							120.718	0.6108	34.7938
							121.708	0.6129	34.7946
							122.697	0.6128	34.7944
							123.686	0.6139	34.795
							124.675	0.6148	34.7957
							125.664	0.6145	34.7956
							126.654	0.6161	34.7971
							127.643	0.6146	34.7967
							128.632	0.6146	34.7967
							129.621	0.6143	34.7966
							130.61	0.615	34.7981
							131.599	0.615	34.7982
							132.588	0.6149	34.7972
							133.578	0.6154	34.7992
							134.567	0.6153	34.7991
							135.556	0.6153	34.7992
							136.545	0.6152	34.7995
							137.534	0.6142	34.8003
							138.523	0.6145	34.8006
							139.512	0.6144	34.8005
							140.501	0.6144	34.8014
							141.491	0.6146	34.8015
							142.48	0.6148	34.802
							143.469	0.6147	34.8012
							144.458	0.6146	34.801
							145.447	0.6146	34.8008
							146.436	0.6143	34.8017
							147.425	0.6143	34.8019
							148.414	0.6131	34.8011
							149.403	0.6127	34.8005
							150.392	0.613	34.8008
							151.381	0.6116	34.7994
							152.37	0.6121	34.8001
							153.359	0.6118	34.8003
							154.348	0.6112	34.8014
							155.338	0.6131	34.7995
MR1306	023_001	C	2013-09-04T16:22	204.24	71.627	235	2.969	2.9074	26.8606
							3.959	2.9296	27.0931
							4.949	2.9262	26.9402
							5.939	2.9023	26.8459
							6.928	2.9082	26.8823
							7.918	2.9061	26.8203
							8.908	2.9906	27.3407
							9.898	3.2696	30.0315
							10.887	3.6108	30.3129
							11.877	3.5092	30.5172
							12.867	3.4065	30.0638
							13.856	1.3649	30.7049
							14.846	1.2289	31.1199
							15.836	1.9281	31.2122
							16.826	2.2454	31.3373
							17.815	2.1669	31.3541
							18.805	1.9478	31.3531
							19.795	1.8056	31.4032
							20.784	1.7402	31.4643
							21.774	1.6796	31.4927
							22.764	1.5901	31.525
							23.753	1.3842	31.5824
							24.743	1.2859	31.5955
							25.733	1.0915	31.5652
							26.722	0.074	31.635
							27.712	0.2708	31.6596
							28.702	0.1772	31.6632
							29.691	0.2837	31.7386
							30.681	0.3635	31.8252
							31.671	0.1342	31.8301
							32.66	-0.1267	31.8346
							33.65	-0.2759	31.857
							34.639	-0.1292	31.9811
							35.629	0.035	32.0053
							36.619	0.0446	32.0081
							37.608	0.0422	32.0101
							38.598	0.0112	32.0219
							39.587	0.0024	32.0262
							40.577	-0.015	32.0308
							41.567	-0.051	32.0353
							42.556	-0.1144	32.0329
							43.546	-0.2421	32.0289
							44.535	-0.6003	32.0467
							45.525	-0.8139	32.129
							46.515	-0.8153	32.1482
							47.504	-0.8688	32.1823
							48.494	-1.0115	32.2328
							49.483	-1.112	32.269
							50.473	-1.1596	32.3087
							51.462	-1.1648	32.3415
							52.452	-1.1068	32.403
							53.441	-1.0986	32.4125
							54.431	-1.1174	32.4331
							55.42	-1.1368	32.469
							56.41	-1.1604	32.4916
							57.399	-1.1729	32.4986
							58.389	-1.1851	32.5054
							59.378	-1.1989	32.5086
							60.368	-1.2446	32.5293
							61.357	-1.2731	32.548
							62.347	-1.2801	32.5537
							63.336	-1.3217	32.5717
							64.326	-1.3543	32.5911
							65.315	-1.3668	32.598
							66.305	-1.3736	32.6009
							67.294	-1.4239	32.6228
							68.284	-1.4497	32.64
							69.273	-1.4911	32.657
							70.263	-1.5167	32.6686
							71.252	-1.5216	32.6751
							72.241	-1.5207	32.6826
							73.231	-1.5119	32.6991
							74.22	-1.4814	32.7165
							75.21	-1.4773	32.7258
							76.199	-1.4867	32.7351
							77.188	-1.4871	32.7493
							78.178	-1.5013	32.7569
							79.167	-1.5263	32.7675
							80.157	-1.5911	32.7632
							81.146	-1.6066	32.777
							82.135	-1.5926	32.7893
							83.125	-1.5382	32.7981
							84.114	-1.579	32.8071
							85.104	-1.5764	32.8275
							86.093	-1.5664	32.8449
							87.082	-1.552	32.8617
							88.072	-1.5413	32.885
							89.061	-1.5309	32.8964
							90.05	-1.5324	32.906
							91.04	-1.5472	32.9131
							92.029	-1.5482	32.9184
							93.018	-1.5807	32.9443
							94.008	-1.597	32.9718
							94.997	-1.5925	33.0371
							95.986	-1.5949	33.0662
							96.976	-1.5978	33.0862
							97.965	-1.5986	33.0941
							98.954	-1.5991	33.1058
							99.944	-1.5973	33.1343
							100.933	-1.6067	33.165
							101.922	-1.6066	33.1755
							102.911	-1.6068	33.2003
							103.901	-1.6096	33.2112
							104.89	-1.6157	33.2161
							105.879	-1.6175	33.2229
							106.869	-1.6128	33.248
							107.858	-1.5856	33.3046
							108.847	-1.5327	33.3685
							109.836	-1.4866	33.4238
							110.826	-1.428	33.507
							111.815	-1.3299	33.6462
							112.804	-1.2635	33.7323
							113.793	-1.253	33.7452
							114.783	-1.2524	33.7475
							115.772	-1.2525	33.7494
							116.761	-1.2537	33.7491
							117.75	-1.2439	33.777
							118.739	-1.1267	33.871
							119.729	-1.0167	33.9877
							120.718	-0.9113	34.0742
							121.707	-0.8354	34.1572
							122.696	-0.6267	34.2747
							123.685	-0.4912	34.3222
							124.675	-0.4289	34.355
							125.664	-0.3633	34.385
							126.653	-0.3124	34.4173
							127.642	-0.2499	34.4484
							128.631	-0.2299	34.4573
							129.62	-0.193	34.4734
							130.61	-0.1812	34.475
							131.599	-0.1848	34.4721
							132.588	-0.1861	34.4726
							133.577	-0.1554	34.487
							134.566	-0.1223	34.4978
							135.555	-0.1027	34.5088
							136.544	-0.0597	34.5266
							137.534	-0.0304	34.5359
							138.523	0.0225	34.5678
							139.512	0.1138	34.6071
							140.501	0.1539	34.6206
							141.49	0.1587	34.621
							142.479	0.1675	34.6249
							143.468	0.1737	34.6286
							144.457	0.1852	34.6336
							145.446	0.187	34.6338
							146.435	0.1912	34.6362
							147.424	0.1905	34.6357
							148.414	0.1903	34.6359
							149.403	0.19	34.6357
							150.392	0.1892	34.6355
							151.381	0.1892	34.6359
							152.37	0.1915	34.6366
							153.359	0.1938	34.6378
							154.348	0.1967	34.6389
							155.337	0.2037	34.6435
							156.326	0.2213	34.6508
							157.315	0.2433	34.6568
							158.304	0.271	34.6668
							159.293	0.304	34.6819
							160.282	0.3686	34.7074
							161.271	0.42	34.7206
							162.26	0.455	34.7362
							163.249	0.4957	34.7494
							164.238	0.5358	34.7607
							165.227	0.5549	34.7664
							166.216	0.5675	34.7704
							167.205	0.5785	34.774
							168.194	0.5827	34.7757
							169.183	0.5857	34.7767
							170.172	0.5895	34.7785
							171.161	0.5982	34.7826
							172.15	0.6127	34.7899
							173.139	0.6285	34.8014
							174.128	0.6319	34.8043
							175.116	0.6223	34.7948
							176.105	0.6233	34.7987
							177.094	0.6345	34.8058
							178.083	0.636	34.8059
							179.072	0.6373	34.8067
							180.061	0.6387	34.807
							181.05	0.6392	34.8069
							182.039	0.6425	34.8076
							183.028	0.6427	34.8083
							184.017	0.644	34.8087
							185.006	0.6443	34.8089
							185.994	0.6455	34.8098
							186.983	0.6458	34.8096
							187.972	0.6452	34.8094
							188.961	0.6465	34.8101
							189.95	0.6473	34.8104
							190.939	0.6479	34.8107
							191.928	0.6482	34.8109
							192.917	0.6484	34.8106
							193.905	0.6488	34.8109
							194.894	0.6494	34.8109
							195.883	0.65	34.8111
							196.872	0.6498	34.8112
							197.861	0.6501	34.8114
							198.85	0.6503	34.8114
							199.838	0.6505	34.8115
							200.827	0.6518	34.812
							201.816	0.6526	34.812
							202.805	0.6526	34.8121
							203.794	0.6543	34.8128
							204.782	0.6539	34.8124
							205.771	0.6547	34.813
							206.76	0.6571	34.8141
							207.749	0.6575	34.8154
							208.738	0.6582	34.8169
							209.726	0.6576	34.8175
							210.715	0.6575	34.8175
							211.704	0.6574	34.8177
							212.693	0.6573	34.8177
							213.681	0.6571	34.8177
							214.67	0.6578	34.8174
							215.659	0.6572	34.8179
							216.648	0.6572	34.8182
							217.636	0.6564	34.8186
							218.625	0.6553	34.8193
							219.614	0.6556	34.8193
							220.602	0.6555	34.8194
							221.591	0.6554	34.8195
							222.58	0.6564	34.819
							223.569	0.6566	34.8191
							224.557	0.6567	34.8191
							225.546	0.6567	34.8194
							226.535	0.6563	34.82
							227.523	0.6554	34.8217
							228.512	0.655	34.8229
							229.501	0.6552	34.8224
MR1306	024_001	C	2013-09-04T19:21	205.148	71.6087	44	2.969	2.7643	27.7488
							3.959	2.7614	27.7496
							4.949	2.7573	27.7521
							5.939	2.7575	27.7522
							6.928	2.7568	27.7525
							7.918	2.758	27.7521
							8.908	2.7659	27.7464
							9.898	2.7695	27.7439
							10.887	2.7689	27.7443
							11.877	2.768	27.7451
							12.867	2.7659	27.7469
							13.857	2.7606	27.7509
							14.846	2.7577	27.7531
							15.836	3.0264	28.0764
							16.826	4.2202	28.8419
							17.815	4.3835	29.0598
							18.805	4.3923	29.1035
							19.795	4.3195	29.2784
							20.784	4.2421	29.3481
							21.774	4.1977	29.4323
							22.764	4.1189	29.4446
							23.753	4.1377	29.4767
							24.743	4.1354	29.5014
							25.733	4.2172	29.6062
							26.722	4.2299	29.6752
							27.712	4.2332	29.6648
							28.702	4.1625	29.7211
							29.691	4.0841	29.7916
							30.681	3.5262	30.1518
							31.671	3.2308	30.2224
							32.66	2.8761	30.4091
							33.65	2.1115	30.8366
							34.64	1.6433	31.0893
							35.629	1.292	31.2995
MR1306	025_001	C	2013-09-04T21:07	205.024	71.6832	109	3.959	2.7159	26.1976
							4.949	2.6991	26.1645
							5.939	2.699	26.1652
							6.928	2.6991	26.1651
							7.918	2.6967	26.1639
							8.908	2.693	26.1611
							9.898	2.6948	26.163
							10.887	2.699	26.1674
							11.877	2.6939	26.1618
							12.867	2.6993	26.1681
							13.856	2.7838	26.2997
							14.846	3.3152	27.8627
							15.836	3.7378	29.0084
							16.826	3.9133	29.6253
							17.815	3.9331	30.0281
							18.805	3.4772	30.4013
							19.795	2.8271	30.5198
							20.784	2.6449	30.6009
							21.774	2.4627	30.6941
							22.764	2.2934	30.7484
							23.753	2.2506	30.8177
							24.743	2.2793	30.8503
							25.733	2.4994	30.9965
							26.722	1.8488	31.1125
							27.712	1.3763	31.1839
							28.702	1.1186	31.31
							29.691	0.9691	31.4579
							30.681	0.9098	31.5785
							31.671	0.8128	31.6021
							32.66	0.8274	31.6168
							33.65	0.8192	31.6365
							34.639	0.8009	31.646
							35.629	0.795	31.6472
							36.619	0.7571	31.6495
							37.608	0.538	31.646
							38.598	0.0451	31.6323
							39.587	-0.0121	31.7324
							40.577	0.3168	31.7863
							41.567	0.2478	31.7696
							42.556	0.0038	31.8007
							43.546	-0.0279	31.8296
							44.535	0.0775	31.8478
							45.525	0.1031	31.8761
							46.514	0.2281	31.899
							47.504	0.2775	31.9019
							48.493	0.2831	31.9021
							49.483	0.2791	31.9064
							50.473	0.2535	31.8969
							51.462	0.1536	31.9029
							52.452	0.1655	31.9237
							53.441	0.187	31.9263
							54.431	0.1299	31.9266
							55.42	0.1538	31.9476
							56.41	0.0942	31.9438
							57.399	-0.001	31.9547
							58.389	0.0741	31.9901
							59.378	0.0965	31.9964
							60.368	0.004	31.9946
							61.357	-0.0731	31.9996
							62.347	-0.1385	32.0024
							63.336	-0.396	32.0116
							64.326	-0.2773	32.08
							65.315	-0.1615	32.0933
							66.304	-0.1917	32.1
							67.294	-0.2472	32.1136
							68.283	-0.2923	32.1222
							69.273	-0.3161	32.1263
							70.262	-0.4037	32.1527
							71.252	-0.4232	32.1611
							72.241	-0.4416	32.1689
							73.231	-0.5558	32.205
							74.22	-0.7144	32.2686
							75.209	-0.8276	32.3227
							76.199	-0.9054	32.3609
							77.188	-1.1146	32.4834
							78.178	-1.3058	32.6625
							79.167	-1.3987	32.7674
							80.156	-1.447	32.8479
							81.146	-1.4662	32.9297
							82.135	-1.4377	33.0775
							83.125	-1.3298	33.192
							84.114	-1.1122	33.3774
							85.103	-0.8076	33.6596
							86.093	-0.6445	33.8506
							87.082	-0.5998	33.9222
							88.071	-0.5558	33.9844
							89.061	-0.4702	34.1017
							90.05	-0.4215	34.1472
							91.039	-0.2552	34.3176
							92.029	-0.0778	34.4646
							93.018	0.0849	34.6019
							94.007	0.2744	34.7705
							94.997	0.2939	34.7805
							95.986	0.2982	34.7811
							96.975	0.3	34.7823
							97.965	0.2991	34.7817
							98.954	0.2969	34.7794
							99.943	0.2981	34.7817
							100.933	0.2981	34.7817
							101.922	0.3023	34.7849
							102.911	0.3036	34.786
							103.9	0.3037	34.7867
MR1306	026_001	C	2013-09-04T22:51	204.89	71.7365	257	4.949	3.1965	26.4062
							5.939	3.1509	26.11
							6.928	3.1607	26.1712
							7.918	3.177	26.2548
							8.908	3.2015	26.3765
							9.898	3.2097	26.4194
							10.887	3.351	27.0538
							11.877	3.5251	28.3391
							12.867	3.1956	29.6041
							13.856	2.2422	30.653
							14.846	2.0701	30.6727
							15.836	2.0421	30.7007
							16.826	1.7905	30.8826
							17.815	1.4891	30.9356
							18.805	1.4515	31.0119
							19.795	1.6406	31.1453
							20.784	1.6714	31.2475
							21.774	1.2745	31.3008
							22.764	1.3959	31.341
							23.753	1.5998	31.4021
							24.743	1.1328	31.4007
							25.733	0.9381	31.4204
							26.722	-0.3176	31.4028
							27.712	-0.6654	31.5209
							28.702	-0.6279	31.5862
							29.691	-0.487	31.6498
							30.681	-0.0434	31.726
							31.67	0.5238	31.8162
							32.66	0.5281	31.8312
							33.65	0.4783	31.8428
							34.639	0.3355	31.8461
							35.629	0.3058	31.892
							36.618	0.2294	31.9245
							37.608	0.0984	31.9505
							38.598	-0.0691	31.9939
							39.587	-0.1248	32.0267
							40.577	-0.1179	32.0336
							41.566	-0.128	32.0418
							42.556	-0.1923	32.0587
							43.546	-0.2256	32.0891
							44.535	-0.1982	32.093
							45.525	-0.1905	32.0975
							46.514	-0.1918	32.1058
							47.504	-0.2247	32.1128
							48.493	-0.5042	32.1293
							49.483	-0.878	32.178
							50.472	-0.9035	32.2003
							51.462	-0.8629	32.2168
							52.451	-0.9111	32.251
							53.441	-0.9092	32.2692
							54.43	-0.8739	32.2754
							55.42	-0.9378	32.2941
							56.41	-0.9232	32.3312
							57.399	-0.8569	32.36
							58.388	-0.8423	32.3688
							59.378	-0.8239	32.3757
							60.367	-0.8273	32.3827
							61.357	-0.8635	32.3923
							62.346	-0.9221	32.406
							63.336	-0.9565	32.4135
							64.325	-0.9765	32.4135
							65.315	-1.0202	32.4091
							66.304	-1.0583	32.4088
							67.294	-1.0794	32.4033
							68.283	-1.1489	32.4104
							69.273	-1.0965	32.4219
							70.262	-1.2099	32.4299
							71.252	-1.2087	32.4375
							72.241	-1.2051	32.4412
							73.23	-1.1935	32.4488
							74.22	-1.1554	32.4687
							75.209	-1.1914	32.4906
							76.199	-1.1616	32.5138
							77.188	-1.2667	32.5173
							78.177	-1.3673	32.5351
							79.167	-1.4119	32.5448
							80.156	-1.4045	32.5572
							81.146	-1.4115	32.563
							82.135	-1.4387	32.5822
							83.124	-1.4522	32.5995
							84.114	-1.4595	32.6175
							85.103	-1.473	32.6373
							86.092	-1.4651	32.6639
							87.082	-1.4725	32.6708
							88.071	-1.4823	32.6837
							89.061	-1.4704	32.7086
							90.05	-1.4743	32.7428
							91.039	-1.4798	32.748
							92.029	-1.4871	32.7525
							93.018	-1.505	32.7686
							94.007	-1.5282	32.7922
							94.996	-1.5359	32.8134
							95.986	-1.54	32.8352
							96.975	-1.536	32.8736
							97.964	-1.5398	32.9153
							98.954	-1.5523	32.9423
							99.943	-1.5565	32.9528
							100.932	-1.5594	32.9597
							101.922	-1.5675	32.977
							102.911	-1.5756	32.9912
							103.9	-1.5852	33.0132
							104.889	-1.592	33.0318
							105.879	-1.5934	33.0432
							106.868	-1.5947	33.0652
							107.857	-1.5952	33.0825
							108.846	-1.5954	33.105
							109.836	-1.601	33.1304
							110.825	-1.6053	33.1642
							111.814	-1.6074	33.1728
							112.803	-1.6116	33.1885
							113.793	-1.6161	33.2413
							114.782	-1.6152	33.2459
							115.771	-1.6137	33.2504
							116.76	-1.6128	33.2529
							117.75	-1.6123	33.2535
							118.739	-1.6114	33.256
							119.728	-1.6086	33.2633
							120.717	-1.6043	33.2725
							121.706	-1.6001	33.2848
							122.695	-1.5933	33.3035
							123.685	-1.589	33.311
							124.674	-1.5843	33.3212
							125.663	-1.5803	33.3293
							126.652	-1.575	33.3388
							127.641	-1.567	33.3536
							128.63	-1.5554	33.3774
							129.62	-1.5466	33.3939
							130.609	-1.5332	33.4178
							131.598	-1.5194	33.436
							132.587	-1.5047	33.4545
							133.576	-1.4813	33.4883
							134.565	-1.4552	33.5282
							135.554	-1.4348	33.56
							136.544	-1.4131	33.5889
							137.533	-1.3677	33.6478
							138.522	-1.3341	33.6745
							139.511	-1.3245	33.6882
							140.5	-1.205	33.816
							141.489	-1.0574	33.9154
							142.478	-0.9185	34.0214
							143.467	-0.8691	34.0534
							144.456	-0.8327	34.0825
							145.445	-0.7609	34.1358
							146.434	-0.6501	34.1974
							147.424	-0.5804	34.2299
							148.413	-0.4709	34.3001
							149.402	-0.2219	34.4445
							150.391	-0.0162	34.5441
							151.38	0.1951	34.657
							152.369	0.334	34.7202
							153.358	0.414	34.7592
							154.347	0.4508	34.77
							155.336	0.4755	34.7796
							156.325	0.5202	34.7884
							157.314	0.5645	34.8035
							158.303	0.6015	34.8063
							159.292	0.6037	34.8065
							160.281	0.6038	34.806
							161.27	0.6069	34.8049
							162.259	0.6137	34.8054
							163.248	0.6223	34.8044
							164.237	0.6214	34.8037
							165.226	0.6193	34.8037
							166.215	0.6259	34.8035
							167.204	0.631	34.8035
							168.193	0.6292	34.8029
							169.182	0.6281	34.8028
							170.171	0.6262	34.8031
							171.16	0.6269	34.8033
							172.149	0.6279	34.8031
							173.138	0.6372	34.8078
							174.127	0.6431	34.8104
							175.115	0.636	34.8117
							176.104	0.6329	34.8122
							177.093	0.6323	34.8123
							178.082	0.6295	34.8171
							179.071	0.6217	34.8186
							180.06	0.6118	34.8204
							181.049	0.6053	34.8216
							182.038	0.5922	34.8238
[truncated: 12,391 more rows]
