# Supplementary material for: Atlantic-origin water extension into the Pacific Arctic induced an anomalous biogeochemical event
Source: Nat Commun. 2023 Nov 2;14:6235. doi: 10.1038/s41467-023-41960-w (PMC10622542; doi:10.1038/s41467-023-41960-w)
Supplement: Supplementary file 4 — Supplementary Data 1 [file 41467_2023_41960_MOESM4_ESM.zip › Mirai_CTD_2014.txt]

Cruise	Station	Type	yyyy-mm-ddThh:mm	Longitude [degrees_east]	Latitude [degrees_north]	Bot. Depth [m]	Depth [m]	CTD-Temperature [�C]	CTD-Salinity
MR1405	001_001	C	2014-09-03T06:04	191.208	65.7706	52	3.961	2.2291	32.3003
							4.951	2.109	32.3128
							5.941	2.0203	32.3221
							6.931	2.1361	32.3119
							7.921	2.102	32.3136
							8.911	1.9907	32.323
							9.901	1.9337	32.3221
							10.891	1.8814	32.3272
							11.881	1.868	32.3291
							12.871	1.8651	32.33
							13.862	1.8585	32.332
							14.852	1.8584	32.3329
							15.842	1.8612	32.3342
							16.832	1.8608	32.3344
							17.822	1.8599	32.3349
							18.812	1.8625	32.337
							19.802	1.9005	32.348
							20.792	1.9426	32.3546
							21.782	1.9675	32.3588
							22.772	1.9869	32.3716
							23.762	2.0037	32.4003
							24.752	2.0087	32.424
							25.742	2.0001	32.4383
							26.732	1.9869	32.4484
							27.722	1.9839	32.4496
							28.712	1.9837	32.4506
							29.702	1.984	32.4501
							30.692	1.9826	32.4508
							31.682	1.9827	32.4507
							32.672	1.9826	32.4509
							33.662	1.9827	32.4507
							34.652	1.9826	32.451
							35.642	1.9828	32.4512
							36.632	1.9829	32.4511
							37.622	1.9828	32.4512
							38.612	1.9831	32.4512
							39.602	1.9835	32.4516
							40.592	1.9837	32.4517
							41.582	1.9834	32.4517
							42.572	1.9841	32.4518
							43.562	1.9851	32.452
							44.552	1.9848	32.4519
							45.542	1.9856	32.4524
							46.532	1.986	32.4523
							47.521	1.986	32.4524
MR1405	001_002	C	2014-09-28T12:57	191.215	65.7748	52	2.97	7.058	31.5215
							3.961	7.058	31.5209
							4.951	7.0588	31.5217
							5.941	7.0583	31.5216
							6.931	7.0545	31.5209
							7.921	7.0426	31.5181
							8.911	7.0369	31.5174
							9.901	7.0318	31.5169
							10.891	7.0276	31.517
							11.881	7.0238	31.5168
							12.871	7.002	31.5175
							13.862	6.9894	31.5188
							14.852	6.9754	31.5183
							15.842	5.9897	31.5761
							16.832	5.1241	31.6797
							17.822	4.2422	31.7887
							18.812	3.2561	31.9489
							19.802	2.9451	31.9975
							20.792	2.9582	32.0023
							21.782	2.9506	32.0098
							22.772	2.9466	32.0136
							23.762	2.945	32.0162
							24.752	2.9452	32.0175
							25.742	2.9594	32.0166
							26.732	2.9612	32.0163
							27.722	2.9627	32.0161
							28.712	2.9413	32.0182
							29.702	2.9412	32.0178
							30.692	2.9382	32.0181
							31.682	2.9394	32.0178
							32.672	2.941	32.0171
							33.662	2.9375	32.0174
							34.652	2.9376	32.0172
							35.642	2.9373	32.0171
							36.632	2.9376	32.0169
							37.622	2.9383	32.0167
							38.612	2.9388	32.0164
							39.602	2.9402	32.016
							40.592	2.9396	32.0159
							41.582	2.9391	32.016
							42.572	2.9395	32.016
							43.562	2.9397	32.016
							44.552	2.9397	32.0159
							45.542	2.9401	32.0155
							46.532	2.94	32.0154
							47.521	2.9403	32.0156
MR1405	002_001	C	2014-09-03T13:20	191.166	66.9994	46	5.94	6.3576	31.7327
							6.93	6.472	31.6867
							7.92	5.8309	31.834
							8.91	5.9511	31.8069
							9.9	5.8275	31.8293
							10.89	5.6923	31.8571
							11.88	4.7904	31.9933
							12.87	4.3472	32.0888
							13.86	3.3378	32.2309
							14.85	2.2806	32.3684
							15.84	2.268	32.38
							16.83	2.2679	32.3888
							17.82	2.2674	32.3964
							18.81	2.267	32.4005
							19.8	2.2669	32.4023
							20.79	2.2729	32.4048
							21.78	2.2668	32.4063
							22.77	2.265	32.4076
							23.76	2.2704	32.4072
							24.75	2.2646	32.409
							25.74	2.2648	32.4096
							26.73	2.2648	32.4091
							27.72	2.2662	32.4087
							28.71	2.266	32.4077
							29.7	2.2667	32.4093
							30.69	2.2688	32.4091
							31.68	2.2636	32.4149
							32.669	2.2643	32.4166
							33.659	2.2613	32.4209
							34.649	2.2591	32.4258
							35.639	2.2587	32.4264
							36.629	2.2581	32.4281
							37.619	2.258	32.4287
							38.609	2.2577	32.4295
							39.599	2.2579	32.432
							40.589	2.2578	32.4349
							41.578	2.2586	32.434
MR1405	003_001	C	2014-09-03T19:54	191.166	67.9997	57	3.96	4.3081	32.367
							4.95	4.2945	32.3724
							5.94	4.279	32.3783
							6.93	4.2789	32.3791
							7.92	4.2714	32.3814
							8.91	4.2719	32.3816
							9.9	4.3224	32.3611
							10.89	4.2371	32.3958
							11.88	4.2505	32.3887
							12.87	4.107	32.4485
							13.86	4.0936	32.4541
							14.849	4.0435	32.4716
							15.839	3.9427	32.5136
							16.829	3.9336	32.517
							17.819	3.4425	32.6145
							18.809	3.0389	32.7185
							19.799	2.8469	32.7584
							20.789	2.6682	32.796
							21.779	2.6163	32.8066
							22.769	2.6065	32.8082
							23.759	2.6051	32.8124
							24.748	2.6036	32.8126
							25.738	2.6038	32.8128
							26.728	2.6041	32.8137
							27.718	2.6058	32.8147
							28.708	2.6059	32.815
							29.698	2.606	32.8153
							30.688	2.605	32.8154
							31.677	2.6059	32.8161
							32.667	2.6136	32.8177
							33.657	2.6192	32.8191
							34.647	2.628	32.8208
							35.637	2.6327	32.8211
							36.627	2.6353	32.8215
							37.616	2.6394	32.822
							38.606	2.6413	32.8221
							39.596	2.6425	32.8221
							40.586	2.6437	32.8223
							41.576	2.6711	32.8266
							42.565	2.6721	32.8266
							43.555	2.6748	32.8267
							44.545	2.677	32.8268
							45.535	2.6789	32.8264
							46.525	2.6791	32.8257
							47.514	2.679	32.8259
							48.504	2.6789	32.8254
							49.494	2.678	32.8246
							50.484	2.6768	32.8237
							51.473	2.6759	32.8235
							52.463	2.6759	32.8234
							53.453	2.6743	32.8225
MR1405	003_002	C	2014-09-27T23:25	191.165	67.9996	58	3.96	4.5544	32.0306
							4.95	4.6251	31.9734
							5.94	4.6422	31.9603
							6.93	4.6229	31.9737
							7.92	4.5806	32.0055
							8.91	4.5661	32.016
							9.9	4.5112	32.0602
							10.89	4.3799	32.1701
							11.88	4.4827	32.0876
							12.87	4.2966	32.253
							13.86	4.0663	32.4636
							14.849	3.9267	32.585
							15.839	3.9344	32.5723
							16.829	3.907	32.5933
							17.819	3.8948	32.5997
							18.809	3.8008	32.6333
							19.799	3.8418	32.6469
							20.789	3.8063	32.685
							21.779	3.7973	32.6855
							22.769	3.7326	32.7
							23.759	3.7111	32.7051
							24.748	3.713	32.7307
							25.738	3.733	32.7452
							26.728	3.7487	32.763
							27.718	3.7398	32.7737
							28.708	3.6892	32.7772
							29.698	3.6176	32.7812
							30.688	3.4468	32.8112
							31.677	3.326	32.8149
							32.667	3.1784	32.8417
							33.657	3.1263	32.8838
							34.647	3.0528	32.9066
							35.637	2.98	32.9128
							36.627	2.9702	32.914
							37.616	2.9668	32.9141
							38.606	2.9644	32.9145
							39.596	2.9616	32.9143
							40.586	2.9589	32.9141
							41.576	2.9542	32.914
							42.565	2.9526	32.9138
							43.555	2.9526	32.9135
							44.545	2.9503	32.913
							45.535	2.9502	32.9129
							46.525	2.9497	32.913
							47.514	2.9469	32.9121
							48.504	2.9459	32.9117
							49.494	2.9457	32.9116
							50.484	2.9449	32.9114
MR1405	004_001	C	2014-09-05T13:55	198.001	73.3297	172	3.959	1.9622	25.6194
							4.948	1.9656	25.6177
							5.938	1.9646	25.6239
							6.928	1.969	25.6144
							7.917	1.972	25.6151
							8.907	1.9675	25.6361
							9.897	1.7009	26.1426
							10.886	0.997	27.1897
							11.876	0.6229	27.7386
							12.866	0.654	27.9063
							13.855	0.9021	28.134
							14.845	1.3064	28.8243
							15.834	1.458	29.0873
							16.824	0.6447	29.4245
							17.814	0.6983	29.7128
							18.803	0.602	30.0546
							19.793	0.0283	30.3027
							20.783	-0.0491	30.4984
							21.772	-0.3283	30.6119
							22.762	-0.4062	30.7147
							23.751	-0.4942	30.7951
							24.741	-0.6723	30.9473
							25.73	-0.6678	31.1174
							26.72	-0.8187	31.2347
							27.71	-0.9433	31.3279
							28.699	-0.9278	31.3761
							29.689	-0.9122	31.4659
							30.678	-1.0188	31.5588
							31.668	-1.0929	31.6435
							32.657	-1.26	31.7541
							33.647	-1.4121	31.8393
							34.636	-1.467	31.8807
							35.626	-1.5108	31.938
							36.615	-1.5255	31.9581
							37.605	-1.5406	31.9749
							38.594	-1.5569	32.0057
							39.584	-1.5241	32.0416
							40.573	-1.447	32.065
							41.563	-1.415	32.0898
							42.552	-1.469	32.1184
							43.542	-1.4484	32.1546
							44.531	-1.3887	32.1734
							45.521	-1.3917	32.1938
							46.51	-1.4741	32.2214
							47.5	-1.5147	32.2416
							48.489	-1.6154	32.2589
							49.479	-1.6239	32.2667
							50.468	-1.6107	32.2882
							51.458	-1.5582	32.3114
							52.447	-1.5137	32.3267
							53.436	-1.5009	32.342
							54.426	-1.5144	32.3515
							55.415	-1.5181	32.3561
							56.405	-1.5266	32.366
							57.394	-1.536	32.3848
							58.384	-1.5237	32.4044
							59.373	-1.5403	32.4237
							60.362	-1.5444	32.4478
							61.352	-1.5512	32.4626
							62.341	-1.5469	32.4731
							63.331	-1.5235	32.4904
							64.32	-1.3882	32.5123
							65.309	-1.3688	32.5267
							66.299	-1.4849	32.5234
							67.288	-1.5383	32.5258
							68.277	-1.5714	32.5297
							69.267	-1.5616	32.5375
							70.256	-1.515	32.5469
							71.246	-1.5158	32.5497
							72.235	-1.5755	32.5544
							73.224	-1.613	32.5607
							74.214	-1.6367	32.565
							75.203	-1.6442	32.5691
							76.192	-1.6383	32.5772
							77.182	-1.6314	32.5876
							78.171	-1.6243	32.5969
							79.16	-1.6392	32.6084
							80.149	-1.6252	32.6208
							81.139	-1.5886	32.6414
							82.128	-1.6192	32.6549
							83.117	-1.6768	32.6606
							84.107	-1.6891	32.6707
							85.096	-1.6837	32.6854
							86.085	-1.69	32.6944
							87.074	-1.6989	32.7043
							88.064	-1.6998	32.7125
							89.053	-1.7014	32.7195
							90.042	-1.7024	32.7247
							91.032	-1.7057	32.7272
							92.021	-1.7061	32.73
							93.01	-1.7033	32.7344
							93.999	-1.7029	32.7351
							94.988	-1.7025	32.7379
							95.978	-1.7016	32.7435
							96.967	-1.7013	32.7452
							97.956	-1.7001	32.7476
							98.945	-1.7043	32.7508
							99.935	-1.7088	32.7534
							100.924	-1.7097	32.7573
							101.913	-1.7049	32.7632
							102.902	-1.6905	32.7694
							103.891	-1.6825	32.7739
							104.881	-1.6755	32.7787
							105.87	-1.6695	32.7841
							106.859	-1.6609	32.795
							107.848	-1.6573	32.8055
							108.837	-1.6409	32.8283
							109.826	-1.6017	32.8751
							110.816	-1.5305	32.9761
							111.805	-1.4284	33.1424
							112.794	-1.3899	33.2129
							113.783	-1.3767	33.2432
							114.772	-1.3405	33.298
							115.761	-1.318	33.3264
							116.75	-1.2788	33.3721
							117.74	-1.2567	33.3972
							118.729	-1.2224	33.4625
							119.718	-1.1483	33.5395
							120.707	-0.9898	33.7071
							121.696	-0.9069	33.7906
							122.685	-0.8727	33.8304
							123.674	-0.7721	33.9413
							124.663	-0.6837	34.0272
							125.652	-0.6137	34.1013
							126.641	-0.4489	34.255
							127.631	-0.4043	34.2871
							128.62	-0.3949	34.293
							129.609	-0.3922	34.2948
							130.598	-0.3805	34.3065
							131.587	-0.3424	34.3327
							132.576	-0.3348	34.3374
							133.565	-0.3178	34.3525
							134.554	-0.2816	34.3757
							135.543	-0.2523	34.4039
							136.532	-0.2466	34.4191
							137.521	-0.2349	34.4296
							138.51	-0.1819	34.4596
							139.499	-0.0358	34.5371
							140.488	0.072	34.5801
							141.477	0.0905	34.5879
							142.466	0.1192	34.6018
							143.455	0.1436	34.6111
							144.444	0.1459	34.6114
							145.433	0.1481	34.6125
							146.422	0.1513	34.6136
							147.411	0.1562	34.6153
							148.4	0.1619	34.6178
							149.389	0.1725	34.6227
							150.378	0.1809	34.6258
							151.367	0.1932	34.6316
							152.356	0.202	34.635
							153.345	0.2068	34.637
							154.334	0.209	34.6377
							155.323	0.2228	34.6446
							156.312	0.2354	34.6496
							157.301	0.2347	34.649
							158.29	0.2358	34.6496
							159.279	0.2359	34.6497
							160.267	0.2358	34.6498
							161.256	0.2359	34.6501
							162.245	0.2358	34.6502
							163.234	0.2356	34.6504
							164.223	0.2353	34.6503
							165.212	0.2353	34.6505
							166.201	0.2352	34.6504
							167.19	0.2351	34.6505
MR1405	005_001	C	2014-09-05T19:57	195.992	74	254	2.969	0.9689	28.0029
							3.959	0.969	28.0032
							4.948	0.9694	28.0028
							5.938	0.9658	28.0067
							6.928	0.9659	28.0045
							7.917	0.9656	28.0052
							8.907	0.9675	28.0033
							9.896	0.9549	28.0212
							10.886	0.9629	28.0094
							11.876	0.9533	28.0129
							12.865	0.9304	28.0225
							13.855	0.8292	28.2454
							14.844	0.6843	28.577
							15.834	0.4675	29.0175
							16.824	-0.2584	30.2883
							17.813	-0.4471	30.378
							18.803	-0.6661	30.448
							19.792	-0.7778	30.5181
							20.782	-0.8367	30.5677
							21.771	-1.0212	30.61
							22.761	-1.0889	30.6784
							23.75	-1.0737	30.751
							24.74	-0.9701	30.8338
							25.73	-0.8578	30.9176
							26.719	-0.8362	30.9686
							27.709	-0.8926	31.039
							28.698	-0.8784	31.1541
							29.688	-1.0044	31.2372
							30.677	-0.9905	31.3078
							31.667	-0.9678	31.3666
							32.656	-1.3327	31.3989
							33.646	-1.3859	31.4441
							34.635	-1.2821	31.4944
							35.625	-1.2038	31.5478
							36.614	-1.1354	31.6052
							37.604	-1.2698	31.6522
							38.593	-1.2349	31.7045
							39.583	-1.0157	31.7499
							40.572	-0.9822	31.785
							41.562	-1.0629	31.8008
							42.551	-1.3432	31.8295
							43.54	-1.4863	31.866
							44.53	-1.4331	31.9073
							45.519	-1.3464	31.9235
							46.509	-1.4457	31.9399
							47.498	-1.4456	31.9695
							48.488	-1.4181	31.9865
							49.477	-1.4856	32.0069
							50.466	-1.4303	32.0326
							51.456	-1.4775	32.0524
							52.445	-1.4464	32.0627
							53.435	-1.5635	32.0833
							54.424	-1.5822	32.0998
							55.413	-1.5923	32.1059
							56.403	-1.5372	32.1243
							57.392	-1.6408	32.1329
							58.382	-1.6388	32.1617
							59.371	-1.5009	32.1834
							60.36	-1.4869	32.1886
							61.35	-1.5142	32.2163
							62.339	-1.3096	32.2303
							63.328	-1.3102	32.246
							64.318	-1.325	32.2591
							65.307	-1.3485	32.2703
							66.296	-1.3415	32.2732
							67.286	-1.3502	32.2855
							68.275	-1.4037	32.2919
							69.264	-1.5108	32.3053
							70.254	-1.5876	32.3223
							71.243	-1.5395	32.3381
							72.232	-1.5368	32.3517
							73.222	-1.5394	32.3634
							74.211	-1.5453	32.3696
							75.2	-1.5836	32.3851
							76.19	-1.5623	32.3999
							77.179	-1.5658	32.415
							78.168	-1.5568	32.4279
							79.157	-1.5607	32.4385
							80.147	-1.5553	32.4534
							81.136	-1.5621	32.4656
							82.125	-1.5854	32.4778
							83.115	-1.614	32.5001
							84.104	-1.6175	32.5126
							85.093	-1.6304	32.5335
							86.082	-1.6323	32.538
							87.072	-1.6405	32.5458
							88.061	-1.6364	32.5487
							89.05	-1.6691	32.5545
							90.039	-1.6638	32.5592
							91.028	-1.6674	32.5641
							92.018	-1.6506	32.5698
							93.007	-1.6369	32.5779
							93.996	-1.6382	32.5862
							94.985	-1.6508	32.593
							95.975	-1.6374	32.5976
							96.964	-1.6455	32.6013
							97.953	-1.6563	32.6061
							98.942	-1.6791	32.6113
							99.931	-1.6669	32.6223
							100.92	-1.6601	32.628
							101.91	-1.6459	32.6377
							102.899	-1.6307	32.6523
							103.888	-1.5761	32.6655
							104.877	-1.5745	32.6676
							105.866	-1.6443	32.6799
							106.855	-1.66	32.6847
							107.845	-1.6672	32.6935
							108.834	-1.668	32.7058
							109.823	-1.6827	32.7105
							110.812	-1.6961	32.7154
							111.801	-1.6858	32.72
							112.79	-1.6578	32.7235
							113.779	-1.6808	32.7306
							114.768	-1.6855	32.7428
							115.757	-1.68	32.7503
							116.747	-1.6789	32.7547
							117.736	-1.6861	32.7606
							118.725	-1.6839	32.7698
							119.714	-1.6606	32.7791
							120.703	-1.6486	32.7816
							121.692	-1.6548	32.7909
							122.681	-1.662	32.8
							123.67	-1.6656	32.8092
							124.659	-1.6637	32.8157
							125.648	-1.6315	32.8238
							126.637	-1.6114	32.8364
							127.626	-1.6129	32.8413
							128.615	-1.6743	32.8508
							129.604	-1.6729	32.8634
							130.593	-1.6281	32.8749
							131.582	-1.6327	32.8789
							132.571	-1.639	32.8914
							133.56	-1.5313	32.9196
							134.549	-1.4987	32.9451
							135.538	-1.5101	32.9689
							136.527	-1.5054	32.999
							137.516	-1.4905	33.0189
							138.505	-1.4814	33.0365
							139.494	-1.4543	33.0844
							140.483	-1.4351	33.1236
							141.472	-1.4347	33.1412
							142.461	-1.4352	33.1896
							143.45	-1.4277	33.2145
							144.439	-1.3925	33.2445
							145.428	-1.3794	33.2707
							146.417	-1.3263	33.3257
							147.406	-1.304	33.3796
							148.395	-1.258	33.4295
							149.384	-1.2185	33.4608
							150.373	-1.1315	33.5582
							151.362	-0.9847	33.7081
							152.351	-0.8912	33.8456
							153.34	-0.8238	33.9502
							154.329	-0.8187	34.0277
							155.318	-0.7843	34.0679
							156.307	-0.7524	34.1029
							157.295	-0.7478	34.1145
							158.284	-0.7415	34.1379
							159.273	-0.7028	34.1781
							160.262	-0.6603	34.2139
							161.251	-0.6374	34.2238
							162.24	-0.6035	34.2479
							163.229	-0.5768	34.2654
							164.218	-0.5556	34.2819
							165.206	-0.5236	34.3056
							166.195	-0.5073	34.3154
							167.184	-0.4698	34.3405
							168.173	-0.4335	34.3634
							169.162	-0.4066	34.3766
							170.151	-0.3828	34.3889
							171.14	-0.3562	34.4006
							172.128	-0.3366	34.4094
							173.117	-0.2953	34.4291
							174.106	-0.2542	34.4463
							175.095	-0.1992	34.4706
							176.084	-0.178	34.4782
							177.072	-0.1466	34.4934
							178.061	-0.1331	34.4993
							179.05	-0.1227	34.5047
							180.039	-0.0995	34.5146
							181.028	-0.081	34.5242
							182.016	-0.0553	34.5358
							183.005	-0.0289	34.5473
							183.994	-0.0133	34.5521
							184.983	0.009	34.5605
							185.971	0.0269	34.567
							186.96	0.0478	34.5765
							187.949	0.061	34.582
							188.938	0.0729	34.5863
							189.926	0.0836	34.5904
							190.915	0.0994	34.5962
							191.904	0.109	34.5999
							192.893	0.1186	34.6041
							193.881	0.1458	34.6152
							194.87	0.1797	34.6288
							195.859	0.2252	34.6455
							196.848	0.2507	34.6536
							197.836	0.2637	34.6585
							198.825	0.2844	34.6665
							199.814	0.3247	34.6799
							200.802	0.3321	34.6819
							201.791	0.3398	34.6842
							202.78	0.3471	34.6865
							203.768	0.3654	34.6926
							204.757	0.3785	34.698
							205.746	0.4245	34.7159
							206.734	0.4318	34.7178
							207.723	0.434	34.7186
							208.712	0.4397	34.7208
							209.7	0.449	34.7258
							210.689	0.4579	34.7323
							211.678	0.4669	34.7406
							212.666	0.4816	34.7501
							213.655	0.4861	34.752
							214.643	0.4962	34.7571
							215.632	0.5034	34.7605
							216.621	0.5116	34.7649
							217.609	0.5182	34.7684
							218.598	0.5248	34.7721
							219.587	0.5301	34.7743
							220.575	0.5324	34.7751
							221.564	0.5338	34.7756
							222.552	0.5368	34.7761
							223.541	0.5386	34.7767
							224.529	0.5386	34.7765
							225.518	0.5393	34.7769
							226.507	0.5417	34.7783
							227.495	0.5448	34.7801
							228.484	0.5489	34.783
							229.472	0.5507	34.7837
							230.461	0.5519	34.7841
							231.449	0.5545	34.7853
							232.438	0.5587	34.7871
							233.426	0.5631	34.7888
							234.415	0.5664	34.79
							235.403	0.5678	34.7906
							236.392	0.5699	34.7913
							237.381	0.5714	34.792
							238.369	0.572	34.7922
							239.358	0.5724	34.7923
							240.346	0.5726	34.7925
							241.335	0.5728	34.7925
							242.323	0.5732	34.7925
							243.312	0.5731	34.7926
							244.3	0.5734	34.7926
							245.288	0.5736	34.7927
							246.277	0.5737	34.7927
							247.265	0.5741	34.7928
							248.254	0.575	34.7932
							249.242	0.5756	34.7934
							250.231	0.5762	34.7936
							251.219	0.5754	34.7935
MR1405	005_002	C	2014-09-25T08:07	195.998	73.9997	251	2.969	0.5671	28.555
							3.959	0.5674	28.5285
							4.948	0.5653	28.6144
							5.938	0.5508	28.7647
							6.928	0.5524	28.7496
							7.917	0.5538	28.7125
							8.907	0.548	28.776
							9.896	0.539	28.9093
							10.886	0.5298	28.988
							11.876	0.5172	29.0574
							12.865	0.4931	29.1087
							13.855	0.4799	29.1204
							14.844	0.4798	29.1208
							15.834	0.4808	29.1232
							16.824	0.5001	29.1303
							17.813	0.5238	29.1446
							18.803	0.5276	29.1484
							19.792	0.5318	29.1512
							20.782	0.5536	29.1685
							21.771	0.5854	29.1939
							22.761	0.6313	29.2193
							23.75	0.8378	29.5161
							24.74	1.1164	29.8919
							25.73	0.4038	30.1633
							26.719	0.1383	30.338
							27.709	0.1165	30.4628
							28.698	0.2736	30.5988
							29.688	-0.1931	30.7138
							30.677	-0.5029	30.9079
							31.667	-0.7024	31.0625
							32.656	-0.7399	31.1855
							33.646	-0.9073	31.2957
							34.635	-1.1226	31.4275
							35.625	-1.1847	31.5112
							36.614	-1.2495	31.5667
							37.604	-1.2769	31.6045
							38.593	-1.2727	31.6771
							39.583	-1.3329	31.7284
							40.572	-1.3585	31.7735
							41.562	-1.432	31.8412
							42.551	-1.5106	31.8868
							43.54	-1.5351	31.9191
							44.53	-1.4391	31.9796
							45.519	-1.3476	32.0188
							46.509	-1.3276	32.0425
							47.498	-1.4318	32.069
							48.488	-1.4344	32.1271
							49.477	-1.4072	32.1539
							50.466	-1.5191	32.1843
							51.456	-1.565	32.1943
							52.445	-1.6066	32.2186
							53.435	-1.6283	32.2449
							54.424	-1.637	32.2654
							55.413	-1.6333	32.2914
							56.403	-1.6305	32.3155
							57.392	-1.5223	32.3468
							58.382	-1.4318	32.3544
							59.371	-1.4494	32.3764
							60.36	-1.4692	32.3964
							61.35	-1.4844	32.4235
							62.339	-1.5133	32.4508
							63.328	-1.5453	32.4698
							64.318	-1.5685	32.4868
							65.307	-1.5599	32.4961
							66.296	-1.6119	32.5025
							67.286	-1.6176	32.5129
							68.275	-1.6277	32.5356
							69.264	-1.6307	32.5477
							70.254	-1.6177	32.5604
							71.243	-1.599	32.5724
							72.232	-1.6276	32.5806
							73.222	-1.6196	32.5886
							74.211	-1.6169	32.6019
							75.2	-1.6339	32.6151
							76.19	-1.6553	32.6375
							77.179	-1.675	32.6538
							78.168	-1.6805	32.661
							79.157	-1.6802	32.6647
							80.147	-1.6879	32.6668
							81.136	-1.6889	32.6681
							82.125	-1.6872	32.6734
							83.115	-1.6703	32.6784
							84.104	-1.6736	32.6827
							85.093	-1.6769	32.6845
							86.082	-1.6948	32.687
							87.072	-1.6733	32.6921
							88.061	-1.6816	32.6918
							89.05	-1.6912	32.6956
							90.039	-1.6905	32.6996
							91.028	-1.6855	32.7036
							92.018	-1.69	32.7111
							93.007	-1.6967	32.7176
							93.996	-1.6966	32.7247
							94.985	-1.6895	32.7371
							95.975	-1.686	32.7479
							96.964	-1.6833	32.7558
							97.953	-1.6717	32.7728
							98.942	-1.6563	32.7925
							99.931	-1.6331	32.8129
							100.92	-1.6226	32.8338
							101.91	-1.6205	32.8518
							102.899	-1.623	32.8618
							103.888	-1.6212	32.873
							104.877	-1.6075	32.8879
							105.866	-1.592	32.9067
							106.855	-1.5697	32.9273
							107.845	-1.5435	32.9469
							108.834	-1.5179	32.9657
							109.823	-1.5049	32.9808
							110.812	-1.504	32.9922
							111.801	-1.5008	33.0077
							112.79	-1.5	33.0358
							113.779	-1.5074	33.0492
							114.768	-1.5073	33.0506
							115.757	-1.5066	33.0641
							116.747	-1.5066	33.0694
							117.736	-1.5067	33.0863
							118.725	-1.5063	33.1032
							119.714	-1.5031	33.1245
							120.703	-1.4984	33.1377
							121.692	-1.4952	33.1531
							122.681	-1.4954	33.1565
							123.67	-1.496	33.1706
							124.659	-1.4958	33.1894
							125.648	-1.4931	33.2004
							126.637	-1.491	33.2108
							127.626	-1.4865	33.23
							128.615	-1.4723	33.2506
							129.604	-1.4467	33.2818
							130.593	-1.4354	33.3009
							131.582	-1.4277	33.3241
							132.571	-1.3909	33.3515
							133.56	-1.3043	33.4031
							134.549	-1.3502	33.4667
							135.538	-1.3539	33.5021
							136.527	-1.3361	33.5355
							137.516	-1.3231	33.5555
							138.505	-1.3044	33.5937
							139.494	-1.2392	33.6473
							140.483	-1.0785	33.7424
							141.472	-1.0309	33.7909
							142.461	-0.9947	33.8443
							143.45	-0.992	33.8928
							144.439	-0.9147	33.9669
							145.428	-0.7701	34.0317
							146.417	-0.7239	34.0784
							147.406	-0.68	34.1195
							148.395	-0.6284	34.1503
							149.384	-0.5718	34.1863
							150.373	-0.5503	34.212
							151.362	-0.5145	34.2613
							152.351	-0.4383	34.3097
							153.34	-0.381	34.3303
							154.329	-0.3589	34.3431
							155.318	-0.3302	34.3654
							156.307	-0.3144	34.3853
							157.295	-0.3061	34.3967
							158.284	-0.2562	34.4262
							159.273	-0.2136	34.4478
							160.262	-0.1718	34.4703
							161.251	-0.1546	34.4783
							162.24	-0.1403	34.4866
							163.229	-0.1388	34.4871
							164.218	-0.1346	34.4892
							165.206	-0.1306	34.4911
							166.195	-0.115	34.4993
							167.184	-0.0822	34.5123
							168.173	-0.0608	34.5215
							169.162	-0.0403	34.5304
							170.151	-0.0269	34.5382
							171.14	-0.0203	34.5482
							172.128	-0.007	34.5532
							173.117	0.0271	34.5659
							174.106	0.0589	34.5753
							175.095	0.0827	34.5851
							176.084	0.1124	34.5965
							177.072	0.1423	34.6081
							178.061	0.166	34.6185
							179.05	0.1849	34.6251
							180.039	0.2025	34.6316
							181.028	0.2134	34.6357
							182.016	0.2235	34.64
							183.005	0.2427	34.6483
							183.994	0.2485	34.6501
							184.983	0.255	34.6523
							185.971	0.2644	34.6561
							186.96	0.269	34.6576
							187.949	0.2754	34.6608
							188.938	0.2854	34.6652
							189.926	0.302	34.6719
							190.915	0.3204	34.679
							191.904	0.3306	34.6826
							192.893	0.3433	34.6873
							193.881	0.3645	34.6957
							194.87	0.3801	34.7009
							195.859	0.3886	34.7058
							196.848	0.4052	34.7139
							197.836	0.4214	34.7202
							198.825	0.4298	34.7228
							199.814	0.4364	34.725
							200.802	0.4432	34.7276
							201.791	0.4516	34.731
							202.78	0.4591	34.7337
							203.768	0.4829	34.7426
							204.757	0.5066	34.7505
							205.746	0.5166	34.754
							206.734	0.536	34.7607
							207.723	0.55	34.7654
							208.712	0.5621	34.7699
							209.7	0.5778	34.7756
							210.689	0.5883	34.7797
							211.678	0.5939	34.7822
							212.666	0.6023	34.7864
							213.655	0.6111	34.7908
							214.643	0.6186	34.7939
							215.632	0.6264	34.7965
							216.621	0.628	34.7978
							217.609	0.6283	34.7981
							218.598	0.6298	34.7998
							219.587	0.6305	34.8008
							220.575	0.6307	34.8013
							221.564	0.6329	34.8042
							222.552	0.6352	34.8064
							223.541	0.6361	34.8074
							224.529	0.6358	34.8092
							225.518	0.6351	34.8108
							226.507	0.6355	34.8116
							227.495	0.6355	34.8125
							228.484	0.6361	34.8133
							229.472	0.6341	34.8158
							230.461	0.633	34.818
							231.449	0.6325	34.8198
							232.438	0.6318	34.8206
							233.426	0.6297	34.8237
							234.415	0.6252	34.826
							235.403	0.6164	34.8294
							236.392	0.6139	34.8301
							237.381	0.6119	34.8307
							238.369	0.6104	34.8312
							239.358	0.6074	34.8321
							240.346	0.6064	34.8325
							241.335	0.6045	34.833
							242.323	0.6036	34.8332
MR1405	006_001	C	2014-09-05T23:51	197.004	74.377	1098	3.959	1.5285	26.9693
							4.948	1.5607	26.9306
							5.938	1.5558	26.9339
							6.927	1.5127	26.9629
							7.917	1.0925	27.2192
							8.907	1.0428	27.3251
							9.896	1.0218	27.4096
							10.886	0.9877	27.572
							11.875	1.0811	27.8925
							12.865	1.7765	28.946
							13.855	1.818	29.2827
							14.844	1.6493	29.6137
							15.834	1.9019	29.7745
							16.823	1.7023	29.8355
							17.813	1.5045	29.9381
							18.802	1.2858	30.0109
							19.792	1.1479	30.0727
							20.781	1.0278	30.1374
							21.771	0.8876	30.1805
							22.761	0.7517	30.2326
							23.75	0.2951	30.2704
							24.74	-0.087	30.342
							25.729	-0.1256	30.4232
							26.719	-0.2499	30.4829
							27.708	-0.4062	30.5152
							28.698	-0.5136	30.5456
							29.687	-0.5676	30.5785
							30.677	-0.6299	30.6161
							31.666	-0.6438	30.6669
							32.656	-0.5782	30.7335
							33.645	-0.6	30.7939
							34.635	-0.695	30.8379
							35.624	-0.5933	30.8807
							36.613	-0.5758	30.9154
							37.603	-0.5669	30.9822
							38.592	-0.6792	31.1102
							39.582	-0.2016	31.2328
							40.571	-0.3631	31.2675
							41.561	-0.5635	31.3227
							42.55	-0.571	31.3921
							43.54	-1.0859	31.3992
							44.529	-1.179	31.4475
							45.518	-1.2698	31.4727
							46.508	-1.3988	31.5091
							47.497	-1.2452	31.5715
							48.487	-0.8746	31.6261
							49.476	-0.9157	31.6724
							50.466	-0.9508	31.7215
							51.455	-0.9558	31.7518
							52.444	-1.1027	31.7759
							53.434	-1.3111	31.8098
							54.423	-1.4758	31.8821
							55.412	-1.3224	31.9303
							56.402	-1.2008	31.9735
							57.391	-1.0933	31.9953
							58.381	-1.2342	32.0209
							59.37	-1.263	32.0464
							60.359	-1.2493	32.0615
							61.349	-1.2604	32.077
							62.338	-1.272	32.0971
							63.327	-1.3344	32.1113
							64.317	-1.3332	32.1279
							65.306	-1.3733	32.1394
							66.295	-1.3633	32.1608
							67.285	-1.3379	32.1793
							68.274	-1.331	32.1945
							69.263	-1.3574	32.2056
							70.253	-1.3996	32.2174
							71.242	-1.435	32.2324
							72.231	-1.4442	32.2481
							73.22	-1.4084	32.265
							74.21	-1.4159	32.2762
							75.199	-1.4413	32.2839
							76.188	-1.44	32.2995
							77.178	-1.4386	32.3096
							78.167	-1.4498	32.3158
							79.156	-1.474	32.3353
							80.145	-1.4882	32.3601
							81.135	-1.485	32.3785
							82.124	-1.4885	32.3951
							83.113	-1.4928	32.4044
							84.102	-1.4987	32.4123
							85.092	-1.521	32.4183
							86.081	-1.5486	32.4276
							87.07	-1.5473	32.4383
							88.059	-1.5607	32.4495
							89.048	-1.5664	32.4607
							90.038	-1.5356	32.4718
							91.027	-1.598	32.4843
							92.016	-1.6072	32.4978
							93.005	-1.6084	32.5165
							93.994	-1.5936	32.5272
							94.984	-1.5537	32.5435
							95.973	-1.5656	32.5481
							96.962	-1.6314	32.5543
							97.951	-1.6494	32.5595
							98.94	-1.6368	32.568
							99.929	-1.6291	32.5764
							100.919	-1.6244	32.5825
							101.908	-1.6306	32.5849
							102.897	-1.635	32.588
							103.886	-1.6334	32.5928
							104.875	-1.6389	32.5992
							105.864	-1.6275	32.6111
							106.853	-1.6215	32.6218
							107.843	-1.6184	32.6318
							108.832	-1.6193	32.6373
							109.821	-1.619	32.6413
							110.81	-1.6167	32.6504
							111.799	-1.6178	32.6622
							112.788	-1.6203	32.672
							113.777	-1.62	32.6851
							114.766	-1.6109	32.6915
							115.755	-1.6591	32.6965
							116.744	-1.6512	32.7048
							117.733	-1.6318	32.7086
							118.723	-1.6611	32.7154
							119.712	-1.63	32.7351
							120.701	-1.6481	32.7454
							121.69	-1.6895	32.7541
							122.679	-1.6927	32.7607
							123.668	-1.6804	32.7646
							124.657	-1.6961	32.7729
							125.646	-1.6942	32.7806
							126.635	-1.691	32.7884
							127.624	-1.6886	32.7945
							128.613	-1.6845	32.8021
							129.602	-1.6478	32.8139
							130.591	-1.547	32.8279
							131.58	-1.5034	32.8409
							132.569	-1.5037	32.8485
							133.558	-1.5643	32.857
							134.547	-1.6155	32.865
							135.536	-1.6264	32.8767
							136.525	-1.6029	32.8863
							137.514	-1.5835	32.8945
							138.503	-1.6357	32.9027
							139.492	-1.6167	32.9136
							140.481	-1.5598	32.944
							141.47	-1.4856	32.9824
							142.459	-1.4747	33.0044
							143.448	-1.4662	33.0335
							144.437	-1.4498	33.0798
							145.426	-1.4439	33.1187
							146.415	-1.4283	33.1627
							147.403	-1.4116	33.1931
							148.392	-1.4046	33.2247
							149.381	-1.4008	33.2639
							150.37	-1.3877	33.3035
							151.359	-1.3755	33.3334
							152.348	-1.3529	33.362
							153.337	-1.3066	33.4149
							154.326	-1.3095	33.4572
							155.315	-1.2895	33.5078
							156.304	-1.2342	33.5639
							157.293	-1.2273	33.6022
							158.281	-1.2048	33.6378
							159.27	-1.1632	33.6774
							160.259	-1.145	33.7032
							161.248	-1.1314	33.7366
							162.237	-1.0972	33.7737
							163.226	-1.0694	33.806
							164.215	-1.0556	33.829
							165.203	-1.0368	33.8579
							166.192	-1.0261	33.8763
							167.181	-1.0181	33.8994
							168.17	-1.02	33.9207
							169.159	-1.0116	33.9466
							170.148	-0.9925	33.9743
							171.136	-0.9689	33.9914
							172.125	-0.9335	34.0111
							173.114	-0.9182	34.0233
							174.103	-0.8924	34.0455
							175.092	-0.9057	34.069
							176.08	-0.9182	34.0858
							177.069	-0.8989	34.1016
							178.058	-0.8706	34.1217
							179.047	-0.8474	34.1407
							180.036	-0.8208	34.1553
							181.024	-0.8027	34.1644
							182.013	-0.7751	34.1828
							183.002	-0.7373	34.2075
							183.991	-0.7148	34.2252
							184.979	-0.6974	34.2403
							185.968	-0.6854	34.2503
							186.957	-0.6679	34.2596
							187.946	-0.647	34.2727
							188.934	-0.6171	34.2921
							189.923	-0.5888	34.3075
							190.912	-0.5713	34.3129
							191.9	-0.5613	34.3173
							192.889	-0.5495	34.3259
							193.878	-0.5358	34.3334
							194.867	-0.518	34.3414
							195.855	-0.4962	34.3516
							196.844	-0.4805	34.3595
							197.833	-0.4639	34.3666
							198.821	-0.4393	34.3778
							199.81	-0.4221	34.3848
							200.799	-0.4047	34.3929
							201.787	-0.3877	34.3999
							202.776	-0.3739	34.4072
							203.765	-0.3623	34.4123
							204.753	-0.35	34.4173
							205.742	-0.3378	34.4231
							206.731	-0.3247	34.4291
							207.719	-0.315	34.4335
							208.708	-0.3099	34.4356
							209.696	-0.2946	34.4424
							210.685	-0.2692	34.4531
							211.674	-0.2479	34.4617
							212.662	-0.2309	34.4696
							213.651	-0.2173	34.4759
							214.64	-0.1947	34.4843
							215.628	-0.1695	34.4933
							216.617	-0.1541	34.4994
							217.605	-0.1354	34.5059
							218.594	-0.1232	34.5109
							219.583	-0.1139	34.5153
							220.571	-0.098	34.5214
							221.56	-0.0794	34.5286
							222.548	-0.065	34.5337
							223.537	-0.0536	34.5376
							224.525	-0.0412	34.5421
							225.514	-0.0273	34.547
							226.502	-0.013	34.5522
							227.491	0.0036	34.558
							228.48	0.0194	34.5632
							229.468	0.036	34.5695
							230.457	0.0573	34.5774
							231.445	0.0771	34.5844
							232.434	0.0932	34.5895
							233.422	0.1017	34.5921
							234.411	0.1118	34.5956
							235.399	0.1228	34.5993
							236.388	0.1358	34.604
							237.376	0.1546	34.6106
							238.365	0.1698	34.6155
							239.353	0.1803	34.619
							240.342	0.1889	34.6219
							241.33	0.2005	34.6262
							242.319	0.2106	34.6301
							243.307	0.2248	34.6353
							244.296	0.2363	34.6392
							245.284	0.248	34.6431
							246.272	0.2576	34.6462
							247.261	0.2661	34.6492
							248.249	0.2741	34.6518
							249.238	0.2839	34.6552
							250.226	0.2947	34.6586
							251.215	0.3002	34.6604
							252.203	0.3097	34.6638
							253.191	0.3199	34.6674
							254.18	0.3289	34.6707
							255.168	0.339	34.6737
							256.157	0.3544	34.6772
							257.145	0.3662	34.6809
							258.134	0.3753	34.6838
							259.122	0.3851	34.6873
							260.11	0.3938	34.6911
							261.099	0.4007	34.6938
							262.087	0.4094	34.6965
							263.075	0.4156	34.6982
							264.064	0.4242	34.7018
							265.052	0.4403	34.7072
							266.04	0.4557	34.7103
							267.029	0.4649	34.7136
							268.017	0.4727	34.7167
							269.006	0.4799	34.7198
							269.994	0.4875	34.7227
							270.982	0.4957	34.7246
							271.971	0.5034	34.7274
							272.959	0.5118	34.73
							273.947	0.5168	34.7315
							274.936	0.5219	34.7334
							275.924	0.5297	34.7358
							276.912	0.5409	34.7388
							277.9	0.5454	34.7404
							278.889	0.5512	34.7427
							279.877	0.5566	34.7449
							280.865	0.5631	34.7471
							281.854	0.569	34.7492
							282.842	0.575	34.7513
							283.83	0.5788	34.7526
							284.818	0.5856	34.7549
							285.807	0.5939	34.7569
							286.795	0.5995	34.7589
							287.783	0.6051	34.7602
							288.771	0.6116	34.7623
							289.76	0.6175	34.764
							290.748	0.6246	34.7658
							291.736	0.6297	34.7687
							292.724	0.6341	34.7689
							293.713	0.6369	34.7698
							294.701	0.6418	34.7715
							295.689	0.642	34.7718
							296.677	0.6471	34.7734
							297.665	0.6498	34.7745
							298.654	0.6523	34.7751
							299.642	0.6568	34.7766
							300.63	0.6627	34.7789
							301.618	0.6667	34.7791
							302.606	0.6714	34.7801
							303.595	0.675	34.7818
							304.583	0.6755	34.7818
							305.571	0.6774	34.7826
							306.559	0.6793	34.7834
							307.547	0.6812	34.7843
							308.535	0.6842	34.7852
							309.524	0.6871	34.7865
							310.512	0.6892	34.787
							311.5	0.691	34.7878
							312.488	0.6958	34.7887
							313.476	0.6968	34.7892
							314.464	0.701	34.7904
							315.452	0.7018	34.7908
							316.44	0.7033	34.7916
							317.429	0.7052	34.7925
							318.417	0.708	34.7932
							319.405	0.709	34.7939
							320.393	0.7138	34.7948
							321.381	0.7164	34.796
							322.369	0.719	34.7969
							323.357	0.7214	34.7979
							324.345	0.7229	34.7986
							325.333	0.7259	34.7997
							326.321	0.7285	34.8007
							327.309	0.7299	34.8021
							328.297	0.7341	34.803
							329.285	0.7355	34.804
							330.274	0.7384	34.8049
							331.262	0.7414	34.8062
							332.25	0.7436	34.807
							333.238	0.7448	34.8073
							334.226	0.7484	34.8086
							335.214	0.7504	34.8093
							336.202	0.7538	34.8107
							337.19	0.7552	34.8111
							338.178	0.7568	34.8115
							339.166	0.7579	34.812
							340.154	0.7592	34.8126
							341.142	0.7593	34.8126
							342.13	0.7615	34.8136
							343.118	0.7618	34.8135
							344.106	0.7622	34.8138
							345.094	0.7641	34.8145
							346.082	0.7646	34.8148
							347.07	0.7664	34.8154
							348.058	0.7666	34.8157
							349.046	0.7678	34.8162
							350.034	0.7684	34.8166
							351.021	0.7695	34.8173
							352.009	0.7701	34.8175
							352.997	0.7712	34.818
							353.985	0.7734	34.819
							354.973	0.7755	34.8199
							355.961	0.7768	34.8206
							356.949	0.7773	34.8212
							357.937	0.778	34.8217
							358.925	0.779	34.8221
							359.913	0.7795	34.8228
							360.901	0.7799	34.8232
							361.889	0.7803	34.8236
							362.876	0.7807	34.8242
							363.864	0.78	34.8248
							364.852	0.7796	34.8252
							365.84	0.7805	34.826
							366.828	0.7803	34.8263
							367.816	0.7798	34.8271
							368.804	0.7796	34.8276
							369.792	0.7785	34.828
							370.779	0.7772	34.8285
							371.767	0.7749	34.8291
							372.755	0.7747	34.8293
							373.743	0.7733	34.8294
							374.731	0.7728	34.8298
							375.719	0.7722	34.8298
							376.706	0.7711	34.83
							377.694	0.7697	34.8303
							378.682	0.7689	34.8304
							379.67	0.7681	34.8305
							380.658	0.7668	34.8308
							381.645	0.7647	34.8309
							382.633	0.7622	34.8313
							383.621	0.7601	34.8316
							384.609	0.7586	34.8319
							385.597	0.7564	34.8319
							386.584	0.754	34.8322
							387.572	0.7513	34.8326
							388.56	0.7494	34.8328
							389.548	0.7486	34.8332
							390.535	0.7478	34.8333
							391.523	0.7452	34.8334
							392.511	0.7437	34.8337
							393.499	0.7431	34.8339
							394.486	0.7409	34.8342
							395.474	0.7372	34.8345
							396.462	0.7356	34.835
							397.45	0.7356	34.8352
							398.437	0.7339	34.8355
							399.425	0.7316	34.8358
MR1405	006_002	C	2014-09-25T04:27	196.99	74.3749	1090	2.969	0.8263	27.9029
							3.959	0.8286	27.7945
							4.948	0.8547	27.8575
							5.938	0.8536	27.8508
							6.927	0.8759	27.9004
							7.917	0.8814	27.914
							8.907	0.8844	27.9235
							9.896	0.9089	27.9788
							10.886	0.9035	27.9795
							11.875	0.8418	28.3481
							12.865	0.8259	28.5979
							13.855	0.9116	28.8044
							14.844	0.8917	28.953
							15.834	1.1068	29.4145
							16.823	1.1295	29.8392
							17.813	-0.5511	29.8102
							18.802	-1.0364	29.8555
							19.792	-1.0568	29.8874
							20.781	-1.0482	29.9035
							21.771	-1.0555	29.9191
							22.761	-1.1375	29.9432
							23.75	-1.1452	29.9675
							24.74	-1.1333	30.0035
							25.729	-1.0674	30.0481
							26.719	-0.7868	30.1262
							27.708	-0.1407	30.2286
							28.698	0.4133	30.3516
							29.687	0.5662	30.3984
							30.677	0.5927	30.399
							31.666	-0.0612	30.3664
							32.656	-0.3578	30.4116
							33.645	0.0469	30.4684
							34.635	-0.5852	30.4703
							35.624	-1.136	30.4793
							36.613	-1.0905	30.5246
							37.603	-1.0715	30.5594
							38.592	-1.0093	30.6129
							39.582	-0.9437	30.6521
							40.571	-0.8903	30.7235
							41.561	-0.7488	30.7985
							42.55	-0.3107	30.8896
							43.54	-0.0067	30.9733
							44.529	-0.1849	31.0246
							45.518	-0.1948	31.0826
							46.508	-0.3712	31.168
							47.497	-0.3254	31.271
							48.487	-0.3884	31.3179
							49.476	-0.4176	31.3847
							50.466	-0.3559	31.4405
							51.455	-0.4093	31.485
							52.444	-0.3189	31.5557
							53.434	-0.5689	31.6094
							54.423	-0.1286	31.6961
							55.412	0.0341	31.7165
							56.402	0.028	31.7334
							57.391	-0.0812	31.7346
							58.381	-0.2255	31.7564
							59.37	-0.148	31.8001
							60.359	-0.1567	31.8222
							61.349	-0.1338	31.8363
							62.338	-0.3238	31.8324
							63.327	-0.6515	31.8627
							64.317	-0.6942	31.8875
							65.306	-0.7278	31.8982
							66.295	-0.8026	31.9168
							67.285	-0.7577	31.9471
							68.274	-0.7641	31.9641
							69.263	-0.7677	31.9786
							70.253	-0.79	31.9898
							71.242	-0.85	32.0022
							72.231	-0.8859	32.0126
							73.22	-0.9057	32.0213
							74.21	-0.9155	32.0316
							75.199	-0.9217	32.0406
							76.188	-0.9368	32.0593
							77.178	-0.9215	32.0752
							78.167	-0.9492	32.081
							79.156	-1.0479	32.0858
							80.145	-1.0919	32.1034
							81.135	-1.0622	32.1249
							82.124	-1.0196	32.1369
							83.113	-1.0842	32.1437
							84.102	-1.1111	32.1529
							85.092	-1.137	32.1598
							86.081	-1.1573	32.1709
							87.07	-1.1691	32.1847
							88.059	-1.18	32.1956
							89.048	-1.2044	32.2098
							90.038	-1.1926	32.218
							91.027	-1.1797	32.2257
							92.016	-1.1875	32.2359
							93.005	-1.2064	32.2454
							93.994	-1.1788	32.2549
							94.984	-1.1369	32.2646
							95.973	-1.0987	32.269
							96.962	-1.211	32.2654
							97.951	-1.3085	32.2714
							98.94	-1.3113	32.2832
							99.929	-1.3164	32.292
							100.919	-1.3357	32.3024
							101.908	-1.3505	32.3096
							102.897	-1.3869	32.3153
							103.886	-1.3969	32.3197
							104.875	-1.3944	32.3262
							105.864	-1.3764	32.3303
							106.853	-1.3703	32.3387
							107.843	-1.3458	32.3486
							108.832	-1.3655	32.3558
							109.821	-1.4171	32.3649
							110.81	-1.3814	32.372
							111.799	-1.3754	32.3802
							112.788	-1.3817	32.3924
							113.777	-1.3956	32.4045
							114.766	-1.4231	32.4168
							115.755	-1.43	32.4286
							116.744	-1.4343	32.4397
							117.734	-1.4331	32.457
							118.723	-1.4452	32.4728
							119.712	-1.4515	32.4793
							120.701	-1.4729	32.4864
							121.69	-1.4666	32.4965
							122.679	-1.4714	32.5075
							123.668	-1.4379	32.5215
							124.657	-1.4138	32.5352
							125.646	-1.4459	32.5415
							126.635	-1.4637	32.5535
							127.624	-1.4667	32.563
							128.613	-1.467	32.5704
							129.602	-1.4692	32.5862
							130.591	-1.4625	32.5994
							131.58	-1.4524	32.6116
							132.569	-1.4454	32.62
							133.558	-1.4533	32.6327
							134.547	-1.4587	32.6386
							135.536	-1.4634	32.6412
							136.525	-1.4689	32.6435
							137.514	-1.4775	32.6535
							138.503	-1.4701	32.6668
							139.492	-1.4454	32.6797
							140.481	-1.4492	32.6942
							141.47	-1.4494	32.7045
							142.459	-1.4445	32.7212
							143.448	-1.4397	32.7322
							144.437	-1.4286	32.7471
							145.426	-1.4406	32.7613
							146.415	-1.4488	32.7719
							147.404	-1.4563	32.7886
							148.392	-1.4634	32.8143
							149.381	-1.4671	32.8343
							150.37	-1.4666	32.8565
							151.359	-1.4698	32.8747
							152.348	-1.4743	32.8898
							153.337	-1.4745	32.8973
							154.326	-1.4745	32.9138
							155.315	-1.476	32.9305
							156.304	-1.4755	32.9469
							157.293	-1.4707	32.964
							158.281	-1.4454	32.9873
							159.27	-1.4591	33.0173
							160.259	-1.4956	33.032
							161.248	-1.504	33.0432
							162.237	-1.5044	33.052
							163.226	-1.5049	33.0571
							164.215	-1.5084	33.0757
							165.203	-1.506	33.0877
							166.192	-1.5044	33.1025
							167.181	-1.5042	33.1174
							168.17	-1.5009	33.1412
							169.159	-1.4553	33.1607
							170.148	-1.3811	33.1912
							171.136	-1.3599	33.2813
							172.125	-1.3542	33.31
							173.114	-1.3172	33.351
							174.103	-1.3105	33.3813
							175.092	-1.3119	33.4186
							176.08	-1.316	33.4544
							177.069	-1.316	33.4715
							178.058	-1.3144	33.4766
							179.047	-1.3105	33.4855
							180.036	-1.3035	33.4995
							181.024	-1.2981	33.5097
							182.013	-1.2936	33.5174
							183.002	-1.2888	33.5291
							183.991	-1.2832	33.5478
							184.979	-1.267	33.5921
							185.968	-1.2398	33.6436
							186.957	-1.1954	33.6919
							187.946	-1.1613	33.7254
							188.934	-1.1044	33.7738
							189.923	-1.0476	33.8292
							190.912	-0.9801	33.9079
							191.9	-0.9336	33.9531
							192.889	-0.8983	33.986
							193.878	-0.9251	34.0158
							194.867	-0.9054	34.0405
							195.855	-0.8818	34.0508
							196.844	-0.8752	34.073
							197.833	-0.8662	34.0906
							198.821	-0.8522	34.0967
							199.81	-0.8449	34.1107
							200.799	-0.836	34.1312
							201.787	-0.8393	34.1241
							202.776	-0.8022	34.164
							203.765	-0.7828	34.1808
							204.753	-0.7671	34.1914
							205.742	-0.7474	34.2046
							206.731	-0.7243	34.2193
							207.719	-0.7108	34.228
							208.708	-0.6831	34.239
							209.697	-0.6354	34.2588
							210.685	-0.6066	34.2801
							211.674	-0.5849	34.2925
							212.662	-0.5752	34.3031
							213.651	-0.5627	34.3107
							214.64	-0.5471	34.3196
							215.628	-0.5271	34.3316
							216.617	-0.4987	34.3449
							217.605	-0.4877	34.3503
							218.594	-0.4788	34.3582
							219.583	-0.4627	34.3699
							220.571	-0.4429	34.3799
							221.56	-0.4243	34.3892
							222.548	-0.3998	34.3998
							223.537	-0.3809	34.4084
							224.525	-0.3622	34.4184
							225.514	-0.3332	34.4315
							226.502	-0.2961	34.4464
							227.491	-0.2665	34.4578
							228.48	-0.2469	34.4651
							229.468	-0.2353	34.4693
							230.457	-0.2268	34.4725
							231.445	-0.218	34.4754
							232.434	-0.205	34.4804
							233.422	-0.1911	34.4866
							234.411	-0.172	34.4952
							235.399	-0.1416	34.5046
							236.388	-0.1117	34.5143
							237.376	-0.0895	34.5223
							238.365	-0.06	34.5331
							239.353	-0.0377	34.541
							240.342	-0.028	34.5451
							241.33	-0.0081	34.5516
							242.319	0.0024	34.5551
							243.307	0.0137	34.5594
							244.296	0.0236	34.5627
							245.284	0.0324	34.5656
							246.272	0.0428	34.5699
							247.261	0.0617	34.576
							248.249	0.0717	34.5798
							249.238	0.0816	34.5837
							250.226	0.087	34.5859
							251.215	0.0962	34.589
							252.203	0.1069	34.5928
							253.191	0.116	34.596
							254.18	0.1265	34.5992
							255.168	0.1364	34.6036
							256.157	0.1543	34.6096
							257.145	0.1635	34.6128
							258.134	0.1818	34.6187
							259.122	0.1966	34.6237
							260.11	0.2097	34.6275
							261.099	0.2188	34.6305
							262.087	0.2267	34.6335
							263.075	0.2376	34.6375
							264.064	0.2535	34.6439
							265.052	0.2745	34.6506
							266.041	0.2844	34.6539
							267.029	0.2898	34.6559
							268.017	0.3036	34.6615
							269.006	0.3203	34.6661
							269.994	0.3282	34.6685
							270.982	0.3354	34.671
							271.971	0.3451	34.6746
							272.959	0.3569	34.6786
							273.947	0.3647	34.6809
							274.936	0.3718	34.6835
							275.924	0.3895	34.6901
							276.912	0.402	34.6943
							277.9	0.4158	34.6984
							278.889	0.4218	34.7006
							279.877	0.4275	34.7024
							280.865	0.4374	34.7058
							281.854	0.4462	34.7085
							282.842	0.4526	34.7107
							283.83	0.4555	34.7115
							284.818	0.4573	34.7119
							285.807	0.4601	34.7131
							286.795	0.4643	34.714
							287.783	0.4754	34.7185
							288.771	0.4815	34.7204
							289.76	0.4852	34.7217
							290.748	0.4874	34.7223
							291.736	0.4934	34.7245
							292.724	0.5014	34.7274
							293.713	0.5137	34.7315
							294.701	0.525	34.7353
							295.689	0.5301	34.7367
							296.677	0.5329	34.7376
							297.665	0.5359	34.7385
							298.654	0.5425	34.7409
							299.642	0.551	34.744
							300.63	0.5618	34.7474
							301.618	0.5748	34.7511
							302.606	0.5832	34.754
							303.595	0.5881	34.7557
							304.583	0.593	34.7569
							305.571	0.6005	34.7599
							306.559	0.6094	34.7617
							307.547	0.6161	34.7637
							308.535	0.6241	34.7661
							309.524	0.6284	34.7675
							310.512	0.6355	34.7698
							311.5	0.6388	34.7709
							312.488	0.6412	34.7718
							313.476	0.6469	34.7734
							314.464	0.6505	34.7745
							315.452	0.6565	34.7762
							316.44	0.661	34.7777
							317.429	0.6646	34.7788
							318.417	0.6708	34.7802
							319.405	0.6748	34.7818
							320.393	0.68	34.7837
							321.381	0.6842	34.7851
							322.369	0.6866	34.7859
							323.357	0.6915	34.7875
							324.345	0.6947	34.7881
							325.333	0.6973	34.7885
							326.321	0.7001	34.7896
							327.309	0.7017	34.7904
							328.297	0.7047	34.7917
							329.286	0.7053	34.792
							330.274	0.7084	34.793
							331.262	0.7093	34.7932
							332.25	0.7116	34.7944
							333.238	0.7139	34.7949
							334.226	0.7148	34.7954
							335.214	0.7175	34.7963
							336.202	0.7193	34.7971
							337.19	0.722	34.7977
							338.178	0.7266	34.7994
							339.166	0.7294	34.7999
							340.154	0.7311	34.8004
							341.142	0.7339	34.8018
							342.13	0.738	34.8034
							343.118	0.7389	34.8037
							344.106	0.7404	34.8044
							345.094	0.7425	34.805
							346.082	0.7448	34.8062
							347.07	0.7461	34.8069
							348.058	0.7475	34.8075
							349.046	0.7495	34.8084
							350.034	0.7506	34.809
							351.021	0.7526	34.8097
							352.009	0.7545	34.8105
							352.997	0.7567	34.8117
							353.985	0.7589	34.8125
							354.973	0.7615	34.8135
							355.961	0.7632	34.8145
							356.949	0.7649	34.8154
							357.937	0.7657	34.8156
							358.925	0.7669	34.8165
							359.913	0.7673	34.8167
							360.901	0.7689	34.8173
							361.889	0.77	34.8179
							362.877	0.7717	34.8187
							363.864	0.773	34.8193
							364.852	0.7741	34.8201
							365.84	0.7745	34.8202
							366.828	0.7755	34.8209
							367.816	0.7759	34.8211
							368.804	0.7761	34.8215
							369.792	0.7766	34.822
							370.779	0.7772	34.8226
							371.767	0.7786	34.8233
							372.755	0.7792	34.8238
							373.743	0.7787	34.8243
							374.731	0.7787	34.8248
							375.719	0.7792	34.8252
							376.706	0.7794	34.8255
							377.694	0.7791	34.8258
							378.682	0.7792	34.8261
							379.67	0.7796	34.8263
							380.658	0.7797	34.8264
							381.646	0.7797	34.8266
							382.633	0.7794	34.827
							383.621	0.7792	34.8275
							384.609	0.7792	34.828
							385.597	0.7817	34.8286
							386.584	0.7817	34.8289
							387.572	0.7804	34.8293
							388.56	0.7816	34.8298
							389.548	0.781	34.8299
							390.536	0.7786	34.8302
							391.523	0.7767	34.8302
							392.511	0.7743	34.8304
							393.499	0.7723	34.8306
							394.487	0.7699	34.8309
							395.474	0.769	34.8311
							396.462	0.7685	34.8312
							397.45	0.7666	34.8314
							398.437	0.7649	34.8317
							399.425	0.7636	34.8318
MR1405	007_001	C	2014-09-06T06:33	199.01	75.124	2075	4.948	-0.1512	26.966
							5.938	-0.1431	26.9443
							6.927	-0.1514	27.0634
							7.917	-0.4252	28.0232
							8.906	-0.7101	28.4474
							9.896	-0.704	28.4401
							10.885	-0.7538	28.6767
							11.875	-0.7387	28.6667
							12.864	-0.7154	28.8147
							13.854	-0.7098	28.8506
							14.844	-0.7077	28.9218
							15.833	-0.7193	28.9937
							16.823	-0.729	29.0461
							17.812	-0.7288	29.1062
							18.802	-0.7311	29.1858
							19.791	-0.7443	29.2565
							20.781	-0.7676	29.3216
							21.77	-0.728	29.3697
							22.76	-0.7604	29.4014
							23.749	-0.7834	29.4615
							24.739	-0.7879	29.5253
							25.728	-0.7383	29.5905
							26.718	-0.7137	29.6522
							27.707	-0.7681	29.7092
							28.697	-0.7726	29.7596
							29.686	-0.7656	29.7946
							30.676	-0.7645	29.8288
							31.665	-0.801	29.8605
							32.654	-0.8637	29.8915
							33.644	-0.7262	29.9469
							34.633	-0.7204	29.9911
							35.623	-0.8275	30.0459
							36.612	-0.8194	30.0946
							37.602	-0.8493	30.1319
							38.591	-0.8795	30.1659
							39.58	-0.797	30.225
							40.57	-0.8004	30.2857
							41.559	-1.0142	30.3245
							42.549	-1.0459	30.3506
							43.538	-0.8769	30.3931
							44.527	-0.8566	30.4222
							45.517	-0.6456	30.4689
							46.506	-0.8019	30.4852
							47.496	-1.052	30.5208
							48.485	-1.0167	30.5491
							49.474	-1.0781	30.5754
							50.464	-1.1279	30.593
							51.453	-1.2189	30.6339
							52.442	-1.0748	30.7121
							53.432	-0.957	30.7903
							54.421	-0.7101	30.8333
							55.411	-0.5279	30.8897
							56.4	-0.4989	30.9809
							57.389	-0.4375	31.0985
							58.379	-0.518	31.199
							59.368	-0.6308	31.2603
							60.357	-0.6808	31.3085
							61.346	-0.7338	31.3775
							62.336	-0.7843	31.4425
							63.325	-0.6951	31.4829
							64.314	-0.7018	31.53
							65.304	-0.7245	31.5722
							66.293	-0.7389	31.6036
							67.282	-0.7486	31.6386
							68.272	-0.7879	31.675
							69.261	-0.867	31.7093
							70.25	-0.9314	31.7387
							71.239	-0.9658	31.7656
							72.229	-1.0197	31.78
							73.218	-1.1048	31.7948
							74.207	-1.1462	31.8152
							75.196	-1.1738	31.8335
							76.186	-1.201	31.8519
							77.175	-1.2506	31.8714
							78.164	-1.275	31.8926
							79.153	-1.2011	31.9163
							80.142	-1.1363	31.9317
							81.132	-1.145	31.9516
							82.121	-1.1549	31.9685
							83.11	-1.1913	31.9779
							84.099	-1.2901	31.9883
							85.089	-1.3119	32.006
							86.078	-1.3363	32.0176
							87.067	-1.3198	32.0349
							88.056	-1.2798	32.0489
							89.045	-1.2521	32.0629
							90.034	-1.3004	32.0746
							91.024	-1.3538	32.0967
							92.013	-1.2996	32.1176
							93.002	-1.2459	32.1329
							93.991	-1.298	32.1431
							94.98	-1.3359	32.1632
							95.969	-1.3081	32.1786
							96.959	-1.325	32.1923
							97.948	-1.2907	32.2069
							98.937	-1.3349	32.2126
							99.926	-1.3824	32.2274
							100.915	-1.3872	32.2361
							101.904	-1.3946	32.2428
							102.893	-1.419	32.2515
							103.882	-1.4167	32.2643
							104.871	-1.463	32.2782
							105.861	-1.4858	32.2947
							106.85	-1.4705	32.3069
							107.839	-1.4568	32.3165
							108.828	-1.4982	32.3239
							109.817	-1.5228	32.3328
							110.806	-1.5003	32.3443
							111.795	-1.4908	32.3511
							112.784	-1.4888	32.3604
							113.773	-1.5058	32.3705
							114.762	-1.5158	32.3804
							115.751	-1.5156	32.3905
							116.74	-1.5088	32.3972
							117.729	-1.4996	32.4027
							118.718	-1.4854	32.4124
							119.707	-1.4969	32.4209
							120.696	-1.5167	32.4287
							121.685	-1.5603	32.4388
							122.674	-1.5345	32.451
							123.664	-1.5116	32.4582
							124.653	-1.5151	32.4652
							125.642	-1.5581	32.4659
							126.631	-1.5957	32.473
							127.62	-1.6121	32.4791
							128.608	-1.613	32.4897
							129.597	-1.57	32.5002
							130.586	-1.6168	32.5035
							131.575	-1.6107	32.5127
							132.564	-1.623	32.5181
							133.553	-1.6101	32.5284
							134.542	-1.6067	32.5387
							135.531	-1.6084	32.5447
							136.52	-1.6033	32.5506
							137.509	-1.5912	32.5577
							138.498	-1.5533	32.5688
							139.487	-1.4844	32.5775
							140.476	-1.5365	32.582
							141.465	-1.5662	32.5876
							142.454	-1.5031	32.6076
							143.443	-1.3633	32.6153
							144.432	-1.3629	32.6277
							145.421	-1.3681	32.6399
							146.409	-1.3715	32.6493
							147.398	-1.3739	32.6588
							148.387	-1.3787	32.6677
							149.376	-1.385	32.6769
							150.365	-1.3926	32.6824
							151.354	-1.3998	32.6905
							152.343	-1.3974	32.6971
							153.332	-1.3982	32.7045
							154.32	-1.4006	32.7128
							155.309	-1.404	32.7221
							156.298	-1.4101	32.7327
							157.287	-1.4162	32.7493
							158.276	-1.4206	32.7593
							159.265	-1.4224	32.7659
							160.254	-1.4287	32.7718
							161.242	-1.4422	32.7822
							162.231	-1.4548	32.7947
							163.22	-1.4617	32.8055
							164.209	-1.4622	32.8147
							165.198	-1.4614	32.8225
							166.186	-1.4644	32.832
							167.175	-1.4693	32.844
							168.164	-1.4714	32.8532
							169.153	-1.4676	32.8649
							170.142	-1.4681	32.8713
							171.13	-1.4719	32.8815
							172.119	-1.4775	32.8927
							173.108	-1.4816	32.9005
							174.097	-1.4894	32.9064
							175.085	-1.5029	32.9152
							176.074	-1.5068	32.9289
							177.063	-1.5097	32.9456
							178.052	-1.51	32.9584
							179.04	-1.51	32.9722
							180.029	-1.5125	32.9894
							181.018	-1.5179	33.0079
							182.007	-1.523	33.0208
							182.995	-1.5253	33.0302
							183.984	-1.5262	33.0418
							184.973	-1.5284	33.0534
							185.962	-1.5296	33.0653
							186.95	-1.5077	33.081
							187.939	-1.5054	33.1016
							188.928	-1.5038	33.1231
							189.916	-1.4998	33.1463
							190.905	-1.4969	33.1624
							191.894	-1.4956	33.1781
							192.882	-1.494	33.1844
							193.871	-1.492	33.1961
							194.86	-1.49	33.2098
							195.848	-1.4885	33.2264
							196.837	-1.4874	33.2386
							197.826	-1.4857	33.2487
							198.814	-1.4835	33.2636
							199.803	-1.4817	33.2772
							200.792	-1.4783	33.2901
							201.78	-1.4694	33.3084
							202.769	-1.4617	33.3239
							203.758	-1.4543	33.3452
							204.746	-1.4453	33.368
							205.735	-1.434	33.3889
							206.723	-1.4212	33.4161
							207.712	-1.4117	33.4351
							208.701	-1.4044	33.4514
							209.689	-1.396	33.4651
							210.678	-1.3866	33.4807
							211.666	-1.3782	33.4978
							212.655	-1.3694	33.5169
							213.643	-1.3578	33.5392
							214.632	-1.3426	33.5683
							215.621	-1.3272	33.5983
							216.609	-1.3107	33.6274
							217.598	-1.2962	33.6515
							218.586	-1.283	33.6737
							219.575	-1.2664	33.7008
							220.563	-1.2474	33.7316
							221.552	-1.2354	33.7501
							222.54	-1.2257	33.7637
							223.529	-1.2149	33.7803
							224.517	-1.1996	33.8032
							225.506	-1.1907	33.8235
							226.495	-1.1751	33.84
							227.483	-1.1513	33.8614
							228.472	-1.137	33.8796
							229.46	-1.1216	33.8932
							230.449	-1.1069	33.9043
							231.437	-1.0948	33.9209
							232.426	-1.0746	33.9402
							233.414	-1.0541	33.9567
							234.402	-1.0386	33.966
							235.391	-1.0247	33.9814
							236.379	-0.9933	34.0116
							237.368	-0.9912	34.0286
							238.356	-0.9834	34.0471
							239.345	-0.9701	34.0636
							240.333	-0.9581	34.0743
							241.322	-0.9404	34.0879
							242.31	-0.9224	34.1026
							243.299	-0.905	34.1161
							244.287	-0.8818	34.1323
							245.275	-0.862	34.1477
							246.264	-0.8446	34.1591
							247.252	-0.83	34.1676
							248.241	-0.8131	34.1802
							249.229	-0.7929	34.1934
							250.217	-0.7789	34.2025
							251.206	-0.7604	34.2144
							252.194	-0.7406	34.2269
							253.183	-0.7197	34.2405
							254.171	-0.6966	34.2534
							255.159	-0.6746	34.2672
							256.148	-0.6588	34.2756
							257.136	-0.6466	34.2818
							258.124	-0.637	34.2873
							259.113	-0.619	34.2962
							260.101	-0.5967	34.3072
							261.09	-0.5823	34.3153
							262.078	-0.5651	34.323
							263.066	-0.5571	34.327
							264.055	-0.5491	34.3306
							265.043	-0.5317	34.3388
							266.031	-0.5144	34.3476
							267.019	-0.4935	34.3561
							268.008	-0.4785	34.3625
							268.996	-0.444	34.3792
							269.984	-0.4199	34.3887
							270.973	-0.4102	34.3935
							271.961	-0.3976	34.399
							272.949	-0.3791	34.4073
							273.938	-0.353	34.4183
							274.926	-0.3396	34.4238
							275.914	-0.3252	34.4296
							276.902	-0.3119	34.4348
							277.891	-0.3032	34.4384
							278.879	-0.2867	34.4455
							279.867	-0.2727	34.4514
							280.855	-0.2592	34.4572
							281.844	-0.2414	34.4648
							282.832	-0.2229	34.4717
							283.82	-0.2011	34.4807
							284.808	-0.1837	34.4864
							285.797	-0.1624	34.4951
							286.785	-0.1438	34.5026
							287.773	-0.1154	34.5137
							288.761	-0.0906	34.5225
							289.75	-0.0734	34.5292
							290.738	-0.0566	34.5349
							291.726	-0.0427	34.54
							292.714	-0.0282	34.5449
							293.702	-0.0149	34.55
							294.69	0.0081	34.5583
							295.679	0.0215	34.5622
							296.667	0.0386	34.5682
							297.655	0.0533	34.5735
							298.643	0.0661	34.5778
							299.631	0.0791	34.5825
							300.619	0.0898	34.5856
							301.608	0.1006	34.5896
							302.596	0.1172	34.5954
							303.584	0.1242	34.5978
							304.572	0.1444	34.605
							305.56	0.1612	34.6107
							306.548	0.1727	34.6146
							307.536	0.1846	34.6186
							308.525	0.1963	34.6232
[truncated: 31,216 more rows]
