# Supplementary material for: Atlantic-origin water extension into the Pacific Arctic induced an anomalous biogeochemical event
Source: Nat Commun. 2023 Nov 2;14:6235. doi: 10.1038/s41467-023-41960-w (PMC10622542; doi:10.1038/s41467-023-41960-w)
Supplement: Supplementary file 4 — Supplementary Data 1 [file 41467_2023_41960_MOESM4_ESM.zip › Mirai_CTD_2015.txt]

Cruise	Station	Type	yyyy-mm-ddThh:mm	Longitude [degrees_east]	Latitude [degrees_north]	Bot. Depth [m]	Depth [m]	CTD-Temperature [�C]	CTD-Salinity
MR1503	001_001	C	2015-09-06T06:37	191.247	65.7616	52	3.961	7.2897	31.6889
							4.951	7.2799	31.6918
							5.941	7.281	31.6923
							6.931	7.2794	31.6919
							7.921	7.2769	31.6925
							8.911	7.2745	31.6935
							9.901	7.275	31.6933
							10.891	7.2744	31.6933
							11.881	7.2735	31.6935
							12.871	7.275	31.6932
							13.862	7.2752	31.6931
							14.852	7.2733	31.6937
							15.842	7.2721	31.6941
							16.832	7.2704	31.6955
							17.822	7.2651	31.6989
							18.812	7.2541	31.7049
							19.802	7.252	31.7062
							20.792	7.243	31.7123
							21.782	7.2309	31.7203
							22.772	7.1522	31.754
							23.762	6.9478	31.8044
							24.752	6.5572	31.9125
							25.742	5.7375	32.1449
							26.732	4.9888	32.3281
							27.722	4.4747	32.4349
							28.712	4.4203	32.4475
							29.702	4.4088	32.4527
							30.692	4.3959	32.4588
							31.682	4.3931	32.4628
							32.672	4.3891	32.4654
							33.662	4.3793	32.469
							34.652	4.3705	32.4733
							35.642	4.3599	32.4788
							36.632	4.3499	32.4849
							37.622	4.3465	32.4895
							38.612	4.3429	32.4922
							39.602	4.327	32.5
							40.592	4.3064	32.5058
							41.582	4.2895	32.5128
							42.572	4.2602	32.52
							43.562	4.2457	32.5231
							44.552	4.2461	32.5229
							45.542	4.2469	32.523
							46.532	4.2358	32.5286
MR1503	002_001	C	2015-09-06T09:42	191.245	66.0004	53	3.96	6.4944	31.9871
							4.951	6.7502	31.9335
							5.941	6.6237	31.9582
							6.931	6.3582	32.0118
							7.921	6.159	32.0609
							8.911	6.214	32.0505
							9.901	6.2069	32.0515
							10.891	5.9642	32.1033
							11.881	5.7329	32.1561
							12.871	5.6507	32.1755
							13.861	5.5591	32.193
							14.851	5.452	32.2143
							15.841	5.3285	32.2397
							16.832	5.0898	32.278
							17.822	4.421	32.4192
							18.812	3.9912	32.5092
							19.802	3.8674	32.5446
							20.792	3.8455	32.5521
							21.782	3.8289	32.559
							22.772	3.8197	32.5623
							23.762	3.8124	32.5653
							24.752	3.7986	32.5692
							25.742	3.7874	32.572
							26.732	3.7822	32.5732
							27.722	3.7772	32.5744
							28.712	3.775	32.5751
							29.702	3.7702	32.576
							30.692	3.7679	32.5765
							31.682	3.7645	32.5767
							32.672	3.7626	32.577
							33.662	3.7609	32.5772
							34.652	3.7576	32.5784
							35.642	3.7563	32.5789
							36.632	3.7549	32.5795
							37.621	3.752	32.5805
							38.611	3.7516	32.5806
							39.601	3.7449	32.5835
							40.591	3.7359	32.5866
							41.581	3.7322	32.5876
							42.571	3.7289	32.5885
							43.561	3.7238	32.5904
							44.551	3.7237	32.5904
							45.541	3.7235	32.5905
							46.531	3.724	32.5902
							47.521	3.724	32.5899
MR1503	003_001	C	2015-09-06T13:12	191.24	66.5016	52	3.96	7.619	31.443
							4.95	7.631	31.4442
							5.94	7.6329	31.443
							6.931	7.6411	31.4426
							7.921	7.6272	31.4425
							8.911	7.6205	31.4425
							9.901	7.6212	31.4426
							10.891	7.6213	31.4427
							11.881	7.6217	31.4431
							12.871	7.6207	31.4435
							13.861	7.6215	31.4433
							14.851	7.6214	31.4429
							15.841	7.6207	31.4433
							16.831	7.6106	31.4494
							17.821	7.6139	31.4474
							18.811	7.6141	31.4476
							19.801	7.5919	31.4612
							20.791	7.4803	31.5294
							21.781	7.3403	31.601
							22.771	7.2744	31.6338
							23.761	7.233	31.6583
							24.751	6.9419	31.7822
							25.741	6.6023	31.9141
							26.731	6.4596	31.9526
							27.721	6.2982	31.9717
							28.711	6.2237	31.9851
							29.701	6.1273	32.0072
							30.691	6.0354	32.0281
							31.681	5.9666	32.0475
							32.671	5.9334	32.0591
							33.66	5.9214	32.0631
							34.65	5.9132	32.0658
							35.64	5.9055	32.0676
							36.63	5.8998	32.069
							37.62	5.8958	32.0697
							38.61	5.8975	32.0693
							39.6	5.8815	32.0717
							40.59	5.8833	32.0717
							41.58	5.8636	32.0742
							42.57	5.8644	32.0743
							43.56	5.8577	32.0756
							44.549	5.8518	32.0767
							45.539	5.8451	32.0781
							46.529	5.8427	32.0784
MR1503	004_001	C	2015-09-06T16:28	191.25	67.0015	45	3.96	6.4096	32.0251
							4.95	6.4045	32.0262
							5.94	6.404	32.0263
							6.93	6.4036	32.0266
							7.92	6.4065	32.0256
							8.91	6.4112	32.0235
							9.9	6.4114	32.0235
							10.89	6.4082	32.0256
							11.88	6.4067	32.0271
							12.87	6.4056	32.0277
							13.86	6.4052	32.0284
							14.85	6.4043	32.0292
							15.84	6.3948	32.0363
							16.83	6.383	32.0451
							17.82	6.3799	32.0473
							18.81	6.3648	32.056
							19.8	6.3487	32.0557
							20.79	6.3146	32.0533
							21.78	6.2546	32.0611
							22.77	6.2512	32.0755
							23.76	6.2557	32.0796
							24.75	6.2325	32.0825
							25.74	6.1942	32.0879
							26.73	6.1401	32.0948
							27.72	6.1259	32.1011
							28.71	6.1193	32.1044
							29.7	6.1021	32.1102
							30.69	6.098	32.1116
							31.68	6.0544	32.1157
							32.669	5.9757	32.1296
							33.659	5.9543	32.1335
							34.649	5.7879	32.1606
							35.639	5.649	32.188
							36.629	5.566	32.2025
							37.619	5.4763	32.2192
							38.609	5.4507	32.225
							39.599	5.4345	32.228
MR1503	005_001	C	2015-09-06T20:32	191.248	67.5004	50	3.96	5.5119	32.17
							4.95	5.5471	32.1637
							5.94	5.5492	32.1632
							6.93	5.5455	32.1635
							7.92	5.5456	32.1634
							8.91	5.5468	32.1632
							9.9	5.5481	32.163
							10.89	5.5473	32.1632
							11.88	5.5474	32.1634
							12.87	5.5368	32.1637
							13.86	5.4259	32.1845
							14.85	5.1904	32.2273
							15.84	4.8532	32.2842
							16.83	4.6325	32.2997
							17.82	4.5749	32.3122
							18.81	4.5236	32.3273
							19.8	4.4823	32.339
							20.79	4.4423	32.3499
							21.779	4.4225	32.3548
							22.769	4.4129	32.3575
							23.759	4.4083	32.3591
							24.749	4.4032	32.3603
							25.739	4.399	32.3613
							26.729	4.3903	32.3622
							27.719	4.3743	32.3653
							28.709	4.3619	32.368
							29.699	4.3457	32.3732
							30.689	4.3152	32.3808
							31.679	4.2833	32.3895
							32.668	4.2407	32.3999
							33.658	4.2008	32.4112
							34.648	4.1873	32.4152
							35.638	4.1753	32.4192
							36.628	4.1693	32.421
							37.618	4.1686	32.4213
							38.608	4.168	32.4216
							39.597	4.1679	32.4217
							40.587	4.1671	32.4219
							41.577	4.1677	32.4216
							42.567	4.168	32.4215
							43.557	4.17	32.4207
MR1503	006_001	C	2015-09-07T00:18	191.248	68.0001	59	2.97	4.3076	32.5207
							3.96	4.2939	32.5247
							4.95	4.2543	32.5393
							5.94	4.314	32.5214
							6.93	4.3154	32.5182
							7.92	4.3157	32.5178
							8.91	4.3189	32.5172
							9.9	4.3087	32.5193
MR1503	006_002	C	2015-09-07T01:26	191.223	67.9985	58	3.96	4.4392	32.4723
							4.95	4.441	32.472
							5.94	4.442	32.4717
							6.93	4.442	32.4716
							7.92	4.4428	32.4717
							8.91	4.4563	32.4727
							9.9	4.4557	32.471
							10.89	4.4626	32.4731
							11.88	4.4642	32.4721
							12.87	4.4482	32.4708
							13.86	4.4397	32.4703
							14.849	4.4397	32.4702
							15.839	4.4377	32.4706
							16.829	4.4353	32.4711
							17.819	4.4056	32.4788
							18.809	4.3206	32.5042
							19.799	4.2254	32.5416
							20.789	4.1764	32.5486
							21.779	4.1788	32.5747
							22.769	4.1771	32.5975
							23.759	4.164	32.6038
							24.748	4.1505	32.6038
							25.738	4.14	32.6068
							26.728	4.1323	32.6101
							27.718	4.1063	32.6086
							28.708	4.0136	32.601
							29.698	3.9919	32.6097
							30.688	3.9728	32.6148
							31.677	4.018	32.6343
							32.667	4.0185	32.6384
							33.657	4.0162	32.6399
							34.647	3.9946	32.642
							35.637	3.9529	32.6492
							36.627	3.9363	32.6552
							37.616	3.9274	32.6605
							38.606	3.9252	32.6653
							39.596	3.9095	32.6671
							40.586	3.9006	32.67
							41.576	3.8795	32.6754
							42.565	3.857	32.6808
							43.555	3.8393	32.6873
							44.545	3.8102	32.6992
							45.535	3.7902	32.7058
							46.525	3.7571	32.7139
							47.514	3.7163	32.7286
							48.504	3.7054	32.7406
							49.494	3.7066	32.7426
							50.484	3.7081	32.7431
							51.473	3.7106	32.743
							52.463	3.7117	32.7434
MR1503	007_001	C	2015-09-07T05:48	191.248	68.5002	53	3.96	6.031	32.2397
							4.95	6.0442	32.2385
							5.94	6.0978	32.2265
							6.93	6.0861	32.2256
							7.92	6.092	32.2259
							8.91	6.0793	32.2296
							9.899	6.1029	32.2249
							10.889	6.1155	32.2219
							11.879	6.099	32.2254
							12.869	6.1277	32.219
							13.859	6.1158	32.222
							14.849	6.126	32.2192
							15.839	6.1363	32.2168
							16.829	6.1255	32.2192
							17.819	6.1081	32.2208
							18.808	5.9461	32.2605
							19.798	5.9137	32.2676
							20.788	5.8257	32.2816
							21.778	5.5567	32.3374
							22.768	5.351	32.3681
							23.758	5.31	32.3716
							24.748	5.2865	32.3771
							25.738	5.2845	32.3873
							26.727	5.2985	32.3962
							27.717	5.2919	32.3974
							28.707	5.2683	32.3983
							29.697	5.2489	32.3983
							30.687	5.1847	32.3904
							31.676	5.0522	32.4099
							32.666	5.0443	32.4215
							33.656	5.025	32.4258
							34.646	5.0022	32.433
							35.636	4.9961	32.4361
							36.625	4.9964	32.4363
							37.615	4.983	32.4398
							38.605	4.963	32.4468
							39.595	4.9547	32.448
							40.585	4.9465	32.4497
							41.574	4.9395	32.4524
							42.564	4.9266	32.4569
							43.554	4.9173	32.4589
							44.544	4.9111	32.4602
							45.533	4.9021	32.4626
							46.523	4.8574	32.4698
							47.513	4.8456	32.4725
MR1503	008_001	C	2015-09-07T09:20	191.252	69.0007	53	2.97	7.5757	31.2648
							3.96	7.5894	31.2573
							4.95	7.5836	31.2578
							5.94	7.6064	31.2413
							6.929	7.6094	31.2346
							7.919	7.6057	31.2461
							8.909	7.5943	31.2789
							9.899	7.5752	31.3359
							10.889	7.3116	31.4716
							11.879	6.6091	31.8656
							12.869	6.2409	32.0884
							13.859	5.9837	32.223
							14.848	5.7465	32.3406
							15.838	5.5839	32.4197
							16.828	5.4673	32.4732
							17.818	5.374	32.5138
							18.808	5.2367	32.5528
							19.798	5.1023	32.5962
							20.788	5.0697	32.6112
							21.777	4.9834	32.6215
							22.767	4.9209	32.647
							23.757	4.943	32.6739
							24.747	4.9452	32.6873
							25.737	4.9302	32.6895
							26.727	4.9029	32.6925
							27.716	4.8874	32.6942
							28.706	4.8521	32.6945
							29.696	4.8324	32.697
							30.686	4.8137	32.7001
							31.675	4.7163	32.7023
							32.665	4.6792	32.7055
							33.655	4.6548	32.7055
							34.645	4.6453	32.708
							35.635	4.6489	32.7108
							36.624	4.6393	32.711
							37.614	4.6369	32.7111
							38.604	4.6342	32.7107
							39.594	4.631	32.7104
							40.583	4.6241	32.7098
							41.573	4.6097	32.7093
							42.563	4.5892	32.7086
							43.553	4.5789	32.7105
							44.542	4.5806	32.7108
							45.532	4.5862	32.7112
							46.522	4.5807	32.7109
							47.511	4.579	32.7109
MR1503	009_001	C	2015-09-07T13:35	191.251	69.5007	51	2.97	6.6862	31.9321
							3.96	6.6904	31.9315
							4.949	6.6783	31.9347
							5.939	6.6923	31.9302
							6.929	6.7052	31.9253
							7.919	6.6918	31.9301
							8.909	6.6856	31.9322
							9.899	6.6949	31.9295
							10.889	6.5157	31.9909
							11.879	6.4765	32.0087
							12.868	6.4658	32.0103
							13.858	6.4511	32.0125
							14.848	6.421	32.0162
							15.838	6.3134	32.0195
							16.828	6.23	32.0603
							17.818	6.1187	32.0892
							18.807	6.0872	32.1528
							19.797	6.0467	32.1631
							20.787	5.9734	32.1887
							21.777	5.96	32.2503
							22.767	5.875	32.2878
							23.756	5.8304	32.2964
							24.746	5.783	32.3098
							25.736	5.6938	32.3385
							26.726	5.6129	32.3646
							27.715	5.563	32.3794
							28.705	5.5136	32.3888
							29.695	5.469	32.405
							30.685	5.3972	32.43
							31.675	5.2994	32.4653
							32.664	5.1732	32.4982
							33.654	5.1007	32.5242
							34.644	5.0204	32.547
							35.633	4.935	32.5622
							36.623	4.8715	32.5708
							37.613	4.844	32.5725
							38.603	4.8295	32.5725
							39.592	4.8313	32.5732
							40.582	4.8314	32.5732
							41.572	4.8323	32.5732
							42.561	4.8312	32.5728
							43.551	4.8286	32.572
							44.541	4.8279	32.5719
							45.531	4.8283	32.5717
MR1503	010_001	C	2015-09-07T16:53	191.25	69.9996	41	3.959	5.2643	32.1535
							4.949	5.2635	32.1537
							5.939	5.2638	32.1535
							6.929	5.2683	32.1538
							7.919	5.2683	32.1541
							8.909	5.2693	32.1545
							9.899	5.2741	32.1547
							10.888	5.2644	32.1548
							11.878	5.2616	32.1551
							12.868	5.2652	32.1551
							13.858	5.2665	32.1551
							14.848	5.267	32.1552
							15.837	5.2666	32.1554
							16.827	5.2668	32.1553
							17.817	5.2664	32.1554
							18.807	5.2646	32.1551
							19.797	5.2616	32.1554
							20.786	5.2606	32.1582
							21.776	5.2676	32.1583
							22.766	5.2671	32.1583
							23.756	5.2678	32.1596
							24.745	5.2672	32.1602
							25.735	5.2556	32.1601
							26.725	5.2422	32.1599
							27.715	5.2228	32.1587
							28.704	5.0808	32.1443
							29.694	4.675	32.1148
							30.684	4.0629	32.1241
							31.674	3.8676	32.1335
							32.663	3.6429	32.1378
							33.653	3.5485	32.1443
							34.643	3.5371	32.1473
							35.632	3.5161	32.1474
MR1503	011_001	C	2015-09-07T21:11	191.248	70.5016	39	2.97	4.7916	31.9705
							3.959	4.7897	31.9717
							4.949	4.7895	31.9721
							5.939	4.7896	31.9719
							6.929	4.7896	31.9717
							7.919	4.7899	31.972
							8.908	4.7899	31.9719
							9.898	4.7898	31.9719
							10.888	4.7902	31.9725
							11.878	4.79	31.9735
							12.868	4.7898	31.9749
							13.857	4.7897	31.9792
							14.847	4.7899	31.9809
							15.837	4.7896	31.985
							16.827	4.7897	31.9851
							17.816	4.7893	31.9947
							18.806	4.7849	32.046
							19.796	4.7835	32.0894
							20.786	4.8443	32.1394
							21.775	4.8653	32.1655
							22.765	4.769	32.1667
							23.755	4.6748	32.1761
							24.745	4.6496	32.1886
							25.734	4.5939	32.19
							26.724	4.5824	32.191
							27.714	4.5273	32.1818
							28.704	4.4622	32.1837
							29.693	4.3827	32.1873
							30.683	4.3899	32.196
							31.673	4.2627	32.1807
							32.662	4.2084	32.1866
MR1503	012_001	C	2015-09-08T00:52	191.248	70.9992	44	2.969	4.4571	32.1139
							3.959	4.4574	32.1141
							4.949	4.4579	32.1141
							5.939	4.458	32.1142
							6.929	4.4581	32.1143
							7.918	4.4577	32.1143
							8.908	4.4572	32.1143
							9.898	4.4572	32.1143
							10.888	4.4561	32.1142
							11.877	4.4566	32.1143
							12.867	4.458	32.1141
							13.857	4.4572	32.1145
							14.847	4.458	32.1144
							15.836	4.4542	32.1153
							16.826	4.4546	32.115
							17.816	4.4517	32.1195
							18.806	4.3789	32.1809
							19.795	4.2839	32.2226
							20.785	4.2783	32.2307
							21.775	4.2493	32.2319
							22.765	4.2436	32.2339
							23.754	4.2329	32.234
							24.744	4.2169	32.235
							25.734	4.2174	32.2404
							26.723	4.2178	32.2431
							27.713	4.2336	32.2527
							28.703	4.2401	32.2612
							29.692	4.2382	32.2643
							30.682	4.2263	32.2644
							31.672	4.1929	32.2648
							32.661	4.1857	32.2674
							33.651	4.1556	32.2688
							34.641	4.2109	32.2844
							35.63	4.2131	32.2837
							36.62	4.215	32.284
							37.61	4.2151	32.2839
							38.599	4.214	32.2838
MR1503	013_001	C	2015-09-08T23:31	202.335	71.335	99	2.969	4.9234	31.7317
							3.959	4.9827	31.7302
							4.949	4.9878	31.7319
							5.939	5.0102	31.7305
							6.928	4.961	31.7293
							7.918	4.9761	31.7313
							8.908	4.9742	31.7304
							9.898	4.9975	31.7308
							10.888	4.9259	31.7292
							11.877	4.8979	31.7284
							12.867	4.8728	31.73
							13.857	4.882	31.7292
							14.846	4.8718	31.7246
							15.836	4.7975	31.7292
							16.826	4.7969	31.7296
							17.816	4.7925	31.7286
							18.805	4.7941	31.7288
							19.795	4.7976	31.7307
							20.785	4.798	31.7304
							21.774	4.7966	31.7308
							22.764	4.7985	31.7309
							23.754	4.7906	31.7297
							24.743	4.7869	31.7297
							25.733	4.7891	31.7303
							26.723	4.7972	31.7319
							27.712	4.8653	31.7491
							28.702	4.8944	31.7474
							29.692	4.9148	31.7494
							30.681	4.8994	31.7453
							31.671	4.8586	31.7417
							32.661	4.8583	31.7421
							33.65	4.8431	31.7408
							34.64	4.8427	31.7412
							35.63	4.8467	31.7422
							36.619	4.8473	31.7421
							37.609	4.8475	31.7412
							38.599	4.86	31.7447
							39.588	4.8627	31.7439
							40.578	4.8794	31.7511
							41.567	4.9351	31.7586
							42.557	4.9469	31.7578
							43.547	4.9491	31.758
							44.536	4.9425	31.7577
							45.526	4.953	31.7589
							46.515	4.9498	31.7574
							47.505	4.9514	31.7579
							48.494	4.9647	31.7602
							49.484	4.9639	31.7616
							50.474	4.9794	31.7616
							51.463	4.9721	31.7613
							52.453	4.9886	31.764
							53.442	5.0026	31.7656
							54.432	5.0333	31.7777
							55.421	5.0309	31.7674
							56.411	5.0371	31.7709
							57.4	5.0359	31.7706
							58.39	5.055	31.7734
							59.379	5.0818	31.7777
							60.369	5.0821	31.7768
							61.358	5.0838	31.777
							62.348	5.0823	31.7767
							63.337	5.0856	31.7779
							64.327	5.0922	31.7784
							65.316	5.093	31.7786
							66.306	5.0923	31.7782
							67.295	5.0927	31.7783
							68.285	5.093	31.7782
							69.274	5.0934	31.7785
							70.264	5.0943	31.7787
							71.253	5.0931	31.7781
							72.243	5.0928	31.7781
							73.232	5.0939	31.7786
							74.221	5.0942	31.7787
							75.211	5.0941	31.7787
							76.2	5.0936	31.7783
							77.19	5.092	31.7777
							78.179	5.0921	31.7777
							79.169	5.0925	31.7779
							80.158	5.0927	31.778
							81.147	5.0929	31.7782
							82.137	5.0934	31.7783
							83.126	5.0936	31.7784
							84.116	5.0935	31.7783
							85.105	5.0939	31.7785
							86.094	5.0963	31.7794
							87.084	5.0968	31.7796
							88.073	5.0988	31.7801
							89.062	5.1011	31.7806
							90.052	5.1013	31.7806
							91.041	5.0998	31.7804
							92.031	5.1008	31.7806
							93.02	5.1029	31.7811
MR1503	014_001	C	2015-09-09T01:46	202.162	71.5788	65	1.98	4.8447	31.6076
							2.969	4.7088	31.6362
							3.959	4.7054	31.6364
							4.949	4.6896	31.6417
							5.939	4.6397	31.6533
							6.928	4.6419	31.6546
							7.918	4.645	31.6514
							8.908	4.6302	31.6522
							9.898	4.6175	31.6569
							10.887	4.6191	31.6564
							11.877	4.6188	31.6562
							12.867	4.6174	31.6564
							13.857	4.6136	31.6565
							14.846	4.5946	31.6578
							15.836	4.5831	31.6595
							16.826	4.586	31.6608
							17.815	4.5886	31.6623
							18.805	4.5964	31.6659
							19.795	4.5933	31.6687
							20.784	4.5732	31.6715
							21.774	4.5582	31.6735
							22.764	4.5361	31.6763
							23.753	4.5184	31.6835
							24.743	4.5167	31.6904
							25.733	4.5199	31.6972
							26.722	4.5409	31.7042
							27.712	4.5773	31.7213
							28.702	4.6611	31.7456
							29.691	4.7088	31.7592
							30.681	4.7334	31.7625
							31.671	4.7405	31.7648
							32.66	4.7397	31.7653
							33.65	4.7421	31.7691
							34.64	4.6781	31.7582
							35.629	4.5919	31.7581
							36.619	4.5554	31.7751
							37.608	4.5495	31.7906
							38.598	4.5237	31.7928
							39.588	4.4512	31.7908
							40.577	4.3701	31.7984
							41.567	4.287	31.8005
							42.556	4.2388	31.8129
							43.546	4.2095	31.8274
							44.536	4.1942	31.8371
							45.525	4.0106	31.8224
							46.515	3.5165	31.7946
							47.504	2.6227	31.7576
							48.494	1.8685	31.767
							49.483	1.7121	31.8016
							50.473	1.6345	31.8167
							51.462	1.6128	31.8301
							52.452	1.6006	31.8397
							53.441	1.5869	31.86
							54.431	1.5471	31.8848
							55.42	1.5285	31.8853
							56.41	1.5164	31.9498
							57.4	1.6821	32.0104
							58.389	1.8143	32.0224
MR1503	015_001	C	2015-09-09T04:18	202.499	71.4136	123	3.959	5.4188	31.6419
							4.949	5.419	31.642
							5.939	5.4188	31.6423
							6.928	5.4187	31.6408
							7.918	5.4199	31.6408
							8.908	5.4212	31.6407
							9.898	5.4225	31.6408
							10.887	5.4213	31.6408
							11.877	5.4205	31.642
							12.867	5.4202	31.642
							13.857	5.4198	31.6425
							14.846	5.4095	31.6469
							15.836	5.3907	31.655
							16.826	5.3772	31.6625
							17.816	5.3774	31.6646
							18.805	5.3782	31.6666
							19.795	5.4019	31.6815
							20.785	5.3677	31.6944
							21.774	5.3374	31.7081
							22.764	5.3284	31.7132
							23.754	5.3233	31.7169
							24.743	5.3256	31.7202
							25.733	5.3378	31.7258
							26.723	5.3354	31.7272
							27.712	5.3213	31.7264
							28.702	5.2763	31.7239
							29.692	5.263	31.7229
							30.681	5.254	31.7222
							31.671	5.2458	31.7216
							32.661	5.2428	31.7217
							33.65	5.2417	31.7218
							34.64	5.2412	31.7217
							35.63	5.2396	31.7216
							36.619	5.2371	31.7213
							37.609	5.2352	31.7212
							38.598	5.2319	31.7206
							39.588	5.2305	31.7208
							40.578	5.2302	31.7209
							41.567	5.229	31.7207
							42.557	5.227	31.7205
							43.546	5.2261	31.7206
							44.536	5.2261	31.7206
							45.525	5.2256	31.7208
							46.515	5.2244	31.7207
							47.505	5.217	31.7204
							48.494	5.2116	31.7204
							49.484	5.2047	31.721
							50.473	5.2046	31.7223
							51.463	5.2072	31.723
							52.452	5.2094	31.7236
							53.442	5.2119	31.7246
							54.431	5.2139	31.7252
							55.421	5.2118	31.7251
							56.411	5.2006	31.7238
							57.4	5.1916	31.7243
							58.39	5.1846	31.7255
							59.379	5.185	31.7274
							60.369	5.185	31.7278
							61.358	5.1858	31.7284
							62.348	5.1855	31.7286
							63.337	5.1852	31.7298
							64.327	5.1857	31.7316
							65.316	5.1776	31.733
							66.305	5.1725	31.7382
							67.295	5.1883	31.7472
							68.284	5.1792	31.7497
							69.274	5.163	31.7522
							70.263	5.1521	31.7528
							71.253	5.1374	31.7517
							72.242	5.1222	31.7511
							73.232	5.0837	31.7504
							74.221	5.0371	31.7528
							75.211	5.0154	31.7538
							76.2	4.995	31.7546
							77.189	4.9515	31.7545
							78.179	4.8967	31.7542
							79.168	4.8748	31.7545
							80.158	4.8538	31.7548
							81.147	4.8226	31.7608
							82.136	4.7936	31.7627
							83.126	4.7217	31.7689
							84.115	4.6704	31.7798
							85.105	4.6125	31.7865
							86.094	4.5795	31.7962
							87.083	4.5702	31.7992
							88.073	4.5661	31.8005
							89.062	4.5611	31.8019
							90.051	4.5541	31.804
							91.041	4.543	31.8061
							92.03	4.5258	31.8103
							93.02	4.5129	31.8134
							94.009	4.4795	31.8206
							94.998	4.4307	31.8311
							95.988	4.3804	31.8407
							96.977	4.3351	31.8508
							97.966	4.3033	31.8586
							98.955	4.2846	31.8618
							99.945	4.2648	31.8678
							100.934	4.23	31.8746
							101.923	4.0463	31.8668
							102.913	2.8912	31.7838
							103.902	2.6699	31.9115
							104.891	2.4427	31.9885
							105.881	2.0293	32.1493
							106.87	-0.2195	32.5566
							107.859	-0.2388	33.0724
							108.848	-0.1884	33.464
							109.838	-0.4091	33.6861
							110.827	-0.5019	33.7877
							111.816	-0.4498	33.8268
							112.805	-0.4352	33.8609
							113.795	-0.3783	33.9674
							114.784	-0.3349	34.0396
							115.773	-0.2013	34.1898
							116.762	-0.1694	34.216
							117.752	-0.1535	34.2304
MR1503	016_001	C	2015-09-09T07:08	202.839	71.2483	47	2.969	6.3422	31.2371
							3.959	6.3379	31.243
							4.949	6.3319	31.2495
							5.939	6.3265	31.2588
							6.929	6.3042	31.2808
							7.918	6.3024	31.2819
							8.908	6.3068	31.278
							9.898	6.3103	31.2719
							10.888	6.3144	31.2696
							11.877	6.3128	31.2717
							12.867	6.313	31.2724
							13.857	6.3026	31.2816
							14.847	6.2761	31.3022
							15.836	6.2744	31.3032
							16.826	6.2733	31.3052
							17.816	6.2719	31.3085
							18.805	6.2707	31.3099
							19.795	6.2677	31.3114
							20.785	6.2658	31.3126
							21.775	6.2664	31.3138
							22.764	6.2666	31.315
							23.754	6.2679	31.3194
							24.744	6.2741	31.3275
							25.733	6.2722	31.3353
							26.723	6.2639	31.3418
							27.713	6.2516	31.3502
							28.702	6.242	31.3561
							29.692	6.2254	31.3657
							30.682	6.1911	31.3838
							31.671	6.1878	31.3864
							32.661	6.1851	31.3892
							33.651	6.1842	31.3899
							34.64	6.182	31.3914
							35.63	6.1766	31.3948
							36.619	6.1753	31.3958
							37.609	6.1758	31.3955
							38.599	6.1761	31.3951
							39.588	6.1392	31.41
							40.578	6.0283	31.4653
MR1503	017_001	C	2015-09-09T08:42	202.75	71.2892	57	2.969	6.1973	31.3222
							3.959	6.1897	31.3181
							4.949	6.193	31.3186
							5.939	6.1921	31.3105
							6.928	6.1942	31.3127
							7.918	6.194	31.3123
							8.908	6.192	31.3105
							9.898	6.1894	31.307
							10.888	6.185	31.3032
							11.877	6.1826	31.3021
							12.867	6.1827	31.3016
							13.857	6.1845	31.304
							14.846	6.1942	31.3133
							15.836	6.22	31.3417
							16.826	6.2348	31.3556
							17.816	6.238	31.3577
							18.805	6.2396	31.3586
							19.795	6.2399	31.3593
							20.785	6.2406	31.3606
							21.774	6.2401	31.3623
							22.764	6.2384	31.3648
							23.754	6.2194	31.3769
							24.744	6.2041	31.3862
							25.733	6.198	31.3899
							26.723	6.1876	31.3958
							27.713	6.1792	31.4007
							28.702	6.1715	31.4049
							29.692	6.1555	31.4135
							30.682	6.1337	31.4226
							31.671	6.1271	31.4254
							32.661	6.1258	31.4262
							33.65	6.125	31.4266
							34.64	6.1239	31.4273
							35.63	6.1232	31.4278
							36.619	6.115	31.4317
							37.609	6.0976	31.4404
							38.599	6.0807	31.449
							39.588	6.0565	31.462
							40.578	6.0539	31.4639
							41.567	6.0334	31.4753
							42.557	5.9576	31.5036
							43.547	5.8962	31.5232
							44.536	5.8778	31.5361
							45.526	5.8569	31.5518
							46.515	5.8425	31.5637
							47.505	5.8328	31.5734
							48.495	5.8217	31.5821
							49.484	5.8172	31.5847
							50.474	5.807	31.5899
							51.463	5.7999	31.5948
							52.453	5.7962	31.5976
MR1503	018_001	C	2015-09-09T09:20	202.667	71.3307	91	2.969	6.1378	31.3661
							3.959	6.1379	31.3657
							4.949	6.138	31.3663
							5.939	6.1374	31.3709
							6.928	6.1367	31.3723
							7.918	6.1338	31.3778
							8.908	6.1383	31.3729
							9.898	6.1382	31.377
							10.888	6.1377	31.3736
							11.877	6.1385	31.3734
							12.867	6.1382	31.376
							13.857	6.1359	31.3834
							14.846	6.1337	31.3884
							15.836	6.1306	31.3893
							16.826	6.1286	31.3919
							17.816	6.1193	31.4114
							18.805	6.118	31.415
							19.795	6.1217	31.4087
							20.785	6.1276	31.3996
							21.774	6.1058	31.4243
							22.764	6.0343	31.4721
							23.754	6.0311	31.4749
							24.743	6.0315	31.4763
							25.733	6.0062	31.4742
							26.723	6.0011	31.4787
							27.713	5.9641	31.4846
							28.702	5.9333	31.4941
							29.692	5.9309	31.495
							30.681	5.8911	31.5081
							31.671	5.8556	31.5313
							32.661	5.8467	31.5375
							33.65	5.8257	31.5502
							34.64	5.817	31.5568
							35.63	5.8163	31.563
							36.619	5.8148	31.566
							37.609	5.8126	31.5678
							38.599	5.8097	31.5709
							39.588	5.8096	31.5727
							40.578	5.8158	31.5777
							41.567	5.8105	31.5877
							42.557	5.8	31.5933
							43.547	5.7909	31.5997
							44.536	5.7727	31.6092
							45.526	5.7538	31.6199
							46.515	5.7462	31.6249
							47.505	5.7393	31.6286
							48.494	5.7189	31.6415
							49.484	5.718	31.6421
							50.474	5.7177	31.6424
							51.463	5.717	31.6429
							52.453	5.7072	31.6476
							53.442	5.6961	31.6542
							54.432	5.6913	31.6563
							55.421	5.6805	31.6638
							56.411	5.6731	31.6674
							57.4	5.6654	31.6714
							58.39	5.6531	31.6814
							59.379	5.6485	31.6878
							60.369	5.6309	31.6937
							61.358	5.6156	31.6984
							62.348	5.5884	31.7017
							63.337	5.5392	31.7147
							64.327	5.5171	31.7198
							65.316	5.5119	31.7215
							66.306	5.507	31.7229
							67.295	5.4935	31.7264
							68.285	5.4827	31.7297
							69.274	5.4735	31.7315
							70.264	5.4698	31.7319
							71.253	5.4692	31.7319
							72.243	5.4672	31.7324
							73.232	5.4669	31.7325
							74.221	5.467	31.7327
							75.211	5.4671	31.7328
							76.2	5.4665	31.7328
							77.19	5.4648	31.7329
							78.179	5.462	31.733
							79.169	5.4607	31.7331
							80.158	5.4557	31.7335
							81.147	5.4466	31.7344
							82.137	5.4295	31.7373
							83.126	5.4061	31.7428
							84.116	5.3975	31.7448
							85.105	5.3863	31.7482
MR1503	019_001	C	2015-09-09T10:23	202.583	71.3713	110	2.969	5.3182	31.6796
							3.959	5.2906	31.6915
							4.949	5.3478	31.6687
							5.939	5.3414	31.6714
							6.928	5.3388	31.6706
							7.918	5.3827	31.6541
							8.908	5.4139	31.6403
							9.898	5.4656	31.6192
							10.887	5.4365	31.6293
							11.877	5.416	31.6381
							12.867	5.352	31.6637
							13.857	5.3329	31.6712
							14.846	5.2998	31.6845
							15.836	5.2107	31.721
							16.826	5.1521	31.7415
							17.816	5.1348	31.754
							18.805	5.1347	31.7551
							19.795	5.1352	31.7558
							20.785	5.1402	31.7586
							21.774	5.149	31.7614
							22.764	5.1551	31.7626
							23.754	5.1559	31.7627
							24.743	5.1554	31.7629
							25.733	5.1586	31.7637
							26.723	5.1592	31.764
							27.712	5.1592	31.7645
							28.702	5.1594	31.7647
							29.692	5.1601	31.7651
							30.681	5.1622	31.7657
							31.671	5.1686	31.7669
							32.661	5.1674	31.7664
							33.65	5.1649	31.7662
							34.64	5.1601	31.7651
							35.63	5.1491	31.7642
							36.619	5.1497	31.7645
							37.609	5.1493	31.765
							38.598	5.152	31.7654
							39.588	5.1533	31.766
							40.578	5.157	31.7666
							41.567	5.1577	31.7667
							42.557	5.155	31.7661
							43.546	5.1516	31.7658
							44.536	5.148	31.7651
							45.526	5.1423	31.7648
							46.515	5.1404	31.7646
							47.505	5.1391	31.7645
							48.494	5.1395	31.7648
							49.484	5.1386	31.7647
							50.473	5.1333	31.7639
							51.463	5.1303	31.7637
							52.453	5.1265	31.7634
							53.442	5.1234	31.7632
							54.432	5.1253	31.7648
							55.421	5.133	31.7661
							56.411	5.1324	31.766
							57.4	5.1367	31.7676
							58.39	5.138	31.7675
							59.379	5.1358	31.7671
							60.369	5.1302	31.7667
							61.358	5.1262	31.7664
							62.348	5.1238	31.766
							63.337	5.1166	31.7647
							64.327	5.1105	31.7647
							65.316	5.1111	31.7648
							66.306	5.104	31.7644
							67.295	5.105	31.7641
							68.285	5.0949	31.7634
							69.274	5.095	31.7635
							70.264	5.0959	31.7635
							71.253	5.0972	31.7636
							72.242	5.0955	31.7633
							73.232	5.0932	31.7633
							74.221	5.0929	31.7633
							75.211	5.0934	31.7635
							76.2	5.093	31.7633
							77.19	5.0941	31.7636
							78.179	5.0926	31.7634
							79.168	5.0919	31.7639
							80.158	5.0986	31.7643
							81.147	5.1025	31.7655
							82.137	5.1116	31.7669
							83.126	5.1135	31.7672
							84.115	5.1123	31.767
							85.105	5.1126	31.7669
							86.094	5.116	31.7677
							87.084	5.1182	31.7681
							88.073	5.1183	31.7681
							89.062	5.1174	31.7679
							90.052	5.1163	31.7678
							91.041	5.1151	31.7675
							92.03	5.1125	31.7671
							93.02	5.1068	31.7658
							94.009	5.0974	31.7652
							94.998	5.0891	31.7644
							95.988	5.0835	31.7638
							96.977	5.0763	31.7632
							97.966	5.0741	31.7631
							98.956	5.0735	31.7631
							99.945	5.0705	31.7628
							100.934	5.0629	31.7618
							101.924	5.0581	31.7612
							102.913	5.0077	31.7666
							103.902	2.5171	33.0781
MR1503	020_001	C	2015-09-09T11:22	202.411	71.4546	110	2.969	5.4323	31.5087
							3.959	5.4316	31.5095
							4.949	5.4332	31.5094
							5.939	5.4339	31.5093
							6.928	5.4318	31.5107
							7.918	5.4296	31.5133
							8.908	5.4301	31.5145
							9.898	5.4314	31.5131
							10.887	5.4318	31.5122
							11.877	5.4322	31.5122
							12.867	5.4338	31.5125
							13.857	5.4343	31.5111
							14.846	5.4317	31.5128
							15.836	5.4283	31.5156
							16.826	5.4119	31.5241
							17.815	5.3093	31.555
							18.805	5.1894	31.5771
							19.795	5.0973	31.596
							20.785	4.9957	31.6201
							21.774	4.8837	31.6382
							22.764	4.7839	31.6496
							23.754	4.6954	31.6677
							24.743	4.6402	31.6774
							25.733	4.6088	31.6853
							26.723	4.6027	31.6855
							27.712	4.5786	31.688
							28.702	4.5684	31.691
							29.692	4.5616	31.6915
							30.681	4.5551	31.6919
							31.671	4.5348	31.6912
							32.661	4.5239	31.6893
							33.65	4.5121	31.6921
							34.64	4.5124	31.6934
							35.629	4.5123	31.6938
							36.619	4.5183	31.696
							37.609	4.5234	31.6969
							38.598	4.5276	31.6979
							39.588	4.5351	31.7002
							40.577	4.5451	31.7032
							41.567	4.5662	31.71
							42.557	4.5827	31.7128
							43.546	4.5891	31.714
							44.536	4.5872	31.7126
							45.525	4.5652	31.7105
							46.515	4.589	31.7211
							47.505	4.5998	31.7196
							48.494	4.582	31.7192
							49.484	4.5414	31.7153
							50.473	4.5132	31.7165
							51.463	4.5057	31.7237
							52.452	4.4973	31.7238
							53.442	4.4777	31.7263
							54.431	4.4648	31.7335
							55.421	4.4681	31.7373
							56.41	4.4786	31.7415
							57.4	4.486	31.7509
							58.389	4.4485	31.7551
							59.379	4.4373	31.7632
							60.368	4.4461	31.7684
							61.358	4.4439	31.7737
							62.347	4.4147	31.7666
							63.337	4.3778	31.7673
							64.326	4.3686	31.7674
							65.316	4.3562	31.7675
							66.305	4.3388	31.769
							67.295	4.323	31.77
							68.284	4.0813	31.7354
							69.274	3.6243	31.7247
							70.263	3.1754	31.7602
							71.253	2.7485	31.7911
							72.242	2.5641	31.8213
							73.232	2.4165	31.8304
							74.221	2.1806	31.8696
							75.21	2.1192	31.884
							76.2	2.0188	31.8957
							77.189	1.9791	31.911
							78.179	1.983	31.9215
							79.168	1.9066	31.9378
							80.157	1.8326	31.9502
							81.147	1.802	31.9535
							82.136	1.7757	31.9561
							83.126	1.749	31.9575
							84.115	1.6973	31.9735
							85.104	1.6415	31.9906
							86.094	1.5054	32.0582
							87.083	1.3229	32.0687
							88.073	0.587	32.1019
							89.062	0.2393	32.1429
							90.051	0.0967	32.1208
							91.041	-0.3756	32.1632
							92.03	-0.817	32.2532
							93.019	-0.9278	32.3014
							94.009	-1.134	32.3454
							94.998	-1.0583	32.435
							95.987	-1.073	32.4651
							96.977	-1.1415	32.5282
							97.966	-1.1618	32.5429
							98.955	-0.9608	32.6812
							99.945	-0.8392	32.7837
							100.934	-0.8586	32.85
							101.923	-0.8676	33.0208
							102.912	-0.73	33.3995
							103.902	-0.6513	33.5121
							104.891	-0.6417	33.5204
MR1503	021_001	C	2015-09-09T12:09	202.323	71.4964	83	2.969	5.4098	31.4983
							3.959	5.427	31.4921
							4.949	5.4256	31.4925
							5.939	5.4306	31.491
							6.928	5.431	31.4908
							7.918	5.4273	31.4921
							8.908	5.4308	31.4912
							9.898	5.4323	31.4906
							10.887	5.4306	31.491
							11.877	5.4278	31.4919
							12.867	5.4223	31.4936
							13.857	5.3231	31.5166
							14.846	5.0894	31.5846
							15.836	4.8123	31.6515
							16.826	4.6623	31.6856
							17.815	4.6193	31.6954
							18.805	4.6126	31.6986
							19.795	4.6121	31.6996
							20.785	4.6123	31.7009
							21.774	4.6102	31.7014
							22.764	4.6087	31.7022
							23.754	4.605	31.7022
							24.743	4.6005	31.7037
							25.733	4.6004	31.7071
							26.723	4.6039	31.7091
							27.712	4.6112	31.7135
							28.702	4.6215	31.7168
							29.692	4.6199	31.7171
							30.681	4.6185	31.7178
							31.671	4.6269	31.7209
							32.66	4.6255	31.7205
							33.65	4.6253	31.7212
							34.64	4.6262	31.7217
							35.629	4.628	31.7227
							36.619	4.6299	31.7233
							37.609	4.6313	31.724
							38.598	4.6333	31.7247
							39.588	4.6367	31.7258
							40.577	4.6374	31.7258
							41.567	4.6383	31.7262
							42.557	4.6387	31.7263
							43.546	4.6374	31.726
							44.536	4.6341	31.7253
							45.525	4.632	31.7252
							46.515	4.6218	31.7237
							47.504	4.6197	31.7248
							48.494	4.6238	31.7256
							49.484	4.6793	31.7434
							50.473	4.6512	31.7422
							51.463	4.6276	31.7643
							52.452	4.6092	31.766
							53.442	4.5732	31.7691
							54.431	4.5622	31.7709
							55.421	4.5576	31.7698
							56.41	4.5252	31.7661
							57.4	4.4881	31.7638
							58.389	4.4093	31.7584
							59.379	4.3741	31.7645
							60.368	4.3765	31.7738
							61.358	4.2949	31.7878
							62.347	4.0348	31.7921
							63.337	3.5365	31.7766
							64.326	3.2574	31.7738
							65.316	2.935	31.7758
							66.305	2.2809	31.756
							67.295	2.0846	31.845
							68.284	2.1374	31.8568
							69.274	1.8774	31.8504
							70.263	1.7594	31.8792
							71.252	1.7199	31.9332
							72.242	1.5604	31.9957
							73.231	1.4635	32.0231
							74.221	1.435	32.0327
							75.21	1.4305	32.0334
							76.2	1.4229	32.0342
							77.189	1.4332	32.0332
MR1503	022_001	C	2015-09-11T15:10	205.163	71.5999	42	2.969	2.8882	29.4543
							3.959	2.8894	29.4544
							4.949	2.8918	29.4553
							5.939	2.9002	29.4509
							6.928	2.9075	29.448
							7.918	2.9043	29.4478
							8.908	2.9242	29.4463
							9.898	2.9255	29.4458
							10.887	2.9237	29.4462
							11.877	2.9253	29.4456
							12.867	2.925	29.4462
							13.857	2.9267	29.4455
							14.846	2.9253	29.4448
							15.836	2.9295	29.4472
							16.826	2.9413	29.4615
							17.815	2.9406	29.4595
							18.805	2.9337	29.4506
							19.795	2.9376	29.455
							20.784	2.9426	29.4666
							21.774	2.9598	29.4826
							22.764	2.9849	29.4854
							23.753	3.058	29.5285
							24.743	3.283	29.6731
							25.733	3.6184	29.8872
							26.722	3.7355	29.9615
							27.712	3.9715	30.1168
							28.702	4.3469	30.2766
							29.691	5.2965	30.6762
							30.681	5.6275	30.8006
							31.671	5.6472	30.7739
							32.66	5.6534	30.7695
							33.65	5.6544	30.7674
							34.64	5.6547	30.7668
							35.629	5.6555	30.767
							36.619	5.6554	30.7672
MR1503	023_001	C	2015-09-11T17:42	204.789	71.7407	307	5.939	5.3408	30.7716
							6.928	5.3449	30.776
							7.918	5.3475	30.7751
							8.908	5.3459	30.7758
							9.898	5.3466	30.7752
							10.887	5.343	30.7741
							11.877	5.341	30.7734
							12.867	5.3381	30.7728
							13.856	5.3331	30.7724
							14.846	5.337	30.7734
							15.836	5.3593	30.7791
							16.826	5.3854	30.789
							17.815	5.4041	30.7919
							18.805	5.4045	30.7904
							19.795	5.4535	30.8208
							20.784	5.5418	30.8425
							21.774	5.7149	30.9265
							22.764	6.1429	31.0595
							23.753	6.4526	31.1443
							24.743	6.4454	31.1381
							25.733	6.4234	31.1416
							26.722	6.4037	31.1586
							27.712	6.3727	31.1739
							28.702	6.2331	31.2574
							29.691	6.1367	31.2936
							30.681	4.9502	31.0574
							31.67	1.8531	30.908
							32.66	3.5493	31.255
							33.65	4.0411	31.3024
							34.639	2.9806	31.2027
							35.629	1.7853	31.1501
							36.618	1.2223	31.1532
							37.608	-0.4794	31.177
							38.598	0.0395	31.2492
							39.587	0.1288	31.2865
							40.577	0.2374	31.333
							41.566	0.5823	31.461
							42.556	0.9068	31.5093
							43.546	1.4682	31.6219
							44.535	1.4911	31.6488
							45.525	0.9309	31.6327
							46.514	0.3696	31.7118
							47.504	-0.706	31.6935
							48.493	-0.7356	31.8954
							49.483	-0.4062	31.9456
							50.472	-0.886	31.9797
							51.462	-1.1048	32.0288
							52.451	-1.1037	32.0356
							53.441	-0.9767	32.0437
							54.43	-0.9688	32.1041
							55.42	-0.9926	32.1313
							56.409	-0.7226	32.195
							57.399	-0.7358	32.2199
							58.388	-0.7109	32.2381
							59.378	-1.133	32.2755
							60.367	-1.2283	32.3208
							61.357	-1.2389	32.3252
							62.346	-1.2533	32.3354
							63.336	-1.2646	32.3438
							64.325	-1.3032	32.3752
							65.315	-1.2806	32.3677
							66.304	-1.3764	32.4335
							67.294	-1.3687	32.4498
							68.283	-1.3804	32.4727
							69.273	-1.382	32.4917
							70.262	-1.385	32.5006
							71.252	-1.3743	32.5162
							72.241	-1.3756	32.5312
							73.23	-1.3682	32.5662
							74.22	-1.3358	32.596
							75.209	-1.3119	32.6275
							76.199	-1.3189	32.6706
							77.188	-1.2647	32.7189
							78.177	-1.2947	32.7529
							79.167	-1.3617	32.8245
							80.156	-1.2851	32.9491
							81.146	-1.267	33.0891
							82.135	-0.9747	33.3335
							83.124	-0.7664	33.5333
							84.114	-0.639	33.6964
							85.103	-0.595	33.7535
							86.092	-0.5368	33.8417
							87.082	-0.4237	34.0031
							88.071	-0.3241	34.1187
							89.06	-0.1906	34.2239
							90.05	-0.1584	34.3292
							91.039	-0.1422	34.4235
							92.029	-0.1018	34.4526
							93.018	-0.0822	34.4725
							94.007	0.0059	34.5246
							94.996	0.0599	34.5467
							95.986	0.0892	34.5627
							96.975	0.1108	34.5738
							97.964	0.1492	34.5974
							98.954	0.1871	34.6088
							99.943	0.1886	34.6098
							100.932	0.1738	34.5998
							101.922	0.2233	34.6263
							102.911	0.2252	34.6266
							103.9	0.2309	34.63
							104.889	0.2427	34.6386
							105.879	0.2635	34.6498
							106.868	0.2682	34.6521
							107.857	0.2796	34.6585
							108.846	0.2846	34.6616
							109.836	0.2829	34.6624
							110.825	0.2832	34.6633
							111.814	0.3005	34.6771
							112.803	0.3244	34.6863
							113.793	0.3281	34.6876
							114.782	0.3387	34.6927
							115.771	0.3563	34.7005
							116.76	0.3748	34.7068
							117.749	0.4102	34.7238
							118.739	0.4348	34.7307
							119.728	0.4408	34.7329
							120.717	0.4512	34.7375
							121.706	0.4714	34.7455
							122.695	0.4865	34.7511
							123.685	0.4949	34.7549
							124.674	0.5066	34.76
							125.663	0.5243	34.767
							126.652	0.5477	34.7781
							127.641	0.5604	34.7838
							128.63	0.5671	34.7874
							129.62	0.574	34.7924
							130.609	0.5821	34.7972
							131.598	0.5918	34.8013
							132.587	0.5954	34.8037
							133.576	0.5984	34.8052
							134.565	0.5998	34.8058
							135.554	0.6005	34.8068
							136.544	0.6023	34.8082
							137.533	0.6059	34.809
							138.522	0.6088	34.8128
							139.511	0.6095	34.8133
							140.5	0.6091	34.8144
							141.489	0.6094	34.8151
							142.478	0.6095	34.8154
							143.467	0.6086	34.8169
							144.456	0.6084	34.8177
							145.445	0.608	34.818
							146.434	0.6078	34.8183
							147.424	0.607	34.8188
							148.413	0.6065	34.8193
							149.402	0.606	34.8196
							150.391	0.6058	34.8197
							151.38	0.6054	34.82
							152.369	0.6051	34.8201
							153.358	0.6048	34.8203
							154.347	0.6018	34.8212
							155.336	0.5993	34.8222
							156.325	0.599	34.8224
							157.314	0.6008	34.8237
							158.303	0.6019	34.8242
							159.292	0.6012	34.8246
							160.281	0.5997	34.8248
							161.27	0.5909	34.8265
							162.259	0.5824	34.8281
							163.248	0.5808	34.8287
							164.237	0.5774	34.8295
							165.226	0.5731	34.8312
							166.215	0.569	34.8326
							167.204	0.5652	34.8339
							168.193	0.5674	34.8329
							169.182	0.5548	34.8356
							170.171	0.5496	34.8364
							171.16	0.5488	34.8366
							172.149	0.5453	34.8361
							173.138	0.5365	34.8374
							174.126	0.5311	34.8382
							175.115	0.5221	34.8395
							176.104	0.5254	34.8396
							177.093	0.512	34.8421
							178.082	0.5088	34.8418
							179.071	0.5024	34.843
							180.06	0.4999	34.8435
							181.049	0.4987	34.8438
							182.038	0.4983	34.8441
							183.027	0.498	34.8442
							184.016	0.4939	34.8447
							185.004	0.4887	34.846
							185.993	0.4884	34.8461
							186.982	0.4885	34.8461
							187.971	0.4883	34.8461
							188.96	0.4881	34.8463
							189.949	0.4876	34.8463
							190.938	0.4868	34.8463
							191.926	0.486	34.8466
							192.915	0.4843	34.8468
							193.904	0.4819	34.8471
							194.893	0.4818	34.8472
							195.882	0.4818	34.847
							196.871	0.4806	34.847
							197.859	0.4791	34.8473
							198.848	0.4784	34.8473
							199.837	0.4765	34.8478
							200.826	0.4758	34.8478
							201.815	0.4748	34.848
							202.804	0.4737	34.8482
							203.792	0.4734	34.8484
							204.781	0.4732	34.8482
							205.77	0.4729	34.8481
							206.759	0.4716	34.8483
							207.747	0.4707	34.8486
							208.736	0.4697	34.8486
							209.725	0.4691	34.8487
							210.714	0.4687	34.8488
							211.702	0.4684	34.8487
							212.691	0.4682	34.8487
							213.68	0.4681	34.8488
							214.669	0.4671	34.8489
							215.657	0.4656	34.8494
							216.646	0.4627	34.85
							217.635	0.4606	34.8499
							218.624	0.4573	34.8503
							219.612	0.4567	34.8503
							220.601	0.4557	34.8503
							221.59	0.4537	34.8503
							222.578	0.4521	34.8507
							223.567	0.454	34.8505
							224.556	0.4516	34.8507
							225.545	0.45	34.8509
							226.533	0.4479	34.8509
							227.522	0.4432	34.8508
							228.511	0.4337	34.8516
							229.499	0.4282	34.8522
							230.488	0.4238	34.8525
							231.477	0.4205	34.8527
							232.465	0.4196	34.853
							233.454	0.4188	34.8529
							234.443	0.4177	34.8533
							235.431	0.4228	34.8526
							236.42	0.4157	34.8535
							237.408	0.4131	34.8535
							238.397	0.4106	34.8539
							239.386	0.407	34.8539
							240.374	0.4016	34.8546
							241.363	0.3977	34.8552
							242.352	0.3938	34.8554
							243.34	0.3934	34.8555
							244.329	0.3911	34.8556
							245.317	0.3892	34.8558
							246.306	0.3885	34.856
							247.294	0.3887	34.8561
							248.283	0.387	34.8561
							249.272	0.3868	34.8562
							250.26	0.3878	34.8561
							251.249	0.3888	34.8561
							252.237	0.3899	34.8561
							253.226	0.39	34.8562
							254.214	0.389	34.856
							255.203	0.3884	34.8563
							256.191	0.3854	34.8561
							257.18	0.3866	34.8566
							258.169	0.3853	34.8563
							259.157	0.382	34.8567
							260.146	0.3832	34.8568
							261.134	0.3856	34.8566
							262.123	0.3882	34.8561
							263.111	0.3884	34.8562
							264.1	0.3881	34.8561
							265.088	0.3872	34.8561
							266.077	0.3868	34.8564
							267.065	0.3874	34.8563
							268.054	0.3876	34.8563
							269.042	0.3878	34.8562
							270.031	0.3878	34.8563
							271.019	0.3877	34.8564
							272.007	0.3879	34.8564
							272.996	0.389	34.8562
							273.984	0.3889	34.8562
							274.973	0.388	34.8564
							275.961	0.3875	34.8564
							276.95	0.3894	34.8562
							277.938	0.3909	34.856
							278.927	0.3909	34.8559
							279.915	0.3903	34.856
							280.903	0.3902	34.856
							281.892	0.3902	34.856
							282.88	0.3902	34.856
							283.869	0.3907	34.856
							284.857	0.3903	34.8561
							285.845	0.3902	34.856
							286.834	0.3898	34.8561
							287.822	0.3897	34.8562
							288.811	0.3901	34.8561
							289.799	0.3903	34.8561
							290.787	0.3908	34.856
							291.776	0.3899	34.8562
							292.764	0.3901	34.8561
							293.752	0.3913	34.856
							294.741	0.3915	34.856
							295.729	0.3922	34.8558
							296.718	0.3921	34.8558
							297.706	0.3919	34.856
							298.694	0.3922	34.8559
							299.683	0.3913	34.8561
							300.671	0.3914	34.8561
							301.659	0.3923	34.856
							302.647	0.3945	34.8554
							303.636	0.3948	34.8554
							304.624	0.3946	34.8556
MR1503	023_002	C	2015-09-11T20:11	204.669	71.7736	186	6.928	5.3601	30.8304
							7.918	5.3618	30.831
							8.908	5.361	30.8315
							9.898	5.367	30.8315
							10.887	5.3609	30.8298
							11.877	5.358	30.83
							12.867	5.3573	30.8297
							13.856	5.3584	30.83
							14.846	5.36	30.8303
							15.836	5.358	30.8301
							16.825	5.3536	30.8297
							17.815	5.3439	30.8289
							18.805	5.3442	30.829
							19.795	5.3472	30.8295
							20.784	5.3481	30.8297
							21.774	5.3268	30.8274
							22.764	5.3179	30.8283
							23.753	5.323	30.8283
							24.743	5.3182	30.8298
							25.733	5.3093	30.8317
							26.722	5.3024	30.8313
							27.712	5.3041	30.8354
							28.701	5.2831	30.8485
							29.691	5.2767	30.8695
							30.681	5.3203	30.9622
							31.67	5.4909	31.2631
							32.66	5.472	31.3165
							33.65	4.9964	31.3015
							34.639	4.6716	31.2671
							35.629	3.9446	31.3404
							36.618	3.5167	31.361
							37.608	3.0007	31.3704
							38.598	2.2792	31.5201
							39.587	1.6894	31.6237
							40.577	1.5428	31.6985
							41.566	1.4108	31.7606
							42.556	1.2725	31.7771
							43.545	0.8197	31.8282
							44.535	0.5115	31.8979
							45.525	0.3108	31.9426
							46.514	0.1767	31.9763
							47.504	0.0718	31.9969
							48.493	-0.0083	32.0078
							49.483	-0.1062	32.0258
							50.472	-0.3548	32.0474
							51.462	-0.5944	32.1053
							52.451	-0.6618	32.1519
							53.441	-0.827	32.1997
							54.43	-0.9519	32.2294
							55.42	-1.0737	32.266
							56.409	-1.1612	32.2821
							57.399	-1.3301	32.3285
							58.388	-1.4236	32.3674
							59.378	-1.4926	32.385
							60.367	-1.4831	32.3968
							61.357	-1.5019	32.4019
							62.346	-1.55	32.4091
							63.336	-1.5087	32.4287
							64.325	-1.5487	32.438
							65.315	-1.5273	32.4456
							66.304	-1.5377	32.4483
							67.294	-1.5896	32.4499
							68.283	-1.6144	32.4592
							69.273	-1.5916	32.4665
							70.262	-1.548	32.4765
							71.251	-1.4564	32.529
							72.241	-1.3947	32.57
							73.23	-1.326	32.6454
							74.22	-1.2612	32.6721
							75.209	-1.2217	32.7338
							76.198	-1.2339	32.7621
							77.188	-1.2291	32.783
							78.177	-1.1414	32.8266
							79.167	-1.0629	32.8609
							80.156	-1.0615	32.9448
							81.145	-0.999	33.0258
							82.135	-1.1027	33.1338
							83.124	-0.7144	33.5034
							84.114	-0.633	33.6038
							85.103	-0.5247	33.7577
							86.092	-0.4705	33.8411
							87.082	-0.4816	33.8782
							88.071	-0.527	33.9006
							89.06	-0.5988	33.9444
							90.05	-0.6096	34.0592
							91.039	-0.5972	34.0844
							92.028	-0.545	34.1359
							93.018	-0.5016	34.1784
							94.007	-0.4312	34.2368
							94.996	-0.3959	34.2646
							95.986	-0.3834	34.2855
							96.975	-0.3824	34.3054
							97.964	-0.3933	34.3256
							98.954	-0.4064	34.34
							99.943	-0.4119	34.35
MR1503	024_001	C	2015-09-11T22:17	203.97	71.8779	81	7.918	5.6129	31.0744
							8.908	5.6138	31.0749
							9.897	5.6132	31.0748
							10.887	5.6152	31.0748
							11.877	5.6149	31.0743
							12.867	5.6096	31.0736
							13.856	5.6075	31.0733
							14.846	5.6069	31.0731
							15.836	5.6083	31.0741
							16.825	5.6074	31.074
							17.815	5.6095	31.0755
							18.805	5.6143	31.0774
							19.794	5.6155	31.0775
							20.784	5.6169	31.0785
							21.774	5.6288	31.088
							22.763	5.6351	31.0929
							23.753	5.6346	31.0916
							24.743	5.6317	31.0876
							25.732	5.6288	31.0847
							26.722	5.6358	31.0971
							27.712	5.6391	31.1026
							28.701	5.6405	31.1114
							29.691	5.6493	31.1593
							30.681	5.6551	31.1809
							31.67	5.6487	31.2459
							32.66	5.5783	31.3009
							33.649	5.7503	31.4444
							34.639	5.5486	31.4476
							35.629	5.6099	31.5632
							36.618	5.6242	31.5687
							37.608	5.0598	31.5258
							38.597	4.2796	31.4121
							39.587	2.1064	31.4479
							40.577	1.1255	31.6643
							41.566	0.7002	31.7448
							42.556	0.5888	31.7561
							43.545	0.328	31.7912
							44.535	0.0927	31.8291
							45.524	-0.0071	31.8292
							46.514	-0.3621	31.9018
							47.503	-0.4676	31.9645
							48.493	-0.4076	32.0079
							49.482	-0.387	32.0396
							50.472	-0.4839	32.0507
							51.462	-0.6084	32.0731
							52.451	-0.692	32.0831
							53.441	-0.8041	32.1262
							54.43	-0.8514	32.1483
							55.42	-0.909	32.162
							56.409	-0.9506	32.1849
							57.399	-0.9879	32.2053
							58.388	-1.0391	32.2232
							59.378	-1.0917	32.2459
							60.367	-1.142	32.2714
							61.356	-1.1949	32.2974
							62.346	-1.1961	32.2989
							63.335	-1.2235	32.3082
							64.325	-1.251	32.3206
							65.314	-1.267	32.3321
							66.304	-1.2713	32.3373
							67.293	-1.2754	32.3456
							68.283	-1.2772	32.3523
							69.272	-1.2691	32.3595
							70.262	-1.2725	32.367
							71.251	-1.2838	32.3787
							72.24	-1.3066	32.3983
							73.23	-1.3232	32.4076
							74.219	-1.3521	32.4176
MR1503	025_001	C	2015-09-12T00:49	204.154	71.8252	89	5.939	2.8299	30.4242
							6.928	2.8284	30.4222
							7.918	2.8232	30.4213
							8.908	2.8315	30.4233
							9.897	2.8452	30.4222
							10.887	2.8382	30.4227
							11.877	2.8445	30.4229
							12.867	2.8394	30.427
							13.856	2.8265	30.4229
							14.846	2.8051	30.4214
							15.836	2.8293	30.4375
							16.825	2.8746	30.461
							17.815	2.935	30.4793
							18.805	2.9298	30.4605
							19.794	3.2587	30.6527
							20.784	4.9735	31.3515
							21.774	5.8307	31.5381
							22.763	5.9234	31.5712
							23.753	5.9221	31.587
							24.743	5.9211	31.5991
							25.732	5.9236	31.603
							26.722	5.927	31.6122
							27.712	5.9243	31.6221
							28.701	5.9114	31.6255
							29.691	5.8902	31.6291
							30.681	5.8377	31.6305
							31.67	5.6626	31.6326
							32.66	5.5048	31.6349
							33.649	5.3963	31.6319
							34.639	5.3472	31.6353
							35.629	5.2693	31.6233
							36.618	4.745	31.5917
							37.608	4.0007	31.5267
							38.597	2.4	31.5839
							39.587	2.0088	31.6165
							40.577	1.2871	31.6504
							41.566	0.8807	31.7204
							42.556	0.7726	31.7525
							43.545	0.7046	31.7831
							44.535	0.6985	31.8027
							45.524	0.6465	31.8259
							46.514	0.3957	31.8682
							47.504	0.108	31.8893
							48.493	-0.1858	31.9243
							49.483	-0.2736	31.961
							50.472	-0.6619	32.0005
							51.462	-0.7749	32.0176
							52.451	-0.8358	32.0299
							53.441	-0.8234	32.0422
							54.43	-0.628	32.0746
							55.42	-0.6365	32.0834
							56.409	-0.6919	32.1114
							57.399	-0.7857	32.1357
							58.388	-0.9011	32.1523
							59.378	-1.032	32.2003
							60.367	-1.1775	32.2765
							61.357	-1.2126	32.2909
							62.346	-1.2985	32.3311
							63.336	-1.3451	32.3714
							64.325	-1.4199	32.4059
							65.315	-1.4553	32.4378
							66.304	-1.4573	32.4767
							67.293	-1.4633	32.4819
							68.283	-1.4319	32.5462
							69.272	-1.4203	32.5934
							70.262	-1.3855	32.6374
							71.251	-1.3436	32.6841
							72.241	-1.3251	32.7084
							73.23	-1.3	32.7601
							74.219	-1.2563	32.8459
							75.209	-1.245	32.8711
							76.198	-1.2405	32.8792
							77.188	-1.2363	32.8866
							78.177	-1.2303	32.9
							79.166	-1.2209	32.9213
MR1503	026_001	C	2015-09-12T03:17	204.621	71.8044	149	4.949	5.3589	30.8371
							5.939	5.3627	30.839
							6.928	5.3643	30.8401
							7.918	5.3626	30.8388
							8.908	5.3624	30.8391
							9.897	5.3606	30.839
							10.887	5.3615	30.8386
							11.877	5.3612	30.8385
							12.867	5.3627	30.8389
							13.856	5.3602	30.8384
							14.846	5.3702	30.8423
							15.836	5.3713	30.842
							16.825	5.3718	30.8423
							17.815	5.3722	30.8423
							18.805	5.3675	30.8407
							19.795	5.3636	30.8402
							20.784	5.3645	30.8405
							21.774	5.3686	30.842
							22.764	5.3729	30.8424
							23.753	5.3712	30.8429
							24.743	5.3717	30.8434
							25.732	5.3737	30.8466
							26.722	5.3739	30.8463
							27.712	5.3744	30.8505
							28.701	5.3738	30.8596
							29.691	5.3737	30.8618
							30.681	5.3743	30.8601
							31.67	5.3699	30.8697
							32.66	5.3697	30.87
							33.65	5.345	30.8787
							34.639	5.2439	30.9021
							35.629	5.0606	30.9578
							36.618	4.8678	31.0114
							37.608	4.5867	31.1086
							38.598	3.7798	31.3409
							39.587	2.9327	31.4602
							40.577	1.5339	31.6784
							41.566	1.2461	31.7302
							42.556	1.0832	31.7633
							43.545	0.89	31.7876
							44.535	0.5923	31.8193
							45.525	0.2044	31.8966
							46.514	-0.0223	31.9412
							47.504	-0.0621	31.9501
							48.493	-0.1348	31.9606
							49.483	-0.1441	31.9995
							50.472	-0.0335	32.0509
							51.462	-0.0961	32.0554
							52.451	-0.1617	32.066
							53.441	-0.2371	32.0765
							54.43	-0.3064	32.0894
							55.42	-0.3526	32.0976
							56.409	-0.3437	32.0937
							57.399	-0.4489	32.1133
							58.388	-0.5285	32.1144
							59.378	-0.6844	32.1338
							60.367	-0.7691	32.1586
							61.357	-0.8039	32.164
							62.346	-0.9173	32.1836
							63.336	-0.9969	32.2032
							64.325	-1.0679	32.2361
							65.315	-1.1461	32.2787
							66.304	-1.2337	32.3113
							67.294	-1.3503	32.339
							68.283	-1.3793	32.3513
							69.272	-1.3895	32.3731
							70.262	-1.4364	32.3928
							71.251	-1.4353	32.4087
							72.241	-1.4867	32.4253
							73.23	-1.3986	32.4614
							74.22	-1.3783	32.4934
							75.209	-1.3564	32.5494
							76.198	-1.1815	32.6112
							77.188	-1.1343	32.6398
							78.177	-1.0235	32.8219
							79.167	-0.7445	33.0426
							80.156	-0.7313	33.1728
							81.145	-0.7247	33.3143
							82.135	-1.0218	33.5446
							83.124	-1.0157	33.6965
							84.113	-1.073	33.7539
							85.103	-1.1022	33.7814
							86.092	-1.1035	33.8016
							87.081	-1.0795	33.8263
							88.071	-1.0254	33.8592
							89.06	-0.9681	33.9081
							90.05	-0.7139	33.9713
							91.039	-0.6544	34.0295
							92.028	-0.5824	34.0634
							93.018	-0.6443	34.0961
							94.007	-0.5798	34.1158
							94.996	-0.51	34.1269
							95.985	-0.4879	34.1789
							96.975	-0.4496	34.2226
							97.964	-0.4701	34.2365
							98.953	-0.4594	34.253
							99.943	-0.4068	34.2696
							100.932	-0.4067	34.2768
							101.921	-0.3774	34.3085
							102.91	-0.3726	34.3347
							103.9	-0.3692	34.3641
							104.889	-0.3444	34.3765
							105.878	-0.3182	34.3861
							106.868	-0.286	34.3986
							107.857	-0.2014	34.4196
							108.846	-0.1189	34.437
							109.835	-0.0626	34.4673
							110.825	-0.012	34.5033
							111.814	0.0054	34.522
							112.803	0.0366	34.5464
							113.792	0.0631	34.5569
							114.781	0.0816	34.5708
							115.771	0.1009	34.5822
							116.76	0.1392	34.6086
							117.749	0.1686	34.6198
							118.738	0.1921	34.6353
							119.727	0.2092	34.6405
							120.717	0.1767	34.6254
							121.706	0.2509	34.663
							122.695	0.2663	34.6685
							123.684	0.2961	34.6883
							124.673	0.3434	34.7039
							125.663	0.3835	34.7226
							126.652	0.4189	34.7368
							127.641	0.4665	34.7582
							128.63	0.488	34.7678
							129.619	0.5009	34.7731
							130.608	0.5048	34.7743
							131.597	0.5051	34.7739
							132.587	0.5065	34.7743
							133.576	0.507	34.7742
							134.565	0.5079	34.7744
							135.554	0.5073	34.7737
							136.543	0.5069	34.7737
							137.532	0.5078	34.774
							138.521	0.5077	34.7742
							139.51	0.5082	34.7745
							140.499	0.5078	34.7744
							141.489	0.5071	34.774
							142.478	0.5084	34.7749
							143.467	0.5084	34.7748
							144.456	0.5085	34.7752
							145.445	0.5084	34.775
							146.434	0.5088	34.7753
MR1503	027_001	C	2015-09-12T06:33	204.976	71.666	104	5.939	2.2799	28.6862
							6.928	2.2642	28.6734
							7.918	2.2691	28.6818
							8.908	2.2751	28.686
							9.898	2.2916	28.6969
							10.887	2.2905	28.6985
							11.877	2.3168	28.7175
							12.867	2.3433	28.7352
							13.856	2.434	28.8112
							14.846	2.5739	28.938
							15.836	3.5843	29.8012
							16.826	4.711	30.4969
							17.815	5.0765	30.6411
							18.805	5.1081	30.6495
							19.795	5.1648	30.6631
							20.784	5.2132	30.6743
							21.774	5.2502	30.6838
							22.764	5.3388	30.7053
							23.753	5.3247	30.7124
							24.743	5.3349	30.7226
							25.733	5.4231	30.7447
							26.722	5.4332	30.7466
							27.712	5.427	30.7459
							28.702	5.4286	30.7465
							29.691	5.4755	30.7619
							30.681	5.5945	30.7867
							31.671	5.6829	30.8059
							32.66	5.727	30.8133
							33.65	5.7125	30.8367
							34.639	5.7112	30.8463
							35.629	5.7053	30.8582
							36.619	5.7186	30.8808
							37.608	5.7788	30.926
							38.598	5.8358	30.945
							39.587	5.8952	30.9761
							40.577	5.9967	31.012
							41.567	6.0512	31.0197
							42.556	6.0686	31.0219
							43.546	6.0582	31.0202
							44.535	6.0432	31.0219
							45.525	6.0437	31.0233
							46.514	6.0944	31.0381
							47.504	6.1278	31.0461
							48.494	6.1854	31.0556
							49.483	6.1897	31.0551
							50.473	6.1942	31.0564
							51.462	6.1767	31.0561
							52.452	6.1396	31.0593
							53.441	6.0723	31.0708
							54.431	5.9606	31.1122
							55.42	4.9183	31.089
[truncated: 32,346 more rows]
