# Supplementary material for: Atlantic-origin water extension into the Pacific Arctic induced an anomalous biogeochemical event
Source: Nat Commun. 2023 Nov 2;14:6235. doi: 10.1038/s41467-023-41960-w (PMC10622542; doi:10.1038/s41467-023-41960-w)
Supplement: Supplementary file 4 — Supplementary Data 1 [file 41467_2023_41960_MOESM4_ESM.zip › Mirai_CTD_2016.txt]

Cruise	Station	Type	yyyy-mm-ddThh:mm	Longitude [degrees_east]	Latitude [degrees_north]	Bot. Depth [m]	Depth [m]	CTD-Temperature [�C]	CTD-Salinity
MR1606	001_001	C	2016-08-30T02:19	186.015	63.0944	76	2.971	10.4449	31.0612
							3.961	10.4465	31.0612
							4.952	10.4463	31.0613
							5.942	10.4461	31.0611
							6.932	10.4412	31.0622
							7.923	10.4278	31.0638
							8.913	10.4179	31.0657
							9.903	10.414	31.0659
							10.893	10.4063	31.0678
							11.884	10.4042	31.0668
							12.874	10.3801	31.072
							13.864	10.3697	31.0739
							14.854	10.3513	31.0783
							15.845	10.3355	31.0849
							16.835	10.3365	31.0859
							17.825	10.3369	31.0865
							18.816	10.3366	31.087
							19.806	10.3322	31.0865
							20.796	9.0083	30.992
							21.786	4.1612	31.1606
							22.776	1.1226	31.3328
							23.767	0.365	31.4167
							24.757	0.338	31.4517
							25.747	0.4834	31.5316
							26.737	0.1755	31.5955
							27.728	0.0273	31.6261
							28.718	-0.1736	31.6364
							29.708	-0.3967	31.6756
							30.698	-0.4942	31.705
							31.688	-0.4035	31.7362
							32.678	-0.36	31.7864
							33.669	-0.2992	31.8082
							34.659	-0.3953	31.8143
							35.649	-0.6086	31.8284
							36.639	-0.7331	31.8465
							37.629	-0.8254	31.8568
							38.619	-0.8881	31.8728
							39.61	-0.9402	31.8855
							40.6	-0.989	31.9004
							41.59	-0.9978	31.9082
							42.58	-1.1535	31.9304
							43.57	-1.3179	31.9491
							44.56	-1.4068	31.9575
							45.55	-1.4008	31.9684
							46.54	-1.3991	31.9783
							47.531	-1.4134	31.9855
							48.521	-1.419	31.9893
							49.511	-1.4247	31.9929
							50.501	-1.4223	32.0007
							51.491	-1.4107	32.0062
							52.481	-1.3978	32.0122
							53.471	-1.4206	32.0146
							54.461	-1.4067	32.0167
							55.451	-1.3895	32.0203
							56.441	-1.3973	32.0201
							57.431	-1.4293	32.0274
							58.421	-1.4339	32.0319
							59.412	-1.4381	32.0385
							60.402	-1.4403	32.0457
							61.392	-1.4434	32.0532
							62.382	-1.4457	32.0586
							63.372	-1.4469	32.063
							64.362	-1.4479	32.0679
							65.352	-1.4473	32.0718
							66.342	-1.4465	32.0753
							67.332	-1.4461	32.0815
							68.322	-1.4549	32.1302
							69.312	-1.4603	32.1592
							70.302	-1.4618	32.1714
MR1606	002_001	C	2016-08-30T09:44	187.697	63.8599	55	2.971	9.6197	31.4421
							3.961	9.6193	31.4424
							4.951	9.62	31.4428
							5.942	9.6202	31.4428
							6.932	9.6192	31.4426
							7.922	9.6191	31.4426
							8.912	9.619	31.4426
							9.903	9.6189	31.4425
							10.893	9.6181	31.4427
							11.883	9.6177	31.4427
							12.873	9.5086	31.4473
							13.863	9.5433	31.4459
							14.854	9.4899	31.4446
							15.844	9.2678	31.4398
							16.834	6.1881	31.4592
							17.824	4.0074	31.5684
							18.814	3.2793	31.6472
							19.805	2.571	31.6446
							20.795	0.3453	31.9831
							21.785	-0.1534	32.0693
							22.775	-0.4887	32.1212
							23.765	-0.6178	32.1465
							24.755	-0.6797	32.1627
							25.746	-0.7151	32.176
							26.736	-0.7309	32.1824
							27.726	-0.7392	32.1886
							28.716	-0.7458	32.1929
							29.706	-0.7522	32.1956
							30.696	-0.754	32.1974
							31.686	-0.7552	32.1989
							32.677	-0.7565	32.1989
							33.667	-0.7587	32.1994
							34.657	-0.7592	32.1993
							35.647	-0.7607	32.1992
							36.637	-0.7611	32.1985
							37.627	-0.7611	32.1979
							38.617	-0.7615	32.1972
							39.607	-0.7621	32.1966
							40.597	-0.7637	32.196
							41.588	-0.7647	32.1956
							42.578	-0.7642	32.1946
							43.568	-0.7638	32.193
							44.558	-0.7643	32.1918
							45.548	-0.765	32.1916
							46.538	-0.7639	32.1913
							47.528	-0.7612	32.1912
							48.518	-0.7633	32.1911
							49.508	-0.7655	32.191
MR1606	003_001	C	2016-08-30T17:34	189.651	64.7108	47	4.951	2.3668	32.308
							5.941	2.3149	32.3098
							6.931	2.3014	32.3182
							7.922	2.2965	32.3124
							8.912	2.1978	32.3154
							9.902	2.2814	32.3145
							10.892	2.2666	32.3394
							11.882	2.3312	32.3821
							12.872	2.3243	32.391
							13.863	2.303	32.4023
							14.853	2.2801	32.4053
							15.843	2.2269	32.4103
							16.833	2.2169	32.4129
							17.823	2.2144	32.4177
							18.813	2.2477	32.4283
							19.803	2.3029	32.4469
							20.794	2.2234	32.4499
							21.784	2.1602	32.4551
							22.774	2.1331	32.4622
							23.764	2.124	32.4659
							24.754	2.1226	32.4673
							25.744	2.123	32.4682
							26.734	2.1277	32.4718
							27.724	2.1501	32.4779
							28.714	2.1724	32.4836
							29.704	2.1922	32.4884
							30.694	2.2331	32.4969
							31.685	2.2437	32.4978
							32.675	2.2451	32.4979
							33.665	2.2638	32.5018
							34.655	2.2842	32.5046
							35.645	2.3029	32.507
							36.635	2.3226	32.5089
							37.625	2.3409	32.5118
							38.615	2.3538	32.5142
							39.605	2.3584	32.5149
							40.595	2.3794	32.5239
							41.585	2.4261	32.5353
MR1606	004_001	C	2016-08-30T21:43	190.394	65.0597	51	2.971	7.0145	31.9186
							3.961	7.0087	31.9186
							4.951	7.0135	31.918
							5.941	6.9914	31.9179
							6.931	6.9729	31.9167
							7.921	6.956	31.9161
							8.912	6.9417	31.9175
							9.902	6.9467	31.9175
							10.892	6.9211	31.9167
							11.882	6.9001	31.9175
							12.872	6.8567	31.9184
							13.862	6.8294	31.9215
							14.852	6.8105	31.9234
							15.842	6.771	31.9265
							16.833	6.705	31.9327
							17.823	6.6029	31.9473
							18.813	6.5714	31.9516
							19.803	6.56	31.953
							20.793	6.55	31.9544
							21.783	6.543	31.9552
							22.773	6.528	31.9567
							23.763	6.4871	31.958
							24.753	6.4274	31.9576
							25.743	6.3941	31.9554
							26.734	6.3216	31.9496
							27.724	6.139	31.9476
							28.714	5.8702	31.9464
							29.704	5.5158	31.9465
							30.694	5.283	31.9551
							31.684	5.0676	31.9696
							32.674	4.91	31.966
							33.664	4.764	31.9888
							34.654	4.488	32.0239
							35.644	3.5964	32.1763
							36.634	1.9134	32.53
							37.624	1.727	32.5747
							38.614	1.7036	32.5874
							39.604	1.6823	32.595
							40.594	1.6602	32.5998
							41.584	1.6516	32.6012
							42.574	1.6475	32.6007
							43.564	1.6433	32.6004
							44.554	1.6412	32.5999
MR1606	005_001	C	2016-08-31T03:52	190.944	65.27	54	3.961	5.9451	32.0634
							4.951	5.9511	32.0691
							5.941	5.9735	32.0701
							6.931	5.9695	32.0721
							7.921	5.9847	32.0705
							8.911	5.9737	32.0737
							9.902	5.8303	32.0779
							10.892	5.9038	32.0733
							11.882	5.9434	32.0726
							12.872	5.8041	32.0749
							13.862	5.7215	32.0714
							14.852	5.6011	32.0798
							15.842	5.5069	32.0787
							16.832	5.2315	32.0845
							17.822	5.2551	32.0873
							18.813	5.2173	32.0832
							19.803	5.0432	32.096
							20.793	4.7858	32.1089
							21.783	4.6372	32.1127
							22.773	4.5844	32.1259
							23.763	4.5523	32.1442
							24.753	4.5237	32.1742
							25.743	4.5121	32.1839
							26.733	4.5174	32.2059
							27.723	4.464	32.2378
							28.713	4.4263	32.2542
							29.703	4.419	32.2692
							30.693	4.25	32.3724
							31.683	3.7642	32.4826
							32.673	3.7019	32.4937
							33.663	3.418	32.502
							34.653	3.1299	32.562
							35.643	2.5868	32.568
							36.633	2.1178	32.5595
							37.623	1.833	32.5537
							38.613	1.7657	32.5567
							39.603	1.7665	32.5588
							40.593	1.7652	32.5592
							41.583	1.7725	32.5605
							42.573	1.78	32.5615
							43.563	1.7513	32.5591
							44.553	1.7529	32.5602
							45.543	1.7613	32.5614
							46.533	1.7535	32.5621
							47.523	1.7332	32.5639
							48.513	1.7045	32.5725
MR1606	006_001	C	2016-08-31T07:54	191.298	65.6492	49	2.97	6.878	31.2506
							3.961	7.3371	31.1795
							4.951	7.3296	31.1706
							5.941	7.137	31.3839
							6.931	7.1019	31.4438
							7.921	7.0799	31.4461
							8.911	6.1741	31.452
							9.901	4.7416	31.638
							10.891	4.1723	31.7494
							11.881	3.9627	31.7851
							12.872	3.4993	31.8058
							13.862	3.322	31.8489
							14.852	3.2597	31.8622
							15.842	3.1326	31.8931
							16.832	3.1168	31.9041
							17.822	3.1104	31.9091
							18.812	3.0917	31.9172
							19.802	3.0872	31.9206
							20.792	3.0783	31.9259
							21.782	3.0578	31.942
							22.772	3.0329	31.9646
							23.762	3.0205	31.9811
							24.752	2.9919	31.9933
							25.742	2.9823	32.0049
							26.732	2.9563	32.0454
							27.722	2.9104	32.06
							28.712	2.9078	32.0694
							29.702	2.8986	32.0742
							30.692	2.8878	32.091
							31.682	2.8629	32.1085
							32.672	2.859	32.1136
							33.662	2.8581	32.1139
							34.652	2.8568	32.1145
							35.642	2.8512	32.1206
							36.632	2.8391	32.1281
							37.622	2.8046	32.1432
							38.612	2.7709	32.1624
							39.602	2.7522	32.1713
							40.592	2.7339	32.1847
							41.582	2.7027	32.1976
							42.572	2.6642	32.2106
							43.562	2.6662	32.2113
MR1606	007_001	C	2016-08-31T19:33	191.086	66.2694	56	3.96	5.7904	31.5891
							4.95	5.7793	31.5629
							5.941	5.2374	31.7172
							6.931	5.1971	31.7186
							7.921	4.3288	31.9293
							8.911	4.1056	32.013
							9.901	4.0978	32.0189
							10.891	4.0808	32.04
							11.881	3.9876	32.0763
							12.871	3.7928	32.0969
							13.861	3.6642	32.1238
							14.851	3.6622	32.1279
							15.841	3.6352	32.1194
							16.831	3.4972	32.1305
							17.821	3.3696	32.1475
							18.811	3.3894	32.2092
							19.801	3.3482	32.2835
							20.791	3.3575	32.2958
							21.781	3.3669	32.3034
							22.771	3.3728	32.3098
							23.761	3.3906	32.331
							24.751	3.3217	32.345
							25.741	3.2341	32.3452
							26.731	3.2019	32.3541
							27.721	3.2846	32.3901
							28.711	3.3814	32.4229
							29.701	3.4327	32.4327
							30.691	3.402	32.4311
							31.681	3.3514	32.4281
							32.671	3.3011	32.4301
							33.661	3.321	32.4506
							34.651	3.3218	32.4588
							35.641	3.3611	32.4705
							36.631	3.3197	32.4753
							37.621	3.1752	32.4801
							38.611	3.0177	32.5172
							39.601	2.8149	32.5787
							40.591	2.7273	32.6095
							41.58	2.7221	32.613
							42.57	2.7207	32.615
							43.56	2.7185	32.6164
							44.55	2.7179	32.6168
							45.54	2.7164	32.6171
							46.53	2.7149	32.6173
							47.52	2.7134	32.6176
							48.51	2.7107	32.6179
							49.5	2.7075	32.6185
							50.489	2.7055	32.6188
							51.479	2.706	32.6193
MR1606	007_002	C	2016-08-31T22:10	191.106	66.2723	56	2.97	6.9215	31.121
							3.96	6.9521	31.1063
							4.95	6.9541	31.1049
							5.941	6.9523	31.1053
							6.931	6.9356	31.1146
							7.921	6.8616	31.145
							8.911	6.3274	31.4794
							9.901	6.0308	31.6745
							10.891	5.7527	31.8268
							11.881	5.2593	32.0623
							12.871	4.5562	32.1521
							13.861	3.6212	32.2555
							14.851	3.4349	32.2732
							15.841	3.4032	32.3032
							16.831	3.4554	32.3245
							17.821	3.4884	32.3362
							18.811	3.4566	32.3568
							19.801	3.398	32.3776
							20.791	3.3502	32.3937
							21.781	3.3367	32.404
							22.771	3.3237	32.4107
							23.761	3.3099	32.4182
							24.751	3.2915	32.4252
							25.741	3.2457	32.4406
							26.731	3.2983	32.4622
							27.721	3.318	32.4679
							28.711	3.3078	32.4708
							29.701	3.2756	32.4736
							30.691	3.2265	32.4819
							31.681	3.1771	32.4884
							32.671	3.1242	32.4932
							33.661	3.0733	32.4992
							34.651	3.0319	32.5077
							35.641	3.016	32.5124
							36.631	2.9978	32.5217
							37.621	2.9817	32.5316
							38.611	2.9578	32.5403
							39.601	2.8648	32.5691
							40.591	2.7577	32.6045
							41.58	2.7395	32.6099
							42.57	2.7268	32.613
							43.56	2.7165	32.615
							44.55	2.7153	32.6153
							45.54	2.7149	32.6153
							46.53	2.715	32.6151
							47.52	2.7207	32.6135
MR1606	007_003	C	2016-08-31T23:10	191.095	66.2672	56	2.97	6.4176	31.3755
							3.96	6.6404	31.3048
							4.95	6.6674	31.2978
							5.941	6.6789	31.2926
							6.931	6.4494	31.3775
							7.921	5.6543	31.6557
							8.911	5.0185	31.8914
							9.901	4.2297	32.0794
							10.891	4.0459	32.1472
							11.881	4.039	32.1635
							12.871	3.7813	32.2037
							13.861	3.6243	32.2387
							14.851	3.4329	32.2655
							15.841	3.2267	32.3732
							16.831	3.2248	32.3764
							17.821	3.2255	32.3807
							18.811	3.2432	32.3904
							19.801	3.2526	32.3943
							20.791	3.2988	32.4199
							21.781	3.4165	32.4344
							22.771	3.4139	32.4377
							23.761	3.4055	32.4411
							24.751	3.3941	32.4417
							25.741	3.3157	32.4351
							26.731	3.254	32.4453
							27.721	3.2383	32.4544
							28.711	3.2221	32.4632
							29.701	3.1878	32.472
							30.691	3.1767	32.4833
							31.681	3.1713	32.4884
							32.671	3.155	32.4944
							33.661	3.134	32.5014
							34.651	3.1133	32.5121
							35.641	3.1047	32.5159
							36.631	3.093	32.519
							37.621	3.0812	32.5214
							38.611	3.0635	32.5247
							39.601	3.0049	32.533
							40.591	2.8372	32.579
							41.58	2.7601	32.6035
							42.57	2.7452	32.6083
							43.56	2.7434	32.6095
							44.55	2.742	32.6102
							45.54	2.7416	32.6105
							46.53	2.7489	32.6097
MR1606	008_001	C	2016-09-01T06:44	191.098	67.1991	48	4.95	7.231	30.898
							5.94	7.4	30.7894
							6.93	7.4853	30.7251
							7.92	7.4414	30.7684
							8.91	7.3934	30.8149
							9.9	7.2871	30.9099
							10.89	7.0927	31.0343
							11.88	6.9675	31.0732
							12.87	6.6531	31.1531
							13.86	6.4435	31.2161
							14.85	6.406	31.2273
							15.84	6.2065	31.2589
							16.83	4.9812	31.5586
							17.82	4.6604	31.6421
							18.81	4.5197	31.6693
							19.8	3.5865	31.921
							20.79	3.2787	32.0025
							21.78	2.9592	32.0659
							22.77	2.2052	32.1577
							23.76	1.8733	32.2335
							24.75	1.8338	32.2479
							25.74	1.808	32.2539
							26.73	1.7753	32.2596
							27.72	1.7597	32.271
							28.709	1.7564	32.2729
							29.699	1.7488	32.2745
							30.689	1.7399	32.276
							31.679	1.7307	32.277
							32.669	1.7113	32.278
							33.659	1.7067	32.2805
							34.649	1.6906	32.2793
							35.639	1.6754	32.2805
							36.629	1.6705	32.281
							37.618	1.6735	32.2811
							38.608	1.6644	32.2808
							39.598	1.6641	32.2812
							40.588	1.6514	32.2837
							41.578	1.6637	32.2879
							42.568	1.6678	32.2903
							43.558	1.6679	32.2904
MR1606	009_001	C	2016-09-01T10:11	191.178	67.5661	50	3.96	5.4857	31.7526
							4.95	5.4824	31.7539
							5.94	5.4794	31.7528
							6.93	5.4757	31.7525
							7.92	5.475	31.7524
							8.91	5.4814	31.7527
							9.9	5.4854	31.7527
							10.89	5.4854	31.7526
							11.88	5.4814	31.7523
							12.87	5.4837	31.7525
							13.86	5.4844	31.7523
							14.85	5.485	31.7524
							15.84	5.4085	31.7473
							16.83	5.2965	31.7463
							17.82	4.3792	31.7891
							18.81	4.2772	31.8526
							19.8	4.3047	31.9066
							20.789	4.2505	31.9533
							21.779	4.1177	31.9624
							22.769	4.0671	31.9653
							23.759	4.0878	31.9802
							24.749	4.1347	32.0063
							25.739	4.003	32.0485
							26.729	3.7685	32.0703
							27.719	2.6365	32.2754
							28.709	2.0339	32.3992
							29.699	1.6792	32.4614
							30.688	1.6633	32.4677
							31.678	1.6673	32.473
							32.668	1.6639	32.4801
							33.658	1.6717	32.486
							34.648	1.677	32.4897
							35.638	1.6788	32.4915
							36.628	1.6811	32.4923
							37.618	1.6841	32.495
							38.607	1.6956	32.4991
							39.597	1.7051	32.5051
							40.587	1.7167	32.5113
							41.577	1.7338	32.5281
							42.567	1.7425	32.5442
							43.556	1.7534	32.5608
MR1606	010_001	C	2016-09-01T19:32	191.169	68.0349	58	4.95	7.5249	31.3269
							5.94	7.5239	31.3271
							6.93	7.5222	31.3273
							7.92	7.5199	31.3277
							8.91	7.5179	31.3285
							9.9	7.521	31.3289
							10.89	7.5141	31.3293
							11.88	7.5115	31.3299
							12.87	7.5108	31.3303
							13.859	7.512	31.3305
							14.849	7.5106	31.331
							15.839	7.5112	31.3314
							16.829	7.5121	31.3318
							17.819	7.5142	31.33
							18.809	7.5121	31.3314
							19.799	7.5095	31.3327
							20.789	7.506	31.3343
							21.779	7.5011	31.3378
							22.769	7.4745	31.3508
							23.759	7.2449	31.4495
							24.748	7.0009	31.5579
							25.738	6.7806	31.6627
							26.728	6.7647	31.6674
							27.718	6.75	31.6746
							28.708	6.7223	31.6807
							29.698	6.6681	31.6887
							30.688	6.582	31.7038
							31.677	6.4669	31.7305
							32.667	5.7467	31.7884
							33.657	4.9919	31.8332
							34.647	4.435	31.8879
							35.637	4.0358	31.9137
							36.627	3.3451	31.9575
							37.616	2.8319	32.0224
							38.606	2.6729	32.0439
							39.596	2.6379	32.0531
							40.586	2.6229	32.0628
							41.576	2.6155	32.066
							42.565	2.6102	32.0698
							43.555	2.6078	32.0708
							44.545	2.6065	32.0716
							45.535	2.6036	32.0715
							46.524	2.5971	32.0718
							47.514	2.5806	32.0743
							48.504	2.5565	32.0782
							49.494	2.5281	32.0836
							50.484	2.508	32.0873
							51.473	2.4886	32.091
							52.463	2.4612	32.0971
MR1606	011_001	C	2016-09-02T01:11	191.261	68.5001	54	3.96	8.1143	31.1946
							4.95	8.1139	31.1951
							5.94	8.1129	31.1945
							6.93	8.1123	31.1942
							7.92	8.1121	31.1936
							8.91	8.1113	31.1931
							9.899	8.1113	31.1949
							10.889	8.108	31.1963
							11.879	8.1028	31.2006
							12.869	8.102	31.2014
							13.859	8.1057	31.1991
							14.849	8.1115	31.1949
							15.839	8.1036	31.2003
							16.829	8.0981	31.2061
							17.819	7.896	31.3679
							18.808	7.7889	31.4428
							19.798	7.741	31.4617
							20.788	7.6963	31.4724
							21.778	7.4453	31.5092
							22.768	6.8046	31.6122
							23.758	6.2741	31.733
							24.748	5.6695	31.884
							25.738	5.4786	31.9569
							26.727	5.585	32.0399
							27.717	5.4053	32.0389
							28.707	5.3113	32.0558
							29.697	4.9974	32.0409
							30.687	4.7818	32.0432
							31.676	4.6691	32.0469
							32.666	4.5102	32.0492
							33.656	4.3143	32.0519
							34.646	4.083	32.0444
							35.636	3.8716	32.0485
							36.625	3.716	32.0578
							37.615	3.586	32.0706
							38.605	3.4927	32.0836
							39.595	3.4406	32.0954
							40.585	3.4002	32.1025
							41.574	3.3774	32.1065
							42.564	3.3669	32.1085
							43.554	3.3598	32.1097
							44.544	3.3439	32.1114
MR1606	012_001	C	2016-09-02T04:45	191.258	68.9995	52	4.95	8.2945	31.0459
							5.94	8.2942	31.0461
							6.929	8.2962	31.0454
							7.919	8.2963	31.0456
							8.909	8.2961	31.0455
							9.899	8.2961	31.0452
							10.889	8.2961	31.0452
							11.879	8.2961	31.0456
							12.869	8.2965	31.0453
							13.859	8.2961	31.0454
							14.848	8.2962	31.0452
							15.838	8.2968	31.0446
							16.828	8.2961	31.0447
							17.818	8.2964	31.0444
							18.808	8.2966	31.0444
							19.798	8.296	31.045
							20.788	8.2109	31.0932
							21.777	7.8832	31.2306
							22.767	7.2507	31.5116
							23.757	6.8207	31.6668
							24.747	6.6247	31.7268
							25.737	6.6661	31.7582
							26.727	6.6952	31.7842
							27.716	6.6465	31.8019
							28.706	6.5654	31.8059
							29.696	6.4158	31.8307
							30.686	6.6457	31.9226
							31.675	6.6465	31.9305
							32.665	6.3125	31.8948
							33.655	5.71	31.8495
							34.645	4.7824	31.9534
							35.635	4.3037	32.0106
							36.624	4.2688	32.0174
							37.614	4.2395	32.026
							38.604	4.2033	32.03
							39.594	4.1623	32.0331
							40.583	4.1446	32.0359
							41.573	4.1311	32.036
							42.563	4.1151	32.0357
							43.553	4.0879	32.0368
							44.542	4.0601	32.0386
							45.532	4.0247	32.0427
							46.522	3.9807	32.0472
							47.511	3.9424	32.053
MR1606	013_001	C	2016-09-02T08:35	191.255	69.499	51	4.949	7.3762	31.72
							5.939	7.3771	31.7201
							6.929	7.3768	31.7201
							7.919	7.3754	31.7203
							8.909	7.3733	31.7205
							9.899	7.3752	31.7202
							10.889	7.3753	31.7202
							11.879	7.3752	31.7203
							12.868	7.3754	31.7203
							13.858	7.375	31.7204
							14.848	7.3709	31.7224
							15.838	7.3631	31.7252
							16.828	7.3627	31.7255
							17.818	7.3602	31.7259
							18.807	7.3543	31.727
							19.797	7.3235	31.7307
							20.787	7.2422	31.7399
							21.777	7.2212	31.7515
							22.767	7.1871	31.7566
							23.756	6.724	31.7843
							24.746	5.3959	31.9064
							25.736	4.0412	31.9412
							26.726	2.1882	32.0179
							27.715	1.4846	32.0754
							28.705	1.1124	32.1074
							29.695	0.8511	32.1231
							30.685	0.7074	32.1402
							31.675	0.6956	32.1683
							32.664	0.7678	32.1975
							33.654	0.8198	32.2451
							34.644	0.7702	32.2771
							35.633	0.9718	32.3242
							36.623	1.0694	32.3738
							37.613	0.8746	32.3697
							38.603	0.0329	32.3658
							39.592	0.2365	32.4281
							40.582	1.1501	32.5441
							41.572	1.0426	32.5655
							42.561	1.0352	32.5626
							43.551	1.0355	32.5636
							44.541	1.0381	32.5645
							45.531	1.0653	32.5724
MR1606	014_001	C	2016-09-02T12:09	191.257	69.9995	41	2.97	6.1404	31.0768
							3.959	6.1405	31.0788
							4.949	6.1372	31.078
							5.939	6.1358	31.0778
							6.929	6.1365	31.0789
							7.919	6.1368	31.0805
							8.909	6.1374	31.0811
							9.899	6.1355	31.0798
							10.888	6.1351	31.0794
							11.878	6.1355	31.0797
							12.868	6.1349	31.0794
							13.858	6.136	31.08
							14.848	6.1359	31.0793
							15.837	6.1356	31.0822
							16.827	6.136	31.0832
							17.817	6.1364	31.0828
							18.807	6.1367	31.0831
							19.797	6.1373	31.0851
							20.786	6.1362	31.0852
							21.776	6.1339	31.0854
							22.766	6.1309	31.0871
							23.756	6.1278	31.0886
							24.745	6.12	31.0899
							25.735	6.1093	31.0923
							26.725	6.0749	31.0833
							27.715	4.5853	31.5536
							28.704	1.7503	32.1904
							29.694	0.9923	32.2894
							30.684	0.8414	32.3354
							31.674	0.8162	32.3389
							32.663	0.8075	32.34
							33.653	0.8049	32.3399
							34.643	0.8046	32.3394
							35.632	0.8041	32.3374
MR1606	015_001	C	2016-09-02T15:42	191.253	70.5009	39	3.959	6.0259	30.8237
							4.949	6.0237	30.8239
							5.939	6.0243	30.8234
							6.929	6.0239	30.8242
							7.919	6.0255	30.825
							8.908	6.0271	30.8237
							9.898	6.0277	30.8231
							10.888	6.028	30.823
							11.878	6.0282	30.8224
							12.868	6.0285	30.8223
							13.857	6.0276	30.8225
							14.847	6.0301	30.8237
							15.837	6.031	30.825
							16.827	6.0318	30.8261
							17.816	6.0324	30.8263
							18.806	6.035	30.8319
							19.796	6.0384	30.8487
							20.786	4.8826	31.4433
							21.775	3.7885	31.8165
							22.765	3.2776	31.9015
							23.755	2.54	31.9819
							24.745	1.3088	32.1211
							25.734	0.7519	32.2049
							26.724	0.7426	32.2164
							27.714	0.741	32.2213
							28.704	0.7404	32.2224
							29.693	0.7408	32.2219
							30.683	0.7412	32.221
							31.673	0.7416	32.2202
							32.662	0.7459	32.2187
MR1606	016_001	C	2016-09-02T19:22	191.256	70.9961	44	2.969	6.0026	30.8006
							3.959	5.9536	30.7674
							4.949	5.9328	30.7509
							5.939	5.9225	30.7487
							6.929	5.9116	30.7398
							7.918	5.9268	30.75
							8.908	5.9658	30.7612
							9.898	5.9441	30.7545
							10.888	5.9441	30.7545
							11.877	6.2384	30.9868
							12.867	6.5628	31.1972
							13.857	6.5642	31.2239
							14.847	6.589	31.3053
							15.836	6.5967	31.401
							16.826	6.5611	31.4249
							17.816	6.1487	31.7353
							18.806	4.7673	32.0273
							19.795	2.7245	32.0742
							20.785	2.1868	32.2561
							21.775	2.2002	32.4062
							22.765	2.1709	32.4189
							23.754	2.0986	32.4315
							24.744	2.0206	32.4448
							25.734	1.9939	32.4508
							26.723	1.9476	32.4575
							27.713	1.8958	32.4646
							28.703	1.8649	32.4688
							29.692	1.844	32.4709
							30.682	1.8327	32.472
							31.672	1.8237	32.4725
							32.661	1.8087	32.4726
							33.651	1.7944	32.4725
							34.641	1.7741	32.472
							35.63	1.7599	32.472
							36.62	1.7508	32.4719
							37.61	1.7424	32.4721
							38.599	1.7392	32.4721
MR1606	017_001	C	2016-09-02T23:32	192.997	70.7517	48	3.959	7.1043	31.1364
							4.949	7.0975	31.1356
							5.939	7.0907	31.1387
							6.929	7.0934	31.1362
							7.919	7.0903	31.1377
							8.908	7.0858	31.1462
							9.898	7.0789	31.1535
							10.888	7.0801	31.1587
							11.878	7.0977	31.1793
							12.867	7.1989	31.3192
							13.857	7.233	31.386
							14.847	7.2274	31.4087
							15.837	7.2192	31.4155
							16.826	7.162	31.4216
							17.816	7.138	31.4442
							18.806	7.1338	31.4798
							19.796	7.1648	31.491
							20.785	7.1516	31.4961
							21.775	7.1197	31.5012
							22.765	7.0125	31.5167
							23.755	6.888	31.5456
							24.744	6.647	31.5643
							25.734	6.2891	31.5899
							26.724	6.1273	31.7692
							27.713	4.9955	31.8693
							28.703	4.0624	31.9061
							29.693	3.6451	31.931
							30.682	3.311	31.9346
							31.672	3.1973	31.938
							32.662	2.9541	31.9222
							33.652	2.7778	31.9186
							34.641	2.6619	31.9175
							35.631	2.4998	31.9178
							36.621	2.459	31.9272
							37.61	2.2879	31.9328
							38.6	2.0194	31.9438
							39.589	1.7772	31.9528
							40.579	1.5802	31.9677
							41.569	1.4432	31.9816
MR1606	018_001	C	2016-09-03T03:32	195.001	70.7501	42	3.959	4.0725	29.1627
							4.949	4.0758	29.1607
							5.939	4.0771	29.1604
							6.929	4.0782	29.1614
							7.919	4.0757	29.1607
							8.908	4.0583	29.163
							9.898	4.0292	29.1745
							10.888	4.0253	29.1828
							11.878	4.0068	29.1844
							12.867	3.9916	29.1883
							13.857	3.9967	29.1911
							14.847	3.9875	29.1932
							15.837	3.9922	29.1979
							16.826	3.9968	29.2051
							17.816	3.998	29.2201
							18.806	3.9693	29.2843
							19.796	3.9748	29.4328
							20.785	3.6161	30.2079
							21.775	3.186	30.5336
							22.765	2.9685	30.7678
							23.755	2.3511	30.9118
							24.744	1.7338	31.0569
							25.734	1.1164	31.2032
							26.724	0.499	31.3507
							27.713	0.3806	31.4698
							28.703	0.0442	31.6169
							29.693	-0.2139	31.813
							30.682	-0.4428	31.9438
							31.672	-0.6125	32.0166
							32.662	-0.777	32.1102
							33.652	-0.8745	32.181
							34.641	-0.8805	32.1864
							35.631	-0.8784	32.1867
MR1606	019_001	C	2016-09-03T07:54	197	70.7491	44	2.969	4.2634	29.1487
							3.959	4.2607	29.1435
							4.949	4.3011	29.1723
							5.939	4.2614	29.1393
							6.929	4.304	29.1742
							7.919	4.3957	29.2472
							8.908	4.4378	29.2892
							9.898	4.5003	29.3363
							10.888	4.5758	29.3689
							11.878	4.579	29.3827
							12.867	4.5762	29.4337
							13.857	4.6025	29.4479
							14.847	4.6763	29.4792
							15.837	4.6883	29.5255
							16.826	4.7866	29.5412
							17.816	4.8981	29.6077
							18.806	4.9665	29.7035
							19.796	5.0208	29.7541
							20.785	4.7737	29.8274
							21.775	1.0376	30.7394
							22.765	0.8017	30.7928
							23.755	0.8384	30.789
							24.744	0.6449	30.8299
							25.734	0.2779	30.9199
							26.724	-0.0943	31.0074
							27.713	-0.7544	31.1963
							28.703	-0.7245	31.3621
							29.693	-0.8636	31.6473
							30.682	-0.8813	31.8183
							31.672	-1.061	32.0808
							32.662	-1.1096	32.1502
							33.652	-1.1119	32.1524
							34.641	-1.1134	32.1528
							35.631	-1.1144	32.155
							36.621	-1.1157	32.165
							37.61	-1.1168	32.1744
							38.6	-1.1155	32.1852
MR1606	020_001	C	2016-09-03T12:31	198.998	70.7495	44	2.969	3.91	28.9104
							3.959	3.9222	28.9205
							4.949	3.921	28.921
							5.939	3.9195	28.9165
							6.929	3.9261	28.9088
							7.919	3.8856	28.9062
							8.908	3.8741	28.9094
							9.898	3.8493	28.9085
							10.888	3.8171	28.9052
							11.878	3.7956	28.9043
							12.867	3.8999	28.9225
							13.857	3.9686	28.9338
							14.847	3.9516	29.0427
							15.837	4.1065	29.2784
							16.826	4.2194	29.4646
							17.816	4.0007	29.7583
							18.806	3.4354	30.0311
							19.796	2.6607	30.2252
							20.785	2.2817	30.5586
							21.775	2.8481	31.0159
							22.765	2.4348	31.338
							23.755	2.7635	31.6237
							24.744	2.227	31.7073
							25.734	1.3324	31.863
							26.724	-0.1352	31.9657
							27.713	-1.0142	32.0385
							28.703	-1.1788	32.0549
							29.693	-1.2412	32.0701
							30.682	-1.2511	32.0798
							31.672	-1.2553	32.0853
							32.662	-1.264	32.0906
							33.652	-1.265	32.0904
							34.641	-1.2711	32.091
							35.631	-1.2723	32.0913
							36.621	-1.273	32.0913
							37.61	-1.2731	32.0912
							38.6	-1.2698	32.0908
MR1606	021_001	C	2016-09-04T00:32	201.284	71.4276	58	2.969	2.0706	27.3645
							3.959	2.0547	27.3722
							4.949	2.0392	27.378
							5.939	2.02	27.3856
							6.928	1.7686	27.5085
							7.918	1.5688	27.5999
							8.908	1.4263	27.6835
							9.898	1.7685	27.5114
							10.887	1.3286	27.7163
							11.877	0.8721	27.945
							12.867	0.343	28.2113
							13.857	-0.2238	28.5784
							14.846	-0.241	28.8437
							15.836	-0.2622	29.2749
							16.826	-0.4294	29.803
							17.816	-0.5953	30.2257
							18.805	-0.6935	30.5115
							19.795	-0.7912	30.6982
							20.785	-1.063	30.8544
							21.774	-1.2299	30.9963
							22.764	-1.3028	31.1384
							23.754	-1.3303	31.2843
							24.743	-1.3528	31.3953
							25.733	-1.3876	31.4995
							26.723	-1.4598	31.6018
							27.712	-1.4948	31.7392
							28.702	-1.5163	31.8676
							29.692	-1.5487	31.9819
							30.681	-1.5649	32.1035
							31.671	-1.5576	32.2016
							32.661	-1.5274	32.2576
							33.65	-1.5145	32.2918
							34.64	-1.4814	32.321
							35.629	-1.466	32.3331
							36.619	-1.4591	32.3389
							37.609	-1.4544	32.3411
							38.598	-1.4578	32.3428
							39.588	-1.4598	32.3451
							40.578	-1.4551	32.3475
							41.567	-1.4445	32.3501
							42.557	-1.431	32.3539
							43.546	-1.4095	32.3622
							44.536	-1.4031	32.3711
							45.525	-1.4074	32.3783
							46.515	-1.4178	32.3797
							47.505	-1.4185	32.3859
							48.494	-1.4201	32.3944
							49.484	-1.4221	32.4053
							50.473	-1.4215	32.4186
							51.463	-1.4197	32.4348
							52.452	-1.419	32.4343
MR1606	022_001	C	2016-09-04T04:30	202.173	71.5792	64	3.959	2.1756	27.3632
							4.949	2.1754	27.3635
							5.939	2.1755	27.3636
							6.928	2.1753	27.3632
							7.918	2.1754	27.3632
							8.908	2.1754	27.3631
							9.898	2.1751	27.3627
							10.887	2.1749	27.3625
							11.877	2.173	27.3629
							12.867	2.1685	27.3659
							13.857	2.1727	27.3621
							14.846	1.374	28.4522
							15.836	-0.0185	29.5362
							16.826	-0.0277	30.0309
							17.815	-0.1664	30.3557
							18.805	-0.2449	30.6053
							19.795	-0.3782	30.8897
							20.784	-0.3459	31.1733
							21.774	-0.3296	31.3365
							22.764	-0.2567	31.4326
							23.753	-0.2807	31.4784
							24.743	-0.5524	31.5289
							25.733	-0.8459	31.6378
							26.722	-1.0332	31.7088
							27.712	-1.1205	31.7777
							28.702	-1.1324	31.843
							29.691	-1.2891	31.8878
							30.681	-1.328	31.948
							31.671	-1.3248	31.9845
							32.66	-1.358	32.0324
							33.65	-1.3949	32.0813
							34.64	-1.4153	32.1277
							35.629	-1.4883	32.167
							36.619	-1.5666	32.222
							37.608	-1.6255	32.2542
							38.598	-1.6515	32.2716
							39.588	-1.6554	32.2803
							40.577	-1.6575	32.2853
							41.567	-1.6469	32.2908
							42.556	-1.6289	32.2964
							43.546	-1.61	32.3006
							44.536	-1.6258	32.3022
							45.525	-1.6397	32.3054
							46.515	-1.6456	32.3077
							47.504	-1.6477	32.311
							48.494	-1.655	32.3145
							49.483	-1.6657	32.3187
							50.473	-1.6666	32.3218
							51.462	-1.6426	32.3312
							52.452	-1.6051	32.3623
							53.441	-1.6248	32.3729
							54.431	-1.6013	32.4143
							55.42	-1.5833	32.4528
							56.41	-1.5815	32.4799
							57.4	-1.5809	32.4866
							58.389	-1.5823	32.4896
MR1606	023_001	C	2016-09-04T06:54	202.332	71.4954	85	2.969	1.4818	27.2285
							3.959	1.4686	27.2248
							4.949	1.4656	27.2224
							5.939	1.4591	27.2219
							6.928	1.4693	27.2257
							7.918	1.4694	27.2232
							8.908	1.4432	27.2171
							9.898	1.4383	27.2183
							10.887	2.3919	27.4162
							11.877	2.7545	28.8492
							12.867	1.8823	28.9825
							13.857	1.1567	29.1279
							14.846	0.0164	29.4376
							15.836	-0.5073	29.812
							16.826	-0.588	30.0964
							17.815	-0.711	30.2974
							18.805	-0.7823	30.5162
							19.795	-0.7996	30.7209
							20.785	-0.8608	30.9393
							21.774	-1.0345	31.072
							22.764	-1.3523	31.3731
							23.754	-1.3315	31.4297
							24.743	-1.2578	31.4656
							25.733	-1.2405	31.4891
							26.723	-1.3109	31.6812
							27.712	-1.46	31.9099
							28.702	-1.5156	32.0408
							29.692	-1.5585	32.0705
							30.681	-1.5897	32.0893
							31.671	-1.5999	32.108
							32.66	-1.6072	32.1198
							33.65	-1.6111	32.1267
							34.64	-1.6147	32.1367
							35.629	-1.6184	32.1431
							36.619	-1.6213	32.1476
							37.609	-1.6246	32.1546
							38.598	-1.6266	32.159
							39.588	-1.6267	32.1595
							40.577	-1.6267	32.1596
							41.567	-1.6267	32.1598
							42.557	-1.6268	32.1603
							43.546	-1.6285	32.1641
							44.536	-1.6304	32.1672
							45.525	-1.6318	32.1682
							46.515	-1.632	32.1694
							47.504	-1.6314	32.1711
							48.494	-1.6319	32.1725
							49.484	-1.6319	32.1732
							50.473	-1.6319	32.174
							51.463	-1.6337	32.1771
							52.452	-1.6344	32.1812
							53.442	-1.6353	32.1857
							54.431	-1.637	32.1902
							55.421	-1.6389	32.1951
							56.41	-1.6402	32.1989
							57.4	-1.641	32.2023
							58.389	-1.6419	32.2055
							59.379	-1.6422	32.2078
							60.368	-1.6436	32.2129
							61.358	-1.6448	32.2158
							62.347	-1.645	32.2165
							63.337	-1.6455	32.219
							64.326	-1.6456	32.22
							65.316	-1.6454	32.2202
							66.305	-1.6452	32.2212
							67.295	-1.6451	32.2241
							68.284	-1.6451	32.23
							69.274	-1.65	32.2426
							70.263	-1.6518	32.2461
							71.252	-1.653	32.2514
							72.242	-1.6534	32.2553
							73.231	-1.653	32.257
							74.221	-1.6527	32.2602
							75.21	-1.6495	32.266
							76.2	-1.647	32.2711
							77.189	-1.6464	32.2727
							78.178	-1.6362	32.3167
MR1606	024_001	C	2016-09-04T09:03	202.501	71.4142	123	2.969	0.6207	27.1145
							3.959	0.5256	27.1
							4.949	0.5397	27.1038
							5.939	0.5432	27.1051
							6.928	0.5278	27.1
							7.918	0.5127	27.1029
							8.908	0.7675	27.1726
							9.898	1.1255	27.2072
							10.887	1.3206	27.2524
							11.877	1.5094	27.3059
							12.867	1.33	27.4355
							13.857	1.4301	27.563
							14.846	0.8301	27.9456
							15.836	-0.0559	28.6135
							16.826	-0.0219	29.0922
							17.816	-0.2993	29.5051
							18.805	-0.398	29.9013
							19.795	-0.7372	30.1867
							20.785	-0.8277	30.3654
							21.774	-0.9078	30.4924
							22.764	-0.8243	30.6638
							23.754	-0.9222	30.868
							24.743	-1.1794	31.0338
							25.733	-1.2356	31.1217
							26.723	-1.3046	31.2636
							27.712	-1.3205	31.4588
							28.702	-1.1783	31.7762
							29.692	-0.9999	31.8363
							30.681	-1.0177	31.8584
							31.671	-0.9788	31.8588
							32.661	-1.0626	31.8648
							33.65	-1.1453	31.8831
							34.64	-1.1618	31.8935
							35.63	-1.207	31.8945
							36.619	-1.3036	31.9061
							37.609	-1.3849	31.9192
							38.598	-1.4154	31.9275
							39.588	-1.4332	31.9428
							40.578	-1.4009	31.9501
							41.567	-1.3945	31.9517
							42.557	-1.3974	31.953
							43.546	-1.434	31.9535
							44.536	-1.4666	31.9603
							45.525	-1.471	31.9617
							46.515	-1.4741	31.9619
							47.505	-1.4766	31.9625
							48.494	-1.4763	31.9625
							49.484	-1.4794	31.9627
							50.473	-1.4808	31.9633
							51.463	-1.4811	31.9635
							52.452	-1.4842	31.964
							53.442	-1.4878	31.965
							54.431	-1.4891	31.9658
							55.421	-1.4897	31.9662
							56.411	-1.4948	31.9673
							57.4	-1.4987	31.9685
							58.39	-1.5027	31.9692
							59.379	-1.508	31.9702
							60.369	-1.511	31.9712
							61.358	-1.5137	31.9724
							62.348	-1.5185	31.9744
							63.337	-1.5222	31.976
							64.327	-1.524	31.9772
							65.316	-1.5242	31.9775
							66.305	-1.5351	31.9814
							67.295	-1.5505	31.9897
							68.284	-1.5541	31.9939
							69.274	-1.5544	31.9949
							70.263	-1.5549	31.9955
							71.253	-1.5559	31.9964
							72.242	-1.5579	31.9987
							73.232	-1.5607	32.0025
							74.221	-1.5645	32.0079
							75.211	-1.5685	32.0129
							76.2	-1.5719	32.017
							77.189	-1.5742	32.0201
							78.179	-1.5791	32.0227
							79.168	-1.5845	32.0256
							80.158	-1.5875	32.0274
							81.147	-1.5913	32.0288
							82.136	-1.5975	32.0331
							83.126	-1.6004	32.0421
							84.115	-1.6014	32.0458
							85.105	-1.602	32.0485
							86.094	-1.6025	32.0495
							87.083	-1.6034	32.0514
							88.073	-1.6044	32.0535
							89.062	-1.6057	32.0622
							90.051	-1.6051	32.0889
							91.041	-1.6063	32.104
							92.03	-1.6078	32.106
							93.02	-1.6131	32.1176
							94.009	-1.6172	32.1387
							94.998	-1.6233	32.1627
							95.988	-1.624	32.1718
							96.977	-1.6292	32.1862
							97.966	-1.6363	32.1971
							98.955	-1.6393	32.2038
							99.945	-1.6406	32.2084
							100.934	-1.6386	32.2185
							101.923	-1.6461	32.2406
							102.913	-1.6497	32.2461
							103.902	-1.6513	32.247
							104.891	-1.6534	32.2491
							105.881	-1.6531	32.2516
							106.87	-1.6517	32.256
							107.859	-1.6536	32.2658
							108.848	-1.6543	32.2745
							109.838	-1.6541	32.2827
							110.827	-1.65	32.3058
							111.816	-1.6496	32.3278
							112.805	-1.6487	32.3313
MR1606	025_001	C	2016-09-04T11:38	202.676	71.33	89	2.969	1.9035	27.6831
							3.959	1.8631	27.6627
							4.949	1.8056	27.5633
							5.939	1.8801	27.5977
							6.928	1.9528	27.6545
							7.918	1.9721	27.6702
							8.908	2.019	27.7157
							9.898	2.0454	27.7342
							10.888	2.0076	27.7687
							11.877	1.9946	27.8426
							12.867	2.1113	27.963
							13.857	2.2256	28.162
							14.846	2.416	28.5097
							15.836	2.4036	28.7232
							16.826	2.0241	29.0387
							17.816	1.0304	29.4443
							18.805	0.4704	29.8841
							19.795	-0.3839	30.0989
							20.785	0.1916	30.3426
							21.774	0.2818	30.4171
							22.764	0.0296	30.4592
							23.754	-0.37	30.5119
							24.743	0.0257	30.6883
							25.733	0.5848	30.8683
							26.723	0.9268	30.9884
							27.713	1.1712	31.0443
							28.702	1.605	31.2778
							29.692	1.4936	31.4048
							30.681	1.3791	31.4813
							31.671	0.9918	31.4556
							32.661	0.4731	31.496
							33.65	0.55	31.5395
							34.64	0.5705	31.5484
							35.63	0.5803	31.5674
							36.619	0.6288	31.5969
							37.609	0.6464	31.6065
							38.599	0.6203	31.6168
							39.588	0.49	31.626
							40.578	0.4556	31.6342
							41.567	0.4416	31.6394
							42.557	0.3807	31.6518
							43.547	0.3303	31.6662
							44.536	0.228	31.6869
							45.526	0.0946	31.7262
							46.515	0.0803	31.7377
							47.505	0.0657	31.742
							48.494	0.0638	31.7434
							49.484	0.0615	31.7446
							50.474	0.0476	31.7454
							51.463	0.0191	31.7465
							52.453	-0.028	31.7545
							53.442	-0.0516	31.7669
							54.432	-0.0844	31.7689
							55.421	-0.1157	31.775
							56.411	-0.1419	31.7745
							57.4	-0.1799	31.7751
							58.39	-0.2122	31.7777
							59.379	-0.2552	31.7833
							60.369	-0.3921	31.7899
							61.358	-0.5393	31.7957
							62.348	-0.8509	31.8162
							63.337	-0.9246	31.8212
							64.327	-1.0078	31.8275
							65.316	-1.0889	31.8349
							66.306	-1.1196	31.8393
							67.295	-1.1411	31.8403
							68.285	-1.1626	31.8422
							69.274	-1.1759	31.8447
							70.264	-1.1795	31.8478
							71.253	-1.1595	31.8528
							72.243	-1.1298	31.8577
							73.232	-1.1547	31.8624
							74.221	-1.1578	31.8641
							75.211	-1.1809	31.8672
							76.2	-1.1629	31.8764
							77.19	-1.1384	31.8781
							78.179	-1.1654	31.8774
							79.169	-1.1824	31.875
							80.158	-1.2175	31.8778
							81.147	-1.2454	31.8784
							82.137	-1.2822	31.8826
							83.126	-1.2779	31.8884
							84.116	-1.261	31.8924
MR1606	026_001	C	2016-09-04T13:36	202.838	71.2444	45	2.969	2.3745	27.895
							3.959	2.3713	27.8913
							4.949	2.3718	27.8918
							5.939	2.3738	27.8929
							6.929	2.3731	27.8926
							7.918	2.3773	27.8979
							8.908	2.3978	27.9334
							9.898	2.368	28.0805
							10.888	2.2766	28.4793
							11.877	2.2299	28.8993
							12.867	2.2349	29.3585
							13.857	3.0532	29.7322
							14.847	3.6053	29.9366
							15.836	3.8334	30.141
							16.826	3.817	30.2609
							17.816	3.8919	30.433
							18.805	4.014	30.4843
							19.795	3.9172	30.4878
							20.785	3.8554	30.517
							21.775	3.879	30.5522
							22.764	4.0128	30.611
							23.754	4.0842	30.6236
							24.744	4.0441	30.6208
							25.733	3.9546	30.6273
							26.723	3.9817	30.642
							27.713	4.0316	30.6616
							28.702	4.0177	30.66
							29.692	3.9854	30.6643
							30.682	3.9596	30.6681
							31.671	3.9186	30.6752
							32.661	3.8899	30.6794
							33.651	3.8426	30.6777
							34.64	3.6275	30.7
							35.63	3.3064	30.8035
							36.619	2.613	31.0336
							37.609	2.1182	31.2334
							38.599	1.2558	31.3605
							39.588	0.0759	31.6556
MR1606	027_001	C	2016-09-04T14:52	202.75	71.2888	57	3.959	1.9027	27.3335
							4.949	1.8944	27.3195
							5.939	1.8975	27.321
							6.928	1.9152	27.3155
							7.918	1.9308	27.3275
							8.908	1.8935	27.3562
							9.898	2.4049	27.779
							10.888	2.3728	27.9199
							11.877	2.0874	28.1631
							12.867	1.3856	28.3983
							13.857	0.3123	28.8793
							14.846	0.1457	29.1526
							15.836	-0.038	29.4574
							16.826	-0.1713	29.7689
							17.816	1.3681	30.2559
							18.805	3.163	30.512
							19.795	3.7994	30.5374
							20.785	3.9588	30.573
							21.774	4.2136	30.6097
							22.764	4.1007	30.609
							23.754	3.9677	30.628
							24.744	3.6318	30.695
							25.733	3.566	30.7777
							26.723	3.683	30.8382
							27.713	3.5646	30.8459
							28.702	3.6018	30.8838
							29.692	3.7827	30.9504
							30.682	3.8333	30.9331
							31.671	3.6402	30.9157
							32.661	3.3765	30.9422
							33.65	2.8632	30.9677
							34.64	1.3062	30.8903
							35.63	-0.039	31.0035
							36.619	-1.0007	31.153
							37.609	-1.0299	31.3599
							38.599	-0.1079	31.5841
							39.588	0.1911	31.5755
							40.578	0.063	31.6126
							41.567	0.2023	31.6462
							42.557	0.2472	31.655
							43.547	0.2811	31.6588
							44.536	0.0665	31.678
							45.526	-0.1465	31.7416
							46.515	-0.2042	31.7518
							47.505	-0.3413	31.7803
							48.495	-0.3722	31.7883
							49.484	-0.397	31.7929
							50.474	-0.4105	31.7959
							51.463	-0.4202	31.7976
							52.453	-0.448	31.8021
MR1606	028_001	C	2016-09-04T15:59	202.586	71.3738	111	3.959	1.8148	27.453
							4.949	1.8033	27.4439
							5.939	1.8009	27.4456
							6.928	1.7989	27.4473
							7.918	1.7939	27.4483
							8.908	1.7561	27.5705
							9.898	1.8736	27.6347
							10.887	2.0521	27.6909
							11.877	2.0843	27.745
							12.867	2.3346	27.8348
							13.857	2.054	27.867
							14.846	1.3197	28.1843
							15.836	0.0341	28.9017
							16.826	-0.3635	29.2749
							17.816	-0.3327	29.4662
							18.805	-0.3385	29.6973
							19.795	-0.5587	29.8801
							20.785	-0.7082	30.0671
							21.774	-0.9114	30.3593
							22.764	-0.9809	30.5433
							23.754	-0.9881	30.6769
							24.743	-1.0091	30.8068
							25.733	-1.0707	30.9276
							26.723	-1.0876	31.0443
							27.712	-1.0787	31.1133
							28.702	-1.0686	31.19
							29.692	-1.0938	31.2685
							30.681	-1.0966	31.3218
							31.671	-0.9984	31.3943
							32.661	-1.0085	31.4859
							33.65	-1.1729	31.6831
							34.64	-1.1106	31.7777
							35.63	-1.0567	31.8114
							36.619	-0.9772	31.8239
							37.609	-0.8925	31.8299
							38.598	-0.8894	31.8289
							39.588	-0.9102	31.8344
							40.578	-0.8623	31.8402
							41.567	-0.8602	31.8436
							42.557	-0.8635	31.8421
							43.546	-0.9332	31.8411
							44.536	-0.9398	31.848
							45.526	-0.914	31.8497
							46.515	-0.9173	31.8505
							47.505	-0.9301	31.852
							48.494	-0.9344	31.8567
							49.484	-0.9285	31.8575
							50.473	-0.9328	31.8578
							51.463	-0.9431	31.8583
							52.453	-0.9497	31.8586
							53.442	-0.9598	31.8588
							54.432	-0.9728	31.8583
							55.421	-0.9744	31.8603
							56.411	-0.975	31.8607
							57.4	-1.0102	31.8634
							58.39	-1.0354	31.8682
							59.379	-1.0582	31.8699
							60.369	-1.0825	31.8711
							61.358	-1.1121	31.8734
							62.348	-1.1225	31.8757
							63.337	-1.123	31.8802
							64.327	-1.1289	31.8825
							65.316	-1.1382	31.8855
							66.306	-1.1469	31.8885
							67.295	-1.1571	31.8921
							68.285	-1.1658	31.8953
							69.274	-1.1674	31.8966
							70.263	-1.1711	31.8971
							71.253	-1.1811	31.8983
							72.242	-1.1947	31.9015
							73.232	-1.2051	31.9045
							74.221	-1.2245	31.9102
							75.211	-1.2322	31.9128
							76.2	-1.2367	31.9145
							77.19	-1.2432	31.9173
							78.179	-1.2569	31.9218
							79.168	-1.2667	31.925
							80.158	-1.283	31.9285
							81.147	-1.2892	31.9301
							82.137	-1.2909	31.9302
							83.126	-1.2924	31.9306
							84.115	-1.2928	31.9308
							85.105	-1.2928	31.9308
							86.094	-1.2961	31.9313
							87.084	-1.2966	31.9313
							88.073	-1.3021	31.9324
							89.062	-1.3121	31.9332
							90.052	-1.3177	31.9352
							91.041	-1.3193	31.9357
							92.03	-1.3224	31.9361
							93.02	-1.325	31.937
							94.009	-1.3247	31.9369
							94.998	-1.33	31.938
							95.988	-1.3321	31.9387
							96.977	-1.3307	31.9384
							97.966	-1.3316	31.9385
							98.956	-1.3338	31.9392
							99.945	-1.3347	31.9395
							100.934	-1.335	31.9397
							101.924	-1.3357	31.9399
							102.913	-1.3373	31.9408
							103.902	-1.3386	31.9419
							104.892	-1.3415	31.9437
							105.881	-1.3438	31.945
MR1606	029_001	C	2016-09-05T01:12	201.393	71.385	64	2.969	2.2211	27.3671
							3.959	2.2084	27.3755
							4.949	2.2135	27.3726
							5.939	2.2317	27.3617
							6.928	2.2331	27.3603
							7.918	2.2284	27.3586
							8.908	2.2125	27.3573
							9.898	2.1709	27.3549
							10.887	2.0832	27.3574
							11.877	2.012	27.4839
							12.867	1.0194	28.1051
							13.857	0.3798	28.7129
							14.846	-0.2022	29.2431
							15.836	-0.2046	29.5269
							16.826	-0.0492	29.7402
							17.816	-0.2947	30.0075
							18.805	-0.608	30.3479
							19.795	-0.7914	30.5865
							20.785	-0.8926	30.748
							21.774	-0.9697	30.9348
							22.764	-0.9361	31.0625
							23.754	-1.0363	31.1356
							24.743	-1.112	31.2175
							25.733	-1.1708	31.3028
							26.723	-1.2375	31.3702
							27.712	-1.2244	31.4638
							28.702	-1.2399	31.5181
							29.692	-1.282	31.5675
							30.681	-1.3027	31.6493
							31.671	-1.3157	31.7624
							32.661	-1.3461	31.8442
							33.65	-1.4253	31.9864
							34.64	-1.4671	32.0872
							35.63	-1.4892	32.1598
							36.619	-1.5603	32.2088
							37.609	-1.627	32.2491
							38.598	-1.6426	32.2625
							39.588	-1.638	32.2742
							40.578	-1.641	32.2837
							41.567	-1.6377	32.2879
							42.557	-1.6386	32.2899
							43.546	-1.6444	32.2932
							44.536	-1.641	32.2972
							45.526	-1.6279	32.3002
							46.515	-1.5962	32.3096
							47.505	-1.5714	32.3147
							48.494	-1.5543	32.3226
							49.484	-1.5349	32.3391
							50.473	-1.5314	32.3472
							51.463	-1.5302	32.3475
							52.452	-1.5295	32.3474
							53.442	-1.5281	32.3475
							54.432	-1.5276	32.3473
							55.421	-1.5257	32.3475
							56.411	-1.5255	32.3475
							57.4	-1.5249	32.3476
							58.39	-1.5218	32.348
MR1606	030_001	C	2016-09-05T06:07	202.247	71.5351	71	3.959	1.9488	27.6075
							4.949	2.0341	27.5189
							5.939	2.0484	27.5028
							6.928	2.0584	27.4856
							7.918	2.0568	27.493
							8.908	2.0703	27.4778
							9.898	1.9045	27.6558
							10.887	1.8379	27.72
							11.877	1.9257	27.6298
							12.867	1.6338	27.944
							13.857	1.3871	28.196
							14.846	1.1503	28.4462
							15.836	0.1714	29.3296
							16.826	-0.1883	29.7265
							17.815	-0.3333	30.0386
							18.805	-0.3306	30.4747
							19.795	-0.2805	30.9163
							20.784	-0.3111	31.0704
							21.774	-0.1901	31.1518
							22.764	-0.0988	31.2373
							23.754	-0.2836	31.2981
							24.743	-0.2509	31.4085
							25.733	-0.3401	31.4799
							26.723	-0.6272	31.5566
							27.712	-1.0019	31.6648
							28.702	-1.0334	31.7384
							29.691	-1.076	31.8274
							30.681	-1.1459	31.8646
							31.671	-1.2129	31.8963
							32.66	-1.2382	31.9296
							33.65	-1.239	31.9682
							34.64	-1.2563	32.0108
							35.629	-1.3114	32.0592
							36.619	-1.3493	32.1121
							37.608	-1.3648	32.1552
							38.598	-1.3659	32.1836
							39.588	-1.3785	32.1935
							40.577	-1.3898	32.1984
							41.567	-1.4046	32.2137
							42.556	-1.4385	32.2295
							43.546	-1.489	32.2474
							44.536	-1.5257	32.2561
							45.525	-1.5467	32.2662
							46.515	-1.5824	32.2886
							47.504	-1.6079	32.3087
							48.494	-1.6092	32.317
							49.483	-1.6128	32.3327
							50.473	-1.634	32.3581
							51.462	-1.648	32.3729
							52.452	-1.6611	32.388
							53.442	-1.6633	32.3949
							54.431	-1.6627	32.399
							55.421	-1.66	32.4037
							56.41	-1.6591	32.4059
							57.4	-1.6607	32.4076
							58.389	-1.6551	32.4129
							59.379	-1.6536	32.4169
							60.368	-1.6533	32.4197
							61.358	-1.647	32.4278
							62.347	-1.6382	32.4374
							63.337	-1.6297	32.4442
							64.326	-1.623	32.4486
							65.316	-1.6182	32.4513
MR1606	031_001	C	2016-09-05T07:07	202.425	71.4548	110	2.969	0.4852	27.2801
							3.959	0.5156	27.2754
							4.949	0.4905	27.2832
							5.939	0.4444	27.2962
							6.928	0.423	27.2968
							7.918	0.447	27.2966
							8.908	0.3947	27.3161
							9.898	0.3507	27.3558
							10.887	0.2355	27.4804
							11.877	-0.0135	27.7377
							12.867	-0.1911	27.9825
							13.857	-0.337	28.6581
							14.846	-0.2016	29.104
							15.836	-0.1459	29.6336
							16.826	-0.301	30.1325
							17.815	-0.1465	30.5651
							18.805	-0.206	30.6609
							19.795	-0.7816	30.8451
							20.785	-1.0101	31.0291
							21.774	-1.1118	31.1936
							22.764	-1.216	31.4003
							23.754	-1.4008	31.5733
							24.743	-1.4334	31.6819
							25.733	-1.4502	31.835
							26.723	-1.2577	31.9025
							27.712	-1.2782	31.9258
							28.702	-1.2959	31.9432
							29.692	-1.311	31.9449
							30.681	-1.3283	31.954
							31.671	-1.3262	31.9598
							32.661	-1.3264	31.9631
							33.65	-1.3406	31.9631
							34.64	-1.3379	31.9652
							35.629	-1.3413	31.966
							36.619	-1.3469	31.9663
							37.609	-1.3516	31.9675
							38.598	-1.3666	31.9672
							39.588	-1.3693	31.9743
							40.577	-1.3848	31.975
							41.567	-1.503	31.9781
							42.557	-1.5357	31.9858
							43.546	-1.5373	31.9873
							44.536	-1.5389	31.989
							45.525	-1.5411	31.992
							46.515	-1.548	31.9977
							47.505	-1.5543	32.0059
							48.494	-1.553	32.009
							49.484	-1.5602	32.0151
							50.473	-1.568	32.027
							51.463	-1.5722	32.0362
							52.452	-1.5745	32.0414
							53.442	-1.5825	32.0493
							54.431	-1.5897	32.0557
							55.421	-1.595	32.0603
							56.41	-1.5957	32.0662
							57.4	-1.605	32.0767
							58.389	-1.6074	32.0801
							59.379	-1.6064	32.0844
							60.368	-1.6039	32.1006
							61.358	-1.6064	32.1114
							62.347	-1.6044	32.1259
							63.337	-1.6131	32.1389
							64.326	-1.6189	32.1489
							65.316	-1.6206	32.1557
							66.305	-1.6222	32.1615
							67.295	-1.6235	32.1681
							68.284	-1.6235	32.1755
							69.274	-1.6255	32.1869
							70.263	-1.6291	32.1948
							71.253	-1.6313	32.1997
							72.242	-1.6392	32.213
							73.232	-1.6421	32.2192
							74.221	-1.6449	32.2223
							75.21	-1.6452	32.2235
							76.2	-1.6455	32.2241
							77.189	-1.648	32.2272
							78.179	-1.6497	32.2295
							79.168	-1.6503	32.2307
							80.157	-1.651	32.2322
							81.147	-1.6512	32.2331
							82.136	-1.6518	32.2346
							83.126	-1.653	32.2418
							84.115	-1.6538	32.2445
							85.104	-1.6535	32.2459
							86.094	-1.6528	32.2479
							87.083	-1.652	32.2541
							88.073	-1.6529	32.2564
							89.062	-1.6498	32.261
							90.051	-1.6457	32.2678
							91.041	-1.6452	32.2724
							92.03	-1.6449	32.2794
							93.019	-1.6422	32.2848
							94.009	-1.6401	32.2882
							94.998	-1.6366	32.2946
							95.987	-1.6333	32.3011
							96.977	-1.6366	32.3052
							97.966	-1.6326	32.3081
							98.955	-1.632	32.3095
							99.945	-1.6329	32.3125
							100.934	-1.6346	32.321
							101.923	-1.6366	32.3178
MR1606	032_001	C	2016-09-07T01:38	205.089	71.6285	54	3.959	0.8717	27.4094
							4.949	0.8609	27.3611
							5.939	0.8576	27.3502
							6.928	0.853	27.3427
							7.918	0.8458	27.3378
							8.908	0.8522	27.3498
							9.898	0.8557	27.4021
							10.887	0.9015	27.5593
							11.877	0.9353	27.6972
							12.867	1.052	27.9753
							13.856	1.5209	28.6202
							14.846	2.805	28.988
							15.836	3.1044	29.1648
							16.826	2.866	29.392
							17.815	3.3805	29.5795
							18.805	3.6542	29.6556
							19.795	2.6541	29.652
							20.784	1.588	29.7088
							21.774	1.2476	29.7397
							22.764	2.3327	30.1306
							23.753	2.7223	30.3106
							24.743	2.6965	30.4636
							25.733	2.4451	30.4929
							26.722	3.1583	30.7001
							27.712	2.8633	30.72
							28.702	2.8275	30.7437
							29.691	2.768	30.7511
							30.681	2.7287	30.7687
							31.671	2.6436	30.7882
							32.66	2.3836	30.7676
							33.65	0.0272	30.6514
							34.639	-0.9374	30.7365
							35.629	-0.5965	30.9892
							36.619	-0.7161	31.0391
							37.608	-1.085	31.1667
							38.598	-1.0629	31.3197
							39.587	-0.518	31.4778
							40.577	-0.4896	31.5894
							41.567	-0.3968	31.6707
							42.556	-0.7163	31.7189
							43.546	-0.9535	31.8082
							44.535	-0.9111	31.8319
							45.525	-1.0519	31.8678
							46.515	-1.2969	31.9173
							47.504	-1.2916	31.9165
MR1606	033_001	C	2016-09-07T02:36	204.903	71.6979	172	2.969	1.5736	27.4981
							3.959	1.5714	27.4977
							4.949	1.5706	27.4975
							5.939	1.5709	27.4976
							6.928	1.5705	27.4974
							7.918	1.5706	27.4976
							8.908	1.5709	27.4981
							9.898	1.5713	27.498
							10.887	1.5928	27.5173
							11.877	1.6255	27.5412
							12.867	1.8574	27.7739
							13.856	3.0181	28.7667
							14.846	3.6438	29.3135
							15.836	4.149	29.6084
							16.826	3.4322	29.6003
							17.815	2.2463	29.6836
							18.805	1.4324	29.8771
							19.795	1.0643	30.0998
							20.784	0.5618	30.1961
							21.774	1.3929	30.4275
							22.764	2.4517	30.6199
							23.753	2.754	30.6715
							24.743	2.5297	30.7333
							25.733	2.5119	30.7452
							26.722	2.3206	30.7495
							27.712	1.8267	30.719
							28.702	1.3712	30.7705
							29.691	0.9325	30.862
							30.681	1.5685	31.0979
							31.67	0.6236	31.0562
							32.66	-0.5759	31.0964
							33.65	-1.0662	31.1268
							34.639	-1.3372	31.2412
							35.629	-1.3189	31.3285
							36.619	-1.2595	31.3832
							37.608	-1.1428	31.4415
							38.598	-1.1081	31.5384
							39.587	-1.0905	31.6357
							40.577	-1.0744	31.6923
							41.566	-1.0912	31.7576
							42.556	-1.0954	31.8036
							43.546	-1.0977	31.8308
							44.535	-1.2453	31.8519
							45.525	-1.2974	31.8622
							46.514	-1.4175	31.8895
							47.504	-1.4312	31.9137
							48.493	-1.4327	31.9363
							49.483	-1.4325	31.9498
							50.473	-1.427	31.9527
							51.462	-1.4174	31.9557
							52.452	-1.4071	31.9594
							53.441	-1.3861	31.9692
							54.431	-1.3656	31.9817
							55.42	-1.3553	31.9954
							56.41	-1.3678	32.0046
							57.399	-1.3311	32.022
							58.389	-1.3769	32.0279
							59.378	-1.4154	32.0428
							60.368	-1.4225	32.0501
							61.357	-1.4547	32.061
							62.347	-1.4715	32.0718
							63.336	-1.4989	32.0846
							64.326	-1.5046	32.0942
							65.315	-1.5092	32.1058
							66.304	-1.4721	32.1235
							67.294	-1.4795	32.1274
							68.283	-1.4959	32.1325
							69.273	-1.4943	32.1461
							70.262	-1.5275	32.1584
							71.252	-1.5649	32.1609
							72.241	-1.5902	32.1663
							73.231	-1.5982	32.1799
							74.22	-1.605	32.1899
							75.209	-1.5887	32.2068
							76.199	-1.5762	32.2112
							77.188	-1.5758	32.2129
							78.178	-1.5751	32.2137
							79.167	-1.58	32.2182
							80.156	-1.5885	32.225
							81.146	-1.5899	32.2325
							82.135	-1.5797	32.2478
							83.125	-1.5916	32.2578
							84.114	-1.5954	32.2726
							85.103	-1.5881	32.2903
							86.093	-1.5832	32.2994
							87.082	-1.5812	32.3063
							88.071	-1.5778	32.3175
							89.061	-1.5846	32.3351
							90.05	-1.5671	32.3531
							91.039	-1.5284	32.3698
							92.029	-1.5709	32.3826
							93.018	-1.6048	32.3914
							94.007	-1.6308	32.4035
							94.997	-1.6382	32.4104
							95.986	-1.6415	32.4141
							96.975	-1.6487	32.4185
							97.965	-1.6498	32.4293
							98.954	-1.6526	32.4352
							99.943	-1.6554	32.448
							100.933	-1.6588	32.4549
							101.922	-1.6465	32.4635
							102.911	-1.6491	32.4752
							103.9	-1.6548	32.4867
							104.89	-1.6553	32.4922
							105.879	-1.6549	32.4946
							106.868	-1.6545	32.5009
							107.857	-1.6548	32.5042
							108.847	-1.656	32.5127
							109.836	-1.6573	32.5174
							110.825	-1.6578	32.5201
							111.814	-1.6576	32.5256
							112.804	-1.6562	32.5353
							113.793	-1.6529	32.5438
							114.782	-1.65	32.5532
							115.771	-1.6357	32.5657
							116.761	-1.6213	32.577
							117.75	-1.6107	32.5924
							118.739	-1.6306	32.5895
							119.728	-1.6532	32.5968
							120.717	-1.6578	32.6045
							121.707	-1.6577	32.6106
							122.696	-1.6531	32.6231
							123.685	-1.6511	32.632
							124.674	-1.6501	32.6379
							125.663	-1.6471	32.6426
							126.652	-1.6481	32.6521
							127.642	-1.6482	32.6644
							128.631	-1.649	32.6752
							129.62	-1.6523	32.6928
							130.609	-1.6522	32.6985
							131.598	-1.6517	32.7022
							132.587	-1.651	32.7052
							133.576	-1.6518	32.7099
							134.566	-1.6506	32.7173
							135.555	-1.6492	32.7227
							136.544	-1.6503	32.7246
							137.533	-1.6497	32.729
							138.522	-1.6487	32.7315
							139.511	-1.6495	32.7329
							140.5	-1.6506	32.7348
							141.489	-1.6485	32.7388
							142.478	-1.6426	32.7469
							143.468	-1.6399	32.7511
							144.457	-1.6375	32.7579
							145.446	-1.6359	32.7644
							146.435	-1.6304	32.7864
							147.424	-1.6189	32.8143
							148.413	-1.6083	32.8388
							149.402	-1.5506	32.8688
							150.391	-1.5445	32.8876
							151.38	-1.5782	32.9071
							152.369	-1.5754	32.9455
							153.358	-1.5592	33.0036
							154.347	-1.5759	33.0606
							155.336	-1.5436	33.1155
							156.325	-1.4214	33.1631
							157.314	-1.3427	33.1891
							158.303	-1.1971	33.3559
							159.292	-1.0672	33.4741
							160.281	-0.9731	33.5541
							161.27	-0.7947	33.7118
							162.259	-0.5421	33.9231
MR1606	034_001	C	2016-09-07T03:39	204.717	71.765	204	3.959	1.3944	27.4302
							4.949	1.3984	27.4312
							5.939	1.4082	27.4352
							6.928	1.4337	27.4433
							7.918	1.4448	27.4472
							8.908	1.468	27.4561
							9.898	1.4832	27.463
							10.887	1.5176	27.4787
							11.877	1.9567	27.8734
							12.867	3.539	29.092
							13.856	3.8608	29.2349
							14.846	2.0863	29.4761
							15.836	2.5646	29.7011
							16.825	-0.7111	29.8839
							17.815	-0.8431	30.1066
							18.805	-0.9529	30.4304
							19.795	-0.9903	30.5236
							20.784	-1.03	30.6483
							21.774	-0.6066	30.8146
							22.764	-0.7753	30.8827
							23.753	-0.5123	30.9651
							24.743	0.2085	31.2483
							25.733	0.7302	31.3369
							26.722	0.2652	31.4283
							27.712	0.1376	31.4665
							28.701	-0.0839	31.4999
							29.691	-0.3191	31.5494
							30.681	-0.488	31.616
							31.67	-0.5498	31.6295
							32.66	-0.5841	31.6364
							33.65	-0.6025	31.645
							34.639	-0.7073	31.662
							35.629	-0.797	31.6817
							36.618	-0.7829	31.6936
							37.608	-0.7896	31.7
							38.598	-0.9593	31.7183
							39.587	-1.0175	31.7296
							40.577	-0.9797	31.74
							41.566	-1.003	31.7369
							42.556	-1.1108	31.7454
							43.545	-1.299	31.7804
							44.535	-1.4131	31.8421
							45.525	-1.4465	31.899
							46.514	-1.4816	31.931
							47.504	-1.4709	31.9459
							48.493	-1.4073	31.9666
							49.483	-1.4646	31.9729
							50.472	-1.5549	31.995
							51.462	-1.5482	32.0069
							52.451	-1.5365	32.0166
							53.441	-1.5218	32.027
							54.43	-1.5014	32.0287
							55.42	-1.5251	32.0427
							56.409	-1.4846	32.0691
							57.399	-1.4858	32.077
							58.388	-1.5322	32.0938
							59.378	-1.5109	32.1179
							60.367	-1.5255	32.128
							61.357	-1.5753	32.1394
							62.346	-1.5709	32.1417
							63.336	-1.5572	32.1483
							64.325	-1.5563	32.1542
							65.315	-1.5641	32.1685
							66.304	-1.5624	32.1868
							67.294	-1.561	32.199
							68.283	-1.5638	32.2108
							69.273	-1.5722	32.2234
							70.262	-1.5725	32.2381
							71.251	-1.572	32.2501
[truncated: 12,996 more rows]
