# Supplementary material for: Atlantic-origin water extension into the Pacific Arctic induced an anomalous biogeochemical event
Source: Nat Commun. 2023 Nov 2;14:6235. doi: 10.1038/s41467-023-41960-w (PMC10622542; doi:10.1038/s41467-023-41960-w)
Supplement: Supplementary file 4 — Supplementary Data 1 [file 41467_2023_41960_MOESM4_ESM.zip › Mirai_CTD_2017.txt]

Cruise	Station	Type	yyyy-mm-ddThh:mm	Longitude [degrees_east]	Latitude [degrees_north]	Bot. Depth [m]	Depth [m]	CTD-Temperature [�C]	CTD-Salinity
MR1705C	001_001	C	2017-08-26T18:34	185.987	63.093	77	3.961	10.0283	31.3626
							4.952	10.0287	31.3654
							5.942	10.0033	31.381
							6.932	10.0038	31.3778
							7.923	9.9144	31.4096
							8.913	9.9053	31.4112
							9.903	9.8988	31.4119
							10.893	9.8914	31.412
							11.884	9.8857	31.4121
							12.874	9.8767	31.4116
							13.864	9.8529	31.408
							14.854	9.7511	31.3987
							15.845	9.7295	31.3988
							16.835	9.1905	31.3858
							17.825	8.3698	31.4597
							18.816	7.5799	31.5074
							19.806	6.7381	31.5288
							20.796	4.9982	31.5937
							21.786	1.7982	31.8227
							22.776	1.3866	31.8185
							23.767	0.7554	31.8307
							24.757	0.4539	31.8492
							25.747	0.0842	31.8548
							26.737	-0.1648	31.8785
							27.728	-0.3086	31.8849
							28.718	-0.4548	31.8937
							29.708	-0.533	31.915
							30.698	-0.4703	31.9425
							31.688	-0.4724	31.9542
							32.678	-0.5222	31.9647
							33.669	-0.5357	31.9688
							34.659	-0.5466	31.9736
							35.649	-0.5604	31.9832
							36.639	-0.6789	31.9899
							37.629	-0.7597	31.996
							38.619	-0.8591	32.0045
							39.61	-1.0956	32.0165
							40.6	-1.2126	32.0325
							41.59	-1.2345	32.0404
							42.58	-1.2202	32.057
							43.57	-1.1734	32.065
							44.56	-1.1823	32.0678
							45.55	-1.1979	32.0812
							46.54	-1.2067	32.0919
							47.531	-1.2095	32.0929
							48.521	-1.2103	32.0929
							49.511	-1.2105	32.0931
							50.501	-1.2107	32.093
							51.491	-1.2106	32.0926
							52.481	-1.2105	32.0925
							53.471	-1.2104	32.0924
							54.461	-1.2104	32.0921
							55.451	-1.2103	32.0918
							56.441	-1.2102	32.0917
							57.431	-1.2101	32.0913
							58.421	-1.21	32.0915
							59.412	-1.2099	32.091
							60.402	-1.2099	32.091
							61.392	-1.2097	32.0909
							62.382	-1.2097	32.0907
							63.372	-1.2095	32.0907
							64.362	-1.2078	32.092
MR1705C	002_001	C	2017-08-27T07:28	187.703	63.8621	55	3.961	9.5495	31.5126
							4.951	9.6307	31.4895
							5.942	9.5898	31.5014
							6.932	9.5871	31.5016
							7.922	9.6039	31.4991
							8.912	9.6675	31.4782
							9.903	9.6538	31.4589
							10.893	9.4675	31.5342
							11.883	9.1027	31.6405
							12.873	9.1299	31.6287
							13.863	8.5947	31.8459
							14.854	8.4918	31.9124
							15.844	8.4592	31.9563
							16.834	8.1806	31.9588
							17.824	4.6284	32.0292
							18.814	0.9101	31.925
							19.805	-0.2758	32.0075
							20.795	-0.5336	32.0152
							21.785	-0.5488	32.0288
							22.775	-0.6251	32.0503
							23.765	-0.6655	32.0624
							24.755	-0.6688	32.0693
							25.746	-0.6688	32.075
							26.736	-0.6672	32.0847
							27.726	-0.6654	32.0889
							28.716	-0.67	32.0906
							29.706	-0.6917	32.0901
							30.696	-0.7681	32.0933
							31.686	-0.7653	32.0967
							32.677	-0.7559	32.0927
							33.667	-0.7581	32.0941
							34.657	-0.7628	32.0931
							35.647	-0.7586	32.0972
							36.637	-0.7562	32.0924
							37.627	-0.7661	32.0923
							38.617	-0.7822	32.0909
							39.607	-0.7746	32.0901
							40.597	-0.7493	32.091
							41.588	-0.7323	32.091
							42.578	-0.7666	32.0882
							43.568	-0.7553	32.0891
							44.558	-0.7858	32.0854
							45.548	-0.7906	32.0849
							46.538	-0.7926	32.0852
							47.528	-0.7915	32.0849
							48.518	-0.7853	32.0846
							49.508	-0.7902	32.0843
MR1705C	003_001	C	2017-08-27T14:37	189.651	64.7099	48	2.971	0.8289	32.2612
							3.961	0.8261	32.2618
							4.951	0.8267	32.2618
							5.941	0.8192	32.2627
							6.931	0.8164	32.2618
							7.922	0.8134	32.2614
							8.912	0.8127	32.2615
							9.902	0.8169	32.2621
							10.892	0.8156	32.2618
							11.882	0.8172	32.2622
							12.872	0.8157	32.2618
							13.863	0.8095	32.2608
							14.853	0.8074	32.2609
							15.843	0.8049	32.2603
							16.833	0.8161	32.263
							17.823	0.8282	32.2638
							18.813	0.8273	32.2639
							19.803	0.8268	32.2639
							20.794	0.827	32.2639
							21.784	0.827	32.2641
							22.774	0.8276	32.264
							23.764	0.8264	32.264
							24.754	0.8264	32.2642
							25.744	0.8206	32.2624
							26.734	0.8167	32.2621
							27.724	0.8243	32.2637
							28.714	0.8274	32.2646
							29.704	0.8271	32.2648
							30.694	0.828	32.2649
							31.685	0.8232	32.2656
							32.675	0.7397	32.2671
							33.665	0.618	32.2693
							34.655	0.5959	32.2728
							35.645	0.5989	32.2735
							36.635	0.5918	32.2736
							37.625	0.5856	32.2743
							38.615	0.5825	32.2747
							39.605	0.5817	32.2752
							40.595	0.5832	32.2752
							41.585	0.582	32.2755
							42.575	0.5823	32.2753
MR1705C	004_001	C	2017-08-27T19:03	190.408	65.0483	51	2.971	4.9884	32.644
							3.961	5.0395	32.6467
							4.951	5.0578	32.6466
							5.941	5.0543	32.6462
							6.931	5.046	32.6459
							7.921	5.0553	32.6457
							8.912	5.0545	32.6509
							9.902	5.1077	32.6451
							10.892	5.113	32.645
							11.882	5.1099	32.6448
							12.872	5.1075	32.6449
							13.862	5.1076	32.6446
							14.852	5.1076	32.6447
							15.843	5.1068	32.6445
							16.833	5.1023	32.6446
							17.823	5.1006	32.6448
							18.813	5.101	32.6445
							19.803	5.1042	32.6441
							20.793	5.1027	32.6441
							21.783	5.1036	32.6442
							22.773	5.1038	32.6443
							23.763	4.7547	32.6121
							24.753	4.0705	32.5752
							25.743	2.9625	32.5333
							26.734	2.6634	32.5428
							27.724	2.6502	32.5482
							28.714	2.6452	32.5518
							29.704	2.6442	32.5561
							30.694	2.6454	32.5584
							31.684	2.6342	32.5598
							32.674	2.6317	32.5613
							33.664	2.631	32.5622
							34.654	2.6246	32.5623
							35.644	2.6222	32.5627
							36.634	2.6225	32.563
							37.624	2.6225	32.563
							38.614	2.6205	32.5627
							39.604	2.6212	32.5627
							40.594	2.6212	32.5624
							41.584	2.6201	32.5622
							42.574	2.62	32.5619
							43.564	2.6195	32.5616
							44.554	2.6195	32.5614
							45.544	2.6217	32.5611
MR1705C	005_001	C	2017-08-27T22:54	190.951	65.2761	54	3.961	4.5831	32.7863
							4.951	4.5798	32.7864
							5.941	4.5844	32.7865
							6.931	4.5831	32.7847
							7.921	4.5609	32.7859
							8.911	4.5561	32.785
							9.902	4.5577	32.7847
							10.892	4.5621	32.7861
							11.882	4.5977	32.788
							12.872	4.6071	32.7879
							13.862	4.6034	32.7884
							14.852	4.6019	32.7889
							15.842	4.6067	32.7891
							16.832	4.6047	32.789
							17.822	4.605	32.7887
							18.813	4.5977	32.7888
							19.803	4.5823	32.7881
							20.793	4.5694	32.7887
							21.783	4.5573	32.7886
							22.773	4.5496	32.7889
							23.763	4.5392	32.7888
							24.753	4.5409	32.7886
							25.743	4.5134	32.7868
							26.733	4.5065	32.7873
							27.723	4.4334	32.7818
							28.713	4.3895	32.7803
							29.703	4.3594	32.7775
							30.693	4.2711	32.7714
							31.683	4.1787	32.7617
							32.673	4.0745	32.7544
							33.663	3.9676	32.7447
							34.653	3.7796	32.7215
							35.643	3.6662	32.7209
							36.633	3.6295	32.7175
							37.623	3.5711	32.7142
							38.613	3.5697	32.7151
							39.603	3.5694	32.7159
							40.593	3.6061	32.7199
							41.583	3.5425	32.7114
							42.573	3.5181	32.711
							43.563	3.5603	32.7154
							44.553	3.5096	32.7097
							45.543	3.5053	32.7097
							46.533	3.5038	32.7095
							47.523	3.508	32.7099
							48.513	3.5186	32.7111
MR1705C	006_001	C	2017-08-28T01:55	191.302	65.6534	50	3.961	4.8278	32.6181
							4.951	4.832	32.6133
							5.941	4.823	32.6193
							6.931	4.9243	32.581
							7.921	5.0124	32.532
							8.911	4.8488	32.5818
							9.901	4.7764	32.657
							10.891	4.7802	32.6969
							11.881	4.7787	32.7268
							12.872	4.7714	32.7359
							13.862	4.7613	32.741
							14.852	4.7119	32.7406
							15.842	4.3462	32.7656
							16.832	4.0005	32.7997
							17.822	3.9135	32.8054
							18.812	3.8939	32.8069
							19.802	3.8534	32.8112
							20.792	3.8501	32.8128
							21.782	3.8349	32.8146
							22.772	3.8283	32.8154
							23.762	3.8136	32.8166
							24.752	3.8028	32.8177
							25.742	3.7802	32.8189
							26.732	3.7905	32.8184
							27.722	3.7818	32.8188
							28.712	3.7638	32.8208
							29.702	3.7572	32.822
							30.692	3.7549	32.823
							31.682	3.7572	32.8222
							32.672	3.7588	32.8215
							33.662	3.7585	32.8212
							34.652	3.7574	32.8215
							35.642	3.7571	32.8218
							36.632	3.7566	32.8218
							37.622	3.7562	32.8222
							38.612	3.7554	32.8229
							39.602	3.7558	32.823
							40.592	3.7552	32.8224
							41.582	3.7553	32.8227
							42.572	3.7566	32.8233
							43.562	3.758	32.8236
MR1705C	007_001	C	2017-08-28T06:33	191.151	66.273	55	3.96	6.4559	31.8401
							4.95	6.451	31.8435
							5.941	6.472	31.8346
							6.931	6.4714	31.8349
							7.921	6.4724	31.8329
							8.911	6.4711	31.831
							9.901	6.4731	31.8312
							10.891	6.4501	31.8411
							11.881	6.4184	31.8578
							12.871	6.3849	31.875
							13.861	6.3072	31.9135
							14.851	6.2157	31.9572
							15.841	6.1914	31.9677
							16.831	6.1355	31.9897
							17.821	5.7915	32.1616
							18.811	5.616	32.2325
							19.801	5.5691	32.2493
							20.791	5.5239	32.2667
							21.781	5.4456	32.2929
							22.771	5.4078	32.3048
							23.761	5.2649	32.3664
							24.751	5.0396	32.4791
							25.741	4.817	32.5722
							26.731	4.5569	32.6622
							27.721	4.2378	32.7897
							28.711	4.2042	32.7954
							29.701	4.0859	32.8436
							30.691	4.0493	32.8584
							31.681	4.0392	32.8634
							32.671	4.0354	32.865
							33.661	4.0345	32.8655
							34.651	4.034	32.8654
							35.641	4.0349	32.8652
							36.631	4.0353	32.8649
							37.621	4.0348	32.8649
							38.611	4.0352	32.8647
							39.601	4.0352	32.8646
							40.591	4.0353	32.8644
							41.58	4.0355	32.8643
							42.57	4.0344	32.8644
							43.56	4.0342	32.8644
							44.55	4.0341	32.8644
							45.54	4.0345	32.864
							46.53	4.034	32.8641
							47.52	4.0337	32.8642
							48.51	4.034	32.8641
							49.5	4.0341	32.864
							50.489	4.0345	32.8639
MR1705C	008_001	C	2017-08-28T12:17	191.099	67.2	49	3.96	6.6598	30.1973
							4.95	6.6589	30.1966
							5.94	6.6601	30.1969
							6.93	6.6602	30.1969
							7.92	6.6567	30.1956
							8.91	6.6557	30.1949
							9.9	6.6563	30.195
							10.89	6.6516	30.1927
							11.88	6.6503	30.1921
							12.87	6.6498	30.1911
							13.86	6.648	30.1908
							14.85	6.6459	30.1899
							15.84	6.6449	30.1897
							16.83	6.6457	30.1899
							17.82	6.6467	30.1903
							18.81	6.6486	30.191
							19.8	6.6499	30.1919
							20.79	6.6582	30.1947
							21.78	6.6566	30.1941
							22.77	6.6579	30.1946
							23.76	6.6747	30.2017
							24.75	6.699	30.2127
							25.74	6.711	30.2182
							26.73	6.7197	30.2212
							27.72	6.7789	30.2492
							28.709	6.792	30.2539
							29.699	6.8108	30.2631
							30.689	6.8786	30.296
							31.679	6.9717	30.3351
							32.669	7.2216	30.4526
							33.659	7.4438	30.6608
							34.649	7.7175	30.8964
							35.639	7.5039	31.0255
							36.629	6.1074	31.7191
							37.618	4.634	32.395
							38.608	4.5535	32.4201
							39.598	4.5317	32.4229
							40.588	4.5137	32.4265
							41.578	4.493	32.4301
							42.568	4.4945	32.429
MR1705C	009_001	C	2017-08-28T15:43	191.151	67.5751	50	3.96	6.2565	29.7801
							4.95	6.2575	29.7796
							5.94	6.2578	29.7791
							6.93	6.2581	29.7791
							7.92	6.2575	29.7792
							8.91	6.2567	29.7793
							9.9	6.2577	29.7791
							10.89	6.259	29.7791
							11.88	6.2589	29.7791
							12.87	6.2589	29.7792
							13.86	6.2588	29.7791
							14.85	6.2588	29.7791
							15.84	6.2591	29.7797
							16.83	6.2308	29.8305
							17.82	5.9116	30.1692
							18.81	4.9261	30.8467
							19.8	4.5029	31.2435
							20.789	4.3252	31.5062
							21.779	4.2913	31.6302
							22.769	4.0597	31.6734
							23.759	4.001	31.6866
							24.749	3.9393	31.6965
							25.739	3.9229	31.699
							26.729	3.91	31.7012
							27.719	3.9038	31.709
							28.709	3.9001	31.7758
							29.699	3.3857	31.8214
							30.688	3.1825	31.9177
							31.678	2.3962	31.9446
							32.668	2.3228	32.0031
							33.658	2.1862	32.0089
							34.648	2.031	32.0251
							35.638	2.1325	32.0689
							36.628	2.588	32.1822
							37.617	2.7382	32.2527
							38.607	3.0505	32.3578
							39.597	3.173	32.3755
							40.587	3.1021	32.3815
							41.577	3.1	32.3923
							42.567	3.3064	32.4378
							43.556	3.5581	32.4835
							44.546	3.6856	32.5005
MR1705C	010_001	C	2017-08-28T20:16	191.165	68.0189	59	3.96	4.8859	32.5803
							4.95	4.8763	32.5777
							5.94	4.8755	32.5775
							6.93	4.8762	32.5808
							7.92	4.8786	32.579
							8.91	4.8807	32.5792
							9.9	4.8809	32.5786
							10.89	4.8826	32.5812
							11.88	4.885	32.5836
							12.87	4.8932	32.5927
							13.859	4.93	32.6112
							14.849	4.94	32.609
							15.839	5.0341	32.664
							16.829	5.0722	32.6865
							17.819	5.0808	32.6975
							18.809	5.029	32.7175
							19.799	4.9337	32.7404
							20.789	4.7566	32.7594
							21.779	4.5065	32.8019
							22.769	4.3619	32.8266
							23.759	4.3158	32.8355
							24.748	4.2794	32.8435
							25.738	4.187	32.8491
							26.728	4.1795	32.8537
							27.718	4.1814	32.8553
							28.708	4.1896	32.8597
							29.698	4.1965	32.8629
							30.688	4.2069	32.8655
							31.677	4.2158	32.8675
							32.667	4.2262	32.8703
							33.657	4.2405	32.8731
							34.647	4.2494	32.875
							35.637	4.2554	32.8761
							36.627	4.27	32.8791
							37.616	4.2788	32.8807
							38.606	4.2878	32.8824
							39.596	4.2938	32.8835
							40.586	4.2958	32.8839
							41.576	4.2995	32.8848
							42.565	4.3024	32.8855
							43.555	4.3046	32.8861
							44.545	4.3081	32.8872
							45.535	4.309	32.8883
							46.525	4.309	32.8895
							47.514	4.3087	32.8899
							48.504	4.3086	32.8902
							49.494	4.3081	32.8904
							50.484	4.3077	32.8906
							51.473	4.3067	32.891
							52.463	4.3044	32.8911
							53.453	4.3007	32.885
MR1705C	011_001	C	2017-08-29T01:02	191.247	68.5011	53	2.97	8.5544	30.6688
							3.96	8.5519	30.6676
							4.95	8.5514	30.6676
							5.94	8.5516	30.6672
							6.93	8.5549	30.6648
							7.92	8.557	30.6625
							8.91	8.5525	30.6644
							9.899	8.5434	30.6714
							10.889	8.5427	30.6723
							11.879	8.5253	30.6806
							12.869	8.4279	30.7382
							13.859	8.323	30.8046
							14.849	8.1341	30.9251
							15.839	7.7625	31.166
							16.829	7.481	31.3344
							17.819	6.4459	31.8356
							18.808	5.7947	32.101
							19.798	5.6342	32.1381
							20.788	5.4734	32.1812
							21.778	5.2688	32.2216
							22.768	5.0544	32.2473
							23.758	4.9025	32.263
							24.748	4.872	32.3244
							25.738	4.9685	32.3634
							26.727	4.964	32.3663
							27.717	4.9564	32.3685
							28.707	4.9478	32.3731
							29.697	4.9354	32.3789
							30.687	4.9259	32.3795
							31.676	4.9049	32.3801
							32.666	4.8752	32.3809
							33.656	4.8569	32.3795
							34.646	4.8433	32.3819
							35.636	4.8379	32.3838
							36.625	4.8368	32.3867
							37.615	4.8078	32.3876
							38.605	4.7804	32.3905
							39.595	4.7541	32.3926
							40.585	4.7244	32.3928
							41.574	4.6998	32.3941
							42.564	4.6816	32.3971
							43.554	4.6613	32.4005
							44.544	4.6423	32.4033
							45.533	4.6144	32.4069
							46.523	4.5911	32.4106
							47.513	4.585	32.4117
							48.503	4.5803	32.412
MR1705C	012_001	C	2017-08-29T04:20	191.255	69.0001	53	3.96	7.9973	31.2528
							4.95	7.9991	31.2513
							5.94	8.0002	31.2505
							6.929	7.9755	31.2669
							7.919	7.9692	31.2702
							8.909	7.9594	31.2761
							9.899	7.9533	31.2797
							10.889	7.9563	31.277
							11.879	7.9782	31.2673
							12.869	7.9846	31.266
							13.859	8.0125	31.2517
							14.848	7.962	31.2782
							15.838	7.937	31.2934
							16.828	7.9274	31.2988
							17.818	7.8766	31.3218
							18.808	7.7553	31.3862
							19.798	7.7449	31.4028
							20.788	7.7373	31.4393
							21.777	7.642	31.5666
							22.767	7.5524	31.6313
							23.757	7.4344	31.6891
							24.747	7.1194	31.794
							25.737	6.9319	31.8785
							26.727	6.9413	31.908
							27.716	6.9115	31.9161
							28.706	6.8202	31.9412
							29.696	6.7526	31.9527
							30.686	6.7111	31.967
							31.675	6.6932	31.9814
							32.665	6.627	31.9854
							33.655	6.5308	31.9851
							34.645	6.4063	32.0061
							35.635	5.9671	32.0475
							36.624	5.6633	32.0896
							37.614	5.5508	32.1135
							38.604	5.5094	32.126
							39.594	5.4669	32.1418
							40.583	5.5718	32.191
							41.573	5.5883	32.2343
							42.563	5.5345	32.2443
							43.553	5.4957	32.2512
							44.542	5.4413	32.2574
							45.532	5.3377	32.2597
							46.522	5.1494	32.2673
							47.511	5.0059	32.2734
MR1705C	013_001	C	2017-08-29T08:28	191.238	69.4971	51	2.97	7.8438	31.0403
							3.96	7.8685	31.0096
							4.949	7.8832	30.9999
							5.939	7.8889	31.0007
							6.929	7.8806	31.0009
							7.919	7.8809	31.0006
							8.909	7.88	31.0005
							9.899	7.8794	31.0013
							10.889	7.8508	31.053
							11.879	7.3934	31.7563
							12.868	7.1225	31.9377
							13.858	7.0074	31.977
							14.848	6.9704	32.0043
							15.838	6.9491	32.0137
							16.828	6.851	32.0392
							17.818	6.6174	32.1447
							18.807	6.5073	32.1706
							19.797	6.3978	32.1972
							20.787	6.2714	32.2074
							21.777	6.2785	32.218
							22.767	6.3488	32.2428
							23.756	6.3205	32.2489
							24.746	6.2868	32.2497
							25.736	6.1782	32.2388
							26.726	6.149	32.2457
							27.715	6.1372	32.2641
							28.705	6.1331	32.2784
							29.695	6.0667	32.2813
							30.685	6.0226	32.2867
							31.675	5.9558	32.3007
							32.664	5.7678	32.3196
							33.654	5.5221	32.3207
							34.644	5.2824	32.3166
							35.633	4.7749	32.3219
							36.623	4.5829	32.3357
							37.613	4.5205	32.3439
							38.603	4.5029	32.349
							39.592	4.5005	32.3585
							40.582	4.5706	32.3873
							41.572	4.5857	32.4045
							42.561	4.5741	32.4089
							43.551	4.5548	32.4302
							44.541	4.5105	32.4811
							45.531	4.4426	32.5438
							46.52	4.3931	32.5767
MR1705C	014_001	C	2017-08-29T12:35	191.247	69.9998	41	3.959	6.5826	32.1651
							4.949	6.659	32.0604
							5.939	6.6591	32.0592
							6.929	6.6571	32.0597
							7.919	6.6356	32.0869
							8.909	6.6681	32.0411
							9.899	6.654	32.0609
							10.888	6.6213	32.1062
							11.878	6.5981	32.1376
							12.868	6.5566	32.2049
							13.858	6.4918	32.2734
							14.848	6.4287	32.3056
							15.837	6.4098	32.3111
							16.827	6.4001	32.3135
							17.817	6.3914	32.3155
							18.807	6.3796	32.3173
							19.797	6.3662	32.3183
							20.786	6.3499	32.3201
							21.776	6.3419	32.3211
							22.766	6.2643	32.3253
							23.756	5.5847	32.2819
							24.745	2.4489	32.2847
							25.735	2.0344	32.3511
							26.725	1.8013	32.3727
							27.715	1.7825	32.3828
							28.704	1.7143	32.3845
							29.694	1.6997	32.3901
							30.684	1.6837	32.391
							31.674	1.6791	32.3898
							32.663	1.6729	32.3936
							33.653	1.6703	32.3959
							34.643	1.6701	32.3992
MR1705C	015_001	C	2017-08-29T16:02	191.249	70.5001	39	3.959	6.7573	32.2843
							4.949	6.7575	32.2851
							5.939	6.7575	32.2855
							6.929	6.7569	32.2858
							7.919	6.7568	32.2858
							8.908	6.7575	32.2852
							9.898	6.7584	32.2846
							10.888	6.7584	32.2845
							11.878	6.7564	32.2843
							12.868	6.7541	32.2844
							13.857	6.7541	32.2847
							14.847	6.7541	32.2846
							15.837	6.754	32.2849
							16.827	6.7537	32.2846
							17.816	6.7537	32.2848
							18.806	6.7538	32.2846
							19.796	6.7532	32.2846
							20.786	6.7745	32.3564
							21.775	6.2803	32.5124
							22.765	5.6042	32.506
							23.755	4.711	32.4655
							24.745	3.9751	32.4443
							25.734	2.9839	32.3678
							26.724	1.7127	32.3584
							27.714	1.6721	32.3721
							28.704	1.6755	32.3839
							29.693	1.6991	32.3948
							30.683	1.7239	32.4035
							31.673	1.7603	32.4103
							32.662	1.7912	32.4149
							33.652	1.8301	32.4092
MR1705C	016_001	C	2017-08-29T19:39	191.241	70.9995	45	2.969	6.6317	32.1131
							3.959	6.64	32.1146
							4.949	6.6415	32.1135
							5.939	6.6382	32.1128
							6.929	6.6318	32.1176
							7.918	6.6243	32.1191
							8.908	6.6245	32.1242
							9.898	6.6189	32.1205
							10.888	6.6332	32.1326
							11.877	6.6519	32.1403
							12.867	6.6568	32.1357
							13.857	6.6563	32.1366
							14.847	6.6613	32.137
							15.836	6.6633	32.1482
							16.826	6.6541	32.1618
							17.816	6.6415	32.1689
							18.806	6.7109	32.2459
							19.795	6.8012	32.3821
							20.785	6.6631	32.4418
							21.775	6.3164	32.5778
							22.765	5.4555	32.5412
							23.754	4.5236	32.6318
							24.744	3.9202	32.703
							25.734	3.7201	32.7164
							26.723	3.6136	32.7235
							27.713	3.5803	32.7306
							28.703	3.5573	32.738
							29.692	3.527	32.7424
							30.682	3.4544	32.7422
							31.672	3.4015	32.7509
							32.661	3.4008	32.7596
							33.651	3.3942	32.7731
							34.641	3.3683	32.784
							35.63	3.3521	32.7914
							36.62	3.3451	32.798
							37.61	3.3439	32.8001
							38.599	3.3441	32.8019
							39.589	3.3459	32.8047
							40.579	3.3518	32.8053
MR1705C	017_001	C	2017-08-30T00:32	191.251	71.5007	49	2.969	6.3229	31.9983
							3.959	6.3227	31.9983
							4.949	6.3229	31.9984
							5.939	6.3209	31.9979
							6.928	6.3208	31.9981
							7.918	6.3193	31.998
							8.908	6.3194	31.998
							9.898	6.3235	31.9996
							10.887	6.3207	32.0003
							11.877	6.3229	32.0004
							12.867	6.3231	32.0004
							13.857	6.3223	32.0002
							14.846	6.3228	32.0003
							15.836	6.3233	32.0002
							16.826	6.3241	32.0004
							17.815	6.3244	32.0003
							18.805	6.3247	32.0005
							19.795	6.3248	32.0005
							20.785	6.3248	32.0004
							21.774	6.3249	32.0004
							22.764	6.3253	32.0006
							23.754	6.3287	32.0025
							24.743	6.3441	32.0122
							25.733	6.9373	32.4027
							26.723	7.0244	32.4742
							27.712	6.5366	32.4529
							28.702	4.4915	32.3738
							29.692	2.3281	32.4079
							30.681	1.6868	32.425
							31.671	1.1018	32.4561
							32.66	1.3005	32.5129
							33.65	1.3943	32.5299
							34.64	1.4087	32.5329
							35.629	1.3778	32.5355
							36.619	1.3418	32.5341
							37.609	1.3873	32.5411
							38.598	1.4498	32.5466
							39.588	1.5112	32.5546
							40.577	1.5522	32.5584
							41.567	1.5851	32.5608
							42.557	1.6594	32.5702
							43.546	1.7934	32.5859
MR1705C	018_001	C	2017-08-30T04:54	191.251	72.0004	52	3.959	6.0789	32.0079
							4.949	5.9926	31.9706
							5.938	6.0058	31.9745
							6.928	5.9496	31.9414
							7.918	5.9425	31.938
							8.908	5.9403	31.9368
							9.897	5.94	31.937
							10.887	6.0342	32.0025
							11.877	6.322	32.1262
							12.867	6.2991	32.1183
							13.856	6.3689	32.1865
							14.846	6.3554	32.2177
							15.836	6.4184	32.2353
							16.825	6.4872	32.2417
							17.815	6.2424	32.2622
							18.805	6.2421	32.2877
							19.794	6.1959	32.3004
							20.784	6.0598	32.3327
							21.774	5.1387	32.3646
							22.763	4.2386	32.499
							23.753	3.8218	32.5997
							24.743	3.2326	32.6643
							25.732	3.6079	32.7809
							26.722	3.6434	32.818
							27.711	3.4774	32.8346
							28.701	3.3333	32.8421
							29.691	3.2352	32.8503
							30.68	3.178	32.8485
							31.67	3.0923	32.852
							32.66	3.0272	32.8584
							33.649	2.999	32.8596
							34.639	2.9884	32.8613
							35.628	2.9833	32.8616
							36.618	2.979	32.862
							37.608	2.9753	32.8621
							38.597	2.97	32.8616
							39.587	2.9651	32.8615
							40.576	2.9632	32.8612
							41.566	2.9628	32.8608
							42.555	2.9579	32.8609
							43.545	2.9565	32.8606
							44.534	2.9546	32.8606
							45.524	2.9551	32.8605
MR1705C	018_002	C	2017-08-30T06:30	191.25	71.9996	52	3.959	5.8841	31.9152
							4.949	5.8821	31.9147
							5.938	5.8822	31.9147
							6.928	5.8795	31.9138
							7.918	5.8813	31.914
							8.908	5.8809	31.9141
							9.897	5.8824	31.9143
							10.887	5.8822	31.9143
							11.877	5.8831	31.9142
							12.867	5.8831	31.9144
							13.856	5.889	31.9166
							14.846	5.8891	31.9161
							15.836	5.8844	31.9147
							16.825	5.8984	31.9206
							17.815	6.2186	32.1061
							18.805	6.3128	32.1932
							19.794	6.2718	32.2563
							20.784	6.2149	32.2865
							21.774	5.6839	32.2959
							22.763	4.955	32.338
							23.753	4.3559	32.4432
							24.743	3.8469	32.603
							25.732	3.4934	32.6119
							26.722	3.4098	32.7201
							27.711	3.7129	32.8207
							28.701	3.5222	32.8317
							29.691	3.3048	32.8405
							30.68	3.1819	32.8475
							31.67	3.1144	32.85
							32.66	3.0531	32.855
							33.649	3.0375	32.8569
							34.639	3.0029	32.8599
							35.628	2.9908	32.8611
							36.618	2.9856	32.8615
							37.608	2.9824	32.8613
							38.597	2.9803	32.8611
							39.587	2.9778	32.8607
							40.576	2.9744	32.8607
							41.566	2.9727	32.8606
							42.555	2.9695	32.8607
							43.545	2.9678	32.8607
							44.534	2.9668	32.8607
							45.524	2.9683	32.8608
MR1705C	019_001	C	2017-08-30T10:55	193.346	72.402	51	2.969	5.4788	32.1752
							3.959	5.4623	32.1672
							4.949	5.4476	32.1611
							5.938	5.4198	32.1467
							6.928	5.4171	32.1477
							7.918	5.4053	32.1471
							8.907	5.3906	32.142
							9.897	5.4021	32.1459
							10.887	5.5759	32.2526
							11.877	5.8664	32.3524
							12.866	6.0901	32.4034
							13.856	6.1318	32.4248
							14.846	6.1353	32.4344
							15.835	6.0334	32.4385
							16.825	6.0274	32.4478
							17.815	6.1098	32.4765
							18.804	6.3968	32.5638
							19.794	6.3213	32.5749
							20.784	6.131	32.553
							21.773	5.9123	32.5128
							22.763	5.357	32.4946
							23.752	4.7918	32.443
							24.742	3.433	32.3346
							25.732	1.4395	32.2519
							26.721	1.3629	32.3065
							27.711	1.6078	32.392
							28.7	1.3426	32.3941
							29.69	1.1242	32.429
							30.68	1.527	32.5329
							31.669	2.5218	32.7097
							32.659	2.7083	32.7367
							33.648	2.6708	32.7282
							34.638	2.6546	32.7263
							35.628	2.6371	32.7232
							36.617	2.6275	32.7239
							37.607	2.6151	32.7235
							38.596	2.5854	32.7209
							39.586	2.5779	32.7211
							40.575	2.5685	32.7208
							41.565	2.5655	32.7211
							42.554	2.5701	32.721
							43.544	2.5709	32.7209
							44.534	2.5688	32.7211
MR1705C	020_002	C	2017-08-30T16:23	196.025	72.5488	52	3.959	4.993	31.71
							4.949	4.9573	31.6957
							5.938	4.9899	31.7091
							6.928	5.0535	31.753
							7.918	5.2425	31.8779
							8.907	5.4508	31.9981
							9.897	5.3873	31.9547
							10.887	5.4281	31.9814
							11.876	5.4303	31.9798
							12.866	5.5039	32.0243
							13.856	5.5012	32.0175
							14.845	5.5105	32.0244
							15.835	5.554	32.0476
							16.825	5.5743	32.0551
							17.814	5.6407	32.0869
							18.804	5.6257	32.0808
							19.794	5.6507	32.0982
							20.783	5.7398	32.151
							21.773	5.7572	32.158
							22.763	5.7862	32.1651
							23.752	5.7994	32.1745
							24.742	5.8913	32.2559
							25.731	5.9728	32.3491
							26.721	5.7626	32.4709
							27.711	5.6653	32.4598
							28.7	5.3395	32.4454
							29.69	5.13	32.4351
							30.679	4.7073	32.4246
							31.669	4.342	32.4069
							32.659	3.8868	32.3942
							33.648	2.8363	32.3443
							34.638	1.242	32.347
							35.627	0.9752	32.3993
							36.617	1.2003	32.4864
							37.606	1.5516	32.5503
							38.596	1.5392	32.5921
							39.586	1.5668	32.6435
							40.575	1.6313	32.679
							41.565	1.6576	32.6855
							42.554	1.6615	32.6863
							43.544	1.6665	32.6864
							44.533	1.6653	32.6856
							45.523	1.6666	32.6832
MR1705C	021_001	C	2017-08-30T21:54	198.653	72.7992	51	2.969	4.4035	31.3771
							3.959	4.4427	31.4189
							4.949	4.5037	31.4489
							5.938	4.5216	31.4575
							6.928	4.5323	31.4776
							7.918	4.5277	31.4841
							8.907	4.5096	31.5061
							9.897	4.4355	31.5317
							10.887	4.3915	31.5318
							11.876	4.4297	31.525
							12.866	4.3561	31.5317
							13.856	4.4028	31.506
							14.845	4.1829	31.5325
							15.835	3.1566	31.4341
							16.825	1.2761	31.3559
							17.814	-0.119	31.3446
							18.804	-0.9158	31.3462
							19.793	-1.0005	31.381
							20.783	-1.0778	31.4333
							21.773	-1.213	31.4919
							22.762	-1.2813	31.5272
							23.752	-1.3287	31.5689
							24.742	-1.3587	31.6084
							25.731	-1.2835	31.6582
							26.721	-1.2954	31.6919
							27.71	-1.3128	31.7105
							28.7	-1.3375	31.7467
							29.689	-1.3374	31.7464
							30.679	-1.4274	31.8163
							31.669	-1.4718	31.8535
							32.658	-1.5194	31.8935
							33.648	-1.511	31.919
							34.637	-1.5076	31.9461
							35.627	-1.492	31.9706
							36.616	-1.4765	31.9975
							37.606	-1.4226	32.0352
							38.595	-0.8876	32.2185
							39.585	-0.16	32.3805
							40.575	-0.1309	32.3835
							41.564	-0.1219	32.3806
							42.554	-0.1195	32.3775
							43.543	-0.1189	32.3743
							44.533	-0.1184	32.3712
MR1705C	021_002	C	2017-08-31T00:16	198.651	72.8064	51	2.969	4.2095	31.2853
							3.959	4.2401	31.2714
							4.949	4.2538	31.2632
							5.938	4.2523	31.2637
							6.928	4.2528	31.2629
							7.918	4.2546	31.266
							8.907	4.2569	31.269
							9.897	4.2533	31.2774
							10.887	4.2504	31.2842
							11.876	3.9286	31.3694
							12.866	3.7808	31.3955
							13.856	3.3353	31.4254
							14.845	2.3767	31.4322
							15.835	1.8432	31.4255
							16.825	1.2377	31.4647
							17.814	0.5123	31.4232
							18.804	0.1285	31.3868
							19.793	-0.4538	31.4479
							20.783	-1.0505	31.4898
							21.773	-1.1602	31.5484
							22.762	-1.2924	31.6094
							23.752	-1.3212	31.6453
							24.742	-1.3721	31.6871
							25.731	-1.4015	31.7371
							26.721	-1.1897	31.7998
							27.71	-1.2891	31.8126
							28.7	-1.4365	31.8349
							29.689	-1.4454	31.8586
							30.679	-1.4646	31.8873
							31.669	-1.505	31.9147
							32.658	-1.509	31.934
							33.648	-1.4981	31.952
							34.637	-1.4799	31.9752
							35.627	-1.4912	31.9883
							36.616	-1.1945	32.1092
							37.606	-0.4726	32.3064
							38.595	-0.2236	32.3622
							39.585	-0.1911	32.3607
							40.575	-0.1795	32.3618
							41.564	-0.1763	32.3625
							42.554	-0.1757	32.3629
							43.543	-0.1736	32.3632
MR1705C	021_003	C	2017-08-31T01:20	198.664	72.8075	51	2.969	4.7151	31.2059
							3.959	3.6588	31.31
							4.949	2.8496	31.3012
							5.938	2.7172	31.3464
							6.928	2.6205	31.3481
							7.918	3.5664	31.3512
							8.907	4.002	31.2846
							9.897	3.9724	31.3734
							10.887	3.5991	31.3979
							11.876	3.0368	31.4075
							12.866	2.536	31.4095
							13.856	1.3274	31.2865
							14.845	0.2394	31.3404
							15.835	-0.2055	31.393
							16.825	-0.7092	31.446
							17.814	-1.1032	31.5181
							18.804	-1.2504	31.5877
							19.793	-1.3116	31.6249
							20.783	-1.2969	31.6367
							21.773	-1.3358	31.6618
							22.762	-1.3733	31.7008
							23.752	-1.3717	31.7392
							24.742	-1.3504	31.764
							25.731	-1.0196	31.812
							26.721	-1.2089	31.8192
							27.71	-1.3991	31.829
							28.7	-1.4579	31.846
							29.689	-1.4409	31.8693
							30.679	-1.4339	31.8833
							31.669	-1.4484	31.8976
							32.658	-1.5103	31.9174
							33.648	-1.4962	31.9367
							34.637	-1.4675	31.9515
							35.627	-1.4746	31.9599
							36.616	-1.4825	31.9717
							37.606	-1.5053	31.9902
							38.595	-1.3543	32.0609
							39.585	-0.6102	32.2586
MR1705C	022_001	C	2017-08-31T06:06	200.828	72.2104	50	4.949	3.7725	28.9862
							5.938	3.7629	28.9662
							6.928	3.7924	29.0301
							7.918	3.79	29.0311
							8.908	3.7707	29.0077
							9.897	3.8015	29.0533
							10.887	3.8412	29.1322
							11.877	3.9715	29.3605
							12.866	3.9614	29.4026
							13.856	3.9571	29.4051
							14.846	3.9269	29.4462
							15.835	4.0187	29.7609
							16.825	4.1259	30.1494
							17.815	4.167	30.3004
							18.804	4.233	30.4474
							19.794	4.3248	30.6784
							20.784	4.2167	30.8276
							21.773	3.7672	30.9648
							22.763	3.5546	31.1358
							23.753	3.2213	31.3206
							24.742	3.0288	31.4337
							25.732	2.6574	31.4545
							26.722	1.3954	31.4493
							27.711	0.5213	31.4926
							28.701	0.5166	31.5428
							29.69	0.3741	31.5891
							30.68	-0.2154	31.683
							31.67	-0.2239	31.7832
							32.659	-0.7622	31.9509
							33.649	-0.7585	32.0267
							34.638	-0.7564	32.0367
							35.628	-0.7558	32.0445
							36.618	-0.7537	32.051
							37.607	-0.7251	32.0586
							38.597	-0.7066	32.0646
							39.586	-0.5952	32.0976
							40.576	-0.5014	32.1278
							41.565	-0.5751	32.1616
							42.555	-0.5582	32.3278
							43.544	-0.5369	32.3574
MR1705C	023_001	C	2017-08-31T09:53	201.603	71.8453	58	3.959	4.1862	29.4706
							4.949	4.1895	29.4682
							5.939	4.1896	29.468
							6.928	4.1907	29.4677
							7.918	4.1836	29.4687
							8.908	4.1841	29.4687
							9.897	4.1844	29.4686
							10.887	4.191	29.4712
							11.877	4.1995	29.4737
							12.867	4.2005	29.4751
							13.856	4.2024	29.5145
							14.846	4.0227	30.1852
							15.836	3.9146	30.3595
							16.825	3.8439	30.4706
							17.815	3.3886	30.7429
							18.805	2.2534	31.0143
							19.794	1.8837	31.1297
							20.784	1.6932	31.206
							21.774	0.8952	31.2641
							22.763	0.5835	31.3249
							23.753	0.2075	31.3892
							24.743	0.1105	31.4546
							25.732	-0.1669	31.5411
							26.722	-0.256	31.5869
							27.712	-0.1785	31.6701
							28.701	-0.1561	31.7242
							29.691	-0.389	31.7872
							30.681	-0.2078	31.8718
							31.67	-0.0939	31.8866
							32.66	-0.0928	31.89
							33.649	-0.1367	31.8936
							34.639	-0.4681	31.8863
							35.629	-0.4993	31.9048
							36.618	-0.4643	31.9122
							37.608	-0.5045	31.928
							38.597	-0.5344	31.9344
							39.587	-0.6416	31.9582
							40.577	-0.7082	31.9943
							41.566	-0.7725	32.0698
							42.556	-0.6894	32.1055
							43.545	-0.6575	32.1144
							44.535	-0.655	32.1186
							45.524	-0.6348	32.1245
							46.514	-0.6361	32.1262
							47.503	-0.6338	32.1267
							48.493	-0.6031	32.1388
							49.483	-0.5525	32.1573
							50.472	-0.532	32.1629
							51.462	-0.5265	32.1645
							52.451	-0.5226	32.1647
MR1705C	024_001	C	2017-08-31T11:55	201.881	71.7119	59	3.959	4.3824	29.9391
							4.949	4.2995	29.7251
							5.939	4.3285	29.7793
							6.928	4.4176	30.0087
							7.918	4.3817	30.069
							8.908	4.419	30.0943
							9.898	4.3875	30.13
							10.887	4.203	30.2348
							11.877	4.0917	30.282
							12.867	4.0689	30.3451
							13.856	4.0534	30.3744
							14.846	4.0605	30.3919
							15.836	4.0275	30.404
							16.826	3.8839	30.4555
							17.815	3.828	30.5118
							18.805	3.7108	30.5942
							19.795	3.6097	30.6563
							20.784	3.5266	30.7129
							21.774	3.3516	30.8248
							22.764	3.0042	30.962
							23.753	2.7312	31.0472
							24.743	2.5109	31.0911
							25.733	2.3834	31.1152
							26.722	2.2162	31.1384
							27.712	1.901	31.184
							28.702	1.3477	31.2568
							29.691	1.0345	31.321
							30.681	0.7102	31.3814
							31.67	0.5085	31.4117
							32.66	0.0793	31.4551
							33.65	-0.5765	31.5275
							34.639	-0.9308	31.6158
							35.629	-0.826	31.6351
							36.619	-0.6481	31.7384
							37.608	-0.4215	31.7962
							38.598	-0.7929	31.83
							39.587	-0.8248	31.8543
							40.577	-0.7814	31.8752
							41.566	-0.7755	31.9173
							42.556	-0.7945	31.9268
							43.546	-0.8794	31.946
							44.535	-0.7668	32.0417
							45.525	-0.5469	32.1009
							46.514	-0.504	32.1102
							47.504	-0.4967	32.1108
							48.493	-0.4952	32.111
							49.483	-0.4956	32.1109
							50.472	-0.493	32.1114
							51.462	-0.4936	32.1114
MR1705C	025_001	C	2017-08-31T13:57	202.15	71.5805	65	3.959	4.6759	29.1286
							4.949	4.6814	29.0285
							5.939	4.6814	29.0295
							6.928	4.6804	29.0539
							7.918	4.6732	29.2053
							8.908	4.6533	29.5822
							9.898	4.6489	29.9576
							10.887	4.651	30.0877
							11.877	4.6511	30.038
							12.867	4.7745	30.5578
							13.857	4.9099	30.6461
							14.846	4.9737	30.7914
							15.836	4.7541	30.8515
							16.826	4.0934	30.863
							17.815	2.6903	30.9703
							18.805	2.2815	31.0315
							19.795	1.8755	31.0468
							20.784	1.7329	31.0932
							21.774	1.7791	31.158
							22.764	1.719	31.2139
							23.753	1.8243	31.2654
							24.743	2.0252	31.3481
							25.733	1.5129	31.372
							26.722	1.4955	31.4094
							27.712	1.0526	31.4847
							28.702	0.8844	31.5113
							29.691	1.0632	31.6052
							30.681	1.0637	31.6254
							31.671	1.023	31.6393
							32.66	1.1328	31.6642
							33.65	1.1428	31.6776
							34.64	1.2398	31.7203
							35.629	1.2119	31.7322
							36.619	1.1823	31.7462
							37.608	1.2701	31.7717
							38.598	1.3489	31.794
							39.588	1.3999	31.8311
							40.577	1.406	31.8416
							41.567	1.3535	31.8472
							42.556	1.257	31.859
							43.546	1.2153	31.875
							44.535	1.1924	31.8897
							45.525	1.1288	31.8921
							46.515	0.9883	31.8895
							47.504	0.9742	31.9086
							48.494	1.0448	31.9301
							49.483	1.0136	31.9367
							50.473	0.7986	31.9638
							51.462	0.6269	31.9993
							52.452	0.5242	32.0075
							53.441	0.5071	32.0085
							54.431	0.4577	32.0077
							55.42	0.4197	32.0078
							56.41	0.3763	32.0076
							57.399	0.3218	32.0082
							58.389	0.2842	32.0121
MR1705C	026_001	C	2017-08-31T15:39	202.327	71.4973	84	3.959	4.822	28.4022
							4.949	4.8986	28.5825
							5.939	4.8208	28.432
							6.928	4.8299	28.4494
							7.918	4.876	28.5396
							8.908	4.8702	28.5283
							9.898	5.3423	29.4719
							10.887	5.8737	30.271
							11.877	6.2229	31.0316
							12.867	6.1894	31.2012
							13.857	5.9498	31.2698
							14.846	5.4784	31.2501
							15.836	3.3705	31.1228
							16.826	3.3145	31.207
							17.815	4.4938	31.5103
							18.805	5.4052	31.7143
							19.795	6.0417	31.7942
							20.785	6.0711	31.7949
							21.774	6.0766	31.7947
							22.764	6.0131	31.7865
							23.754	5.9626	31.8026
							24.743	5.9633	31.8166
							25.733	5.7636	31.7966
							26.723	5.1676	31.8045
							27.712	5.0346	31.8307
							28.702	4.547	31.8496
							29.692	4.0162	31.8704
							30.681	3.8153	31.9019
							31.671	3.7407	32.0058
							32.66	3.379	32.0205
							33.65	3.1434	32.0541
							34.64	3.2514	32.0721
							35.629	3.2258	32.0987
							36.619	3.0534	32.0788
							37.609	2.9983	32.1092
							38.598	3.2874	32.1615
							39.588	3.2881	32.166
							40.577	3.2793	32.1719
							41.567	3.2943	32.1784
							42.557	3.3079	32.1813
							43.546	3.3053	32.183
							44.536	3.2949	32.183
							45.525	3.2141	32.1726
							46.515	3.059	32.1639
							47.504	3.0651	32.1685
							48.494	3.0962	32.1755
							49.484	3.1211	32.1793
							50.473	3.1518	32.1868
							51.463	3.1859	32.1994
							52.452	3.2719	32.2168
							53.442	3.296	32.2184
							54.431	3.299	32.2189
							55.421	3.2993	32.2187
							56.41	3.2967	32.218
							57.4	3.2906	32.218
							58.389	3.2784	32.2178
							59.379	3.2469	32.2162
							60.368	3.0439	32.1843
							61.358	2.6577	32.1467
							62.347	2.6306	32.1856
							63.337	2.6455	32.2003
							64.326	2.5611	32.1999
							65.316	2.4309	32.1994
							66.305	2.3154	32.2074
							67.295	2.3037	32.2059
							68.284	2.1577	32.2054
							69.274	2.0061	32.2006
							70.263	1.7489	32.1881
							71.252	1.1686	32.2351
							72.242	0.8978	32.3141
							73.231	0.7525	32.3653
							74.221	0.7354	32.3769
							75.21	0.7304	32.3809
							76.2	0.7318	32.3819
							77.189	0.7277	32.3844
MR1705C	027_001	C	2017-08-31T17:33	202.46	71.4254	121	3.959	5.4035	29.2628
							4.949	4.9916	28.7064
							5.939	5.2187	29.069
							6.928	5.2559	29.0904
							7.918	5.4432	29.3709
							8.908	5.5205	29.4652
							9.898	5.9405	30.1372
							10.887	6.7225	31.0251
							11.877	6.6834	31.0549
							12.867	6.6482	31.0965
							13.857	6.3445	31.1152
							14.846	6.2616	31.2049
							15.836	6.1769	31.3648
							16.826	6.4499	31.4993
							17.816	6.4269	31.5354
							18.805	6.3195	31.576
							19.795	6.197	31.66
							20.785	6.0833	31.6866
							21.774	5.934	31.7116
							22.764	5.9107	31.7234
							23.754	5.9479	31.7448
							24.743	5.9191	31.7593
							25.733	5.8524	31.7685
							26.723	5.7727	31.7824
							27.712	5.7473	31.7921
							28.702	5.7437	31.7997
							29.692	5.7135	31.8057
							30.681	5.7027	31.8111
							31.671	5.6331	31.8217
							32.661	5.3794	31.8099
							33.65	5.1775	31.8216
							34.64	5.1044	31.8404
							35.629	5.0294	31.8678
							36.619	4.9064	31.8845
							37.609	4.758	31.903
							38.598	4.6633	31.9108
							39.588	4.627	31.9211
							40.578	4.5975	31.9268
							41.567	4.5835	31.9302
							42.557	4.5666	31.9325
							43.546	4.5345	31.9449
							44.536	4.5042	31.9601
							45.525	4.4949	31.9749
							46.515	4.4291	31.976
							47.505	4.2257	31.9775
							48.494	3.9745	32.0047
							49.484	3.8656	32.0106
							50.473	3.7679	32.0153
							51.463	3.6657	32.0226
							52.452	3.5249	32.0261
							53.442	3.3702	32.0373
							54.431	3.3405	32.0389
							55.421	3.3122	32.0374
							56.41	3.1556	32.036
							57.4	2.8988	32.0371
							58.39	2.7011	32.0418
							59.379	2.5709	32.0372
							60.369	2.2022	32.0238
							61.358	1.9342	32.0307
							62.348	1.7168	32.0247
							63.337	1.43	32.0214
							64.326	1.2288	32.0255
							65.316	1.0495	32.0331
							66.305	1.0013	32.0417
							67.295	0.9362	32.0418
							68.284	0.7952	32.0618
							69.274	0.8207	32.0921
							70.263	0.9429	32.1366
							71.253	1.0746	32.1619
							72.242	1.128	32.171
							73.232	1.1442	32.1763
							74.221	1.1498	32.183
							75.211	1.156	32.1991
							76.2	1.186	32.241
							77.189	1.1708	32.2686
							78.179	1.1576	32.278
							79.168	1.0839	32.2861
							80.158	0.7841	32.3097
							81.147	0.7998	32.3403
							82.136	0.7679	32.3495
							83.126	0.6808	32.3629
							84.115	0.8327	32.4311
							85.105	0.9285	32.4862
							86.094	0.6993	32.6144
							87.083	0.5813	32.7074
							88.073	0.5142	32.7448
							89.062	0.392	32.8152
							90.051	0.3078	32.8805
							91.041	0.3082	32.8928
							92.03	0.3084	32.9454
							93.019	0.2853	33.0721
							94.009	0.162	33.1558
							94.998	0.089	33.1954
							95.987	-0.0052	33.2679
							96.977	-0.1993	33.4011
							97.966	-0.249	33.4337
							98.955	-0.2563	33.4461
							99.945	-0.2563	33.449
							100.934	-0.2473	33.4684
							101.923	-0.2446	33.4747
							102.913	-0.2424	33.4778
							103.902	-0.2427	33.478
							104.891	-0.2435	33.4764
							105.881	-0.2433	33.4764
							106.87	-0.2429	33.4771
							107.859	-0.2401	33.4817
							108.848	-0.2348	33.4927
							109.838	-0.2312	33.5007
MR1705C	028_001	C	2017-08-31T19:24	202.65	71.3288	92	3.959	4.648	29.3918
							4.949	4.6222	29.3235
							5.939	4.6323	29.3398
							6.928	4.6409	29.3543
							7.918	4.6965	29.452
							8.908	4.7115	29.4965
							9.898	4.8282	29.7989
							10.888	4.834	30.2471
							11.877	5.0673	30.6046
							12.867	4.5366	30.9001
							13.857	3.5953	31.0607
							14.846	3.3821	31.1405
							15.836	3.6275	31.2689
							16.826	3.8	31.351
							17.816	3.3392	31.3219
							18.805	3.0988	31.4275
							19.795	2.5533	31.4284
							20.785	1.9699	31.5002
							21.774	2.1867	31.5304
							22.764	1.9082	31.5983
							23.754	2.9078	31.7762
							24.743	3.315	31.8293
							25.733	3.0338	31.8641
							26.723	2.7394	31.8584
							27.713	2.3518	31.9055
							28.702	2.3282	31.9617
							29.692	2.3894	32.0127
							30.681	2.532	32.0404
							31.671	2.415	32.0466
							32.661	2.0944	32.0413
							33.65	1.6796	32.0361
							34.64	1.3164	32.0342
							35.63	1.184	32.056
							36.619	1.1824	32.0791
							37.609	0.9656	32.0879
							38.599	0.9369	32.1229
							39.588	1.0801	32.1519
							40.578	1.0883	32.1558
							41.567	1.079	32.1715
							42.557	0.8219	32.1733
							43.547	0.5489	32.1944
							44.536	0.8308	32.2716
							45.526	0.9666	32.2775
							46.515	0.7448	32.2765
							47.505	0.5788	32.328
							48.494	0.5094	32.3663
							49.484	0.3636	32.382
							50.474	0.379	32.4473
							51.463	0.4715	32.4773
							52.453	0.568	32.5354
							53.442	0.7353	32.6072
							54.432	0.7502	32.6094
							55.421	0.7497	32.6126
							56.411	0.7542	32.6371
							57.4	0.7753	32.7045
							58.39	0.7974	32.7365
							59.379	0.7945	32.7523
							60.369	0.7864	32.7612
							61.358	0.7663	32.7878
							62.348	0.5645	32.7949
							63.337	0.0093	32.7835
							64.327	-0.3923	32.7728
							65.316	-0.8365	32.8785
							66.306	0.2056	32.9406
							67.295	0.6225	32.9449
							68.285	0.4792	32.9391
							69.274	0.5534	32.9596
							70.264	0.6681	32.9688
							71.253	0.5991	32.9589
							72.243	0.5916	32.9737
							73.232	0.6418	32.9807
							74.221	0.6681	32.9873
							75.211	0.4735	33.2523
							76.2	0.2794	33.5632
							77.19	0.1567	33.7445
							78.179	0.1044	33.8126
							79.169	0.0938	33.8255
							80.158	0.0614	33.8607
							81.147	0.0413	33.8825
							82.137	0.0451	33.8792
							83.126	0.0366	33.8882
							84.116	0.0366	33.8887
							85.105	0.0351	33.8902
							86.094	0.0333	33.888
MR1705C	029_001	C	2017-08-31T21:28	202.783	71.239	48	3.959	3.6508	29.5996
							4.949	3.6508	29.6002
							5.939	3.6544	29.6037
							6.929	3.6772	29.6202
							7.918	4.9156	31.0906
							8.908	4.285	31.5821
							9.898	3.8027	31.7231
							10.888	3.1347	31.9123
							11.877	2.7553	32.0189
							12.867	2.4043	32.096
							13.857	2.0293	32.1802
							14.847	1.7525	32.273
							15.836	1.5309	32.3795
							16.826	1.2555	32.4957
							17.816	1.0812	32.5737
							18.805	0.9461	32.6286
							19.795	0.8217	32.6915
							20.785	0.748	32.7359
							21.775	0.7439	32.7404
							22.764	0.7482	32.738
							23.754	0.7493	32.7391
							24.744	0.6276	32.8096
							25.733	0.6137	32.8173
							26.723	0.6071	32.8229
							27.713	0.6003	32.8291
							28.702	0.5807	32.8412
							29.692	0.5743	32.8469
							30.682	0.5706	32.8498
							31.671	0.5681	32.8517
							32.661	0.5708	32.8499
							33.651	0.5681	32.8511
							34.64	0.564	32.853
							35.63	0.5612	32.8546
							36.619	0.5643	32.8531
							37.609	0.5629	32.8536
							38.599	0.5623	32.8534
							39.588	0.5624	32.8533
							40.578	0.5663	32.8517
							41.568	0.5752	32.8477
							42.557	0.5787	32.8461
MR1705C	030_001	C	2017-08-31T23:48	202.723	71.2812	57	2.969	3.6829	28.7705
							3.959	3.8045	28.8897
							4.949	5.4528	30.2704
							5.939	6.0579	30.7868
							6.928	6.1698	31.0113
							7.918	6.0719	31.0972
							8.908	6.1723	31.2955
							9.898	6.2475	31.3706
							10.888	5.9333	31.3715
							11.877	5.5152	31.4112
							12.867	5.2633	31.5057
							13.857	5.4475	31.6253
							14.846	4.9449	31.7176
							15.836	4.2765	31.7321
							16.826	4.0425	31.7329
							17.816	4.0071	31.7945
							18.805	3.5187	31.831
							19.795	2.9873	31.8594
							20.785	3.075	31.9281
							21.774	2.9175	32.0012
							22.764	2.1618	32.0166
							23.754	1.907	32.0344
							24.744	1.9142	32.0752
							25.733	1.4628	32.054
							26.723	0.8793	32.0333
							27.713	0.7998	32.0555
							28.702	0.9537	32.115
							29.692	1.0495	32.1629
							30.682	0.8212	32.181
							31.671	0.6759	32.2129
							32.661	0.5616	32.234
							33.651	0.4261	32.2623
							34.64	0.3396	32.298
							35.63	0.1747	32.3625
							36.619	-0.1089	32.4124
							37.609	-0.3689	32.4617
							38.599	-0.5569	32.5339
							39.588	-0.4616	32.8684
							40.578	-0.3566	33.1287
							41.567	-0.2428	33.3804
							42.557	-0.2107	33.4284
							43.547	-0.2508	33.349
							44.536	-0.2935	33.2546
							45.526	-0.3033	33.2334
							46.515	-0.1614	33.55
							47.505	-0.1146	33.673
							48.495	-0.1016	33.7087
							49.484	-0.0715	33.7621
							50.474	-0.0695	33.7656
							51.463	-0.0813	33.7371
MR1705C	031_001	C	2017-09-01T00:47	202.574	71.3729	113	3.959	5.4742	28.9772
							4.949	5.4842	28.9769
							5.939	5.1963	29.2992
							6.928	4.3475	30.0382
							7.918	3.9062	30.4299
							8.908	3.0886	31.0905
							9.898	2.867	31.3675
							10.887	2.7896	31.418
							11.877	2.7629	31.4651
							12.867	2.8306	31.5226
							13.857	2.6987	31.5721
							14.846	2.6244	31.618
							15.836	2.8211	31.7186
							16.826	2.853	31.7471
							17.816	2.7078	31.765
							18.805	2.7567	31.786
							19.795	2.879	31.8208
							20.785	2.8127	31.8425
							21.774	2.3995	31.8451
							22.764	2.0483	31.8599
							23.754	2.1218	31.8917
							24.743	2.3658	31.9482
							25.733	2.287	31.9545
							26.723	2.1819	31.9596
							27.712	2.1778	31.9803
							28.702	2.1848	31.994
							29.692	2.1578	32.0165
							30.681	2.076	32.0258
							31.671	1.6708	32.0132
							32.661	1.4282	32.0318
							33.65	1.4164	32.0736
							34.64	1.5716	32.0997
							35.63	1.5692	32.1273
							36.619	1.588	32.1459
							37.609	1.5805	32.1497
							38.598	1.525	32.1505
							39.588	1.3633	32.1477
							40.578	1.3219	32.1575
							41.567	1.2873	32.1553
							42.557	1.1979	32.1607
							43.546	1.1346	32.1623
							44.536	1.1038	32.1658
							45.526	1.0167	32.168
							46.515	0.9321	32.1648
							47.505	0.8268	32.177
							48.494	0.8571	32.2008
							49.484	0.7919	32.1958
							50.473	0.5366	32.1957
							51.463	0.4836	32.2132
							52.453	0.4406	32.2237
							53.442	0.327	32.2221
							54.432	0.1849	32.2375
							55.421	0.208	32.2449
							56.411	0.1703	32.2487
							57.4	0.2041	32.2732
							58.39	0.1504	32.2987
							59.379	-0.0319	32.3176
							60.369	-0.1067	32.3437
							61.358	-0.1677	32.3676
							62.348	-0.2834	32.41
							63.337	-0.2984	32.4396
							64.327	-0.2946	32.4734
							65.316	-0.332	32.5075
							66.306	-0.3585	32.5426
							67.295	-0.3965	32.5731
							68.285	-0.4387	32.6058
							69.274	-0.5124	32.6489
							70.263	-0.6292	32.6705
							71.253	-0.7005	32.7027
							72.242	-0.7807	32.7305
							73.232	-0.8692	32.7622
							74.221	-0.8786	32.8064
							75.211	-0.8148	32.8677
							76.2	-0.9396	32.9098
							77.19	-1.0351	32.9151
							78.179	-1.1404	32.9268
							79.168	-1.3008	32.9513
							80.158	-1.3661	32.9991
							81.147	-1.3437	33.0155
							82.137	-0.9463	33.0718
							83.126	-0.2511	33.1207
							84.115	-0.122	33.1533
							85.105	0.2499	33.206
							86.094	0.3008	33.2076
							87.084	0.2913	33.2106
							88.073	0.2766	33.2166
							89.062	0.1988	33.2328
							90.052	0.0582	33.2347
							91.041	0.0497	33.2588
							92.03	0.0251	33.2682
							93.02	0.0291	33.287
							94.009	0.0786	33.3035
							94.998	0.0732	33.3161
							95.988	0.0954	33.3297
							96.977	0.1618	33.3345
							97.966	0.0985	33.3357
							98.956	-0.0111	33.3375
							99.945	-0.1244	33.459
							100.934	-0.2014	33.628
							101.924	-0.2233	33.6958
							102.913	-0.2221	33.7096
							103.902	-0.219	33.7182
							104.892	-0.2175	33.7242
							105.881	-0.2166	33.7251
							106.87	-0.2124	33.7255
MR1705C	032_001	C	2017-09-01T01:47	202.41	71.4555	110	3.959	4.8038	29.0011
							4.949	4.8051	29.003
							5.939	4.7169	28.8917
							6.928	4.7306	28.9042
							7.918	4.7189	28.8928
							8.908	4.7535	28.9774
							9.898	4.7758	29.0049
							10.887	5.198	29.5818
							11.877	5.7762	30.2417
							12.867	6.3204	30.8449
							13.857	6.2068	30.9797
							14.846	6.5099	31.3342
							15.836	6.7185	31.463
							16.826	6.5527	31.4798
							17.815	6.3156	31.5915
							18.805	6.0656	31.6794
							19.795	5.5641	31.7909
							20.785	4.7067	31.7833
							21.774	4.2005	31.8024
							22.764	4.1334	31.8808
							23.754	4.3182	31.9549
							24.743	4.1773	31.9593
							25.733	3.9908	31.9835
							26.723	3.9123	31.9906
							27.712	3.7827	31.9996
							28.702	3.6742	32.0298
							29.692	3.5732	32.0363
							30.681	3.3209	32.0374
							31.671	3.0862	32.0458
							32.661	2.8375	32.0243
							33.65	2.6726	32.0498
							34.64	2.785	32.0716
							35.629	2.8775	32.0936
							36.619	3.1082	32.1336
							37.609	3.2611	32.1887
							38.598	3.2951	32.1732
							39.588	3.2614	32.1892
							40.577	3.2736	32.1905
							41.567	3.2235	32.1894
							42.557	3.2162	32.1931
							43.546	3.2216	32.1946
							44.536	3.2242	32.1956
							45.525	3.2152	32.1943
							46.515	3.2077	32.1948
							47.505	3.225	32.1997
							48.494	3.2334	32.2026
							49.484	3.2372	32.2042
							50.473	3.2319	32.2054
							51.463	3.2298	32.2059
							52.452	3.2346	32.2084
							53.442	3.2065	32.2061
							54.431	3.1728	32.21
							55.421	3.1186	32.2043
							56.41	2.8303	32.1717
							57.4	2.3271	32.1466
							58.389	1.9838	32.1335
							59.379	1.864	32.1393
							60.368	1.8987	32.1609
							61.358	1.7871	32.1586
							62.347	1.5236	32.178
							63.337	1.534	32.1835
							64.326	1.5412	32.1859
							65.316	1.545	32.1898
							66.305	1.5485	32.1938
							67.295	1.5527	32.2121
							68.284	1.4253	32.2247
							69.274	1.4526	32.2333
							70.263	1.2811	32.237
							71.253	1.1491	32.2482
							72.242	0.9983	32.2561
							73.232	1.0235	32.2803
							74.221	1.0294	32.2898
							75.21	1.0426	32.3013
							76.2	1.0936	32.3234
							77.189	1.108	32.3434
							78.179	1.1089	32.3617
							79.168	0.9856	32.3534
							80.157	0.335	32.3362
							81.147	0.2225	32.3518
							82.136	0.1012	32.4623
							83.126	0.1277	32.5701
							84.115	0.0951	32.5934
							85.104	0.0684	32.6019
							86.094	0.0355	32.6082
							87.083	0.0366	32.6085
							88.073	0.0488	32.6074
							89.062	0.0513	32.6064
							90.051	0.0516	32.6061
							91.041	0.0497	32.6058
							92.03	0.0382	32.6062
							93.019	0.0037	32.6103
							94.009	-0.0034	32.6115
							94.998	-0.007	32.6121
							95.987	-0.0115	32.6141
							96.977	-0.0093	32.6137
							97.966	-0.0193	32.6179
							98.955	-0.0314	32.6248
							99.945	-0.0353	32.6278
							100.934	-0.0398	32.6319
							101.923	-0.0441	32.6368
							102.912	-0.0534	32.6449
							103.902	-0.0621	32.6539
MR1705C	033_001	C	2017-09-01T02:42	202.245	71.5377	72	4.949	4.6197	28.7806
							5.939	4.6621	29.1287
							6.928	4.5254	27.9885
							7.918	4.715	28.666
							8.908	4.7304	29.3964
							9.898	4.7091	29.4464
							10.887	4.7143	29.5611
							11.877	4.7399	30.1542
							12.867	4.7773	30.493
							13.857	4.7795	30.5671
							14.846	4.8306	30.6451
							15.836	4.5446	30.6637
							16.826	3.2752	30.6692
							17.815	2.6737	30.7716
							18.805	2.4594	30.8489
							19.795	1.9333	30.907
							20.784	2.0809	31.0526
							21.774	2.0996	31.1206
							22.764	2.0258	31.1615
							23.754	1.9016	31.2086
							24.743	1.7891	31.2616
							25.733	1.6321	31.3148
							26.723	1.6025	31.3555
							27.712	1.585	31.4036
							28.702	1.3685	31.4141
							29.691	1.01	31.4534
							30.681	1.0554	31.5145
							31.671	1.0868	31.5422
							32.66	1.0882	31.5976
							33.65	1.1249	31.6566
							34.64	1.1942	31.6986
							35.629	1.1481	31.7405
							36.619	1.1366	31.7528
							37.608	1.2244	31.7791
							38.598	1.2519	31.8051
							39.588	1.3299	31.8328
							40.577	1.3417	31.8467
							41.567	1.2179	31.8546
							42.556	0.9639	31.8613
							43.546	0.8421	31.8848
							44.536	0.7088	31.9088
							45.525	0.588	31.9326
							46.515	0.566	31.9505
							47.504	0.4974	31.9512
							48.494	0.4288	31.9536
							49.483	0.5436	31.9719
							50.473	0.5918	31.9773
							51.462	0.5569	31.9736
							52.452	0.5105	31.9784
							53.442	0.5598	31.9948
							54.431	0.5012	32.0188
							55.421	0.4905	32.0378
							56.41	0.5736	32.1062
							57.4	0.5806	32.1257
							58.389	0.6936	32.2115
							59.379	0.7493	32.2623
							60.368	0.7498	32.264
							61.358	0.7493	32.2671
							62.347	0.7494	32.2692
							63.337	0.7485	32.2688
							64.326	0.7502	32.2697
							65.316	0.7415	32.2614
MR1705C	034_001	C	2017-09-01T06:37	203.955	71.8784	81	4.949	4.2578	28.9319
							5.939	4.4376	28.3104
							6.928	4.5661	27.8898
							7.918	4.4782	28.1369
							8.908	4.2353	28.7255
							9.897	4.1754	28.8769
							10.887	4.1729	29.0362
							11.877	4.3033	29.4098
							12.867	4.1083	29.9685
							13.856	3.8213	29.8997
							14.846	3.7781	30.0919
							15.836	5.5927	30.8398
							16.825	5.6171	30.8519
							17.815	5.59	30.8487
							18.805	5.4731	30.8464
							19.794	5.9911	31.0221
							20.784	6.0529	31.0438
							21.774	6.1411	31.1226
							22.763	6.5553	31.347
							23.753	6.2479	31.3832
							24.743	5.7953	31.3761
							25.732	5.6687	31.382
							26.722	5.5053	31.3835
							27.712	5.5649	31.4577
							28.701	5.3196	31.4749
							29.691	3.8262	31.3493
							30.681	2.9521	31.3196
							31.67	2.3564	31.3015
							32.66	1.8989	31.2898
							33.649	1.714	31.3093
							34.639	1.74	31.3414
							35.629	2.0965	31.537
							36.618	3.3576	31.6387
							37.608	3.3878	31.7412
							38.597	2.8626	31.7409
							39.587	2.1311	31.7357
							40.577	1.8508	31.7824
							41.566	1.5904	31.7671
							42.556	0.8374	31.7849
							43.545	0.8217	31.819
							44.535	1.0906	31.8583
							45.524	1.1955	31.886
							46.514	1.2723	31.9178
							47.503	1.2686	31.925
							48.493	1.1334	31.9426
							49.482	1.1306	31.9915
							50.472	1.3065	32.0138
							51.462	1.4078	32.0257
							52.451	1.4842	32.0374
							53.441	1.5267	32.0474
							54.43	1.463	32.0526
							55.42	1.4051	32.0424
							56.409	1.2167	32.0484
							57.399	1.378	32.0916
							58.388	1.1839	32.0733
							59.378	0.7926	32.0653
							60.367	0.5428	32.0488
							61.356	0.0391	32.0288
							62.346	0.1521	32.0735
							63.335	0.4307	32.0937
							64.325	0.4478	32.1005
							65.314	0.4243	32.1135
							66.304	0.394	32.1203
							67.293	0.343	32.1335
							68.283	0.3415	32.1378
							69.272	0.3187	32.1411
							70.262	0.3231	32.1554
							71.251	0.3407	32.1703
							72.24	0.3516	32.1757
							73.23	0.3525	32.1856
							74.219	0.3444	32.244
							75.209	0.3684	32.2854
MR1705C	035_001	C	2017-09-01T08:55	204.154	71.8288	91	3.959	3.9355	28.7371
							4.949	3.8803	28.7531
							5.939	3.8658	28.7662
							6.928	3.7494	28.8414
							7.918	3.4186	29.0011
							8.908	3.2177	29.0661
							9.897	3.3116	29.035
							10.887	2.6881	29.4351
							11.877	1.3002	30.6027
							12.867	1.2917	30.6344
							13.856	0.908	30.6488
							14.846	0.712	30.6978
							15.836	0.8674	30.802
							16.825	0.9017	30.8785
							17.815	0.9386	31.0147
							18.805	1.0242	31.0925
							19.794	1.1187	31.1196
							20.784	1.8531	31.2808
							21.774	2.6891	31.4346
							22.763	3.6367	31.5543
							23.753	3.7885	31.5694
							24.743	3.7506	31.5638
							25.732	3.9681	31.6262
							26.722	3.9576	31.6407
							27.712	4.0922	31.6945
							28.701	4.1063	31.694
							29.691	4.1512	31.715
							30.681	4.3415	31.748
							31.67	4.3518	31.7842
							32.66	4.5796	31.8242
							33.649	4.6077	31.8386
							34.639	4.6097	31.8438
							35.629	4.7014	31.8829
							36.618	4.543	31.8852
							37.608	4.7252	31.9638
							38.597	4.7275	31.9576
							39.587	4.5628	31.9505
							40.577	4.2079	31.9212
							41.566	4.1647	31.95
							42.556	4.3685	31.9979
							43.545	4.6019	32.054
							44.535	4.5823	32.0543
							45.524	4.5188	32.0582
							46.514	4.4028	32.0704
							47.504	4.424	32.0782
							48.493	4.3759	32.0754
							49.483	4.3184	32.0675
							50.472	4.0416	32.032
							51.462	3.6596	32.0164
							52.451	3.4338	31.9977
							53.441	3.1627	31.9827
							54.43	3.0524	31.9956
							55.42	3.0996	32.0108
							56.409	3.2293	32.0571
							57.399	3.1622	32.0517
							58.388	2.9808	32.0663
							59.378	3.0492	32.0898
							60.367	3.0107	32.0945
							61.357	2.962	32.1011
							62.346	2.8093	32.1059
							63.336	2.7276	32.1147
							64.325	2.5499	32.1017
							65.315	2.1993	32.0601
							66.304	1.4734	32.0402
							67.293	1.219	32.0511
							68.283	1.1775	32.0622
							69.272	1.5567	32.1109
							70.262	1.2586	32.1041
[truncated: 17,337 more rows]
