# Supplementary material for: Atlantic-origin water extension into the Pacific Arctic induced an anomalous biogeochemical event
Source: Nat Commun. 2023 Nov 2;14:6235. doi: 10.1038/s41467-023-41960-w (PMC10622542; doi:10.1038/s41467-023-41960-w)
Supplement: Supplementary file 4 — Supplementary Data 1 [file 41467_2023_41960_MOESM4_ESM.zip › Mirai_CTD_2018.txt]

Cruise	Station	Type	yyyy-mm-ddThh:mm	Longitude [degrees_east]	Latitude [degrees_north]	Bot. Depth [m]	Depth [m]	CTD-Temperature [�C]	CTD-Salinity
MR1805C	002_001	C	2018-11-02T09:28	184.933	62.0142	80	2.971	5.5652	32.1685
							3.962	5.5631	32.1707
							4.952	5.5636	32.1715
							5.942	5.5644	32.1721
							6.933	5.5602	32.1704
							7.923	5.5512	32.1685
							8.914	5.5488	32.1675
							9.904	5.549	32.1669
							10.894	5.5507	32.1665
							11.885	5.5498	32.1666
							12.875	5.5508	32.1668
							13.865	5.5517	32.1668
							14.856	5.5521	32.1668
							15.846	5.5519	32.1667
							16.836	5.5522	32.1668
							17.827	5.5513	32.1671
							18.817	5.5503	32.1673
							19.807	5.5499	32.1673
							20.798	5.5502	32.1672
							21.788	5.5509	32.1674
							22.778	5.5503	32.1675
							23.769	5.5511	32.167
							24.759	5.5482	32.167
							25.749	5.5477	32.1671
							26.739	5.5458	32.1671
							27.73	5.5504	32.1674
							28.72	5.5498	32.167
							29.71	5.5472	32.1672
							30.701	5.5481	32.1675
							31.691	5.5542	32.1678
							32.681	5.5491	32.1673
							33.671	5.549	32.167
							34.662	5.5485	32.1679
							35.652	5.549	32.1679
							36.642	5.5445	32.1685
							37.632	5.543	32.1682
							38.623	5.5407	32.1681
							39.613	5.515	32.1667
							40.603	5.4853	32.1686
							41.593	5.5071	32.1709
							42.583	5.5119	32.1754
							43.574	5.4978	32.183
							44.564	5.5093	32.1982
							45.554	5.2227	32.1881
							46.544	4.9987	32.2007
							47.534	4.7413	32.2188
							48.525	3.8506	32.2666
							49.515	2.8517	32.318
							50.505	2.4593	32.3896
							51.495	2.2722	32.427
							52.485	2.2318	32.4453
							53.475	2.2313	32.4562
							54.466	2.2309	32.4605
							55.456	2.2391	32.4734
							56.446	2.2457	32.4831
							57.436	2.2561	32.4899
							58.426	2.2613	32.4924
							59.416	2.262	32.4923
							60.406	2.2625	32.4918
							61.397	2.2656	32.4937
							62.387	2.2728	32.4965
							63.377	2.2814	32.4996
							64.367	2.2814	32.5002
							65.357	2.2917	32.5038
							66.347	2.3037	32.5083
							67.337	2.3129	32.5141
							68.327	2.3194	32.5186
							69.317	2.3266	32.5261
							70.307	2.3281	32.5278
							71.298	2.3291	32.5288
							72.288	2.3305	32.5305
							73.278	2.3313	32.5314
MR1805C	002_002	C	2018-11-26T13:28	184.937	62.0089	80	0.99	2.9893	31.8914
							1.981	2.993	31.8905
							2.971	2.9809	31.8907
							3.962	2.9699	31.8902
							4.952	2.9678	31.8909
							5.942	2.9654	31.8905
							6.933	2.9617	31.8906
							7.923	2.9615	31.8907
							8.914	2.9656	31.8915
							9.904	2.9693	31.8924
							10.894	2.9664	31.8916
							11.885	2.9685	31.8921
							12.875	2.9656	31.8917
							13.865	2.9726	31.8932
							14.856	2.977	31.894
							15.846	2.9697	31.8919
							16.836	2.972	31.8922
							17.827	2.9722	31.8924
							18.817	2.9787	31.8945
							19.807	2.9839	31.896
							20.798	2.9875	31.897
							21.788	2.9994	31.901
							22.778	3.0086	31.903
							23.769	3.0119	31.9042
							24.759	3.0144	31.9052
							25.749	3.0208	31.9075
							26.74	3.0248	31.9089
							27.73	3.0295	31.9107
							28.72	3.0599	31.9223
							29.71	3.0814	31.9269
							30.701	3.0854	31.9282
							31.691	3.0964	31.9316
							32.681	3.1104	31.9358
							33.671	3.1244	31.9389
							34.662	3.1259	31.9395
							35.652	3.13	31.9406
							36.642	3.1315	31.941
							37.632	3.1344	31.942
							38.623	3.1383	31.9428
							39.613	3.1438	31.9438
							40.603	3.1456	31.9442
							41.593	3.1464	31.9444
							42.583	3.1495	31.9452
							43.574	3.1556	31.9465
							44.564	3.1803	31.9531
							45.554	3.2002	31.9612
							46.544	3.275	31.9806
							47.534	3.3292	31.9979
							48.525	3.4919	32.0559
							49.515	3.6854	32.1366
							50.505	4.0227	32.2391
							51.495	4.096	32.2527
							52.485	4.1307	32.2689
							53.476	4.1427	32.2673
							54.466	4.141	32.2677
							55.456	4.1389	32.27
							56.446	4.1325	32.2777
							57.436	4.1331	32.2838
							58.426	4.048	32.3122
							59.416	3.9969	32.3241
							60.407	3.7119	32.361
							61.397	3.0367	32.4342
							62.387	2.7402	32.4711
							63.377	2.627	32.4859
							64.367	2.5444	32.4942
							65.357	2.5054	32.4972
							66.347	2.4972	32.4986
							67.337	2.4972	32.4985
							68.327	2.4944	32.4989
MR1805C	003_001	C	2018-11-02T10:21	184.782	62.0526	81	1.981	5.5336	32.1447
							2.971	5.533	32.1456
							3.962	5.5329	32.1455
							4.952	5.5332	32.1458
							5.942	5.5324	32.1457
							6.933	5.5322	32.1458
							7.923	5.5323	32.1457
							8.914	5.5333	32.1459
							9.904	5.534	32.1457
							10.894	5.5341	32.1458
							11.885	5.535	32.1459
							12.875	5.535	32.146
							13.865	5.5341	32.1458
							14.856	5.5341	32.1459
							15.846	5.5347	32.1461
							16.836	5.535	32.1461
							17.827	5.535	32.146
							18.817	5.535	32.146
							19.807	5.5354	32.1459
							20.798	5.5347	32.1459
							21.788	5.5349	32.1459
							22.778	5.5351	32.1457
							23.769	5.5352	32.146
							24.759	5.5363	32.1461
							25.749	5.5355	32.1463
							26.739	5.5355	32.1467
							27.73	5.5353	32.1476
							28.72	5.5352	32.1485
							29.71	5.5349	32.1488
							30.701	5.5356	32.1475
							31.691	5.5357	32.1481
							32.681	5.5351	32.1491
							33.671	5.5344	32.1496
							34.662	5.5303	32.1507
							35.652	5.5285	32.1514
							36.642	5.5281	32.1523
							37.632	5.5295	32.1538
							38.622	5.5215	32.1549
							39.613	5.5229	32.1561
							40.603	5.522	32.1553
							41.593	5.5181	32.1554
							42.583	5.5046	32.1577
							43.574	5.4951	32.1593
							44.564	5.4449	32.1652
							45.554	5.1776	32.1827
							46.544	3.3592	32.3094
							47.534	2.3626	32.409
							48.525	2.2334	32.4632
							49.515	2.2483	32.4786
							50.505	2.2575	32.4888
							51.495	2.266	32.4984
							52.485	2.2721	32.5067
							53.475	2.2813	32.5125
							54.465	2.2905	32.5197
							55.456	2.299	32.5233
							56.446	2.301	32.5239
							57.436	2.3006	32.5239
							58.426	2.3004	32.5238
							59.416	2.3003	32.5238
							60.406	2.3003	32.5236
							61.396	2.3004	32.523
							62.387	2.3008	32.5229
							63.377	2.3006	32.5231
							64.367	2.3009	32.523
							65.357	2.3014	32.5231
							66.347	2.3019	32.5235
							67.337	2.3026	32.5239
							68.327	2.3028	32.5242
							69.317	2.3038	32.5248
							70.307	2.3074	32.5269
							71.297	2.3133	32.5302
							72.287	2.3216	32.5346
							73.277	2.3271	32.5374
							74.268	2.3307	32.5391
							75.258	2.3317	32.5396
MR1805C	003_002	C	2018-11-26T12:40	184.786	62.0486	80	0.99	2.9108	31.8339
							1.981	2.9107	31.8344
							2.971	2.9117	31.8348
							3.962	2.9124	31.8352
							4.952	2.9125	31.8352
							5.942	2.9125	31.8351
							6.933	2.9114	31.8339
							7.923	2.9113	31.8342
							8.914	2.9122	31.8344
							9.904	2.9153	31.8344
							10.894	2.9201	31.8348
							11.885	2.922	31.8345
							12.875	2.9222	31.8345
							13.865	2.9198	31.8354
							14.856	2.9207	31.8353
							15.846	2.9266	31.8351
							16.836	2.9147	31.8367
							17.827	2.9184	31.8392
							18.817	2.9176	31.8385
							19.807	2.9335	31.8456
							20.798	2.9293	31.8425
							21.788	2.9245	31.8428
							22.778	2.9429	31.8504
							23.769	2.9488	31.8535
							24.759	2.9555	31.8563
							25.749	2.9592	31.8587
							26.739	2.9614	31.858
							27.73	2.9569	31.857
							28.72	2.9574	31.8572
							29.71	2.9776	31.8651
							30.701	2.9963	31.8752
							31.691	3.0059	31.8747
							32.681	3.0088	31.8753
							33.671	3.0136	31.8769
							34.662	3.0174	31.8777
							35.652	3.0206	31.8779
							36.642	3.075	31.8893
							37.632	3.0824	31.8925
							38.622	3.097	31.8995
							39.613	3.1228	31.9072
							40.603	3.124	31.9098
							41.593	3.124	31.9104
							42.583	3.1274	31.9137
							43.574	3.1305	31.9168
							44.564	3.135	31.9196
							45.554	3.1373	31.9204
							46.544	3.1591	31.9289
							47.534	3.1793	31.9323
							48.525	3.2072	31.938
							49.515	3.2311	31.943
							50.505	3.2489	31.9527
							51.495	3.2472	31.9999
							52.485	3.0008	32.1848
							53.475	2.7146	32.3073
							54.466	2.4511	32.4002
							55.456	2.362	32.4543
							56.446	2.3572	32.463
							57.436	2.3562	32.4688
							58.426	2.3563	32.4752
							59.416	2.358	32.4813
							60.406	2.3609	32.4876
							61.396	2.3628	32.493
							62.387	2.3639	32.4957
							63.377	2.3645	32.4973
							64.367	2.3653	32.4986
							65.357	2.3654	32.4995
							66.347	2.3655	32.5003
							67.337	2.3657	32.5009
							68.327	2.3658	32.5014
							69.317	2.3659	32.5018
							70.307	2.3661	32.5024
							71.297	2.366	32.5026
							72.287	2.3654	32.5057
							73.277	2.3649	32.5069
							74.268	2.3644	32.508
MR1805C	004_001	C	2018-11-02T12:18	185.121	62.2233	76	0.99	5.2123	32.006
							1.981	5.2111	32.0079
							2.971	5.2116	32.0083
							3.962	5.2091	32.0082
							4.952	5.2055	32.0081
							5.942	5.2057	32.0082
							6.933	5.207	32.0081
							7.923	5.2072	32.0082
							8.913	5.2076	32.0082
							9.904	5.2072	32.0083
							10.894	5.2078	32.0082
							11.884	5.2085	32.0084
							12.875	5.2096	32.0081
							13.865	5.2088	32.008
							14.855	5.2088	32.008
							15.846	5.2089	32.008
							16.836	5.2103	32.0082
							17.826	5.2105	32.0083
							18.817	5.2103	32.0084
							19.807	5.2101	32.0085
							20.797	5.21	32.0085
							21.788	5.209	32.0087
							22.778	5.2091	32.0089
							23.768	5.2088	32.0088
							24.759	5.209	32.0088
							25.749	5.2098	32.0087
							26.739	5.2102	32.009
							27.729	5.2111	32.0086
							28.72	5.2112	32.0086
							29.71	5.2115	32.0089
							30.7	5.2211	32.0121
							31.69	5.2267	32.0143
							32.681	5.2313	32.0153
							33.671	5.2299	32.0149
							34.661	5.2302	32.015
							35.651	5.2293	32.0148
							36.642	5.2405	32.0215
							37.632	5.2427	32.0196
							38.622	5.2488	32.0233
							39.612	5.2759	32.0378
							40.602	5.2814	32.0414
							41.593	5.2963	32.0511
							42.583	5.326	32.0672
							43.573	5.3271	32.0674
							44.563	5.3281	32.0678
							45.553	5.3284	32.0681
							46.544	5.2994	32.0669
							47.534	5.252	32.0685
							48.524	5.0757	32.0725
							49.514	4.1587	32.1187
							50.504	2.9398	32.2096
							51.494	2.3335	32.2753
							52.484	2.1904	32.3114
							53.475	2.1606	32.3284
							54.465	2.1617	32.3388
							55.455	2.163	32.3428
							56.445	2.1692	32.3488
							57.435	2.1709	32.3629
							58.425	2.1674	32.3729
							59.415	2.1692	32.3822
							60.406	2.173	32.3871
							61.396	2.1736	32.3894
							62.386	2.173	32.3898
							63.376	2.173	32.3899
							64.366	2.172	32.3904
							65.356	2.1715	32.3907
							66.346	2.1714	32.3912
							67.336	2.1715	32.3914
							68.326	2.172	32.3919
							69.316	2.1735	32.3934
							70.306	2.1784	32.3976
MR1805C	004_002	C	2018-11-26T11:10	185.121	62.2183	76	0.99	2.9734	31.6926
							1.981	2.9695	31.6932
							2.971	2.9713	31.6931
							3.962	2.9722	31.6932
							4.952	2.9715	31.6931
							5.942	2.9731	31.6931
							6.933	2.9739	31.6934
							7.923	2.9761	31.6934
							8.913	2.9777	31.6933
							9.904	2.9785	31.6935
							10.894	2.9777	31.6934
							11.884	2.9758	31.6932
							12.875	2.976	31.6932
							13.865	2.9752	31.6929
							14.855	2.9752	31.6931
							15.846	2.9758	31.6931
							16.836	2.9754	31.6931
							17.826	2.9764	31.6932
							18.817	2.9765	31.6931
							19.807	2.9764	31.6932
							20.797	2.9751	31.6929
							21.788	2.971	31.6925
							22.778	2.9672	31.6924
							23.768	2.9664	31.6927
							24.759	2.9662	31.6927
							25.749	2.9649	31.6927
							26.739	2.9649	31.6926
							27.729	2.9647	31.6927
							28.72	2.9658	31.6929
							29.71	2.965	31.6928
							30.7	2.9644	31.6929
							31.69	2.9644	31.6929
							32.681	2.9643	31.6932
							33.671	2.9711	31.6937
							34.661	2.9816	31.6943
							35.651	2.9818	31.6943
							36.642	2.986	31.6952
							37.632	2.9822	31.6941
							38.622	2.9804	31.6938
							39.612	2.9828	31.6948
							40.602	2.9856	31.695
							41.593	2.9828	31.694
							42.583	2.9816	31.6943
							43.573	2.9798	31.6937
							44.563	2.9953	31.6991
							45.553	2.9991	31.6989
							46.544	2.9989	31.6991
							47.534	2.998	31.6989
							48.524	3.0043	31.7003
							49.514	3.018	31.705
							50.504	3.0504	31.716
							51.494	3.0803	31.7264
							52.485	3.1063	31.7384
							53.475	3.133	31.7543
							54.465	3.1472	31.7646
							55.455	3.1552	31.7699
							56.445	3.1841	31.7898
							57.435	3.212	31.8256
							58.425	3.2474	31.9134
							59.415	3.1142	32.0115
							60.406	2.8112	32.1188
							61.396	2.6154	32.1904
							62.386	2.5838	32.2034
							63.376	2.5787	32.205
							64.366	2.5755	32.206
MR1805C	005_001	C	2018-11-02T13:53	185.43	62.3917	71	0.99	5.0454	31.8631
							1.981	5.0473	31.8637
							2.971	5.0475	31.8638
							3.962	5.0498	31.8651
							4.952	5.0517	31.8653
							5.942	5.0503	31.864
							6.933	5.0513	31.8617
							7.923	5.0511	31.8617
							8.913	5.0508	31.8618
							9.904	5.0507	31.862
							10.894	5.0508	31.862
							11.884	5.0501	31.8632
							12.875	5.0483	31.8643
							13.865	5.0475	31.865
							14.855	5.048	31.8659
							15.846	5.0493	31.8663
							16.836	5.049	31.8664
							17.826	5.0484	31.8662
							18.817	5.0485	31.8674
							19.807	5.0492	31.8695
							20.797	5.0481	31.8686
							21.787	5.0513	31.8717
							22.778	5.0577	31.8757
							23.768	5.0688	31.885
							24.758	5.0832	31.8965
							25.748	5.0969	31.9025
							26.739	5.1037	31.905
							27.729	5.1122	31.9098
							28.719	5.1212	31.9141
							29.709	5.1287	31.9169
							30.7	5.1299	31.9176
							31.69	5.1318	31.9193
							32.68	5.1395	31.9283
							33.67	5.1672	31.966
							34.661	5.2056	32.0071
							35.651	5.1937	32.0054
							36.641	5.1198	31.9976
							37.631	5.0811	31.9954
							38.621	5.0688	31.9948
							39.612	5.045	31.9925
							40.602	5.0304	31.9923
							41.592	5.0282	31.9925
							42.582	5.0267	31.9926
							43.572	5.0122	31.9934
							44.563	4.9944	31.9964
							45.553	4.8258	32.0011
							46.543	4.2221	31.9689
							47.533	3.3418	32.0038
							48.523	2.7478	32.0646
							49.513	2.3379	32.0514
							50.504	2.1779	32.0786
							51.494	2.1751	32.083
							52.484	2.1862	32.0965
							53.474	2.1737	32.1061
							54.464	2.1738	32.1079
							55.454	2.1738	32.1103
							56.444	2.1737	32.1127
							57.434	2.173	32.1179
							58.425	2.1732	32.1203
							59.415	2.1736	32.1232
							60.405	2.1732	32.1243
							61.395	2.1734	32.1255
							62.385	2.1731	32.1335
							63.375	2.173	32.136
							64.365	2.1731	32.1353
							65.355	2.1736	32.1343
MR1805C	005_002	C	2018-11-26T09:46	185.427	62.3915	71	2.971	2.8275	31.6534
							3.962	2.828	31.6536
							4.952	2.8278	31.6536
							5.942	2.8292	31.6537
							6.933	2.8279	31.6536
							7.923	2.8288	31.6536
							8.913	2.8274	31.6539
							9.904	2.8273	31.6537
							10.894	2.8299	31.6538
							11.884	2.8252	31.6539
							12.875	2.8241	31.6541
							13.865	2.8266	31.654
							14.855	2.823	31.6539
							15.846	2.8227	31.654
							16.836	2.8243	31.6541
							17.826	2.8252	31.6538
							18.817	2.8229	31.654
							19.807	2.8257	31.654
							20.797	2.8255	31.6539
							21.787	2.8253	31.6538
							22.778	2.826	31.654
							23.768	2.8259	31.6541
							24.758	2.8347	31.6575
							25.748	2.8589	31.6696
							26.739	2.8669	31.6768
							27.729	2.867	31.6781
							28.719	2.8689	31.6838
							29.709	2.8712	31.6894
							30.7	2.8717	31.6906
							31.69	2.872	31.6905
							32.68	2.8779	31.6929
							33.67	2.8874	31.6956
							34.661	2.8917	31.6959
							35.651	2.8938	31.6964
							36.641	2.9019	31.698
							37.631	2.909	31.6999
							38.621	2.9117	31.7005
							39.612	2.9111	31.7009
							40.602	2.9111	31.701
							41.592	2.9132	31.7011
							42.582	2.9171	31.7016
							43.572	2.917	31.7017
							44.563	2.9173	31.7017
							45.553	2.9184	31.7017
							46.543	2.9196	31.7021
							47.533	2.9201	31.7024
							48.523	2.9201	31.7025
							49.513	2.9203	31.703
							50.504	2.9208	31.703
							51.494	2.9189	31.703
							52.484	2.9148	31.7037
							53.474	2.9035	31.7158
							54.464	2.8215	31.8399
							55.454	2.3774	32.2507
							56.444	2.1677	32.401
							57.434	2.1406	32.418
							58.425	2.1364	32.4213
							59.415	2.1347	32.4229
							60.405	2.1342	32.4238
							61.395	2.1331	32.4241
							62.385	2.1325	32.4243
							63.375	2.1326	32.4242
MR1805C	006_001	C	2018-11-02T15:33	185.912	62.4691	68	0.99	5.2913	31.4868
							1.981	5.2911	31.4892
							2.971	5.2907	31.4894
							3.961	5.2909	31.4893
							4.952	5.2906	31.4893
							5.942	5.2903	31.4895
							6.933	5.2888	31.4893
							7.923	5.2894	31.4892
							8.913	5.2883	31.4894
							9.904	5.288	31.4894
							10.894	5.2882	31.4893
							11.884	5.2875	31.4893
							12.875	5.2877	31.4893
							13.865	5.288	31.4894
							14.855	5.288	31.4893
							15.846	5.2879	31.4893
							16.836	5.2881	31.4897
							17.826	5.2891	31.4899
							18.816	5.29	31.4914
							19.807	5.2902	31.4921
							20.797	5.2909	31.4926
							21.787	5.29	31.4909
							22.778	5.2904	31.4907
							23.768	5.2903	31.4904
							24.758	5.2904	31.4912
							25.748	5.2884	31.4945
							26.739	5.2844	31.4995
							27.729	5.2824	31.5037
							28.719	5.2536	31.5426
							29.709	5.2402	31.5631
							30.7	5.2349	31.5737
							31.69	5.2359	31.5715
							32.68	5.2149	31.5864
							33.67	5.198	31.5951
							34.66	5.1899	31.6033
							35.651	5.1876	31.6062
							36.641	5.1868	31.6121
							37.631	5.187	31.6166
							38.621	5.1919	31.6226
							39.611	5.1953	31.6259
							40.602	5.1904	31.6411
							41.592	5.1862	31.6442
							42.582	5.1848	31.6586
							43.572	5.1947	31.6747
							44.562	5.1989	31.6849
							45.553	5.1996	31.685
							46.543	5.2049	31.6973
							47.533	5.202	31.7036
							48.523	5.1973	31.7071
							49.513	5.2055	31.7192
							50.503	5.1853	31.7413
							51.493	5.1546	31.7604
							52.484	4.7765	31.7576
							53.474	4.1504	31.8127
							54.464	3.306	31.8362
							55.454	2.6508	31.8936
							56.444	2.3585	31.9147
							57.434	2.2176	31.9328
							58.424	2.1832	31.9348
							59.414	2.1718	31.9361
							60.404	2.1696	31.9363
							61.394	2.168	31.9362
							62.385	2.1685	31.9359
MR1805C	006_002	C	2018-11-26T08:15	185.914	62.4691	68	2.971	3.0237	31.6282
							3.961	3.0233	31.6284
							4.952	3.0235	31.6285
							5.942	3.0233	31.6284
							6.933	3.0234	31.6287
							7.923	3.023	31.6284
							8.913	3.0242	31.6284
							9.904	3.0241	31.6285
							10.894	3.0237	31.6285
							11.884	3.0243	31.6284
							12.875	3.0236	31.6285
							13.865	3.0236	31.6286
							14.855	3.024	31.6285
							15.846	3.0261	31.6285
							16.836	3.026	31.6285
							17.826	3.0255	31.6287
							18.816	3.0262	31.6286
							19.807	3.0266	31.6285
							20.797	3.0273	31.6286
							21.787	3.0243	31.6285
							22.778	3.0236	31.6286
							23.768	3.0258	31.6285
							24.758	3.025	31.6285
							25.748	3.0261	31.6285
							26.739	3.0265	31.6285
							27.729	3.0262	31.6285
							28.719	3.0263	31.6285
							29.709	3.0264	31.6286
							30.7	3.0237	31.6287
							31.69	3.026	31.6286
							32.68	3.0268	31.6284
							33.67	3.0272	31.6285
							34.66	3.0284	31.6284
							35.651	3.0272	31.6282
							36.641	3.0277	31.6282
							37.631	3.027	31.6284
							38.621	3.0262	31.6293
							39.611	3.0262	31.6296
							40.602	3.0263	31.6296
							41.592	3.0263	31.6303
							42.582	3.0267	31.6314
							43.572	3.0271	31.6304
							44.562	3.0271	31.6315
							45.553	3.0273	31.632
							46.543	3.0275	31.6312
							47.533	3.0252	31.6315
							48.523	3.025	31.6327
							49.513	3.0258	31.6339
							50.503	3.0225	31.6376
							51.493	3.0264	31.6331
							52.484	2.9924	31.6659
							53.474	2.4251	32.1534
							54.464	2.3205	32.2112
							55.454	1.9145	32.5083
							56.444	1.9021	32.514
							57.434	1.9004	32.5174
							58.424	1.9026	32.5216
							59.414	1.9017	32.5239
							60.404	1.9028	32.5252
							61.394	1.9033	32.5259
							62.385	1.9044	32.526
MR1805C	007_001	C	2018-11-02T17:25	186.446	62.5612	67	1.981	5.4674	31.4068
							2.971	5.4672	31.4074
							3.961	5.4666	31.4076
							4.952	5.4662	31.4077
							5.942	5.4663	31.4077
							6.933	5.465	31.4076
							7.923	5.4665	31.4076
							8.913	5.469	31.4073
							9.904	5.4691	31.4072
							10.894	5.4683	31.407
							11.884	5.4673	31.4073
							12.874	5.4689	31.4069
							13.865	5.4696	31.407
							14.855	5.4693	31.407
							15.845	5.4692	31.407
							16.836	5.4692	31.407
							17.826	5.4692	31.4069
							18.816	5.4698	31.4072
							19.807	5.4698	31.407
							20.797	5.4699	31.4069
							21.787	5.4698	31.407
							22.777	5.4699	31.4071
							23.768	5.4698	31.4071
							24.758	5.4699	31.4072
							25.748	5.4702	31.4071
							26.738	5.4701	31.4071
							27.729	5.4699	31.4071
							28.719	5.4703	31.4071
							29.709	5.4705	31.407
							30.699	5.4703	31.4072
							31.69	5.4702	31.4071
							32.68	5.4704	31.4071
							33.67	5.4703	31.4072
							34.66	5.4703	31.4072
							35.65	5.4712	31.407
							36.641	5.4717	31.4071
							37.631	5.4717	31.4072
							38.621	5.4699	31.4075
							39.611	5.4701	31.4074
							40.601	5.4707	31.4071
							41.592	5.47	31.4073
							42.582	5.4702	31.4072
							43.572	5.4705	31.4071
							44.562	5.4706	31.4071
							45.552	5.4703	31.4073
							46.542	5.4698	31.4071
							47.532	5.4208	31.4191
							48.523	5.1648	31.4755
							49.513	4.0462	31.5708
							50.503	2.2933	31.7994
							51.493	1.7947	31.8775
							52.483	1.7566	31.8882
							53.473	1.7427	31.9048
							54.463	1.74	31.9075
							55.453	1.7409	31.9129
							56.444	1.7416	31.9163
							57.434	1.7406	31.917
							58.424	1.7403	31.9175
							59.414	1.7401	31.9163
MR1805C	007_002	C	2018-11-26T06:33	186.45	62.5613	65	0.99	3.1462	31.5776
							1.981	3.1422	31.5771
							2.971	3.1401	31.5771
							3.961	3.1413	31.5775
							4.952	3.1396	31.5772
							5.942	3.14	31.5774
							6.933	3.1411	31.5772
							7.923	3.1407	31.5772
							8.913	3.1396	31.5773
							9.904	3.1397	31.5774
							10.894	3.1406	31.5775
							11.884	3.1406	31.5775
							12.874	3.1412	31.5776
							13.865	3.1403	31.5779
							14.855	3.14	31.5777
							15.845	3.1397	31.5777
							16.836	3.1401	31.5777
							17.826	3.1401	31.578
							18.816	3.1401	31.5776
							19.807	3.14	31.5777
							20.797	3.1409	31.5778
							21.787	3.1424	31.5773
							22.777	3.1426	31.5772
							23.768	3.1425	31.5771
							24.758	3.1414	31.5773
							25.748	3.1402	31.5776
							26.738	3.1391	31.5788
							27.729	3.1384	31.5804
							28.719	3.1393	31.5783
							29.709	3.1395	31.5787
							30.699	3.1382	31.5801
							31.69	3.1387	31.5796
							32.68	3.141	31.5787
							33.67	3.1435	31.5781
							34.66	3.1443	31.578
							35.65	3.1442	31.5778
							36.641	3.1439	31.5783
							37.631	3.1436	31.5786
							38.621	3.1427	31.5788
							39.611	3.1408	31.5798
							40.601	3.1409	31.58
							41.592	3.1409	31.5798
							42.582	3.1405	31.5805
							43.572	3.1394	31.5804
							44.562	3.1392	31.5802
							45.552	3.1401	31.5797
							46.542	3.1395	31.5801
							47.532	3.1386	31.5812
							48.523	3.138	31.5819
							49.513	3.136	31.5847
							50.503	3.1331	31.5882
							51.493	3.0943	31.6338
							52.483	2.7397	32.0461
							53.473	2.2812	32.4067
							54.463	2.0536	32.5687
							55.453	2.0363	32.5822
							56.444	2.0313	32.5851
							57.434	2.0306	32.5875
							58.424	2.031	32.5906
							59.414	2.0314	32.5917
MR1805C	008_001	C	2018-11-02T19:02	186.494	62.7864	68	3.961	5.3898	31.4839
							4.952	5.3935	31.4791
							5.942	5.3882	31.4871
							6.932	5.3818	31.4929
							7.923	5.3829	31.4923
							8.913	5.382	31.4932
							9.903	5.3821	31.4941
							10.894	5.3819	31.4938
							11.884	5.3814	31.4954
							12.874	5.3811	31.4961
							13.865	5.3812	31.496
							14.855	5.3748	31.5116
							15.845	5.3747	31.5122
							16.835	5.3736	31.5147
							17.826	5.3717	31.5177
							18.816	5.3714	31.5185
							19.806	5.3716	31.5175
							20.796	5.3718	31.5165
							21.787	5.3712	31.5182
							22.777	5.3707	31.5226
							23.767	5.3717	31.5226
							24.757	5.3723	31.521
							25.748	5.3724	31.5203
							26.738	5.3729	31.5164
							27.728	5.3737	31.5179
							28.718	5.3749	31.5261
							29.709	5.3795	31.5343
							30.699	5.3857	31.5367
							31.689	5.3889	31.5378
							32.679	5.3878	31.5374
							33.669	5.3859	31.537
							34.66	5.3889	31.5387
							35.65	5.3965	31.5398
							36.64	5.3987	31.5406
							37.63	5.3978	31.5405
							38.62	5.4046	31.5417
							39.611	5.4024	31.5413
							40.601	5.4007	31.5406
							41.591	5.4225	31.5481
							42.581	5.5206	31.5765
							43.571	5.7835	31.6412
							44.561	5.92	31.6723
							45.551	6.0199	31.6966
							46.542	6.083	31.7107
							47.532	6.1334	31.728
							48.522	6.1588	31.7351
							49.512	6.1198	31.7379
							50.502	5.9518	31.7254
							51.492	5.4452	31.6641
							52.482	2.9826	31.7471
							53.472	2.0632	31.852
							54.462	2.022	31.8753
							55.453	1.9355	31.8898
							56.443	1.8124	31.9055
							57.433	1.6956	31.9521
							58.423	1.574	32.0071
							59.413	1.5691	32.0078
							60.403	1.5669	32.009
							61.393	1.5617	32.0104
							62.383	1.5589	32.0109
							63.373	1.5556	32.0126
MR1805C	008_002	C	2018-11-26T04:53	186.498	62.788	69	0.99	2.9265	31.741
							1.981	2.9263	31.7407
							2.971	2.9268	31.7408
							3.961	2.9271	31.7406
							4.952	2.9235	31.7405
							5.942	2.9233	31.7405
							6.932	2.9245	31.7412
							7.923	2.9239	31.7418
							8.913	2.9241	31.7421
							9.903	2.9243	31.7423
							10.894	2.9265	31.7439
							11.884	2.9286	31.7429
							12.874	2.9313	31.7414
							13.865	2.9327	31.7413
							14.855	2.9332	31.7414
							15.845	2.9327	31.7415
							16.835	2.9327	31.7417
							17.826	2.9319	31.7419
							18.816	2.9335	31.7421
							19.806	2.9347	31.7418
							20.796	2.933	31.742
							21.787	2.9329	31.742
							22.777	2.9309	31.743
							23.767	2.9296	31.7433
							24.757	2.9304	31.7431
							25.748	2.9295	31.7442
							26.738	2.9299	31.7443
							27.728	2.9299	31.7446
							28.718	2.929	31.7447
							29.709	2.9286	31.7443
							30.699	2.9294	31.7434
							31.689	2.9286	31.7444
							32.679	2.9284	31.7442
							33.669	2.9289	31.7443
							34.66	2.929	31.744
							35.65	2.9298	31.744
							36.64	2.9295	31.744
							37.63	2.9289	31.744
							38.62	2.9295	31.7442
							39.61	2.9357	31.7463
							40.601	3.01	31.7958
							41.591	3.1073	31.8811
							42.581	3.1696	31.9719
							43.571	3.2436	32.0658
							44.561	3.2822	32.0953
							45.551	3.2811	32.0938
							46.542	3.2989	32.0974
							47.532	3.3309	32.1021
							48.522	3.3578	32.1066
							49.512	3.387	32.1129
							50.502	3.4041	32.1195
							51.492	3.4528	32.1381
							52.482	3.4828	32.1481
							53.472	3.515	32.1702
							54.462	3.5651	32.1942
							55.453	3.58	32.2118
							56.443	3.5784	32.2228
							57.433	3.4657	32.304
							58.423	3.2519	32.3935
							59.413	2.9039	32.4681
							60.403	2.3261	32.572
							61.393	2.2254	32.591
							62.383	2.2123	32.595
							63.373	2.2088	32.5967
MR1805C	009_001	C	2018-11-02T20:46	186.536	63.03	72	0.99	5.2546	31.5708
							1.981	5.2537	31.5715
							2.971	5.2467	31.5705
							3.961	5.231	31.571
							4.952	5.2375	31.5666
							5.942	5.226	31.5708
							6.932	5.2251	31.5709
							7.923	5.2252	31.571
							8.913	5.2256	31.5709
							9.903	5.2256	31.5708
							10.893	5.2252	31.5709
							11.884	5.2254	31.571
							12.874	5.226	31.571
							13.864	5.2263	31.5709
							14.855	5.226	31.5711
							15.845	5.2258	31.5713
							16.835	5.2261	31.5712
							17.825	5.2261	31.571
							18.816	5.2258	31.5712
							19.806	5.2256	31.5711
							20.796	5.2256	31.571
							21.786	5.2258	31.5712
							22.777	5.2258	31.5713
							23.767	5.2256	31.5714
							24.757	5.2255	31.5713
							25.747	5.2255	31.5715
							26.737	5.2259	31.5718
							27.728	5.2262	31.5718
							28.718	5.2261	31.5715
							29.708	5.2257	31.5716
							30.698	5.2261	31.5717
							31.688	5.2261	31.5716
							32.679	5.2263	31.5715
							33.669	5.2262	31.5715
							34.659	5.2262	31.5718
							35.649	5.2261	31.5723
							36.639	5.2262	31.5722
							37.629	5.226	31.5722
							38.62	5.226	31.5725
							39.61	5.2264	31.5721
							40.6	5.2259	31.5725
							41.59	5.2174	31.5807
							42.58	5.1862	31.6131
							43.57	5.0763	31.6489
							44.56	4.9399	31.6752
							45.551	4.7612	31.6721
							46.541	3.7621	31.7363
							47.531	2.4764	31.8761
							48.521	1.5374	31.9709
							49.511	1.5036	31.9846
							50.501	1.4907	32.0155
							51.491	1.5217	32.0428
							52.481	1.7167	32.1104
							53.471	1.4906	32.1717
							54.461	1.4613	32.201
							55.452	1.4557	32.2071
							56.442	1.4557	32.2084
							57.432	1.4584	32.2104
							58.422	1.4595	32.2105
							59.412	1.4597	32.2102
							60.402	1.4604	32.2098
							61.392	1.4621	32.2108
							62.382	1.4641	32.2123
							63.372	1.4696	32.2179
							64.362	1.5234	32.2599
							65.352	1.5695	32.2918
							66.342	1.6022	32.3115
MR1805C	009_002	C	2018-11-26T02:06	186.541	63.2792	72	1.981	2.6863	32.113
							2.971	2.6854	32.113
							3.961	2.6833	32.1131
							4.952	2.6851	32.113
							5.942	2.6837	32.1131
							6.932	2.6858	32.1129
							7.922	2.6862	32.1131
							8.913	2.6846	32.113
							9.903	2.6838	32.1131
							10.893	2.684	32.113
							11.884	2.6843	32.1131
							12.874	2.6833	32.113
							13.864	2.683	32.113
							14.854	2.6841	32.1132
							15.845	2.685	32.1132
							16.835	2.6836	32.1131
							17.825	2.6837	32.113
							18.815	2.6833	32.1131
							19.805	2.6832	32.1131
							20.796	2.6842	32.1132
							21.786	2.6842	32.1132
							22.776	2.6834	32.1134
							23.766	2.6855	32.1134
							24.757	2.6861	32.1134
							25.747	2.6864	32.1135
							26.737	2.6874	32.1133
							27.727	2.6863	32.1133
							28.717	2.6865	32.1132
							29.708	2.6902	32.1135
							30.698	2.6898	32.1134
							31.688	2.6897	32.1136
							32.678	2.6902	32.1134
							33.668	2.6907	32.1136
							34.658	2.6926	32.1135
							35.648	2.6917	32.1135
							36.639	2.6914	32.1135
							37.629	2.6915	32.1136
							38.619	2.6919	32.1134
							39.609	2.6916	32.1134
							40.599	2.6918	32.1134
							41.589	2.692	32.1133
							42.579	2.6913	32.1136
							43.57	2.6928	32.1135
							44.56	2.6914	32.1134
							45.55	2.6903	32.1133
							46.54	2.6878	32.1132
							47.53	2.6845	32.1132
							48.52	2.6858	32.1133
							49.51	2.6866	32.1134
							50.5	2.6878	32.1134
							51.49	2.6886	32.1134
							52.48	2.6899	32.114
							53.47	2.6895	32.1138
							54.46	2.689	32.1135
							55.451	2.6941	32.1186
							56.441	2.6986	32.1413
							57.431	2.6209	32.2907
							58.421	2.4989	32.4301
							59.411	2.3724	32.5524
							60.401	2.3408	32.5826
							61.391	2.3391	32.5847
							62.381	2.339	32.5853
							63.371	2.3405	32.5858
							64.361	2.3402	32.5857
							65.351	2.341	32.5856
							66.341	2.3408	32.5856
MR1805C	010_001	C	2018-11-02T22:46	186.91	63.2822	69	2.971	5.5581	31.6125
							3.961	5.5547	31.6139
							4.952	5.555	31.6138
							5.942	5.556	31.6141
							6.932	5.5543	31.6142
							7.922	5.555	31.6146
							8.913	5.5564	31.6142
							9.903	5.5571	31.6132
							10.893	5.557	31.613
							11.884	5.5576	31.6131
							12.874	5.5577	31.6129
							13.864	5.5561	31.6131
							14.854	5.5548	31.6138
							15.845	5.5545	31.6139
							16.835	5.5555	31.6143
							17.825	5.5556	31.6144
							18.815	5.555	31.6143
							19.805	5.5532	31.6147
							20.796	5.5509	31.6162
							21.786	5.5501	31.6164
							22.776	5.5497	31.6168
							23.766	5.554	31.6149
							24.757	5.5391	31.621
							25.747	5.5461	31.6191
							26.737	5.546	31.6185
							27.727	5.5184	31.6271
							28.717	5.3814	31.6679
							29.707	5.3111	31.7093
							30.698	5.2995	31.716
							31.688	5.2853	31.7177
							32.678	5.2769	31.7189
							33.668	5.2749	31.7205
							34.658	5.271	31.7208
							35.648	5.2566	31.7278
							36.639	5.2466	31.7364
							37.629	5.2295	31.7501
							38.619	5.2284	31.7566
							39.609	5.2282	31.7591
							40.599	5.224	31.7627
							41.589	5.2132	31.7682
							42.579	5.2079	31.7811
							43.57	5.2094	31.7852
							44.56	5.2098	31.7864
							45.55	5.2092	31.793
							46.54	5.2083	31.7974
							47.53	5.2067	31.8044
							48.52	5.2034	31.8079
							49.51	5.2004	31.8157
							50.5	5.1977	31.8256
							51.49	5.1977	31.8421
							52.48	5.077	31.8605
							53.47	4.4337	31.9245
							54.46	2.6007	32.133
							55.451	1.6354	32.2633
							56.441	1.555	32.2941
							57.431	1.5514	32.3067
							58.421	1.5518	32.3166
							59.411	1.5533	32.3208
							60.401	1.5539	32.3191
							61.391	1.5543	32.3197
							62.381	1.5541	32.3211
							63.371	1.5547	32.3215
							64.361	1.553	32.3213
MR1805C	010_002	C	2018-11-26T00:52	186.927	63.2804	68	0.99	2.3857	31.9848
							1.981	2.3823	31.985
							2.971	2.3802	31.9853
							3.961	2.3833	31.9853
							4.952	2.3843	31.9852
							5.942	2.3863	31.9851
							6.932	2.3853	31.9851
							7.922	2.386	31.9849
							8.913	2.3878	31.9847
							9.903	2.3896	31.9848
							10.893	2.3896	31.9846
							11.884	2.3872	31.985
							12.874	2.3897	31.9847
							13.864	2.3901	31.9848
							14.854	2.3926	31.9844
							15.845	2.3934	31.9844
							16.835	2.3954	31.9846
							17.825	2.3959	31.9846
							18.815	2.3966	31.9845
							19.805	2.3948	31.9844
							20.796	2.3922	31.9849
							21.786	2.393	31.9847
							22.776	2.3933	31.9846
							23.766	2.3925	31.9848
							24.757	2.3919	31.9847
							25.747	2.3911	31.9849
							26.737	2.3917	31.9848
							27.727	2.3902	31.9853
							28.717	2.3914	31.9854
							29.708	2.3915	31.9855
							30.698	2.3926	31.9854
							31.688	2.3941	31.9853
							32.678	2.3945	31.9854
							33.668	2.3947	31.9853
							34.658	2.3944	31.9854
							35.648	2.3944	31.9854
							36.639	2.3955	31.9867
							37.629	2.3945	31.9855
							38.619	2.3943	31.9853
							39.609	2.3943	31.9853
							40.599	2.3951	31.9862
							41.589	2.3967	31.9869
							42.579	2.398	31.9881
							43.57	2.4	31.9896
							44.56	2.4026	31.9916
							45.55	2.4052	31.9931
							46.54	2.4056	31.9939
							47.53	2.4069	31.9944
							48.52	2.4202	32.0044
							49.51	2.458	32.0307
							50.5	2.5727	32.1204
							51.49	2.6669	32.2225
							52.48	2.674	32.2374
							53.47	2.6823	32.2682
							54.46	2.6284	32.361
							55.451	2.4775	32.4761
							56.441	2.2782	32.6258
							57.431	2.2295	32.6661
							58.421	2.2219	32.6741
							59.411	2.2218	32.6751
							60.401	2.222	32.6756
							61.391	2.2179	32.679
							62.381	2.2168	32.6795
MR1805C	011_001	C	2018-11-03T01:36	187.408	63.6042	54	0.99	5.1057	31.8214
							1.981	5.1057	31.8222
							2.971	5.1036	31.823
							3.961	5.1038	31.8233
							4.951	5.1042	31.8241
							5.942	5.1076	31.8245
							6.932	5.1079	31.824
							7.922	5.1061	31.8232
							8.912	5.1063	31.8232
							9.903	5.1064	31.8231
							10.893	5.1107	31.8254
							11.883	5.1117	31.8283
							12.873	5.1122	31.8306
							13.864	5.1116	31.8294
							14.854	5.1101	31.8282
							15.844	5.1138	31.8345
							16.834	5.114	31.8356
							17.825	5.1153	31.8461
							18.815	5.1164	31.855
							19.805	5.1182	31.9089
							20.795	5.119	31.9606
							21.785	5.1173	32.0681
							22.776	5.1208	32.0705
							23.766	5.1219	32.0727
							24.756	5.1222	32.0733
							25.746	5.1229	32.0746
							26.736	5.1233	32.0763
							27.726	5.1227	32.0787
							28.717	5.1243	32.08
							29.707	5.1227	32.0818
							30.697	5.1224	32.0838
							31.687	5.1226	32.0844
							32.677	5.1221	32.0849
							33.667	5.1184	32.0858
							34.658	5.1243	32.0898
							35.648	5.1252	32.0905
							36.638	5.1413	32.0974
							37.628	5.1676	32.1102
							38.618	5.1815	32.1251
							39.608	5.0463	32.1365
							40.598	4.8309	32.1478
							41.588	3.4107	32.2407
							42.578	1.9878	32.4424
							43.568	1.9058	32.4599
							44.559	1.8971	32.4637
							45.549	1.8787	32.4729
							46.539	1.878	32.4791
							47.529	1.877	32.4843
							48.519	1.8768	32.4851
MR1805C	011_002	C	2018-11-25T22:37	187.395	63.5993	52	2.971	2.3853	32.0023
							3.961	2.3875	32.0023
							4.951	2.388	32.0026
							5.942	2.3889	32.0025
							6.932	2.3878	32.0029
							7.922	2.3871	32.0026
							8.912	2.3872	32.0027
							9.903	2.3867	32.0026
							10.893	2.3876	32.0026
							11.883	2.3901	32.0022
							12.873	2.3901	32.0022
							13.864	2.3913	32.0024
							14.854	2.3909	32.0021
							15.844	2.3895	32.0019
							16.834	2.3898	32.0021
							17.825	2.3908	32.0017
							18.815	2.39	32.0019
							19.805	2.3902	32.0018
							20.795	2.3903	32.0016
							21.785	2.3899	32.0017
							22.776	2.3914	32.0012
							23.766	2.3914	32.0012
							24.756	2.3906	32.0014
							25.746	2.3932	32.0027
							26.736	2.3948	32.0025
							27.726	2.3957	32.0032
							28.717	2.3963	32.0031
							29.707	2.3968	32.003
							30.697	2.3975	32.0035
							31.687	2.3986	32.0039
							32.677	2.3982	32.0035
							33.667	2.3999	32.0026
							34.658	2.4013	32.0035
							35.648	2.4037	32.005
							36.638	2.4056	32.0057
							37.628	2.403	32.004
							38.618	2.4062	32.0069
							39.608	2.4053	32.0058
							40.598	2.4772	32.1248
							41.588	2.5055	32.1878
							42.578	2.5511	32.4287
							43.568	2.5597	32.4689
							44.559	2.5615	32.4757
							45.549	2.5636	32.4796
							46.539	2.5654	32.4825
							47.529	2.5654	32.4822
MR1805C	012_001	C	2018-11-03T10:32	190.082	64.6725	48	0.99	4.6249	32.1232
							1.98	4.6245	32.1243
							2.971	4.6244	32.1244
							3.961	4.6234	32.1244
							4.951	4.6213	32.1242
							5.941	4.6212	32.1242
							6.931	4.6227	32.1245
							7.922	4.6237	32.1247
							8.912	4.6238	32.1247
							9.902	4.6259	32.1259
							10.892	4.6248	32.1253
							11.882	4.6234	32.1253
							12.872	4.6278	32.1268
							13.863	4.6313	32.1273
							14.853	4.6294	32.1271
							15.843	4.6394	32.1307
							16.833	4.6511	32.1343
							17.823	4.6565	32.1355
							18.813	4.659	32.1365
							19.803	4.6598	32.1366
							20.794	4.6608	32.1372
							21.784	4.6619	32.1377
							22.774	4.6632	32.1381
							23.764	4.663	32.138
							24.754	4.6625	32.1381
							25.744	4.6624	32.1383
							26.734	4.6626	32.1382
							27.724	4.6628	32.1385
							28.714	4.6615	32.1389
							29.704	4.6591	32.1394
							30.695	4.6592	32.1395
							31.685	4.6595	32.1394
							32.675	4.6603	32.1394
							33.665	4.6609	32.1395
							34.655	4.6616	32.1394
							35.645	4.6628	32.1392
							36.635	4.6628	32.1393
							37.625	4.6608	32.1394
							38.615	4.6608	32.1395
							39.605	4.6603	32.1396
							40.595	4.6592	32.1398
							41.585	4.6595	32.1398
MR1805C	012_002	C	2018-11-25T14:26	190.081	64.6693	47	0.99	1.672	32.096
							1.98	1.6705	32.0971
							2.971	1.6698	32.0969
							3.961	1.6664	32.0975
							4.951	1.6649	32.0978
							5.941	1.6648	32.0979
							6.931	1.6632	32.0982
							7.922	1.6649	32.0979
							8.912	1.6667	32.0978
							9.902	1.6658	32.0979
							10.892	1.6659	32.098
							11.882	1.6664	32.098
							12.872	1.6673	32.0978
							13.863	1.6672	32.0979
							14.853	1.6669	32.098
							15.843	1.6673	32.098
							16.833	1.6672	32.098
							17.823	1.6672	32.0982
							18.813	1.6682	32.0979
							19.803	1.668	32.098
							20.794	1.6685	32.0979
							21.784	1.6682	32.0979
							22.774	1.6667	32.098
							23.764	1.6674	32.098
							24.754	1.6653	32.0982
							25.744	1.6664	32.0981
							26.734	1.6653	32.0981
							27.724	1.6651	32.0982
							28.714	1.6662	32.0981
							29.704	1.667	32.0982
							30.695	1.6668	32.0981
							31.685	1.6667	32.0982
							32.675	1.6669	32.0981
							33.665	1.6675	32.0983
							34.655	1.6693	32.0979
							35.645	1.67	32.0979
							36.635	1.674	32.0974
							37.625	1.6739	32.0973
							38.615	1.6724	32.0976
							39.605	1.6758	32.0972
MR1805C	013_001	C	2018-11-03T12:39	190.11	64.9614	48	0.99	4.2083	31.3413
							1.98	4.2044	31.337
							2.971	4.2028	31.3357
							3.961	4.1957	31.3284
							4.951	4.2311	31.3732
							5.941	4.25	31.3948
							6.931	4.2319	31.3685
							7.921	4.2353	31.3743
							8.912	4.2458	31.3859
							9.902	4.2411	31.3807
							10.892	4.2854	31.4445
							11.882	4.3705	31.5581
							12.872	4.3798	31.5713
							13.862	4.4251	31.6331
							14.852	4.4272	31.6645
							15.843	4.3894	31.6692
							16.833	4.3459	31.6727
							17.823	4.3074	31.6795
							18.813	4.3175	31.6953
							19.803	4.35	31.7221
							20.793	4.3718	31.7289
							21.783	4.4426	31.7632
							22.773	4.5743	31.8485
							23.763	4.7009	31.9423
							24.754	4.7055	31.9688
							25.744	4.7046	31.9826
							26.734	4.6918	31.9952
							27.724	4.6463	32.0408
							28.714	4.6851	32.1649
							29.704	4.6798	32.1747
							30.694	4.6798	32.179
							31.684	4.6802	32.1803
							32.674	4.6806	32.1822
							33.664	4.6812	32.1848
							34.654	4.6812	32.188
							35.644	4.6809	32.1897
							36.634	4.6804	32.1912
							37.624	4.6782	32.1973
							38.614	4.6748	32.2051
							39.604	4.6731	32.2091
							40.594	4.6731	32.2094
							41.584	4.6721	32.2118
							42.574	4.6717	32.2131
MR1805C	013_002	C	2018-11-25T12:43	190.111	64.9587	47	0.99	2.1305	31.9387
							1.98	2.1306	31.9387
							2.971	2.1296	31.9391
							3.961	2.1277	31.9388
							4.951	2.1265	31.9389
							5.941	2.1287	31.9395
							6.931	2.1319	31.9396
							7.921	2.136	31.9397
							8.912	2.1362	31.9397
							9.902	2.1363	31.9396
							10.892	2.1368	31.9397
							11.882	2.1365	31.9396
							12.872	2.1363	31.9396
							13.862	2.1356	31.9394
							14.852	2.1359	31.9396
							15.843	2.137	31.9395
							16.833	2.137	31.9394
							17.823	2.1377	31.9393
							18.813	2.1365	31.9394
							19.803	2.1377	31.9398
							20.793	2.1384	31.9391
							21.783	2.1383	31.9388
							22.773	2.1385	31.9396
							23.763	2.1382	31.9397
							24.754	2.1384	31.9398
							25.744	2.1382	31.9401
							26.734	2.1383	31.9396
							27.724	2.1373	31.939
							28.714	2.1369	31.9388
							29.704	2.1369	31.9411
							30.694	2.1365	31.9393
							31.684	2.1363	31.943
							32.674	2.1367	31.9428
							33.664	2.1368	31.9427
							34.654	2.1368	31.943
							35.644	2.1368	31.9423
							36.634	2.1379	31.9436
							37.624	2.1383	31.9428
MR1805C	014_001	C	2018-11-03T14:35	190.86	64.9913	49	0.99	4.7853	31.0955
							1.98	4.7926	31.1129
							2.971	4.797	31.12
							3.961	4.7891	31.1024
							4.951	4.7831	31.0861
							5.941	4.7828	31.0847
							6.931	4.7818	31.0843
							7.921	4.7802	31.0842
							8.912	4.779	31.0862
							9.902	4.8072	31.1012
							10.892	4.8146	31.1116
							11.882	4.8073	31.1011
							12.872	4.8393	31.144
							13.862	4.9145	31.2391
							14.852	5.0795	31.5019
							15.843	5.032	31.6947
							16.833	5.0296	31.7911
							17.823	5.0333	31.859
							18.813	4.962	31.897
							19.803	4.8534	31.924
							20.793	4.8263	31.9382
							21.783	4.8261	31.9463
							22.773	4.8221	31.9522
							23.763	4.8301	31.9802
							24.753	4.8639	31.9948
							25.744	4.8988	32.0044
							26.734	5.1323	32.0916
							27.724	5.2615	32.1478
							28.714	5.355	32.1965
							29.704	5.3352	32.2345
							30.694	5.3717	32.2506
							31.684	5.3769	32.2556
							32.674	5.3779	32.2532
							33.664	5.4089	32.2662
							34.654	5.3796	32.2589
							35.644	5.3563	32.2668
							36.634	5.3253	32.2703
							37.624	5.263	32.27
							38.614	5.0575	32.2837
							39.604	4.9609	32.2924
							40.594	4.9277	32.2943
							41.584	4.9071	32.2962
							42.574	4.8938	32.297
MR1805C	014_002	C	2018-11-25T10:44	190.852	64.9896	47	1.98	2.4936	31.8612
							2.971	2.4932	31.8618
							3.961	2.4935	31.8618
							4.951	2.4932	31.8618
							5.941	2.4941	31.8619
							6.931	2.4934	31.862
							7.921	2.4933	31.8619
							8.912	2.4929	31.862
							9.902	2.4929	31.862
							10.892	2.4927	31.862
							11.882	2.493	31.8621
							12.872	2.4931	31.862
							13.862	2.4935	31.8621
							14.852	2.494	31.8623
							15.843	2.4969	31.8631
							16.833	2.4957	31.8627
							17.823	2.4969	31.8623
							18.813	2.4967	31.8629
							19.803	2.497	31.8632
							20.793	2.4968	31.8635
							21.783	2.4967	31.8638
							22.773	2.4958	31.866
							23.763	2.4955	31.867
							24.753	2.495	31.8813
							25.744	2.4941	31.8848
							26.734	2.4937	31.8869
							27.724	2.4931	31.8879
							28.714	2.4924	31.8893
							29.704	2.4903	31.8933
							30.694	2.4916	31.8912
							31.684	2.4938	31.8887
							32.674	2.4922	31.8922
							33.664	2.4869	31.9003
							34.654	2.4859	31.903
							35.644	2.4861	31.9029
							36.634	2.4863	31.9031
							37.624	2.4859	31.9038
							38.614	2.4855	31.9039
MR1805C	015_001	C	2018-11-03T16:31	190.904	64.6812	46	0.99	4.4367	32.3047
							1.98	4.4484	32.3101
							2.971	4.4611	32.3151
							3.961	4.4653	32.3163
							4.951	4.4626	32.3153
							5.941	4.4619	32.3155
							6.931	4.4661	32.3193
							7.922	4.4661	32.3184
							8.912	4.4666	32.3188
							9.902	4.4803	32.3254
							10.892	4.4812	32.3263
							11.882	4.4814	32.3271
							12.872	4.4808	32.3274
							13.863	4.4802	32.3279
							14.853	4.4791	32.3283
							15.843	4.4776	32.3288
							16.833	4.477	32.3289
							17.823	4.4788	32.3325
							18.813	4.4839	32.338
							19.803	4.4869	32.3416
							20.794	4.49	32.3456
							21.784	4.4951	32.3524
							22.774	4.4985	32.3565
							23.764	4.5005	32.3589
							24.754	4.5007	32.359
							25.744	4.4997	32.3576
							26.734	4.4998	32.3578
							27.724	4.5005	32.3587
							28.714	4.5012	32.3594
							29.704	4.5021	32.3608
							30.695	4.5029	32.3619
							31.685	4.5033	32.3623
							32.675	4.5037	32.3629
							33.665	4.5038	32.3628
							34.655	4.5042	32.3633
							35.645	4.5039	32.3629
							36.635	4.5038	32.363
							37.625	4.5043	32.3637
							38.615	4.5045	32.364
							39.605	4.5044	32.3639
MR1805C	016_001	C	2018-11-03T18:37	191.769	64.6713	39	0.99	5.2729	30.462
							1.98	5.2738	30.4624
							2.971	5.2714	30.4618
							3.961	5.2683	30.4608
							4.951	5.26	30.4584
							5.941	5.2623	30.459
							6.931	5.265	30.4584
							7.922	5.2698	30.4589
							8.912	5.2689	30.4593
							9.902	5.2766	30.4606
							10.892	5.2843	30.4628
							11.882	5.2765	30.4609
							12.872	5.2866	30.4632
							13.863	5.3157	30.4714
							14.853	5.3574	30.4843
							15.843	5.5264	30.6395
							16.833	5.5086	30.6073
							17.823	5.5066	30.6063
							18.813	5.4888	30.5751
							19.803	5.5355	30.6499
							20.794	5.7031	30.9035
							21.784	5.6153	31.3835
							22.774	5.5259	31.8289
							23.764	5.3287	32.458
							24.754	5.3071	32.4549
							25.744	5.3001	32.4587
							26.734	5.2971	32.4608
							27.724	5.2958	32.4617
							28.714	5.2929	32.4633
							29.704	5.2901	32.4645
							30.695	5.2876	32.4657
							31.685	5.2866	32.4661
							32.675	5.287	32.4661
MR1805C	016_002	C	2018-11-25T06:15	191.747	64.6704	38	2.971	2.5141	30.2143
							3.961	2.5174	30.2182
							4.951	2.5211	30.2213
							5.941	2.5238	30.2229
							6.931	2.5221	30.219
							7.922	2.5083	30.2126
							8.912	2.513	30.2145
							9.902	2.5267	30.2288
							10.892	2.5381	30.236
							11.882	2.5801	30.2721
							12.872	2.5475	30.2411
							13.863	2.5736	30.2636
							14.853	2.6097	30.2997
							15.843	2.6922	30.3703
							16.833	2.6048	30.2905
							17.823	2.6387	30.3183
							18.813	2.6488	30.3237
							19.803	2.6611	30.3351
							20.794	2.7394	30.4178
							21.784	2.894	30.5099
							22.774	2.7406	30.3977
							23.764	2.7817	30.4496
							24.754	3.2189	30.7896
							25.744	3.4307	30.9382
							26.734	3.8257	31.1535
MR1805C	017_001	C	2018-11-04T01:37	191.248	65.9959	53	0.99	4.8269	30.8066
							1.98	4.8404	30.8064
							2.97	4.8467	30.8065
							3.96	4.8582	30.8062
							4.951	4.8607	30.8068
							5.941	4.8692	30.8096
							6.931	4.8749	30.8125
							7.921	4.877	30.8138
							8.911	4.8808	30.8189
							9.901	4.8795	30.822
							10.891	4.8782	30.8257
							11.881	4.878	30.8294
							12.871	4.8796	30.8367
							13.861	4.8834	30.8443
							14.851	4.8858	30.855
							15.841	4.8855	30.8623
							16.832	4.8851	30.875
							17.822	4.8875	30.8888
							18.812	4.8962	30.9085
							19.802	4.9008	30.9176
							20.792	4.9075	30.9312
							21.782	4.9096	30.9358
							22.772	4.9103	30.9432
							23.762	4.912	30.9531
							24.752	4.9177	30.9659
							25.742	4.9227	30.9883
							26.732	4.9288	31.0251
							27.722	4.9334	31.0444
							28.712	4.9149	31.1318
							29.702	4.8068	31.4147
							30.692	4.6244	31.8973
							31.682	4.4827	32.2408
							32.672	4.4756	32.2522
							33.662	4.4618	32.2804
							34.652	4.4585	32.2826
							35.642	4.4593	32.2834
							36.632	4.4579	32.2847
							37.621	4.4603	32.284
							38.611	4.4598	32.2846
							39.601	4.4571	32.2857
							40.591	4.4574	32.2855
							41.581	4.457	32.2853
							42.571	4.4612	32.2855
							43.561	4.4603	32.2861
							44.551	4.46	32.2862
							45.541	4.4604	32.2865
							46.531	4.4601	32.2864
							47.521	4.4595	32.2857
							48.511	4.4592	32.2853
MR1805C	017_002	C	2018-11-24T22:33	191.25	66.0001	53	0.99	2.2241	29.7057
							1.98	2.2389	29.7153
							2.97	2.2526	29.7223
							3.96	2.2828	29.7358
							4.951	2.2588	29.7227
							5.941	2.2206	29.7045
							6.931	2.2206	29.7047
							7.921	2.2293	29.7093
							8.911	2.226	29.7073
							9.901	2.2105	29.6997
							10.891	2.2028	29.696
							11.881	2.2028	29.6957
							12.871	2.2058	29.6975
							13.861	2.2059	29.6972
							14.851	2.2037	29.6959
							15.841	2.2087	29.7043
							16.832	2.2339	29.7127
							17.822	2.2609	29.7272
							18.812	2.307	29.7541
							19.802	2.3381	29.7692
							20.792	2.7119	30.0532
							21.782	3.387	30.5613
							22.772	3.423	30.6147
							23.762	3.4595	30.6487
							24.752	3.4952	30.6923
							25.742	3.5318	30.7267
							26.732	3.559	30.7589
							27.722	3.5872	30.7935
							28.712	3.6366	30.8621
							29.702	3.7983	31.0277
							30.692	3.8821	31.114
							31.682	3.8997	31.1401
							32.672	3.9024	31.1683
							33.662	3.9099	31.1863
							34.652	3.9221	31.195
							35.642	3.9441	31.2147
							36.632	3.9644	31.2268
							37.621	4.0492	31.2857
							38.611	4.1248	31.3534
							39.601	4.1173	31.4227
							40.591	4.1102	31.4427
							41.581	4.1077	31.4426
							42.571	4.107	31.4427
							43.561	4.1061	31.4429
							44.551	4.1059	31.4431
							45.541	4.1048	31.4434
							46.531	4.102	31.4443
							47.521	4.1021	31.4444
MR1805C	018_001	C	2018-11-04T04:22	191.249	66.5	54	0.99	4.4963	31.2289
							1.98	4.4944	31.2296
							2.97	4.4921	31.2285
							3.96	4.4952	31.2293
							4.95	4.5181	31.2341
							5.94	4.5114	31.2321
							6.931	4.5123	31.2331
							7.921	4.5196	31.2346
							8.911	4.5327	31.2383
							9.901	4.55	31.2431
							10.891	4.5901	31.2539
							11.881	4.6136	31.2592
							12.871	4.6373	31.265
							13.861	4.6599	31.2818
							14.851	4.7307	31.306
							15.841	4.7539	31.3181
							16.831	4.7654	31.33
							17.821	4.7721	31.3388
							18.811	4.7718	31.3436
							19.801	4.767	31.3464
							20.791	4.7657	31.3467
							21.781	4.7647	31.3474
							22.771	4.7642	31.3489
							23.761	4.7638	31.3497
							24.751	4.763	31.3534
							25.741	4.7621	31.3545
							26.731	4.7542	31.3725
							27.721	4.4652	31.7607
							28.711	4.1846	32.0577
							29.701	4.167	32.0702
							30.691	4.1642	32.0747
							31.681	4.1557	32.0897
							32.671	4.1459	32.1024
							33.66	4.1405	32.1085
							34.65	4.1332	32.1206
							35.64	4.1259	32.132
							36.63	4.1204	32.1401
							37.62	4.1197	32.1419
							38.61	4.1191	32.1431
							39.6	4.1177	32.1444
							40.59	4.1175	32.1448
							41.58	4.1174	32.1457
							42.57	4.1127	32.151
							43.56	4.1102	32.154
							44.549	4.1086	32.1563
							45.539	4.1032	32.1627
							46.529	4.1004	32.1666
							47.519	4.0951	32.1724
							48.509	4.0952	32.1726
							49.499	4.0952	32.1726
MR1805C	018_002	C	2018-11-24T19:37	191.251	66.4994	54	0.99	2.2066	29.5962
							1.98	2.1994	29.5982
							2.97	2.1994	29.5974
							3.96	2.2035	29.5981
							4.95	2.2167	29.6048
							5.94	2.2272	29.6167
							6.931	2.2308	29.6224
							7.921	2.2394	29.6396
							8.911	2.25	29.6642
							9.901	2.2557	29.6742
							10.891	2.2605	29.6847
							11.881	2.2649	29.7005
							12.871	2.2697	29.7116
							13.861	2.267	29.7143
							14.851	2.2663	29.7153
							15.841	2.2669	29.7139
							16.831	2.2667	29.7151
							17.821	2.2668	29.7185
							18.811	2.2723	29.7218
							19.801	2.2771	29.7233
							20.791	2.2835	29.7298
							21.781	2.3668	29.7951
							22.771	2.7149	30.222
							23.761	3.6297	31.2261
							24.751	3.7299	31.3191
							25.741	3.746	31.331
							26.731	3.7687	31.3481
							27.721	3.7755	31.3641
							28.711	3.798	31.3984
							29.701	3.8195	31.4304
							30.691	3.8345	31.4521
							31.681	3.8503	31.4716
							32.671	3.8817	31.5043
							33.66	4.0126	31.5647
							34.65	4.2411	31.6061
							35.64	4.3106	31.6115
							36.63	4.3257	31.6118
							37.62	4.3294	31.612
							38.61	4.35	31.614
							39.6	4.3501	31.6136
							40.59	4.351	31.6133
							41.58	4.3521	31.6132
							42.57	4.3725	31.6164
							43.56	4.3719	31.6151
							44.549	4.3746	31.6159
							45.539	4.3822	31.6166
							46.529	4.385	31.6169
							47.519	4.3858	31.617
MR1805C	019_001	C	2018-11-04T07:18	191.252	67.0016	46	2.97	4.2163	31.3418
							3.96	4.2149	31.3416
							4.95	4.2124	31.3423
							5.94	4.2116	31.3418
							6.93	4.2141	31.3413
							7.92	4.2146	31.3414
							8.91	4.2104	31.3409
							9.9	4.2076	31.3406
							10.89	4.2057	31.3408
							11.88	4.2062	31.3399
							12.87	4.2089	31.3393
							13.86	4.2145	31.3412
							14.85	4.2116	31.3402
							15.84	4.2099	31.3395
							16.83	4.2085	31.3398
							17.82	4.2195	31.3475
							18.81	4.2379	31.356
							19.8	4.2473	31.3621
							20.79	4.2635	31.4528
							21.78	4.2666	31.5667
							22.77	4.1385	32.1744
							23.76	4.1156	32.2285
							24.75	4.1117	32.2317
							25.74	4.1098	32.232
							26.73	4.1096	32.2327
							27.72	4.1096	32.2329
							28.71	4.1085	32.2321
							29.7	4.1077	32.233
							30.69	4.107	32.2328
							31.68	4.1068	32.2329
							32.669	4.1065	32.2328
							33.659	4.1068	32.2326
							34.649	4.1069	32.2326
							35.639	4.1063	32.2327
							36.629	4.1061	32.2327
							37.619	4.1059	32.2327
							38.609	4.1061	32.2328
							39.599	4.1061	32.2328
							40.589	4.1064	32.2328
MR1805C	019_002	C	2018-11-24T12:40	191.258	67.0055	45	0.99	1.6286	29.6348
							1.98	1.6239	29.6273
							2.97	1.626	29.6342
							3.96	1.6433	29.662
							4.95	1.6514	29.6778
							5.94	1.6825	29.7435
							6.93	1.7072	29.7907
							7.92	1.702	29.7757
							8.91	1.7175	29.8135
							9.9	1.7311	29.8469
							10.89	1.8149	30.0074
							11.88	1.8961	30.1749
							12.87	1.875	30.1262
							13.86	2.0317	30.5219
							14.85	2.6189	31.6042
							15.84	2.6067	31.5898
							16.83	2.6976	31.627
							17.82	2.7802	31.6424
							18.81	3.0607	31.6974
							19.8	3.1361	31.7069
							20.79	3.1703	31.7105
							21.78	3.1915	31.7129
							22.77	3.2377	31.7205
							23.76	3.2729	31.7252
							24.75	3.2738	31.724
							25.74	3.3094	31.7286
							26.73	3.2972	31.7252
							27.72	3.3193	31.7298
							28.71	3.3464	31.7329
							29.7	3.3541	31.7342
							30.69	3.4031	31.7406
							31.68	3.4073	31.7411
							32.669	3.3968	31.7401
							33.659	3.4195	31.7425
							34.649	3.4102	31.7413
							35.639	3.4229	31.7429
							36.629	3.4425	31.7444
							37.619	3.453	31.7446
MR1805C	020_001	C	2018-11-04T09:58	191.25	67.5021	50	1.98	3.0085	30.7141
							2.97	3.008	30.7146
							3.96	3.0071	30.7138
							4.95	3.0055	30.7182
							5.94	3.0053	30.719
							6.93	3.007	30.7219
							7.92	3.0162	30.7421
							8.91	3.0146	30.7351
							9.9	3.011	30.7257
							10.89	3.0197	30.7407
							11.88	3.0703	30.826
							12.87	3.0696	30.8227
							13.86	3.1099	30.8883
							14.85	3.1303	30.9021
							15.84	3.18	30.9524
							16.83	3.2137	30.9927
							17.82	3.2958	31.5957
							18.81	3.259	31.6479
							19.8	3.3	31.6088
							20.79	3.7232	32.0639
							21.779	4.053	32.4287
							22.769	4.0849	32.4512
							23.759	3.939	32.2843
							24.749	4.1078	32.4846
							25.739	4.1099	32.4853
							26.729	4.1015	32.4764
							27.719	4.1096	32.4835
							28.709	4.1101	32.4828
							29.699	4.1093	32.4822
							30.689	4.1102	32.482
							31.678	4.1103	32.4818
							32.668	4.1105	32.4816
							33.658	4.1102	32.4815
							34.648	4.1106	32.4818
							35.638	4.1101	32.4818
							36.628	4.1102	32.4821
							37.618	4.1102	32.4823
							38.608	4.1107	32.4827
							39.597	4.1109	32.4827
							40.587	4.1112	32.4832
							41.577	4.1109	32.4828
							42.567	4.1109	32.4829
							43.557	4.1115	32.4837
MR1805C	020_002	C	2018-11-23T12:36	191.254	67.5007	47	1.98	1.9526	31.4093
							2.97	1.9542	31.4061
							3.96	1.9525	31.4071
							4.95	1.952	31.4073
							5.94	1.9517	31.4077
							6.93	1.9492	31.4086
							7.92	1.9522	31.4101
							8.91	1.9558	31.4098
							9.9	1.9621	31.4106
							10.89	1.9647	31.4063
							11.88	1.9619	31.4105
							12.87	1.968	31.4135
							13.86	1.9703	31.4104
							14.85	1.9697	31.4104
							15.84	1.9691	31.4116
							16.83	1.9687	31.4116
							17.82	1.9694	31.4114
							18.81	1.9704	31.4121
							19.8	1.9709	31.4112
							20.79	1.9712	31.414
							21.779	1.9709	31.4138
							22.769	1.9721	31.4159
							23.759	1.9743	31.4167
							24.749	1.9878	31.4265
							25.739	1.9924	31.4246
							26.729	1.9954	31.4255
							27.719	1.9957	31.425
							28.709	1.9947	31.4252
							29.699	2.0002	31.4268
							30.689	1.9915	31.4232
							31.679	2.0214	31.4382
							32.668	2.0378	31.4397
							33.658	2.6719	31.7598
							34.648	3.3539	31.8696
							35.638	3.5755	31.9563
MR1805C	021_001	C	2018-11-04T11:13	191.082	67.6832	50	0.99	2.6	30.9076
							1.98	2.5933	30.9387
							2.97	2.5928	30.9344
							3.96	2.5928	30.9346
							4.95	2.5952	30.9228
							5.94	2.5938	30.9154
							6.93	2.5927	30.9118
							7.92	2.5914	30.935
							8.91	2.593	30.9245
							9.9	2.5922	30.9315
							10.89	2.5742	30.962
							11.88	2.6005	31.0356
							12.87	2.5999	31.0333
							13.86	2.6349	31.0867
							14.85	2.6467	31.1259
							15.84	2.6685	31.1707
							16.83	2.6534	31.1449
							17.82	2.7115	31.3375
							18.809	2.9136	31.7808
							19.799	3.7024	32.4348
							20.789	3.625	32.292
							21.779	3.4263	32.1802
							22.769	3.7497	32.5587
							23.759	3.807	32.5829
							24.749	3.7696	32.5394
							25.739	3.8054	32.6127
							26.729	3.7721	32.6464
							27.719	3.7815	32.626
							28.709	3.7486	32.6622
							29.698	3.7467	32.6636
[truncated: 9,308 more rows]
