# Supplementary material for: Atlantic-origin water extension into the Pacific Arctic induced an anomalous biogeochemical event
Source: Nat Commun. 2023 Nov 2;14:6235. doi: 10.1038/s41467-023-41960-w (PMC10622542; doi:10.1038/s41467-023-41960-w)
Supplement: Supplementary file 4 — Supplementary Data 1 [file 41467_2023_41960_MOESM4_ESM.zip › Mirai_CTD_2019.txt]

Cruise	Station	Type	yyyy-mm-ddThh:mm	Longitude [degrees_east]	Latitude [degrees_north]	Bot. Depth [m]	Depth [m]	CTD-Temperature [�C]	CTD-Salinity
MR1903C	001_001	C	2019-10-08T06:42	191.537	65.6529	53	2.97	6.4563	31.8849
							3.961	6.4578	31.8857
							4.951	6.456	31.885
							5.941	6.4545	31.8845
							6.931	6.4533	31.8839
							7.921	6.4536	31.884
							8.911	6.4525	31.8836
							9.901	6.4525	31.8836
							10.891	6.4546	31.8838
							11.881	6.4561	31.8841
							12.872	6.454	31.8838
							13.862	6.4597	31.8858
							14.852	6.4621	31.8868
							15.842	6.4621	31.8866
							16.832	6.4618	31.8865
							17.822	6.4601	31.8859
							18.812	6.4608	31.886
							19.802	6.4615	31.8863
							20.792	6.4625	31.8866
							21.782	6.4624	31.8867
							22.772	6.4619	31.8863
							23.762	6.4637	31.887
							24.752	6.4623	31.8864
							25.742	6.4626	31.8864
							26.732	6.4627	31.8864
							27.722	6.4635	31.8866
							28.712	6.4722	31.89
							29.702	6.4713	31.8897
							30.692	6.4819	31.8936
							31.682	6.4872	31.8955
							32.672	6.4859	31.895
							33.662	6.4833	31.8941
							34.652	6.4815	31.8933
							35.642	6.4818	31.8936
							36.632	6.4799	31.8927
							37.622	6.4805	31.8929
							38.612	6.4797	31.8927
							39.602	6.482	31.8934
							40.592	6.4835	31.8938
							41.582	6.4746	31.8903
							42.572	6.4779	31.8917
							43.562	6.4779	31.8917
							44.552	6.478	31.8915
							45.542	6.4759	31.8908
MR1903C	002_001	C	2019-10-08T09:37	191.255	66.0028	53	1.98	6.8969	31.8916
							2.97	6.8986	31.8931
							3.96	6.8983	31.8933
							4.951	6.8995	31.8934
							5.941	6.8994	31.8934
							6.931	6.8996	31.8934
							7.921	6.8997	31.8933
							8.911	6.8994	31.8936
							9.901	6.8988	31.8935
							10.891	6.8986	31.8932
							11.881	6.8996	31.8939
							12.871	6.9004	31.8948
							13.861	6.9007	31.895
							14.851	6.9019	31.8964
							15.841	6.9023	31.8968
							16.832	6.9013	31.8957
							17.822	6.9014	31.8955
							18.812	6.9022	31.8961
							19.802	6.9025	31.8965
							20.792	6.9028	31.8968
							21.782	6.9038	31.8977
							22.772	6.9035	31.8975
							23.762	6.9034	31.8972
							24.752	6.903	31.8968
							25.742	6.9038	31.8969
							26.732	6.9063	31.8997
							27.722	6.9052	31.8985
							28.712	6.905	31.8991
							29.702	6.909	31.9023
							30.692	6.9104	31.903
							31.682	6.9125	31.9048
							32.672	6.9123	31.9044
							33.662	6.9137	31.906
							34.652	6.9155	31.9074
							35.642	6.9155	31.9069
							36.632	6.9138	31.9054
							37.621	6.9183	31.9094
							38.611	6.9197	31.9103
							39.601	6.9201	31.9104
							40.591	6.9204	31.9106
							41.581	6.9219	31.9122
							42.571	6.9225	31.9125
							43.561	6.9212	31.9111
							44.551	6.9222	31.9119
							45.541	6.9221	31.9118
MR1903C	003_001	C	2019-10-08T12:50	191.248	66.5053	54	3.96	3.7954	32.4886
							4.95	3.7949	32.4888
							5.94	3.7951	32.4888
							6.931	3.7949	32.4887
							7.921	3.7958	32.4888
							8.911	3.7962	32.4888
							9.901	3.7896	32.4887
							10.891	3.7918	32.4885
							11.881	3.7693	32.4904
							12.871	3.764	32.4919
							13.861	3.7548	32.4929
							14.851	3.7367	32.4954
							15.841	3.7425	32.4949
							16.831	3.7322	32.4966
							17.821	3.7389	32.4959
							18.811	3.7423	32.495
							19.801	3.7427	32.4949
							20.791	3.7421	32.4951
							21.781	3.7443	32.4953
							22.771	3.7465	32.4946
							23.761	3.7461	32.4945
							24.751	3.7315	32.4976
							25.741	3.732	32.4979
							26.731	3.732	32.4977
							27.721	3.7637	32.493
							28.711	3.7598	32.4936
							29.701	3.7461	32.4955
							30.691	3.7494	32.4951
							31.681	3.7521	32.4949
							32.671	3.7575	32.4944
							33.66	3.759	32.4937
							34.65	3.7426	32.4956
							35.64	3.7401	32.4964
							36.63	3.7221	32.4987
							37.62	3.7153	32.4998
							38.61	3.7106	32.5004
							39.6	3.7068	32.5014
							40.59	3.7123	32.5005
							41.58	3.7069	32.5009
							42.57	3.6877	32.5038
							43.56	3.6876	32.5054
							44.549	3.6909	32.5038
							45.539	3.6873	32.5047
							46.529	3.6887	32.5043
MR1903C	004_001	C	2019-10-08T16:11	191.262	67.0021	45	2.97	7.0303	31.8338
							3.96	7.0311	31.8332
							4.95	7.0301	31.8341
							5.94	7.0292	31.8354
							6.93	7.0288	31.8359
							7.92	7.0281	31.8369
							8.91	7.0265	31.8389
							9.9	7.0274	31.8376
							10.89	7.0284	31.8365
							11.88	7.0281	31.8368
							12.87	7.0241	31.8418
							13.86	7.0151	31.854
							14.85	7.0079	31.8622
							15.84	6.9965	31.8741
							16.83	6.986	31.8834
							17.82	6.9841	31.8851
							18.81	6.9831	31.8858
							19.8	6.9783	31.8892
							20.79	6.9744	31.8917
							21.78	6.9706	31.8942
							22.77	6.9662	31.8968
							23.76	6.9627	31.8989
							24.75	6.9607	31.8999
							25.74	6.9576	31.9017
							26.73	6.952	31.9049
							27.72	6.9406	31.9109
							28.71	6.9362	31.9133
							29.7	6.9339	31.9146
							30.69	6.9357	31.9137
							31.68	6.9282	31.9176
							32.669	6.9186	31.9228
							33.659	6.9138	31.9254
							34.649	6.9161	31.9242
							35.639	6.9134	31.9255
							36.629	6.9109	31.9269
							37.619	6.9099	31.9275
MR1903C	005_001	C	2019-10-09T05:19	191.247	69.0032	53	2.97	5.8717	32.0015
							3.96	5.8641	32.0044
							4.95	5.8718	32.0016
							5.94	5.8779	31.9993
							6.929	5.8738	32.0015
							7.919	5.8759	32.0008
							8.909	5.8785	31.9997
							9.899	5.8803	31.9989
							10.889	5.8828	31.9981
							11.879	5.8685	32.0043
							12.869	5.8471	32.0133
							13.859	5.8418	32.0151
							14.848	5.8387	32.0168
							15.838	5.8363	32.0177
							16.828	5.8362	32.0185
							17.818	5.8293	32.0186
							18.808	5.8199	32.0202
							19.798	5.8053	32.0254
							20.788	5.7927	32.0292
							21.777	5.7701	32.0387
							22.767	5.7648	32.0419
							23.757	5.7603	32.0454
							24.747	5.7471	32.0541
							25.737	5.7207	32.0726
							26.727	5.699	32.0868
							27.716	5.5868	32.1244
							28.706	5.5021	32.1502
							29.696	5.4902	32.1544
							30.686	5.4519	32.1702
							31.675	5.4463	32.1729
							32.665	5.4438	32.175
							33.655	5.4382	32.1814
							34.645	5.3912	32.2033
							35.635	5.3052	32.2409
							36.624	5.2622	32.2574
							37.614	5.1901	32.2838
							38.604	5.1719	32.291
							39.594	5.1708	32.2914
							40.583	5.1609	32.2948
							41.573	5.1475	32.299
							42.563	5.1466	32.2994
							43.553	5.1476	32.2993
							44.542	5.1456	32.2994
							45.532	5.1443	32.2998
MR1903C	006_001	C	2019-10-09T09:28	191.247	69.5026	51	1.98	4.9146	30.1211
							2.97	4.9093	30.1248
							3.96	4.9098	30.1252
							4.949	4.9109	30.1248
							5.939	4.9077	30.1283
							6.929	4.9095	30.1262
							7.919	4.9058	30.129
							8.909	4.9047	30.1298
							9.899	4.9044	30.1324
							10.889	4.9023	30.1381
							11.879	4.8985	30.1579
							12.868	4.8964	30.192
							13.858	4.8766	30.2896
							14.848	4.885	30.2942
							15.838	4.8604	30.5735
							16.828	4.8076	31.3397
							17.818	4.7087	32.0043
							18.807	4.2552	32.5538
							19.797	4.0588	32.6369
							20.787	3.9257	32.7126
							21.777	3.8737	32.7302
							22.767	3.781	32.7629
							23.756	3.7274	32.7822
							24.746	3.6571	32.8114
							25.736	3.5385	32.8564
							26.726	3.5145	32.8684
							27.715	3.4132	32.9053
							28.705	3.4017	32.9098
							29.695	3.3955	32.9136
							30.685	3.3963	32.9161
							31.675	3.3979	32.9175
							32.664	3.3998	32.9183
							33.654	3.4007	32.9187
							34.644	3.4027	32.9196
							35.633	3.4052	32.9204
							36.623	3.4064	32.9204
							37.613	3.4037	32.9192
							38.603	3.4048	32.9199
							39.592	3.4066	32.9205
							40.582	3.4086	32.921
							41.572	3.4096	32.9212
							42.561	3.4096	32.9214
							43.551	3.4098	32.9213
							44.541	3.4102	32.9212
							45.531	3.4113	32.9212
MR1903C	007_001	C	2019-10-09T13:39	191.249	69.9993	41	3.959	5.1751	32.0431
							4.949	5.2594	31.9964
							5.939	5.2664	31.9909
							6.929	5.2706	31.987
							7.919	5.269	31.9884
							8.909	5.2285	32.0137
							9.899	4.826	32.2523
							10.888	4.4733	32.4296
							11.878	4.4053	32.4529
							12.868	4.3661	32.4639
							13.858	4.3433	32.4702
							14.848	4.3238	32.4747
							15.837	4.2486	32.489
							16.827	4.1479	32.5073
							17.817	3.9276	32.5424
							18.807	3.6194	32.6061
							19.797	3.3875	32.6498
							20.786	2.9802	32.742
							21.776	2.9205	32.7699
							22.766	2.9118	32.7775
							23.756	2.9061	32.7826
							24.745	2.904	32.7851
							25.735	2.903	32.7865
							26.725	2.9037	32.7867
							27.715	2.9038	32.7866
							28.704	2.9007	32.7887
							29.694	2.9002	32.7891
							30.684	2.9005	32.7888
							31.674	2.901	32.7885
							32.663	2.9015	32.7882
							33.653	2.9008	32.7888
							34.643	2.9026	32.7888
MR1903C	008_001	C	2019-10-09T17:09	191.244	70.4976	39	3.959	5.3169	32.0884
							4.949	5.319	32.0881
							5.939	5.3171	32.0881
							6.929	5.3167	32.0882
							7.919	5.3171	32.0881
							8.908	5.3178	32.0882
							9.898	5.3183	32.0882
							10.888	5.3189	32.0881
							11.878	5.3188	32.0882
							12.868	5.319	32.0881
							13.857	5.319	32.0881
							14.847	5.319	32.0881
							15.837	5.319	32.0883
							16.827	5.3178	32.0884
							17.816	5.3182	32.0882
							18.806	5.3105	32.09
							19.796	4.2817	32.237
							20.786	2.9639	32.4368
							21.775	2.3494	32.5296
							22.765	2.3914	32.5345
							23.755	2.3269	32.5486
							24.745	2.2757	32.5581
							25.734	2.289	32.5549
							26.724	2.2959	32.5524
							27.714	2.2327	32.5609
							28.704	2.2364	32.5606
							29.693	2.2382	32.5626
MR1903C	009_001	C	2019-10-10T08:02	196.5	71.9961	38	1.98	4.1532	30.6805
							2.969	4.1523	30.6817
							3.959	4.1521	30.6815
							4.949	4.1521	30.6814
							5.938	4.152	30.6815
							6.928	4.1526	30.6816
							7.918	4.1528	30.6817
							8.908	4.1528	30.6816
							9.897	4.1553	30.6855
							10.887	4.1542	30.6841
							11.877	4.1544	30.6856
							12.867	4.1547	30.6867
							13.856	4.1523	30.6826
							14.846	4.153	30.6839
							15.836	4.1565	30.6843
							16.825	4.1556	30.6826
							17.815	4.1522	30.6823
							18.805	4.1531	30.6859
							19.794	4.153	30.6874
							20.784	4.1467	30.8924
							21.774	3.9991	31.7609
							22.763	3.7844	32.0963
							23.753	3.4495	32.2867
							24.743	3.3278	32.3165
							25.732	3.103	32.3133
							26.722	2.8988	32.3058
							27.711	2.6739	32.3168
							28.701	2.6302	32.3221
							29.691	2.6324	32.322
							30.68	2.6287	32.3234
							31.67	2.6292	32.3233
							32.66	2.6309	32.3225
MR1903C	010_001	C	2019-10-10T14:11	198.254	72.4973	44	2.969	4.4297	30.8133
							3.959	4.4296	30.8138
							4.949	4.4285	30.8108
							5.938	4.4283	30.8109
							6.928	4.4298	30.8109
							7.918	4.4288	30.8107
							8.907	4.4284	30.8107
							9.897	4.4284	30.8106
							10.887	4.4293	30.8107
							11.876	4.4302	30.8115
							12.866	4.4306	30.8124
							13.856	4.4299	30.8131
							14.846	4.4268	30.8171
							15.835	4.4254	30.8218
							16.825	4.4265	30.8223
							17.814	4.4276	30.8251
							18.804	4.4223	30.8426
							19.794	4.4221	30.8421
							20.783	4.4132	30.8739
							21.773	4.4056	30.9038
							22.763	4.2879	31.3114
							23.752	4.0283	32.0071
							24.742	3.2924	32.2593
							25.732	2.8215	32.3121
							26.721	2.7693	32.3247
							27.711	2.7515	32.3195
							28.7	2.6005	32.3315
							29.69	2.5425	32.3371
							30.68	2.433	32.341
							31.669	2.3111	32.3426
							32.659	2.2412	32.3488
							33.648	2.1653	32.3509
							34.638	2.0588	32.35
							35.627	1.8223	32.3665
							36.617	1.5844	32.3779
							37.607	1.7504	32.3702
MR1903C	011_001	C	2019-10-10T19:02	199.997	72.9999	192	1.979	4.8247	30.0158
							2.969	4.8275	30.0225
							3.959	4.8011	29.9832
							4.948	4.8	29.9788
							5.938	4.8002	29.9791
							6.928	4.8133	29.9835
							7.918	4.8419	30.011
							8.907	4.9289	30.2063
							9.897	4.9517	30.3073
							10.887	4.9517	30.3229
							11.876	4.9768	30.397
							12.866	5.0117	30.4778
							13.855	5.0252	30.5003
							14.845	5.0228	30.5178
							15.835	5.0212	30.5217
							16.824	5.1683	30.6326
							17.814	5.3507	30.8241
							18.804	5.1765	31.2299
							19.793	5.1123	31.5413
							20.783	5.1219	31.6809
							21.772	4.6644	31.755
							22.762	4.2514	31.7936
							23.752	4.0838	31.7939
							24.741	3.8829	31.7941
							25.731	3.5606	31.797
							26.72	3.3473	31.8425
							27.71	3.5397	31.9349
							28.7	3.2844	31.9563
							29.689	3.2005	31.9637
							30.679	3.1331	31.9575
							31.668	2.8045	31.9703
							32.658	2.7041	32.0029
							33.647	2.3598	31.9951
							34.637	2.2878	32.05
							35.626	2.3242	32.0734
							36.616	2.3045	32.0683
							37.606	2.1314	32.0493
							38.595	1.8957	32.0646
							39.585	1.8196	32.0828
							40.574	1.7741	32.084
							41.564	1.6276	32.0832
							42.553	1.574	32.0997
							43.543	1.3547	32.0839
							44.532	0.9024	32.0739
							45.522	0.7047	32.0854
							46.511	0.5911	32.0798
							47.501	0.7683	32.1348
							48.49	0.5501	32.1329
							49.48	0.2308	32.1239
							50.469	-0.0209	32.1731
							51.458	0.2156	32.2062
							52.448	0.326	32.2326
							53.437	0.4391	32.242
							54.427	0.3226	32.2465
							55.416	0.1594	32.2454
							56.406	0.1013	32.2635
							57.395	0.0594	32.2551
							58.385	-0.0002	32.2725
							59.374	0.0568	32.2807
							60.363	-0.1224	32.2499
							61.353	-0.4491	32.2701
							62.342	-0.4721	32.3076
							63.332	-0.3434	32.3098
							64.321	-0.3963	32.3243
							65.31	-0.4651	32.3334
							66.3	-0.3923	32.356
							67.289	-0.4086	32.3653
							68.279	-0.4552	32.3716
							69.268	-0.5593	32.3686
							70.257	-0.8212	32.3682
							71.247	-0.9722	32.377
							72.236	-0.9904	32.3861
							73.225	-1.0259	32.3885
							74.215	-1.014	32.3936
							75.204	-1.0188	32.398
							76.193	-1.0171	32.4035
							77.183	-0.9048	32.4331
							78.172	-0.8202	32.4525
							79.161	-0.7695	32.4723
							80.151	-0.79	32.5012
							81.14	-0.7783	32.521
							82.129	-0.7646	32.5386
							83.119	-0.8009	32.5639
							84.108	-0.8458	32.5882
							85.097	-0.9435	32.6053
							86.087	-1.0356	32.634
							87.076	-1.0678	32.6634
							88.065	-1.0367	32.6783
							89.055	-1.0922	32.6971
							90.044	-1.1209	32.7109
							91.033	-1.1607	32.7717
							92.022	-1.1634	32.8688
							93.012	-1.1423	33.0319
							94.001	-1.0774	33.2573
							94.99	-0.9902	33.4162
							95.979	-0.9256	33.4995
							96.969	-0.8802	33.5715
							97.958	-0.7957	33.7009
							98.947	-0.7163	33.8055
							99.936	-0.6542	33.9052
							100.926	-0.5841	34.0638
							101.915	-0.5371	34.1329
							102.904	-0.506	34.1709
							103.893	-0.4883	34.2062
							104.882	-0.4669	34.223
							105.872	-0.4248	34.2545
							106.861	-0.406	34.2722
							107.85	-0.3618	34.3082
							108.839	-0.3252	34.3347
							109.828	-0.2865	34.3627
							110.817	-0.2458	34.3903
							111.807	-0.215	34.4053
							112.796	-0.1947	34.4189
							113.785	-0.1692	34.435
							114.774	-0.1423	34.4493
							115.763	-0.1239	34.4617
							116.752	-0.0931	34.4788
							117.742	-0.0674	34.492
							118.731	-0.044	34.5001
							119.72	-0.0206	34.5087
							120.709	-0.0043	34.5176
							121.698	0.009	34.5249
							122.687	0.0225	34.5327
							123.676	0.0349	34.5406
							124.665	0.0464	34.5473
							125.655	0.0508	34.55
							126.644	0.0573	34.5539
							127.633	0.0801	34.5667
							128.622	0.0993	34.5757
							129.611	0.1195	34.5829
							130.6	0.1452	34.5916
							131.589	0.1557	34.5955
							132.578	0.1603	34.5972
							133.567	0.1561	34.5943
							134.556	0.1577	34.597
							135.545	0.1814	34.6079
							136.534	0.2012	34.6184
							137.523	0.2218	34.6254
							138.512	0.2273	34.6277
							139.501	0.2345	34.6312
							140.491	0.2479	34.6368
							141.48	0.2591	34.6421
							142.469	0.2776	34.65
							143.458	0.2939	34.6557
							144.447	0.3035	34.6603
							145.436	0.3185	34.6632
							146.425	0.3339	34.67
							147.414	0.3724	34.6816
							148.403	0.4185	34.6984
							149.392	0.4364	34.7013
							150.381	0.4684	34.7109
							151.37	0.4815	34.7164
							152.359	0.4913	34.7186
							153.348	0.5011	34.7231
							154.336	0.5114	34.7266
							155.325	0.5341	34.7349
							156.314	0.5542	34.7415
							157.303	0.5831	34.7501
							158.292	0.6008	34.7564
							159.281	0.6179	34.7615
							160.27	0.6281	34.7647
							161.259	0.6387	34.7698
							162.248	0.6529	34.7731
							163.237	0.6567	34.7743
							164.226	0.6601	34.7765
							165.215	0.6599	34.7769
							166.204	0.6616	34.777
							167.193	0.6608	34.7771
							168.181	0.6607	34.7782
							169.17	0.6627	34.7788
							170.159	0.6666	34.7791
							171.148	0.6708	34.7812
							172.137	0.6706	34.7808
							173.126	0.6664	34.7792
							174.115	0.6655	34.7794
							175.104	0.6684	34.7805
							176.092	0.6693	34.7811
							177.081	0.6628	34.7792
							178.07	0.6685	34.781
							179.059	0.6652	34.7802
							180.048	0.6635	34.7798
							181.037	0.6626	34.7796
							182.026	0.6635	34.78
							183.014	0.6634	34.7801
							184.003	0.6674	34.7811
MR1903C	012_001	C	2019-10-11T06:10	203.722	72.5022	1607	2.969	1.7534	27.6145
							3.959	1.7512	27.6149
							4.949	1.7502	27.6154
							5.938	1.7538	27.6151
							6.928	1.751	27.6153
							7.918	1.7529	27.6152
							8.907	1.7537	27.6152
							9.897	1.7542	27.6151
							10.887	1.7535	27.6152
							11.876	1.7542	27.6151
							12.866	1.7547	27.6154
							13.856	1.7596	27.6156
							14.846	1.7568	27.6158
							15.835	1.761	27.6154
							16.825	1.759	27.6154
							17.814	1.7613	27.6156
							18.804	1.7592	27.6156
							19.794	1.7602	27.6157
							20.783	1.7616	27.6163
							21.773	1.762	27.6164
							22.763	1.7633	27.6169
							23.752	1.7645	27.6175
							24.742	1.7714	27.6236
							25.732	1.8812	28.0568
							26.721	1.7907	28.5131
							27.711	1.9071	28.6027
							28.7	1.9828	28.7056
							29.69	1.4681	28.7107
							30.68	1.1337	28.804
							31.669	1.45	28.9891
							32.659	1.495	29.1154
							33.648	1.0257	29.2254
							34.638	0.4905	29.278
							35.627	0.6219	29.4092
							36.617	0.7885	29.4618
							37.607	1.3199	29.592
							38.596	1.5446	29.657
							39.586	1.345	29.6902
							40.575	1.5625	29.8099
							41.565	1.4275	29.8233
							42.554	1.1686	29.9179
							43.544	1.3638	29.9837
							44.533	1.1885	30.0697
							45.523	1.1527	30.1137
							46.512	1.3008	30.2145
							47.502	1.2431	30.2599
							48.491	1.4401	30.3443
							49.481	1.3781	30.4135
							50.47	1.5286	30.4511
							51.46	1.2329	30.4723
							52.449	0.765	30.5365
							53.439	0.7595	30.6142
							54.428	1.0141	30.6662
							55.418	1.2452	30.7347
							56.407	1.2359	30.7254
							57.397	1.0145	30.775
							58.386	0.765	30.7972
							59.376	0.9472	30.8699
							60.365	0.4688	30.8284
							61.354	0.1162	30.8958
							62.344	0.0311	30.9171
							63.333	-0.1671	30.9551
							64.323	-0.229	30.9953
							65.312	-0.2938	31.0403
							66.302	-0.3004	31.0729
							67.291	-0.2847	31.1025
							68.28	-0.3226	31.1405
							69.27	-0.3469	31.1737
							70.259	-0.3408	31.196
							71.249	-0.3194	31.2345
							72.238	-0.327	31.2722
							73.227	-0.3629	31.2844
							74.217	-0.4168	31.3137
							75.206	-0.4463	31.3494
							76.195	-0.4532	31.38
							77.185	-0.4574	31.4096
							78.174	-0.4462	31.4324
							79.164	-0.3542	31.4737
							80.153	-0.3295	31.5247
							81.142	-0.3355	31.551
							82.132	-0.3679	31.5902
							83.121	-0.3768	31.608
							84.11	-0.3717	31.64
							85.1	-0.3982	31.6587
							86.089	-0.4472	31.6868
							87.078	-0.4488	31.7076
							88.068	-0.5009	31.7351
							89.057	-0.5721	31.7649
							90.046	-0.4918	31.7873
							91.035	-0.4379	31.8053
							92.025	-0.5107	31.8238
							93.014	-0.6826	31.8449
							94.003	-0.7145	31.8775
							94.993	-0.7652	31.9012
							95.982	-0.8023	31.9234
							96.971	-0.8533	31.9404
							97.96	-0.8873	31.9572
							98.95	-0.9062	31.9661
							99.939	-0.9345	31.9828
							100.928	-0.9431	31.9905
							101.917	-0.9628	32.0104
							102.907	-0.9923	32.0294
							103.896	-1.0346	32.0483
							104.885	-1.0509	32.0589
							105.874	-1.0672	32.0718
							106.864	-1.0717	32.0942
							107.853	-1.049	32.108
							108.842	-1.0219	32.1183
							109.831	-1.0168	32.1259
							110.82	-1.038	32.1418
							111.81	-1.0705	32.1599
							112.799	-1.0893	32.1859
							113.788	-1.1	32.1983
							114.777	-1.1221	32.2114
							115.766	-1.1271	32.2161
							116.755	-1.1348	32.2244
							117.745	-1.1434	32.2343
							118.734	-1.1569	32.2414
							119.723	-1.1592	32.2498
							120.712	-1.1672	32.2583
							121.701	-1.1793	32.2705
							122.69	-1.1983	32.2878
							123.68	-1.2065	32.3
							124.669	-1.206	32.3137
							125.658	-1.2126	32.3381
							126.647	-1.2134	32.3554
							127.636	-1.2271	32.3698
							128.625	-1.2489	32.3911
							129.614	-1.2513	32.4034
							130.603	-1.2532	32.406
							131.592	-1.2572	32.4117
							132.582	-1.2639	32.4239
							133.571	-1.2696	32.4303
							134.56	-1.2744	32.4378
							135.549	-1.2815	32.4491
							136.538	-1.2854	32.4564
							137.527	-1.2914	32.4668
							138.516	-1.2956	32.4733
							139.505	-1.3024	32.4844
							140.494	-1.3187	32.5111
							141.483	-1.3352	32.5313
							142.472	-1.3502	32.5482
							143.461	-1.3592	32.5659
							144.45	-1.366	32.5812
							145.439	-1.3689	32.5879
							146.428	-1.3712	32.5935
							147.417	-1.3715	32.5985
							148.406	-1.3726	32.6044
							149.395	-1.3752	32.6128
							150.384	-1.3783	32.6227
							151.374	-1.3837	32.6302
							152.363	-1.3882	32.6357
							153.351	-1.4007	32.6588
							154.34	-1.4081	32.6758
							155.329	-1.4124	32.6868
							156.318	-1.4153	32.6953
							157.307	-1.4196	32.7092
							158.296	-1.4219	32.7174
							159.285	-1.4243	32.7289
							160.274	-1.4273	32.7421
							161.263	-1.4302	32.7551
							162.252	-1.4338	32.7705
							163.241	-1.4367	32.7838
							164.23	-1.4394	32.7934
							165.219	-1.441	32.8022
							166.208	-1.4434	32.8116
							167.197	-1.4466	32.8258
							168.186	-1.4484	32.8393
							169.175	-1.4487	32.8458
							170.164	-1.4504	32.8576
							171.153	-1.4536	32.8742
							172.142	-1.4564	32.8929
							173.13	-1.4584	32.9062
							174.119	-1.4586	32.9288
							175.108	-1.4574	32.9467
							176.097	-1.4572	32.9572
							177.086	-1.4596	32.9681
							178.075	-1.4618	32.9766
							179.064	-1.4591	32.9968
							180.053	-1.459	33.0236
							181.041	-1.4438	33.0491
							182.03	-1.4386	33.0549
							183.019	-1.426	33.072
							184.008	-1.3935	33.1051
							184.997	-1.3907	33.1175
							185.986	-1.381	33.1456
							186.975	-1.373	33.1671
							187.963	-1.3659	33.1858
							188.952	-1.3609	33.2017
							189.941	-1.3586	33.2112
							190.93	-1.3519	33.229
							191.919	-1.3449	33.2444
							192.907	-1.3276	33.2815
							193.896	-1.3071	33.3126
							194.885	-1.2645	33.3487
							195.874	-1.217	33.3948
							196.863	-1.1595	33.4498
							197.851	-1.1169	33.51
							198.84	-1.0827	33.5484
							199.829	-1.0516	33.591
							200.818	-1.0223	33.6399
							201.806	-0.9782	33.6943
							202.795	-0.9615	33.7586
							203.784	-0.9585	33.7919
							204.773	-0.9474	33.8174
							205.761	-0.9244	33.8576
							206.75	-0.9011	33.8896
							207.739	-0.8729	33.9209
							208.728	-0.8446	33.9573
							209.716	-0.821	33.9776
							210.705	-0.7976	34.005
							211.694	-0.7694	34.0323
							212.682	-0.766	34.0353
							213.671	-0.7606	34.0427
							214.66	-0.7409	34.0647
							215.649	-0.7228	34.0832
							216.637	-0.7006	34.1019
							217.626	-0.6708	34.1213
							218.615	-0.6361	34.1434
							219.603	-0.6019	34.1682
							220.592	-0.576	34.1875
							221.581	-0.5503	34.2133
							222.569	-0.5343	34.2498
							223.558	-0.5276	34.2592
							224.547	-0.5261	34.2599
							225.535	-0.5246	34.2611
							226.524	-0.5089	34.2773
							227.513	-0.4996	34.2822
							228.501	-0.4787	34.2967
							229.49	-0.4423	34.3083
							230.478	-0.4253	34.3147
							231.467	-0.4133	34.3227
							232.456	-0.4096	34.3313
							233.444	-0.391	34.3446
							234.433	-0.3809	34.3577
							235.421	-0.3606	34.3687
							236.41	-0.3407	34.3791
							237.399	-0.325	34.3882
							238.387	-0.3165	34.3917
							239.376	-0.3078	34.3966
							240.364	-0.292	34.4039
							241.353	-0.2801	34.4113
							242.342	-0.2626	34.4204
							243.33	-0.2511	34.4273
							244.319	-0.2181	34.4454
							245.307	-0.2002	34.4507
							246.296	-0.193	34.4538
							247.284	-0.1856	34.4563
							248.273	-0.1795	34.4586
							249.261	-0.1699	34.4621
							250.25	-0.1525	34.4699
							251.238	-0.134	34.4774
							252.227	-0.1106	34.489
							253.215	-0.0749	34.5023
							254.204	-0.0544	34.5115
							255.192	-0.0307	34.5209
							256.181	-0.0197	34.5256
							257.169	-0.0151	34.5287
							258.158	-0.0028	34.5371
							259.146	0.011	34.5443
							260.135	0.0264	34.5518
							261.123	0.0491	34.5639
							262.112	0.0643	34.569
							263.1	0.0676	34.5707
							264.089	0.0892	34.5821
							265.077	0.105	34.5897
							266.066	0.1092	34.5913
							267.054	0.1284	34.6006
							268.043	0.1381	34.6048
							269.031	0.154	34.6114
							270.019	0.1571	34.613
							271.008	0.166	34.6173
							271.996	0.1773	34.6223
							272.985	0.1857	34.6263
							273.973	0.1907	34.6287
							274.962	0.1929	34.6298
							275.95	0.1934	34.6298
							276.938	0.1953	34.6311
							277.927	0.2016	34.6345
							278.915	0.2245	34.644
							279.904	0.2439	34.6493
							280.892	0.2555	34.6541
							281.88	0.2699	34.66
							282.869	0.2863	34.6662
							283.857	0.3071	34.6732
							284.845	0.319	34.6773
							285.834	0.3276	34.6804
							286.822	0.3367	34.6841
							287.81	0.341	34.6854
							288.799	0.344	34.6864
							289.787	0.3461	34.687
							290.775	0.3502	34.6888
							291.764	0.3588	34.6913
							292.752	0.3664	34.6941
							293.74	0.3813	34.699
							294.729	0.3897	34.7017
							295.717	0.3968	34.7043
							296.705	0.4099	34.7091
							297.694	0.4121	34.7093
							298.682	0.4128	34.7099
							299.67	0.4157	34.711
							300.658	0.4181	34.7118
							301.647	0.4193	34.7127
							302.635	0.4238	34.7148
							303.623	0.4287	34.7164
							304.612	0.4363	34.7186
							305.6	0.4436	34.7204
							306.588	0.4465	34.7216
							307.576	0.4513	34.7236
							308.565	0.4579	34.7252
							309.553	0.4623	34.7264
							310.541	0.4671	34.7276
							311.529	0.4724	34.7293
							312.518	0.4805	34.7313
							313.506	0.4868	34.7328
							314.494	0.4904	34.7339
							315.482	0.4986	34.7367
							316.47	0.5084	34.7401
							317.459	0.52	34.7441
							318.447	0.5262	34.7457
							319.435	0.5305	34.7478
							320.423	0.539	34.7496
							321.411	0.541	34.7501
							322.4	0.5443	34.7514
							323.388	0.5463	34.7515
							324.376	0.5473	34.7518
							325.364	0.551	34.7531
							326.352	0.5572	34.7554
							327.34	0.5718	34.76
							328.329	0.5765	34.7608
							329.317	0.5791	34.7615
							330.305	0.5833	34.7634
							331.293	0.5889	34.7647
							332.281	0.5926	34.766
							333.269	0.6002	34.768
							334.257	0.6036	34.7689
							335.245	0.612	34.7724
							336.234	0.615	34.7728
							337.222	0.6157	34.773
							338.21	0.6171	34.7736
							339.198	0.6179	34.7738
							340.186	0.6179	34.7746
							341.174	0.6162	34.7754
							342.162	0.616	34.7759
							343.15	0.6158	34.7758
							344.138	0.6156	34.7759
							345.126	0.6155	34.7764
							346.114	0.6148	34.777
							347.102	0.6162	34.7781
							348.091	0.6181	34.7787
							349.079	0.6186	34.779
							350.067	0.6191	34.7791
							351.055	0.6197	34.7795
							352.043	0.6279	34.7825
							353.031	0.6368	34.7845
							354.019	0.6451	34.7855
							355.007	0.646	34.7858
							355.995	0.6468	34.786
							356.983	0.6466	34.7865
							357.971	0.6489	34.7876
							358.959	0.655	34.7889
							359.947	0.6577	34.7895
							360.935	0.6603	34.79
							361.923	0.6647	34.791
							362.911	0.6673	34.7918
							363.899	0.6779	34.7949
							364.887	0.6854	34.7957
							365.875	0.6887	34.7972
							366.863	0.6916	34.798
							367.851	0.6933	34.7984
							368.839	0.6947	34.7989
							369.827	0.6986	34.801
							370.815	0.7121	34.803
							371.802	0.7164	34.804
							372.79	0.7206	34.805
							373.778	0.722	34.8053
							374.766	0.7235	34.8058
							375.754	0.7267	34.8068
							376.742	0.7323	34.8081
							377.73	0.733	34.8088
							378.718	0.7344	34.8099
							379.706	0.7364	34.8108
							380.694	0.7382	34.8114
							381.682	0.7407	34.8122
							382.67	0.7431	34.8131
							383.657	0.7441	34.8134
							384.645	0.7446	34.8137
							385.633	0.7464	34.8145
							386.621	0.7487	34.8154
							387.609	0.7501	34.8163
							388.597	0.751	34.8166
							389.585	0.7528	34.8173
							390.572	0.7541	34.8178
							391.56	0.7547	34.8183
							392.548	0.7558	34.8184
							393.536	0.7586	34.819
							394.524	0.7605	34.8198
							395.512	0.7615	34.8204
							396.499	0.7603	34.8204
							397.487	0.758	34.8207
							398.475	0.7551	34.8207
							399.463	0.7559	34.8217
MR1903C	013_001	C	2019-10-11T11:28	204.991	72.333	1957	2.969	1.9791	27.8512
							3.959	1.8739	27.7849
							4.949	1.8386	27.7683
							5.938	1.9225	27.8326
							6.928	2.0627	27.873
							7.918	2.0886	27.9104
							8.908	2.0825	27.8986
							9.897	1.995	27.8499
							10.887	2.098	27.8981
							11.877	2.1545	27.9224
							12.866	2.2527	27.9575
							13.856	2.2733	27.9715
							14.846	2.537	28.1432
							15.835	3.1732	28.6013
							16.825	3.4328	28.8644
							17.815	3.6828	28.9881
							18.804	3.8149	29.0813
							19.794	4.1136	29.2449
							20.784	4.122	29.3181
							21.773	3.8925	29.3866
							22.763	4.1365	29.4414
							23.753	4.2896	29.5346
							24.742	3.6996	29.5211
							25.732	3.576	29.6588
							26.721	3.9702	29.7887
							27.711	3.8338	29.7984
							28.701	3.1345	29.7761
							29.69	2.9996	29.8629
							30.68	3.3555	30.0375
							31.669	4.1564	30.1652
							32.659	3.8781	30.1327
							33.649	3.3229	30.1137
							34.638	3.0396	30.1506
							35.628	2.5288	30.2385
							36.617	2.2471	30.3774
							37.607	1.899	30.423
							38.596	1.7144	30.4697
							39.586	1.7973	30.5672
							40.576	2.298	30.6615
							41.565	2.361	30.6951
							42.555	2.6091	30.7409
							43.544	2.4333	30.7556
							44.534	2.0455	30.7579
							45.523	2.0266	30.8096
							46.513	1.9363	30.8659
							47.502	1.9314	30.9138
							48.492	1.9327	30.9629
							49.481	1.9186	31.0268
							50.471	1.7884	31.0787
							51.46	1.7098	31.0955
							52.45	1.5068	31.1182
							53.439	1.1726	31.1298
							54.429	0.9493	31.1575
							55.418	0.9544	31.189
							56.408	0.8705	31.2445
							57.397	0.84	31.2909
							58.387	0.9233	31.3459
							59.376	0.8392	31.3649
							60.366	0.8612	31.397
							61.355	0.9705	31.4569
							62.344	1.2659	31.5024
							63.334	1.3264	31.5413
							64.323	1.342	31.5518
							65.313	1.3156	31.6071
							66.302	1.2484	31.6253
							67.292	1.1079	31.6551
							68.281	1.1738	31.7065
							69.27	1.1754	31.7281
							70.26	0.9935	31.7541
							71.249	0.7698	31.7419
							72.239	0.4089	31.7233
							73.228	-0.1562	31.7163
							74.217	-0.3095	31.7422
							75.207	-0.245	31.7648
							76.196	0.1832	31.8196
							77.186	0.1948	31.8128
							78.175	0.4031	31.8628
							79.164	0.4976	31.8571
							80.154	0.4999	31.881
							81.143	0.5092	31.8946
							82.132	0.471	31.9027
							83.122	0.4217	31.9116
							84.111	0.3477	31.9267
							85.1	0.2605	31.9376
							86.09	0.2494	31.9535
							87.079	0.0856	31.9343
							88.068	-0.0368	31.9726
							89.058	-0.3514	31.9729
							90.047	-0.5336	31.9809
							91.036	-0.5067	32.0004
							92.026	-0.4078	32.0204
							93.015	-0.4299	32.041
							94.004	-0.3847	32.0573
							94.993	-0.5476	32.0422
							95.983	-0.6012	32.0805
							96.972	-0.5237	32.1061
							97.961	-0.6826	32.1152
							98.951	-0.7875	32.1176
							99.94	-0.8326	32.134
							100.929	-0.855	32.1465
							101.918	-0.8799	32.1722
							102.908	-0.8959	32.1875
							103.897	-0.9091	32.2022
							104.886	-0.9165	32.2137
							105.875	-0.9663	32.2259
							106.864	-0.9502	32.2417
							107.854	-0.9276	32.2529
							108.843	-1.0068	32.2783
							109.832	-1.041	32.2971
							110.821	-1.0687	32.3129
							111.811	-1.1038	32.331
							112.8	-1.1052	32.3498
							113.789	-1.0972	32.3691
							114.778	-1.1075	32.3806
							115.767	-1.1205	32.3982
							116.757	-1.1459	32.4087
							117.746	-1.2029	32.4186
							118.735	-1.2177	32.4328
							119.724	-1.2235	32.4442
							120.713	-1.2282	32.4575
							121.702	-1.2093	32.4649
							122.692	-1.2229	32.4713
							123.681	-1.2358	32.479
							124.67	-1.2686	32.4882
							125.659	-1.2892	32.499
							126.648	-1.2985	32.5078
							127.637	-1.3206	32.5203
							128.626	-1.3348	32.5345
							129.615	-1.3411	32.5414
							130.605	-1.3467	32.5475
							131.594	-1.35	32.5547
							132.583	-1.3575	32.5666
							133.572	-1.3632	32.5731
							134.561	-1.367	32.5828
							135.55	-1.3693	32.5985
							136.539	-1.3727	32.6125
							137.528	-1.3763	32.6206
							138.517	-1.3796	32.6258
							139.506	-1.3903	32.641
							140.495	-1.4015	32.6598
							141.485	-1.4017	32.6623
							142.474	-1.4026	32.668
							143.463	-1.4061	32.6753
							144.452	-1.4114	32.6845
							145.441	-1.4146	32.691
							146.43	-1.4166	32.698
							147.419	-1.4198	32.7079
							148.408	-1.4234	32.7181
							149.397	-1.4259	32.7337
							150.386	-1.4294	32.7465
							151.375	-1.4337	32.7583
							152.364	-1.438	32.7758
							153.353	-1.4392	32.7871
							154.342	-1.44	32.7925
							155.331	-1.4412	32.8013
							156.32	-1.4439	32.8134
							157.309	-1.4445	32.8205
							158.298	-1.4465	32.8281
							159.287	-1.4484	32.8363
							160.276	-1.4493	32.8483
							161.265	-1.4489	32.8629
							162.254	-1.449	32.874
							163.243	-1.4496	32.8837
							164.232	-1.4535	32.9008
							165.221	-1.4542	32.9163
							166.21	-1.4549	32.9305
							167.198	-1.4585	32.9435
							168.187	-1.4611	32.9489
							169.176	-1.46	32.9627
							170.165	-1.4576	32.9764
							171.154	-1.4585	32.9892
							172.143	-1.4596	32.9986
							173.132	-1.4593	33.0052
							174.121	-1.4602	33.0201
							175.11	-1.4593	33.0327
							176.099	-1.4584	33.0385
							177.088	-1.4575	33.0452
							178.076	-1.4553	33.0619
							179.065	-1.4512	33.0853
							180.054	-1.4486	33.1003
							181.043	-1.4457	33.1121
							182.032	-1.4436	33.1205
							183.021	-1.4428	33.1243
							184.01	-1.4421	33.1279
							184.998	-1.4411	33.1295
							185.987	-1.4395	33.1405
							186.976	-1.4343	33.1602
							187.965	-1.4304	33.1772
							188.954	-1.4292	33.188
							189.943	-1.4257	33.2029
							190.932	-1.4164	33.2242
							191.92	-1.409	33.2425
							192.909	-1.3995	33.2681
							193.898	-1.3868	33.3012
							194.887	-1.373	33.336
							195.876	-1.3661	33.358
							196.864	-1.3618	33.3637
							197.853	-1.3513	33.3829
							198.842	-1.3374	33.4086
							199.831	-1.3252	33.4255
							200.819	-1.3159	33.4421
							201.808	-1.2974	33.478
							202.797	-1.2849	33.5059
							203.786	-1.277	33.519
							204.775	-1.2691	33.532
							205.763	-1.2561	33.5631
							206.752	-1.2449	33.5859
							207.741	-1.2304	33.6071
							208.73	-1.212	33.6283
							209.718	-1.1952	33.6469
							210.707	-1.1736	33.6798
							211.696	-1.1559	33.709
							212.684	-1.1428	33.7257
							213.673	-1.1303	33.7423
							214.662	-1.1113	33.7647
							215.651	-1.0986	33.7808
							216.639	-1.0657	33.8133
							217.628	-1.0269	33.8486
							218.617	-1.0057	33.8701
							219.605	-0.9952	33.884
							220.594	-0.9837	33.8978
							221.583	-0.9722	33.9156
							222.571	-0.9509	33.942
							223.56	-0.9456	33.945
							224.549	-0.9287	33.9609
							225.537	-0.9007	33.9884
							226.526	-0.8832	34.0041
							227.515	-0.8692	34.0168
							228.503	-0.8461	34.0339
							229.492	-0.8358	34.04
							230.481	-0.8238	34.0475
							231.469	-0.7917	34.0723
							232.458	-0.7359	34.1027
							233.446	-0.6644	34.1333
							234.435	-0.6308	34.1515
							235.424	-0.6031	34.1745
							236.412	-0.5591	34.208
							237.401	-0.5474	34.2154
							238.389	-0.5335	34.2291
							239.378	-0.5062	34.2537
							240.367	-0.4895	34.2643
							241.355	-0.4803	34.271
							242.344	-0.4638	34.2841
							243.332	-0.4333	34.3057
							244.321	-0.4061	34.322
							245.309	-0.381	34.3363
							246.298	-0.3503	34.3541
							247.287	-0.3147	34.3718
							248.275	-0.2915	34.384
							249.264	-0.2673	34.3986
							250.252	-0.2518	34.4061
							251.241	-0.2407	34.4128
							252.229	-0.2171	34.426
							253.218	-0.1927	34.4375
							254.206	-0.1881	34.4395
							255.195	-0.1823	34.4425
							256.183	-0.1775	34.4451
							257.172	-0.1733	34.4486
							258.16	-0.153	34.4618
							259.149	-0.1474	34.4642
							260.137	-0.1395	34.4695
							261.126	-0.1319	34.4743
							262.114	-0.1122	34.4864
							263.103	-0.074	34.5016
							264.091	-0.0624	34.5047
							265.08	-0.0597	34.5103
							266.068	-0.0512	34.5156
							267.057	-0.0511	34.5199
							268.045	-0.0496	34.5238
							269.033	-0.0444	34.5263
							270.022	-0.035	34.5304
							271.01	-0.0257	34.5351
							271.999	-0.009	34.5423
							272.987	0.0088	34.5505
							273.976	0.0143	34.5561
							274.964	0.0245	34.5617
							275.952	0.0322	34.5648
							276.941	0.0561	34.5766
							277.929	0.0837	34.5862
							278.918	0.1027	34.5943
							279.906	0.1133	34.5982
							280.894	0.1224	34.6022
							281.883	0.1312	34.6046
							282.871	0.1459	34.61
							283.86	0.1682	34.618
							284.848	0.1763	34.6198
							285.836	0.178	34.6209
							286.825	0.1873	34.6247
							287.813	0.1944	34.6267
							288.801	0.2087	34.6338
							289.79	0.2215	34.6381
							290.778	0.2236	34.6384
							291.766	0.2311	34.6418
							292.755	0.2389	34.644
							293.743	0.2418	34.645
							294.731	0.2469	34.6477
							295.72	0.2603	34.6536
							296.708	0.2757	34.6584
							297.696	0.2798	34.6619
							298.685	0.2992	34.668
							299.673	0.3021	34.6689
							300.661	0.3082	34.6721
							301.649	0.3261	34.6778
							302.638	0.3388	34.6829
							303.626	0.3515	34.6871
							304.614	0.3557	34.6879
							305.603	0.3585	34.6893
							306.591	0.3637	34.6914
							307.579	0.3718	34.695
							308.567	0.3829	34.6982
							309.556	0.3903	34.7006
							310.544	0.3957	34.7025
							311.532	0.4058	34.7062
							312.52	0.4129	34.7089
							313.509	0.4215	34.7114
							314.497	0.4313	34.7151
							315.485	0.4386	34.7175
							316.473	0.4452	34.7199
							317.461	0.4546	34.7242
							318.45	0.4688	34.7284
							319.438	0.4727	34.7298
							320.426	0.4805	34.7328
							321.414	0.4872	34.7352
							322.402	0.493	34.7369
							323.391	0.4997	34.7393
							324.379	0.5037	34.7408
							325.367	0.5094	34.7425
							326.355	0.5143	34.7447
							327.343	0.5241	34.7478
							328.331	0.5296	34.7499
							329.32	0.5365	34.7519
							330.308	0.5395	34.7527
							331.296	0.5414	34.7534
							332.284	0.5442	34.7545
							333.272	0.5501	34.7567
							334.26	0.5545	34.7581
							335.248	0.5606	34.7603
							336.237	0.5647	34.7617
							337.225	0.5721	34.7642
							338.213	0.58	34.7668
							339.201	0.5829	34.7674
							340.189	0.5845	34.7682
							341.177	0.5878	34.7695
							342.165	0.5943	34.7719
							343.153	0.6024	34.7735
							344.141	0.6064	34.7747
							345.129	0.6087	34.775
							346.118	0.6071	34.7753
							347.106	0.6084	34.7761
							348.094	0.6114	34.7769
							349.082	0.616	34.7777
							350.07	0.6178	34.7782
							351.058	0.6176	34.7787
							352.046	0.6203	34.7794
							353.034	0.6222	34.7801
							354.022	0.6237	34.7804
							355.01	0.6246	34.7806
							355.998	0.6256	34.7811
							356.986	0.6283	34.7822
							357.974	0.631	34.7831
							358.962	0.6328	34.7838
							359.95	0.6359	34.7845
							360.938	0.6383	34.7852
							361.926	0.6426	34.7865
							362.914	0.6444	34.7869
							363.902	0.645	34.7872
							364.89	0.6479	34.7884
							365.878	0.6523	34.7892
							366.866	0.6545	34.7898
							367.854	0.6597	34.7917
							368.842	0.6696	34.7945
							369.83	0.6762	34.795
							370.818	0.6831	34.7973
							371.806	0.6882	34.798
							372.794	0.6911	34.7992
							373.782	0.694	34.8002
							374.77	0.696	34.8011
							375.758	0.6964	34.8016
							376.746	0.697	34.8021
							377.733	0.6989	34.8029
							378.721	0.7039	34.8056
							379.709	0.7129	34.8079
							380.697	0.7178	34.8098
							381.685	0.72	34.81
							382.673	0.7213	34.8102
							383.661	0.7231	34.8112
							384.649	0.7257	34.8121
							385.637	0.7273	34.8127
							386.625	0.7295	34.8136
							387.612	0.7299	34.8135
							388.6	0.7303	34.8138
							389.588	0.7318	34.8145
							390.576	0.7348	34.8157
							391.564	0.7365	34.8164
							392.552	0.7382	34.8169
							393.54	0.7382	34.8171
							394.527	0.7387	34.8173
							395.515	0.7392	34.8175
							396.503	0.7392	34.8175
							397.491	0.7395	34.8177
							398.479	0.7413	34.8187
							399.467	0.7434	34.8194
MR1903C	014_001	C	2019-10-11T17:16	206.21	72.1572	1637	1.979	5.7431	30.0253
							2.969	5.7636	30.0368
							3.959	5.8102	30.0554
							4.949	5.9089	30.0812
							5.938	5.6261	29.9957
							6.928	5.6997	30.0161
							7.918	5.964	30.1183
							8.908	6.2629	30.2018
							9.897	6.2368	30.1873
							10.887	6.1069	30.1405
							11.877	6.2967	30.2076
							12.866	6.3412	30.2232
							13.856	6.3616	30.233
							14.846	6.3831	30.247
							15.835	6.4219	30.2613
							16.825	6.4422	30.2651
							17.815	6.4569	30.2681
							18.804	6.7345	30.3568
							19.794	7.0833	30.4426
							20.784	7.1545	30.4712
							21.773	7.1735	30.4842
							22.763	7.2168	30.5312
							23.753	7.2727	30.5808
							24.742	7.3216	30.6322
							25.732	7.4241	30.7276
							26.722	7.6325	30.8457
							27.711	7.7934	30.9009
							28.701	7.7774	30.9
							29.69	7.6496	30.9085
							30.68	7.6181	30.9356
							31.67	7.63	30.9979
							32.659	7.6034	30.9957
							33.649	7.5762	31.0016
							34.638	7.5798	31.0194
							35.628	7.5916	31.0667
							36.618	7.5624	31.0889
							37.607	7.5933	31.1078
							38.597	7.6825	31.1325
							39.586	7.8023	31.1989
							40.576	8.0567	31.3005
							41.565	8.0811	31.3425
							42.555	7.9137	31.3243
							43.545	7.2325	31.2561
							44.534	6.7267	31.2925
							45.524	6.5178	31.3201
							46.513	6.1782	31.3703
							47.503	6.3272	31.4622
							48.492	6.4907	31.5684
							49.482	6.5865	31.598
							50.471	6.5119	31.6183
							51.461	6.4313	31.6233
							52.45	6.3696	31.6345
							53.44	6.3125	31.6442
							54.429	6.2246	31.651
							55.419	6.0628	31.6652
							56.408	5.9161	31.6795
							57.398	5.8492	31.6957
							58.387	5.7018	31.7001
							59.377	5.5574	31.7227
							60.366	5.4795	31.7255
							61.356	5.0824	31.7504
							62.345	4.8616	31.7737
							63.334	4.6647	31.7484
							64.324	4.4238	31.7478
							65.313	4.3412	31.7387
							66.303	4.074	31.7302
							67.292	3.6274	31.6604
							68.282	2.2319	31.5999
							69.271	1.825	31.6226
							70.26	1.8015	31.6806
							71.25	1.6248	31.6858
							72.239	1.2213	31.6804
							73.229	0.9585	31.6936
							74.218	0.8399	31.7091
							75.207	0.7487	31.7218
							76.197	0.6512	31.7399
							77.186	0.5373	31.7439
							78.176	0.2639	31.7465
							79.165	0.2953	31.8248
							80.154	0.1825	31.8187
							81.144	0.2156	31.8914
							82.133	0.3744	31.9228
							83.122	0.7722	31.9742
							84.112	0.9402	31.9738
							85.101	0.8828	32.0081
							86.09	0.8837	32.0529
							87.08	0.7336	32.0647
							88.069	0.5761	32.095
							89.058	0.4955	32.1078
							90.048	0.446	32.1157
							91.037	0.4002	32.1224
							92.026	0.3405	32.1316
							93.016	0.3141	32.1359
							94.005	0.2831	32.1421
							94.994	0.1612	32.1436
							95.984	-0.0768	32.1412
							96.973	-0.1701	32.1588
							97.962	-0.1065	32.1776
							98.951	-0.2129	32.1733
							99.941	-0.3932	32.1813
							100.93	-0.6139	32.2114
							101.919	-0.631	32.2388
							102.909	-0.6296	32.26
							103.898	-0.6967	32.2843
							104.887	-0.7826	32.3072
							105.876	-0.7957	32.3197
							106.866	-0.8434	32.3207
							107.855	-0.8516	32.3432
							108.844	-0.8485	32.3453
							109.833	-0.8598	32.3518
							110.822	-0.8573	32.3568
							111.812	-0.866	32.3712
							112.801	-0.9505	32.394
							113.79	-1.0068	32.4174
							114.779	-1.0105	32.4223
							115.768	-0.9703	32.4493
							116.758	-0.6534	32.5107
							117.747	-0.794	32.5298
							118.736	-1.1315	32.5753
							119.725	-1.2546	32.6158
							120.714	-1.2635	32.6345
							121.704	-1.2713	32.6593
							122.693	-1.2846	32.6773
							123.682	-1.2849	32.6841
							124.671	-1.3351	32.6988
							125.66	-1.361	32.7103
							126.649	-1.3681	32.7166
							127.638	-1.3739	32.7272
							128.628	-1.3234	32.7509
							129.617	-1.2395	32.7611
							130.606	-1.2109	32.7783
							131.595	-1.2071	32.7978
							132.584	-1.1877	32.8298
							133.573	-1.1893	32.8555
							134.562	-1.2158	32.8811
							135.551	-1.3482	32.9291
							136.54	-1.414	32.944
							137.53	-1.4258	32.9548
							138.519	-1.4232	32.9596
							139.508	-1.4215	32.9635
							140.497	-1.4176	32.979
							141.486	-1.4163	32.9889
							142.475	-1.4148	33.002
							143.464	-1.4144	33.0158
							144.453	-1.4175	33.0274
							145.442	-1.4197	33.0574
							146.431	-1.4007	33.0854
							147.42	-1.3891	33.112
							148.409	-1.3833	33.1187
							149.398	-1.3764	33.1323
							150.387	-1.3591	33.1574
							151.376	-1.3669	33.1757
							152.365	-1.36	33.2035
							153.354	-1.3543	33.2222
							154.343	-1.3246	33.2559
							155.332	-1.3033	33.2806
							156.321	-1.321	33.3125
							157.31	-1.3037	33.3324
							158.299	-1.2738	33.3607
							159.288	-1.2428	33.3927
							160.277	-1.2427	33.4061
							161.266	-1.2294	33.4244
							162.255	-1.2029	33.4609
							163.244	-1.1873	33.4944
							164.233	-1.1811	33.525
							165.222	-1.1644	33.5636
							166.211	-1.1323	33.6125
							167.2	-1.0997	33.6431
							168.189	-1.0468	33.6761
							169.178	-0.984	33.7252
							170.167	-0.9899	33.7456
							171.156	-0.9601	33.7996
							172.145	-0.8973	33.8499
							173.134	-0.8817	33.864
							174.123	-0.8693	33.8827
							175.111	-0.7779	33.9836
							176.1	-0.766	33.9938
							177.089	-0.7493	34.013
							178.078	-0.7338	34.0303
							179.067	-0.6959	34.0726
							180.056	-0.6543	34.1119
							181.045	-0.6287	34.1362
							182.034	-0.6073	34.1541
							183.023	-0.5807	34.1782
							184.011	-0.5548	34.1969
							185	-0.5381	34.2079
							185.989	-0.495	34.2406
							186.978	-0.4612	34.2629
							187.967	-0.4382	34.278
							188.956	-0.3987	34.3047
							189.944	-0.349	34.3357
							190.933	-0.3343	34.3423
							191.922	-0.3281	34.3455
							192.911	-0.3065	34.3615
							193.9	-0.2788	34.3818
							194.889	-0.2623	34.3911
							195.877	-0.2576	34.3943
							196.866	-0.2506	34.4055
							197.855	-0.2003	34.4341
							198.844	-0.1758	34.4433
							199.833	-0.1558	34.4545
							200.821	-0.1394	34.4636
							201.81	-0.1215	34.4729
							202.799	-0.1075	34.482
							203.788	-0.0918	34.491
							204.776	-0.0837	34.4963
							205.765	-0.0793	34.4996
							206.754	-0.0605	34.5114
							207.743	-0.0479	34.5173
							208.731	-0.0273	34.5287
							209.72	0.001	34.5416
							210.709	0.0209	34.5511
							211.698	0.0586	34.5685
							212.686	0.0748	34.5739
							213.675	0.0798	34.5755
							214.664	0.0859	34.5782
							215.653	0.0972	34.5832
							216.641	0.1194	34.5932
							217.63	0.1546	34.6063
							218.619	0.165	34.6093
							219.607	0.1695	34.6112
							220.596	0.1728	34.6124
							221.585	0.1787	34.615
							222.573	0.181	34.6153
							223.562	0.1815	34.6157
							224.551	0.1826	34.6162
							225.539	0.1859	34.6176
							226.528	0.1898	34.6194
							227.517	0.1988	34.6232
							228.505	0.2087	34.6271
							229.494	0.2273	34.6349
							230.483	0.2424	34.6409
							231.471	0.2566	34.6447
							232.46	0.2618	34.6468
							233.449	0.2727	34.6506
							234.437	0.2803	34.6531
							235.426	0.2869	34.6556
							236.414	0.2953	34.6589
							237.403	0.3007	34.6616
							238.392	0.3082	34.6656
							239.38	0.3187	34.67
							240.369	0.3294	34.6762
							241.357	0.3443	34.6836
							242.346	0.3506	34.6862
							243.335	0.357	34.6889
							244.323	0.3626	34.6908
							245.312	0.3656	34.6919
							246.3	0.3689	34.6931
							247.289	0.372	34.6942
							248.277	0.3793	34.6977
							249.266	0.3943	34.7034
							250.255	0.4038	34.7056
							251.243	0.4109	34.7076
							252.232	0.4233	34.712
							253.22	0.4339	34.7145
							254.209	0.4352	34.7149
							255.197	0.4373	34.7159
							256.186	0.4434	34.7187
							257.174	0.4489	34.7204
							258.163	0.4521	34.7215
							259.151	0.4607	34.7254
							260.14	0.4693	34.728
							261.128	0.4733	34.73
							262.117	0.4764	34.7308
							263.105	0.4789	34.7316
							264.094	0.4824	34.7326
							265.082	0.4843	34.7331
							266.071	0.4859	34.7337
							267.059	0.4896	34.7348
							268.048	0.4928	34.7358
							269.036	0.494	34.7362
							270.024	0.4948	34.7367
							271.013	0.4974	34.738
							272.001	0.5036	34.7391
							272.99	0.5053	34.7399
							273.978	0.5083	34.7417
							274.967	0.517	34.7465
							275.955	0.5254	34.7493
							276.943	0.525	34.7491
							277.932	0.5253	34.7492
							278.92	0.5261	34.7496
							279.909	0.5267	34.7496
							280.897	0.5288	34.7507
							281.885	0.5388	34.7542
							282.874	0.546	34.7557
							283.862	0.5479	34.7562
							284.851	0.5491	34.7566
							285.839	0.5519	34.7576
							286.827	0.554	34.7581
							287.816	0.5572	34.7592
							288.804	0.5639	34.7615
							289.792	0.5675	34.7626
							290.781	0.5702	34.7635
							291.769	0.5717	34.7639
							292.757	0.5736	34.7645
							293.746	0.5768	34.7658
							294.734	0.5824	34.7676
							295.722	0.5854	34.7685
							296.711	0.5875	34.7691
							297.699	0.5929	34.7715
							298.687	0.6003	34.7736
							299.676	0.6042	34.7752
							300.664	0.6112	34.7773
							301.652	0.6153	34.7787
							302.641	0.6211	34.7805
							303.629	0.6234	34.781
							304.617	0.6249	34.7818
							305.605	0.6272	34.7823
							306.594	0.6284	34.7827
							307.582	0.6305	34.7835
							308.57	0.6315	34.7837
							309.559	0.6336	34.7844
							310.547	0.6365	34.7852
							311.535	0.6378	34.7854
							312.523	0.6368	34.7851
							313.512	0.6379	34.7856
							314.5	0.6398	34.7866
							315.488	0.6437	34.7881
							316.476	0.6475	34.7891
							317.464	0.6493	34.7898
							318.453	0.6514	34.7906
							319.441	0.6542	34.7915
							320.429	0.6568	34.7927
							321.417	0.6602	34.7937
							322.405	0.662	34.7945
							323.394	0.6628	34.7949
							324.382	0.6656	34.7966
							325.37	0.6669	34.7975
							326.358	0.6687	34.7986
							327.346	0.672	34.7999
							328.335	0.6739	34.8003
							329.323	0.6779	34.8022
							330.311	0.6801	34.8029
							331.299	0.6808	34.8032
							332.287	0.6842	34.8047
							333.275	0.6909	34.8063
							334.263	0.6939	34.807
							335.252	0.6959	34.8077
							336.24	0.6962	34.8078
							337.228	0.6968	34.808
							338.216	0.6977	34.8081
							339.204	0.6977	34.8082
							340.192	0.6978	34.8084
							341.18	0.6984	34.8086
							342.168	0.6998	34.8091
							343.157	0.7012	34.8095
							344.145	0.7041	34.8105
							345.133	0.7046	34.8106
							346.121	0.7058	34.811
							347.109	0.7088	34.8124
							348.097	0.7124	34.8136
							349.085	0.7134	34.8138
							350.073	0.7138	34.8139
							351.061	0.7149	34.8142
							352.049	0.7149	34.8146
							353.037	0.7151	34.8149
							354.025	0.7156	34.8149
							355.013	0.7158	34.8149
							356.001	0.7165	34.8153
							356.989	0.7183	34.8162
							357.977	0.7215	34.8172
							358.965	0.7226	34.8175
							359.953	0.723	34.8178
							360.942	0.7236	34.8178
							361.93	0.7246	34.8183
							362.918	0.7254	34.8186
							363.906	0.7258	34.8188
							364.894	0.7261	34.8189
							365.881	0.7269	34.8195
							366.869	0.7298	34.8209
							367.857	0.7309	34.821
							368.845	0.7333	34.822
							369.833	0.736	34.8228
							370.821	0.7371	34.8233
							371.809	0.7446	34.8258
							372.797	0.7461	34.8258
							373.785	0.7435	34.8264
							374.773	0.7433	34.8265
							375.761	0.7432	34.8266
							376.749	0.7434	34.8267
							377.737	0.7437	34.8268
							378.725	0.7439	34.827
							379.713	0.7447	34.8277
							380.701	0.7484	34.8289
							381.689	0.7487	34.8291
							382.677	0.7477	34.829
							383.664	0.7478	34.8293
							384.652	0.7484	34.8297
							385.64	0.7501	34.8301
							386.628	0.7504	34.8302
							387.616	0.751	34.8305
							388.604	0.7511	34.8308
							389.592	0.7503	34.8314
							390.58	0.7469	34.8318
							391.568	0.7447	34.8324
							392.555	0.7439	34.8322
							393.543	0.7406	34.8324
							394.531	0.7396	34.8323
							395.519	0.7388	34.8323
							396.507	0.7386	34.8325
							397.495	0.7386	34.8326
							398.482	0.7386	34.8325
							399.47	0.7384	34.8327
MR1903C	015_001	C	2019-10-12T07:27	212.5	71.9998	3515	3.959	1.2337	26.5384
							4.949	1.2279	26.5362
							5.938	1.2319	26.5385
							6.928	1.2411	26.5441
							7.918	1.2432	26.5454
							8.908	1.2819	26.5666
							9.897	1.297	26.576
							10.887	1.3271	26.5921
							11.877	1.3216	26.5871
							12.867	1.342	26.6038
							13.856	1.3793	26.6188
							14.846	1.3801	26.6193
							15.836	1.377	26.6202
							16.825	1.3758	26.6251
							17.815	1.3922	27.1325
							18.805	0.7255	27.6536
							19.794	0.2476	27.8415
							20.784	-0.3085	28.0076
							21.774	-0.4808	28.0683
							22.763	-0.4196	28.1514
							23.753	-0.3542	28.191
							24.743	-0.5202	28.2434
							25.732	-0.3711	28.3026
							26.722	-0.2479	28.3746
							27.711	-0.4512	28.4252
							28.701	-0.3244	28.4927
							29.691	-0.33	28.5349
							30.68	-0.4107	28.5953
							31.67	-0.3724	28.6568
							32.66	-0.2732	28.7003
							33.649	-0.3898	28.7475
							34.639	-0.2153	28.8661
							35.628	-0.0261	28.9582
							36.618	0.146	29.0762
							37.608	0.1593	29.1547
							38.597	0.1638	29.2195
							39.587	0.1749	29.3053
							40.576	0.1563	29.3777
							41.566	0.1663	29.4457
							42.555	0.0231	29.5236
							43.545	-0.0386	29.5962
							44.534	-0.0861	29.6588
							45.524	-0.1492	29.7337
							46.514	-0.1724	29.7969
							47.503	-0.1046	29.8802
							48.493	-0.1681	29.9758
							49.482	0.0511	30.0851
							50.472	0.1254	30.1782
							51.461	0.1471	30.2433
							52.451	0.1718	30.3238
							53.44	0.2348	30.3827
							54.43	0.2097	30.4503
							55.419	0.1818	30.5216
							56.409	0.1773	30.5895
							57.398	0.1688	30.6441
							58.388	0.1653	30.7042
							59.377	0.194	30.7514
							60.367	0.287	30.8086
							61.356	0.3597	30.8479
							62.346	0.5238	30.9033
							63.335	0.6489	30.9464
							64.324	0.8262	31.015
							65.314	0.9516	31.0685
							66.303	0.9017	31.0735
							67.293	0.7466	31.0785
							68.282	0.8635	31.1325
							69.272	1.1161	31.1671
							70.261	0.6575	31.1655
							71.25	0.2742	31.1806
							72.24	0.1058	31.2379
							73.229	0.0922	31.2812
							74.219	0.1005	31.3146
							75.208	0.0935	31.3398
							76.198	0.0127	31.3651
							77.187	0.002	31.3959
							78.176	0.0468	31.4241
							79.166	-0.0323	31.4502
							80.155	-0.1404	31.4585
							81.144	-0.2876	31.4938
							82.134	-0.2129	31.5268
							83.123	-0.3023	31.5474
							84.113	-0.3397	31.5649
							85.102	-0.4111	31.5991
							86.091	-0.3912	31.6235
							87.081	-0.406	31.6474
							88.07	-0.4001	31.6721
							89.059	-0.4252	31.6955
							90.049	-0.4617	31.7132
							91.038	-0.5004	31.7273
							92.027	-0.4876	31.7451
							93.017	-0.5182	31.7616
							94.006	-0.5264	31.7925
							94.995	-0.5414	31.821
							95.984	-0.5711	31.8406
							96.974	-0.5678	31.8619
							97.963	-0.5287	31.8801
							98.952	-0.5581	31.8895
							99.942	-0.6109	31.9023
							100.931	-0.6176	31.927
							101.92	-0.6214	31.9397
							102.909	-0.6801	31.9537
							103.899	-0.6078	31.9831
							104.888	-0.6664	31.9815
							105.877	-0.7282	31.9997
							106.866	-0.7295	32.0222
							107.856	-0.7723	32.0399
							108.845	-0.7445	32.0642
							109.834	-0.7374	32.0803
							110.823	-0.7873	32.0852
							111.813	-0.8004	32.0978
							112.802	-0.7928	32.1068
							113.791	-0.7998	32.1141
							114.78	-0.8331	32.1231
							115.769	-0.8321	32.1366
							116.759	-0.8735	32.1436
							117.748	-0.8777	32.1561
							118.737	-0.929	32.1645
							119.726	-0.9567	32.1745
							120.715	-0.9433	32.1864
							121.705	-0.944	32.1945
							122.694	-0.9482	32.2115
							123.683	-0.9573	32.2259
							124.672	-0.9537	32.2427
							125.661	-0.9667	32.2532
							126.65	-0.9783	32.2651
							127.639	-0.9948	32.2744
							128.629	-1.0136	32.2849
							129.618	-1.0592	32.2943
							130.607	-1.031	32.3126
							131.596	-1.0289	32.3147
							132.585	-1.0411	32.3203
							133.574	-1.0647	32.3254
							134.563	-1.1307	32.3356
							135.552	-1.1493	32.3516
							136.542	-1.1421	32.3655
							137.531	-1.1418	32.3772
							138.52	-1.1389	32.3911
							139.509	-1.1436	32.4042
							140.498	-1.1722	32.4197
							141.487	-1.2019	32.4334
							142.476	-1.2214	32.4433
							143.465	-1.2243	32.456
							144.454	-1.2221	32.469
							145.443	-1.2163	32.4831
							146.432	-1.2455	32.4866
							147.421	-1.2852	32.5022
							148.41	-1.2745	32.5129
							149.4	-1.2735	32.5233
							150.389	-1.2756	32.5306
							151.378	-1.3091	32.543
							152.367	-1.3174	32.5554
							153.356	-1.3257	32.5704
							154.345	-1.3338	32.5831
							155.334	-1.3418	32.5938
							156.323	-1.3479	32.6021
							157.312	-1.3499	32.6084
							158.301	-1.3508	32.6163
							159.29	-1.3489	32.622
							160.279	-1.3618	32.6285
							161.268	-1.3722	32.6377
							162.257	-1.3723	32.6485
							163.246	-1.3829	32.6583
							164.235	-1.3868	32.6683
							165.224	-1.3891	32.6774
							166.212	-1.3925	32.6864
							167.201	-1.3912	32.6962
							168.19	-1.4052	32.7053
							169.179	-1.4196	32.7126
							170.168	-1.4238	32.7201
							171.157	-1.4228	32.7317
							172.146	-1.4354	32.7459
							173.135	-1.4411	32.7539
							174.124	-1.4484	32.767
							175.113	-1.4394	32.7831
							176.102	-1.4324	32.7914
							177.091	-1.4334	32.8058
							178.08	-1.4283	32.8167
							179.069	-1.4327	32.8286
							180.057	-1.4363	32.8423
							181.046	-1.4359	32.8527
							182.035	-1.436	32.8617
							183.024	-1.436	32.8739
							184.013	-1.4385	32.8832
							185.002	-1.444	32.8928
							185.991	-1.4492	32.9006
							186.98	-1.4549	32.9071
							187.968	-1.4673	32.9155
							188.957	-1.4665	32.9291
							189.946	-1.4609	32.9391
							190.935	-1.4657	32.9521
							191.924	-1.4672	32.9655
							192.913	-1.4711	32.9798
							193.901	-1.4757	32.9893
							194.89	-1.4756	32.9969
							195.879	-1.4759	33.0106
							196.868	-1.4757	33.0192
							197.857	-1.4732	33.0241
							198.845	-1.4715	33.0348
							199.834	-1.4689	33.0531
							200.823	-1.4659	33.0696
							201.812	-1.464	33.0913
							202.801	-1.4623	33.1049
							203.789	-1.4633	33.116
							204.778	-1.448	33.1325
							205.767	-1.4496	33.1472
							206.756	-1.4537	33.1642
							207.744	-1.4335	33.183
							208.733	-1.4194	33.1974
							209.722	-1.4095	33.2153
							210.711	-1.3802	33.2346
							211.699	-1.3699	33.2488
							212.688	-1.3698	33.2629
							213.677	-1.3598	33.2778
							214.666	-1.3649	33.2933
							215.654	-1.3628	33.3152
							216.643	-1.3706	33.3267
							217.632	-1.3798	33.3374
							218.621	-1.3828	33.3514
							219.609	-1.3786	33.3671
							220.598	-1.3708	33.3831
							221.587	-1.3618	33.4051
							222.575	-1.3227	33.4434
[truncated: 13,740 more rows]
