# Supplementary material for: Atlantic-origin water extension into the Pacific Arctic induced an anomalous biogeochemical event
Source: Nat Commun. 2023 Nov 2;14:6235. doi: 10.1038/s41467-023-41960-w (PMC10622542; doi:10.1038/s41467-023-41960-w)
Supplement: Supplementary file 4 — Supplementary Data 1 [file 41467_2023_41960_MOESM4_ESM.zip › Mirai_CTD_2020.txt]

Cruise	Station	Type	yyyy-mm-ddThh:mm	Longitude [degrees_east]	Latitude [degrees_north]	Bot. Depth [m]	Depth [m]	CTD-Temperature [�C]	CTD-Salinity	CTD-Oxygen [~$m~#mol/kg]	CTD-Nitrate [~$m~#mol/kg]	Transmission [%]	Fluorescence [~$m~#g/L]	PAR [~$m~#mol photons/m~^2~#/s]
MR2005C	005_001	C	2020-10-07T07:06	191.539	65.6393	53	2.97	4.1935	32.1235	327.43	5.406	88.629	1.071	-0.012
							3.961	4.234	32.1007	327	5.596	88.714	1.068	0.071
							4.951	4.251	32.0934	327.37	4.964	88.601	1.072	0.011
							5.941	4.2575	32.0908	327.44	5.392	88.763	1.075	-0.001
							6.931	4.2754	32.0806	327.56	5.415	88.896	1.075	-0.001
							7.921	4.2804	32.079	327.6	4.992	88.889	1.057	-0.001
							8.911	4.2802	32.0783	327.52	4.713	88.851	1.073	-0.001
							9.901	4.2813	32.0764	327.66	4.663	88.878	1.076	-0.001
							10.891	4.2767	32.0827	327.48	4.763	88.817	1.062	-0.001
							11.882	4.2782	32.0785	327.48	4.988	88.883	1.076	-0.001
							12.872	4.2779	32.0777	327.44	4.764	88.838	1.071	-0.001
							13.862	4.2787	32.0774	327.54	4.76	88.787	1.07	-0.001
							14.852	4.2621	32.0866	327.41	4.821	88.721	1.07	-0.001
							15.842	4.1128	32.1615	325.58	5.051	87.114	1.071	-0.001
							16.832	3.8629	32.2929	325.27	5.642	86.294	1.076	-0.001
							17.822	3.5184	32.4704	323.33	8.572	84.73	1.055	-0.001
							18.812	2.9786	32.683	313.22	9.788	78.02	1.03	-0.001
							19.802	2.592	32.8252	299.96	13.068	77.495	0.979	-0.001
							20.792	2.5684	32.8323	292.21	16.203	77.019	0.988	-0.001
							21.782	2.5299	32.8395	287.88	16.807	76.106	0.9	-0.001
							22.772	2.4836	32.8474	283.65	17.16	75.971	1.029	-0.001
							23.762	2.5113	32.8479	282.73	17.105	75.598	1.031	-0.001
							24.752	2.4631	32.8503	281.25	17.061	74.222	1.019	-0.001
							25.742	2.3932	32.8531	275.75	16.962	73.108	1.071	-0.001
							26.732	2.3658	32.8602	271.43	18.365	72.958	1.075	-0.001
							27.722	2.3536	32.8619	268.83	18.335	72.612	1.075	-0.001
							28.712	2.3553	32.8638	268.06	18.656	72.559	1.076	-0.001
							29.702	2.3738	32.8622	268.57	18.177	72.395	1.076	-0.001
							30.692	2.3577	32.8631	268.28	18.323	72.147	1.076	-0.001
							31.682	2.3528	32.8637	267.81	18.347	72.484	1.031	-0.001
							32.672	2.353	32.8639	267.26	18.054	72.514	1.073	-0.001
							33.662	2.356	32.864	267.38	18.528	72.297	1.027	-0.001
							34.652	2.3529	32.8638	267.12	18.235	72.484	1.076	-0.001
							35.642	2.3458	32.8632	266.88	18.433	71.774	1.064	-0.001
							36.632	2.3378	32.8616	266.09	19.186	70.553	1.073	-0.001
							37.622	2.3196	32.8617	265.71	18.945	69.322	1.072	-0.001
							38.612	2.3123	32.8614	265.06	18.84	70.596	1.076	-0.001
							39.602	2.3273	32.8613	265.15	18.713	70.784	1.075	-0.001
							40.592	2.3244	32.8605	265.42	18.701	70.137	1.059	-0.001
							41.582	2.3039	32.86	264.47	18.89	69.452	1.07	-0.001
							42.572	2.302	32.8603	263.88	18.763	69.275	1.075	-0.001
							43.562	2.3013	32.8601	263.78	18.691	69.181	1.069	-0.001
							44.552	2.3088	32.8608	263.78	18.683	70.173	1.061	-0.001
							45.542	2.3135	32.861	264.1	18.772	70.269	1.041	-0.001
							46.532	2.3129	32.8606	264.15	18.954	69.516	1.064	-0.001
							47.522	2.3001	32.8595	263.31	18.784	68.088	1.075	-0.001
MR2005C	006_001	C	2020-10-07T14:13	191.169	67.003	46	1.98	5.2674	31.8249	306.65	1.749	95.766	0.507	-0.021
							2.97	5.2677	31.8249	306.74	1.797	95.766	0.499	0.086
							3.96	5.2656	31.825	306.77	1.799	95.766	0.495	1.753
							4.95	5.2649	31.8248	306.48	1.868	95.783	0.538	0.419
							5.94	5.2645	31.8247	306.45	1.879	95.785	0.612	0.022
							6.93	5.2636	31.8249	306.38	1.681	95.764	0.57	0
							7.92	5.2646	31.8252	306.33	1.624	95.768	0.513	0
							8.91	5.2648	31.8251	306.33	1.678	95.781	0.573	0
							9.9	5.2646	31.8254	306.16	1.602	95.791	0.514	0
							10.89	5.2655	31.8252	306.11	2.215	95.791	0.537	0
							11.88	5.2641	31.8254	306.05	1.743	95.789	0.584	0
							12.87	5.2644	31.8255	305.97	2.125	95.783	0.514	0
							13.86	5.2607	31.8274	305.75	1.639	95.779	0.522	0
							14.85	5.2592	31.828	305.82	1.914	95.791	0.616	0
							15.84	5.2515	31.8328	305.51	1.689	95.783	0.513	0
							16.83	5.2427	31.8383	305.26	2.046	95.785	0.511	0
							17.82	5.2496	31.8338	305.11	2.433	95.808	0.593	0
							18.81	5.2355	31.8429	304.74	2.119	95.772	0.508	0
							19.8	5.2249	31.8493	304.64	1.843	95.772	0.525	0
							20.79	5.2281	31.8475	304.39	2.4	95.798	0.559	0
							21.78	5.1988	31.8637	303.85	2.693	95.817	0.523	0
							22.77	5.1981	31.8653	303.42	2.457	95.766	0.611	0
							23.76	4.9653	31.9813	297.35	2.285	94.248	0.472	0
							24.75	4.3514	32.3186	289.67	8.492	93.258	0.477	0
							25.74	3.3179	32.7909	271.12	10.23	91.632	0.208	0
							26.73	3.3221	32.8008	260.83	15.568	91.696	0.212	0
							27.72	3.2701	32.8106	258.78	17.317	91.839	0.184	0
							28.71	3.2359	32.829	257.82	17.753	91.775	0.156	0
							29.7	3.2176	32.8354	257.08	18.072	89.265	0.153	0
							30.69	3.1271	32.8544	257.16	18.748	85.571	0.163	0
							31.68	2.9943	32.8806	256.82	19.733	77.512	0.167	0
							32.669	2.8529	32.9116	257.54	20.41	72.719	0.176	0
							33.659	2.851	32.9127	257.6	20.76	71.982	0.181	0
							34.649	2.843	32.9144	257.62	20.961	71.59	0.175	0
							35.639	2.8406	32.9147	257.47	20.609	70.787	0.183	0
							36.629	2.8354	32.9152	257.14	20.717	70.106	0.175	0
							37.619	2.8371	32.9149	257.06	20.659	70.143	0.177	0
							38.609	2.8381	32.9144	256.91	20.645	70.753	0.184	0
							39.599	2.8319	32.9154	256.8	20.919	68.749	0.188	0
							40.589	2.8346	32.9153	256.75	21.141	69.863	0.202	0
MR2005C	007_001	C	2020-10-08T07:28	191.171	69.0138	51	4.95	5.2169	30.9844	311.33	0.002	97.332	0.532	0.312
							5.94	5.2174	31.0016	311.25	-0.017	97.36	0.516	0.295
							6.929	5.216	30.9919	311.3	-0.783	97.349	0.566	-0.016
							7.919	5.2154	30.9863	311.32	-0.516	97.349	0.509	0.003
							8.909	5.2153	30.9867	311.42	-0.166	97.383	0.508	0
							9.899	5.2156	30.9868	311.38	-0.208	97.341	0.546	0
							10.889	5.2154	30.9865	311.3	-0.133	97.285	0.525	0
							11.879	5.2161	30.9972	311.41	-0.342	97.358	0.509	0
							12.869	5.2156	30.9863	311.41	-0.326	97.386	0.507	0
							13.859	5.216	30.9969	311.52	-0.54	97.377	0.517	0
							14.848	5.2163	31.0097	311.09	-0.135	97.281	0.59	0
							15.838	5.2169	31.0299	310.45	0.241	97.39	0.506	0
							16.828	5.2174	31.0343	310.35	0.161	97.428	0.498	0
							17.818	5.2176	31.0313	310.37	-0.098	97.409	0.519	0
							18.808	5.2202	31.0766	309.92	-0.417	97.386	0.486	0
							19.798	5.2292	31.1931	308.65	0.105	97.43	0.436	0
							20.788	5.2672	31.5558	304.99	0.485	97.734	0.417	0
							21.777	5.2664	31.5117	301.73	0.31	97.537	0.461	0
							22.767	5.2653	32.2802	295.56	0.523	97.262	0.229	0
							23.757	5.1873	32.3206	291.51	0.81	98.54	0.105	0
							24.747	5.1046	32.3205	289.16	1.344	98.818	0.089	0
							25.737	5.0993	32.2982	286.19	2.266	98.826	0.118	0
							26.726	4.9728	32.3141	285.14	1.774	98.92	0.102	0
							27.716	4.9687	32.3833	285.58	1.776	98.922	0.093	0
							28.706	4.9671	32.3519	286.82	1.939	98.914	0.104	0
							29.696	4.9379	32.3406	286.05	2.596	98.903	0.098	0
							30.686	4.7761	32.3984	284.48	2.973	98.871	0.086	0
							31.675	4.654	32.4412	282.5	3.382	98.818	0.077	0
							32.665	4.615	32.4589	282.44	3.577	98.82	0.077	0
							33.655	4.526	32.4481	280.38	3.458	98.57	0.081	0
							34.645	4.3839	32.4307	275.31	3.212	98.777	0.068	0
							35.635	4.3434	32.4522	272.9	3.419	98.743	0.065	0
							36.624	4.3126	32.4612	270.9	3.582	98.495	0.067	0
							37.614	4.12	32.4668	263.06	4.026	96.871	0.065	0
							38.604	4.0288	32.4793	255.03	3.707	94.129	0.067	0
							39.594	3.8479	32.4905	239.42	4.742	87.414	0.076	0
							40.583	3.7944	32.5085	225.07	5.288	84.448	0.078	0
							41.573	3.7798	32.517	217.27	5.333	77.11	0.081	0
							42.563	3.7534	32.5362	217.27	6.347	71.191	0.085	0
							43.552	3.6369	32.6202	205.73	6.948	65.119	0.102	0
							44.542	3.5998	32.6603	196.71	8.831	62.161	0.107	0
							45.532	3.5969	32.6718	197.18	7.503	61.15	0.104	0
							46.522	3.5021	32.7639	191.45	11.014	55.643	0.122	0
MR2005C	008_001	C	2020-10-08T13:31	191.171	69.9995	40	2.97	4.5449	30.9383	319.8	-0.714	95.152	0.482	0.108
							3.959	4.5444	30.9383	319.86	-0.62	95.152	0.457	0.03
							4.949	4.5446	30.9382	319.87	-0.459	95.188	0.462	0.075
							5.939	4.5454	30.9378	319.78	-0.447	95.182	0.48	0.01
							6.929	4.5435	30.9385	319.9	-0.834	95.159	0.487	0
							7.919	4.5432	30.9386	319.82	-0.939	95.178	0.51	0
							8.909	4.5448	30.9379	319.76	-0.672	95.178	0.505	0
							9.899	4.5457	30.9377	319.62	-0.683	95.171	0.51	0
							10.888	4.5414	30.939	319.54	-0.994	95.199	0.474	0
							11.878	4.5374	30.9405	319.74	-1.032	95.184	0.498	0
							12.868	4.5321	30.9424	319.67	-0.638	95.178	0.47	0
							13.858	4.531	30.9428	319.55	-0.41	95.178	0.458	0
							14.848	4.5312	30.9427	319.6	-0.507	95.156	0.528	0
							15.837	4.5295	30.9434	319.68	-0.599	95.178	0.562	0
							16.827	4.5288	30.9437	319.6	-0.824	95.178	0.511	0
							17.817	4.5279	30.9441	319.53	-1.292	95.178	0.48	0
							18.807	4.5279	30.9444	319.58	-1.047	95.178	0.475	0
							19.797	4.5268	30.9446	319.51	-1.177	95.178	0.506	0
							20.786	4.5266	30.9449	319.61	-1.13	95.223	0.513	0
							21.776	4.5247	30.9455	319.55	-1.25	95.212	0.483	0
							22.766	4.5079	30.952	319.67	-1.087	95.246	0.469	0
							23.756	4.5032	30.954	319.65	-0.754	95.231	0.477	0
							24.745	4.5012	30.9553	319.45	-0.579	95.22	0.494	0
							25.735	4.4994	30.956	319.43	-0.588	95.193	0.462	0
							26.725	4.4892	30.96	319.38	-0.545	93.389	0.487	0
							27.715	4.4292	30.9285	303.58	-0.809	69.677	0.467	0
							28.704	2.116	31.9684	314.27	-0.803	64.03	0.349	0
							29.694	1.9497	32.0456	306.8	-0.167	54.16	0.246	0
							30.684	1.8337	32.0934	306.21	0.846	51.4	0.317	0
							31.674	1.7178	32.1411	304.08	1.455	48.892	0.259	0
							32.663	1.6929	32.1542	302.15	1.761	47.601	0.235	0
							33.653	1.8909	32.0798	300.6	1.999	48.292	0.283	0
MR2005C	009_001	C	2020-10-08T22:37	194.505	70.5003	44	1.98	4.491	30.6346	322.53	-0.765	95.153	0.724	297.776
							2.97	4.4911	30.6348	322.54	-0.295	95.136	0.633	250.686
							3.959	4.4913	30.6347	322.59	-0.699	95.179	0.689	196.316
							4.949	4.4911	30.6349	322.51	-0.497	95.091	0.595	156.666
							5.939	4.4911	30.635	322.38	-0.826	95.179	0.653	138.546
							6.929	4.4903	30.6352	322.44	-0.671	95.211	0.642	101.046
							7.919	4.4908	30.6349	322.54	-0.819	95.021	0.625	82.836
							8.908	4.4909	30.6348	322.36	-0.999	95.053	0.716	73.764
							9.898	4.4909	30.6349	322.27	-0.595	95.194	0.74	57.876
							10.888	4.491	30.6348	322.28	-0.605	95.14	0.742	49.352
							11.878	4.4912	30.6347	322.24	-0.357	95.025	0.673	43.381
							12.868	4.4915	30.6346	322.15	-0.503	95.104	0.669	31.832
							13.857	4.4914	30.6346	322.16	-0.638	95.119	0.639	28.927
							14.847	4.4917	30.6344	321.97	-0.43	95.134	0.758	22.767
							15.837	4.4919	30.6345	321.93	-0.504	95.087	0.694	18.324
							16.827	4.4918	30.6345	322.13	-0.618	95.104	0.686	15.43
							17.816	4.4912	30.635	322	-0.774	95.125	0.669	11.953
							18.806	4.491	30.635	321.97	-0.823	95.029	0.661	9.003
							19.796	4.4914	30.6349	321.97	-0.867	95.128	0.681	7.99
							20.786	4.4917	30.6348	321.88	-0.642	95.189	0.577	6.341
							21.775	4.4879	30.6363	321.98	-0.661	95.104	0.65	4.822
							22.765	4.4852	30.6376	321.93	-0.765	95.042	0.711	4.378
							23.755	4.4887	30.6364	321.85	-0.184	95.051	0.631	3.556
							24.745	4.4833	30.6384	321.73	-0.248	95.038	0.646	3.033
							25.734	4.4833	30.6384	321.83	-0.592	95.079	0.64	2.701
							26.724	4.4789	30.6401	321.76	-0.725	95.014	0.703	2.127
							27.714	4.439	30.6551	321.84	-0.586	94.989	0.719	1.918
							28.704	4.3909	30.6745	322.11	-0.649	94.878	0.683	1.636
							29.693	4.3366	30.6942	322.46	-0.458	94.778	0.666	1.432
							30.683	4.3361	30.6942	321.82	-0.316	94.131	0.691	1.461
							31.673	2.5786	31.2125	323.13	-0.817	81.488	0.506	1.236
							32.662	0.5505	31.8408	330.94	-0.207	74.474	0.362	0.905
							33.652	0.1301	31.9739	327.58	0.7	69.748	0.192	0.712
							34.642	0.1975	31.9703	323.3	0.66	68.113	0.177	0.465
							35.631	0.1604	31.9857	322.01	1.302	62.736	0.174	0.278
							36.621	-0.0297	32.0404	316.87	1.14	49.698	0.162	0.065
							37.611	-0.1674	32.0879	310.41	1.556	42.031	0.192	0
MR2005C	010_001	C	2020-10-10T18:04	198.073	74.5264	1688	5.938	-0.0337	26.4906	381.46	-0.484	99.102	0.219	2.95
							6.927	-0.0327	26.4918	381.29	-0.932	99.128	0.203	2.375
							7.917	-0.0306	26.4936	381.15	-0.864	99.142	0.23	1.728
							8.907	-0.0303	26.4943	380.87	-0.632	99.113	0.233	1.046
							9.896	-0.0299	26.4947	380.77	-0.656	99.113	0.212	1.048
							10.886	-0.0302	26.495	380.73	-1.045	99.1	0.206	0.861
							11.875	-0.0297	26.4951	380.78	-0.988	99.098	0.22	0.641
							12.865	-0.0301	26.4947	380.63	-0.638	99.098	0.21	0.509
							13.854	-0.0302	26.4947	380.54	-1.161	99.128	0.214	0.405
							14.844	-0.0291	26.4959	380.52	-0.859	99.123	0.209	0.357
							15.834	-0.0227	26.502	380.41	-1.04	99.123	0.217	0.274
							16.823	-0.0224	26.5018	380.25	-0.558	99.117	0.21	0.195
							17.813	-0.0218	26.5023	380.36	-1.198	99.113	0.204	0.152
							18.802	-0.009	26.5127	380.07	-1.037	99.123	0.206	0.106
							19.792	-0.0048	26.5154	380.05	-0.84	99.091	0.217	0.057
							20.781	0.0018	26.5182	379.95	-1.287	99.125	0.215	0.025
							21.771	0.0245	26.5305	381.73	-1.464	99.106	0.216	0.006
							22.76	1.0006	27.2794	371.57	-0.63	98.688	0.193	0.001
							23.75	1.6096	27.7083	363.56	-0.854	98.619	0.184	0
							24.739	1.966	28.0666	359.68	-0.618	99.021	0.2	0
							25.729	2.5211	28.847	354.79	-0.337	99.192	0.218	0
							26.718	2.5843	29.3439	363.43	-0.367	99.185	0.182	0
							27.708	2.9044	29.666	363.08	-0.534	99.081	0.186	0
							28.697	2.8075	29.8054	363.01	-0.593	99.061	0.199	0
							29.687	2.6525	29.9499	365.54	-0.166	98.901	0.208	0
							30.676	2.4638	30.0875	371.08	-0.384	98.888	0.208	0
							31.666	2.3338	30.1576	376.36	-0.305	98.906	0.203	0
							32.655	1.9314	30.344	387.31	-0.325	98.995	0.22	0
							33.645	1.6726	30.5211	395.75	-0.239	99.038	0.217	0
							34.634	1.5853	30.7042	398.8	-0.299	98.816	0.217	0
							35.624	1.4429	30.8604	401.12	-0.549	98.812	0.207	0
							36.613	1.3238	30.9495	402.84	-0.198	99.031	0.151	0
							37.603	1.0353	31.0748	406.69	0.377	99.232	0.128	0
							38.592	0.3543	31.2337	415.32	0.438	99.172	0.11	0
							39.582	0.03	31.4374	426.26	-0.012	99.098	0.09	0
							40.571	-0.2656	31.6527	431.57	-0.231	99.151	0.081	0
							41.56	-0.4702	31.7949	433.73	0.231	99.292	0.079	0
							42.55	-0.4674	31.9008	428.91	0.743	99.482	0.083	0
							43.539	-0.5	31.9814	411.81	2.11	99.559	0.089	0
							44.529	-0.5533	31.9997	395.35	4.574	99.552	0.082	0
							45.518	-0.7052	32.0698	389.71	4.562	99.542	0.076	0
							46.508	-0.8354	32.1331	391.12	4.474	99.565	0.078	0
							47.497	-0.9125	32.1826	390.42	4.252	99.576	0.079	0
							48.486	-0.9461	32.2119	387.32	4.837	99.593	0.074	0
							49.476	-1.0223	32.2447	384.39	5.836	99.621	0.072	0
							50.465	-1.1027	32.2841	379.74	6.681	99.663	0.069	0
							51.455	-1.1512	32.3105	373.5	7.188	99.685	0.066	0
							52.444	-1.2003	32.3393	366.29	8.054	99.697	0.064	0
							53.433	-1.2527	32.3714	359.18	8.613	99.697	0.065	0
							54.423	-1.303	32.4029	353.21	9.117	99.706	0.068	0
							55.412	-1.3395	32.4285	348.5	10.191	99.723	0.068	0
							56.401	-1.3586	32.4456	344.25	10.882	99.717	0.065	0
							57.391	-1.3684	32.4587	340.6	11.241	99.719	0.063	0
							58.38	-1.3755	32.4711	337.63	11.782	99.723	0.064	0
							59.369	-1.4008	32.4882	335.88	11.813	99.723	0.064	0
							60.359	-1.416	32.5055	334.09	12.085	99.723	0.063	0
							61.348	-1.4209	32.5226	331.69	12.582	99.723	0.061	0
							62.338	-1.4172	32.544	328.45	13.228	99.706	0.062	0
							63.327	-1.4043	32.5623	326.07	13.471	99.697	0.063	0
							64.316	-1.3956	32.5738	324.37	13.679	99.697	0.063	0
							65.305	-1.3918	32.5851	323.03	13.893	99.704	0.063	0
							66.295	-1.4314	32.5919	322.18	13.893	99.723	0.063	0
							67.284	-1.4559	32.6116	321.81	13.912	99.706	0.065	0
							68.273	-1.427	32.629	321.5	14.068	99.7	0.062	0
							69.263	-1.4547	32.6399	321.79	13.794	99.723	0.062	0
							70.252	-1.4673	32.6615	321.42	14.023	99.712	0.063	0
							71.241	-1.4682	32.6686	321.02	14.352	99.687	0.064	0
							72.231	-1.4666	32.6783	320.49	14.515	99.655	0.065	0
							73.22	-1.4684	32.6901	320.22	14.584	99.663	0.065	0
							74.209	-1.4672	32.7001	320.15	14.827	99.67	0.065	0
							75.198	-1.4672	32.7105	319.73	14.817	99.693	0.061	0
							76.188	-1.4732	32.7191	319.57	14.478	99.678	0.061	0
							77.177	-1.4879	32.7285	320.39	14.44	99.697	0.062	0
							78.166	-1.4913	32.7394	320.24	14.454	99.697	0.062	0
							79.155	-1.5082	32.7525	318.62	14.2	99.697	0.06	0
							80.145	-1.515	32.7714	316.95	14.123	99.697	0.06	0
							81.134	-1.5151	32.7885	315.9	14.406	99.697	0.061	0
							82.123	-1.5028	32.7991	315.32	14.942	99.697	0.061	0
							83.112	-1.5325	32.8131	315.88	15.086	99.723	0.061	0
							84.102	-1.5271	32.83	316.03	15.022	99.715	0.062	0
							85.091	-1.5242	32.8429	315.31	15.062	99.676	0.062	0
							86.08	-1.5825	32.8552	314.25	14.605	99.67	0.062	0
							87.069	-1.5415	32.8824	313.71	14.902	99.67	0.063	0
							88.059	-1.5269	32.8949	313.57	15.349	99.676	0.061	0
							89.048	-1.5364	32.9061	313.86	14.928	99.697	0.061	0
							90.037	-1.5442	32.9275	313.75	14.942	99.697	0.061	0
							91.026	-1.557	32.9518	314.05	15.14	99.697	0.06	0
							92.015	-1.5457	32.977	313.79	15.252	99.663	0.06	0
							93.005	-1.5395	32.9912	313.02	14.929	99.597	0.061	0
							93.994	-1.5358	33.0013	311.57	14.97	99.586	0.061	0
							94.983	-1.5323	33.0131	310.07	15.382	99.565	0.061	0
							95.972	-1.5243	33.0278	309.29	14.991	99.527	0.061	0
							96.961	-1.5066	33.0493	308.32	14.79	99.514	0.061	0
							97.95	-1.4992	33.0562	307.61	14.487	99.514	0.059	0
							98.94	-1.509	33.0714	307.24	14.271	99.514	0.06	0
							99.929	-1.5203	33.0827	306.6	14.283	99.529	0.061	0
							100.918	-1.5502	33.1063	306.11	14.325	99.539	0.061	0
							101.907	-1.5496	33.1219	305.05	15.377	99.52	0.059	0
							102.896	-1.548	33.1331	303.66	15.297	99.473	0.059	0
							103.885	-1.5464	33.156	302.71	15.383	99.407	0.059	0
							104.874	-1.5511	33.176	301.72	15.451	99.392	0.061	0
							105.864	-1.5625	33.1903	300.88	15.546	99.358	0.06	0
							106.853	-1.5777	33.2078	300.13	15.906	99.358	0.059	0
							107.842	-1.5797	33.2185	299.98	15.99	99.292	0.059	0
							108.831	-1.5826	33.2229	299.68	15.969	99.221	0.059	0
							109.82	-1.5966	33.2341	299.35	15.954	99.1	0.059	0
							110.809	-1.6105	33.2512	298.3	16.447	99.034	0.059	0
							111.798	-1.6134	33.2669	297.23	16.432	99.002	0.059	0
							112.787	-1.599	33.2754	296.5	17.013	98.929	0.06	0
							113.776	-1.561	33.2881	295.37	17.258	98.891	0.059	0
							114.765	-1.5025	33.3073	293.19	16.614	98.816	0.059	0
							115.755	-1.4848	33.3251	292.53	16.282	98.769	0.058	0
							116.744	-1.4875	33.339	292.33	16.278	98.722	0.058	0
							117.733	-1.5076	33.3431	292.59	16.348	98.664	0.058	0
							118.722	-1.5212	33.3472	292.92	16.384	98.521	0.06	0
							119.711	-1.5359	33.3524	293.15	16.391	98.357	0.06	0
							120.7	-1.5523	33.3756	293.76	17.083	98.336	0.059	0
							121.689	-1.5127	33.3913	293.38	16.971	98.37	0.059	0
							122.678	-1.5133	33.3965	293.18	16.641	98.5	0.058	0
							123.667	-1.5457	33.403	293.79	16.273	98.679	0.057	0
							124.656	-1.5819	33.4204	295.61	16.404	98.637	0.057	0
							125.645	-1.5403	33.4358	295.58	17.02	98.425	0.057	0
							126.634	-1.4958	33.4604	295.32	17.083	98.222	0.057	0
							127.623	-1.423	33.4928	293.34	16.718	98.165	0.057	0
							128.612	-1.3905	33.5071	291.48	16.502	98.207	0.057	0
							129.601	-1.3748	33.5178	290.1	16.589	98.291	0.057	0
							130.59	-1.3212	33.556	288.5	16.127	98.314	0.056	0
							131.579	-1.2301	33.6059	285.03	15.391	98.314	0.057	0
							132.568	-1.1725	33.6312	282.27	14.982	98.383	0.057	0
							133.557	-1.1505	33.6535	280.56	14.791	98.395	0.057	0
							134.546	-1.1256	33.6726	279.33	14.505	98.427	0.058	0
							135.535	-1.0831	33.7146	277.81	14.72	98.472	0.059	0
							136.524	-1.0449	33.7466	276.25	14.628	98.511	0.057	0
							137.513	-1.0068	33.7764	275.05	13.549	98.568	0.057	0
							138.502	-0.9244	33.8161	271.69	13.561	98.607	0.057	0
							139.491	-0.8575	33.8435	267.85	13.65	98.76	0.058	0
							140.48	-0.8223	33.8742	265.4	13.276	98.758	0.058	0
							141.469	-0.7754	33.9007	263.14	13.196	98.767	0.057	0
							142.458	-0.7526	33.9189	261.45	13.024	98.822	0.057	0
							143.447	-0.7508	33.9327	260.72	13.259	98.837	0.057	0
							144.436	-0.7339	33.9685	260.61	13.338	98.805	0.057	0
							145.425	-0.6957	33.9956	260.34	13.445	98.807	0.057	0
							146.414	-0.6465	34.0331	259.61	13.166	98.82	0.057	0
							147.402	-0.6133	34.0657	258.85	12.856	98.848	0.057	0
							148.391	-0.589	34.0866	258.08	12.764	98.863	0.057	0
							149.38	-0.5763	34.0976	257.5	12.853	98.908	0.056	0
							150.369	-0.5838	34.1043	257.61	12.948	98.993	0.056	0
							151.358	-0.6173	34.1212	259.38	12.919	99.087	0.055	0
							152.347	-0.6201	34.1439	262.53	12.858	99.132	0.055	0
							153.336	-0.5977	34.1618	264.97	12.407	99.149	0.054	0
							154.325	-0.5789	34.1807	266.58	12.215	99.198	0.053	0
							155.314	-0.5449	34.2034	267.03	12.256	99.226	0.053	0
							156.303	-0.5321	34.2107	266.95	12.351	99.247	0.053	0
							157.291	-0.5246	34.2165	267.19	12.455	99.243	0.053	0
							158.28	-0.4975	34.2347	266.73	12.411	99.204	0.053	0
							159.269	-0.4431	34.2672	265.64	12.39	99.192	0.054	0
							160.258	-0.4148	34.2821	264.81	12.316	99.172	0.054	0
							161.247	-0.3929	34.3004	264.1	12.267	99.174	0.054	0
							162.236	-0.3825	34.3123	264.47	12.45	99.177	0.052	0
							163.225	-0.3849	34.3171	265.51	11.907	99.213	0.052	0
							164.213	-0.3838	34.3199	266.6	11.879	99.262	0.052	0
							165.202	-0.3828	34.3242	267.66	12.02	99.303	0.052	0
							166.191	-0.3774	34.3357	268.68	12.177	99.317	0.052	0
							167.18	-0.3535	34.3501	269.16	12.365	99.332	0.052	0
							168.169	-0.3338	34.3602	269.21	12.294	99.332	0.052	0
							169.158	-0.3125	34.3672	268.33	12.009	99.341	0.052	0
							170.146	-0.2944	34.3762	267.7	12.172	99.332	0.052	0
							171.135	-0.2829	34.3812	267.23	12.272	99.324	0.052	0
							172.124	-0.272	34.3885	266.18	12.309	99.29	0.052	0
							173.113	-0.2588	34.3951	265.65	12.092	99.262	0.051	0
							174.102	-0.2477	34.4024	264.82	12.071	99.253	0.052	0
							175.09	-0.2328	34.4115	264.28	12.038	99.232	0.052	0
							176.079	-0.2116	34.4245	263.54	11.896	99.228	0.051	0
							177.068	-0.197	34.4324	263.15	11.893	99.243	0.05	0
							178.057	-0.1776	34.4446	262.84	11.808	99.245	0.051	0
							179.045	-0.1596	34.4551	262.58	11.736	99.206	0.05	0
							180.034	-0.1303	34.4651	260.11	11.749	99.004	0.051	0
							181.023	-0.1025	34.4763	255.35	12.543	98.859	0.052	0
							182.012	-0.08	34.4826	251.72	12.561	98.743	0.052	0
							183.001	-0.0753	34.485	249.61	12.47	98.733	0.052	0
							183.989	-0.0723	34.4868	248.42	12.34	98.722	0.052	0
							184.978	-0.0701	34.492	248.39	12.82	98.66	0.051	0
							185.967	-0.0599	34.498	248.48	12.909	98.628	0.051	0
							186.955	-0.0439	34.5027	247.76	12.848	98.611	0.051	0
							187.944	-0.0388	34.5073	247.63	12.786	98.538	0.052	0
							188.933	-0.0358	34.5094	247.57	12.754	98.523	0.051	0
							189.922	-0.04	34.5125	248.33	12.912	98.547	0.05	0
							190.91	-0.0401	34.517	250.45	12.867	98.585	0.05	0
							191.899	-0.0375	34.5194	252.15	12.744	98.639	0.05	0
							192.888	-0.0378	34.5241	253.96	12.744	98.679	0.05	0
							193.876	-0.0387	34.5279	255.9	12.551	98.703	0.05	0
							194.865	-0.0286	34.5318	257.09	12.509	98.692	0.05	0
							195.854	-0.0249	34.5335	257.62	12.403	98.694	0.05	0
							196.843	-0.0154	34.5359	257.83	12.098	98.686	0.05	0
							197.831	-0.004	34.5389	257.56	11.784	98.696	0.05	0
							198.82	-0.0035	34.5441	257.34	12.208	98.707	0.05	0
							199.809	-0.0019	34.549	257.89	12.217	98.756	0.05	0
							200.797	-0.0012	34.5515	258.66	11.985	98.833	0.049	0
							201.786	0.0032	34.5548	259.47	11.778	98.837	0.05	0
							202.775	0.002	34.5565	259.95	11.533	98.878	0.05	0
							203.763	-0.0029	34.555	261.02	11.863	98.955	0.05	0
							204.752	-0.0066	34.5603	262.36	11.594	99.014	0.05	0
							205.74	0.0017	34.5661	263.31	11.862	99.224	0.05	0
							206.729	0.0149	34.5755	266.58	11.907	99.277	0.048	0
							207.718	0.0344	34.5881	267.92	11.854	99.341	0.048	0
							208.706	0.0451	34.5948	268.53	12.045	99.433	0.048	0
							209.695	0.058	34.6012	269.12	11.974	99.437	0.048	0
							210.684	0.0648	34.6046	269.6	11.605	99.463	0.048	0
							211.672	0.072	34.6082	269.92	11.735	99.443	0.048	0
							212.661	0.0817	34.612	270.41	11.863	99.446	0.048	0
							213.649	0.0945	34.6166	270.48	11.632	99.512	0.048	0
							214.638	0.0992	34.6181	270.65	11.672	99.514	0.048	0
							215.627	0.1111	34.624	270.92	11.763	99.493	0.048	0
							216.615	0.1253	34.6282	271.13	11.47	99.514	0.048	0
							217.604	0.133	34.6311	271.34	11.454	99.533	0.047	0
							218.592	0.1384	34.6324	271.39	11.118	99.539	0.046	0
							219.581	0.1448	34.635	271.65	11.113	99.539	0.047	0
							220.57	0.1563	34.6398	271.7	11.022	99.539	0.048	0
							221.558	0.1653	34.6418	272.2	11.056	99.539	0.047	0
							222.547	0.1794	34.6494	272.59	11.261	99.557	0.046	0
							223.535	0.2066	34.6571	272.91	11.76	99.565	0.046	0
							224.524	0.2196	34.661	273.28	11.935	99.565	0.046	0
							225.512	0.2275	34.6631	273.31	11.933	99.593	0.047	0
							226.501	0.2344	34.6651	273.34	11.552	99.593	0.046	0
							227.489	0.2369	34.6659	273.77	11.682	99.593	0.046	0
							228.478	0.244	34.6684	273.5	11.91	99.58	0.046	0
							229.466	0.2522	34.6709	273.59	11.841	99.593	0.046	0
							230.455	0.2611	34.6745	273.6	11.759	99.593	0.046	0
							231.443	0.2834	34.6821	273.9	11.549	99.593	0.045	0
							232.432	0.2992	34.6854	274.21	11.574	99.612	0.045	0
							233.421	0.3082	34.6881	274.78	11.678	99.604	0.045	0
							234.409	0.3189	34.6919	275.15	11.697	99.618	0.045	0
							235.398	0.332	34.6954	275.38	11.437	99.633	0.045	0
							236.386	0.34	34.6978	275.82	11.345	99.644	0.045	0
							237.374	0.3482	34.6998	275.76	11.318	99.638	0.045	0
							238.363	0.3538	34.7014	276.28	11.33	99.644	0.045	0
							239.351	0.3636	34.7044	276.24	11.502	99.644	0.045	0
							240.34	0.3699	34.7056	276.63	11.875	99.644	0.045	0
							241.328	0.3817	34.7093	276.94	12.022	99.644	0.045	0
							242.317	0.3921	34.7115	277.17	12.148	99.644	0.045	0
							243.305	0.3958	34.712	277.28	12.057	99.644	0.045	0
							244.294	0.3991	34.7132	277.44	11.529	99.644	0.045	0
							245.282	0.4044	34.7147	277.61	11.551	99.644	0.045	0
							246.271	0.4133	34.7179	277.78	11.896	99.644	0.045	0
							247.259	0.4272	34.7212	278.07	11.926	99.644	0.045	0
							248.248	0.4401	34.7247	278.19	11.623	99.627	0.045	0
							249.236	0.4524	34.7268	278.55	11.417	99.655	0.045	0
							250.224	0.456	34.7279	278.74	11.477	99.64	0.044	0
							251.213	0.4639	34.7299	279.08	11.505	99.655	0.045	0
							252.201	0.4698	34.7317	279.09	11.747	99.67	0.045	0
							253.19	0.4769	34.7332	279.51	11.64	99.67	0.044	0
							254.178	0.4954	34.7386	279.71	11.37	99.67	0.044	0
							255.166	0.5074	34.7414	280.03	11.564	99.67	0.044	0
							256.155	0.5224	34.7455	280.75	11.771	99.657	0.044	0
							257.143	0.5296	34.7464	281.25	11.684	99.67	0.044	0
							258.132	0.5385	34.749	281.62	11.681	99.663	0.044	0
							259.12	0.5491	34.7516	281.92	11.763	99.644	0.045	0
							260.108	0.5602	34.7541	282.38	11.696	99.668	0.045	0
							261.097	0.5724	34.7573	282.62	11.765	99.678	0.044	0
							262.085	0.5789	34.7582	283.26	11.895	99.683	0.044	0
							263.074	0.585	34.7597	283.3	11.397	99.685	0.044	0
							264.062	0.5949	34.7625	283.78	11.119	99.697	0.044	0
							265.05	0.6055	34.7645	283.97	11.506	99.697	0.044	0
							266.039	0.6168	34.7674	284.42	11.543	99.697	0.043	0
							267.027	0.6227	34.7683	284.63	11.297	99.697	0.044	0
							268.015	0.6298	34.7704	285.07	11.436	99.697	0.044	0
							269.004	0.6361	34.7714	285.39	11.445	99.697	0.045	0
							269.992	0.6405	34.7726	285.34	11.792	99.697	0.043	0
							270.98	0.6465	34.7741	285.55	11.33	99.697	0.043	0
							271.969	0.6515	34.7752	285.65	11.239	99.693	0.043	0
							272.957	0.6594	34.7771	285.88	11.534	99.678	0.043	0
							273.945	0.6672	34.7788	286.03	12.131	99.697	0.043	0
							274.934	0.6741	34.7812	286.58	12.152	99.67	0.043	0
							275.922	0.683	34.7828	286.72	11.574	99.651	0.043	0
							276.91	0.6891	34.784	286.97	11.389	99.676	0.043	0
							277.898	0.6918	34.7848	287.1	11.47	99.697	0.043	0
							278.887	0.6967	34.786	287.24	11.515	99.697	0.043	0
							279.875	0.701	34.7867	287.4	11.439	99.697	0.043	0
							280.863	0.7033	34.7872	287.53	11.364	99.697	0.043	0
							281.852	0.7056	34.7878	287.83	11.106	99.697	0.043	0
							282.84	0.7075	34.7883	287.78	11.06	99.702	0.044	0
							283.828	0.7111	34.7892	288.14	11.268	99.723	0.044	0
							284.816	0.7156	34.7907	288.33	11.232	99.723	0.043	0
							285.805	0.7269	34.7928	288.39	11.022	99.712	0.044	0
							286.793	0.7279	34.7928	288.63	11.245	99.74	0.043	0
							287.781	0.731	34.794	288.59	10.95	99.742	0.043	0
							288.769	0.7374	34.7955	288.84	11.098	99.723	0.043	0
							289.758	0.742	34.7966	288.91	11.61	99.702	0.043	0
							290.746	0.7525	34.7997	289.39	11.407	99.742	0.043	0
							291.734	0.764	34.802	289.89	11.029	99.727	0.043	0
							292.722	0.7745	34.8046	289.93	10.995	99.749	0.043	0
							293.71	0.7803	34.8053	290.43	11.718	99.749	0.043	0
							294.699	0.7846	34.807	290.34	11.733	99.749	0.043	0
							295.687	0.7933	34.8083	290.68	11.734	99.757	0.043	0
							296.675	0.7966	34.8094	290.69	11.736	99.774	0.043	0
							297.663	0.8011	34.8104	290.8	11.78	99.768	0.043	0
							298.652	0.8045	34.8113	291.25	12.054	99.774	0.043	0
							299.64	0.8118	34.8134	291.36	11.941	99.774	0.043	0
							300.628	0.816	34.8143	291.56	11.771	99.774	0.043	0
							301.616	0.8192	34.8154	291.57	11.86	99.774	0.043	0
							302.604	0.8207	34.8158	291.51	12.132	99.774	0.043	0
							303.592	0.8241	34.8167	291.88	12.083	99.774	0.042	0
							304.581	0.8278	34.8176	291.84	11.924	99.774	0.043	0
							305.569	0.8321	34.8185	292.04	11.518	99.774	0.043	0
							306.557	0.8371	34.8193	291.98	11.263	99.774	0.043	0
							307.545	0.8397	34.8197	292.24	11.275	99.787	0.043	0
							308.533	0.8423	34.8204	292.26	11.223	99.798	0.043	0
							309.521	0.8465	34.8215	292.5	11.004	99.774	0.043	0
							310.509	0.8495	34.8223	292.79	11.176	99.774	0.043	0
							311.498	0.8527	34.8229	292.68	11.102	99.774	0.043	0
							312.486	0.8543	34.8234	292.83	10.987	99.774	0.043	0
							313.474	0.8563	34.8238	292.85	11.131	99.774	0.043	0
							314.462	0.8585	34.8243	292.99	11.787	99.781	0.043	0
							315.45	0.8592	34.8244	293.03	11.655	99.8	0.043	0
							316.438	0.8595	34.8244	292.95	11.582	99.796	0.043	0
							317.426	0.8599	34.8246	293.24	11.403	99.774	0.043	0
							318.414	0.8605	34.8249	292.99	11.311	99.774	0.043	0
							319.402	0.8624	34.8255	293.18	11.165	99.774	0.043	0
							320.391	0.8667	34.8269	293.21	11.161	99.785	0.043	0
							321.379	0.8704	34.828	293.05	11.167	99.8	0.043	0
							322.367	0.8741	34.829	293.38	11.962	99.8	0.043	0
							323.355	0.8757	34.8294	293.24	11.692	99.804	0.043	0
							324.343	0.8768	34.8296	293.27	11.408	99.828	0.043	0
							325.331	0.8779	34.8299	293.43	11.265	99.806	0.043	0
							326.319	0.8792	34.8304	293.54	10.72	99.77	0.043	0
							327.307	0.8809	34.8311	293.4	11.144	99.764	0.043	0
							328.295	0.8843	34.8325	293.61	11.55	99.774	0.043	0
							329.283	0.8878	34.8333	293.66	11.693	99.781	0.043	0
							330.271	0.89	34.8341	293.8	11.751	99.8	0.043	0
							331.259	0.892	34.8345	293.74	11.663	99.8	0.042	0
							332.247	0.8939	34.8351	293.89	11.476	99.8	0.042	0
							333.235	0.896	34.836	293.95	11.391	99.817	0.043	0
							334.223	0.8973	34.8363	293.98	11.299	99.8	0.042	0
							335.211	0.8985	34.8367	294.05	11.152	99.8	0.042	0
							336.199	0.8977	34.837	294.11	10.977	99.8	0.042	0
							337.187	0.8982	34.8373	294.28	10.842	99.8	0.042	0
							338.175	0.8995	34.8379	294.14	11.399	99.8	0.042	0
							339.163	0.9018	34.8387	294.24	11.799	99.8	0.043	0
							340.151	0.9036	34.8394	294.14	11.766	99.8	0.043	0
							341.139	0.9066	34.8403	294.4	11.767	99.823	0.042	0
							342.127	0.9098	34.8408	294.61	10.642	99.828	0.042	0
							343.115	0.9111	34.8411	294.93	10.869	99.828	0.042	0
							344.103	0.9114	34.8413	294.6	11.024	99.828	0.042	0
							345.091	0.9113	34.8416	294.78	11.503	99.828	0.042	0
							346.079	0.9111	34.842	294.79	11.342	99.828	0.043	0
							347.067	0.9117	34.8425	294.83	11.143	99.828	0.042	0
							348.055	0.9124	34.8432	294.91	11.174	99.826	0.043	0
							349.043	0.927	34.8461	294.89	11.551	99.8	0.042	0
							350.031	0.9321	34.846	295.62	11.553	99.806	0.042	0
							351.019	0.9315	34.8458	295.39	11.576	99.828	0.043	0
							352.007	0.9286	34.8461	295.22	11.446	99.828	0.042	0
							352.995	0.9293	34.8466	295.38	11.23	99.828	0.042	0
							353.983	0.927	34.8466	295.46	11.202	99.84	0.042	0
							354.971	0.9236	34.846	295.51	11.293	99.853	0.043	0
							355.959	0.9172	34.8461	295.6	11.275	99.853	0.043	0
							356.946	0.9164	34.8464	295.58	11.486	99.853	0.042	0
							357.934	0.916	34.8462	295.3	11.554	99.853	0.042	0
							358.922	0.9111	34.8467	295.49	11.699	99.853	0.042	0
							359.91	0.9106	34.847	295.92	11.822	99.853	0.042	0
							360.898	0.9094	34.8479	295.69	11.803	99.853	0.042	0
							361.886	0.9091	34.8482	295.62	11.028	99.853	0.042	0
							362.874	0.9089	34.8488	295.83	10.742	99.853	0.042	0
							363.862	0.9107	34.8501	295.94	11.265	99.853	0.042	0
							364.85	0.9107	34.8504	295.74	11.28	99.855	0.042	0
							365.838	0.9102	34.8505	295.96	11.501	99.853	0.042	0
							366.825	0.9097	34.8505	295.85	11.543	99.853	0.042	0
							367.813	0.9082	34.8507	295.88	11.139	99.853	0.042	0
							368.801	0.9057	34.851	296.2	11.042	99.853	0.043	0
							369.789	0.9046	34.8511	295.77	11.012	99.853	0.043	0
							370.777	0.9044	34.8512	296.15	11.001	99.853	0.042	0
							371.765	0.904	34.8518	296.16	10.883	99.86	0.042	0
							372.752	0.9046	34.8521	295.95	10.862	99.853	0.042	0
							373.74	0.9044	34.8529	296.25	11.367	99.853	0.043	0
							374.728	0.9058	34.8532	296.24	11.476	99.853	0.043	0
							375.716	0.9052	34.8539	296.38	11.261	99.853	0.042	0
							376.704	0.905	34.8541	296.76	11.11	99.853	0.042	0
							377.692	0.9052	34.8545	296.64	11.049	99.853	0.042	0
							378.679	0.9058	34.8549	296.77	11.103	99.847	0.042	0
							379.667	0.9044	34.8555	297	11.204	99.853	0.043	0
							380.655	0.9029	34.8559	296.52	11.172	99.875	0.043	0
							381.643	0.9027	34.8558	296.66	11.26	99.864	0.043	0
							382.631	0.902	34.856	296.67	11.503	99.853	0.043	0
							383.618	0.9002	34.8564	296.7	11.225	99.853	0.043	0
							384.606	0.8996	34.8565	296.8	11.359	99.853	0.042	0
							385.594	0.8994	34.8567	297.02	11.317	99.853	0.042	0
							386.582	0.8992	34.857	296.7	11.349	99.849	0.042	0
							387.569	0.8992	34.8575	296.95	11.566	99.815	0.043	0
							388.557	0.8997	34.8579	296.83	11.792	99.828	0.043	0
							389.545	0.8998	34.8582	297.12	11.246	99.802	0.043	0
							390.533	0.8993	34.8587	297.09	11.182	99.774	0.042	0
							391.52	0.899	34.859	296.86	11.01	99.774	0.042	0
							392.508	0.8988	34.8593	297.16	11.153	99.774	0.042	0
							393.496	0.8987	34.8595	297	11.449	99.774	0.043	0
							394.484	0.8987	34.8597	297	11.061	99.819	0.043	0
							395.471	0.8993	34.8601	296.96	10.69	99.8	0.043	0
							396.459	0.8995	34.8606	297.38	11.103	99.753	0.043	0
							397.447	0.8971	34.8608	297.04	10.998	99.749	0.043	0
							398.435	0.8943	34.8612	297.25	10.738	99.678	0.043	0
							399.422	0.8929	34.8613	297.03	10.828	99.563	0.043	0
MR2005C	010_002	C	2020-10-10T22:04	198.116	74.5505	1721	2.969	-0.0773	26.386	380.6	-0.92	99.031	0.18	103.486
							3.958	-0.078	26.3857	380.57	-0.381	99.048	0.171	94.333
							4.948	-0.0853	26.38	380.66	-0.818	99.029	0.172	80.085
							5.938	-0.0859	26.38	380.52	-0.669	99.029	0.16	63.942
							6.927	-0.0841	26.3817	380.49	-0.328	99.036	0.165	52.194
							7.917	-0.0824	26.3836	380.41	-1.008	99.042	0.19	49.213
							8.907	-0.082	26.3838	380.41	-1.074	99.038	0.194	40.07
							9.896	-0.0812	26.3844	380.13	-0.524	99.038	0.192	36.674
							10.886	-0.0739	26.3894	380.28	-0.233	99.046	0.219	34.501
							11.875	-0.075	26.389	380.15	-0.328	99.059	0.222	31.095
							12.865	-0.0762	26.3884	380.23	-0.726	99.055	0.221	25.229
							13.854	-0.0715	26.3913	379.94	-0.446	99.055	0.219	24.432
							14.844	-0.0677	26.3932	379.93	-0.384	99.055	0.22	21.702
							15.834	-0.0588	26.3992	379.77	-0.456	99.065	0.217	18.205
							16.823	-0.0511	26.4041	379.59	-0.404	99.057	0.213	17.684
							17.813	-0.058	26.3978	379.46	-0.163	99.023	0.212	15.393
							18.802	-0.0651	26.3941	379.43	-0.291	99.025	0.215	12.648
							19.792	-0.0649	26.3963	379.81	-0.448	99.031	0.204	11.296
							20.781	-0.0141	26.4333	379.09	-0.133	99.1	0.197	10.675
							21.771	0.0488	26.4884	378.82	-0.333	98.835	0.191	10.399
							22.76	1.695	28.0537	359.74	-0.121	98.06	0.186	8.35
							23.75	2.4553	28.9457	360.5	-0.118	98.715	0.215	6.556
							24.739	2.4108	29.1931	370.52	-0.533	99.038	0.22	6.783
							25.729	2.4272	29.4225	374.49	-0.418	99.151	0.198	6.324
							26.718	2.2789	29.6299	378.83	-0.188	99.211	0.186	5.452
							27.708	2.0137	29.944	384.93	-0.268	99.172	0.143	4.522
							28.697	1.9852	30.285	391.7	-0.952	99.125	0.178	4.18
							29.687	1.9595	30.4009	394.66	-0.294	99.108	0.199	3.849
							30.676	1.8306	30.4822	397.3	-0.081	99.1	0.215	3.45
							31.666	1.4708	30.585	402.9	-0.447	99.072	0.22	3.077
							32.655	1.6053	30.8164	403.48	-0.61	99.277	0.241	2.778
							33.645	1.6779	30.9781	400.01	-0.155	99.317	0.191	2.601
							34.634	1.5679	31.0454	397.24	-0.035	99.315	0.146	2.422
							35.624	1.0054	31.1491	403	0.306	99.337	0.136	2.264
							36.613	0.6928	31.2724	408.26	0.235	99.384	0.126	2.109
							37.603	0.5697	31.4336	412.61	-0.036	99.441	0.116	1.933
							38.592	0.563	31.5176	412.96	0.147	99.462	0.107	1.748
							39.582	0.683	31.6294	410.06	0.58	99.473	0.09	1.619
							40.571	0.5635	31.6835	412.87	0.731	99.509	0.086	1.484
							41.56	0.3871	31.7678	414.1	0.569	99.55	0.093	1.331
							42.55	0.0513	31.8766	416.53	0.668	99.55	0.091	1.254
							43.539	-0.0468	31.96	412.82	1.124	99.548	0.081	1.175
							44.529	-0.1954	32.0003	410.01	1.498	99.524	0.077	1.069
							45.518	-0.2588	32.0521	408.39	2.416	99.529	0.076	0.96
							46.508	-0.3105	32.0803	402.5	2.478	99.55	0.078	0.844
							47.497	-0.4762	32.099	397.73	3.161	99.561	0.076	0.751
							48.486	-0.6066	32.1417	393.23	3.895	99.603	0.074	0.689
							49.476	-0.6408	32.1895	387.61	5.018	99.603	0.069	0.623
							50.465	-0.7166	32.2292	382.86	5.35	99.603	0.065	0.566
							51.454	-0.7813	32.2602	378.47	6.143	99.588	0.069	0.505
							52.444	-0.8292	32.2887	373.61	6.865	99.576	0.071	0.441
							53.433	-0.8881	32.325	368.03	6.868	99.584	0.067	0.395
							54.423	-0.986	32.3407	366.52	7.325	99.627	0.066	0.352
							55.412	-1.0445	32.3772	364.85	7.898	99.65	0.068	0.306
							56.401	-1.0726	32.4088	359.94	8.495	99.629	0.069	0.265
							57.391	-1.0927	32.4192	352.43	9.064	99.629	0.066	0.219
							58.38	-1.1215	32.4379	346.15	9.989	99.629	0.065	0.181
							59.369	-1.1687	32.4507	341	10.617	99.629	0.064	0.131
							60.359	-1.2149	32.463	335.56	11.543	99.612	0.065	0.089
							61.348	-1.2355	32.4786	331.42	11.49	99.576	0.065	0.06
							62.337	-1.2169	32.4969	327.92	11.533	99.591	0.063	0.041
							63.327	-1.2355	32.5061	326.79	11.909	99.603	0.063	0.019
							64.316	-1.2594	32.5215	326.51	12.19	99.603	0.061	0.009
							65.305	-1.2767	32.5306	325.64	12.525	99.603	0.061	0
							66.295	-1.2912	32.5391	325.56	12.903	99.603	0.061	0
							67.284	-1.3112	32.5469	325.15	13.28	99.593	0.062	0
							68.273	-1.3199	32.5546	324.86	13.231	99.576	0.061	0
							69.263	-1.3483	32.5649	323.74	13.277	99.586	0.063	0
							70.252	-1.3831	32.5747	323.45	14.184	99.559	0.063	0
							71.241	-1.3161	32.5933	323.1	14.138	99.55	0.063	0
							72.231	-1.3256	32.6031	322.67	13.851	99.55	0.061	0
							73.22	-1.3491	32.6134	322.4	13.746	99.55	0.061	0
							74.209	-1.3732	32.6229	321.91	13.802	99.55	0.061	0
							75.198	-1.3936	32.6338	321.86	13.871	99.535	0.061	0
							76.188	-1.3796	32.6472	321.19	14.017	99.524	0.062	0
							77.177	-1.3882	32.6569	320.76	14.348	99.524	0.063	0
							78.166	-1.3903	32.666	320.1	13.089	99.507	0.063	0
							79.155	-1.4159	32.6712	320.5	13.219	99.435	0.063	0
							80.145	-1.3409	32.695	321.05	13.866	99.42	0.062	0
							81.134	-1.322	32.7112	321.52	13.22	99.42	0.061	0
							82.123	-1.4292	32.7175	321.76	12.861	99.396	0.064	0
							83.112	-1.4337	32.7365	321.15	13.881	99.394	0.063	0
							84.102	-1.4305	32.7397	319.9	14.275	99.418	0.063	0
							85.091	-1.4573	32.7517	319.23	14.306	99.42	0.063	0
							86.08	-1.4862	32.7585	318.64	14.696	99.42	0.063	0
							87.069	-1.4901	32.7701	317.65	14.703	99.416	0.063	0
							88.058	-1.4799	32.7809	317.05	14.634	99.366	0.063	0
							89.048	-1.4446	32.7939	316.67	14.661	99.322	0.065	0
							90.037	-1.3986	32.7992	315.76	14.829	99.298	0.067	0
							91.026	-1.405	32.8049	315.27	13.859	99.29	0.064	0
							92.015	-1.4548	32.8072	314.51	13.288	99.29	0.063	0
							93.004	-1.4635	32.8205	313.64	13.824	99.26	0.063	0
							93.994	-1.4512	32.8276	312.9	14.467	99.196	0.061	0
							94.983	-1.4585	32.8379	312.41	14.512	99.166	0.063	0
							95.972	-1.4766	32.8579	312.66	14.156	99.185	0.064	0
							96.961	-1.489	32.8707	312.77	14.093	99.185	0.063	0
							97.95	-1.4762	32.8917	313.07	14.133	99.211	0.063	0
							98.939	-1.4753	32.9056	313.16	14.136	99.253	0.061	0
							99.929	-1.4802	32.927	312.75	14.05	99.319	0.061	0
							100.918	-1.5181	32.9486	312.35	14.551	99.343	0.061	0
							101.907	-1.5386	32.9646	311.21	15.257	99.319	0.061	0
							102.896	-1.5289	32.9924	310.85	15.608	99.24	0.06	0
							103.885	-1.4772	33.0071	310.33	15.525	99.272	0.06	0
							104.874	-1.5006	33.0206	309.54	14.324	99.339	0.061	0
							105.863	-1.5395	33.045	308.69	14.155	99.343	0.06	0
							106.853	-1.5447	33.0593	307.36	14.652	99.319	0.06	0
							107.842	-1.5468	33.0741	306.68	14.731	99.324	0.061	0
							108.831	-1.5449	33.0874	305.22	14.799	99.332	0.059	0
							109.82	-1.5461	33.104	304.15	14.923	99.343	0.059	0
							110.809	-1.5471	33.1211	303.37	15.205	99.334	0.059	0
							111.798	-1.5484	33.1292	302.49	15.263	99.296	0.06	0
							112.787	-1.5577	33.1407	301.76	15.5	99.23	0.06	0
							113.776	-1.5631	33.1557	300.42	15.821	99.213	0.06	0
							114.765	-1.569	33.1721	299.64	15.772	99.213	0.06	0
							115.754	-1.577	33.1859	299.05	15.861	99.238	0.06	0
							116.743	-1.578	33.201	298.58	16.024	99.181	0.06	0
							117.733	-1.5752	33.2156	297.86	16.257	98.999	0.059	0
							118.722	-1.5775	33.2294	296.22	16.384	98.948	0.058	0
							119.711	-1.5785	33.2375	295.4	16.412	98.886	0.058	0
							120.7	-1.5528	33.2625	295.26	16.465	98.873	0.059	0
							121.689	-1.5367	33.2684	295.29	17.023	98.813	0.057	0
							122.678	-1.5115	33.2875	294.52	16.947	98.619	0.058	0
							123.667	-1.5543	33.2986	294	16.183	98.615	0.059	0
							124.656	-1.6185	33.3145	294.18	16.362	98.638	0.059	0
							125.645	-1.6448	33.3251	294.87	17.671	98.207	0.058	0
							126.634	-1.6225	33.3428	295.08	17.734	97.821	0.057	0
							127.623	-1.6028	33.354	294.36	17.559	97.716	0.057	0
							128.612	-1.5654	33.3792	293.46	17.514	97.53	0.058	0
							129.601	-1.5256	33.4008	291.77	17.416	97.454	0.058	0
							130.59	-1.4925	33.4249	290.3	17.422	97.413	0.057	0
							131.579	-1.4567	33.4456	288.76	16.992	97.466	0.057	0
							132.568	-1.4161	33.4786	287.35	16.598	97.648	0.057	0
							133.557	-1.3918	33.5013	287.12	16.384	97.795	0.057	0
							134.546	-1.3203	33.5335	286.27	16.238	97.934	0.057	0
							135.535	-1.2576	33.5609	284.1	15.722	97.968	0.057	0
							136.524	-1.1976	33.5988	281.76	15.388	98.107	0.057	0
							137.513	-1.1642	33.6266	280.05	15.154	98.252	0.057	0
							138.502	-1.1277	33.6657	278.56	14.576	98.384	0.057	0
							139.491	-1.0492	33.7101	275.42	13.923	98.493	0.057	0
							140.48	-0.988	33.7393	272.33	13.576	98.711	0.057	0
							141.469	-0.9761	33.7681	270.49	13.286	98.875	0.056	0
							142.458	-0.9721	33.7942	269.88	13.431	98.978	0.056	0
							143.447	-0.9304	33.855	269.41	13.573	99.003	0.057	0
							144.435	-0.8672	33.8855	267.66	13.561	98.999	0.057	0
							145.424	-0.841	33.892	265.8	13.293	99.029	0.057	0
							146.413	-0.8238	33.902	264.64	13.135	99.029	0.057	0
							147.402	-0.8193	33.9224	264.34	13.377	99.021	0.057	0
							148.391	-0.7818	33.9557	263.7	13.521	98.995	0.057	0
							149.38	-0.7125	33.9867	261.48	13.552	98.984	0.056	0
							150.369	-0.7194	34.0032	261.67	13.313	99.003	0.055	0
							151.358	-0.7435	34.0179	263.29	13.028	99.089	0.055	0
							152.347	-0.7462	34.0413	264.96	12.611	99.108	0.054	0
							153.336	-0.7263	34.0684	266.5	12.164	99.08	0.054	0
							154.325	-0.6912	34.0926	267.12	12.554	99.055	0.053	0
							155.313	-0.6636	34.1153	267.68	12.662	99.055	0.053	0
							156.302	-0.6333	34.1371	267.66	12.542	99.072	0.054	0
							157.291	-0.5941	34.1632	267.41	12.611	99.08	0.054	0
							158.28	-0.5671	34.1808	266.85	12.841	99.108	0.053	0
							159.269	-0.5313	34.2013	266.07	12.811	99.108	0.052	0
							160.258	-0.497	34.2142	264.45	12.769	99.087	0.052	0
							161.247	-0.4842	34.2214	263.6	12.735	99.08	0.053	0
							162.236	-0.4623	34.2401	263.1	12.734	99.08	0.053	0
							163.224	-0.4539	34.2482	263.18	12.616	99.095	0.053	0
							164.213	-0.444	34.2624	263.48	12.662	99.108	0.053	0
							165.202	-0.4314	34.2711	263.97	13.191	99.117	0.053	0
							166.191	-0.4109	34.2863	263.86	12.653	99.161	0.053	0
							167.18	-0.4148	34.2938	264.77	12.648	99.204	0.052	0
							168.169	-0.4185	34.3068	266.26	12.63	99.234	0.052	0
							169.157	-0.3984	34.3209	267.29	12.406	99.26	0.052	0
							170.146	-0.3818	34.3313	268.08	12.231	99.266	0.052	0
							171.135	-0.3655	34.3415	268.43	11.855	99.29	0.052	0
							172.124	-0.3508	34.3491	268.54	12.148	99.281	0.051	0
							173.113	-0.3396	34.3559	268.59	12.331	99.253	0.051	0
							174.101	-0.32	34.3659	267.94	12.206	99.223	0.051	0
							175.09	-0.2981	34.3775	266.75	12	99.174	0.051	0
							176.079	-0.2774	34.387	265.73	12.227	99.159	0.051	0
							177.068	-0.2633	34.3931	265.05	12.469	99.155	0.05	0
							178.057	-0.2554	34.3984	264.33	12.322	99.134	0.05	0
							179.045	-0.2381	34.4092	263.65	12.31	99.117	0.05	0
							180.034	-0.2214	34.4174	262.97	12.601	99.108	0.05	0
							181.023	-0.2031	34.4293	262.35	12.88	99.108	0.05	0
							182.012	-0.1866	34.4414	262.22	12.697	99.108	0.05	0
							183	-0.1782	34.4457	262.23	11.966	99.134	0.05	0
							183.989	-0.1757	34.4485	262.6	11.974	99.185	0.05	0
							184.978	-0.168	34.4547	262.76	12.075	99.176	0.05	0
							185.967	-0.1536	34.4593	262.09	12.182	99.134	0.05	0
							186.955	-0.1419	34.4619	260.16	12.247	99.134	0.051	0
							187.944	-0.1351	34.4661	259.08	12.533	98.912	0.05	0
							188.933	-0.1074	34.4741	256.53	12.299	98.711	0.051	0
							189.921	-0.0875	34.4791	251.76	12.541	98.636	0.051	0
							190.91	-0.0799	34.4824	248.76	12.61	98.57	0.051	0
							191.899	-0.0704	34.4908	247.25	12.872	98.562	0.051	0
							192.888	-0.0604	34.496	247.04	12.843	98.715	0.051	0
							193.876	-0.0868	34.5038	249.84	12.337	98.939	0.05	0
							194.865	-0.0795	34.5115	254.21	12.229	99.029	0.05	0
							195.854	-0.0744	34.5183	258.17	12.393	99.044	0.05	0
							196.842	-0.0506	34.5289	260.28	12.525	99.04	0.049	0
							197.831	-0.0407	34.533	260.49	12.303	99.044	0.049	0
							198.82	-0.0387	34.5357	260.68	12.451	99.027	0.048	0
							199.808	-0.0385	34.5392	261.44	11.968	99.157	0.049	0
							200.797	-0.0348	34.5451	263.27	11.632	99.202	0.049	0
							201.786	-0.0462	34.5478	264.93	11.808	99.183	0.049	0
							202.774	-0.0499	34.5559	266.98	11.768	99.3	0.048	0
							203.763	-0.0444	34.558	267.88	11.965	99.292	0.049	0
							204.752	-0.0381	34.5613	267.95	11.734	99.309	0.049	0
							205.74	-0.0288	34.5657	268.1	11.575	99.328	0.048	0
							206.729	-0.0034	34.5744	268.24	11.603	99.392	0.048	0
							207.718	0.0255	34.5816	267.97	12.069	99.398	0.048	0
							208.706	0.0437	34.5902	267.97	12.101	99.405	0.048	0
							209.695	0.0676	34.5975	267.73	11.853	99.384	0.048	0
							210.683	0.0764	34.6012	267.48	11.786	99.36	0.048	0
							211.672	0.0913	34.6073	267.82	12.276	99.411	0.048	0
							212.661	0.1039	34.6141	268.81	11.831	99.394	0.047	0
							213.649	0.1202	34.6195	269.03	11.645	99.413	0.047	0
							214.638	0.1288	34.6233	269.41	11.745	99.416	0.047	0
							215.626	0.1406	34.6267	269.39	11.823	99.394	0.047	0
							216.615	0.1483	34.63	269.3	11.854	99.394	0.047	0
							217.604	0.1569	34.634	269.08	11.695	99.394	0.048	0
							218.592	0.1643	34.6373	269.3	12.004	99.433	0.047	0
							219.581	0.1642	34.64	269.6	11.843	99.482	0.047	0
							220.569	0.1628	34.6417	270.81	11.622	99.499	0.047	0
							221.558	0.1674	34.6436	271.59	11.554	99.512	0.048	0
							222.546	0.1756	34.6471	272.05	11.531	99.563	0.046	0
							223.535	0.1814	34.6497	272.25	11.553	99.565	0.047	0
							224.524	0.1928	34.653	272.72	11.162	99.576	0.047	0
							225.512	0.2064	34.6573	273.01	11.744	99.559	0.046	0
							226.501	0.2177	34.6608	273.22	11.381	99.55	0.046	0
							227.489	0.232	34.6654	273.2	11.272	99.552	0.046	0
							228.478	0.239	34.6689	273.53	11.309	99.576	0.046	0
							229.466	0.2557	34.6743	273.79	11.754	99.576	0.046	0
							230.455	0.2717	34.6801	274.2	12.116	99.584	0.046	0
							231.443	0.2826	34.6833	274.45	11.913	99.599	0.045	0
							232.432	0.2906	34.6857	274.78	11.282	99.561	0.045	0
							233.42	0.2835	34.6864	274.33	11.772	99.55	0.047	0
							234.409	0.2878	34.69	273.98	11.63	99.55	0.046	0
							235.397	0.3	34.6929	273.53	11.665	99.569	0.046	0
							236.386	0.3203	34.6956	274.09	12.041	99.576	0.046	0
							237.374	0.3261	34.6963	275.09	11.837	99.582	0.046	0
							238.363	0.3291	34.697	275.79	11.57	99.603	0.046	0
							239.351	0.3387	34.6999	276.29	11.502	99.578	0.046	0
							240.34	0.3521	34.7047	276.32	11.546	99.576	0.045	0
							241.328	0.3643	34.7084	276.59	11.511	99.586	0.046	0
							242.317	0.3742	34.7106	276.9	11.428	99.603	0.045	0
							243.305	0.3841	34.7128	277.24	11.449	99.603	0.045	0
							244.294	0.3958	34.7157	278.19	11.622	99.603	0.045	0
							245.282	0.4032	34.7177	278.64	11.969	99.603	0.045	0
							246.27	0.4157	34.7213	279.15	11.753	99.603	0.045	0
							247.259	0.4256	34.7235	279.77	11.512	99.603	0.045	0
							248.247	0.4383	34.7268	279.89	11.227	99.603	0.045	0
							249.236	0.4452	34.7277	280.01	10.97	99.603	0.045	0
							250.224	0.452	34.7296	280.43	10.978	99.603	0.045	0
							251.213	0.4613	34.7323	280.6	11.038	99.582	0.045	0
							252.201	0.4696	34.7336	280.77	11.106	99.576	0.045	0
							253.189	0.4788	34.7364	281.41	11.149	99.576	0.045	0
							254.178	0.4891	34.7383	281.64	11.327	99.576	0.045	0
							255.166	0.4955	34.7414	282.54	11.554	99.576	0.045	0
							256.155	0.5074	34.7444	283.93	11.592	99.576	0.045	0
							257.143	0.5261	34.749	284.14	11.57	99.603	0.045	0
							258.131	0.542	34.7515	284.26	11.473	99.606	0.044	0
							259.12	0.5533	34.754	284.28	11.3	99.629	0.044	0
							260.108	0.5673	34.7568	284.04	11.323	99.616	0.045	0
							261.096	0.5783	34.7581	283.67	11.78	99.61	0.044	0
							262.085	0.5839	34.7593	283.96	11.617	99.629	0.044	0
							263.073	0.5882	34.7605	283.99	11.841	99.612	0.044	0
							264.062	0.5924	34.7611	284.14	11.759	99.603	0.043	0
							265.05	0.5986	34.7633	284.63	11.443	99.603	0.043	0
							266.038	0.6096	34.7654	284.85	11.424	99.603	0.043	0
							267.027	0.6132	34.7658	284.97	11.431	99.603	0.044	0
							268.015	0.6154	34.7663	285.07	11.549	99.603	0.043	0
							269.003	0.6213	34.7681	285.48	11.294	99.603	0.043	0
							269.992	0.6278	34.7693	285.6	11.239	99.603	0.043	0
							270.98	0.6333	34.7706	285.9	11.275	99.603	0.043	0
							271.968	0.6456	34.7739	286.67	11.39	99.603	0.043	0
							272.957	0.6625	34.777	287.3	11.261	99.603	0.043	0
							273.945	0.6725	34.7789	287.66	11.008	99.578	0.043	0
							274.933	0.6849	34.7821	287.95	10.97	99.576	0.043	0
							275.922	0.6943	34.783	287.92	10.683	99.597	0.043	0
							276.91	0.7013	34.7852	287.79	11.25	99.599	0.043	0
							277.898	0.712	34.787	287.91	11.595	99.606	0.043	0
							278.886	0.7163	34.7878	288.3	11.514	99.629	0.043	0
							279.875	0.7236	34.7891	288.42	11.466	99.629	0.043	0
							280.863	0.7255	34.7892	289.09	11.24	99.629	0.043	0
							281.851	0.7304	34.7904	289.76	11.185	99.629	0.043	0
							282.84	0.7364	34.7918	289.89	11.173	99.603	0.043	0
							283.828	0.7441	34.794	290	11.15	99.603	0.043	0
							284.816	0.7503	34.7944	290.21	11.179	99.603	0.043	0
							285.804	0.752	34.7946	290.32	11.158	99.627	0.043	0
							286.793	0.7556	34.7961	290.4	10.952	99.629	0.043	0
							287.781	0.7631	34.7975	290.52	10.949	99.629	0.043	0
							288.769	0.7652	34.7977	290.78	10.914	99.646	0.043	0
							289.757	0.7677	34.7983	290.63	11.266	99.655	0.043	0
							290.745	0.7762	34.8002	290.77	11.217	99.633	0.043	0
							291.734	0.7825	34.8012	291.11	11.294	99.65	0.043	0
							292.722	0.7916	34.8031	291.08	11.229	99.652	0.043	0
							293.71	0.7932	34.8033	291.03	10.761	99.629	0.043	0
							294.698	0.7987	34.8048	291.04	10.975	99.629	0.043	0
							295.687	0.8043	34.8058	291.18	11.263	99.629	0.043	0
							296.675	0.8086	34.8072	291.09	11.462	99.629	0.043	0
							297.663	0.8164	34.8087	291.08	11.393	99.629	0.043	0
							298.651	0.824	34.8103	291.4	11.335	99.64	0.043	0
							299.639	0.8307	34.8112	291.52	11.32	99.65	0.043	0
							300.628	0.836	34.8124	291.66	11.505	99.629	0.043	0
							301.616	0.8434	34.814	291.94	11.575	99.642	0.043	0
							302.604	0.8475	34.8146	291.94	11.702	99.655	0.043	0
							303.592	0.8502	34.8151	292.03	11.569	99.655	0.043	0
							304.58	0.8533	34.8159	292.16	11.143	99.655	0.043	0
							305.568	0.857	34.8165	292.45	11.02	99.655	0.043	0
							306.557	0.8646	34.8182	292.44	11.1	99.655	0.043	0
							307.545	0.8682	34.8182	292.48	11.25	99.644	0.043	0
							308.533	0.8692	34.8184	292.81	11.32	99.629	0.043	0
							309.521	0.8724	34.8193	292.98	11.379	99.65	0.043	0
							310.509	0.873	34.8188	292.69	11.494	99.655	0.043	0
							311.497	0.8732	34.8192	293.06	11.367	99.655	0.043	0
							312.485	0.8772	34.8207	293.18	11.207	99.655	0.043	0
							313.473	0.8815	34.821	292.97	11.134	99.655	0.043	0
							314.462	0.878	34.8205	292.98	10.975	99.655	0.043	0
							315.45	0.8777	34.821	293.11	11.34	99.652	0.043	0
							316.438	0.8817	34.822	293.15	11.324	99.642	0.043	0
							317.426	0.8822	34.8221	292.87	11.247	99.646	0.043	0
							318.414	0.8818	34.8224	293.04	11.299	99.642	0.043	0
							319.402	0.8851	34.8234	293.25	11.396	99.629	0.043	0
							320.39	0.8878	34.8239	293.1	11.538	99.629	0.043	0
							321.378	0.8927	34.8257	293.25	11.017	99.665	0.043	0
							322.366	0.901	34.8271	293.35	10.777	99.68	0.043	0
							323.354	0.9025	34.8272	293.59	10.854	99.678	0.043	0
							324.342	0.9025	34.8276	293.47	10.976	99.655	0.043	0
							325.331	0.9029	34.8276	293.51	10.936	99.678	0.043	0
							326.319	0.9048	34.8282	293.74	11.013	99.655	0.043	0
							327.307	0.9116	34.8301	293.66	11.363	99.655	0.043	0
							328.295	0.9236	34.8325	293.51	11.129	99.655	0.043	0
							329.283	0.9358	34.8342	293.82	11.122	99.655	0.043	0
							330.271	0.9407	34.8345	293.8	11.426	99.655	0.043	0
							331.259	0.9408	34.8345	293.73	11.53	99.655	0.043	0
							332.247	0.941	34.8346	293.77	11.263	99.655	0.043	0
							333.235	0.9411	34.8348	294.11	11.193	99.64	0.043	0
							334.223	0.9456	34.8366	293.85	11.191	99.638	0.043	0
							335.211	0.9473	34.837	293.83	11.133	99.68	0.043	0
							336.199	0.9463	34.8373	293.97	11.099	99.68	0.043	0
							337.187	0.9456	34.8376	294.15	11.122	99.68	0.043	0
							338.175	0.9445	34.8379	293.89	11.31	99.699	0.043	0
							339.163	0.9441	34.8384	293.94	11.369	99.693	0.043	0
							340.151	0.9458	34.839	294.13	11.643	99.68	0.043	0
							341.139	0.9449	34.839	294.27	11.692	99.674	0.043	0
							342.127	0.9471	34.8398	294	11.806	99.655	0.043	0
							343.115	0.9509	34.8415	294	11.709	99.655	0.043	0
							344.103	0.9566	34.842	294.14	11.355	99.65	0.043	0
							345.091	0.9577	34.8432	293.93	11.235	99.629	0.043	0
							346.079	0.9623	34.8439	293.79	11.819	99.629	0.043	0
							347.067	0.9625	34.844	294	11.543	99.629	0.043	0
							348.055	0.9635	34.8444	294.12	10.998	99.629	0.043	0
							349.043	0.9651	34.8449	293.94	10.99	99.629	0.043	0
							350.031	0.9659	34.8456	293.85	11.177	99.629	0.043	0
							351.019	0.9659	34.8462	294.15	11.136	99.629	0.043	0
							352.006	0.9651	34.8465	294.16	11.088	99.62	0.043	0
							352.994	0.9654	34.8468	294	11.245	99.61	0.043	0
							353.982	0.9669	34.8469	294.03	11.38	99.608	0.043	0
							354.97	0.9667	34.8469	294.21	11.316	99.629	0.043	0
							355.958	0.9677	34.8477	294.24	11.279	99.629	0.043	0
							356.946	0.9686	34.8483	294.11	11.402	99.629	0.043	0
							357.934	0.9687	34.8485	294.28	11.409	99.629	0.043	0
							358.922	0.9687	34.8489	294.37	11.343	99.633	0.043	0
							359.91	0.9688	34.8494	294.46	11.231	99.655	0.043	0
							360.898	0.9687	34.8497	294.38	11.138	99.627	0.043	0
							361.886	0.9676	34.8496	294.57	11.053	99.616	0.043	0
							362.873	0.9673	34.8495	294.46	11.041	99.629	0.042	0
							363.861	0.9649	34.8493	294.5	11.028	99.629	0.043	0
							364.849	0.9649	34.8497	294.46	11.166	99.612	0.043	0
							365.837	0.9643	34.8496	294.56	11.125	99.61	0.043	0
							366.825	0.9624	34.8498	294.63	11.081	99.635	0.042	0
							367.813	0.9611	34.8496	294.57	11.017	99.655	0.043	0
							368.801	0.9596	34.8498	294.6	11.141	99.655	0.043	0
							369.789	0.9588	34.8503	294.78	11.157	99.638	0.043	0
							370.776	0.9623	34.8516	294.74	11.158	99.629	0.043	0
							371.764	0.9639	34.8521	294.6	11.167	99.629	0.043	0
							372.752	0.9627	34.8517	294.75	11.315	99.629	0.043	0
							373.74	0.9603	34.8531	294.82	11.365	99.629	0.043	0
							374.728	0.9641	34.8532	294.78	10.906	99.629	0.043	0
							375.716	0.9616	34.8527	294.66	10.775	99.629	0.043	0
							376.703	0.9589	34.8527	294.74	11.241	99.629	0.043	0
							377.691	0.9545	34.8529	294.93	11.623	99.642	0.042	0
							378.679	0.9568	34.8536	294.78	11.766	99.646	0.042	0
							379.667	0.958	34.8535	294.81	11.472	99.655	0.042	0
							380.655	0.9577	34.8538	294.95	11.325	99.652	0.042	0
							381.642	0.9551	34.8546	295.11	11.468	99.629	0.043	0
							382.63	0.9536	34.855	295.14	11.422	99.623	0.043	0
							383.618	0.9532	34.8554	294.94	11.184	99.601	0.043	0
							384.606	0.9529	34.8558	295.07	10.962	99.576	0.043	0
							385.593	0.9518	34.8559	294.93	11.191	99.541	0.043	0
							386.581	0.9492	34.8559	294.85	11.27	99.524	0.043	0
							387.569	0.9467	34.8558	294.72	11.173	99.524	0.043	0
							388.557	0.944	34.8561	294.76	10.808	99.501	0.043	0
							389.545	0.9408	34.8555	294.77	10.709	99.499	0.042	0
							390.532	0.9324	34.8557	294.71	10.823	99.499	0.043	0
							391.52	0.9333	34.856	294.63	11.385	99.473	0.043	0
							392.508	0.9305	34.8558	294.67	10.923	99.473	0.043	0
							393.495	0.9257	34.8559	294.86	10.812	99.473	0.043	0
							394.483	0.9222	34.8556	294.58	10.849	99.546	0.043	0
							395.471	0.9058	34.8544	294.92	11.048	99.537	0.043	0
							396.459	0.9021	34.8553	295.27	11.502	99.544	0.043	0
							397.446	0.903	34.8556	295.43	11.825	99.576	0.043	0
							398.434	0.901	34.8555	295.38	11.675	99.576	0.042	0
							399.422	0.9022	34.8559	295.41	11.514	99.55	0.042	0
MR2005C	011_001	C	2020-10-11T21:11	201.874	74.9801	841	2.969	-0.8334	25.2125	394.87	-0.738	98.675	0.283	40.863
							3.958	-0.8311	25.2142	394.27	-0.38	98.681	0.275	34.878
							4.948	-0.8349	25.2129	394.24	-0.556	98.671	0.279	30.045
							5.938	-0.8375	25.2118	394.01	-0.522	98.673	0.279	26.192
							6.927	-0.8379	25.2118	393.91	-0.303	98.656	0.278	23.123
							7.917	-0.8473	25.2082	393.93	-0.079	98.656	0.279	20.333
							8.906	-0.8523	25.207	393.86	-0.21	98.654	0.279	18.06
							9.896	-0.8538	25.2074	393.95	-0.498	98.722	0.288	16.012
							10.885	-0.7521	25.2438	393.67	-0.798	98.748	0.279	14.368
							11.875	-0.6717	25.2622	392.23	-0.618	98.75	0.274	12.711
							12.865	-0.6629	25.2693	392.4	-0.431	98.76	0.275	11.5
							13.854	-0.6335	25.2786	392.04	-0.738	98.782	0.271	10.292
							14.844	-0.6109	25.2989	391.82	-1.165	98.861	0.267	9.318
							15.833	-0.5832	25.3282	391.49	-0.822	98.876	0.262	8.39
							16.823	-0.5605	25.3402	391.52	-0.249	98.889	0.26	7.627
							17.812	-0.4897	25.3743	390.21	0.023	98.942	0.264	6.803
							18.802	-0.5065	25.4	390.15	-0.04	98.955	0.263	6.178
							19.791	-0.5651	25.4185	390.6	-0.518	98.987	0.255	5.625
							20.781	-0.6012	25.4841	391.26	-0.639	99.168	0.254	5.093
							21.77	-0.6606	27.1217	391.05	-0.718	99.32	0.234	4.624
							22.76	-0.6516	27.2933	394.68	-0.469	99.348	0.205	4.22
							23.749	-0.6131	27.4418	396.48	-0.795	99.384	0.203	3.889
							24.739	-0.6161	27.7154	398.85	-0.797	99.328	0.194	3.64
							25.728	-0.4889	28.0562	399.45	-0.441	99.345	0.215	3.389
							26.718	-0.5017	28.2003	399.35	-0.609	99.497	0.229	3.15
							27.707	-0.6983	28.3082	403.18	-0.982	99.561	0.19	2.958
							28.697	-0.7753	28.3572	404.99	-0.557	99.563	0.178	2.741
							29.686	-0.8086	28.3996	405.57	-0.745	99.555	0.171	2.562
							30.676	-0.8019	28.4612	405.39	-1.367	99.61	0.173	2.41
							31.665	-0.7866	28.5112	404.73	-1.017	99.606	0.17	2.262
							32.655	-0.8245	28.5475	405.71	-0.642	99.659	0.168	2.137
							33.644	-0.7971	28.6015	405.36	-0.444	99.713	0.158	2.015
							34.634	-0.7903	28.6769	405.54	-0.484	99.719	0.151	1.887
							35.623	-0.8009	28.7319	405.68	-0.677	99.698	0.15	1.783
							36.612	-0.8184	28.7872	405.94	-0.435	99.691	0.154	1.678
							37.602	-0.8457	28.8594	405.85	-0.26	99.672	0.155	1.59
							38.591	-0.8967	28.9346	407.66	-0.675	99.672	0.16	1.481
							39.581	-0.8213	29.0085	406.85	-0.929	99.672	0.158	1.374
							40.57	-0.7592	29.0692	404.21	-0.617	99.672	0.148	1.289
							41.56	-0.889	29.1537	406.14	-0.873	99.64	0.152	1.212
							42.549	-0.8496	29.2532	404.54	-1.029	99.621	0.152	1.134
							43.538	-0.8853	29.3609	409.53	-0.663	99.621	0.155	1.066
							44.528	-0.3618	29.4665	402.15	0	99.619	0.158	0.992
							45.517	-0.2514	29.4575	393.43	0.105	99.593	0.158	0.924
							46.507	-0.7719	29.4932	400.93	-0.291	99.593	0.155	0.857
							47.496	-0.8415	29.5765	410.06	-0.354	99.572	0.149	0.789
							48.485	0.0034	29.7557	398.71	-0.181	99.568	0.143	0.742
							49.475	0.3763	29.8364	387.69	-0.086	99.585	0.136	0.69
							50.464	0.0999	29.9439	391.59	-0.301	99.572	0.128	0.632
							51.453	0.1238	30.0439	392.49	-0.65	99.565	0.124	0.581
							52.443	0.3504	30.1938	388.78	-0.35	99.538	0.124	0.534
							53.432	0.4931	30.3183	384	-0.448	99.516	0.123	0.489
							54.422	0.4817	30.4023	381.83	-0.427	99.516	0.133	0.435
							55.411	0.4742	30.4606	381.23	-0.319	99.516	0.136	0.397
							56.4	0.5657	30.5197	378.9	0.03	99.516	0.135	0.361
							57.39	0.6165	30.5946	375.94	0.073	99.491	0.133	0.319
							58.379	0.5777	30.6469	375.99	-0.129	99.491	0.132	0.278
							59.368	0.6712	30.6903	373.71	-0.163	99.514	0.133	0.241
							60.358	0.6291	30.7342	373.29	0.068	99.516	0.137	0.208
							61.347	0.6504	30.8186	371.1	0.186	99.516	0.138	0.183
							62.336	0.6305	30.8786	368.63	0.175	99.493	0.141	0.147
							63.325	0.5625	30.9407	367.09	0.158	99.491	0.144	0.102
							64.315	0.5262	31.0284	364.51	0.34	99.51	0.145	0.067
							65.304	0.486	31.0732	361.62	0.817	99.516	0.142	0.05
							66.293	0.345	31.1097	361.44	1.235	99.521	0.145	0.033
							67.283	0.2833	31.1587	361.18	1.457	99.542	0.146	0.016
							68.272	0.3167	31.1966	358.5	1.628	99.557	0.144	0.004
							69.261	0.2976	31.2573	355.66	2.001	99.568	0.138	0
							70.251	0.2217	31.294	354.24	2.195	99.568	0.134	0
							71.24	0.1757	31.3236	352.84	2.572	99.568	0.132	0
							72.229	0.146	31.3504	351.92	2.625	99.568	0.134	0
							73.218	0.1232	31.3698	350.56	3.246	99.582	0.137	0
							74.208	0.0702	31.4014	349.94	3.252	99.617	0.132	0
							75.197	0.0648	31.4284	348.46	3.359	99.653	0.128	0
							76.186	0.0273	31.4683	346.94	3.653	99.672	0.124	0
							77.175	-0.0237	31.5036	344.76	3.882	99.672	0.117	0
							78.165	-0.0718	31.5328	344.04	4.364	99.696	0.11	0
							79.154	-0.0597	31.5522	341.96	4.767	99.698	0.106	0
							80.143	-0.11	31.5832	341.85	4.858	99.711	0.1	0
							81.132	-0.1065	31.6042	340.3	4.898	99.736	0.097	0
							82.121	-0.1449	31.6304	338.88	4.905	99.751	0.093	0
							83.111	-0.2208	31.6765	338.44	5.007	99.768	0.085	0
							84.1	-0.2496	31.7053	336.98	5.594	99.77	0.081	0
							85.089	-0.3109	31.7227	336.6	5.76	99.777	0.076	0
							86.078	-0.3409	31.7392	336.71	5.6	99.777	0.072	0
							87.067	-0.3506	31.7556	335.82	5.484	99.764	0.07	0
							88.057	-0.4087	31.7753	335.44	5.953	99.751	0.068	0
							89.046	-0.4447	31.7997	335.44	6.35	99.751	0.065	0
							90.035	-0.4088	31.8181	333.97	6.348	99.751	0.067	0
							91.024	-0.4152	31.8246	332.18	5.707	99.749	0.07	0
							92.013	-0.4708	31.8388	331.69	5.646	99.726	0.069	0
							93.003	-0.5219	31.8577	330.61	5.854	99.726	0.068	0
							93.992	-0.5775	31.8844	329.67	6.052	99.726	0.068	0
							94.981	-0.62	31.9068	328.88	6.794	99.726	0.068	0
							95.97	-0.6573	31.9272	328.45	7.239	99.749	0.068	0
							96.959	-0.6711	31.9458	327.55	7.177	99.751	0.067	0
							97.948	-0.6997	31.9655	326.48	7.139	99.751	0.065	0
							98.937	-0.7395	31.9851	325.86	7.342	99.751	0.064	0
							99.927	-0.7804	32.0079	325.07	7.912	99.751	0.063	0
							100.916	-0.8141	32.0257	324.64	8.103	99.751	0.061	0
							101.905	-0.8073	32.0392	324.25	7.87	99.713	0.061	0
							102.894	-0.8324	32.0461	323.18	8.03	99.704	0.059	0
							103.883	-0.8799	32.0694	322.44	8.04	99.691	0.057	0
							104.872	-0.9137	32.0807	322.85	8.041	99.666	0.057	0
							105.861	-0.887	32.1014	322.52	8.057	99.647	0.058	0
							106.85	-0.9143	32.1036	321.83	8.174	99.634	0.059	0
							107.839	-0.9658	32.1292	321.32	8.215	99.621	0.058	0
							108.829	-0.971	32.1409	320.7	8.924	99.629	0.057	0
							109.818	-0.9989	32.1528	319.77	9.152	99.674	0.057	0
							110.807	-1.0396	32.183	318.48	9.132	99.702	0.057	0
							111.796	-1.0791	32.1925	316.93	9.102	99.717	0.056	0
							112.785	-1.1088	32.2065	316.25	9.382	99.698	0.054	0
							113.774	-1.1075	32.2249	315.09	9.809	99.698	0.053	0
							114.763	-1.1227	32.2375	314.44	10.034	99.698	0.053	0
							115.752	-1.1279	32.2511	313.57	10.107	99.672	0.053	0
							116.741	-1.145	32.2719	313.19	10.247	99.644	0.054	0
							117.73	-1.1589	32.282	313.84	10.5	99.647	0.054	0
							118.719	-1.1664	32.2913	313.84	10.686	99.647	0.054	0
							119.708	-1.1714	32.2993	313.33	10.692	99.672	0.054	0
							120.697	-1.1814	32.3106	312.44	10.753	99.713	0.054	0
							121.686	-1.1791	32.3231	310.78	10.762	99.702	0.052	0
							122.675	-1.1893	32.3345	309.43	10.221	99.668	0.052	0
							123.664	-1.2096	32.3474	309.08	10.293	99.604	0.052	0
							124.653	-1.2246	32.361	309.09	11.127	99.482	0.053	0
							125.642	-1.2796	32.3597	309.71	11.125	99.422	0.053	0
							126.631	-1.3921	32.3738	313.13	11.564	99.378	0.054	0
							127.62	-1.3926	32.3898	313.98	11.789	99.36	0.055	0
							128.609	-1.4467	32.3897	316.45	11.876	99.358	0.055	0
							129.598	-1.4245	32.4017	315.72	11.844	99.175	0.055	0
							130.587	-1.4522	32.3933	316.18	12.02	98.938	0.056	0
							131.576	-1.6243	32.4018	321.65	12.474	98.974	0.057	0
							132.565	-1.6551	32.4132	325.36	13.329	99.128	0.058	0
							133.554	-1.5578	32.4296	323.85	13.814	99.264	0.057	0
							134.543	-1.4256	32.4438	318.55	13.605	99.324	0.056	0
							135.532	-1.3428	32.4481	314.35	13.071	99.307	0.054	0
							136.521	-1.3515	32.458	313.27	12.418	99.292	0.054	0
							137.51	-1.3445	32.465	312.77	11.792	99.256	0.054	0
							138.499	-1.3421	32.4716	313.34	11.842	99.266	0.054	0
							139.488	-1.3274	32.4822	312.86	12.537	99.281	0.054	0
							140.477	-1.3269	32.4903	311.06	12.541	99.239	0.054	0
							141.466	-1.3271	32.495	311.06	12.571	99.187	0.054	0
							142.455	-1.331	32.5014	312.23	12.571	99.187	0.054	0
							143.444	-1.3174	32.5116	312.16	12.565	99.264	0.054	0
							144.433	-1.3116	32.5228	311.5	12.203	99.486	0.055	0
							145.421	-1.3223	32.5285	308.83	12.211	99.418	0.054	0
							146.41	-1.3314	32.5409	307.17	12.257	99.211	0.054	0
							147.399	-1.3029	32.5472	308.88	12.213	99.123	0.054	0
							148.388	-1.2814	32.5523	311.26	12.651	99.094	0.055	0
							149.377	-1.2734	32.5578	312.93	13.03	99.072	0.055	0
							150.366	-1.2682	32.5663	313.59	13.159	99.106	0.055	0
							151.355	-1.2854	32.5639	312.48	13.321	99.254	0.055	0
							152.344	-1.3664	32.576	309.92	13.218	99.226	0.054	0
							153.333	-1.3514	32.5839	306.71	12.434	99.002	0.054	0
							154.321	-1.3082	32.604	310.03	12.488	98.822	0.056	0
							155.31	-1.2458	32.6058	312.92	12.759	98.965	0.056	0
							156.299	-1.3191	32.6029	312.45	13.699	98.993	0.055	0
							157.288	-1.3209	32.6404	312.52	13.532	98.916	0.055	0
							158.277	-1.3101	32.6307	312.84	13.448	98.923	0.054	0
							159.266	-1.3594	32.6379	312.9	13.746	98.976	0.054	0
							160.255	-1.3886	32.6385	311.78	13.934	99.102	0.055	0
							161.243	-1.4067	32.6548	309.14	13.721	99.286	0.055	0
							162.232	-1.431	32.6644	306.24	14.008	99.433	0.054	0
							163.221	-1.4258	32.6712	304.05	13.953	99.565	0.054	0
							164.21	-1.4085	32.68	300.24	13.882	99.55	0.054	0
							165.199	-1.4057	32.6867	297.38	13.909	99.437	0.054	0
							166.188	-1.4226	32.6979	297.08	13.713	99.444	0.054	0
							167.176	-1.4233	32.7071	296.71	13.255	99.463	0.054	0
							168.165	-1.4214	32.7139	295.85	13.217	99.48	0.053	0
							169.154	-1.4274	32.7236	295.51	13.067	99.491	0.054	0
							170.143	-1.4338	32.7342	295.25	13.09	99.514	0.054	0
							171.132	-1.433	32.7398	295.19	13.508	99.516	0.054	0
							172.12	-1.4352	32.7459	294.96	13.68	99.518	0.054	0
							173.109	-1.4407	32.7507	294.62	13.676	99.542	0.054	0
							174.098	-1.4405	32.7617	294.36	13.482	99.576	0.054	0
							175.087	-1.4397	32.7747	293.96	13.323	99.621	0.054	0
							176.075	-1.4416	32.7897	292.45	13.295	99.621	0.054	0
							177.064	-1.4473	32.8037	291.9	13.272	99.642	0.054	0
							178.053	-1.45	32.8187	291.74	13.311	99.647	0.054	0
							179.042	-1.4515	32.8352	291.25	13.345	99.668	0.054	0
							180.03	-1.454	32.8492	291.01	13.413	99.662	0.054	0
							181.019	-1.4532	32.8561	290.59	13.595	99.647	0.054	0
							182.008	-1.4573	32.86	290.2	13.656	99.647	0.054	0
							182.997	-1.458	32.8708	289.83	13.528	99.647	0.054	0
							183.985	-1.4609	32.8844	290.04	13.907	99.647	0.054	0
							184.974	-1.4594	32.8928	289.21	13.902	99.668	0.054	0
							185.963	-1.4577	32.9034	288.53	13.318	99.668	0.054	0
							186.951	-1.4567	32.9153	287.87	13.271	99.647	0.054	0
							187.94	-1.4558	32.9308	288.06	13.566	99.664	0.054	0
							188.929	-1.4545	32.946	287.82	13.582	99.698	0.054	0
							189.918	-1.452	32.958	286.82	14.029	99.719	0.054	0
							190.906	-1.4511	32.9679	286.4	14.195	99.726	0.054	0
							191.895	-1.4514	32.9768	286.19	13.988	99.736	0.054	0
							192.884	-1.4519	32.9868	286.06	13.883	99.751	0.054	0
							193.872	-1.4512	32.9967	286.16	13.817	99.753	0.054	0
							194.861	-1.4498	33.0086	286.04	14.011	99.777	0.054	0
							195.85	-1.4472	33.025	285.62	13.906	99.777	0.054	0
							196.838	-1.4452	33.0381	285.06	13.921	99.77	0.054	0
							197.827	-1.4437	33.045	284.68	13.953	99.751	0.054	0
							198.816	-1.4424	33.0539	284.38	14.223	99.734	0.054	0
							199.804	-1.4407	33.0661	284.1	14.372	99.745	0.054	0
							200.793	-1.4383	33.0783	283.5	14.263	99.758	0.054	0
							201.782	-1.4352	33.096	283.04	14.598	99.777	0.054	0
							202.77	-1.4328	33.1113	282.51	14.442	99.777	0.054	0
							203.759	-1.4294	33.1303	282.4	14.505	99.777	0.054	0
							204.747	-1.4258	33.146	282.29	14.621	99.785	0.055	0
							205.736	-1.4206	33.1624	282.04	14.461	99.802	0.054	0
							206.725	-1.4155	33.1763	281.41	14.49	99.802	0.054	0
							207.713	-1.4081	33.195	280.97	14.28	99.802	0.054	0
							208.702	-1.4003	33.2139	280.92	14.277	99.826	0.054	0
							209.691	-1.3958	33.2284	280.91	14.579	99.805	0.054	0
							210.679	-1.3913	33.2407	280.49	14.216	99.826	0.054	0
							211.668	-1.3876	33.2593	280.1	14.486	99.849	0.054	0
							212.656	-1.3783	33.2779	279.88	14.4	99.824	0.054	0
							213.645	-1.366	33.2969	279.54	14.552	99.813	0.054	0
							214.633	-1.3611	33.3118	279.06	13.944	99.849	0.054	0
							215.622	-1.3559	33.3286	278.89	13.999	99.856	0.054	0
							216.611	-1.351	33.3456	278.61	14.228	99.856	0.054	0
							217.599	-1.3421	33.3674	278.42	13.87	99.862	0.054	0
							218.588	-1.3347	33.3848	278.46	13.657	99.881	0.054	0
							219.576	-1.3263	33.4032	278.17	14.09	99.881	0.054	0
							220.565	-1.3102	33.4266	277.97	14.061	99.881	0.054	0
							221.553	-1.2965	33.4527	277.67	14.118	99.881	0.054	0
							222.542	-1.2836	33.4769	277.13	14.246	99.881	0.054	0
							223.53	-1.2701	33.4986	276.88	14.24	99.881	0.054	0
							224.519	-1.2603	33.5159	276.31	13.997	99.881	0.053	0
							225.508	-1.253	33.5299	276.2	13.692	99.881	0.054	0
							226.496	-1.241	33.5505	275.72	13.91	99.881	0.053	0
							227.485	-1.2248	33.5757	275.24	14.169	99.881	0.053	0
							228.473	-1.2086	33.5985	274.67	14.228	99.881	0.053	0
							229.462	-1.1929	33.6199	274.36	14.085	99.899	0.054	0
							230.45	-1.1835	33.6366	273.88	13.761	99.907	0.054	0
							231.439	-1.1712	33.6558	273.66	13.65	99.907	0.054	0
							232.427	-1.1536	33.6816	273.22	13.677	99.907	0.054	0
							233.416	-1.1362	33.7037	272.97	13.677	99.907	0.053	0
							234.404	-1.1218	33.7241	272.53	13.69	99.907	0.053	0
							235.393	-1.1083	33.7439	272.3	13.874	99.907	0.053	0
							236.381	-1.0919	33.765	271.95	13.74	99.907	0.052	0
							237.369	-1.0734	33.7857	271.77	13.735	99.907	0.052	0
							238.358	-1.0584	33.8039	271.41	13.782	99.899	0.052	0
							239.346	-1.0412	33.8241	271.25	13.843	99.907	0.052	0
							240.335	-1.0273	33.8416	270.87	13.466	99.907	0.052	0
							241.323	-1.0106	33.8593	270.86	13.321	99.907	0.052	0
							242.312	-0.9961	33.8759	270.59	13.322	99.907	0.052	0
							243.3	-0.9806	33.8928	270.6	13.531	99.907	0.052	0
							244.289	-0.9632	33.9133	270.25	13.677	99.907	0.052	0
							245.277	-0.9521	33.9227	270.29	13.462	99.907	0.052	0
							246.265	-0.9333	33.9439	270.36	13.047	99.907	0.052	0
							247.254	-0.9057	33.9738	270.09	12.811	99.907	0.052	0
							248.242	-0.8873	33.9909	270.26	13.179	99.907	0.052	0
							249.231	-0.8718	34.0077	270.19	13.393	99.909	0.051	0
							250.219	-0.8563	34.0225	270.47	13.065	99.933	0.051	0
							251.207	-0.8354	34.0429	270.45	13.005	99.933	0.051	0
							252.196	-0.8153	34.0597	270.71	13.238	99.933	0.051	0
							253.184	-0.7958	34.0773	270.67	12.946	99.933	0.052	0
							254.173	-0.7839	34.0869	270.85	12.624	99.933	0.052	0
							255.161	-0.7739	34.0991	270.9	12.103	99.933	0.052	0
							256.149	-0.766	34.1078	271.25	12.033	99.928	0.051	0
							257.138	-0.749	34.1252	271.5	12.166	99.907	0.051	0
							258.126	-0.7183	34.145	271.48	12.738	99.92	0.051	0
							259.115	-0.697	34.162	271.72	12.559	99.933	0.051	0
							260.103	-0.6764	34.1842	271.85	12.197	99.933	0.051	0
							261.091	-0.663	34.2015	272.45	12.623	99.933	0.05	0
							262.08	-0.646	34.2218	272.85	12.603	99.933	0.05	0
							263.068	-0.6278	34.235	273.45	11.981	99.933	0.05	0
							264.056	-0.6064	34.2483	273.51	11.754	99.913	0.05	0
							265.045	-0.5698	34.2646	273.35	11.859	99.907	0.05	0
							266.033	-0.5359	34.2793	272.92	11.872	99.907	0.05	0
							267.021	-0.5255	34.2849	272.91	11.81	99.907	0.05	0
							268.01	-0.5224	34.2948	273.12	11.873	99.907	0.05	0
							268.998	-0.5001	34.3025	272.96	11.929	99.907	0.05	0
							269.986	-0.4816	34.3152	273.17	11.936	99.907	0.05	0
							270.975	-0.4604	34.3229	272.95	12.219	99.907	0.05	0
							271.963	-0.4215	34.3356	272.51	12.294	99.899	0.05	0
							272.951	-0.4045	34.3473	272.21	12.309	99.881	0.05	0
							273.939	-0.3729	34.358	271.79	12.519	99.881	0.05	0
							274.928	-0.3784	34.3638	271.85	12.164	99.881	0.049	0
							275.916	-0.3547	34.3778	271.77	12.207	99.881	0.049	0
							276.904	-0.3466	34.3849	271.78	12.572	99.907	0.049	0
							277.893	-0.3487	34.3939	272.39	12.748	99.924	0.049	0
							278.881	-0.3423	34.4027	273.02	12.572	99.933	0.048	0
							279.869	-0.3221	34.4163	273.48	12.399	99.913	0.048	0
							280.857	-0.2768	34.4309	273.3	12.199	99.884	0.048	0
							281.846	-0.2491	34.4414	272.31	11.86	99.881	0.048	0
							282.834	-0.2314	34.4525	271.41	12.188	99.89	0.048	0
							283.822	-0.2211	34.4584	271.59	12.612	99.907	0.048	0
							284.81	-0.206	34.4678	271.92	12.178	99.907	0.048	0
							285.799	-0.1893	34.4746	272.28	12.093	99.922	0.048	0
							286.787	-0.1813	34.4811	272.56	12.113	99.933	0.048	0
							287.775	-0.16	34.4924	272.59	12.377	99.909	0.047	0
							288.763	-0.1437	34.4971	272.77	12.385	99.907	0.047	0
							289.751	-0.1401	34.5016	272.95	12.395	99.926	0.047	0
							290.74	-0.1374	34.5035	273.57	12.405	99.933	0.047	0
							291.728	-0.1277	34.5102	273.97	12.506	99.933	0.047	0
							292.716	-0.1152	34.5148	274.28	11.977	99.933	0.047	0
							293.704	-0.1072	34.5176	274.75	12.217	99.945	0.047	0
							294.692	-0.1025	34.5206	274.89	12.662	99.933	0.047	0
							295.681	-0.0936	34.5246	275.43	12.45	99.933	0.047	0
							296.669	-0.0764	34.5313	275.37	12.309	99.933	0.047	0
							297.657	-0.0579	34.5359	275.26	12.185	99.933	0.047	0
							298.645	-0.0503	34.5401	274.71	12.264	99.933	0.046	0
							299.633	-0.0417	34.5455	273.77	12.046	99.933	0.046	0
							300.621	-0.0302	34.5509	273.52	11.855	99.933	0.046	0
							301.61	-0.0217	34.5548	273.11	12.164	99.933	0.046	0
							302.598	-0.0091	34.5622	272.65	12.288	99.933	0.046	0
							303.586	0.0073	34.568	272.83	12.135	99.933	0.046	0
							304.574	0.0204	34.5732	272.82	12.059	99.933	0.046	0
							305.562	0.0258	34.5742	273.11	12.213	99.933	0.046	0
							306.55	0.0304	34.5774	272.98	12.492	99.933	0.046	0
							307.538	0.0419	34.5828	273.02	12.341	99.933	0.045	0
							308.527	0.0544	34.5861	273.44	12.025	99.939	0.046	0
							309.515	0.0641	34.5897	273.63	12.077	99.948	0.046	0
							310.503	0.0673	34.5898	274.25	12.187	99.933	0.046	0
							311.491	0.0713	34.5922	274.5	11.948	99.952	0.046	0
							312.479	0.0813	34.5955	274.42	12.188	99.958	0.046	0
							313.467	0.0867	34.5979	274.55	12.058	99.952	0.045	0
							314.455	0.088	34.5998	274.01	12.088	99.933	0.045	0
							315.443	0.0915	34.6037	273.47	12.114	99.933	0.045	0
							316.431	0.1015	34.6088	273.01	12.176	99.933	0.045	0
							317.42	0.1151	34.6143	272.66	12.635	99.933	0.045	0
							318.408	0.1316	34.6205	272.83	12.674	99.933	0.045	0
							319.396	0.1466	34.6269	272.84	12.393	99.933	0.045	0
							320.384	0.1685	34.6343	272.91	12.278	99.92	0.045	0
							321.372	0.1837	34.6396	273.45	12.268	99.907	0.045	0
							322.36	0.1986	34.6455	273.53	12.498	99.907	0.045	0
							323.348	0.2081	34.6493	273.72	12.393	99.907	0.045	0
							324.336	0.2161	34.652	274.01	12.332	99.907	0.045	0
							325.324	0.2274	34.6569	273.91	12.472	99.907	0.045	0
							326.312	0.2363	34.6602	274.07	12.51	99.907	0.045	0
							327.3	0.2444	34.6639	274.32	12.209	99.907	0.044	0
							328.288	0.2535	34.6661	274.4	11.991	99.907	0.044	0
							329.276	0.2732	34.6733	274.81	11.908	99.907	0.044	0
							330.264	0.2882	34.6762	274.86	11.508	99.907	0.044	0
							331.252	0.2979	34.6796	275.09	11.872	99.907	0.044	0
							332.24	0.3045	34.6818	275.47	12.15	99.907	0.045	0
							333.228	0.312	34.6854	275.57	12.716	99.884	0.045	0
							334.216	0.3184	34.6871	275.96	12.576	99.881	0.045	0
							335.204	0.3274	34.6902	276.19	12.649	99.881	0.044	0
							336.192	0.3397	34.6934	276.39	12.777	99.881	0.043	0
							337.18	0.3531	34.698	276.65	12.262	99.881	0.043	0
							338.168	0.3644	34.7011	276.67	12.105	99.881	0.044	0
							339.156	0.3744	34.7034	276.9	12.189	99.881	0.044	0
							340.144	0.3829	34.7068	277.3	12.215	99.881	0.043	0
							341.132	0.3931	34.7087	277.45	12.216	99.881	0.043	0
							342.12	0.4	34.7108	277.68	12.317	99.881	0.043	0
							343.108	0.4035	34.7113	278.15	12.64	99.881	0.044	0
							344.096	0.4108	34.7138	278.06	12.298	99.881	0.044	0
							345.084	0.4191	34.7164	278.39	12.313	99.881	0.044	0
							346.072	0.4299	34.7191	278.68	12.604	99.881	0.044	0
							347.06	0.4375	34.7216	278.87	11.98	99.881	0.043	0
							348.048	0.4498	34.725	279.18	11.677	99.881	0.043	0
							349.036	0.4626	34.729	279.61	12.339	99.881	0.043	0
							350.024	0.4802	34.7335	279.71	12.469	99.869	0.043	0
							351.011	0.4899	34.7354	280.1	11.899	99.856	0.043	0
							351.999	0.4986	34.7379	280.43	11.481	99.856	0.043	0
							352.987	0.5075	34.74	280.67	12.016	99.858	0.043	0
							353.975	0.5129	34.7414	281.12	12.458	99.866	0.043	0
							354.963	0.5218	34.7444	281.32	12.332	99.866	0.043	0
							355.951	0.5336	34.7469	281.54	12.332	99.875	0.043	0
							356.939	0.5421	34.7491	281.95	12.366	99.856	0.043	0
							357.927	0.5596	34.7545	282.12	12.479	99.856	0.043	0
							358.915	0.5721	34.7566	282.37	12.226	99.873	0.043	0
							359.903	0.5799	34.7589	282.9	12.476	99.881	0.043	0
							360.89	0.5888	34.7605	283.19	12.371	99.856	0.043	0
							361.878	0.5922	34.7611	283.35	12.095	99.856	0.043	0
							362.866	0.5962	34.7627	283.86	12.396	99.862	0.043	0
							363.854	0.6079	34.7663	284	12.253	99.881	0.043	0
							364.842	0.6164	34.7676	284.17	12.268	99.881	0.043	0
							365.83	0.6229	34.7698	284.65	11.873	99.881	0.043	0
							366.818	0.6305	34.7715	284.76	11.621	99.881	0.043	0
							367.805	0.6361	34.7727	284.9	11.837	99.881	0.043	0
							368.793	0.6398	34.7736	285.13	11.999	99.881	0.043	0
							369.781	0.646	34.7752	285.3	12.15	99.881	0.043	0
							370.769	0.6526	34.777	285.38	12.624	99.881	0.043	0
							371.757	0.6598	34.7792	285.69	12.601	99.881	0.043	0
							372.745	0.6663	34.7812	285.86	12.31	99.892	0.043	0
							373.732	0.673	34.7825	285.86	12.086	99.907	0.042	0
							374.72	0.6743	34.7826	286.17	11.738	99.907	0.042	0
							375.708	0.6785	34.7841	286.44	12.052	99.907	0.042	0
							376.696	0.6847	34.7858	286.53	12.297	99.907	0.043	0
							377.684	0.6912	34.787	286.61	12.142	99.907	0.043	0
							378.671	0.6954	34.788	286.81	12.135	99.907	0.043	0
							379.659	0.6984	34.7889	286.81	11.93	99.907	0.043	0
							380.647	0.7014	34.7896	287.06	11.792	99.907	0.042	0
							381.635	0.7071	34.791	287.24	12.224	99.907	0.043	0
							382.622	0.7118	34.7925	287.26	12.337	99.907	0.043	0
							383.61	0.717	34.7937	287.61	11.941	99.907	0.042	0
							384.598	0.7222	34.7949	287.91	11.815	99.907	0.042	0
							385.586	0.7261	34.7957	287.82	12.228	99.907	0.042	0
							386.573	0.7296	34.7968	288.03	12.395	99.907	0.042	0
							387.561	0.735	34.7986	288.25	12.387	99.907	0.042	0
							388.549	0.7392	34.8005	288.28	11.837	99.907	0.042	0
							389.537	0.7481	34.8021	288.57	11.638	99.907	0.042	0
							390.524	0.7509	34.8024	288.91	12.817	99.907	0.042	0
							391.512	0.749	34.8024	288.74	12.515	99.907	0.042	0
							392.5	0.7463	34.8025	288.94	12.657	99.907	0.042	0
							393.488	0.7438	34.803	288.98	12.288	99.907	0.042	0
							394.475	0.7444	34.8036	288.89	12.015	99.907	0.042	0
							395.463	0.7443	34.8044	288.78	12.173	99.933	0.042	0
							396.451	0.7453	34.8052	288.93	12.105	99.933	0.042	0
							397.438	0.7478	34.8058	288.87	11.881	99.933	0.042	0
							398.426	0.7502	34.8064	288.76	12.106	99.933	0.042	0
							399.414	0.7533	34.8074	289.09	12.537	99.933	0.043	0
MR2005C	012_001	C	2020-10-12T05:47	199.997	75.1824	1985	2.969	-0.6423	25.502	388.57	0.096	98.675	0.312	1.896
							3.958	-0.6883	25.4754	388.5	-0.105	98.682	0.302	0.995
							4.948	-0.704	25.47	388.46	0.273	98.695	0.288	0.138
							5.938	-0.7128	25.4735	388.88	0.29	98.671	0.289	0.081
							6.927	-0.6765	25.4923	388.22	0.145	98.654	0.293	0.001
							7.917	-0.6422	25.5061	387.82	0.16	98.643	0.294	0
							8.906	-0.6428	25.5057	387.84	-0.176	98.643	0.294	0
							9.896	-0.6364	25.5102	387.89	-0.381	98.648	0.298	0
							10.885	-0.6255	25.5134	387.71	-0.103	98.656	0.299	0
							11.875	-0.6094	25.5191	387.48	-0.383	98.643	0.294	0
							12.864	-0.5887	25.5329	387.26	-0.54	98.707	0.299	0
							13.854	-0.4934	25.6217	386.83	-0.571	98.701	0.294	0
							14.844	-0.2506	26.1027	383.83	-0.131	98.891	0.299	0
							15.833	-0.0375	26.8617	382.96	0.089	99.141	0.278	0
							16.823	0.2096	27.2712	380.89	0.164	99.237	0.256	0
							17.812	0.1	27.4116	384.25	0.329	99.29	0.248	0
							18.802	0.0051	27.5723	386.71	-0.215	99.188	0.239	0
							19.791	-0.0561	27.918	388	-0.34	99.088	0.221	0
							20.781	-0.1815	28.1932	390.66	-0.105	99.416	0.191	0
							21.77	-0.3174	28.3328	393.82	-0.108	99.557	0.17	0
							22.76	-0.4577	28.4434	397.47	-0.066	99.611	0.158	0
							23.749	-0.6427	28.543	400.35	-0.112	99.705	0.147	0
							24.739	-0.7241	28.5921	401.75	-0.416	99.764	0.14	0
							25.728	-0.7886	28.6336	403.35	-0.582	99.771	0.132	0
							26.718	-0.7989	28.6567	403.94	-0.732	99.79	0.128	0
							27.707	-0.7541	28.6921	404.1	-0.685	99.79	0.134	0
							28.697	-0.7046	28.7517	403.63	-0.251	99.769	0.135	0
							29.686	-0.6563	28.82	402.81	0.085	99.747	0.133	0
							30.675	-0.6669	28.8731	402.31	0.145	99.754	0.132	0
							31.665	-0.7298	28.9229	402.28	0.272	99.739	0.131	0
							32.654	-0.7747	28.9861	402.65	0.312	99.717	0.13	0
							33.644	-0.774	29.0605	402.82	0.119	99.692	0.133	0
							34.633	-0.7458	29.1033	402.43	-0.023	99.685	0.136	0
							35.623	-0.7259	29.19	402.11	-0.207	99.685	0.14	0
							36.612	-0.6841	29.2532	400.66	-0.01	99.7	0.143	0
							37.602	-0.704	29.3012	400.11	-0.279	99.75	0.14	0
							38.591	-0.709	29.3674	400.53	-0.37	99.741	0.131	0
							39.58	-0.6524	29.4375	400.6	0.362	99.711	0.126	0
							40.57	-0.5038	29.548	399.94	0.517	99.675	0.118	0
							41.559	-0.3004	29.6511	398.46	0.545	99.598	0.105	0
							42.549	-0.1347	29.7698	397.32	0.008	99.581	0.106	0
							43.538	0.0154	29.8282	393.41	-0.23	99.581	0.108	0
							44.527	0.0565	29.8986	391.19	-0.525	99.557	0.11	0
							45.517	0.0287	30.0157	392.11	-0.516	99.512	0.115	0
							46.506	0.1197	30.1183	391.86	-0.202	99.342	0.12	0
							47.496	0.3862	30.2821	387.39	0.235	99.325	0.126	0
							48.485	0.709	30.3932	381.09	0.44	99.357	0.128	0
							49.474	0.8838	30.4886	374.67	0.432	99.416	0.128	0
							50.464	0.7346	30.5174	372.87	0.394	99.506	0.128	0
							51.453	0.608	30.601	376.59	0.028	99.53	0.129	0
							52.442	0.8506	30.7102	369.08	0.3	99.542	0.134	0
							53.432	0.7047	30.7404	368.11	0.494	99.555	0.137	0
							54.421	0.6529	30.7808	367.55	0.512	99.574	0.139	0
							55.41	0.6223	30.8245	366.32	0.428	99.63	0.139	0
							56.4	0.5833	30.8294	366.35	0.406	99.619	0.134	0
							57.389	0.6367	30.9086	365.82	0.118	99.581	0.132	0
							58.378	0.8042	30.9659	360.94	0.419	99.581	0.131	0
							59.368	0.767	30.977	357.61	1.504	99.596	0.134	0
							60.357	0.5441	31.0261	359.69	1.587	99.606	0.145	0
							61.346	0.4115	31.0596	360.94	1.277	99.606	0.145	0
							62.336	0.4338	31.1309	356.89	1.522	99.619	0.14	0
							63.325	0.2305	31.1562	357.97	1.647	99.651	0.14	0
							64.314	0.2115	31.2229	357.72	2.4	99.664	0.14	0
							65.303	0.32	31.2555	353.93	2.591	99.692	0.134	0
							66.293	0.3074	31.2976	351.69	2.767	99.711	0.13	0
							67.282	0.2996	31.3312	349.87	3.84	99.711	0.127	0
							68.271	0.2716	31.3637	347.91	3.902	99.711	0.124	0
							69.261	0.1677	31.3817	347.99	3.941	99.711	0.124	0
							70.25	0.1126	31.3952	346.71	4.14	99.711	0.127	0
							71.239	0.0451	31.4298	346.26	4.203	99.711	0.128	0
							72.228	0.0431	31.4767	345.68	4.364	99.681	0.126	0
							73.218	0.1153	31.4993	342.83	4.501	99.66	0.113	0
							74.207	0.0679	31.5239	340.8	4.711	99.692	0.112	0
							75.196	-0.0729	31.5344	341.89	5.181	99.715	0.115	0
							76.185	-0.12	31.536	341.62	5.252	99.722	0.128	0
							77.175	-0.1698	31.5744	341.3	5.043	99.705	0.129	0
							78.164	-0.1269	31.6279	339.13	5.063	99.685	0.122	0
							79.153	-0.0869	31.638	335.99	5.052	99.7	0.102	0
							80.142	-0.152	31.6634	334.45	5.039	99.737	0.098	0
							81.131	-0.2619	31.6864	334.2	5.285	99.732	0.102	0
							82.121	-0.2716	31.7224	333.21	5.615	99.711	0.097	0
							83.11	-0.2994	31.7452	332.29	6.309	99.728	0.083	0
							84.099	-0.3453	31.7685	331.45	6.362	99.779	0.082	0
							85.088	-0.3845	31.7911	331.17	6.335	99.79	0.078	0
							86.077	-0.4099	31.8106	330.28	6.399	99.801	0.075	0
							87.067	-0.4428	31.8289	329.36	6.471	99.839	0.073	0
							88.056	-0.4773	31.8498	328.56	6.441	99.841	0.071	0
							89.045	-0.4977	31.8694	327.65	6.667	99.858	0.07	0
							90.034	-0.5282	31.8878	327.08	7.165	99.831	0.068	0
							91.023	-0.5156	31.9081	325.8	7.546	99.764	0.068	0
							92.013	-0.5698	31.9146	326.05	7.517	99.73	0.07	0
							93.002	-0.62	31.9395	326.58	7.475	99.715	0.07	0
							93.991	-0.6411	31.9491	325.76	7.523	99.739	0.07	0
							94.98	-0.7052	31.9725	326.66	7.568	99.739	0.07	0
							95.969	-0.652	31.99	324.91	7.653	99.739	0.068	0
							96.958	-0.7133	31.9914	324.41	7.737	99.76	0.068	0
							97.947	-0.7873	32.0144	323.72	7.75	99.764	0.067	0
							98.937	-0.8112	32.0284	322.67	8.005	99.764	0.065	0
							99.926	-0.8309	32.0413	321.93	8.344	99.764	0.063	0
							100.915	-0.8527	32.0588	320.85	8.306	99.764	0.062	0
							101.904	-0.9049	32.0776	320.24	8.499	99.777	0.063	0
							102.893	-0.9575	32.1001	319.31	9.058	99.771	0.061	0
							103.882	-0.9791	32.1089	318.88	9.189	99.683	0.059	0
							104.871	-0.9434	32.135	317.97	9.339	99.591	0.061	0
							105.86	-0.9432	32.1479	318.26	9.523	99.538	0.064	0
							106.849	-0.9595	32.1672	319.29	9.251	99.53	0.065	0
							107.838	-0.9036	32.1828	317.72	9.323	99.553	0.065	0
							108.828	-1.0462	32.188	318.68	9.849	99.534	0.064	0
							109.817	-1.0518	32.2072	318.76	10.25	99.476	0.062	0
							110.806	-1.0296	32.2117	318.27	10.282	99.489	0.062	0
							111.795	-1.055	32.2204	318.07	10.286	99.504	0.062	0
							112.784	-1.0895	32.2344	318.53	10.293	99.504	0.062	0
							113.773	-1.0958	32.2523	318.27	10.577	99.504	0.061	0
							114.762	-1.1066	32.2646	318.31	10.672	99.504	0.061	0
							115.751	-1.1181	32.2785	318.13	10.645	99.504	0.06	0
							116.74	-1.1281	32.2876	318.07	10.631	99.487	0.059	0
							117.729	-1.124	32.2991	317.91	11.228	99.457	0.059	0
							118.718	-1.1421	32.3113	317.65	10.886	99.451	0.059	0
							119.707	-1.1457	32.3229	317.54	10.859	99.451	0.059	0
							120.696	-1.1408	32.3357	318.61	11.55	99.5	0.059	0
							121.685	-1.1559	32.3448	316.8	11.587	99.549	0.059	0
							122.674	-1.1925	32.3575	313.89	11.35	99.555	0.058	0
							123.663	-1.2024	32.3745	311.81	11.21	99.54	0.057	0
							124.652	-1.2109	32.3907	310.94	11.531	99.386	0.057	0
							125.641	-1.2335	32.4	311.84	11.837	99.214	0.057	0
							126.63	-1.2778	32.4151	313.95	12.236	99.126	0.057	0
							127.619	-1.2689	32.4249	316.27	12.974	99.079	0.059	0
							128.608	-1.2835	32.4316	317.84	12.989	99.06	0.059	0
							129.597	-1.3016	32.4401	318.57	12.741	99.053	0.059	0
							130.586	-1.3104	32.4462	317.97	13.093	99.034	0.059	0
							131.575	-1.3111	32.4531	317.53	13.314	99.034	0.058	0
							132.564	-1.2917	32.463	317.02	13.439	99.015	0.059	0
							133.553	-1.293	32.4682	316.9	13.128	99.002	0.059	0
							134.542	-1.2701	32.4816	316.24	12.936	98.942	0.058	0
							135.531	-1.2456	32.4897	317.26	13.399	98.897	0.058	0
							136.52	-1.2301	32.4997	318.14	13.599	98.868	0.058	0
							137.509	-1.2219	32.5081	318.86	13.286	98.87	0.059	0
							138.498	-1.2162	32.5156	318.73	13.062	98.878	0.058	0
							139.487	-1.2332	32.5248	318.41	13.398	98.872	0.058	0
							140.476	-1.2123	32.5359	317.92	13.661	98.821	0.058	0
							141.465	-1.1904	32.5475	318.98	13.635	98.759	0.058	0
							142.453	-1.1483	32.5594	319.75	13.472	98.727	0.059	0
							143.442	-1.1446	32.5672	320.81	13.41	98.697	0.059	0
							144.431	-1.1498	32.5736	321.19	13.501	98.663	0.059	0
							145.42	-1.1336	32.5823	321.98	13.49	98.605	0.059	0
							146.409	-1.1271	32.585	322.16	13.848	98.59	0.059	0
							147.398	-1.1303	32.5898	323.16	14.264	98.59	0.059	0
							148.387	-1.1331	32.5962	323.59	14.138	98.545	0.059	0
							149.376	-1.1333	32.5992	323.87	14.101	98.532	0.059	0
							150.365	-1.1391	32.604	324.08	14.128	98.513	0.059	0
							151.353	-1.1434	32.6064	323.6	14.122	98.588	0.059	0
							152.342	-1.1827	32.6128	322.43	14.146	98.66	0.058	0
							153.331	-1.1908	32.6213	320.86	14.352	98.69	0.058	0
							154.32	-1.2481	32.6202	318.54	14.35	98.895	0.058	0
							155.309	-1.323	32.6276	315.46	14.152	99.021	0.057	0
							156.298	-1.3393	32.6375	312.51	13.823	99.073	0.057	0
							157.287	-1.3356	32.6444	310.32	13.57	99.109	0.057	0
							158.275	-1.3461	32.6483	309.86	13.479	99.085	0.057	0
							159.264	-1.3516	32.657	309.75	13.553	99.085	0.057	0
							160.253	-1.3582	32.661	309.1	13.504	99.068	0.057	0
							161.242	-1.3714	32.6725	308.27	13.548	99.06	0.057	0
							162.231	-1.3748	32.6829	307.44	13.81	99.023	0.057	0
							163.22	-1.3701	32.6932	308.18	13.883	98.938	0.058	0
							164.208	-1.3633	32.699	309.11	13.624	98.863	0.058	0
							165.197	-1.3588	32.7096	311.32	13.555	98.825	0.058	0
							166.186	-1.368	32.7209	312.43	13.665	98.695	0.058	0
							167.175	-1.3701	32.731	315.24	13.872	98.643	0.057	0
							168.164	-1.375	32.7388	316.44	14.339	98.669	0.058	0
							169.152	-1.3966	32.7453	315.23	14.616	98.669	0.058	0
							170.141	-1.4044	32.7522	313.27	14.604	98.703	0.058	0
							171.13	-1.4105	32.7602	311.38	14.345	98.842	0.057	0
							172.119	-1.4156	32.7719	308.11	13.953	98.915	0.057	0
							173.107	-1.422	32.7829	305.36	13.643	99.032	0.057	0
							174.096	-1.4347	32.7974	302.13	13.785	99.113	0.057	0
							175.085	-1.4441	32.8164	300.25	13.837	99.145	0.057	0
							176.074	-1.4245	32.8298	299.01	13.74	99.22	0.057	0
							177.063	-1.43	32.8415	297.95	13.684	99.293	0.057	0
							178.051	-1.4302	32.8559	296.73	13.884	99.29	0.057	0
							179.04	-1.443	32.8684	296.87	13.929	99.222	0.057	0
							180.029	-1.4527	32.8746	298.73	14.025	99.053	0.057	0
							181.017	-1.4592	32.8793	301.1	14.149	98.925	0.058	0
							182.006	-1.463	32.8862	302.44	14.102	98.855	0.057	0
							182.995	-1.4687	32.8934	303.43	14.324	98.953	0.058	0
							183.984	-1.4638	32.9044	301.83	14.323	99.196	0.057	0
							184.972	-1.4622	32.922	300.15	14.263	99.226	0.057	0
							185.961	-1.4592	32.9328	298.55	14.229	99.243	0.057	0
							186.95	-1.4686	32.947	297.95	14.157	99.243	0.057	0
							187.938	-1.4611	32.9576	298.28	13.966	99.269	0.057	0
							188.927	-1.4381	32.9722	297.67	13.807	99.32	0.056	0
							189.916	-1.4591	32.9814	295.67	13.812	99.162	0.057	0
							190.905	-1.4755	32.998	297.53	14.57	98.932	0.057	0
							191.893	-1.4365	33.0119	300.56	14.514	98.752	0.058	0
							192.882	-1.4052	33.0254	306.15	14.472	98.699	0.06	0
							193.871	-1.4248	33.0398	308.61	14.081	98.699	0.061	0
							194.859	-1.4386	33.0452	308.19	14.55	98.712	0.06	0
							195.848	-1.4483	33.0513	307.37	14.992	98.669	0.059	0
							196.837	-1.4637	33.0699	306.65	14.901	98.645	0.06	0
							197.825	-1.4557	33.085	306.04	15.36	98.618	0.061	0
							198.814	-1.4578	33.0901	305.72	15.447	98.927	0.059	0
							199.802	-1.45	33.0963	297.99	15.569	99.211	0.058	0
							200.791	-1.4537	33.0994	290.37	15.073	98.998	0.057	0
							201.78	-1.4546	33.1086	291.46	14.815	99.307	0.057	0
							202.768	-1.4519	33.1154	287.13	14.734	99.41	0.057	0
							203.757	-1.5001	33.1267	292.3	15.213	99.284	0.058	0
							204.746	-1.5387	33.1363	295.87	16.912	98.979	0.059	0
							205.734	-1.5459	33.1654	297.06	16.286	98.778	0.058	0
							206.723	-1.5665	33.2145	296.31	16.812	98.498	0.058	0
							207.711	-1.5804	33.2409	295.45	17.394	98.351	0.058	0
							208.7	-1.5804	33.2548	294.98	17.383	98.216	0.057	0
							209.689	-1.5553	33.284	294.02	17.278	98.163	0.057	0
							210.677	-1.4833	33.303	292.05	17.694	98.379	0.058	0
							211.666	-1.5422	33.3186	291.08	16.832	98.127	0.057	0
							212.654	-1.6151	33.3341	292.83	17.408	98.026	0.057	0
							213.643	-1.6525	33.3431	294.48	18.595	97.881	0.057	0
							214.631	-1.6751	33.3528	295.57	19.288	97.783	0.057	0
							215.62	-1.6939	33.3648	296.61	18.813	97.697	0.056	0
							216.609	-1.7051	33.37	297.08	19.079	97.631	0.056	0
							217.597	-1.7176	33.3754	297.53	19.402	97.603	0.057	0
							218.586	-1.7223	33.3791	297.67	19.447	97.52	0.057	0
							219.574	-1.729	33.3844	297.71	19.699	97.492	0.057	0
							220.563	-1.7389	33.3904	297.88	19.844	97.45	0.057	0
							221.551	-1.7434	33.3955	297.73	19.88	97.405	0.056	0
							222.54	-1.7443	33.4008	297.49	19.764	97.385	0.055	0
							223.528	-1.7437	33.4074	297.84	19.702	97.364	0.056	0
							224.517	-1.7437	33.4127	298.41	19.524	97.364	0.057	0
							225.505	-1.7416	33.4162	298.63	19.477	97.364	0.057	0
							226.494	-1.7369	33.4192	298.82	19.624	97.364	0.057	0
							227.482	-1.7332	33.4234	299.35	19.541	97.373	0.057	0
							228.471	-1.7194	33.4313	299.7	19.594	97.392	0.057	0
							229.459	-1.7076	33.4369	299.99	19.61	97.409	0.055	0
							230.448	-1.697	33.4456	300.76	19.71	97.443	0.055	0
							231.436	-1.6399	33.463	301.05	19.525	97.625	0.055	0
							232.425	-1.4992	33.5157	298.34	19.204	97.889	0.056	0
							233.413	-1.3426	33.5291	290.95	19.015	98.265	0.057	0
							234.402	-1.245	33.5833	285.26	15.493	98.509	0.057	0
							235.39	-1.1885	33.614	280.74	15.311	98.695	0.056	0
							236.379	-1.1594	33.6537	277.57	14.83	99.049	0.055	0
							237.367	-1.1275	33.709	275.21	14.395	99.218	0.055	0
							238.356	-1.0961	33.752	273.31	13.658	99.397	0.055	0
							239.344	-1.0686	33.7849	271.71	13.814	99.476	0.055	0
							240.333	-1.0506	33.8033	270.72	14.241	99.553	0.055	0
							241.321	-1.0312	33.83	270.26	14.144	99.626	0.055	0
							242.309	-1.0021	33.8587	269.64	14.016	99.645	0.054	0
							243.298	-0.9772	33.8839	269	13.959	99.709	0.054	0
							244.286	-0.9577	33.9027	268.67	13.802	99.758	0.054	0
							245.275	-0.9415	33.92	268.56	13.673	99.79	0.054	0
							246.263	-0.9308	33.9316	268.34	13.984	99.79	0.054	0
							247.252	-0.9212	33.9437	268.21	13.944	99.79	0.054	0
							248.24	-0.9084	33.9596	268.33	13.31	99.811	0.054	0
							249.228	-0.8919	33.9768	268.62	13.381	99.816	0.054	0
							250.217	-0.8737	33.9916	268.61	13.554	99.816	0.054	0
							251.205	-0.8558	34.0162	268.54	13.633	99.831	0.053	0
							252.194	-0.8398	34.0349	268.95	13.824	99.858	0.053	0
							253.182	-0.8165	34.0549	269.2	13.582	99.869	0.052	0
							254.17	-0.7876	34.0786	269	13.128	99.882	0.052	0
							255.159	-0.7669	34.0963	269.06	13.106	99.895	0.052	0
							256.147	-0.7487	34.1122	269.31	12.986	99.895	0.052	0
							257.135	-0.7308	34.1263	269.56	12.976	99.895	0.052	0
							258.124	-0.7146	34.1384	269.76	13.028	99.905	0.052	0
							259.112	-0.6968	34.1519	269.9	12.959	99.88	0.052	0
							260.1	-0.6525	34.1837	270.32	12.713	99.869	0.052	0
							261.089	-0.5983	34.2037	270.14	12.558	99.861	0.051	0
							262.077	-0.5701	34.218	269.93	12.704	99.858	0.051	0
							263.065	-0.5426	34.2344	269.81	12.664	99.841	0.051	0
							264.054	-0.5194	34.2507	269.99	12.233	99.841	0.051	0
							265.042	-0.486	34.2734	270.01	11.994	99.831	0.051	0
							266.03	-0.4636	34.2861	269.95	12.313	99.839	0.051	0
							267.019	-0.4537	34.2915	269.9	12.777	99.816	0.051	0
							268.007	-0.4409	34.2999	269.89	12.809	99.816	0.051	0
							268.995	-0.4275	34.3078	269.83	12.886	99.816	0.051	0
							269.984	-0.4224	34.3171	269.99	12.889	99.816	0.05	0
							270.972	-0.3908	34.3328	269.85	12.89	99.816	0.05	0
							271.96	-0.3681	34.3446	269.64	12.611	99.809	0.05	0
							272.949	-0.3496	34.3559	269.33	12.143	99.79	0.05	0
							273.937	-0.3279	34.3693	268.84	12.402	99.788	0.05	0
							274.925	-0.3018	34.3851	268.25	12.477	99.75	0.05	0
							275.913	-0.2884	34.3947	268.3	12.668	99.66	0.05	0
							276.902	-0.2691	34.408	268.43	12.843	99.713	0.05	0
							277.89	-0.2562	34.4179	268.3	12.692	99.764	0.05	0
							278.878	-0.2467	34.4244	268.26	12.559	99.769	0.05	0
							279.866	-0.2393	34.4299	268.28	12.733	99.79	0.05	0
							280.855	-0.2306	34.4372	268.43	12.941	99.79	0.05	0
							281.843	-0.2194	34.4454	268.29	12.777	99.79	0.049	0
							282.831	-0.2079	34.4538	268.18	12.703	99.782	0.049	0
							283.819	-0.1922	34.4669	267.98	12.849	99.764	0.049	0
							284.808	-0.1823	34.4746	268.11	12.58	99.777	0.049	0
							285.796	-0.1793	34.4789	268.07	12.648	99.79	0.049	0
							286.784	-0.1755	34.4832	267.99	12.665	99.79	0.048	0
							287.772	-0.1663	34.4889	268.03	12.623	99.79	0.048	0
							288.761	-0.1562	34.4944	268.09	12.593	99.79	0.048	0
							289.749	-0.1479	34.5008	268.06	12.27	99.79	0.048	0
							290.737	-0.1419	34.5069	268.1	12.252	99.79	0.049	0
							291.725	-0.1357	34.5128	268.17	12.476	99.79	0.048	0
							292.713	-0.1291	34.5173	268.42	12.465	99.79	0.048	0
							293.702	-0.1195	34.5242	268.6	12.423	99.79	0.048	0
							294.69	-0.1104	34.5293	268.49	12.356	99.811	0.048	0
							295.678	-0.1045	34.5329	268.5	12.114	99.816	0.048	0
							296.666	-0.0969	34.5383	268.66	12.078	99.816	0.048	0
							297.654	-0.0856	34.545	268.78	12.291	99.833	0.048	0
							298.642	-0.0692	34.5543	268.69	12.481	99.816	0.048	0
							299.631	-0.0535	34.5609	268.69	12.728	99.831	0.048	0
							300.619	-0.0406	34.5674	269.09	12.76	99.841	0.048	0
							301.607	-0.0252	34.5745	269.28	12.792	99.841	0.048	0
							302.595	-0.0107	34.5803	269.25	12.74	99.841	0.047	0
							303.583	-0.0014	34.5836	269.33	12.415	99.841	0.047	0
							304.571	0.0056	34.5863	269.51	12.155	99.841	0.047	0
							305.559	0.0157	34.5901	269.76	12.155	99.858	0.048	0
							306.548	0.0294	34.5955	269.71	12.314	99.869	0.047	0
							307.536	0.0425	34.6008	269.78	12.439	99.856	0.046	0
							308.524	0.0517	34.6045	270.23	12.442	99.858	0.046	0
							309.512	0.0637	34.6087	270.46	12.679	99.869	0.047	0
							310.5	0.0779	34.6139	270.4	12.309	99.869	0.046	0
							311.488	0.0939	34.6191	270.59	12.037	99.869	0.046	0
							312.476	0.1003	34.6211	270.82	12.524	99.869	0.046	0
							313.464	0.1116	34.6256	271.06	12.837	99.869	0.046	0
							314.452	0.1219	34.6299	271.08	12.705	99.869	0.045	0
							315.44	0.1325	34.6339	271.33	12.533	99.869	0.045	0
							316.428	0.1479	34.6393	271.37	12.316	99.852	0.046	0
							317.417	0.1621	34.6436	271.69	11.942	99.852	0.046	0
							318.405	0.1773	34.648	271.97	11.853	99.869	0.046	0
							319.393	0.1855	34.6504	272.17	12.249	99.869	0.046	0
							320.381	0.1952	34.6546	272.36	12.358	99.869	0.045	0
							321.369	0.2125	34.6599	272.53	12.313	99.869	0.045	0
							322.357	0.2254	34.6631	272.87	12.443	99.869	0.045	0
							323.345	0.2371	34.6675	273.26	12.419	99.869	0.045	0
							324.333	0.2487	34.6713	273.35	12.407	99.871	0.045	0
							325.321	0.2634	34.6755	273.36	12.572	99.895	0.045	0
							326.309	0.2784	34.6799	273.71	12.349	99.895	0.045	0
							327.297	0.2863	34.6814	274.16	12.346	99.895	0.045	0
							328.285	0.2962	34.6845	274.38	12.413	99.882	0.045	0
							329.273	0.306	34.6877	274.46	12.204	99.88	0.045	0
							330.261	0.3147	34.6895	274.7	12.375	99.895	0.045	0
							331.249	0.326	34.6927	274.8	12.665	99.895	0.045	0
							332.237	0.3357	34.6958	275.1	12.491	99.895	0.044	0
							333.225	0.3441	34.6979	275.39	12.491	99.895	0.044	0
							334.213	0.3557	34.7008	275.52	12.763	99.895	0.045	0
							335.201	0.3627	34.7034	275.78	12.73	99.895	0.044	0
							336.189	0.3701	34.7047	276.08	12.883	99.895	0.044	0
							337.177	0.3802	34.7085	276.3	12.924	99.895	0.044	0
							338.165	0.3906	34.7111	276.49	12.731	99.895	0.044	0
							339.153	0.4	34.7137	276.65	12.503	99.895	0.044	0
							340.141	0.4111	34.7166	277.09	12.093	99.895	0.044	0
							341.129	0.4251	34.7195	277.39	11.958	99.895	0.044	0
							342.117	0.4384	34.7224	277.58	12.195	99.895	0.044	0
							343.105	0.4482	34.726	277.84	12.363	99.895	0.043	0
							344.093	0.4608	34.73	278.16	12.471	99.897	0.043	0
							345.081	0.4721	34.7331	278.8	13.009	99.92	0.043	0
							346.069	0.4845	34.7374	279.38	12.859	99.92	0.043	0
							347.057	0.4982	34.7403	279.76	12.848	99.92	0.044	0
							348.044	0.5039	34.7402	279.97	12.511	99.92	0.043	0
							349.032	0.5111	34.7412	280.05	12.388	99.92	0.043	0
							350.02	0.5181	34.7435	280.36	12.355	99.92	0.043	0
							351.008	0.5271	34.7457	280.56	12.349	99.92	0.043	0
							351.996	0.5355	34.7476	281.09	12.46	99.92	0.043	0
							352.984	0.5449	34.7499	281.29	12.369	99.92	0.043	0
							353.972	0.5539	34.7521	281.38	12.411	99.92	0.043	0
							354.96	0.5606	34.7535	281.77	12.518	99.92	0.043	0
							355.948	0.5702	34.7551	282.13	12.34	99.92	0.043	0
							356.936	0.5757	34.7571	282.42	12.381	99.92	0.043	0
							357.923	0.5795	34.7573	282.58	12.48	99.933	0.043	0
							358.911	0.5853	34.7605	282.55	12.421	99.94	0.043	0
							359.899	0.5899	34.761	282.85	12.566	99.92	0.044	0
							360.887	0.5964	34.763	283.09	12.56	99.92	0.043	0
							361.875	0.603	34.7641	283.25	12.146	99.937	0.043	0
							362.863	0.6108	34.7668	283.32	12.763	99.94	0.043	0
							363.851	0.62	34.7681	283.57	12.869	99.923	0.043	0
							364.838	0.6302	34.7701	283.88	12.926	99.92	0.043	0
							365.826	0.6335	34.7717	284.16	12.278	99.942	0.043	0
							366.814	0.6366	34.7718	284.49	12.18	99.946	0.043	0
							367.802	0.6406	34.7745	284.36	12.396	99.946	0.043	0
							368.79	0.6418	34.7737	284.39	12.47	99.931	0.043	0
							369.778	0.6483	34.7756	284.51	12.127	99.94	0.043	0
							370.765	0.649	34.7753	284.71	12.462	99.946	0.043	0
							371.753	0.6549	34.7773	284.92	12.472	99.946	0.043	0
							372.741	0.6592	34.7784	284.99	12.61	99.946	0.043	0
							373.729	0.6671	34.7801	285.1	12.829	99.946	0.043	0
							374.717	0.6722	34.7814	285.12	12.611	99.946	0.043	0
							375.704	0.6784	34.783	285.4	12.545	99.946	0.043	0
							376.692	0.6807	34.7842	285.7	12.308	99.946	0.043	0
							377.68	0.6862	34.7855	285.72	12.317	99.946	0.042	0
							378.668	0.6932	34.787	285.71	12.363	99.946	0.043	0
							379.656	0.7	34.7884	285.83	12.595	99.946	0.043	0
							380.643	0.7075	34.7898	286.31	12.653	99.946	0.043	0
							381.631	0.7114	34.7901	286.74	12.068	99.946	0.043	0
							382.619	0.7155	34.7918	287.02	12.064	99.946	0.043	0
							383.607	0.7224	34.7928	287.14	12.357	99.946	0.043	0
							384.594	0.7301	34.7941	287.29	12.557	99.946	0.043	0
							385.582	0.7328	34.7953	287.5	12.574	99.946	0.043	0
							386.57	0.7357	34.7956	287.63	12.318	99.946	0.043	0
							387.558	0.7396	34.7975	287.79	12.096	99.946	0.043	0
							388.545	0.7413	34.798	287.85	12.138	99.957	0.043	0
							389.533	0.7406	34.7983	287.63	12.272	99.955	0.043	0
							390.521	0.7425	34.7995	287.69	11.94	99.946	0.042	0
							391.508	0.7475	34.801	287.87	12.047	99.946	0.042	0
							392.496	0.752	34.8017	288.02	12.255	99.946	0.042	0
							393.484	0.7552	34.8026	288.03	12.449	99.946	0.043	0
							394.472	0.7607	34.8039	288.05	12.376	99.946	0.043	0
							395.459	0.7617	34.8039	288.28	12.3	99.946	0.042	0
							396.447	0.7645	34.8052	288.29	12.454	99.946	0.042	0
							397.435	0.7697	34.8064	288.52	12.544	99.946	0.042	0
							398.422	0.7757	34.808	288.77	12.499	99.946	0.042	0
							399.41	0.7854	34.8097	288.93	12.331	99.946	0.042	0
MR2005C	013_001	C	2020-10-13T21:30	199.989	73.2887	1212	1.979	0.4269	28.8564	368.96	-0.827	98.557	0.353	62.719
							2.969	0.4095	28.8509	369.05	-0.333	98.557	0.362	47.916
							3.959	0.3987	28.8482	369.13	-0.346	98.523	0.302	42.102
							4.948	0.4012	28.8476	368.83	-0.123	98.553	0.332	35.734
							5.938	0.4024	28.8474	368.88	-0.643	98.602	0.331	31.366
							6.928	0.4059	28.8472	368.62	-0.468	98.649	0.343	28.602
							7.917	0.4075	28.8468	368.55	-0.369	98.69	0.341	24.563
							8.907	0.4077	28.8472	368.66	-0.241	98.779	0.326	21.245
							9.897	0.5043	28.8635	370.17	-0.325	98.709	0.305	19.413
							10.886	1.2566	29.0527	363.53	-0.366	98.688	0.334	17.435
							11.876	1.3673	29.1319	361.75	-0.194	98.604	0.353	15.454
							12.866	1.3346	29.2445	362.11	-0.479	98.709	0.378	14.098
							13.855	1.4002	29.3577	361.36	-0.006	98.737	0.442	12.598
							14.845	1.4366	29.4524	360.39	-0.145	98.841	0.328	11.187
							15.835	1.3724	29.4788	359.8	-0.493	98.666	0.311	10.232
							16.824	1.2494	29.502	361.33	-0.286	98.673	0.299	9.1
							17.814	1.2664	29.5185	361.35	-0.084	98.66	0.257	8.301
							18.803	1.3132	29.5484	361.7	0.106	98.647	0.286	7.391
							19.793	1.4978	29.6007	361.8	0.359	98.551	0.332	6.683
							20.783	1.6301	29.6416	360.75	-0.36	98.639	0.281	5.996
							21.772	1.6568	29.6704	361.06	0.423	98.7	0.331	5.468
							22.762	1.7386	29.7384	361.88	-0.054	98.726	0.325	4.921
							23.751	1.9699	29.9124	359.06	-0.581	98.775	0.299	4.457
							24.741	1.9689	30.029	356.94	-0.001	98.794	0.233	4.058
							25.73	1.9054	30.0604	356.43	-0.336	98.991	0.254	3.681
							26.72	1.8013	30.1286	360.55	-0.269	98.931	0.244	3.337
							27.71	1.9827	30.2891	362.86	0.158	98.897	0.253	3.012
							28.699	2.0709	30.3595	364.08	0.606	98.912	0.281	2.728
							29.689	2.0331	30.4407	363.48	0.383	98.914	0.246	2.485
							30.678	1.9733	30.4687	363.33	0.306	98.871	0.216	2.271
							31.668	2.3628	30.6264	360	0.59	98.865	0.244	2.081
							32.657	2.3346	30.8576	363.3	0.087	98.92	0.302	1.894
							33.647	2.2908	30.9026	363.86	0.178	98.948	0.276	1.727
							34.636	2.1856	30.9575	365.93	0.594	98.803	0.233	1.584
							35.626	2.0529	31.0322	370.45	0.279	98.807	0.222	1.423
							36.615	1.8188	31.1789	377.17	0.319	98.982	0.235	1.285
							37.605	1.4389	31.3042	384.5	0.776	99.053	0.247	1.176
							38.594	1.0026	31.4586	395.12	0.657	99.025	0.283	1.072
							39.584	0.9726	31.4718	397.24	0.602	98.999	0.284	0.971
							40.573	0.8292	31.5369	394.46	0.813	99.346	0.203	0.878
							41.563	0.4048	31.7293	396.1	0.94	99.405	0.155	0.788
							42.552	0.2362	31.7984	396.46	1.588	99.444	0.141	0.731
							43.542	0.1472	31.8269	393.73	2.53	99.495	0.134	0.66
							44.531	-0.0279	31.911	390.14	2.813	99.551	0.128	0.592
							45.521	-0.2213	32.0047	385.71	2.806	99.574	0.106	0.527
							46.51	-0.3303	32.057	383.14	3.672	99.578	0.093	0.472
							47.5	-0.3564	32.0785	377.29	4.832	99.61	0.09	0.414
							48.489	-0.528	32.1214	374.39	5.284	99.625	0.089	0.376
							49.479	-0.6361	32.1608	370.56	5.398	99.653	0.089	0.33
							50.468	-0.723	32.2091	365.43	5.626	99.645	0.081	0.285
							51.458	-0.7718	32.2343	362.34	6.685	99.6	0.069	0.243
							52.447	-0.845	32.2482	360.31	7.644	99.604	0.07	0.209
							53.437	-0.9191	32.2801	359.08	7.635	99.653	0.076	0.176
							54.426	-0.9384	32.3198	356.93	7.718	99.653	0.075	0.136
							55.415	-0.926	32.3411	351.44	7.879	99.657	0.069	0.094
							56.405	-0.9637	32.3667	347.69	9.139	99.679	0.07	0.064
							57.394	-1.0016	32.3762	347.55	9.57	99.679	0.065	0.043
							58.384	-1.0244	32.3778	349.19	9.608	99.685	0.063	0.023
							59.373	-1.0804	32.4022	349.39	9.339	99.704	0.063	0.009
							60.363	-1.1329	32.4345	346.07	9.437	99.724	0.063	0.001
							61.352	-1.1597	32.4489	342.45	10.227	99.73	0.061	0
							62.341	-1.2391	32.4745	340.2	10.796	99.73	0.061	0
							63.331	-1.2503	32.4898	337.32	11.44	99.711	0.061	0
							64.32	-1.2566	32.518	333.52	12.237	99.655	0.061	0
							65.309	-1.2576	32.5448	330.25	12.765	99.653	0.063	0
							66.299	-1.2243	32.5622	327.83	13.085	99.653	0.065	0
							67.288	-1.2251	32.5697	326.69	13.148	99.653	0.062	0
							68.278	-1.2529	32.5834	326.64	13.092	99.653	0.061	0
							69.267	-1.264	32.5939	326.6	12.241	99.653	0.062	0
							70.256	-1.277	32.6016	326.41	12.327	99.627	0.061	0
							71.246	-1.2876	32.6152	326.12	13.287	99.625	0.059	0
							72.235	-1.3088	32.6223	325.36	13.256	99.638	0.059	0
							73.224	-1.3908	32.6316	323.28	13.145	99.653	0.06	0
							74.214	-1.5153	32.6482	321.08	14.091	99.653	0.061	0
							75.203	-1.5645	32.6697	319.18	15.193	99.604	0.059	0
							76.192	-1.5438	32.6958	318.03	16.253	99.299	0.059	0
							77.182	-1.4862	32.7148	317.76	16.395	99.181	0.061	0
							78.171	-1.4538	32.7281	317.86	15.21	98.611	0.061	0
							79.16	-1.4556	32.7357	316.9	14.835	97.808	0.063	0
							80.15	-1.4786	32.7563	315.37	15.022	97.466	0.062	0
							81.139	-1.4725	32.7708	312.63	15.293	97.477	0.062	0
							82.128	-1.4537	32.7831	311.78	15.355	96.819	0.063	0
							83.118	-1.4644	32.7923	309.75	15.054	94.984	0.064	0
							84.107	-1.4791	32.7989	305.61	15.015	93.091	0.063	0
							85.096	-1.5018	32.8001	300.32	15.111	91.319	0.063	0
							86.085	-1.5853	32.8099	296.51	15.857	91.229	0.064	0
							87.075	-1.5962	32.8187	294.79	16.574	91.806	0.064	0
							88.064	-1.6029	32.8236	294.88	16.97	96.626	0.062	0
							89.053	-1.5769	32.845	299.4	17.062	98.542	0.061	0
							90.042	-1.5519	32.8556	303.57	16.85	98.583	0.061	0
							91.032	-1.5465	32.8605	305.78	16.411	98.596	0.061	0
							92.021	-1.5461	32.8659	307.13	16.191	98.63	0.06	0
							93.01	-1.5437	32.8695	307.87	16.197	96.658	0.059	0
							93.999	-1.5603	32.8802	306.28	15.972	95.757	0.063	0
							94.989	-1.5909	32.8887	303.5	16.013	98.615	0.063	0
							95.978	-1.5599	32.9033	304.54	16.441	98.241	0.06	0
							96.967	-1.5368	32.9195	305.85	16.462	97.246	0.059	0
							97.956	-1.549	32.9388	305.64	16.118	97.643	0.061	0
							98.946	-1.5165	32.9533	305.47	16.219	97.981	0.061	0
							99.935	-1.5003	32.9652	305.49	16.19	97.541	0.061	0
							100.924	-1.505	32.9747	305.2	15.451	97.408	0.061	0
							101.913	-1.5203	32.9853	304.92	14.955	97.28	0.061	0
							102.902	-1.4876	32.9981	304.75	14.925	97.331	0.063	0
							103.892	-1.4944	33.0059	304.37	14.914	97.331	0.062	0
							104.881	-1.5035	33.014	303.97	14.711	97.291	0.061	0
							105.87	-1.512	33.0189	303.44	14.977	96.902	0.061	0
							106.859	-1.527	33.0288	302.7	15.19	96.678	0.061	0
							107.848	-1.5316	33.0388	302.03	15.574	96.68	0.061	0
							108.838	-1.5288	33.0532	301.67	15.805	96.011	0.061	0
							109.827	-1.5143	33.0551	300.86	16.071	95.362	0.061	0
							110.816	-1.5466	33.0604	299.82	15.833	96.067	0.061	0
							111.805	-1.5085	33.0762	299.12	15.96	96.426	0.061	0
							112.794	-1.5164	33.0906	298.78	15.858	96.419	0.061	0
							113.783	-1.5123	33.1003	298.26	15.216	96.419	0.061	0
							114.772	-1.5271	33.1086	298.32	14.997	96.646	0.061	0
							115.762	-1.4186	33.1326	298.63	15.065	96.834	0.061	0
							116.751	-1.4411	33.1441	299.65	13.854	96.851	0.061	0
							117.74	-1.4405	33.1511	299.88	13.415	96.838	0.062	0
							118.729	-1.4231	33.1598	300.02	13.638	96.347	0.061	0
							119.718	-1.4184	33.1608	298.59	13.718	94.937	0.061	0
							120.707	-1.5361	33.1685	294.92	13.342	94.313	0.061	0
							121.696	-1.6329	33.1791	289.63	13.226	94.71	0.061	0
							122.685	-1.6377	33.1961	287.11	15.286	95.279	0.06	0
							123.674	-1.6244	33.2044	286.22	17.532	95.324	0.061	0
							124.664	-1.6252	33.2113	286.34	17.712	94.997	0.06	0
							125.653	-1.631	33.2208	285.84	17.847	94.463	0.061	0
							126.642	-1.6431	33.2291	285	17.873	94.294	0.062	0
							127.631	-1.6351	33.2364	284.69	17.943	93.918	0.061	0
							128.62	-1.6432	33.2416	282.71	17.865	93.79	0.061	0
							129.609	-1.6418	33.2472	280.05	17.895	94.187	0.061	0
							130.598	-1.6354	33.2501	280.24	17.941	94.873	0.06	0
							131.587	-1.6309	33.2574	282.5	17.904	94.343	0.059	0
							132.576	-1.6242	33.2687	281.74	17.425	94.057	0.059	0
							133.565	-1.618	33.2795	281.18	17.315	94.213	0.061	0
							134.554	-1.6194	33.2917	281.72	17.54	94.343	0.06	0
							135.543	-1.624	33.2989	282.94	17.815	94.753	0.059	0
							136.532	-1.6273	33.3068	284.03	18.184	95.031	0.059	0
							137.521	-1.6139	33.3217	285.05	18.202	95.306	0.059	0
							138.51	-1.5918	33.3341	285.74	18.174	95.45	0.058	0
							139.499	-1.5789	33.3415	286.08	18.204	95.518	0.058	0
							140.488	-1.5692	33.3495	285.99	17.831	95.554	0.057	0
							141.477	-1.5652	33.3562	286.05	17.699	95.558	0.057	0
							142.466	-1.5521	33.3654	286.11	17.695	95.526	0.057	0
							143.455	-1.5297	33.3759	285.73	17.447	95.437	0.058	0
							144.444	-1.506	33.3835	285.31	17.454	95.4	0.059	0
							145.433	-1.4781	33.3969	285.05	17.64	95.845	0.058	0
							146.422	-1.3782	33.4348	284.05	17.512	96.477	0.058	0
							147.411	-1.3408	33.4511	283.71	16.803	96.644	0.058	0
							148.4	-1.3065	33.4931	283.04	15.809	96.703	0.057	0
							149.389	-1.2837	33.5217	282.27	16.168	96.731	0.057	0
							150.378	-1.2719	33.5387	281.75	16.083	96.731	0.057	0
							151.367	-1.2445	33.5692	281.31	15.746	97.045	0.057	0
							152.356	-1.1733	33.6364	280.29	15.69	97.688	0.057	0
							153.345	-1.1083	33.6738	279.08	15.131	98.062	0.056	0
							154.334	-1.0702	33.709	277.74	14.482	98.312	0.056	0
							155.323	-1.047	33.7248	276.85	13.763	98.393	0.055	0
							156.312	-1.0276	33.7488	276.23	13.794	98.44	0.054	0
							157.301	-1.0018	33.7797	275.75	13.721	98.446	0.054	0
							158.29	-0.9833	33.8054	275.17	13.69	98.273	0.054	0
							159.279	-0.9675	33.8248	274.6	13.997	98.166	0.054	0
							160.268	-0.9388	33.8626	274.34	13.784	98.166	0.054	0
							161.257	-0.8943	33.9107	273.45	13.805	98.29	0.054	0
							162.246	-0.8453	33.96	272.54	13.968	98.401	0.054	0
							163.235	-0.796	33.9988	271.62	14.106	98.401	0.053	0
							164.223	-0.7794	34.011	271.29	13.781	98.425	0.053	0
							165.212	-0.7648	34.0259	271.05	13.465	98.455	0.053	0
							166.201	-0.7294	34.0574	270.54	13.389	98.478	0.054	0
							167.19	-0.7124	34.0686	270.21	13.254	98.502	0.054	0
							168.179	-0.71	34.0694	270.19	13.285	98.551	0.053	0
							169.168	-0.7011	34.0804	270.33	13.439	98.557	0.053	0
							170.157	-0.6707	34.1018	269.82	13.269	98.57	0.053	0
							171.146	-0.6625	34.1103	270.01	12.748	98.651	0.053	0
							172.134	-0.6209	34.1458	269.98	12.497	98.698	0.052	0
							173.123	-0.5794	34.1778	269.95	13.454	98.715	0.052	0
							174.112	-0.5631	34.1897	269.93	12.956	98.739	0.052	0
							175.101	-0.5507	34.2	270.03	12.964	98.713	0.053	0
							176.09	-0.5287	34.2159	269.89	12.712	98.713	0.052	0
							177.079	-0.5168	34.2224	269.79	12.821	98.713	0.052	0
							178.068	-0.5084	34.2285	269.87	13.401	98.709	0.052	0
							179.056	-0.4969	34.2405	269.86	12.947	98.713	0.052	0
							180.045	-0.4655	34.2687	269.82	12.776	98.739	0.052	0
							181.034	-0.4461	34.2787	269.87	12.53	98.762	0.052	0
							182.023	-0.438	34.2836	269.96	12.432	98.739	0.051	0
							183.012	-0.4309	34.2883	270.14	12.436	98.739	0.051	0
							184	-0.4262	34.2919	270.19	12.494	98.739	0.051	0
							184.989	-0.4197	34.2961	270.38	12.519	98.762	0.051	0
							185.978	-0.4077	34.3042	270.41	12.397	98.803	0.051	0
							186.967	-0.404	34.3066	270.48	12.422	98.818	0.051	0
							187.956	-0.4031	34.3066	270.59	12.603	98.818	0.051	0
							188.944	-0.4011	34.307	270.72	12.606	98.846	0.052	0
							189.933	-0.389	34.3171	270.79	12.262	98.903	0.051	0
							190.922	-0.3711	34.3288	270.86	12.529	98.948	0.05	0
							191.911	-0.3584	34.3384	271.3	12.633	98.985	0.05	0
							192.9	-0.3398	34.3543	271.84	12.83	99.111	0.05	0
							193.888	-0.3316	34.3622	272.41	12.744	99.22	0.05	0
							194.877	-0.3268	34.3736	273.4	12.095	99.322	0.05	0
[truncated: 5,395 more rows]
