# Supplementary material for: Atlantic-origin water extension into the Pacific Arctic induced an anomalous biogeochemical event
Source: Nat Commun. 2023 Nov 2;14:6235. doi: 10.1038/s41467-023-41960-w (PMC10622542; doi:10.1038/s41467-023-41960-w)
Supplement: Supplementary file 5 — Source Data [file 41467_2023_41960_MOESM5_ESM.xlsx]

## Sheet: Fig3ab
yyyy-mm-ddThh:mm	Longitude [degrees_east]	Latitude [degrees_north]	Depth [m]	Salinity []	Oxygen Saturation [%]	Omega_arg
2020-10-10T22:04	198.116	74.5505	0	-999	-999	-999
			5.4	26.277	99.7111	1.08364
			10.3	26.2833	99.7468	1.05148
			20.1	26.4145	99.5544	1.12105
			25.6	29.2871	-999	1.97191
			25.6	29.2737	-999	-999
			29.7	29.9686	112.784	1.9691
			32.9	30.8754	-999	-999
			32.9	30.8932	115.274	1.97584
			49.4	32.2461	96.5676	1.1463
			51	32.2979	-999	-999
			51.1	32.3009	-999	1.05803
			74.1	32.6385	85.4929	0.849383
			76	32.6589	-999	0.869475
			76	32.6589	-999	-999
			99	32.9249	83.2728	0.831936
			99.2	32.9233	-999	-999
			99.3	32.9249	-999	-999
			123.1	33.3166	77.8362	0.762889
			148.1	33.9377	71.2003	0.894782
			172.8	34.3483	74.5063	1.10534
			197.2	34.5383	73.6418	1.09035
			222.6	34.6507	76.8262	1.15543
			245.8	34.7203	79.4534	1.24359
			294.1	34.8091	84.1033	1.31396
			395.3	34.8618	85.6206	1.33017
2020-10-11T21:11	201.874	74.9802	0	-999	-999	-999
			5	25.1985	99.1883	0.896431
			10.1	25.3093	99.3403	0.878773
			14.8	25.3389	99.4141	0.910701
			14.8	25.3519	-999	-999
			20.3	25.4497	100.276	0.926297
			29.9	28.4361	105.157	1.05331
			34	28.6825	-999	-999
			34	28.6803	-999	0.601999
			49.9	29.8708	105.189	1.22738
			67.5	31.1935	-999	-999
			67.5	31.2105	-999	-999
			67.5	31.2142	-999	-999
			67.5	31.1982	-999	-999
			67.5	31.2089	-999	-999
			67.5	31.2128	-999	-999
			67.5	31.2129	-999	-999
			67.5	31.215	-999	-999
			67.5	31.2145	-999	-999
			67.5	31.1775	-999	0.833812
			67.6	31.1908	-999	-999
			74.4	31.4251	94.1125	1.24824
			100.1	31.9951	-999	-999
			100.1	31.9975	86.5232	1.00268
			100.1	31.9931	-999	-999
			124	32.3436	82.4486	0.862508
			149	32.5478	80.8316	0.79176
			174	32.7521	77.4077	0.745245
			198.1	33.0561	75.1116	0.746652
			222.8	33.4906	73.3849	0.812351
			249	34.1062	74.1365	0.95033
			297.2	34.5594	76.6101	1.1376
			395.8	34.8127	83.2796	1.32491
2020-10-12T05:47	199.997	75.1825	0	-999	-999	-999
			4.9	25.4313	99.293	0.891183
			9.8	25.5443	99.2589	0.943508
			14.6	25.8113	-999	-999
			14.6	25.8354	99.9278	0.956422
			14.6	25.8341	-999	-999
			14.6	25.8114	-999	-999
			19.7	27.9434	105.375	1.11063
			29.5	28.8238	105.882	1.13801
			33.8	29.075	-999	-999
			33.8	29.2314	-999	1.20592
			49.1	30.3243	102.97	1.36263
			66.8	31.3193	-999	1.27885
			66.9	31.3213	-999	-999
			74.3	31.5704	92.1519	1.16747
			99.2	32.0551	85.4869	0.95905
			99.2	32.0539	-999	-999
			99.2	32.0874	-999	-999
			124	32.3945	84.5812	0.877606
			148.5	32.6347	84.9084	0.820738
			173.1	32.7894	79.9951	0.774199
			197.9	33.0695	79.1668	0.743082
			222.6	33.4368	78.6452	0.712044
			246.8	33.9796	73.693	0.924262
			296.4	34.5435	75.7507	1.11917
			396.1	34.8075	83.4035	1.29096
2020-10-17T22:04	195.042	75.0146	0	-999	-999	-999
			4.9	28.3177	101.607	1.23305
			9.9	28.3223	101.698	1.20918
			19.5	28.3678	101.57	1.21395
			25.3	28.4605	-999	-999
			25.5	28.5266	-999	-999
			26	28.4641	102.005	1.22178
			26.2	28.5909	-999	-999
			29.8	29.4221	104.687	1.22587
			33.4	29.7359	-999	1.27188
			33.8	29.7075	-999	-999
			50.6	31.1868	99.0887	1.56546
			65.4	31.8226	-999	-999
			65.7	31.8274	-999	1.21777
			74.1	32.0374	91.2887	1.17121
			99.5	32.3679	83.9454	0.926675
			100.2	32.3692	-999	0.906114
			100.5	32.37	-999	-999
			125	32.6149	85.1699	0.898245
			149.1	32.8116	83.9554	0.874796
			173.3	33.1419	78.7262	0.809967
			198.7	33.6223	74.8864	0.848564
			222.8	34.2025	71.6482	0.983552
			246.6	34.5001	75.0535	1.0964
			297.1	34.7031	79.6686	1.19861
			395.5	34.835	85.6203	1.33349
2020-10-18T02:34	192.762	75.0028	0	-999	-999	-999
			7.6	28.133	101.421	1.27809
			10.6	28.1376	101.431	1.31334
			15.7	28.1442	-999	-999
			16.2	28.1424	101.424	1.31176
			19.7	28.1565	101.389	1.30716
			28.8	30.8327	105.13	1.52574
			51.1	31.9136	88.248	1.08058
			74.2	32.419	84.9945	0.878961
			100.5	32.6357	85.2787	0.84807
			123.8	32.8579	82.6817	0.799493
			147.7	33.2897	78.0893	0.807861
			174.5	34.0554	64.5375	0.755154
			197.6	34.442	49.3474	0.619205
			222.9	34.573	47.2074	0.60809
			254.6	34.623	51.9948	0.675683
2020-10-18T08:40	190.363	75.0006	0	-999	-999	-999
			5	29.2969	101.992	1.47975
			9.5	29.2969	102.114	1.47394
			19.5	29.2933	101.943	1.48352
			29.1	30.342	103.315	1.48236
			33.7	30.9844	-999	-999
			34	31.003	112.054	1.60788
			48.6	31.9858	90.0661	1.04331
			74.2	32.4357	84.7469	0.838459
			98	32.6168	84.6956	0.824094
			123	32.9972	80.3798	0.767669
			148.6	33.457	74.1931	0.751831
			172.3	34.222	60.4906	0.761433
			196.9	34.5275	34.1915	0.483337
			225.3	34.6269	28.6057	0.413233
			225.7	34.6262	28.5967	0.42244
2020-10-18T21:21	185.006	75.0034	0	-999	-999	-999
			4.9	28.5236	103.145	-999
			10	28.5239	103.13	1.2583
			20	28.5245	102.951	1.24895
			26.7	30.557	-999	-999
			26.8	30.5688	112.103	-999
			29.3	31.2439	114.547	1.57208
			31.6	31.5369	-999	-999
			31.9	31.5291	-999	-999
			50.1	32.2341	85.118	0.996624
			63.2	32.403	-999	-999
			63.2	32.4035	-999	-999
			73.9	32.5338	81.9119	0.826245
			95.4	32.8595	-999	-999
			95.5	32.8595	-999	-999
			99.2	32.9466	71.5782	0.756576
			124.2	34.0735	65.1829	-999
			148.3	34.4163	74.9962	-999
			173.1	34.5338	79.7021	-999
			197.7	34.6343	78.0721	-999
			222.7	34.6951	75.3394	-999
			246.6	34.7218	75.2178	-999
			265.1	34.7284	74.9471	-999
			265.6	34.7285	-999	-999
2020-10-19T02:40	187.996	75.0009	0	-999	-999	-999
			5.1	27.7233	102.188	1.01049
			10.4	27.7231	102.335	1.02404
			19.8	27.7356	102.098	1.02513
			26.9	29.7289	-999	-999
			27	29.9031	114.819	1.53955
			30	30.9026	114.202	1.13443
			49.5	32.2837	85.1803	0.929464
			74.2	32.5793	77.3827	0.78354
			98.8	33.0114	71.2022	0.745351
			123.5	34.0719	66.3412	0.808734
			148.7	34.3882	76.724	1.04863
			173.6	34.5214	80.9008	1.18935
			198.2	34.6231	81.2515	1.19717
			222.9	34.7197	85.3869	1.31703
			247.6	34.777	86.0514	1.31616
			299.7	34.7952	85.3416	1.29759
			369.7	34.8309	83.7791	1.25346
2020-10-19T08:33	189.801	74.6	0	-999	-999	-999
			4.6	29.713	102.205	1.49526
			10.1	29.7236	102.227	1.51729
			20	29.826	102.558	1.52599
			24.5	29.9879	102.745	1.54275
			24.5	29.9869	-999	-999
			29.6	30.1968	103.302	1.56989
			49.1	32.1893	101.186	1.20395
			74	32.6341	83.554	0.81613
			99	32.9645	76.9484	0.674176
			123.7	33.3747	68.1144	0.634199
			148.8	34.2	59.8952	0.738315
			173.3	34.5616	26.7435	0.383229
			197.2	34.639	32.0865	0.436827
			200.6	34.6379	31.506	0.426558

## Sheet: Fig3c
Year	Oxygen Saturation [%]
2002	76.7447
2002	77.0425
2002	77.1669
2002	77.1686
2002	74.8048
2002	74.9453
2002	74.007
2002	73.8422
2002	72.7329
2002	72.7345
2002	76.7327
2002	78.5139
2002	78.3141
2002	75.3344
2002	73.6876
2002	71.9428
2002	67.8672
2002	70.1326
2002	78.3329
2002	76.61
2002	76.9214
2002	74.8869
2002	73.8688
2002	71.813
2002	70.8824
2002	71.5257
2002	72.3302
2002	72.9481
2002	79.9372
2002	74.6526
2002	78.0313
2002	78.1794
2002	74.8879
2002	71.3556
2002	70.7578
2002	71.0448
2002	72.7952
2002	78.2051
2002	83.443
2002	77.0116
2002	77.6527
2002	74.1726
2002	68.7846
2002	68.0611
2002	70.5866
2002	72.0898
2002	76.969
2002	81.0681
2002	85.5176
2002	74.2416
2002	73.5713
2002	72.0929
2002	65.6959
2002	67.7593
2002	72.9663
2002	76.692
2002	80.6331
2002	84.2982
2002	72.3882
2002	74.7692
2002	71.9642
2002	65.708
2002	67.6922
2002	73.3082
2002	78.7799
2002	83.7849
2002	74.4596
2002	72.5729
2002	70.8106
2002	68.215
2002	78.674
2002	84.0197
2002	85.5521
2002	78.3499
2002	77.0375
2002	70.9065
2002	68.2449
2002	70.8859
2002	76.2921
2002	81.4943
2002	77.9007
2002	76.2473
2002	75.6204
2002	76.4027
2002	68.9931
2002	70.4313
2002	74.5677
2002	83.9178
2002	75.8253
2002	77.6192
2002	75.551
2002	68.9112
2002	69.2446
2002	69.5688
2002	74.161
2002	84.1182
2002	85.7126
2002	75.7517
2002	77.1
2002	77.1677
2002	71.4566
2002	70.5632
2002	76.6334
2002	77.2024
2002	77.5931
2002	74.7983
2002	68.4675
2002	72.3251
2002	77.7132
2002	77.5765
2002	77.9106
2002	74.6185
2002	71.8465
2002	70.6976
2002	75.1939
2002	83.5952
2002	77.9521
2002	77.1731
2002	74.7338
2002	75.1166
2002	78.6011
2002	79.0452
2002	78.6619
2002	78.2802
2002	76.4083
2002	74.8071
2002	74.1571
2002	78.6344
2002	79.4839
2002	78.9716
2002	77.8018
2002	71.0753
2002	72.0587
2002	71.5731
2002	83.7562
2002	78.93
2002	78.6668
2002	78.0737
2002	75.496
2002	78.7842
2002	78.1671
2002	78.165
2002	77.1228
2002	58.1187
2002	58.3943
2002	64.4343
2002	63.0611
2002	65.9196
2002	65.4319
2002	65.5463
2002	65.5178
2002	74.0125
2002	74.0177
2002	81.5924
2002	80.6314
2002	77.998
2002	76.4698
2002	76.2855
2002	72.3779
2002	72.2655
2002	71.2274
2002	71.4183
2002	70.6512
2002	70.7169
2002	84.3371
2002	84.095
2002	73.2086
2002	73.5429
2002	71.2646
2002	71.183
2002	66.8593
2002	66.1742
2002	75.4722
2002	75.5126
2002	76.9402
2002	82.5476
2002	85.7514
2002	71.6635
2002	73.8458
2002	67.7557
2002	86.0447
2002	69.1138
2002	71.6229
2002	78.5868
2002	77.7861
2002	75.4786
2002	70.2407
2002	78.6879
2002	84.4653
2002	82.1306
2002	77.3151
2002	74.6291
2002	78.0514
2002	75.8647
2002	70.5036
2002	70.6418
2002	75.7402
2002	81.0384
2002	86.3649
2002	77.0394
2002	76.4627
2002	71.4997
2002	77.7404
2002	82.6901
2003	82.9656
2003	80.4536
2003	82.1272
2003	75.8717
2003	75.9172
2003	74.5375
2003	75.9415
2003	75.5995
2003	72.3376
2003	73.8921
2003	79.0911
2003	84.3111
2004	83.1142
2004	81.3331
2004	78.3074
2004	74.5769
2004	74.2054
2004	74.1609
2004	80.5014
2004	75.3726
2004	76.4828
2004	75.3487
2004	74.4807
2004	73.0537
2004	74.0929
2004	75.6116
2004	75.0927
2004	80.085
2004	77.6828
2004	76.5654
2004	75.0507
2004	74.6029
2004	69.2347
2004	57.6231
2004	60.8308
2004	64.6062
2004	71.3196
2004	82.7345
2004	81.1308
2004	82.4562
2004	74.368
2004	72.5082
2004	66.8607
2004	61.4609
2004	60.9915
2004	66.398
2004	70.176
2004	76.4317
2004	76.7003
2004	75.9451
2004	75.0156
2004	71.6069
2004	71.3489
2004	72.1306
2004	72.6835
2004	80.1095
2004	81.4211
2004	74.5185
2004	76.2442
2004	76.0455
2004	74.7515
2004	72.4623
2004	71.0135
2004	72.0069
2004	78.7382
2004	82.9238
2004	84.6985
2004	83.2631
2004	80.493
2004	74.3898
2004	71.004
2004	69.608
2004	70.017
2004	73.3188
2004	74.4453
2004	77.7374
2004	77.013
2004	76.7848
2004	73.9622
2004	74.371
2004	71.1558
2004	67.4204
2004	71.4475
2004	77.1184
2004	83.8423
2004	83.3773
2004	85.8768
2004	85.9337
2004	83.2507
2004	76.085
2004	75.193
2004	75.4795
2004	76.1398
2004	77.0302
2004	77.9908
2004	85.2929
2004	82.5402
2004	79.9308
2004	81.4769
2004	76.0855
2004	76.4828
2004	77.838
2004	78.544
2004	77.5801
2004	79.961
2004	83.1253
2004	76.0439
2004	75.0541
2004	73.5274
2004	73.7447
2004	76.8196
2004	73.8867
2004	73.4923
2004	68.7266
2004	69.2431
2004	68.0841
2004	68.3323
2004	79.497
2004	78.9755
2004	77.232
2004	76.6924
2004	75.5384
2004	73.5779
2004	76.1899
2004	75.6815
2004	78.6926
2004	80.0884
2004	83.9728
2004	88.0318
2004	89.098
2004	89.1373
2004	82.85
2004	75.583
2004	76.6892
2004	76.6959
2004	77.7663
2004	81.5148
2004	77.1512
2004	77.653
2004	77.1127
2004	76.1356
2004	74.865
2004	73.4664
2004	74.5163
2004	75.9453
2004	76.1169
2004	80.8856
2004	78.3479
2004	77.9393
2004	76.5382
2004	76.2801
2004	75.4494
2004	74.4232
2004	75.774
2004	76.2175
2004	78.4912
2004	83.7984
2004	78.4337
2004	78.0719
2004	76.7059
2004	76.4593
2004	76.1087
2004	73.6685
2004	74.0326
2004	74.9148
2004	75.3875
2004	81.1281
2004	82.1582
2004	79.1381
2004	76.9045
2004	76.3649
2004	75.8656
2004	76.2024
2004	75.609
2004	75.783
2004	77.6949
2004	79.3509
2004	78.885
2004	79.3874
2004	77.5198
2004	74.6011
2004	73.5137
2004	73.2461
2004	73.2044
2004	77.2458
2004	77.0864
2004	76.4376
2004	75.5883
2004	73.8748
2004	67.8421
2004	67.789
2004	71.6023
2004	74.4286
2004	83.2833
2004	75.7337
2004	75.4984
2004	71.2372
2004	70.2653
2004	74.4892
2004	75.2221
2004	79.1864
2004	82.3257
2004	83.4647
2004	85.3123
2004	73.7153
2004	72.6553
2004	73.8056
2004	70.4928
2004	72.1204
2004	75.2473
2004	77.0088
2004	78.8847
2004	80.8942
2004	84.6705
2004	76.7401
2004	76.8425
2004	76.3644
2004	75.4056
2004	72.6037
2004	69.8913
2004	70.4684
2004	70.4444
2004	74.2609
2004	81.5328
2004	81.5679
2004	78.543
2004	76.9527
2004	76.0656
2004	76.0445
2004	76.5787
2004	78.2399
2004	79.3289
2004	79.9339
2004	81.3338
2004	78.1006
2004	69.5028
2004	75.3144
2004	76.2355
2004	76.3969
2004	76.499
2004	83.8883
2004	81.5343
2004	76.2056
2004	76.525
2004	77.0962
2004	77.4443
2004	78.978
2004	77.8636
2004	79.4602
2004	73.9193
2004	66.3887
2004	66.4126
2004	81.2665
2004	75.1413
2004	74.7513
2004	74.8216
2004	84.0441
2004	83.1858
2004	82.0261
2004	75.4221
2004	76.2579
2004	76.3761
2004	76.4523
2004	75.4605
2004	75.1294
2004	68.1197
2004	73.6233
2004	74.1368
2004	74.764
2004	76.2941
2004	83.0177
2004	80.5295
2004	77.5696
2004	74.6706
2004	71.6415
2004	71.5511
2004	72.4941
2004	72.7917
2005
2006
2007
2008	79.7422
2008	78.8138
2008	78.336
2008	78.7103
2008	77.8951
2008	75.8524
2008	77.1257
2008	78.7355
2008	78.5512
2008	78.2192
2008	78.5517
2008	75.5915
2008	76.5092
2008	77.251
2008	77.957
2008	78.5811
2008	78.8617
2008	77.9793
2008	76.8091
2008	76.6683
2008	77.6296
2008	80.1518
2008	82.0342
2008	78.9251
2008	76.5531
2008	72.4373
2008	74.3105
2008	77.5038
2008	80.3616
2008	81.2213
2008	73.8782
2008	72.6386
2008	75.4009
2008	75.9266
2008	78.9599
2008	77.1101
2008	76.0585
2008	75.7868
2008	75.561
2008	76.6871
2008	79.2665
2008	77.2075
2008	75.6954
2008	75.8231
2008	75.8817
2008	75.8763
2008	78.2156
2008	78.9669
2008	78.8203
2008	76.7267
2008	75.5732
2008	76.1242
2008	76.5517
2008	78.2389
2008	79.9667
2008	79.096
2008	77.8557
2008	77.0231
2008	76.5258
2008	75.9413
2008	77.3549
2008	78.9276
2008	80.5916
2008	78.5436
2008	78.0993
2008	77.8314
2008	76.9404
2008	75.2568
2008	77.247
2008	79.1097
2008	77.9121
2008	76.2834
2008	75.5656
2008	78.8056
2008	78.651
2008	78.4647
2008	77.216
2008	74.6962
2008	73.3404
2008	78.3524
2008	82.0518
2008	79.8233
2008	77.6346
2008	75.4036
2008	75.1173
2008	75.7078
2008	76.1466
2008	78.3203
2008	80.6192
2008	79.7875
2008	77.953
2008	77.0805
2008	72.7283
2008	71.5499
2008	72.6602
2008	79.0864
2008	76.8087
2008	76.8819
2008	78.5472
2008	78.5151
2008	74.3583
2008	69.8287
2008	74.3596
2008	66.6862
2008	67.9305
2008	70.0633
2008	71.5062
2008	77.8015
2008	73.5738
2008	72.0382
2008	71.8208
2008	73.826
2008	74.0732
2008	79.4574
2008	75.8394
2008	74.1111
2008	71.0339
2008	66.5599
2008	69.2066
2008	72.3272
2008	75.2247
2008	78.3781
2008	71.1952
2008	69.1004
2008	72.5173
2008	78.042
2008	78.1677
2008	76.8651
2008	76.9199
2008	79.0885
2008	81.2328
2008	80.8792
2008	77.4318
2008	76.419
2008	78.04
2008	79.8779
2008	81.7881
2008	81.0055
2008	78.4773
2008	78.2033
2008	77.6859
2008	77.0245
2008	76.2898
2008	76.9262
2008	79.1872
2008	80.7603
2008	79.7068
2008	78.812
2008	79.6118
2008	78.9239
2008	75.4141
2008	76.2249
2008	78.6604
2008	79.5184
2008	73.0724
2008	72.9755
2008	69.5199
2009	68.0901
2009	76.8217
2009	77.5162
2009	75.8297
2009	76.8758
2009	77.2651
2009	74.3112
2009	70.691
2009	70.1062
2009	69.8127
2009	76.5066
2009	77.4696
2009	77.2224
2009	74.527
2009	76.7217
2009	77.2986
2009	79.9747
2009	78.3737
2009	74.0937
2009	71.3212
2009	71.7311
2009	70.7569
2009	70.4482
2009	79.7355
2009	79.0119
2009	78.6524
2009	73.3158
2009	72.3801
2009	77.8646
2009	76.1158
2009	76.2162
2009	80.3279
2009	79.2323
2009	78.3567
2009	78.6684
2009	75.8251
2009	76.1522
2009	77.4924
2009	77.9575
2009	80.1199
2009	80.4618
2009	80.636
2009	75.7728
2009	76.4578
2009	76.5526
2009	79.4715
2009	79.0564
2009	73.2776
2009	72.6702
2009	72.0453
2009	69.4043
2009	76.4091
2009	77.5846
2009	79.7112
2009	77.9194
2009	76.4767
2009	77.219
2009	77.7691
2009	74.3247
2009	77.2466
2009	76.5811
2009	77.725
2009	81.0935
2009	83.6959
2009	76.1741
2009	76.269
2009	75.8502
2009	76.1197
2009	78.6233
2009	79.4302
2009	61.9267
2010	76.9189
2010	74.2912
2010	76.0201
2010	76.3986
2010	76.2777
2010	75.0456
2010	74.6678
2010	74.4276
2010	73.1361
2010	70.2561
2010	68.3335
2010	68.6714
2010	74.837
2010	74.3531
2010	73.905
2010	77.2761
2010	74.0964
2010	75.8887
2010	76.6243
2010	78.1897
2010	75.9876
2010	75.388
2010	74.9934
2010	76.3479
2010	76.9993
2010	77.9583
2010	79.4494
2010	83.1435
2010	76.1695
2010	76.0808
2010	74.6514
2010	76.0683
2010	77.3889
2010	78.3624
2010	80.0004
2010	77.1638
2010	75.604
2010	75.7371
2010	76.7933
2010	73.989
2010	76.2499
2010	77.8584
2010	78.8906
2010	80.6023
2010	82.0899
2010	82.9646
2010	77.1861
2010	74.3565
2010	75.8687
2010	76.5763
2010	78.2781
2010	76.7649
2010	76.6178
2010	75.1579
2010	75.8982
2010	77.2935
2010	78.581
2010	80.138
2010	80.3925
2010	76.1873
2010	75.0379
2010	76.4626
2010	77.5509
2010	77.8618
2010	76.8074
2010	75.274
2010	72.2344
2010	68.6359
2010	65.8751
2010	68.442
2010	80.7722
2010	79.1372
2010	75.9952
2010	74.719
2010	76.3064
2010	78.2535
2010	79.9479
2010	81.5402
2011
2012	61.9881
2012	72.6044
2012	73.6324
2012	74.7982
2012	76.7617
2012	72.3919
2012	70.9377
2012	64.8713
2012	64.744
2012	78.4763
2012	72.5948
2012	73.202
2012	71.94
2012	72.7558
2012	75.6197
2012	80.0961
2012	76.0568
2012	75.1154
2012	82.0256
2012	77.0745
2012	75.2424
2012	73.8885
2012	75.7619
2012	76.7848
2012	77.0853
2012	82.0328
2012	78.3112
2012	79.0684
2012	73.6793
2012	75.8322
2012	77.6902
2012	79.1904
2013	78.0142
2013	76.209
2013	75.6448
2013	76.0791
2013	76.3303
2013	75.8974
2013	63.1002
2014	75.0888
2014	76.1823
2014	78.4014
2014	78.8597
2014	77.9667
2014	77.979
2014	77.9149
2014	75.3326
2014	76.6257
2014	78.7917
2014	80.6298
2014	81.7041
2014	80.8979
2014	61.3384
2015	71.859
2015	73.3633
2015	80.1783
2015	77.027
2015	76.6581
2015	75.5708
2015	78.0288
2015	78.4708
2015	76.4683
2015	79.3525
2015	78.9269
2015	77.6282
2015	77.5477
2015	76.6221
2015	76.5933
2015	76.8731
2016
2017	87.2543
2017	81.063
2017	75.8365
2017	76.3112
2017	69.6022
2017	86.0032
2017	76.2605
2017	74.6772
2017	71.9703
2017	71.2048
2017	70.605
2017	78.9488
2017	75.3819
2017	71.4961
2017	66.6955
2017	65.2076
2017	81.0107
2017	77.2195
2017	75.8609
2017	74.6885
2017	70.5567
2017	69.4286
2017	75.7453
2017	74.5086
2017	72.7113
2017	72.8765
2018
2019	75.0318
2019	75.593
2019	75.7225
2019	75.6987
2019	60.3071
2020	85.1657
2020	83.9513
2020	78.7224
2020	74.8827
2020	71.6445
2020	75.0496
2020	79.6643
2020	85.2745
2020	82.6776
2020	78.0855
2020	64.5342
2020	49.3448
2020	47.2049
2020	51.9921
2020	80.3758
2020	74.1893
2020	60.4874
2020	34.1897
2020	28.6042
2020	28.5952
2020	68.1109
2020	59.892
2020	26.7421
2020	32.0848
2020	31.5043
2020	79.5007
2020	68.4529
2020	37.008
2020	42.9843
2020	83.1741
2020	81.5856
2020	74.5405
2020	70.5151
2020	71.2609
2020	81.2062
2020	83.8602
2020	83.1241
2020	68.6759
2020	61.3445
2020	77.1142
2020	82.8861

## Sheet: Fig4
yyyy-mm-ddThh:mm	Longitude [degrees_east]	Latitude [degrees_north]	Oxygen Saturation [%] @ Depth [m]=Bottom	Salinity @ Depth [m]=Bottom
1964-08-24T00:00	140.017	73.267	94.4909	20.952
1964-08-24T00:00	140.383	73.1	62.2657	23.006
1964-08-24T00:00	140.733	72.9	71.3997	25.063
1965-08-04T00:00	141.667	76.517	90.471	27.315
1966-09-19T00:00	139.667	74.5	98.6251	21.363
1967-09-07T00:00	140.667	72.917	89.6223	19.91
1967-09-07T00:00	140.433	73.033	91.0893	23.005
1967-09-07T00:00	140.233	73.133	98.55	25.063
1967-09-07T00:00	140.033	73.25	91.7019	21.98
1967-09-23T00:00	140.033	73.25	83.3615	19.924
1967-09-23T00:00	140.217	73.133	78.4074	19.921
1967-09-23T00:00	140.417	73.017	122.885	19.919
1967-09-23T00:00	140.65	72.883	98.8993	25.063
1968-08-06T00:00	141.667	76.5	89.1073	27.891
1968-08-12T00:00	139.767	74.5	90.0818	25.687
1968-08-12T00:00	140.15	74.2	98.5245	24.778
1968-08-12T00:00	140	73.25	84.0636	23.007
1968-08-12T00:00	140.5	73.167	87.4876	19.921
1968-08-13T00:00	140.667	72.917	93.0439	21.971
1968-08-24T00:00	145.767	74.933	94.2281	20.495
1968-08-24T00:00	141.967	75
1968-08-25T00:00	144	74.5	95.4792	23.505
1968-08-25T00:00	146.1	74.5	89.4328	21.865
1968-08-25T00:00	148	74.5		22.087
1968-08-25T00:00	149.417	74.383	89.7531	22.199
1968-08-25T00:00	150	74.017	88.0591	21.631
1968-08-25T00:00	146	74	91.935	21.865
1968-08-26T00:00	145	74
1968-08-26T00:00	146.283	73.5	91.4015	18.669
1968-08-26T00:00	150	73.5	93.9293	23.25
1968-08-26T00:00	149.967	73	94.1799	22.904
1968-08-26T00:00	150	72.5	95.7274	22.313
1968-08-27T00:00	148.017	72.7		19.902
1968-08-27T00:00	146	73	89.3129	19.61
1968-08-27T00:00	143.983	73	92.3855	20.035
1968-08-27T00:00	142	73		23.374
1968-08-30T00:00	146	75.5
1968-08-31T00:00	149	75.5
1968-08-31T00:00	152	75.5	87.0733	24.495
1968-08-31T00:00	156	75.5	100.578	27.506
1968-09-01T00:00	156	76	76.0617	30.368
1968-09-02T00:00	152	76	82.4044	27.858
1968-09-03T00:00	149	76	87.8596	26.344
1968-09-03T00:00	146	76	78.7496	27.811
1968-09-03T00:00	143	76
1968-09-03T00:00	143	76.5	84.4065	31
1968-09-03T00:00	146	76.5	72.9462	30.846
1968-09-04T00:00	149	76.5	97.4565	27.985
1968-09-04T00:00	152	76.5	96.0536	27.937
1968-09-04T00:00	156	76.5	84.1833	30.384
1968-09-04T00:00	157.45	77	64.9931	32.521
1968-09-05T00:00	152	77	86.8783	30.457
1968-09-05T00:00	149	77		30.569
1968-09-05T00:00	146	77		30.796
1968-09-06T00:00	143	77	88.4464	30.923
1968-09-06T00:00	143	77.5	86.9098	30.949
1968-09-06T00:00	146	77.5	77.7499	30.766
1968-09-06T00:00	149	77.5	80.2125	30.596
1968-09-06T00:00	152	77.5	84.4389	30.47
1968-09-07T00:00	156.55	77.5	66.418	32.571
1968-09-29T00:00	139.667	74.5	89.9642	25.689
1968-09-29T00:00	140	74.317	86.6753	25.643
1968-09-30T00:00	140	73.25	96.6555	21.98
1968-09-30T00:00	140.5	73.167	96.7995	19.921
1968-09-30T00:00	140.65	72.9	96.8265	24.032
1969-08-02T00:00	140.667	72.917	92.15	19.91
1969-08-02T00:00	140.5	73.167	67.024	19.921
1969-08-02T00:00	140	73.233	63.3614	21.979
1969-08-20T00:00	142	73	83.3904	22.523
1969-08-20T00:00	146	73	90.6815	19.217
1969-08-20T00:00	150	73	83.6089	22.312
1969-08-21T00:00	152.133	73	54.7917	23.428
1969-08-21T00:00	153.617	73.367	84.6771	25.095
1969-08-21T00:00	150	73.5	97.0678	22.749
1969-08-21T00:00	146.5	73.6	94.8035	18.669
1969-08-24T00:00	144	74.5	92.8398	21.7
1969-08-24T00:00	146	74.517	94.7844	21.492
1969-08-24T00:00	148.233	74.45	95.5164	22.09
1969-08-24T00:00	148.417	73.917	94.1529	19.578
1969-08-25T00:00	146.05	73.85
1969-08-31T00:00	140	73.25	73.5881	19.924
1969-08-31T00:00	140.517	73.167	67.5988	19.921
1969-09-01T00:00	140.6	72.933	86.682	19.344
1969-09-08T00:00	142	73		22.523
1969-09-08T00:00	144	73	91.3591	20.035
1969-09-08T00:00	146	73	92.727	19.217
1969-09-08T00:00	146.517	73.5	92.3085	18.669
1969-09-08T00:00	150	73.5	92.9371	22.749
1969-09-09T00:00	152	73.5	54.362	23.57
1969-09-09T00:00	156	73.483	68.0877	25.655
1969-09-09T00:00	157.233	73.483	87.8662	25.79
1969-09-09T00:00	155.8	73.967	79.3011	25.773
1969-09-10T00:00	152	74	83.186	21.981
1969-09-10T00:00	150	74	90.211	21.629
1969-09-10T00:00	146	74	94.7805	21.865
1969-09-10T00:00	144	74.083
1969-09-10T00:00	144	74.533	88.1323	21.372
1969-09-11T00:00	146	74.533	93.7298	21.191
1969-09-11T00:00	145.7	74.983		20.495
1969-09-18T00:00	140.267	73.283	93.8109	18.782
1969-09-18T00:00	141	72.917	86.8394	18.787
1969-09-22T00:00	143.983	74.5	94.8953	21.7
1969-09-23T00:00	139.667	74.5	82.3993	25.689
1969-09-25T00:00	140	73.25	92.3301	19.924
1969-09-25T00:00	140.5	73.167	91.5113	19.921
1969-09-25T00:00	140.65	72.933	72.9617	19.91
1971-08-02T00:00	139.817	73.317	95.5876	17.06
1971-08-03T00:00	140.517	73.183	100.708	19.921
1971-08-03T00:00	140.667	72.917	99.719	23.002
1971-08-03T00:00	142	73	101.676	23.374
1971-08-04T00:00	147	72.717	93.2531	18.582
1971-08-04T00:00	148	72.517	95.5014	18.701
1971-08-04T00:00	150.017	72.317	90.0484	19.047
1971-08-04T00:00	150.867	71.55
1971-08-05T00:00	140.667	72.917	73.0767	19.91
1971-08-05T00:00	153	71.167
1971-08-05T00:00	154	71.167
1971-08-05T00:00	156	71.333	106.408	20.269
1971-08-06T00:00	157.667	71.433	101.546	22.835
1971-08-06T00:00	160.317	70.8	75.2478	23.031
1971-08-11T00:00	162.35	69.767	81.5838	23.547
1971-08-12T00:00	161.767	69.867
1971-08-17T00:00	162.35	69.733	90.4388	23.547
1971-08-16T00:00	162.35	69.733	81.7017	23.547
1971-08-14T00:00	162.35	69.733	86.3065	23.547
1971-08-20T00:00	162.183	69.75
1971-08-17T00:00	162.183	69.75
1971-08-23T00:00	163.617	69.733	74.3183	25.877
1971-08-28T00:00	156	71.783	77.271	25.393
1971-08-29T00:00	153.333	72.3	59.7017	25.103
1971-09-05T00:00	140.683	72.9	87.9233	25.063
1971-09-05T00:00	140.467	73.183	86.5702	19.921
1971-09-05T00:00	139.95	73.3	83.4572	18.78
1971-09-05T00:00	139.35	73.5	87.6556	18.798
2000-09-17T00:00	155.519	78.736	82.0318	33.686
1984-08-24T00:00	170.233	69.7	81.7834	27.538
1984-08-24T00:00	170.233	69.717	88.1118	27.539
1984-08-24T00:00	170.217	69.733	61.7804	29.436
1984-08-24T00:00	170.417	69.767	61.3804	27.331
1984-08-23T00:00	170.55	69.767	88.3737	28.693
1984-08-23T00:00	169.667	69.767	86.285	29.412
1984-08-23T00:00	169.917	69.733	39.7313	27.905
1984-08-23T00:00	169.483	69.567	88.5831	28.262
1984-08-23T00:00	170	69.6	53.9831	28.662
1984-08-23T00:00	170.133	69.6	55.0572	28.667
1984-08-26T00:00	169.633	69.35	96.1599	29.408
1984-08-26T00:00	170.15	69.35	51.8692	28.28
1984-08-26T00:00	170.667	69.35	88.0976	27.042
1984-08-26T00:00	169.833	69.1	63.354	29.031
1984-08-26T00:00	170.333	69.133	78.4354	29.419
1984-08-26T00:00	170.833	69.167	88.1754	26.426
1984-08-25T00:00	169.667	68.9	87.5357	27.178
1984-08-25T00:00	170.167	68.95	88.5381	28.655
1984-08-25T00:00	170.65	69.017	89.8955	26.535
1951-07-12T00:00	190.833	66.333	112.56	32.596
1951-07-13T00:00	190.867	66.833	115.959	32.612
1951-07-13T00:00	190.833	67.833	102.859	32.639
1951-07-14T00:00	190.6	69.267	92.6133	32.688
1951-07-14T00:00	190.5	69.933	100.184	32.41
1951-07-15T00:00	188.95	70.133	89.7988	32.424
1951-07-15T00:00	187.5	70.2	90.3495	32.582
1951-07-15T00:00	187.833	70.933	106.143	32.631
1951-07-16T00:00	185.067	70.7	90.0467	32.856
1951-07-17T00:00	183.6	69.783	92.0966	32.889
1951-07-18T00:00	183.633	69.083	88.9557	32.888
1951-07-18T00:00	184.767	68.283	84.4009	32.778
1951-07-19T00:00	186.033	69.183	90.2246	32.818
1951-07-20T00:00	189.15	70.133	89.4472	32.423
1951-07-20T00:00	188.133	70.417	102.275	32.42
1951-07-21T00:00	186.967	70.733	112.005	32.107
1951-07-21T00:00	185.817	71.05	104.947	32.539
1951-07-21T00:00	184.767	71.283	85.7672	32.831
1951-08-13T00:00	185.817	68.7	74.7006	32.796
1951-08-14T00:00	184.467	69.517	77.3002	32.863
1951-08-14T00:00	182	69.733	83.5613	32.838
1951-08-15T00:00	182.8	70.2	74.4078	32.874
1951-08-16T00:00	183.9	70.967	76.1105	32.797
1951-08-16T00:00	184.917	71.917	80.2995	32.771
1951-08-17T00:00	187.15	72.15	83.6374	32.759
1951-08-18T00:00	189.417	72	76.9183	32.753
1951-08-22T00:00	184.167	71.333	78.8882	32.751
1951-08-22T00:00	183.5	71.317	85.9687	32.594
1951-08-23T00:00	182.783	71.25	103.459	32.422
1951-09-04T00:00	180.533	69	87.1291	32.502
1951-09-04T00:00	180.6	69.083	76.2371	32.643
1951-09-04T00:00	180.75	69.583	73.9057	32.906
1951-09-04T00:00	180.917	70.233	79.5491	32.451
1951-09-04T00:00	181.117	70.533	110.491	32.441
1951-09-05T00:00	181.25	70.867	97.1817	32.448
1951-09-24T00:00	184.217	71.167	78.2843	32.682
1951-09-25T00:00	184.333	70.85	73.4418	32.857
1951-09-25T00:00	184.5	70.4	67.145	32.87
1951-09-25T00:00	184.65	69.917	90.92	32.861
1951-09-25T00:00	184.5	69.433	52.7382	32.862
1951-09-25T00:00	184.333	68.767	70.4833	32.859
1951-09-26T00:00	184.4	68.233	58.0754	32.714
1951-09-26T00:00	184.4	67.9	89.6643	32.3
1988-07-14T00:00	189.6	65.833	79.1533	32.492
1988-07-14T00:00	189.96	65.833	88.7521	32.555
1988-07-14T00:00	190.317	65.833	96.5375	32.538
1988-07-15T00:00	190.65	65.833	107.224	32.556
1988-07-15T00:00	190.967	65.833	108.658	32.507
1988-07-15T00:00	190.967	65.967	106.832	32.562
1988-07-15T00:00	190.65	65.967	100.791	32.572
1988-07-15T00:00	190.267	65.967	84.4637	32.527
1988-07-15T00:00	189.95	65.967	75.0418	32.486
1988-07-15T00:00	190.467	66.1	80.0428	32.586
1988-07-15T00:00	190.65	66.1	94.9961	32.585
1988-07-15T00:00	190.967	66.1	106.576	32.587
1988-07-15T00:00	190.967	66.233	107.288	32.594
1988-07-16T00:00	190.617	66.233	94.7302	32.573
1988-07-16T00:00	190.3	66.233	85.8057	32.48
1988-07-16T00:00	190.017	66.233	78.6932	32.42
1988-07-16T00:00	189.717	66.367	80.2297	32.476
1988-07-16T00:00	189.967	66.367	90.5836	32.484
1988-07-16T00:00	190.3	66.367	88.1571	32.588
1988-07-16T00:00	190.633	66.367	108.087	32.568
1988-07-16T00:00	190.983	66.367	108.709	32.583
1988-07-16T00:00	190.967	65.833	108.089	32.512
1988-07-17T00:00	190.9	65.883	107.952	32.549
1988-07-17T00:00	190.833	65.917	110.647	32.567
1988-07-17T00:00	190.75	65.967	104.213	32.552
1988-07-17T00:00	190.667	66	98.2275	32.543
1988-07-17T00:00	190.6	66.033	97.3064	32.572
1988-07-17T00:00	190.533	66.05	82.98	32.573
1988-07-17T00:00	190.483	66.1	81.0199	32.593
1988-07-17T00:00	190.983	66.5	99.8931	32.549
1988-07-17T00:00	189.8	66.5	91.8572	32.544
1988-07-17T00:00	189.583	66.517	79.8107	32.535
1988-07-17T00:00	189.45	66.5	81.6854	32.508
1988-07-18T00:00	189.767	66.983	90.8259	32.562
1988-07-18T00:00	190.983	67	104.151	32.591
1988-07-18T00:00	190.95	67.517	95.3809	32.571
1988-07-18T00:00	190.133	67.517	95.3396	32.595
1988-07-18T00:00	189.7	67.5	103.442	32.543
1988-07-18T00:00	188.4	67.5	94.4749	32.639
1988-07-18T00:00	188.267	67.5	90.7817	32.633
1988-07-18T00:00	188.117	67.5	85.9086	32.635
1988-07-19T00:00	187.533	68	76.6029	32.675
1988-07-19T00:00	188.333	68	96.565	32.641
1988-07-19T00:00	189.667	68	101.357	32.635
1988-07-19T00:00	190.983	69	84.688	32.672
1988-07-19T00:00	190.983	68.283	104.972	32.648
1988-07-19T00:00	190.983	68.5	83.7661	32.65
1988-07-19T00:00	189.633	68.5	90.8388	32.702
1988-07-19T00:00	188.217	68.5	76.5239	32.738
1988-07-19T00:00	187.45	68.5	78.4961	32.721
1988-07-19T00:00	187.35	68.5	80.6326	32.711
1988-07-19T00:00	187.3	68.5	79.5057	32.69
1988-07-20T00:00	187.017	68.5	78.9698	32.687
1988-07-20T00:00	187.867	69	89.3787	32.64
1988-07-20T00:00	188.167	69	94.4852	32.701
1988-07-20T00:00	189.567	69	96.6775	32.66
1988-07-20T00:00	190.983	69	104.699	32.632
1988-07-20T00:00	190.983	69.5	95.5377	32.644
1988-07-20T00:00	190.8	69.5	95.3963	32.634
1988-07-20T00:00	190.433	69.5	94.0268	32.65
1988-07-20T00:00	190.3	69.5	92.1923	32.638
1988-07-20T00:00	189.917	69.4	84.9488	32.69
1988-07-20T00:00	189.633	69.383	91.0158	32.705
1988-07-20T00:00	189.4	69.3	81.3913	32.69
1988-07-21T00:00	189.267	69.217	87.4723	32.712
1988-07-21T00:00	188.933	69.183	87.3861	32.694
1988-07-21T00:00	188.683	69.167	86.0886	32.709
1988-07-21T00:00	188.333	69.117	85.3231	32.711
1988-07-21T00:00	187.983	69.083	94.5073	32.678
1988-07-21T00:00	187.667	69.033	90.4096	32.655
1988-07-21T00:00	187.4	68.983	97.6971	32.666
1988-07-21T00:00	187.017	69	91.0627	32.695
1988-07-21T00:00	186.933	68.917	87.1005	32.684
1988-07-21T00:00	186.767	68.817	89.4523	32.669
1988-07-21T00:00	186.85	68.7	87.472	32.657
1988-07-21T00:00	186.517	68.667	87.1065	32.751
1988-07-21T00:00	186.517	68.667	86.8566	32.751
1988-07-21T00:00	186.5	68.683	87.1843	32.712
1988-07-21T00:00	186.483	68.7	83.2243	32.752
1988-07-22T00:00	186.483	68.7	82.3493	32.752
1988-07-22T00:00	186.483	68.667	82.1038	32.752
1988-07-22T00:00	186.433	68.667	86.6061	32.682
1988-07-22T00:00	186.35	68.667	85.4068	32.713
1988-07-22T00:00	186.333	68.717	87.4471	32.695
1988-07-22T00:00	186.483	68.683	80.2271	32.752
1988-07-22T00:00	186.433	68.65	76.4346	32.701
1988-07-22T00:00	186.267	68.667	76.574	32.754
1988-07-23T00:00	186.483	68.7	75.9765	32.752
1988-07-23T00:00	186.533	68.667	75.7717	32.731
1988-07-23T00:00	186.567	68.65	74.9739	32.69
1988-07-23T00:00	186.517	68.667	73.0701	32.701
1988-07-23T00:00	186.5	68.683	72.2993	32.712
1988-07-23T00:00	186.517	68.667	69.6102	32.751
1988-07-23T00:00	186.517	68.667	68.0653	32.701
1988-07-23T00:00	186.55	68.667	68.9908	32.751
1988-07-24T00:00	186.5	68.667	70.8914	32.731
1988-07-24T00:00	186.533	68.667	74.8962	32.731
1988-07-24T00:00	186.533	68.667	82.1389	32.671
1988-07-24T00:00	186.533	68.667	73.715	32.691
1988-07-24T00:00	186.533	68.667	79.7037	32.701
1988-07-24T00:00	186.533	68.667	103.501	32.691
1988-07-24T00:00	185.15	69.15	76.1688	32.757
1988-07-26T00:00	188.75	69.367	95.9109	32.639
1988-07-26T00:00	189.367	69.133	98.4096	32.662
1988-07-26T00:00	189.933	69.417	99.1061	32.616
1988-07-26T00:00	190.8	69.633	93.7995	32.639
1988-07-26T00:00	190.917	69.667	101.195	32.597
1988-07-27T00:00	190.333	69.383	97.0826	32.626
1988-07-27T00:00	189.667	69.15	102.627	32.658
1988-07-27T00:00	189.017	68.9	104.641	32.632
1988-07-27T00:00	188.483	68.7	98.8618	32.649
1988-07-27T00:00	188.133	68.4	92.3052	32.698
1988-07-27T00:00	187.767	68.083	86.7739	32.666
1988-07-27T00:00	187.367	67.767	89.3759	32.653
1988-07-27T00:00	186.983	67.467	80.2141	32.6
1988-07-28T00:00	187.683	67.25	84.883	32.619
1988-07-28T00:00	188.433	67.1	86.8864	32.542
1988-07-28T00:00	189.017	66.85	87.2098	32.46
1988-07-28T00:00	189.667	66.633	94.2465	32.51
1988-07-28T00:00	190.333	66.417	91.8137	32.523
1988-07-28T00:00	190.95	66.2	92.7373	32.594
1988-07-29T00:00	190.983	66.5	100.152	32.549
1988-07-29T00:00	189.8	66.517	92.2451	32.497
1988-07-29T00:00	188.867	67	88.0778	32.477
1988-07-29T00:00	189.767	66	96.4378	32.52
1988-07-29T00:00	190.983	67	100.727	32.602
1988-07-29T00:00	190.983	67.5	105.635	32.514
1988-07-30T00:00	189.683	67.5	84.4337	32.53
1988-07-30T00:00	188.367	67.5	71.7525	32.613
1988-07-30T00:00	186.95	67.467	82.6786	32.503
1988-07-30T00:00	186.767	67.483	81.6298	32.453
1988-07-30T00:00	186.283	68	92.9154	32.687
1988-07-30T00:00	186.983	68	78.6264	32.676
1988-07-30T00:00	188.333	68	82.1617	32.648
1988-07-30T00:00	189.667	68	78.8107	32.64
1988-07-31T00:00	190.983	68	89.2794	32.641
1988-07-31T00:00	190.967	68.5	91.5775	32.589
1988-07-31T00:00	189.633	68.5	89.994	32.599
1988-07-31T00:00	188.267	68.5	87.3277	32.707
1988-07-31T00:00	186.883	68.5	92.2314	32.689
1988-07-31T00:00	186.567	68.5	85.7559	32.675
1988-07-31T00:00	185.617	69	67.589	32.731
1988-08-01T00:00	186.75	69	95.6959	32.674
1988-08-01T00:00	188.167	69	101.868	32.616
1988-08-01T00:00	189.583	69	85.7351	32.696
1988-08-01T00:00	190.983	69	90.1047	32.632
1988-08-01T00:00	190.967	69.5	101.606	32.549
1988-08-02T00:00	189.533	69.5	95.638	32.62
1988-08-02T00:00	188.117	69.5	91.5625	32.726
1988-08-02T00:00	186.667	69.5	91.7081	32.764
1988-08-02T00:00	185.25	69.5	88.9424	32.789
1988-08-02T00:00	184.617	69.5	76.5281	32.809
1988-08-16T00:00	190.95	66.2	92.5928	32.567
1988-08-16T00:00	188.367	66.717	83.0711	32.387
1988-08-16T00:00	188.033	67.15	83.6969	32.593
1988-08-16T00:00	186.983	67.483	69.4137	32.59
1988-08-16T00:00	186.667	67.95	77.4637	32.638
1988-08-17T00:00	185.85	68.3	77.3345	32.663
1988-08-17T00:00	187.15	68.5	48.6456	32.73
1988-08-17T00:00	188.517	68.7	80.5446	32.727
1988-08-17T00:00	186.833	68.95	67.2282	32.697
1988-08-18T00:00	185	70	70.9595	32.746
1988-08-18T00:00	186.517	69.267	75.4106	32.697
1988-08-18T00:00	188	68.517	62.8867	32.678
1988-08-18T00:00	189.017	68.033	73.4582	32.635
1988-08-19T00:00	190.1	67.5	81.7555	32.572
1988-08-19T00:00	190.317	66.767	92.3604	32.564
1988-08-19T00:00	190.583	65.983	84.243	32.554
1988-09-09T00:00	190.967	68.3	79.7024	32.617
1988-09-10T00:00	190.917	69.667	82.4434	32.624
1988-09-11T00:00	187.483	69.6	71.8694	32.759
1988-09-11T00:00	185.133	69.15	71.6201	32.787
1988-09-11T00:00	183.217	69.05	86.4526	32.743
1988-09-12T00:00	183.317	69.217	71.0089	32.844
1988-09-12T00:00	183.3	69.417	73.419	32.744
1988-09-12T00:00	183.333	69.6	69.7133	32.759
1988-09-12T00:00	183.317	69.817	74.7169	32.754
1988-09-12T00:00	183.267	70.017	71.6212	32.889
1988-09-12T00:00	183.317	70.183	72.8529	32.886
1988-09-12T00:00	183.333	70.5	75.6717	32.817
1988-09-13T00:00	184.333	70.5	55.4362	32.87
1988-09-13T00:00	184.8	70.5	72.957	32.861
1988-09-13T00:00	185.417	70.483	82.3653	32.703
1988-09-13T00:00	185.867	70.5	86.1588	32.71
1988-09-13T00:00	186.317	70.5	86.487	32.533
1988-09-13T00:00	186.867	70.5	87.2438	32.641
1988-09-13T00:00	187.333	70.5	85.0866	32.433
1988-09-14T00:00	187.567	69.6	74.6422	32.782
1988-09-15T00:00	190.933	66.183	89.5195	32.594
1989-07-12T00:00	191	65.833	104.507	32.507
1989-07-12T00:00	190.917	65.883	101.405	32.544
1989-07-12T00:00	190.783	65.917	99.4452	32.545
1989-07-13T00:00	190.683	65.95	92.555	32.563
1989-07-13T00:00	190.6	66	93.4324	32.572
1989-07-13T00:00	190.5	66.067	93.2151	32.583
1989-07-13T00:00	190.983	66.167	99.1628	32.582
1989-07-13T00:00	190.967	66.417	104.831	32.598
1989-07-13T00:00	190.55	66.317	92.0896	32.595
1989-07-13T00:00	190.8	66.533	105.019	32.583
1989-07-14T00:00	189.8	66.5	95.7385	32.544
1989-07-14T00:00	189.517	66.483	91.9848	32.517
1989-07-14T00:00	190.967	67	103.214	32.614
1989-07-14T00:00	189.767	67	93.4038	32.562
1989-07-14T00:00	188.533	67	99.958	32.443
1989-07-14T00:00	188.167	67	140.186	32.302
1989-07-15T00:00	185.783	67.5	99.8315	32.335
1989-07-15T00:00	185.417	67.5	120.176	32.152
1989-07-15T00:00	187.1	67.5	87.2933	32.639
1989-07-15T00:00	188.4	67.5	80.5322	32.621
1989-07-15T00:00	189.7	67.5	78.4565	32.515
1989-07-15T00:00	191	67.5	93.4725	32.603
1989-07-15T00:00	191	68	95.5181	32.646
1989-07-15T00:00	189.683	68	83.0913	32.67
1989-07-16T00:00	188.333	68	72.3186	32.661
1989-07-16T00:00	186.983	68	88.7875	32.688
1989-07-16T00:00	185.65	68	88.5351	32.691
1989-07-16T00:00	184.6	68	89.674	32.612
1989-07-16T00:00	185	68.25	86.2709	32.704
1989-07-16T00:00	185	68.5	89.1503	32.784
1989-07-16T00:00	185.567	68.5	87.1816	32.762
1989-07-17T00:00	186.883	68.5	81.3301	32.711
1989-07-17T00:00	188.283	68.5	84.9565	32.697
1989-07-17T00:00	189.633	68.5	96.2048	32.599
1989-07-17T00:00	190.983	68.5	110.956	32.574
1989-07-17T00:00	190.983	69	96.6881	32.573
1989-07-17T00:00	189.567	69	88.4738	32.66
1989-07-17T00:00	188.167	69	90.835	32.712
1989-07-18T00:00	186.75	69	89.6041	32.771
1989-07-18T00:00	185.333	69	83.6229	32.793
1989-07-18T00:00	185.183	69	81.371	32.794
1989-07-18T00:00	183.85	69.5	84.4892	32.849
1989-07-18T00:00	185.233	69.5	98.6128	32.717
1989-07-18T00:00	186.667	69.5	98.5927	32.714
1989-07-18T00:00	188.117	69.5	95.2462	32.714
1989-07-19T00:00	189.567	69.5	101.784	32.669
1989-07-19T00:00	190.983	69.5	97.0141	32.631
1989-07-19T00:00	191	70	90.7579	32.331
1989-07-19T00:00	189.517	70	94.768	32.395
1989-07-19T00:00	188.05	70	92.3489	32.618
1989-07-19T00:00	186.567	70	88.8007	32.696
1989-07-19T00:00	185.067	70	97.7372	32.718
1989-07-20T00:00	183.617	70	81.6326	32.827
1989-07-20T00:00	184.85	70.017	96.6773	32.818
1989-07-20T00:00	184.95	70.5	94.0119	32.812
1989-07-20T00:00	186.467	70.5	91.8691	32.624
1989-07-20T00:00	187.967	70.5	92.5085	32.428
1989-07-21T00:00	189	70.833	109.235	32.051
1989-07-21T00:00	188.583	70.333	95.0175	32.322
1989-07-21T00:00	188.417	70.333	99.0415	32.381
1989-07-21T00:00	188.417	70.367	102.884	32.299
1989-07-21T00:00	188.1	70.333	97.8412	32.481
1989-07-21T00:00	188.217	70.383	85.8783	32.421
1989-07-21T00:00	188.1	70.433	89.7513	32.42
1989-07-21T00:00	188.1	70.533	103.481	32.418
1989-07-21T00:00	188.1	70.633	136.548	32.095
1989-07-21T00:00	188.1	70.733	106.726	32.404
1989-07-21T00:00	188.1	70.833	109.719	32.499
1989-07-21T00:00	188.367	70.833	111.546	32.468
1989-07-21T00:00	188.367	70.733	108.11	32.402
1989-07-21T00:00	188.367	70.633	114.275	32.404
1989-07-21T00:00	188.367	70.533	85.0808	32.418
1989-07-21T00:00	188.7	70.533	128.155	31.981
1989-07-21T00:00	188.7	70.633	107.215	32.089
1989-07-21T00:00	188.7	70.733	112.644	32.399
1989-07-21T00:00	188.7	70.833	111.454	32.467
1989-07-21T00:00	189	70.833	114.762	32.458
1989-07-22T00:00	189	70.733	112.595	32.386
1989-07-22T00:00	189	70.633	97.461	32.385
1989-07-22T00:00	189	70.533	100.182	32.217
1989-07-22T00:00	189.317	70.6	92.3716	32.322
1989-07-22T00:00	189.3	70.633	93.238	32.383
1989-07-22T00:00	189.3	70.733	110.509	32.383
1989-07-22T00:00	189.3	70.833	109.712	32.522
1989-07-22T00:00	189.617	70.833	105.372	32.492
1989-07-22T00:00	189.617	70.733	133.525	32.052
1989-07-22T00:00	189.65	70.667	100.745	31.932
1989-07-22T00:00	189.917	70.533	111.838	32.172
1989-07-22T00:00	189.633	70.533	111.538	32.055
1989-07-22T00:00	189.333	70.533	114.581	32.094
1989-07-22T00:00	189.283	70.4	113.33	32.099
1989-07-22T00:00	189.3	70.333	98.9571	32.071
1989-07-22T00:00	189.6	70.333	102.223	32.069
1989-07-22T00:00	189.917	70.333	98.6677	32.067
1989-07-22T00:00	189.633	70.433	111.604	32.183
1989-07-22T00:00	189.9	70.433	104.389	32.067
1989-07-22T00:00	189.9	70.633	99.9684	32.293
1989-07-22T00:00	189.9	70.733	96.8054	32.354
1989-07-22T00:00	189.933	70.833	111.672	32.405
1989-07-23T00:00	188.983	70.833	109.082	32.523
1989-07-23T00:00	188.667	70.4	113.65	32.226
1989-07-24T00:00	184.85	70	95.9027	32.832
1989-07-24T00:00	184.533	70	86.2321	32.871
1989-07-24T00:00	184.233	70	80.7065	32.873
1989-07-24T00:00	184.15	70	79.9663	32.874
1989-07-24T00:00	184.117	70	81.8	32.874
1989-07-24T00:00	184.017	70	83.0188	32.875
1989-07-24T00:00	184.217	69.9	80.1033	32.874
1989-07-24T00:00	184.167	69.9	79.8545	32.874
1989-07-24T00:00	184.1	69.9	78.9969	32.875
1989-07-24T00:00	184.533	69.9	85.6464	32.861
1989-07-24T00:00	184.833	69.9	89.616	32.719
1989-07-24T00:00	185.1	70	96.3037	32.746
1989-07-24T00:00	185.1	69.9	92.1884	32.816
1989-07-24T00:00	185.117	69.8	88.1324	32.803
1989-07-24T00:00	184.833	69.8	82.0969	32.804
1989-07-24T00:00	184.55	69.8	83.7648	32.82
1989-07-24T00:00	184.233	69.8	81.0626	32.873
1989-07-24T00:00	184.183	69.8	79.3425	32.874
1989-07-24T00:00	184.133	69.8	80.5626	32.874
1989-07-24T00:00	184.233	69.7	81.7003	32.816
1989-07-24T00:00	184.2	69.7	81.9413	32.816
1989-07-24T00:00	184.083	69.7	80.457	32.817
1989-07-25T00:00	184.533	69.7	84.1742	32.807
1989-07-25T00:00	184.833	69.7	78.6904	32.846
1989-07-25T00:00	185.117	69.7	83.1638	32.813
1989-07-25T00:00	185.117	69.6	84.0507	32.813
1989-07-25T00:00	184.833	69.6	81.3121	32.833
1989-07-25T00:00	184.533	69.6	80.671	32.835
1989-07-25T00:00	184.483	69.6	79.8073	32.835
1989-07-25T00:00	184.633	69.6	82.5211	32.834
1989-07-25T00:00	184.567	69.5	81.3509	32.836
1989-07-25T00:00	184.467	69.5	80.9455	32.81
1989-07-25T00:00	184.5	69.5	83.1284	32.758
1989-07-25T00:00	184.833	69.5	88.3522	32.731
1989-07-25T00:00	185.1	69.5	83.7074	32.718
1989-07-25T00:00	185.867	69.5	82.6858	32.778
1989-07-25T00:00	184.783	69.75	80.1892	32.832
1989-07-25T00:00	184.833	69.75	80.3483	32.818
1989-07-25T00:00	184.833	69.75	87.0203	32.805
1989-07-26T00:00	184.85	69.733	80.3504	32.818
1989-07-26T00:00	184.85	69.733	81.4563	32.818
1989-07-26T00:00	184.85	69.733	81.9149	32.832
1989-07-26T00:00	184.833	69.733	83.0181	32.832
1989-07-26T00:00	184.833	69.733	81.5442	32.832
1989-07-26T00:00	184.833	69.733	81.176	32.832
1989-07-26T00:00	184.833	69.733	82.4727	32.805
1989-07-26T00:00	184.833	69.733	83.21	32.805
1989-07-27T00:00	184.833	69.75	83.6656	32.818
1989-07-27T00:00	191	68.25	85.3336	32.648
1989-07-28T00:00	186.667	67.55	80.2977	32.455
1989-07-28T00:00	187.183	67.367	79.0888	32.436
1989-07-28T00:00	187.4	67.317	82.7302	32.441
1989-07-28T00:00	187.75	67.167	76.3378	32.551
1989-07-28T00:00	187.617	67.333	68.5544	32.607
1989-07-28T00:00	187.617	67.5	64.8463	32.626
1989-07-28T00:00	188.067	67.5	66.2092	32.623
1989-07-28T00:00	188.067	67.333	64.9326	32.619
1989-07-28T00:00	188.067	67.283	66.7495	32.618
1989-07-28T00:00	188.467	67.5	69.3583	32.611
1989-07-28T00:00	188.467	67.333	72.3463	32.595
1989-07-28T00:00	188.483	67.183	76.4306	32.566
1989-07-28T00:00	188.05	67.167	90.6103	32.573
1989-07-29T00:00	187.617	67.083	72.1903	32.468
1989-07-29T00:00	187.417	67.117	71.9368	32.527
1989-07-29T00:00	187.217	67.083	89.9107	32.183
1989-07-29T00:00	186.8	67.167	88.072	32.403
1989-07-29T00:00	186.783	67.083	90.5668	31.949
1989-07-29T00:00	187.633	67	91.2624	32.071
1989-07-29T00:00	188.067	67.1	84.0131	32.508
1989-07-29T00:00	188.067	67	88.5841	32.234
1989-07-29T00:00	188.483	67	75.2902	32.506
1989-07-29T00:00	188.5	66.917	88.4114	32.281
1989-07-29T00:00	188.5	66.833	86.8202	32.091
1989-07-29T00:00	188.9	66.667	75.7994	32.287
1989-07-29T00:00	188.9	66.75	80.3759	32.38
1989-07-29T00:00	188.9	66.917	82.7539	32.514
1989-07-29T00:00	189.333	66.75	84.721	32.463
1989-07-29T00:00	189.333	66.583	85.7129	32.471
1989-07-29T00:00	189.333	66.5	77.0542	32.238
1989-07-29T00:00	189.733	66.583	90.3873	32.473
1989-07-29T00:00	189.75	66.417	87.2208	32.492
1989-07-30T00:00	189.733	66.333	83.714	32.447
1989-07-30T00:00	190.15	66.417	95.9623	32.566
1989-07-30T00:00	190.15	66.25	78.8887	32.464
1989-07-30T00:00	190.15	66.183	75.7524	32.429
1989-07-30T00:00	190.367	66.167	77.9381	32.452
1989-08-09T00:00	190.95	66.183	96.8524	32.553
1989-08-10T00:00	190.517	66.333	80.7141	32.567
1989-08-10T00:00	190.933	66.45	96.7758	32.578
1989-08-10T00:00	189.8	66.5	79.2741	32.53
1989-08-11T00:00	188.533	67	96.2078	32.528
1989-08-11T00:00	189.767	67	80.5027	32.562
1989-08-11T00:00	191	67	94.9727	32.598
1989-08-11T00:00	191	67.5	89.7756	32.563
1989-08-11T00:00	189.7	67.5	71.8929	32.529
1989-08-11T00:00	188.4	67.5	69.9881	32.576
1989-08-11T00:00	187.1	67.517	72.7351	32.62
1989-08-11T00:00	185.817	67.5	111.808	32.183
1989-08-12T00:00	185.633	67.75	81.1187	32.621
1989-08-12T00:00	186.517	68	73.6012	32.676
1989-08-12T00:00	185.533	68.5	79.1578	32.679
1989-08-13T00:00	186	68.25	78.8536	32.741
1989-08-13T00:00	186.983	68	61.5886	32.676
1989-08-13T00:00	188.333	68	72.1917	32.661
1989-08-13T00:00	189.667	68.5	68.5748	32.599
1989-08-13T00:00	191	68	86.1961	32.646
1989-08-13T00:00	190.983	68.25	83.6756	32.648
1989-08-13T00:00	190.983	68.5	91.1739	32.62
1989-08-13T00:00	189.633	68.5	92.5521	32.661
1989-08-14T00:00	188.267	68.5	73.8018	32.717
1989-08-14T00:00	186.883	68.5	54.0106	32.689
1989-08-14T00:00	185.517	68.5	79.5255	32.679
1989-08-14T00:00	184.15	68.5	80.0304	32.704
1989-08-14T00:00	184.083	69	76.8627	32.819
1989-08-14T00:00	183.85	69.5	73.2966	32.821
1989-08-15T00:00	183.267	70.017	77.2843	32.858
1989-08-15T00:00	183.283	70.033	76.918	32.858
1989-08-15T00:00	185.017	70	69.6075	32.803
1989-08-15T00:00	185.85	69.5	61.1141	32.778
1989-08-15T00:00	186.667	69.5	73.7199	32.695
1989-08-16T00:00	188.117	69.5	74.7471	32.714
1989-08-16T00:00	189.567	69.5	82.1328	32.669
1989-08-16T00:00	191	69.5	84.1127	32.631
1989-08-16T00:00	191	69	88.5376	32.573
1989-08-16T00:00	189.583	69	73.6571	32.684
1989-08-16T00:00	188.167	69	70.8952	32.701
1989-08-16T00:00	186.767	69	64.8352	32.693
1989-08-16T00:00	185.333	69	66.8398	32.729
1989-08-19T00:00	190.933	66.233	87.2387	32.574
1990-07-24T00:00	191	66	97.1221	32.537
1990-07-24T00:00	190	66	90.2083	32.225
1990-07-24T00:00	189.383	66.5	87.3573	32.426
1990-07-24T00:00	189.8	66.5	91.4098	32.503
1990-07-25T00:00	191	66.5	107.47	32.555
1990-07-25T00:00	191	67	110.542	32.579
1990-07-25T00:00	189.767	67	102.847	32.53
1990-07-25T00:00	188.533	67	70.3472	32.467
1990-07-25T00:00	187.883	67	121.051	31.969
1990-07-25T00:00	185.767	67.5	118.337	32.197
1990-07-26T00:00	187.1	67.5	78.614	32.582
1990-07-26T00:00	188.4	67.5	77.4495	32.567
1990-07-26T00:00	189.7	67.5	93.2495	32.557
1990-07-26T00:00	191	67.5	96.5417	32.571
1990-07-26T00:00	191	68	89.4259	32.636
1990-07-27T00:00	189.667	68	86.443	32.645
1990-07-27T00:00	188.333	68	80.254	32.648
1990-07-27T00:00	186.983	68	74.9662	32.676
1990-07-27T00:00	185.65	68	61.7702	32.727
1990-07-27T00:00	185.583	68	64.9334	32.631
1990-07-27T00:00	184.5	68.5	70.4414	32.745
1990-07-27T00:00	185.5	68.5	66.3725	32.763
1990-07-27T00:00	186.883	68.5	78.196	32.689
1990-07-28T00:00	188.267	68.5	77.0036	32.697
1990-07-28T00:00	189.633	68.5	89.4787	32.681
1990-07-28T00:00	191	68.5	97.8537	32.635
1990-07-29T00:00	191	69	102.551	32.573
1990-07-29T00:00	189.583	69	102.863	32.491
1990-07-29T00:00	188.167	69	88.8496	32.69
1990-07-29T00:00	186.75	69	83.5181	32.723
1990-07-30T00:00	185.333	69	72.6119	32.75
1990-07-30T00:00	183.933	69	65.2585	32.778
1990-07-30T00:00	183.117	69	84.6665	32.824
1990-07-30T00:00	183.133	69.5	70.3924	32.88
1990-07-30T00:00	183.783	69.5	57.7554	32.891
1990-07-31T00:00	185.233	69.5	64.2434	32.777
1990-07-31T00:00	186.667	69.5	78.1126	32.744
1990-07-31T00:00	188.133	69.5	89.6819	32.703
1990-07-31T00:00	189.567	69.5	93.6092	32.645
1990-07-31T00:00	191	69.5	100.953	32.59
1990-07-31T00:00	191	70	128.287	32.331
1990-07-31T00:00	189.517	70	116.674	32.395
1990-08-01T00:00	188.05	70	94.7327	32.59
1990-08-01T00:00	186.567	70	82.2179	32.737
1990-08-01T00:00	185.017	70	75.5566	32.831
1990-08-01T00:00	184.033	70	74.0317	32.845
1990-08-01T00:00	184.4	70.5	82.8569	32.87
1990-08-01T00:00	184.95	70.5	72.9982	32.827
1990-08-02T00:00	186.467	70.5	94.6244	32.64
1990-08-02T00:00	187.967	70.5	135.26	32.428
1990-08-02T00:00	189.5	70.5	164.162	32.011
1990-08-02T00:00	191	70.5	141.614	32.321
1990-08-03T00:00	187.767	72.4	80.2729	32.731
1990-08-03T00:00	188.183	72.083	79.7386	32.74
1990-08-03T00:00	188.15	71.733	82.0595	32.75
1990-08-03T00:00	188.417	71.417	79.4144	32.718
1990-08-03T00:00	188.683	71.1	111.91	32.658
1990-09-03T00:00	190.9	64.983	79.3963	32.452
1990-09-03T00:00	190.717	65.867	70.4822	32.401
1990-09-03T00:00	190.883	65.85	70.3967	32.429
1990-09-03T00:00	191.25	65.8	77.0541	32.582
1990-09-03T00:00	191.417	65.767	74.6058	32.582
1990-09-03T00:00	191.717	65.75	72.7226	32.558
1990-09-04T00:00	192.5	66.117	73.7664	32.007
1990-09-04T00:00	192.667	66.417	64.6202	32.309
1990-09-04T00:00	192.883	66.75	64.3846	32.423
1990-09-04T00:00	193.067	67.1	66.8861	32.451
1990-09-05T00:00	193.267	67.417	92.9248	32.492
1990-09-05T00:00	193.417	67.767	98.5585	32.43
1990-09-05T00:00	193.517	68.1	79.7163	32.412
1990-09-05T00:00	194.217	67.3	85.571	32.405
1990-09-05T00:00	194.983	67.117	82.2647	32.302
1990-09-05T00:00	195.617	66.95	81.2107	32.394
1990-09-06T00:00	196.5	66.783	85.2036	31.902
1990-09-06T00:00	196.383	66.65	84.4768	32.087
1990-09-06T00:00	195.517	66.65	85.6383	31.783
1990-09-06T00:00	194.633	66.683	83.0479	32.154
1990-09-06T00:00	193.833	66.717	81.8935	32.149
1990-09-06T00:00	192.9	66.75	86.7638	32.423
1990-09-06T00:00	191.9	66.8	88.9669	32.463
1990-09-06T00:00	191.017	66.833	94.6581	32.589
1990-09-07T00:00	190.033	66.883	90.0311	32.464
1990-09-07T00:00	189	66.933	84.4347	32.396
1990-09-07T00:00	189.333	67.033	74.4328	32.334
1990-09-07T00:00	189.7	67.15	67.3553	32.413
1990-09-07T00:00	190.033	67.283	80.7576	32.408
1990-09-07T00:00	190.417	67.417	86.675	32.423
1990-09-08T00:00	191	67.633	87.8394	32.599
1990-09-08T00:00	191.75	67.85	88.2684	32.631
1990-09-08T00:00	192.4	68.117	90.8757	32.59
1990-09-08T00:00	192.95	68.3	81.4878	32.504
1990-09-08T00:00	193.033	69.033	85.9209	32.555
1990-09-09T00:00	192.083	69.067	92.8726	32.583
1990-09-09T00:00	191.1	69.033	89.4719	32.631
1990-09-09T00:00	190.217	68.95	89.925	32.365
1990-09-09T00:00	189.283	68.817	98.7944	32.387
1990-09-09T00:00	188.383	68.667	100.565	32.438
1990-09-09T00:00	187.5	68.5	89.9138	32.49
1990-09-10T00:00	186.667	68.3	93.497	32.42
1990-09-10T00:00	186.35	68.233	88.6195	32.487
1990-09-10T00:00	185.95	68.117	91.4137	32.476
1990-09-10T00:00	185.617	67.983	91.5455	32.509
1990-09-10T00:00	185.233	67.833	88.9622	32.564
1990-09-10T00:00	181.667	68.9	80.2858	32.506
1990-09-10T00:00	182.017	69.017	84.2583	32.451
1990-09-10T00:00	182.4	69.133	89.3947	32.377
1990-09-11T00:00	182.833	69.233	89.3707	32.482
1990-09-11T00:00	183.25	69.333	89.251	32.496
1990-09-11T00:00	184	69.55	90.1593	32.526
1990-09-11T00:00	184.917	69.767	90.0271	32.514
1990-09-11T00:00	185.7	69.95	86.3808	32.499
1990-09-11T00:00	186.633	70.167	88.3396	32.467
1990-09-12T00:00	187.517	70.35	92.568	32.459
1990-09-12T00:00	188.333	70.55	93.8348	32.418
1990-09-12T00:00	189.5	70.517	95.0639	32.242
1990-09-12T00:00	190.583	70.617	96.1621	32.283
1990-09-12T00:00	191.583	70.65	102.36	32.301
1990-09-12T00:00	192.667	70.683	92.3799	32.272
1990-09-12T00:00	193.75	70.567	88.3277	32.238
1990-09-12T00:00	194.733	70.483	86.451	32.225
1990-09-13T00:00	195.633	70.317	88.9589	32.197
1990-09-13T00:00	196.25	70.133	85.5619	32.192
1990-09-13T00:00	200.383	71.05	91.8453	32.25
1990-09-13T00:00	199.767	71.3	107.96	32.168
1990-09-14T00:00	199.267	71.6	103.11	31.955
1990-09-14T00:00	198.717	71.883	94.627	32
1990-09-14T00:00	198.183	72.15	96.1144	31.967
1990-09-14T00:00	197.617	72.45	106.764	32.143
1990-09-14T00:00	197.033	72.733	83.6286	32.395
1990-09-14T00:00	196.45	73.017	70.6964	32.643
1990-09-14T00:00	195.833	73.3	75.012	32.611
1990-09-14T00:00	195.217	73.583	66.5975	33.124
1990-09-14T00:00	194.6	73.867	60.2967	33.235
1990-09-15T00:00	194.5	74	64.7169	33.644
1990-09-15T00:00	193.333	73.567	68.5078	32.994
1990-09-15T00:00	192.183	73.233	66.996	32.662
1990-09-15T00:00	191.033	73.333	73.3096	32.736
1990-09-16T00:00	191.033	73	71.6644	32.582
1990-09-16T00:00	191.033	72.667	69.4597	32.664
1990-09-16T00:00	191.033	72.333	71.3661	32.691
1990-09-16T00:00	191.033	72	83.7913	32.638
1990-09-16T00:00	191.033	71.667	85.2912	32.619
1990-09-16T00:00	191.033	71.333	88.5149	32.64
1990-09-16T00:00	191.033	71.067	96.7768	32.313
1990-09-16T00:00	191.033	70.8	102.622	32.315
1990-09-16T00:00	189.917	70.8	92.3828	32.353
1990-09-16T00:00	188.8	70.8	92.1762	32.379
1990-09-17T00:00	187.683	70.8	86.9366	32.419
1990-09-17T00:00	186.467	70.8	89.9519	32.442
1990-09-17T00:00	185.917	70.9	89.2299	32.448
1990-09-17T00:00	185.117	70.967	92.1266	32.436
1990-09-17T00:00	184.333	71.083	94.9173	32.434
1990-09-17T00:00	183.483	71.167	95.0182	32.43
1990-09-18T00:00	186.167	72.2	94.2	32.263
1990-09-18T00:00	185.433	72.117	92.2331	32.263
1990-09-18T00:00	184.583	71.983	93.6936	32.296
1990-09-18T00:00	183.783	71.867	98.5104	32.327
1990-09-18T00:00	183	71.75	79.2022	32.217
1990-09-18T00:00	183.133	71.433	97.8656	32.415
1990-09-18T00:00	182.5	70.833	94.3811	32.373
1990-09-18T00:00	181.417	70.717	93.8685	32.458
1990-09-18T00:00	180.433	70.633	94.5149	32.425
1990-09-19T00:00	179.433	70.583	94.2225	32.379
1990-09-19T00:00	178.45	70.5	94.3367	32.338
1990-09-19T00:00	178.4	70.3	92.8024	32.353
1990-09-19T00:00	178.1	70.1	88.2784	32.362
1990-09-19T00:00	178	69.8	89.2806	32.367
1990-09-23T00:00	186.617	67.3	93.7125	32.458
1990-09-23T00:00	187.35	67.45	87.7946	32.489
1990-09-23T00:00	188.083	67.583	91.1614	32.508
1990-09-23T00:00	188.833	67.733	91.9205	32.448
1990-09-23T00:00	189.567	67.867	89.8698	32.504
1990-09-23T00:00	190.3	68.017	90.3868	32.529
1990-09-23T00:00	191	68.133	96.6457	32.412
1993-08-22T00:00	140.35	73.25	98.4547	19.373
1993-08-22T00:00	140.667	72.95	101.151	19.91
1993-08-22T00:00	140.667	72.95	98.1248	19.91
1993-08-22T00:00	139.35	73.05	80.3078	22.075
1993-08-18T00:00	139.65	74.5	92.4065	25.689
1993-08-18T00:00	139.867	74.417	90.195	25.691
1993-08-18T00:00	140.067	74.333	90.7528	25.643
1952-09-24T00:00	143.267	77.583	71.4411	30.924
1952-09-24T00:00	146.8	76.9	64.9892	30.71
1952-09-24T00:00	139.8	77.633	75.9083	32.516
1953-08-20T00:00	176.383	70	62.9851	32.228
1953-08-23T00:00	177.15	70.267	74.0521	32.271
1953-08-22T00:00	177.15	70.267	77.5216	32.271
1953-08-23T00:00	178.367	70.633	65.4851	32.319
1953-08-01T00:00	190.583	65.9	95.8089	32.555
1953-08-02T00:00	190.683	66.45	108.053	32.597
1953-08-05T00:00	184.2	67.867	100.48	32.298
1953-08-05T00:00	185.683	68.033	74.5591	32.751
1953-08-05T00:00	186.967	68.183	79.4543	32.714
1953-08-06T00:00	188.467	68.317	77.6479	32.718
1953-08-07T00:00	191.167	69.633	93.6537	32.61
1953-08-07T00:00	191.2	70.183	92.3568	32.491
1953-08-07T00:00	190.817	70.55	81.6775	32.322
1953-08-08T00:00	189.25	69.917	90.3908	32.398
1953-08-08T00:00	188.883	70.35	111.238	32.404
1953-08-09T00:00	188.55	70.917	111.781	32.582
1953-08-09T00:00	187.167	71.033	117.821	32.62
1953-08-09T00:00	186.367	71.45	100.168	32.716
1953-08-15T00:00	182.4	69.1	79.7742	32.811
1953-08-16T00:00	183.083	69.617	67.954	32.848
1953-08-16T00:00	183.117	70.183	80.5115	32.873
1953-08-16T00:00	182.867	70.417	74.1796	32.886
1954-08-13T00:00	191.05	66.383	93.5004	32.597
1954-08-13T00:00	191.1	67.133	105.796	32.612
1954-08-14T00:00	191.233	67.783	87.8646	32.627
1954-08-14T00:00	191.333	68.267	80.8808	32.646
1954-08-15T00:00	191.417	68.717	87.1741	32.639
1954-08-15T00:00	191.533	69.317	91.6698	32.654
1954-08-15T00:00	191.65	69.9	88.9979	32.537
1954-08-15T00:00	191.717	70.233	101.538	32.301
1954-08-15T00:00	191.817	70.767	104.584	32.299
1954-08-15T00:00	191.95	71.283	119.995	32.291
1954-08-17T00:00	192.15	72.067	75.112	32.651
1954-08-17T00:00	191.883	72.65	73.3535	32.628
1954-08-21T00:00	185.067	71.2	57.1511	32.826
1954-08-21T00:00	186.983	70.767	77.1448	32.541
1954-08-22T00:00	188.333	70.45	88.3366	32.237
1954-08-22T00:00	189.317	70.217	80.0512	32.381
1954-08-23T00:00	189.917	68.45	86.0025	32.682
1954-08-23T00:00	188.683	68.317	82.8427	32.716
1954-08-24T00:00	187.5	68.3	55.5982	32.703
1954-08-24T00:00	186.167	68.067	48.6444	32.723
1954-08-27T00:00	181.133	70.233	65.3558	32.452
1955-07-18T00:00	189.85	65.617	83.543	32.46
1955-07-18T00:00	190.6	65.917	92.1659	32.564
1955-08-09T00:00	190.867	67.333	89.1397	32.625
1955-07-18T00:00	188.467	64.75		32.392
1955-08-09T00:00	190.817	67.833	87.0789	32.645
1955-07-18T00:00	189.1	65.2		32.393
1955-08-09T00:00	190.767	68.333	88.4711	32.664
1955-07-18T00:00	189.85	65.617		32.46
1955-08-10T00:00	190.717	68.833	94.8294	32.673
1955-07-18T00:00	190.6	65.917		32.564
1955-08-10T00:00	190.917	69.833	105.162	32.617
1955-08-17T00:00	190.967	68.833	90.926	32.671
1955-08-18T00:00	189.933	68.667	85.1173	32.684
1955-08-09T00:00	190.867	67.333		32.625
1955-08-18T00:00	188.9	68.533	84.6021	32.716
1955-08-09T00:00	190.817	67.833		32.645
1955-08-20T00:00	187.8	68.367	65.5581	32.74
1955-08-20T00:00	186.617	68.2	56.1211	32.751
1955-08-09T00:00	190.75	68.35		32.664
1955-08-10T00:00	190.717	68.833		32.673
1955-08-21T00:00	186.067	68.133	70.1236	32.759
1955-10-08T00:00	190.917	69.833		32.617
1955-08-17T00:00	190.95	68.833		32.671
1955-08-18T00:00	189.917	68.683		32.685
1955-08-18T00:00	188.85	68.517		32.716
1955-08-20T00:00	187.783	68.367		32.74
1955-08-20T00:00	186.617	68.2		32.751
1955-08-21T00:00	186.067	68.133		32.759
1955-09-11T00:00	190.533	70.033	91.4952	32.336
1955-09-11T00:00	189.633	70.317	109.579	32.353
1955-09-12T00:00	188.65	70.583	87.505	32.402
1955-09-12T00:00	187.65	70.85	89.89	32.598
1955-09-12T00:00	186.633	71.133	89.8053	32.634
1955-09-12T00:00	185.633	71.4	82.8639	32.803
1955-09-11T00:00	190.517	70.05		32.336
1955-09-11T00:00	189.633	70.317		32.353
1955-09-12T00:00	188.65	70.583		32.402
1955-09-12T00:00	187.65	70.85		32.598
1955-09-12T00:00	186.633	71.133		32.634
1955-09-12T00:00	185.633	71.4		32.803
1956-09-07T00:00	182.617	70.067	104.514	32.864
1956-09-07T00:00	183.133	70.35	104.346	32.886
1956-09-11T00:00	189.233	71.25	101.017	32.698
1956-09-12T00:00	191.067	71.25	101.873	32.677
1956-09-13T00:00	191.067	70.933	105.753	32.314
1956-09-13T00:00	191.1	70.6	106.738	32.319
1956-09-14T00:00	190.933	70.25	107.175	32.321
1956-09-14T00:00	190.883	69.917	99.3833	32.477
1956-09-15T00:00	190.6	67.95	101.846	32.663
1956-09-16T00:00	191.133	67.05	100.428	32.608
1956-09-17T00:00	189.733	67.017	102.615	32.586
1956-09-18T00:00	190.1	67.483	100.001	32.605
1956-09-18T00:00	190.933	67.733	99.767	32.613
1956-09-19T00:00	189.433	68.5	103.854	32.703
1956-09-21T00:00	184.5	69.217	103.969	32.838
1956-09-22T00:00	191.433	69.667	101.363	32.61
1956-09-23T00:00	191.167	69.35	103.823	32.656
1956-09-23T00:00	190.967	69.1	101.671	32.655
1956-09-25T00:00	188.867	69.767	99.7979	32.72
1956-09-26T00:00	188.15	69.9	97.4534	32.713
1956-09-26T00:00	187.233	69.883	96.8032	32.777
1956-09-26T00:00	187.017	70.217	96.8078	32.671
1956-09-27T00:00	185.883	71.75	98.7459	32.793
1956-09-28T00:00	186.317	71.35	97.3911	32.713
1956-09-29T00:00	184.9	70.867	96.9494	32.849
1957-07-28T00:00	186.2	68.6	81.6067	32.792
1957-07-29T00:00	187.5	69.3	88.7203	32.776
1957-07-29T00:00	189.2	69.983	107.577	32.399
1957-07-29T00:00	191	69.967	103.756	32.491
1957-08-06T00:00	190.283	65.983	75.7723	32.564
1957-08-06T00:00	190.633	65.9	90.0189	32.573
1957-08-06T00:00	190.867	65.85	103.275	32.563
1957-08-25T00:00	190.833	67.667	84.4762	32.618
1957-08-25T00:00	190.067	67.533	81.6662	32.584
1957-09-09T00:00	194	71.5	101.537	32.244
1957-09-11T00:00	192.433	71.467	92.5843	32.64
1957-09-11T00:00	190.85	71.45	72.7937	32.707
1957-09-16T00:00	184.3	71.333	100.035	32.497
1957-09-16T00:00	183.583	71.3	84.7579	32.49
1957-09-16T00:00	182.933	71.267	87.1824	32.421
1957-09-18T00:00	189.733	71.483	70.1036	32.76
1957-09-18T00:00	188.183	71.483	71.5989	32.707
1957-09-20T00:00	191.2	73.35	66.0147	32.753
1957-09-21T00:00	190.7	72.45	67.5447	32.69
1957-09-22T00:00	187.167	71.567	70.67	32.756
1957-09-22T00:00	185.6	71.167	74.6922	32.674
1957-09-23T00:00	186.867	70.75	88.8479	32.526
1957-09-23T00:00	188.083	70.433	94.258	32.42
1957-09-23T00:00	189.283	70.133	94.3999	32.385
1957-09-23T00:00	190.467	69.817	94.4232	32.563
1957-09-23T00:00	191.517	69.533	70.8012	32.634
1957-09-23T00:00	192.617	69.25	83.8375	32.543
1957-09-24T00:00	188.217	69.683	66.8506	32.776
1957-09-25T00:00	185.333	69.983	62.9807	32.813
1957-09-25T00:00	183.033	70.2	57.7296	32.873
1957-09-27T00:00	188.6	67.25	59.6061	32.6
1957-09-27T00:00	189.333	67.383	71.3825	32.588
1957-09-27T00:00	190.117	67.417	70.3339	32.593
1957-09-27T00:00	190.8	67.617	65.675	32.614
1957-09-27T00:00	191.6	67.833	74.6084	32.628
1959-08-06T00:00	191.1	70.8	94.6986	32.315
1959-08-06T00:00	191.15	71.3	112.133	32.391
1959-08-06T00:00	191.183	71.667	83.0316	32.711
1959-08-07T00:00	186.6	71.433	79.6243	32.767
1959-08-07T00:00	185.317	71.433	85.6774	32.802
1959-08-07T00:00	184.8	71.367	55.2719	32.829
1959-08-08T00:00	185.533	71.083	85.4906	32.667
1959-08-08T00:00	186.55	70.817	82.1893	32.597
1959-08-08T00:00	187.567	70.55	98.8413	32.43
1959-08-08T00:00	188.567	70.317	76.6341	32.605
1959-08-08T00:00	189.5	70.05	112.213	32.395
1959-08-09T00:00	188.967	69.75	74.4298	32.757
1959-08-09T00:00	187.867	69.633	80.8395	32.764
1959-08-09T00:00	186.7	69.517	73.2881	32.794
1959-08-09T00:00	185.667	69.4	62.6426	32.715
1959-08-09T00:00	184.433	69.283	72.0627	32.851
1959-08-09T00:00	183.3	69.167	81.3571	32.876
1959-08-10T00:00	182.183	69.033	93.7398	32.829
1959-08-10T00:00	181.117	68.917	84.0126	32.624
1959-09-15T00:00	191.9	71.467	67.363	32.698
1959-09-15T00:00	190.967	71.467	73.0599	32.724
1959-09-16T00:00	189.4	71.467	123.21	32.779
1959-09-16T00:00	187.817	71.45	70.9271	32.795
1959-09-16T00:00	186.25	71.45	77.6852	32.734
1959-09-16T00:00	184.667	71.45	70.8782	32.696
1959-09-16T00:00	184.517	71.35	74.8964	32.647
1959-09-17T00:00	185.65	71.05	77.5939	32.828
1959-09-17T00:00	186.867	70.767	83.3557	32.51
1959-09-17T00:00	187.9	70.467	88.8877	32.429
1959-09-17T00:00	188.967	70.2	82.0547	32.424
1959-09-17T00:00	191.033	69.9	78.7817	32.526
1959-09-17T00:00	191	69.617	85.9644	32.679
1960-08-20T00:00	190.917	67.667	91.8429	32.577
1960-08-20T00:00	190.05	67.433	99.3899	32.55
1960-08-21T00:00	188.767	67.1	97.5854	32.561
1960-08-21T00:00	188.317	66.983	74.9361	32.52
1960-09-15T00:00	190.317	67.7	75.5615	32.639
1960-09-15T00:00	189.733	67.5	85.833	32.599
1960-09-16T00:00	188.85	67.217	93.6448	32.585
1960-09-16T00:00	188.233	67	82.4935	32.405
1960-10-12T00:00	190.65	67.733	90.3068	32.626
1960-10-12T00:00	189.8	67.517	90.666	32.438
1960-10-13T00:00	188.5	67.2	82.4847	32.641
1960-10-13T00:00	188.083	67.017	81.6771	32.41
1961-09-28T00:00	190.25	74.9	76.6055	34.624
1970-08-06T00:00	197.65	70.467	94.0004	32.152
1970-08-06T00:00	196.25	70.633	99.9257	32.197
1970-08-06T00:00	194.783	70.817	87.9879	32.23
1970-08-07T00:00	193.567	71.117	119.983	32.261
1970-08-07T00:00	193.017	71.45	100.981	32.268
1970-08-07T00:00	192.083	71.867	75.4095	32.622
1970-08-08T00:00	192.317	72.317	75.0609	32.605
1970-08-08T00:00	191.5	71.95	74.8845	32.677
1970-08-08T00:00	190.95	70.683	121.718	32.315
1970-08-09T00:00	192.717	70.217	104.931	32.257
1970-08-09T00:00	190.95	69.633	100.92	32.666
1970-08-09T00:00	191.083	69.633	100.915	32.666
1970-08-09T00:00	191.217	69.617	100.747	32.652
1970-08-09T00:00	190.817	69.633	91.7615	32.666
1970-08-11T00:00	190.733	69.633	101.972	32.667
1970-08-09T00:00	191.367	69.617	101.334	32.638
1970-08-10T00:00	190.733	69.633	98.8204	32.667
1970-08-10T00:00	190.733	69.633	93.0225	32.667
1970-08-10T00:00	190.733	69.633	94.6611	32.667
1970-08-10T00:00	190.733	69.633	97.56	32.667
1970-08-10T00:00	190.733	69.633	101.846	32.667
1970-08-10T00:00	190.733	69.633	104.107	32.626
1970-08-10T00:00	190.733	69.633	94.535	32.667
1970-08-10T00:00	190.733	69.633	93.2745	32.667
1970-08-11T00:00	189.5	69	91.6536	32.696
1970-08-11T00:00	187.883	68.317	71.1302	32.688
1970-08-11T00:00	187.017	67.983	62.8572	32.676
1970-08-11T00:00	186.383	67.6	79.4566	32.464
1970-08-12T00:00	186.233	67.517	64.1454	32.467
1970-08-12T00:00	185.183	68.2	65.5942	32.75
1970-08-12T00:00	185.367	68.333	64.3412	32.774
1970-08-12T00:00	186.25	68.7	73.9472	32.755
1970-08-12T00:00	187.8	69.35	79.4373	32.735
1970-08-13T00:00	189.5	70.033	117.435	32.395
1971-07-21T00:00	191.25	65.75		32.582
1971-07-21T00:00	191.367	65.733		32.554
1971-07-21T00:00	191.5	65.7		32.553
1971-07-21T00:00	191.617	65.683		32.572
1971-07-22T00:00	190.4	66		32.582
1971-07-22T00:00	190.617	65.917		32.564
1971-07-22T00:00	190.767	65.833		32.556
1971-07-22T00:00	191.767	66		32.57
1971-07-22T00:00	193.167	66.633		32.396
1971-07-23T00:00	194.833	67.333		32.299
1971-07-23T00:00	193.083	67.8		32.438
1971-07-23T00:00	191.5	67.2		32.582
1971-07-23T00:00	190.567	66.767		32.614
1971-07-24T00:00	190.1	66.583		32.625
1971-07-24T00:00	189.767	66.417		32.558
1971-07-24T00:00	189.1	66.733		32.552
1971-07-24T00:00	189.3	67.333		32.588
1971-07-24T00:00	189.633	67.717		32.613
1971-07-24T00:00	191.2	68.333		32.648
1971-07-25T00:00	192.95	68.383	109.37	32.508
1971-07-25T00:00	193.55	68.933	120.767	32.491
1971-07-25T00:00	193.167	69.05	113.107	32.578
1971-07-25T00:00	194.833	69.567	105.816	32.206
1971-07-25T00:00	195.35	69.367	114.036	32.205
1971-07-25T00:00	196	69.117	176.708	31.148
1971-07-26T00:00	197.3	70.133	113.468	31.346
1971-07-26T00:00	198.683	70.233	88.408	32.08
1971-07-26T00:00	198.867	70.8	125.373	32.074
1971-07-26T00:00	199.683	70.65	105.483	31.536
1971-07-27T00:00	200.567	71.033	101.305	32.25
1971-07-27T00:00	195.817	71.15	99.2674	32.206
1971-07-28T00:00	194.367	71.433	25.0087	32.231
1971-07-28T00:00	192.883	71.333	101.668	32.269
1971-07-28T00:00	193	70.2	120.547	32.254
1971-07-28T00:00	191.417	69.617	106.641	32.638
1971-07-29T00:00	187.933	69.35	88.9813	32.757
1971-07-29T00:00	185.867	69.917	83.3887	32.825
1971-07-30T00:00	188.367	71.3	93.0614	32.754
1971-07-30T00:00	185.45	71.183	97.1031	32.826
1971-07-31T00:00	184.483	69.25	85.617	32.85
1971-07-31T00:00	186.15	68.767	71.4386	32.757
1971-08-01T00:00	185.25	68.2	81.2815	32.787
1971-08-01T00:00	184.817	68.1	82.3559	32.744
1971-08-01T00:00	184.333	67.917	102.271	32.546
1971-08-01T00:00	185.867	67.367	88.5572	32.268
1971-08-01T00:00	186.4	67.6	109.458	32.463
1971-08-01T00:00	187.167	67.917	56.8724	32.705
1971-08-01T00:00	188	68.25	81.0242	32.736
1971-08-02T00:00	189.567	68.933	94.0292	32.708
1971-08-02T00:00	191.017	69.1	111.803	32.655
1971-08-02T00:00	191.033	67.617	84.9945	32.621
1971-08-03T00:00	191	66.783	105.868	32.606
1971-08-12T00:00	191.417	64.95	103.975	32.401
1971-08-13T00:00	190.333	65.183	86.1239	32.446
1971-08-13T00:00	189.25	65.383	79.3834	32.402
1971-08-13T00:00	190.417	66	84.1275	32.568
1971-08-13T00:00	190.617	65.917	87.8156	32.559
1971-08-13T00:00	190.817	65.833	100.322	32.536
1971-08-14T00:00	191.267	65.75	95.5694	32.28
1971-08-14T00:00	191.517	65.7	107.85	32.582
1971-08-14T00:00	191.733	65.667	91.2362	32.553
1971-08-14T00:00	191.783	66	111.267	32.564
1971-08-14T00:00	193.15	66.633	103.379	32.396
1971-08-15T00:00	194.8	67.317	103.407	32.301
1971-08-15T00:00	193.083	67.8	128.61	32.438
1971-08-15T00:00	192.8	68.333	96.3154	32.523
1971-08-15T00:00	191.267	68.333	99.352	32.648
1971-08-16T00:00	189.833	67.817	84.8529	32.636
1971-08-16T00:00	188.8	67.35	76.5969	32.641
1971-08-16T00:00	188.167	67.1	69.1821	32.558
1971-08-16T00:00	186.35	67.6	88.9153	32.465
1971-08-17T00:00	184.25	67.833	108.151	31.18
1971-08-17T00:00	184.833	68.1	77.4242	32.688
1971-08-17T00:00	185.367	68.35	54.7814	32.8
1971-08-17T00:00	186.233	68.733	70.1302	32.795
1971-08-17T00:00	184.267	69.367	84.3583	32.875
1971-08-18T00:00	185.6	70.033	69.5429	32.84
1971-08-18T00:00	185.283	71.183	87.5405	32.826
1971-08-18T00:00	187.383	70.633	111.561	32.43
1971-08-19T00:00	189.55	70.133	76.1105	32.38
1971-08-19T00:00	191.333	69.55	109.445	32.637
1971-08-19T00:00	193.167	69.05	108.699	32.554
1971-08-19T00:00	193.6	68.933	92.36	32.477
1971-08-20T00:00	195.8	69.217	95.5893	31.727
1971-08-20T00:00	197.317	70.117	128.562	31.143
1971-08-20T00:00	196.717	70.217	118.362	32.168
1971-08-21T00:00	199.7	70.683	121.389	31.704
1971-08-21T00:00	199.05	70.783	112.81	32.071
1972-07-10T00:00	189.717	64.9	76.6355	32.395
1972-07-10T00:00	190.7	65.2	82.1648	32.463
1972-07-10T00:00	191.667	65.5	94.2812	32.457
1972-07-10T00:00	191.6	65.683	100.747	32.558
1972-07-10T00:00	191.317	65.767	103.775	32.577
1972-07-11T00:00	190.8	65.867	89.5296	32.555
1972-07-11T00:00	190.6	65.917	78.4483	32.568
1972-07-11T00:00	190.4	65.967	100.383	32.568
1972-07-11T00:00	189.367	65.367	84.121	32.401
1972-07-11T00:00	190.333	65.167	61.7863	32.445
1972-07-11T00:00	191.433	64.967	119.769	32.401
1972-07-15T00:00	190.017	64.733	80.4084	32.401
1972-07-15T00:00	191.117	64.883	88.2809	32.403
1972-07-15T00:00	191.683	64.933	83.8629	32.395
1972-07-27T00:00	191.7	65.733	88.5643	32.562
1972-07-27T00:00	190.4	66	91.8722	32.582
1972-07-27T00:00	190.617	65.917	80.4772	32.573
1972-07-27T00:00	190.85	65.85	89.5867	32.549
1972-07-27T00:00	191.233	65.8	82.8525	32.582
1972-07-28T00:00	191.45	65.75	95.0936	32.582
1972-07-28T00:00	191.767	66	101.15	32.582
1972-07-28T00:00	193.167	66.633	97.4751	32.396
1972-07-28T00:00	194.833	67.317	95.9266	32.3
1972-07-29T00:00	193.3	67.733	102.31	32.435
1972-07-29T00:00	191.5	67.117	104.521	32.583
1972-07-29T00:00	190.567	66.767	94.9227	32.614
1972-07-29T00:00	190.1	66.567	82.4599	32.625
1972-07-29T00:00	189.767	66.417	78.6948	32.558
1972-07-30T00:00	189	66.683	74.6235	32.515
1972-07-30T00:00	188.1	67.083	63.407	32.506
1972-07-30T00:00	188.8	67.367	63.9569	32.641
1972-07-30T00:00	189.633	67.683	75.3578	32.633
1972-07-30T00:00	191.233	68.233	87.2571	32.646
1972-07-31T00:00	192.85	68.333	102.857	32.523
1972-07-31T00:00	193.067	69.067	105.749	32.561
1972-07-31T00:00	194.867	69.533	105.566	32.206
1972-07-31T00:00	195.267	69.367	105.243	32.148
1972-07-31T00:00	195.733	69.233	105.856	31.785
1972-08-01T00:00	196.017	69.983	108.419	32.191
1972-08-01T00:00	196.983	70.233	143.341	32.164
1972-08-01T00:00	198.833	70.8	97.9156	32.074
1972-08-01T00:00	199.6	70.983	121.595	31.79
1972-08-01T00:00	199.983	70.967	87.5076	32.226
1972-08-05T00:00	199.183	71.033	138.018	32.02
1972-08-05T00:00	197.717	70.95	109.901	32.129
1972-08-05T00:00	196.417	71.083	84.4184	32.189
1972-08-06T00:00	195.283	71.533	80.8013	32.204
1972-08-06T00:00	195.55	72.067	69.1529	32.32
1972-08-06T00:00	196.5	72.5	73.361	32.25
1972-08-07T00:00	194.967	72.567	69.8433	32.491
1972-08-07T00:00	193.75	72.783	72.6146	32.551
1972-08-07T00:00	192.167	72.7	73.0686	32.589
1972-08-07T00:00	190.717	72.533	73.8484	32.688
1972-08-08T00:00	189.733	72.15	79.576	32.728
1972-08-08T00:00	188.483	71.833	78.2846	32.773
1972-08-08T00:00	187	71.967	77.3146	32.773
1972-08-08T00:00	186.7	72.45	81.8475	32.73
1972-08-09T00:00	185.1	72.217	74.095	32.654
1972-08-09T00:00	185.133	71.783	79.8136	32.79
1972-08-09T00:00	185.1	71.35	82.1672	32.823
1972-08-09T00:00	184.433	70.35	76.8941	32.871
1972-08-10T00:00	183.85	69.867	82.8927	32.887
1972-08-10T00:00	183.033	69.433	90.0646	32.897
1972-08-10T00:00	183.033	69.05	85.4818	32.865
1972-08-10T00:00	183.167	68.8	85.3986	32.854
1972-08-11T00:00	183.617	68.117	117.652	32.523
1972-08-11T00:00	184.5	67.883	106.952	32.401
1972-08-11T00:00	185.1	67.617	139.302	32.4
1972-08-11T00:00	184.867	68.133	86.1018	32.733
1972-08-11T00:00	185.483	68.333	65.6063	32.801
1972-08-12T00:00	186.317	68.7	60.1863	32.774
1972-08-12T00:00	184.417	69.3	89.8253	32.863
1972-08-12T00:00	185.7	69.967	75.7301	32.838
1972-08-12T00:00	187.85	69.45	76.2189	32.757
1972-08-12T00:00	187.483	69.65	111.394	32.582
1972-08-13T00:00	189.5	70.05	124.82	32.395
1972-08-13T00:00	191.2	70.7	129.051	32.313
1972-08-14T00:00	189.033	71.333	99.9416	32.753
1972-08-14T00:00	191.05	71.617	98.5327	32.694
1972-08-14T00:00	193	71.333	110.992	32.269
1972-08-15T00:00	194.933	70.817	106.297	32.23
1972-08-15T00:00	192.967	70.2	103.146	32.255
1972-08-15T00:00	190.95	70.2	64.8157	32.328
1972-08-15T00:00	191.283	69.633	95.9079	32.68
1972-08-16T00:00	190.9	69.183	97.5688	32.676
1972-08-16T00:00	189.417	68.933	86.5798	32.709
1972-08-16T00:00	187.733	68.217	61.3012	32.711
1972-08-16T00:00	186.767	67.85	55.2307	32.705
1972-08-16T00:00	186.367	67.95	62.1855	32.687
1972-08-17T00:00	185.583	67.25	139.986	32.08
1972-08-17T00:00	188.133	67.083	71.3735	32.579
1972-08-17T00:00	188.783	67.367	79.1454	32.618
1972-08-18T00:00	188.983	66.683	71.2388	32.497
1972-08-21T00:00	191	66.083	93.3879	32.592
1972-08-21T00:00	190.983	66.367	94.6596	32.597
1972-08-21T00:00	189.75	66.417	87.0918	32.558
1972-08-21T00:00	190.117	66.567	95.1219	32.625
1972-08-21T00:00	190.567	66.783	89.6542	32.614
1972-08-21T00:00	191.517	67.233	93.9978	32.591
1972-08-22T00:00	191.017	67.3	89.0731	32.615
1972-08-22T00:00	189.683	67.833	61.5633	32.671
1972-08-22T00:00	191.033	67.883	79.2097	32.641
1972-08-22T00:00	191.033	68.317	86.7303	32.648
1972-08-22T00:00	192.667	68.317	86.3098	32.565
1972-08-23T00:00	194.767	69.6	87.754	32.206
1972-08-23T00:00	196.05	70	97.7083	32.126
1972-08-23T00:00	196.05	70	93.8313	32.191
1972-08-24T00:00	192.083	69.083	95.1413	32.554
1972-08-24T00:00	193.067	67.8	104.514	32.438
1972-08-25T00:00	192.4	67	98.8605	32.47
1972-08-25T00:00	191.967	66.517	85.8278	32.108
1972-08-25T00:00	191.767	66	105.329	32.564
1972-08-25T00:00	190.417	66	66.9056	32.577
1972-08-26T00:00	191.367	65.783	94.1916	32.582
1972-08-26T00:00	191.733	65.75	119.094	32.558
1972-09-08T00:00	190.4	65.983	60.8551	32.554
1972-09-08T00:00	190.617	65.933	81.7669	32.573
1972-09-09T00:00	190.833	65.867	92.8209	32.549
1972-09-09T00:00	191.367	65.8	91.7882	32.577
1972-09-09T00:00	191.583	65.75	94.19	32.582
1972-09-09T00:00	191.717	65.7	103.642	32.553
1972-09-09T00:00	191.767	66.017	98.8826	32.571
1972-09-10T00:00	192	66.517	90.9126	32.108
1972-09-10T00:00	191.067	66.667	98.1699	32.552
1972-09-10T00:00	189.45	66.9	84.2355	32.547
1972-09-11T00:00	188.033	67	108.588	32.375
1972-09-11T00:00	187.267	67.133	122.529	32.445
1972-09-11T00:00	186.467	67.233	118.637	32.461
1972-09-11T00:00	185.667	67.333	139.71	32.078
1972-09-11T00:00	185.95	67.617	76.0217	32.475
1972-09-12T00:00	187.75	67.933	62.8447	32.689
1972-09-12T00:00	189.35	68.2	95.4576	32.687
1972-09-12T00:00	190.95	68.483	63.9141	32.573
1972-09-13T00:00	192.633	68.767	87.2893	32.619
1972-09-13T00:00	193.1	69.067	87.1693	32.561
1972-09-13T00:00	194.067	69.417	100.527	32.219
1972-09-14T00:00	195.183	69.7	91.5663	32.198
1972-09-14T00:00	196.6	70.067	100.973	32.192
1972-09-14T00:00	197.767	70.517	136.63	32.122
1972-09-14T00:00	198.2	70.733	106.486	32.088
1972-09-14T00:00	199.65	70.9	75.0849	32.25
1972-09-27T00:00	190.433	66	87.7788	32.563
1972-09-27T00:00	190.833	65.867	69.9717	32.525
1972-09-27T00:00	191.367	65.8	79.2157	32.553
1972-09-27T00:00	191.75	65.717	69.1477	32.514
1972-09-27T00:00	191.783	66	84.8255	32.546
1972-09-28T00:00	193.167	66.633	78.9564	32.247
1972-09-28T00:00	195.85	66.867	75.1365	32.086
1972-09-29T00:00	193.083	67.8	77.4509	32.438
1972-09-29T00:00	192.617	68.267	80.6783	32.547
1972-09-29T00:00	191.317	67.6	73.4446	32.564
1972-09-30T00:00	190.85	67	81.3407	32.6
1972-09-30T00:00	190.817	66.867	95.3958	32.592
1972-10-04T00:00	190.117	66.567	103.01	32.611
1972-10-04T00:00	189.933	66.467	99.6479	32.556
1972-10-04T00:00	189.7	66.35	114.093	32.44
1972-10-05T00:00	189.8	67.717	60.8254	32.622
1972-10-06T00:00	189.767	67.383	60.3432	32.584
1972-10-06T00:00	188.033	67	100.492	32.41
1972-10-06T00:00	185.983	67.367	87.9233	32.268
1972-10-06T00:00	186.4	67.6	92.1553	32.463
1972-10-06T00:00	187.283	67.9	60.3658	32.684
1972-10-06T00:00	187.983	68.283	57.8535	32.701
1972-10-07T00:00	189.533	69.017	63.267	32.708
1972-10-07T00:00	190.95	69.217	61.3838	32.655
1972-10-07T00:00	187.75	69.45	59.3449	32.758
1972-10-08T00:00	186.167	68.683	70.5672	32.755
1972-10-08T00:00	185.3	68.317	70.5233	32.787
1972-10-07T00:00	184.933	68.167	86.1103	32.732
1972-10-07T00:00	184.933	68.7	54.6371	32.799
1972-10-08T00:00	183.5	68.917	69.6744	32.841
1972-10-08T00:00	184.217	69.417	84.5849	32.833
1972-10-09T00:00	183.133	69.7	67.7607	32.88
1972-10-08T00:00	183.017	69.967	61.7739	32.816
1972-10-09T00:00	183.983	70.417	85.0448	32.872
1972-10-09T00:00	187.05	70.167	98.7485	32.666
1972-10-10T00:00	188.033	70.5	84.847	32.419
1972-10-10T00:00	190.4	69.933	85.2981	32.466
1972-10-10T00:00	192.083	69.917	70.4749	32.573
1972-10-10T00:00	191.5	69.9	92.0413	32.538
1972-10-09T00:00	194.167	69.567	82.5849	32.214
1976-08-03T00:00	186.85	64.8		32.332
1976-08-03T00:00	186.85	64.8		32.332
1976-08-15T00:00	191.317	65.867		32.558
1976-08-14T00:00	191.317	65.883		32.558
1976-08-13T00:00	191.867	65.9	95.5273	32.522
1976-08-14T00:00	191.333	65.867		32.533
1976-08-14T00:00	191.617	65.867		32.557
1976-08-15T00:00	191.617	65.867		32.572
1976-08-15T00:00	191.617	65.867		32.557
1976-08-15T00:00	191.617	65.867	103.723	32.557
1976-08-13T00:00	191.667	65.883	104.446	32.562
1976-08-13T00:00	191.433	65.85	103.984	32.582
1976-08-15T00:00	191.917	65.9	95.3429	32.487
1976-08-14T00:00	191.633	65.95		32.552
1976-08-15T00:00	191.633	65.95		32.582
1976-08-15T00:00	191.917	65.9		32.504
1976-08-14T00:00	191.633	65.95		32.552
1976-08-14T00:00	191.917	65.9		32.487
1976-08-14T00:00	191.917	65.9		32.481
1976-08-13T00:00	191.2	65.817	88.8207	32.563
1976-08-17T00:00	191.533	65.933	91.2083	32.57
1976-08-13T00:00	190.767	65.85	87.499	32.551
1976-08-17T00:00	190.767	65.867	88.1346	32.573
1976-08-13T00:00	190.583	65.917	85.1576	32.568
1976-08-13T00:00	190.35	65.967	88.5518	32.564
1976-08-17T00:00	191.8	66.333	103.194	32.541
1976-08-17T00:00	193.3	66.767	89.8471	32.414
1976-08-18T00:00	194.9	67.067	93.8109	32.312
1976-08-18T00:00	194.5	67.483	88.1048	32.315
1976-08-18T00:00	194.1	67.717	92.7865	32.361
1976-08-18T00:00	193.367	67.533	103.221	32.473
1976-08-18T00:00	192.6	67.35	92.913	32.582
1976-08-18T00:00	191.833	67.15	102.354	32.558
1976-08-19T00:00	191.05	66.95	94.2833	32.626
1976-08-19T00:00	190.167	66.75	93.4581	32.598
1976-08-19T00:00	189.233	66.55	34.3644	32.462
1976-08-19T00:00	188.367	67.333	39.0295	32.576
1976-08-19T00:00	189.05	67.183	91.0445	32.558
1976-08-19T00:00	189.8	67.383	81.0654	32.585
1976-08-20T00:00	190.517	67.567	87.4386	32.62
1976-08-20T00:00	191.4	67.817	87.0745	32.63
1976-08-20T00:00	192.833	68.6		32.535
1976-08-20T00:00	192.767	68.133	98.5452	32.597
1976-08-20T00:00	193	68.983	97.6917	32.602
1976-08-21T00:00	194.65	69.4	98.5853	32.219
1976-08-21T00:00	196.333	69.733	98.5695	32.005
1976-08-21T00:00	194.867	70	101.37	32.203
1976-08-21T00:00	193.583	70.233	98.9398	32.232
1976-08-21T00:00	192.683	70.017	103.108	32.258
1976-08-21T00:00	191.767	69.817	97.4382	32.607
1976-08-22T00:00	189.117	70.117	103.859	32.423
1976-08-22T00:00	190.1	69.483	98.5246	32.714
1976-08-22T00:00	189.183	69.167	94.0968	32.723
1976-08-23T00:00	188.2	68.917	91.0977	32.741
1976-08-23T00:00	187.783	68.8	91.4454	32.754
1976-08-23T00:00	186.383	68.5	84.2085	32.765
1976-08-23T00:00	185.667	68.3	65.3154	32.811
1976-08-23T00:00	185.167	68.2	67.0519	32.7
1976-08-23T00:00	183.967	68.283	69.4524	32.718
1976-08-24T00:00	184.033	68.683	65.6236	32.849
1976-08-24T00:00	184.15	69.017	70.6227	32.873
1976-08-24T00:00	185.583	69.533	81.7041	32.835
1976-08-24T00:00	184.767	69.633	82.8306	32.861
1976-08-24T00:00	186.083	70.1	86.9298	32.831
1976-08-24T00:00	184.5	70.333	77.7522	32.871
1976-08-25T00:00	185.25	70.617	88.9707	32.856
1976-08-25T00:00	186.033	70.783	98.0599	32.527
1976-08-25T00:00	186.883	70.917	102.294	32.558
1976-08-25T00:00	187.667	71.05	84.8313	32.647
1976-08-25T00:00	188.833	71.2	87.32	32.69
1976-08-26T00:00	190.317	71.383	94.1729	32.76
1976-08-26T00:00	191.017	71.017	107.966	32.314
1976-08-26T00:00	192.083	70.683	110.814	32.297
1976-08-26T00:00	192.933	70.417	103.919	32.256
1976-08-26T00:00	191	70.017	99.0475	32.33
1976-08-27T00:00	190.967	69.483	87.2167	32.685
1976-08-27T00:00	191.05	68.95	91.0288	32.671
1976-08-27T00:00	191	68.5	85.1689	32.65
1976-08-27T00:00	191	68	74.8289	32.646
1976-08-27T00:00	191	67.5	83.0941	32.619
1976-08-27T00:00	191	67	94.2577	32.629
1976-08-28T00:00	191	66.5	90.6064	32.578
1976-08-28T00:00	190.4	65.967	75.4121	32.577
1976-08-28T00:00	190.483	65.933	73.3172	32.582
1976-08-28T00:00	190.767	65.867	75.1249	32.564
1976-08-28T00:00	191	65.867	85.3184	32.534
1976-08-28T00:00	191.2	65.8	92.7772	32.568
1976-08-28T00:00	191.433	65.8	99.2156	32.582
1976-08-28T00:00	191.667	65.817	102.589	32.567
1976-08-28T00:00	191.85	65.833	87.6746	32.486
1976-09-16T00:00	190.367	65.983	102.024	32.559
1976-09-20T00:00	190.483	65.933	93.4977	32.559
1976-09-20T00:00	190.617	65.983	72.3931	32.591
1976-09-20T00:00	190.767	65.867	83.8822	32.551
1976-09-16T00:00	191	65.867	72.6309	32.534
1976-09-16T00:00	191.217	65.817	78.25	32.577
1976-09-20T00:00	191.45	65.8	81.3049	32.582
1976-09-20T00:00	191.667	65.817	83.9656	32.572
1976-09-20T00:00	191.867	65.833	87.7278	32.51
1976-09-20T00:00	191.8	66.483	86.2305	32.545
1976-09-21T00:00	192.833	66.633	87.383	32.427
1976-09-21T00:00	193.833	66.917	82.2243	32.434
1976-09-21T00:00	194.767	67.183	89.3929	32.333
1976-09-21T00:00	194.067	67.6	85.2315	32.337
1976-09-21T00:00	193.367	68.033	89.2792	32.416
1976-09-21T00:00	192.833	67.867		32.629
1976-09-21T00:00	192.333	67.717	65.9303	32.61
1976-09-22T00:00	191.8	67.567		32.608
1976-09-22T00:00	191.3	67.417	57.3059	32.598
1976-09-22T00:00	190.783	67.267		32.618
1976-09-22T00:00	190.267	67.133	65.5062	32.633
1976-09-22T00:00	189.75	66.983	67.4543	32.611
1976-09-22T00:00	189.2	66.867	96.4618	32.552
1976-09-22T00:00	188.117	67.1	73.6672	32.559
1976-09-23T00:00	186.867	67.233	105.628	32.438
1976-09-23T00:00	185.7	66.517	103.832	31.52
1976-09-27T00:00	191	66	80.3296	32.581
1976-09-27T00:00	190.983	66.333	76.2461	32.596
1976-09-28T00:00	191	67	82.5258	32.618
1976-09-28T00:00	189.567	67	64.5304	32.558
1976-09-28T00:00	188.467	67	70.3412	32.606
1976-09-28T00:00	189.3	67.25	78.8864	32.603
1976-09-28T00:00	190.967	67.5	54.0549	32.603
1976-09-28T00:00	191	67.75	72.0625	32.613
1976-09-29T00:00	191.867	68	66.0921	32.635
1976-09-29T00:00	192.7	68.233	85.7995	32.546
1976-09-29T00:00	192.817	68.633	87.1162	32.521
1976-09-29T00:00	193.25	69	78.5377	32.564
1976-09-29T00:00	194.2	69.3	87.0555	32.219
1976-09-30T00:00	193.033	69.267	85.2079	32.45
1976-09-30T00:00	192	69.283	79.3748	32.591
1976-09-30T00:00	191.083	69.033	78.0256	32.662
1976-09-30T00:00	190.3	68.767	70.0518	32.682
1976-09-30T00:00	189.5	68.533	86.0354	32.692
1976-09-30T00:00	188.7	68.283	52.9575	32.673
1976-10-01T00:00	187.9	68.033	94.4277	32.657
1976-10-01T00:00	187.1	67.8	64.5766	32.643
1976-10-01T00:00	186.167	67.45	101.52	32.468
1976-10-01T00:00	185.133	67.967	77.2995	32.689
1976-10-01T00:00	184.083	68.283	103.526	32.719
1976-10-01T00:00	182.883	68.5	69.8719	32.735
1976-10-02T00:00	183.583	68.717	59.8801	32.881
1976-10-02T00:00	184.433	68.967	64.459	32.795
1976-10-02T00:00	185.383	69.217	62.9472	32.806
1976-10-02T00:00	186.3	69.483	67.7077	32.817
1976-10-02T00:00	187.25	69.75	71.2343	32.763
1976-10-02T00:00	188.217	70	87.8567	32.645
1976-10-03T00:00	187.117	70.233	77.3489	32.671
1976-10-03T00:00	186.067	70.417	77.0588	32.838
1976-10-03T00:00	184.95	70.617	68.0322	32.857
1976-10-03T00:00	183.9	70.8	66.7757	32.864
1976-10-03T00:00	182.733	71	75.3587	32.502
1976-10-03T00:00	183.5	71.133	70.6635	32.6
1976-10-03T00:00	184.3	71.25	74.5021	32.668
1976-10-04T00:00	185.583	71.25	83.3736	32.82
1976-10-04T00:00	186.8	71.3	79.801	32.647
1976-10-04T00:00	187.8	71.017	93.1389	32.565
1976-10-04T00:00	188.85	70.767	86.4316	32.387
1976-10-04T00:00	189.9	70.483	94.4516	32.355
1976-10-04T00:00	190.867	70.217	84.8092	32.321
1976-10-05T00:00	190.85	69.767	81.1454	32.687
1976-10-05T00:00	190.833	69.317	65.3485	32.645
1976-10-05T00:00	190.8	68.867	84.4737	32.644
1976-10-05T00:00	190.783	68.45	35.7106	32.665
1976-10-05T00:00	190.733	68	46.2487	32.632
1976-10-05T00:00	190.7	67.55	61.112	32.603
1976-10-06T00:00	190.633	67.1	76.9024	32.614
1976-10-13T00:00	186.783	67.7		32.703
1976-10-15T00:00	190.333	65.983	73.612	32.559
1976-10-15T00:00	190.9	65.867	93.4706	32.535
1976-10-15T00:00	191.517	65.8	92.6452	32.582
1976-10-15T00:00	191.8	65.817	95.172	32.533
1976-10-16T00:00	192.4	65.983	91.8017	32.447
1976-10-16T00:00	190.8	64.8	95.4897	32.406
1965-05-30T00:00	182.7	74.817	59.0136	34.515
1965-06-26T00:00	175.85	75.983	81.4326	34.778
1965-07-10T00:00	173.367	75.867	76.0866	34.51
1965-07-15T00:00	172.8	75.95	76.8179	34.508
1965-08-07T00:00	172	75.667	68.8152	34.056
1965-08-21T00:00	170.3	75.433	44.5468	33.583
1965-09-07T00:00	168.9	76.017	73.1752	34.279
1965-09-29T00:00	166.433	76.017	68.539	32.782
1965-10-25T00:00	164.517	76.533	64.3006	33.264
1965-11-13T00:00	162.15	76.417	61.7927	32.697
1965-11-24T00:00	161.15	76.433	57.6786	32.886
1965-12-09T00:00	158.283	76.6	99.486	31.212
1965-12-24T00:00	161.15	76.433	57.5621	32.475
1966-01-10T00:00	159.067	76.633	57.2829	32.416
1966-01-24T00:00	158.283	76.8		32.595
1970-09-14T00:00	152.167	79.833		34.84
1970-09-26T00:00	154.333	79.633	86.5445	34.673
1970-10-05T00:00	151.65	79.767	85.1845	33.908
1970-11-14T00:00	148.25	78.65	72.8691	33.453
1970-12-16T00:00	148.5	79.517	81.4026	34.626
1970-05-28T00:00	171.22	77.248
1970-05-20T00:00	172.022	77.057	76.5944	34.817
1970-06-10T00:00	169.055	77.322
1972-05-30T00:00	172.667	75.4	58.222	34.061
1972-06-16T00:00	170.943	75.575	47.7297	34.147
1972-07-01T00:00	170.682	75.792	56.073	34.173
1972-07-12T00:00	171.065	75.81	64.4288	34.106
1972-07-22T00:00	171.56	75.978	73.583	34.49
1972-08-03T00:00	169.29	76.682	81.9073	34.506
1972-08-13T00:00	170.808	76.675	80.9723	34.726
1972-08-24T00:00	169.472	77.552
1972-09-06T00:00	164.683	77.683	82.3469	34.264
1972-09-16T00:00	163.35	77.517	72.8932	33.802
1972-09-27T00:00	164.4	77.8	82.7041	34.266
1972-10-09T00:00	166.433	78.033	85.038	34.66
1972-10-24T00:00	169.533	78.05	86.6095	34.856
1972-11-19T00:00	166.133	77.7	79.5857	34.263
1972-12-18T00:00	160.667	77.767	66.7375	33.746
1973-01-14T00:00	162.517	78.367	85.4806	34.532
1973-02-13T00:00	161.45	78.933	87.5742	34.672
1973-03-10T00:00	161.467	78.983	87.4532	34.716
1980-05-18T00:00	146.85	79.233	83.5194	34.064
1980-06-17T00:00	146.733	79.617	86.2104	34.85
1980-09-27T00:00	151.867	79.95	88.0635	34.841
1978-12-24T00:00	197.433	73.85	69.7928	34.208
1979-01-15T00:00	193.717	74.967	85.196	34.836
1979-08-23T00:00	172.217	76.567	87.9916	34.809
1979-01-25T00:00	190.133	74.9	65.4651	34.168
1979-09-04T00:00	168.867	76.733
1979-02-18T00:00	189.883	74.967	77.6147	34.507
1979-09-14T00:00	169.25	77.033
1979-03-13T00:00	188.5	75.1	85.2457	34.838
1979-09-24T00:00	166.933	76.55	79.3705	34.254
1979-04-04T00:00	187.95	74.9	82.4741	34.772
1979-10-05T00:00	162.35	77.067	60.2229	33.241
1979-10-14T00:00	160.917	77.067	59.1162	33.35
1979-10-25T00:00	160.55	77.033	55.4894	33.393
1979-11-05T00:00	160.4	77.233	53.5981	33.449
1979-11-15T00:00	159.233	77.017	55.3709	33.236
1979-11-25T00:00	158.317	77	55.0253	33.026
1979-12-09T00:00	157.883	77.033	54.8086	32.637
1979-12-18T00:00	157.55	77.3	59.5321	32.762
1979-12-26T00:00	158.35	77.5	59.6762	33
1980-01-05T00:00	158.083	77.583	60.7659	33.242
1980-01-16T00:00	158.583	77.483	60.616	33
1980-01-25T00:00	154.833	77.683	73.2102	32.32
1980-02-05T00:00	153.733	77.733	72.3742	32.478
1980-02-15T00:00	153.817	77.883	78.011	32.851
1980-02-24T00:00	154.55	78	73.2158	33.035
1980-03-07T00:00	153.45	78.2	76.8996	32.965
1980-03-15T00:00	153.633	78.25	74.2258	33.174
1980-03-24T00:00	153.767	78.3	83.2786	33.18
1980-04-05T00:00	152.5	78.367	79.7764	33.228
1980-04-14T00:00	152.067	78.55	77.4539	33.448
1976-05-30T00:00	178.517	74.083	69.9868	32.266
1976-06-30T00:00	176.6	74.65	41.3016	32.831
1976-07-31T00:00	174.117	75.267	66.6433	34.391
1976-09-29T00:00	173.933	76.217	84.5111	34.794
1976-12-29T00:00	172.033	76.25	85.094	34.507
1977-01-24T00:00	167.167	76.5	82.0065	34.551
1977-02-12T00:00	167.267	76.5	81.2745	34.551
1977-02-26T00:00	165.083	76.767	62.2531	33.667
1977-04-15T00:00	164.333	76.967		33.777
1977-05-26T00:00	164.333	78.25	69.2961	34.819
1977-06-19T00:00	162.05	78.983		34.781
1978-12-19T00:00	155.467	79.15	81.1473	34.141
1979-01-27T00:00	150.9	79.833	87.1984	34.765
1984-06-26T00:00	160.933	78.817	85.3347	34.433
1984-07-30T00:00	161.833	77.95	83.4325	34.078
1984-08-29T00:00	160.8	77.767	78.2004	33.649
1984-09-25T00:00	163.533	78.8	85.9215	34.794
1975-09-28T00:00	158.9	71.667	105.81	20.253
1995-07-24T00:00	145.738	78.01	85.3952	32.722
1995-07-25T00:00	147.348	78.977	83.1577	33.942
1995-07-27T00:00	148.1	79.463	85.1064	34.659
1995-07-28T00:00	146.343	79.148	84.0376	33.992
1995-07-29T00:00	144.122	78.655	83.9741	33.546
1995-07-30T00:00	140.003	78.002	92.3441	33.031
1995-07-30T00:00	139.998	77.498	92.1066	31.862
1996-08-30T00:00	149.22	79.823	85.8604	34.877
1996-08-30T00:00	148.675	79.658	85.2762	34.798
1974-08-01T00:00	170.533	69.767	90.2126	27.338
1974-08-01T00:00	170.5	69.767	90.2454	27.959
1974-08-01T00:00	170.45	69.767	89.1672	27.957
1974-08-01T00:00	170.45	69.75	89.287	27.957
1974-08-01T00:00	170.45	69.733	91.0829	27.958
1974-08-01T00:00	170.367	69.733	90.6227	27.546
1974-08-01T00:00	170.283	69.75	85.8458	27.544
1974-08-01T00:00	170.283	69.733	91.6953	27.542
1974-08-01T00:00	170.283	69.717	92.1721	27.541
1974-08-01T00:00	170.283	69.7	92.2911	27.54
1974-08-01T00:00	170.233	69.7	90.0214	27.538
1974-08-01T00:00	170.2	69.7	87.752	27.536
1974-08-01T00:00	170.15	69.7	92.049	27.534
1974-08-01T00:00	170.183	69.7	88.9459	27.536
1974-08-01T00:00	170.2	69.683	86.9158	27.535
1974-08-01T00:00	170.117	69.667	89.8984	27.531
1974-08-01T00:00	169.85	69.55	84.1624	27.516
1974-08-01T00:00	169.6	69.583	88.2158	27.506
1974-08-01T00:00	169.333	69.567	96.4624	25.843
1974-08-01T00:00	169.917	69.733	88.7013	27.525
1974-08-01T00:00	169.583	69.783	89.5296	27.507
1974-08-01T00:00	169.8	69.95	95.8689	27.533
1974-08-01T00:00	170.033	69.95	93.8501	27.552
1974-08-02T00:00	170.267	69.95	100.642	27.932
1974-08-02T00:00	170.5	69.95	89.6421	27.95
1974-08-06T00:00	169.717	68.9	92.0393	24.546
1974-08-07T00:00	170.067	68.967	92.876	27.514
1974-08-07T00:00	170.417	69.017	84.8803	27.519
1974-08-07T00:00	170.767	69.083	87.0437	25.123
1974-08-07T00:00	170.867	69.167	86.4375	25.124
1974-08-07T00:00	170.767	69.167	87.0432	25.122
1974-08-07T00:00	170.533	69.15	71.1512	27.523
1974-08-07T00:00	170.3	69.133	84.1639	27.519
1974-08-07T00:00	170.067	69.133	60.4056	27.515
1974-08-07T00:00	169.833	69.117	84.2793	27.511
1974-08-07T00:00	169.6	69.1	83.3222	27.507
1974-08-07T00:00	169.367	69.1	86.625	24
1974-09-04T00:00	170.5	69.95	96.9428	27.95
1974-09-04T00:00	170.267	69.95	80.0588	27.932
1974-09-04T00:00	170.033	69.95	83.9396	27.552
1974-09-04T00:00	170.533	69.767	90.3031	25.101
1974-09-04T00:00	170.5	69.767	81.3885	27.959
1974-09-04T00:00	170.45	69.767	88.3295	27.957
1974-09-04T00:00	170.45	69.75	86.5341	27.957
1974-09-04T00:00	170.45	69.733	90.6666	25.098
1974-09-04T00:00	170.367	69.733	89.5482	27.546
1974-09-04T00:00	170.283	69.75	88.8307	27.544
1974-09-04T00:00	170.283	69.733	82.7406	27.542
1974-09-04T00:00	170.283	69.717	82.6206	27.541
1974-09-04T00:00	170.283	69.7	77.6057	27.54
1974-09-05T00:00	170.233	69.7	87.6335	27.538
1974-09-05T00:00	170.2	69.7	82.8569	27.536
1974-09-05T00:00	170.15	69.7	90.0192	27.534
1974-09-05T00:00	170.183	69.7	82.8569	27.536
1974-09-05T00:00	170.2	69.683	85.4832	27.535
1974-09-05T00:00	169.917	69.733	85.478	27.525
1974-09-05T00:00	169.583	69.783	78.6665	27.507
1974-09-05T00:00	169.333	69.567	82.6132	25.843
1974-09-05T00:00	169.6	69.583	92.8715	27.506
1974-09-05T00:00	169.85	69.55	79.029	27.516
1974-09-05T00:00	170.117	69.667	81.6605	27.531
1974-09-07T00:00	169.717	68.9	84.3384	26.849
1974-09-08T00:00	170.067	68.967	45.3636	27.514
1974-09-08T00:00	170.417	69.017	45.0067	27.519
1974-09-08T00:00	170.767	69.083	80.5652	26.425
1974-09-08T00:00	170.867	69.167	80.4455	26.427
1974-09-08T00:00	170.767	69.167	85.3315	27.046
1974-09-08T00:00	170.533	69.15	79.1497	27.523
1974-09-08T00:00	170.3	69.133	37.9633	27.519
1974-09-08T00:00	170.067	69.133	51.0941	27.515
1974-09-08T00:00	169.833	69.117	54.0772	27.511
1974-09-08T00:00	169.6	69.1	37.7219	27.507
1974-09-08T00:00	169.267	69.383	91.3114	24.531
1974-09-08T00:00	169.533	69.383	85.35	27.504
1974-09-08T00:00	169.767	69.383	76.0422	27.511
1984-04-17T00:00	170.233	69.7	74.4654	28.972
1984-05-21T00:00	170.233	69.7	72.7606	29.245
1984-12-26T00:00	170.233	69.7	77.0907	28.699
1984-04-17T00:00	170.233	69.717	51.4407	30.555
1984-05-21T00:00	170.233	69.717	62.7693	30.555
1984-12-26T00:00	170.233	69.717	76.0096	30.203
1984-05-21T00:00	170.217	69.733	67.6621	29.97
1984-12-26T00:00	170.217	69.733	75.0336	29.853
1984-04-17T00:00	169.217	69.733	54.7476	30.16
1984-04-17T00:00	170.417	69.767	55.9983	29.707
1984-04-17T00:00	170.55	69.767	69.8155	29.431
1984-04-17T00:00	169.667	69.767	58.7518	29.825
1984-04-17T00:00	169.917	69.733	85.4681	28.603
1984-04-19T00:00	169.483	69.567	72.3836	28.925
1984-04-19T00:00	170	69.6	101.799	29.09
1984-04-19T00:00	170.133	69.6	30.5514	29.096
1984-04-19T00:00	169.633	69.35	36.9184	29.581
1984-04-19T00:00	170.15	69.35	64.3287	29.086
1984-04-19T00:00	170.667	69.35	30.2043	29.117
1984-04-25T00:00	169.833	69.1	53.7289	29.21
1984-04-25T00:00	170.333	69.133	62.3388	28.675
1984-04-26T00:00	170.833	69.167	93.2088	29.062
1984-04-25T00:00	169.667	68.9	72.1235	28.634
1984-04-25T00:00	170.167	68.95	31.928	28.943
1984-04-25T00:00	170.65	69.017	96.6138	28.546
1984-10-30T00:00	170.25	69.7	101.046	24.845
1984-05-20T00:00	170.25	69.7	93.8539	28.568
1984-05-10T00:00	170.25	69.7	89.8234	28.568
1984-04-30T00:00	170.25	69.7	88.6718	28.568
1984-04-20T00:00	170.25	69.7	94.4297	28.568
1984-04-10T00:00	170.25	69.7	84.0655	28.568
1984-12-29T00:00	170.25	69.7	57.0036	28.568
1984-12-20T00:00	170.25	69.7	64.4889	28.568
1984-12-10T00:00	170.25	69.7	66.7921	28.568
1984-11-30T00:00	170.25	69.7	68.8129	24.845
1984-11-20T00:00	170.25	69.7	72.1933	24.845
1984-11-10T00:00	170.25	69.7	85.4729	24.845
1985-03-21T00:00	170.233	69.7	65.7839	29.734
1985-03-05T00:00	170.233	69.7	69.0244	28.699
1985-01-31T00:00	170.233	69.7	60.4973	28.699
1985-03-05T00:00	170.233	69.717	64.9356	30.32
1985-03-21T00:00	170.233	69.717	74.5258	30.32
1985-01-31T00:00	170.233	69.717	52.5471	30.086
1985-03-21T00:00	170.217	69.733	67.3192	28.974
1985-01-31T00:00	170.217	69.733	54.6014	29.853
1985-02-28T00:00	170.25	69.7	72.6649	28.568
1985-02-20T00:00	170.25	69.7	67.2523	28.568
1985-02-11T00:00	170.25	69.7	57.3488	28.568
1985-01-30T00:00	170.25	69.7	72.6649	28.568
1985-01-21T00:00	170.25	69.7	85.2171	28.568
1985-03-11T00:00	170.25	69.7	68.1736	28.568
1985-01-10T00:00	170.25	69.7	91.781	28.568
1985-03-29T00:00	170.25	69.7	69.901	28.568
1985-03-20T00:00	170.25	69.7	67.2523	28.568
1955-09-16T00:00	163.333	71	82.758	26.932
1955-09-16T00:00	160.45	71.317	97.7974	25.05
1955-09-17T00:00	157.467	71.65	95.9292	25.413
1955-09-17T00:00	154.8	71.933	96.6132	19.695
1955-09-17T00:00	151.617	72.3	72.28	24.673
1955-09-18T00:00	148.517	72.633	99.3319	20.064
1955-09-18T00:00	145.1	73.067	92.832	20.002
1964-08-17T00:00	178.6	70.717	96.6801	32.322
1964-08-17T00:00	177.867	70.483	94.3078	32.31
1964-08-17T00:00	177.133	70.233	98.4545	32.271
1964-08-17T00:00	176.267	69.95	95.8201	30.903
1964-08-20T00:00	170.35	70.267	84.7441	31.285
1964-08-21T00:00	170.433	72.167	85.5303	31.292
1964-08-21T00:00	170.433	72.417	73.5968	31.665
1964-08-21T00:00	170.433	72.533	112.908	31.662
1964-08-22T00:00	168.817	70.233	69.1809	30.977
1964-08-23T00:00	165.583	70.433	84.4768	28.194
1964-08-24T00:00	162.55	70.633	87.7832	25.321
1964-08-24T00:00	161.467	71	70.7661	23.931
1964-08-24T00:00	159.983	71.233	84.2102	23.494
1964-09-15T00:00	178.683	70.767	96.1934	32.371
1964-09-15T00:00	177.75	70.483	96.5758	32.308
1964-09-15T00:00	176.85	70.217	90.4293	32.266
1964-09-16T00:00	176.233	69.95	91.7944	31.171
1964-09-17T00:00	168.817	70.233	65.8862	30.977
1964-09-17T00:00	165.667	70.433	89.1018	28.664
1964-09-18T00:00	162.583	70.633	90.7045	25.321
1964-09-18T00:00	161.433	71	93.5865	23.931
1964-09-19T00:00	159.883	71.267	97.986	23.396
1964-09-20T00:00	165.717	71.75	91.6784	29.708
1964-09-20T00:00	166.9	72.1	97.0702	30.762
1964-09-21T00:00	169.7	71.733	104.015	31.129
1964-09-01T00:00	181.533	70.9	108	31.556
1964-09-01T00:00	181.267	70.417	94.2522	32.444
1964-09-02T00:00	181.067	70	71.5055	32.746
1964-09-02T00:00	180.833	69.55	66.0521	32.77
1964-09-02T00:00	180.567	69	91.147	32.502
1964-09-02T00:00	184.2	67.933		32.396
1964-09-03T00:00	184.333	68.433		32.802
1964-09-03T00:00	184.5	69.383		32.848
1964-09-03T00:00	184.633	70.433		32.869
1964-09-04T00:00	184.533	71.35		32.697
1964-10-08T00:00	172.733	71.5		31.631
1964-10-08T00:00	172.733	71.417		31.63
1964-10-08T00:00	172.733	71.25		31.659
1964-09-06T00:00	191	72	70.0493	32.716
1964-10-08T00:00	172.733	71.167		31.664
1964-09-06T00:00	191.167	71.333	75.2222	32.681
1964-10-08T00:00	172.733	71		31.687
1964-09-07T00:00	191.433	70.517	87.6766	32.302
1964-09-07T00:00	191.667	69.617	90.6625	32.65
1964-10-10T00:00	176.333	69.967	99.0421	31.31
1964-09-07T00:00	191.867	68.733	88.9511	32.631
1964-10-10T00:00	177.067	70.217	95.1017	32.27
1964-10-10T00:00	177.867	70.483	73.6967	32.31
1964-09-08T00:00	192.1	67.867	89.9771	32.61
1964-09-09T00:00	191	66.317	90.027	32.596
1964-10-12T00:00	178.767	71.233	89.8879	30.952
1964-10-12T00:00	178.633	71.4	89.2743	30.952
1964-09-09T00:00	190.783	65.783	90.3989	32.56
1964-09-09T00:00	190.533	65.917	90.0189	32.573
1964-09-09T00:00	190.333	65.983	84.8996	32.568
1964-10-13T00:00	181.55	70.917	98.2343	31.823
1964-10-13T00:00	181.3	70.417	92.5525	32.444
1964-10-13T00:00	181.067	70	65.2846	32.728
1964-10-13T00:00	180.85	69.55	73.2504	32.789
1964-10-13T00:00	180.6	69	93.7027	32.502
1964-10-16T00:00	184.6	71.683		32.78
1964-10-16T00:00	184.6	72	74.8928	32.973
1964-10-16T00:00	184.6	72.167	75.5827	33.024
1964-10-16T00:00	184.6	72.25	83.1161	32.915
1964-10-16T00:00	184.6	72.417		32.726
1964-10-16T00:00	184.6	72.5	63.8097	32.723
1964-10-16T00:00	184.6	72.533		32.722
1964-10-19T00:00	192.817	68.183	95.2372	32.5
1964-10-19T00:00	191.8	67.65	85.3267	32.629
1964-10-19T00:00	190.95	67.817	93.0953	32.644
1964-10-20T00:00	190.033	67.65	76.5872	32.631
1964-10-20T00:00	188.817	67.4	82.5233	32.653
1964-10-20T00:00	188.367	67.3	86.0917	32.564
1964-10-24T00:00	190.3	66	94.1895	32.568
1964-10-24T00:00	190.633	65.933	89.5444	32.568
1964-10-24T00:00	190.8	65.8	90.4007	32.559
1966-07-27T00:00	190.35	65.917	87.2199	32.568
1966-07-27T00:00	190.617	65.917	104.475	32.559
1966-07-27T00:00	190.867	65.833	112.49	32.559
1966-07-27T00:00	191.25	65.7	114.035	32.582
1966-07-27T00:00	191.45	65.683	109.654	32.582
1966-07-27T00:00	191.7	65.633	97.0855	32.563
1966-07-27T00:00	191.783	66	111.071	32.582
1966-07-27T00:00	193.167	66.583	103.116	32.396
1966-07-28T00:00	194.667	67.233	97.7734	32.33
1966-07-28T00:00	193.067	67.8	113.58	32.438
1966-07-29T00:00	189.667	66.417	93.9337	32.559
1966-07-30T00:00	188.183	66.983	102.493	32.406
1966-07-30T00:00	189	67.4	83.733	32.627
1966-07-30T00:00	189.833	67.7	90.4194	32.621
1966-07-30T00:00	191.367	68.35	100.377	32.647
1966-07-31T00:00	192.2	68.683	115.248	32.639
1966-07-31T00:00	193.133	69.033	89.3452	32.563
1966-08-01T00:00	187.117	67.917	88.3094	32.685
1966-08-01T00:00	184.317	67.917	83.1304	32.546
1966-08-02T00:00	185.683	68.45	77.3743	32.774
1966-08-03T00:00	186.1	68.8	82.8097	32.795
1966-08-03T00:00	186.9	69.167	68.5869	32.78
1966-09-27T00:00	176.183	70	92.5414	32.247
1966-08-03T00:00	187.633	69.483	82.6178	32.763
1966-08-05T00:00	188.667	69.95	72.4132	32.714
1966-09-28T00:00	176.083	71.017	76.7644	32.091
1966-08-05T00:00	189.317	70.183	103.17	32.383
1966-09-28T00:00	176.083	72	67.3451	32.056
1966-08-05T00:00	185.433	70.017	71.458	32.772
1966-08-06T00:00	182.833	70.133	77.5603	32.89
1966-08-06T00:00	183.6	70.467	86.8861	32.88
1966-08-06T00:00	184.633	70.833	66.1655	32.856
1966-08-07T00:00	185.283	71.183	92.1467	32.826
1966-09-30T00:00	169.75	72	59.3566	31.138
1966-10-01T00:00	170	71.033	82.324	31.159
1966-08-08T00:00	189.383	71.45		32.695
1966-08-09T00:00	191.667	72.167		32.706
1966-08-09T00:00	193.15	72.717	76.6444	32.569
1966-08-10T00:00	194.833	71.6	92.5686	32.214
1966-08-11T00:00	199.783	71.067	92.0872	32.25
1966-08-11T00:00	198.783	70.817	90.7116	32.075
1966-10-04T00:00	170	70	95.0464	27.556
1966-08-11T00:00	196.083	70.333	102.288	32.189
1966-08-12T00:00	192.967	70.2	106.73	32.255
1966-08-12T00:00	194.767	70.883	107.477	32.233
1966-08-13T00:00	193	71.417	72.5119	32.268
1966-09-06T00:00	180.567	68.983	67.0304	32.441
1966-09-06T00:00	181.333	69.367	70.9714	32.782
1966-09-06T00:00	182.067	69.75	76.4333	32.739
1966-09-10T00:00	197.05	71.317	88.3901	32.134
1966-09-11T00:00	191	72	70.4454	32.638
1966-09-12T00:00	189	71.367	58.8447	32.788
1966-09-13T00:00	188.133	72.533		32.708
1966-09-20T00:00	190.35	65.983	67.4514	32.573
1966-09-20T00:00	190.617	65.917	66.1199	32.559
1966-09-21T00:00	190.75	65.833	71.7293	32.551
1966-09-23T00:00	178.9	69.517	87.4681	32.411
1966-09-23T00:00	179.333	69.867	67.0733	32.41
1966-09-23T00:00	180	70.183	61.9935	32.433
1966-09-23T00:00	181.4	70.883	84.6307	31.82
1966-09-24T00:00	183	71.683	72.9349	32.327
1966-09-24T00:00	184.7	72.433	75.3771	32.639
1966-09-25T00:00	186.033	73.033	70.1929	32.74
1966-10-09T00:00	180.567	68.983	70.703	32.502
1966-10-09T00:00	181.317	69.367	58.4854	32.701
1966-10-09T00:00	182.033	69.767	68.443	32.821
1966-10-09T00:00	182.95	70.167	57.4701	32.89
1966-10-10T00:00	183.667	70.5	59.3829	32.88
1966-10-10T00:00	184.483	70.85	62.8807	32.856
1966-10-10T00:00	185.267	71.183	64.0509	32.826
1966-10-11T00:00	188.833	72.583	60.7229	32.707
1966-10-11T00:00	191.283	73.45	77.5017	32.996
1966-10-12T00:00	192.9	72.667	61.5573	32.571
1966-10-12T00:00	191	72	78.6198	32.638
1966-10-12T00:00	189.35	71.433	66.6645	32.783
1966-10-13T00:00	189.883	70.367	63.9614	32.353
1966-10-14T00:00	193.867	71.717	68.6794	32.552
1966-10-15T00:00	196.333	70.25	86.484	32.189
1966-10-16T00:00	192.717	70.15	87.4226	32.257
1966-10-16T00:00	192.933	68.933	78.563	32.566
1966-10-16T00:00	192.333	68.75	80.5799	32.615
1966-10-17T00:00	191.367	68.367	69.6741	32.647
1966-10-17T00:00	189.633	68.95	54.3273	32.707
1966-10-17T00:00	187.667	69.467	62.058	32.758
1966-10-18T00:00	184.717	67.833	74.4686	32.3
1966-10-19T00:00	187.083	67.9	91.4363	32.643
1966-10-20T00:00	189.65	67.667	86.8333	32.621
1966-10-20T00:00	188.767	67.45	58.6744	32.587
1966-10-20T00:00	188.35	67.033	74.2317	32.553
1966-10-21T00:00	189.75	66.417	85.9267	32.525
1966-10-22T00:00	194.583	67.217	78.8953	32.336
1966-10-22T00:00	192.933	66.5	90.2056	32.466
1966-10-22T00:00	191.683	65.967	85.941	32.552
1967-08-16T00:00	191.42	64.95	84.1015	32.401
1967-08-17T00:00	190.33	65.17	63.3554	32.445
1967-08-17T00:00	189.25	65.38	96.0771	32.402
1967-08-19T00:00	190.35	65.98	62.3765	32.559
1967-08-19T00:00	190.62	65.92	68.4463	32.559
1967-08-19T00:00	190.75	65.83	80.5758	32.56
1967-08-19T00:00	191.27	65.7	82.3233	32.568
1967-08-19T00:00	191.42	65.68	79.7056	32.573
1967-08-19T00:00	191.7	65.63	83.9992	32.553
1967-08-20T00:00	191.75	65.87	82.9707	32.552
1967-08-20T00:00	192.53	66.17	85.598	31.993
1967-08-20T00:00	193.37	66.47	81.1781	31.896
1967-08-20T00:00	194.1	66.7	79.5499	32.075
1967-08-21T00:00	196.7	66.37	80.2224	31.65
1967-08-21T00:00	197.65	66.2	85.678	31.651
1967-08-21T00:00	196.83	66.78	82.0758	31.579
1967-08-22T00:00	195.08	67.05	79.7018	32.222
1967-08-22T00:00	195.25	67.25	74.3957	32.275
1967-08-22T00:00	193.9	67.85	69.2913	32.418
1967-08-22T00:00	193.28	67.62	85.514	32.476
1967-08-22T00:00	192.72	67.4	79.2127	32.592
1967-08-22T00:00	191.78	67.1	76.2353	32.539
1967-08-23T00:00	190.97	66.78	78.189	32.588
1967-08-23T00:00	190.23	66.48	61.2864	32.622
1967-08-24T00:00	189	66.58	78.5617	32.307
1967-08-24T00:00	188.67	67.1	76.3062	32.563
1967-08-24T00:00	189.37	67.42	47.1939	32.56
1967-08-25T00:00	191	68.03	70.993	32.647
1967-08-25T00:00	191.87	68.37	63.5675	32.623
1967-08-25T00:00	192.77	68.67	78.3809	32.564
1967-08-25T00:00	191.92	68.98	70.8925	32.621
1967-08-25T00:00	190.97	69.32	64.2862	32.657
1967-08-26T00:00	189.22	68.7	70.0989	32.705
1967-08-26T00:00	187.6	68.05		32.695
1967-08-26T00:00	186.62	67.55	65.2395	32.456
1967-08-26T00:00	186.13	67.37	89.0902	32.347
1967-08-27T00:00	184.27	67.92	94.2387	32.446
1967-08-27T00:00	185.05	68.27	72.129	32.79
1967-08-27T00:00	185.85	68.78	50.8382	32.775
1967-08-28T00:00	187.37	69.28	51.7605	32.753
1967-08-28T00:00	190.18	69.67	62.3932	32.676
1967-08-29T00:00	185.6	69.82	66.7595	32.839
1967-08-29T00:00	184.03	69.18	76.5614	32.85
1967-08-30T00:00	183.33	68.8	82.8857	32.827
1967-08-30T00:00	182.93	68.62	84.8404	32.821
1967-08-30T00:00	183.27	68.35	83.1883	32.639
1967-09-01T00:00	187.13	70.52	85.8007	32.594
1967-09-01T00:00	188.33	70.47	91.7472	32.115
1967-09-01T00:00	188.28	70.57	88.3212	32.417
1967-09-02T00:00	185	71.08	75.7225	32.837
1967-09-02T00:00	184.73	71.17		32.848
1967-09-02T00:00	184.55	71.17	72.8988	32.848
1967-09-02T00:00	184.3	71.17		32.431
1967-09-02T00:00	184.05	71.25	75.5244	32.681
1967-09-02T00:00	186.77	71.57	71.9763	32.764
1967-09-03T00:00	189.13	71.17	74.8811	32.721
1967-09-03T00:00	191	70.53	89.7932	32.321
1967-09-03T00:00	192.87	69.9	85.5621	32.256
1967-09-03T00:00	193.75	69.58	84.8213	32.226
1967-09-04T00:00	194.58	69.22	80.0624	32.219
1967-09-04T00:00	196.03	69.25	93.86	31.61
1967-09-04T00:00	196.25	69.9	71.118	31.996
1967-09-04T00:00	195.73	70.15	81.9629	32.197
1967-09-04T00:00	194.83	70.5	92.1251	32.211
1967-09-05T00:00	193	71.18	83.7602	32.271
1967-09-05T00:00	191	71.82	77.7228	32.71
1967-09-05T00:00	189.3	72.33	71.7932	32.728
1967-09-06T00:00	192.32	73.12		32.586
1967-09-06T00:00	192.47	73.02		31.862
1967-09-06T00:00	192.57	72.92		32.55
1967-09-06T00:00	192.65	72.83		31.977
1967-09-06T00:00	192.75	72.77		32.53
1967-09-06T00:00	183.17	72.42	77.1684	32.622
1967-09-07T00:00	195.08	71.77	96.8306	32.173
1967-09-07T00:00	196.83	71.08	96.2169	32.155
1967-09-07T00:00	198	70.55	88.5077	31.474
1967-09-08T00:00	197.18	72.33	86.6592	32.242
1967-09-10T00:00	194.27	72.67	79.7531	32.55
1967-09-11T00:00	191.18	72.63		32.649
1967-09-11T00:00	190.28	72.32		32.719
1967-09-12T00:00	189.32	72.22		32.731
1967-09-12T00:00	188.35	71.87		32.773
1967-09-12T00:00	187.3	71.5		32.795
1967-09-12T00:00	185.82	71.75		32.757
1967-09-13T00:00	184.4	71.55		32.676
1967-09-14T00:00	191	72.37	69.814	32.69
1967-09-14T00:00	191	71.88	65.6931	32.737
1967-09-15T00:00	191	71.28	72.3144	32.677
1967-09-15T00:00	191	70.53	79.5326	32.321
1967-09-15T00:00	191	69.92	87.0222	32.547
1967-09-15T00:00	191	69.3	73.1901	32.67
1967-09-15T00:00	191	68.65	61.8096	32.651
1967-09-16T00:00	191	68.03	42.775	32.647
1967-09-16T00:00	191	67.58		32.628
1967-09-17T00:00	190.97	66.78		32.595
1967-09-17T00:00	191	66.17		32.593
1967-10-01T00:00	196.82	71.02	76.3017	32.155
1967-10-01T00:00	198	70.55	101.673	32.039
1967-10-02T00:00	196.18	69.92	102.424	32.061
1967-10-02T00:00	195.73	70.15	100.218	32.197
1967-10-02T00:00	194.83	70.5	85.6534	32.211
1967-10-02T00:00	193	71.18	98.5394	32.271
1967-10-03T00:00	191	71.82	69.868	32.691
1967-10-03T00:00	189	72.42	68.7271	32.709
1967-10-04T00:00	186.93	71.78	75.4208	32.789
1967-10-04T00:00	188.07	71.47	92.9992	32.742
1967-10-04T00:00	189.23	71.18	74.94	32.687
1967-10-04T00:00	191.08	70.6	92.4286	32.32
1967-10-05T00:00	193	69.92	93.1503	32.255
1967-10-05T00:00	193.92	69.62	58.1735	32.224
1967-10-05T00:00	193.43	69.25	90.2761	32.338
1967-10-06T00:00	192.75	68.67	85.6441	32.564
1967-10-06T00:00	191.92	68.98	61.4154	32.603
1967-10-06T00:00	191	69.3	55.6995	32.657
1967-10-06T00:00	189.18	69.9	91.6563	32.399
1967-10-06T00:00	188.83	70.3	91.8039	32.425
1967-10-07T00:00	188.72	70.5	91.9238	32.402
1967-10-07T00:00	188.63	70.6	92.5102	32.402
1967-10-07T00:00	188.37	70.43	95.1017	31.812
1967-10-07T00:00	187.27	70.5	90.6679	32.547
1967-10-07T00:00	185.17	71.08	43.7372	32.836
1967-10-08T00:00	182.25	70.7	70.7567	32.627
1967-10-08T00:00	183.5	70.38	51.3578	32.88
1967-10-08T00:00	185.62	69.8	27.9093	32.839
1967-10-08T00:00	187.48	69.23	56.5113	32.775
1967-10-09T00:00	189.28	68.67	37.9361	32.704
1967-10-09T00:00	191	68.03	56.9476	32.647
1967-10-09T00:00	189.33	67.47	66.6207	32.589
[truncated: 1,739 more rows]

## Sheet: Fig5a
Longitude [degrees_east]	Latitude [degrees_north]	Dyn.Ht.-250 [dyn m] @ Depth [m]=100
170	77	0.049
170	78	0.047
170	79	0.046
172.5	76	0.049
172.5	76.5	0.049
172.5	77	0.049
172.5	77.5	0.049
172.5	78	0.048
172.5	78.5	0.046
172.5	79	0.046
175	75	0.053
175	75.5	0.053
175	76	0.052
175	76.5	0.051
175	77	0.051
175	77.5	0.051
175	78	0.051
175	78.5	0.049
175	79	0.047
177.5	74.5	0.059
177.5	75	0.059
177.5	75.5	0.059
177.5	76	0.06
177.5	76.5	0.061
177.5	77	0.061
177.5	77.5	0.061
177.5	78	0.061
177.5	78.5	0.059
177.5	79	0.053
180	74	0.064
180	74.5	0.064
180	75	0.063
180	75.5	0.065
180	76	0.068
180	76.5	0.07
180	77	0.069
180	77.5	0.07
180	78	0.071
180	78.5	0.072
180	79	0.069
180	79.5	0.053
182.5	74	0.069
182.5	74.5	0.068
182.5	75	0.068
182.5	75.5	0.07
182.5	76	0.075
182.5	76.5	0.082
182.5	77	0.084
182.5	77.5	0.084
182.5	78	0.085
185	74	0.073
185	74.5	0.072
185	75	0.073
185	75.5	0.075
185	76	0.083
185	76.5	0.093
185	77	0.1
185	77.5	0.1
185	78	0.098
185	78.5	0.098
185	79	0.1
187.5	74	0.083
187.5	74.5	0.083
187.5	75	0.082
187.5	75.5	0.083
187.5	76	0.09
187.5	76.5	0.105
187.5	77	0.115
187.5	77.5	0.116
187.5	78	0.114
187.5	78.5	0.114
187.5	79	0.12
190	74	0.108
190	74.5	0.107
190	75	0.105
190	75.5	0.104
190	76	0.106
190	76.5	0.14
190	77	0.158
190	77.5	0.161
190	78	0.157
190	78.5	0.14
190	79	0.129
192.5	73.5	0.124
192.5	74	0.137
192.5	74.5	0.141
192.5	75	0.142
192.5	75.5	0.14
192.5	76	0.153
192.5	76.5	0.176
192.5	77	0.18
192.5	77.5	0.179
192.5	78	0.175
192.5	78.5	0.161
192.5	79	0.139
192.5	79.5	0.135
195	72.5	0.112
195	73	0.132
195	73.5	0.148
195	74	0.161
195	74.5	0.174
195	75	0.18
195	75.5	0.178
195	76	0.181
195	76.5	0.186
195	77	0.185
195	77.5	0.184
195	78	0.18
195	78.5	0.169
195	79	0.152
195	79.5	0.148
197.5	72	0.119
197.5	72.5	0.13
197.5	73	0.143
197.5	73.5	0.161
197.5	74	0.178
197.5	74.5	0.189
197.5	75	0.199
197.5	75.5	0.209
197.5	76	0.206
197.5	76.5	0.194
197.5	77	0.188
197.5	77.5	0.185
197.5	78	0.18
197.5	78.5	0.169
197.5	79	0.155
197.5	79.5	0.155
200	71.5	0.145
200	72	0.144
200	72.5	0.143
200	73	0.15
200	73.5	0.165
200	74	0.187
200	74.5	0.202
200	75	0.213
200	75.5	0.223
200	76	0.228
200	76.5	0.216
200	77	0.2
200	77.5	0.19
200	78	0.181
200	78.5	0.169
200	79	0.159
200	79.5	0.157
202.5	71	0.114
202.5	71.5	0.137
202.5	72	0.151
202.5	72.5	0.157
202.5	73	0.16
202.5	73.5	0.177
202.5	74	0.213
202.5	74.5	0.239
202.5	75	0.239
202.5	75.5	0.241
202.5	76	0.237
202.5	76.5	0.231
202.5	77	0.223
202.5	77.5	0.204
202.5	78	0.19
202.5	78.5	0.183
202.5	79	0.177
202.5	79.5	0.167
205	70.5	0.118
205	71	0.128
205	71.5	0.134
205	72	0.144
205	72.5	0.157
205	73	0.172
205	73.5	0.218
205	74	0.264
205	74.5	0.27
205	75	0.27
205	75.5	0.268
205	76	0.256
205	76.5	0.244
205	77	0.235
205	77.5	0.218
205	78	0.209
205	78.5	0.205
205	79	0.202
205	79.5	0.199
205	80	0.196
207.5	70	0.128
207.5	70.5	0.143
207.5	71	0.144
207.5	71.5	0.146
207.5	72	0.15
207.5	72.5	0.159
207.5	73	0.186
207.5	73.5	0.232
207.5	74	0.258
207.5	74.5	0.266
207.5	75	0.269
207.5	75.5	0.271
207.5	76	0.27
207.5	76.5	0.265
207.5	77	0.251
207.5	77.5	0.231
207.5	78	0.22
207.5	78.5	0.214
207.5	79	0.211
207.5	79.5	0.209
207.5	80	0.206
210	70.5	0.145
210	71	0.15
210	71.5	0.156
210	72	0.164
210	72.5	0.179
210	73	0.204
210	73.5	0.228
210	74	0.251
210	74.5	0.261
210	75	0.266
210	75.5	0.269
210	76	0.271
210	76.5	0.267
210	77	0.253
210	77.5	0.237
210	78	0.227
210	78.5	0.22
210	79	0.215
210	79.5	0.211
210	80	0.207
210	80.5	0.202
212.5	71	0.173
212.5	71.5	0.187
212.5	72	0.201
212.5	72.5	0.216
212.5	73	0.226
212.5	73.5	0.242
212.5	74	0.26
212.5	74.5	0.267
212.5	75	0.269
212.5	75.5	0.27
212.5	76	0.271
212.5	76.5	0.264
212.5	77	0.25
212.5	77.5	0.239
212.5	78	0.232
212.5	78.5	0.223
212.5	79	0.215
212.5	79.5	0.21
212.5	80	0.203
212.5	80.5	0.193
215	71.5	0.255
215	72	0.252
215	72.5	0.25
215	73	0.253
215	73.5	0.267
215	74	0.274
215	74.5	0.275
215	75	0.274
215	75.5	0.271
215	76	0.265
215	76.5	0.248
215	77	0.24
215	77.5	0.238
215	78	0.233
215	78.5	0.222
215	79	0.212
215	79.5	0.204
215	80	0.191
215	80.5	0.178
215	81	0.171
217.5	69.5	0.149
217.5	70	0.167
217.5	70.5	0.184
217.5	71	0.206
217.5	71.5	0.233
217.5	72	0.248
217.5	72.5	0.255
217.5	73	0.265
217.5	73.5	0.272
217.5	74	0.274
217.5	74.5	0.274
217.5	75	0.27
217.5	75.5	0.262
217.5	76	0.251
217.5	76.5	0.24
217.5	77	0.234
217.5	77.5	0.23
217.5	78	0.224
217.5	78.5	0.214
217.5	79	0.203
217.5	79.5	0.192
217.5	80	0.181
217.5	80.5	0.174
217.5	81	0.169
220	69	0.136
220	69.5	0.153
220	70	0.167
220	70.5	0.184
220	71	0.205
220	71.5	0.229
220	72	0.246
220	72.5	0.26
220	73	0.268
220	73.5	0.27
220	74	0.269
220	74.5	0.268
220	75	0.265
220	75.5	0.258
220	76	0.247
220	76.5	0.236
220	77	0.229
220	77.5	0.224
220	78	0.218
220	78.5	0.211
220	79	0.2
220	79.5	0.186
220	80	0.178
220	80.5	0.173
220	81	0.168
220	81.5	0.165
222.5	69.5	0.149
222.5	70	0.167
222.5	70.5	0.184
222.5	71	0.205
222.5	71.5	0.231
222.5	72	0.249
222.5	72.5	0.259
222.5	73	0.265
222.5	73.5	0.266
222.5	74	0.264
222.5	74.5	0.26
222.5	75	0.257
222.5	75.5	0.251
222.5	76	0.238
222.5	76.5	0.229
222.5	77	0.225
222.5	77.5	0.222
222.5	78	0.216
222.5	78.5	0.208
222.5	79	0.196
222.5	79.5	0.184
222.5	80	0.177
222.5	80.5	0.17
222.5	81	0.164
222.5	81.5	0.16
222.5	82	0.159
225	71	0.204
225	71.5	0.217
225	72	0.23
225	72.5	0.244
225	73	0.254
225	73.5	0.256
225	74	0.252
225	74.5	0.247
225	75	0.244
225	75.5	0.234
225	76	0.222
225	76.5	0.221
225	77	0.222
225	77.5	0.222
225	78	0.216
225	78.5	0.204
225	79	0.193
225	79.5	0.186
225	80	0.172
225	80.5	0.161
225	81	0.156
225	81.5	0.154
227.5	70.5	0.184
227.5	71	0.189
227.5	71.5	0.195
227.5	72	0.205
227.5	72.5	0.221
227.5	73	0.236
227.5	73.5	0.243
227.5	74	0.244
227.5	74.5	0.244
227.5	75	0.241
227.5	75.5	0.222
227.5	76	0.215
227.5	76.5	0.217
227.5	77	0.219
227.5	77.5	0.221
227.5	78	0.216
227.5	79.5	0.183
227.5	80	0.158
227.5	80.5	0.149
227.5	81	0.147
230	70.5	0.185
230	71	0.186
230	71.5	0.187
230	72	0.192
230	72.5	0.202
230	73	0.218
230	73.5	0.227
230	74	0.231
230	74.5	0.232
230	76	0.211
230	76.5	0.213
230	77	0.214
232.5	71.5	0.188
232.5	72	0.192
232.5	72.5	0.205
232.5	73	0.213
232.5	73.5	0.22
235	69.5	0.135
235	70	0.135
235	70.5	0.135
235	71	0.135
235	71.5	0.136
237.5	69.5	0.134
237.5	70	0.135
237.5	70.5	0.135
237.5	71	0.135
237.5	71.5	0.135
237.5	72	0.136
240	69.5	0.134
240	70	0.134
240	70.5	0.134
240	71	0.135
240	71.5	0.135

## Sheet: Fig5b
Longitude [degrees_east]	Latitude [degrees_north]	Dyn.Ht.-250 [dyn m] @ Depth [m]=100
170	75	0.068
170	75.5	0.068
170	76	0.073
172.5	74.5	0.07
172.5	75	0.072
172.5	75.5	0.075
172.5	76	0.082
172.5	76.5	0.097
172.5	77	0.11
172.5	77.5	0.11
172.5	78	0.107
172.5	78.5	0.103
175	74	0.079
175	74.5	0.08
175	75	0.081
175	75.5	0.085
175	76	0.093
175	76.5	0.105
175	77	0.112
175	77.5	0.11
175	78	0.108
175	78.5	0.104
175	79	0.097
177.5	74	0.091
177.5	74.5	0.093
177.5	75	0.095
177.5	75.5	0.1
177.5	76	0.109
177.5	76.5	0.12
177.5	77	0.121
177.5	77.5	0.115
177.5	78	0.111
177.5	78.5	0.105
177.5	79	0.098
180	74	0.102
180	74.5	0.103
180	75	0.106
180	75.5	0.113
180	76	0.126
180	76.5	0.137
180	77	0.139
180	77.5	0.131
180	78	0.121
180	78.5	0.11
180	79	0.1
182.5	74	0.116
182.5	74.5	0.119
182.5	75	0.124
182.5	75.5	0.133
182.5	76	0.145
182.5	76.5	0.15
182.5	77	0.15
182.5	77.5	0.146
182.5	78	0.135
182.5	78.5	0.119
182.5	79	0.103
185	73.5	0.122
185	74	0.126
185	74.5	0.133
185	75	0.143
185	75.5	0.154
185	76	0.163
185	76.5	0.163
185	77	0.159
185	77.5	0.155
185	78	0.15
185	78.5	0.14
185	79	0.13
187.5	73.5	0.098
187.5	74	0.113
187.5	74.5	0.125
187.5	75	0.139
187.5	75.5	0.152
187.5	76	0.165
187.5	76.5	0.174
187.5	77	0.176
187.5	77.5	0.176
187.5	78	0.172
187.5	78.5	0.166
187.5	79	0.166
190	73	0.091
190	73.5	0.096
190	74	0.105
190	74.5	0.116
190	75	0.128
190	75.5	0.143
190	76	0.163
190	76.5	0.182
190	77	0.185
190	77.5	0.185
190	78	0.181
190	78.5	0.175
190	79	0.172
190	79.5	0.171
192.5	73	0.093
192.5	73.5	0.101
192.5	74	0.115
192.5	74.5	0.129
192.5	75	0.141
192.5	75.5	0.155
192.5	76	0.177
192.5	76.5	0.188
192.5	77	0.191
192.5	77.5	0.192
192.5	78	0.19
192.5	78.5	0.184
192.5	79	0.178
192.5	79.5	0.173
195	72.5	0.107
195	73	0.112
195	73.5	0.122
195	74	0.137
195	74.5	0.154
195	75	0.17
195	75.5	0.184
195	76	0.195
195	76.5	0.199
195	77	0.199
195	77.5	0.202
195	78	0.201
195	78.5	0.192
195	79	0.181
195	79.5	0.174
197.5	72	0.109
197.5	72.5	0.118
197.5	73	0.126
197.5	73.5	0.138
197.5	74	0.156
197.5	74.5	0.175
197.5	75	0.191
197.5	75.5	0.205
197.5	76	0.213
197.5	76.5	0.214
197.5	77	0.211
197.5	77.5	0.211
197.5	78	0.21
197.5	78.5	0.199
197.5	79	0.182
197.5	79.5	0.173
200	71.5	0.091
200	72	0.103
200	72.5	0.116
200	73	0.131
200	73.5	0.147
200	74	0.167
200	74.5	0.188
200	75	0.204
200	75.5	0.218
200	76	0.225
200	76.5	0.225
200	77	0.22
200	77.5	0.216
200	78	0.213
200	78.5	0.202
200	79	0.184
200	79.5	0.173
200	80	0.17
202.5	70.5	0.09
202.5	71	0.09
202.5	71.5	0.095
202.5	72	0.1
202.5	72.5	0.11
202.5	73	0.131
202.5	73.5	0.166
202.5	74	0.197
202.5	74.5	0.214
202.5	75	0.223
202.5	75.5	0.228
202.5	76	0.231
202.5	76.5	0.23
202.5	77	0.225
202.5	77.5	0.215
202.5	78	0.207
202.5	78.5	0.201
202.5	79	0.193
202.5	79.5	0.184
202.5	80	0.174
202.5	80.5	0.173
202.5	81	0.169
202.5	81.5	0.161
202.5	82	0.149
205	70.5	0.107
205	71	0.106
205	71.5	0.105
205	72	0.106
205	72.5	0.113
205	73	0.136
205	73.5	0.192
205	74	0.227
205	74.5	0.235
205	75	0.237
205	75.5	0.237
205	76	0.237
205	76.5	0.235
205	77	0.226
205	77.5	0.214
205	78	0.208
205	78.5	0.204
205	79	0.199
205	79.5	0.191
205	80	0.181
205	80.5	0.174
205	81	0.171
205	81.5	0.161
205	82	0.15
207.5	70	0.156
207.5	70.5	0.155
207.5	71	0.15
207.5	71.5	0.145
207.5	72	0.142
207.5	72.5	0.148
207.5	73	0.179
207.5	73.5	0.225
207.5	74	0.236
207.5	74.5	0.241
207.5	75	0.244
207.5	75.5	0.244
207.5	76	0.242
207.5	76.5	0.238
207.5	77	0.229
207.5	77.5	0.218
207.5	78	0.212
207.5	78.5	0.208
207.5	79	0.204
207.5	79.5	0.197
207.5	80	0.186
207.5	80.5	0.176
207.5	81	0.171
207.5	81.5	0.161
207.5	82	0.15
210	70.5	0.161
210	71	0.163
210	71.5	0.166
210	72	0.173
210	72.5	0.191
210	73	0.213
210	73.5	0.228
210	74	0.238
210	74.5	0.244
210	75	0.246
210	75.5	0.246
210	76	0.244
210	76.5	0.239
210	77	0.23
210	77.5	0.22
210	78	0.215
210	78.5	0.211
210	79	0.206
210	79.5	0.2
210	80	0.189
210	80.5	0.178
210	81	0.171
210	81.5	0.162
210	82	0.15
212.5	70	0.126
212.5	70.5	0.138
212.5	71	0.159
212.5	71.5	0.175
212.5	72	0.191
212.5	72.5	0.207
212.5	73	0.217
212.5	73.5	0.227
212.5	74	0.239
212.5	74.5	0.244
212.5	75	0.246
212.5	75.5	0.246
212.5	76	0.244
212.5	76.5	0.236
212.5	77	0.225
212.5	77.5	0.217
212.5	78	0.215
212.5	78.5	0.212
212.5	79	0.206
212.5	79.5	0.199
212.5	80	0.19
212.5	80.5	0.177
212.5	81	0.168
212.5	81.5	0.157
212.5	82	0.147
215	70	0.129
215	70.5	0.135
215	71	0.145
215	71.5	0.176
215	72	0.21
215	72.5	0.218
215	73	0.22
215	73.5	0.226
215	74	0.236
215	74.5	0.242
215	75	0.244
215	75.5	0.241
215	76	0.236
215	76.5	0.225
215	77	0.215
215	77.5	0.212
215	78	0.211
215	78.5	0.209
215	79	0.203
215	79.5	0.194
215	80	0.183
215	80.5	0.17
215	81	0.159
215	81.5	0.148
215	82	0.141
217.5	69.5	0.134
217.5	70	0.142
217.5	70.5	0.149
217.5	71	0.159
217.5	71.5	0.175
217.5	72	0.197
217.5	72.5	0.212
217.5	73	0.221
217.5	73.5	0.228
217.5	74	0.234
217.5	74.5	0.236
217.5	75	0.235
217.5	75.5	0.229
217.5	76	0.222
217.5	76.5	0.213
217.5	77	0.207
217.5	77.5	0.205
217.5	78	0.203
217.5	78.5	0.198
217.5	79	0.184
217.5	79.5	0.171
217.5	80	0.164
217.5	80.5	0.158
217.5	81	0.151
217.5	81.5	0.143
217.5	82	0.138
220	69	0.13
220	69.5	0.136
220	70	0.142
220	70.5	0.149
220	71	0.16
220	71.5	0.174
220	72	0.189
220	72.5	0.206
220	73	0.22
220	73.5	0.227
220	74	0.23
220	74.5	0.231
220	75	0.229
220	75.5	0.225
220	76	0.216
220	76.5	0.206
220	77	0.201
220	77.5	0.2
220	78	0.197
220	78.5	0.192
220	79	0.18
220	79.5	0.164
220	80	0.16
220	80.5	0.156
220	81	0.151
220	81.5	0.143
220	82	0.137
222.5	69.5	0.128
222.5	70	0.134
222.5	70.5	0.141
222.5	71	0.152
222.5	71.5	0.171
222.5	72	0.192
222.5	72.5	0.207
222.5	73	0.215
222.5	73.5	0.22
222.5	74	0.221
222.5	74.5	0.219
222.5	75	0.218
222.5	75.5	0.215
222.5	76	0.206
222.5	76.5	0.199
222.5	77	0.196
222.5	77.5	0.195
222.5	78	0.194
222.5	78.5	0.188
222.5	79	0.179
222.5	79.5	0.167
222.5	80	0.161
222.5	80.5	0.157
222.5	81	0.153
222.5	81.5	0.145
222.5	82	0.138
225	69.5	0.109
225	70	0.118
225	70.5	0.127
225	71	0.142
225	71.5	0.16
225	72	0.178
225	72.5	0.192
225	73	0.201
225	73.5	0.203
225	74	0.203
225	74.5	0.202
225	75	0.2
225	75.5	0.194
225	76	0.189
225	76.5	0.19
225	77	0.189
225	77.5	0.189
225	78	0.187
225	78.5	0.181
225	79	0.176
225	79.5	0.168
225	80	0.16
225	80.5	0.158
225	81	0.155
225	81.5	0.147
225	82	0.138
227.5	70	0.139
227.5	70.5	0.148
227.5	71	0.152
227.5	71.5	0.156
227.5	72	0.163
227.5	72.5	0.174
227.5	73	0.183
227.5	73.5	0.185
227.5	74	0.186
227.5	74.5	0.193
227.5	75	0.192
227.5	75.5	0.179
227.5	76	0.179
227.5	76.5	0.182
227.5	77	0.183
227.5	77.5	0.181
227.5	78	0.165
227.5	78.5	0.155
227.5	79	0.158
227.5	79.5	0.159
227.5	80	0.158
227.5	80.5	0.158
227.5	81	0.156
227.5	81.5	0.149
227.5	82	0.139
230	70.5	0.152
230	71	0.152
230	71.5	0.153
230	72	0.155
230	72.5	0.159
230	73	0.165
230	73.5	0.166
230	74	0.167
230	74.5	0.17
230	75	0.165
230	75.5	0.166
230	76	0.17
230	76.5	0.173
230	77	0.176
230	77.5	0.171
230	78	0.147
230	79	0.146
230	79.5	0.153
232.5	71.5	0.153
232.5	72	0.152
232.5	72.5	0.149
232.5	73	0.148
232.5	73.5	0.15
232.5	74	0.152
232.5	74.5	0.154
232.5	75.5	0.155
232.5	76	0.16
232.5	76.5	0.164
232.5	77	0.167
235	69.5	0.113
235	70	0.113
235	70.5	0.113
235	71	0.113
235	71.5	0.113
237.5	69.5	0.113
237.5	70	0.113
237.5	70.5	0.113
237.5	71	0.113
237.5	71.5	0.113
237.5	72	0.113
240	69.5	0.113
240	70	0.113
240	70.5	0.113
240	71	0.113
240	71.5	0.113

## Sheet: Fig5c
Longitude [degrees_east]	Latitude [degrees_north]	Dyn.Ht.-250 [dyn m] @ Depth [m]=100
160	77.5	0.069
160	78	0.069
160	78.5	0.07
160	79	0.07
160	79.5	0.071
160	80	0.071
160	80.5	0.072
160	81	0.072
160	81.5	0.071
160	82	0.071
162.5	77.5	0.07
162.5	78	0.071
162.5	78.5	0.072
162.5	79	0.073
162.5	79.5	0.074
162.5	80	0.075
162.5	80.5	0.078
162.5	81	0.08
162.5	81.5	0.077
162.5	82	0.077
165	76.5	0.071
165	77	0.069
165	77.5	0.071
165	78	0.074
165	78.5	0.075
165	79	0.076
165	79.5	0.077
165	80	0.08
165	80.5	0.084
165	81	0.086
165	81.5	0.086
165	82	0.086
167.5	76	0.08
167.5	76.5	0.078
167.5	77	0.076
167.5	77.5	0.075
167.5	78	0.077
167.5	78.5	0.079
167.5	79	0.081
167.5	79.5	0.085
167.5	80	0.088
167.5	80.5	0.09
167.5	81	0.091
167.5	81.5	0.094
167.5	82	0.096
170	75.5	0.089
170	76	0.089
170	76.5	0.088
170	77	0.086
170	77.5	0.083
170	78	0.084
170	78.5	0.088
170	79	0.092
170	79.5	0.098
170	80	0.1
170	80.5	0.099
170	81	0.099
170	81.5	0.103
170	82	0.103
172.5	75	0.105
172.5	75.5	0.101
172.5	76	0.099
172.5	76.5	0.098
172.5	77	0.098
172.5	77.5	0.097
172.5	78	0.099
172.5	78.5	0.105
172.5	79	0.108
172.5	79.5	0.109
172.5	80	0.11
172.5	80.5	0.11
172.5	81	0.111
172.5	81.5	0.11
172.5	82	0.109
175	75	0.109
175	75.5	0.108
175	76	0.107
175	76.5	0.106
175	77	0.106
175	77.5	0.108
175	78	0.112
175	78.5	0.118
175	79	0.12
175	79.5	0.119
175	80	0.119
175	80.5	0.12
175	81	0.119
175	81.5	0.117
175	82	0.115
177.5	74.5	0.119
177.5	75	0.116
177.5	75.5	0.114
177.5	76	0.113
177.5	76.5	0.112
177.5	77	0.112
177.5	77.5	0.116
177.5	78	0.123
177.5	78.5	0.127
177.5	79	0.129
177.5	79.5	0.129
177.5	80	0.127
177.5	80.5	0.126
177.5	81	0.125
177.5	81.5	0.124
177.5	82	0.123
180	74	0.122
180	74.5	0.122
180	75	0.122
180	75.5	0.123
180	76	0.123
180	76.5	0.123
180	77	0.123
180	77.5	0.13
180	78	0.135
180	78.5	0.136
180	79	0.136
180	79.5	0.136
180	80	0.134
180	80.5	0.132
180	81	0.131
180	81.5	0.13
180	82	0.13
182.5	74	0.122
182.5	74.5	0.123
182.5	75	0.124
182.5	75.5	0.127
182.5	76	0.13
182.5	76.5	0.133
182.5	77	0.137
182.5	77.5	0.141
182.5	78	0.142
182.5	78.5	0.141
182.5	79	0.14
182.5	79.5	0.139
182.5	80	0.139
182.5	80.5	0.137
182.5	81	0.136
182.5	81.5	0.136
182.5	82	0.135
185	74	0.127
185	74.5	0.129
185	75	0.131
185	75.5	0.133
185	76	0.135
185	76.5	0.139
185	77	0.145
185	77.5	0.148
185	78	0.147
185	78.5	0.145
185	79	0.143
185	79.5	0.143
185	80	0.144
185	80.5	0.143
185	81	0.141
185	81.5	0.14
185	82	0.139
187.5	74	0.138
187.5	74.5	0.139
187.5	75	0.141
187.5	75.5	0.144
187.5	76	0.148
187.5	76.5	0.151
187.5	77	0.153
187.5	77.5	0.153
187.5	78	0.152
187.5	78.5	0.15
187.5	79	0.149
187.5	79.5	0.148
187.5	80	0.149
187.5	80.5	0.148
187.5	81	0.147
187.5	81.5	0.144
187.5	82	0.143
190	73.5	0.145
190	74	0.144
190	74.5	0.143
190	75	0.145
190	75.5	0.15
190	76	0.155
190	76.5	0.159
190	77	0.159
190	77.5	0.159
190	78	0.158
190	78.5	0.157
190	79	0.157
190	79.5	0.155
190	80	0.154
190	80.5	0.153
190	81	0.152
190	81.5	0.15
190	82	0.149
192.5	73.5	0.146
192.5	74	0.147
192.5	74.5	0.148
192.5	75	0.151
192.5	75.5	0.157
192.5	76	0.163
192.5	76.5	0.166
192.5	77	0.166
192.5	77.5	0.167
192.5	78	0.165
192.5	78.5	0.161
192.5	79	0.16
192.5	79.5	0.16
192.5	80	0.159
192.5	80.5	0.159
192.5	81	0.158
192.5	81.5	0.156
192.5	82	0.154
195	73	0.163
195	73.5	0.158
195	74	0.155
195	74.5	0.157
195	75	0.162
195	75.5	0.167
195	76	0.171
195	76.5	0.172
195	77	0.171
195	77.5	0.171
195	78	0.169
195	78.5	0.165
195	79	0.164
195	79.5	0.164
195	80	0.165
195	80.5	0.164
195	81	0.163
195	81.5	0.16
195	82	0.158
197.5	72.5	0.165
197.5	73	0.165
197.5	73.5	0.165
197.5	74	0.166
197.5	74.5	0.168
197.5	75	0.172
197.5	75.5	0.173
197.5	76	0.175
197.5	76.5	0.176
197.5	77	0.177
197.5	77.5	0.176
197.5	78	0.174
197.5	78.5	0.17
197.5	79	0.167
197.5	79.5	0.167
197.5	80	0.168
197.5	80.5	0.168
197.5	81	0.166
197.5	81.5	0.163
197.5	82	0.16
200	72	0.149
200	72.5	0.157
200	73	0.161
200	73.5	0.165
200	74	0.169
200	74.5	0.176
200	75	0.18
200	75.5	0.181
200	76	0.182
200	76.5	0.184
200	77	0.183
200	77.5	0.181
200	78	0.177
200	78.5	0.173
200	79	0.17
200	79.5	0.169
200	80	0.169
200	80.5	0.169
200	81	0.169
200	81.5	0.166
200	82	0.162
202.5	71	0.093
202.5	71.5	0.11
202.5	72	0.128
202.5	72.5	0.144
202.5	73	0.153
202.5	73.5	0.163
202.5	74	0.173
202.5	74.5	0.182
202.5	75	0.185
202.5	75.5	0.186
202.5	76	0.187
202.5	76.5	0.187
202.5	77	0.187
202.5	77.5	0.184
202.5	78	0.179
202.5	78.5	0.176
202.5	79	0.174
202.5	79.5	0.173
202.5	80	0.172
202.5	80.5	0.171
202.5	81	0.171
202.5	81.5	0.168
202.5	82	0.164
205	71	0.116
205	71.5	0.118
205	72	0.124
205	72.5	0.134
205	73	0.149
205	73.5	0.163
205	74	0.172
205	74.5	0.183
205	75	0.188
205	75.5	0.19
205	76	0.19
205	76.5	0.19
205	77	0.19
205	77.5	0.186
205	78	0.18
205	78.5	0.178
205	79	0.178
205	79.5	0.177
205	80	0.175
205	80.5	0.173
205	81	0.171
205	81.5	0.169
205	82	0.165
207.5	70.5	0.143
207.5	71	0.141
207.5	71.5	0.14
207.5	72	0.139
207.5	72.5	0.141
207.5	73	0.151
207.5	73.5	0.167
207.5	74	0.171
207.5	74.5	0.185
207.5	75	0.193
207.5	75.5	0.193
207.5	76	0.193
207.5	76.5	0.192
207.5	77	0.191
207.5	77.5	0.189
207.5	78	0.182
207.5	78.5	0.179
207.5	79	0.179
207.5	79.5	0.179
207.5	80	0.178
207.5	80.5	0.175
207.5	81	0.172
207.5	81.5	0.168
207.5	82	0.163
210	70.5	0.148
210	71	0.147
210	71.5	0.147
210	72	0.15
210	72.5	0.158
210	73	0.169
210	73.5	0.174
210	74	0.178
210	74.5	0.189
210	75	0.193
210	75.5	0.193
210	76	0.193
210	76.5	0.192
210	77	0.192
210	77.5	0.19
210	78	0.185
210	78.5	0.183
210	79	0.182
210	79.5	0.181
210	80	0.179
210	80.5	0.177
210	81	0.172
210	81.5	0.166
210	82	0.16
212.5	70	0.153
212.5	70.5	0.154
212.5	71	0.154
212.5	71.5	0.155
212.5	72	0.158
212.5	72.5	0.169
212.5	73	0.176
212.5	73.5	0.178
212.5	74	0.183
212.5	74.5	0.188
212.5	75	0.191
212.5	75.5	0.193
212.5	76	0.192
212.5	76.5	0.191
212.5	77	0.19
212.5	77.5	0.189
212.5	78	0.186
212.5	78.5	0.185
212.5	79	0.184
212.5	79.5	0.182
212.5	80	0.18
212.5	80.5	0.176
212.5	81	0.171
212.5	81.5	0.163
212.5	82	0.157
215	70	0.158
215	70.5	0.158
215	71	0.159
215	71.5	0.159
215	72	0.159
215	72.5	0.167
215	73	0.177
215	73.5	0.181
215	74	0.184
215	74.5	0.187
215	75	0.189
215	75.5	0.191
215	76	0.19
215	76.5	0.188
215	77	0.187
215	77.5	0.186
215	78	0.185
215	78.5	0.185
215	79	0.184
215	79.5	0.182
215	80	0.179
215	80.5	0.174
215	81	0.17
215	81.5	0.162
215	82	0.156
217.5	70	0.158
217.5	70.5	0.159
217.5	71	0.159
217.5	71.5	0.16
217.5	72	0.16
217.5	73	0.182
217.5	73.5	0.184
217.5	74	0.185
217.5	74.5	0.185
217.5	75	0.185
217.5	75.5	0.185
217.5	76	0.185
217.5	76.5	0.184
217.5	77	0.184
217.5	77.5	0.183
217.5	78	0.183
217.5	78.5	0.184
217.5	79	0.183
217.5	79.5	0.18
217.5	80	0.176
217.5	80.5	0.171
217.5	81	0.167
217.5	81.5	0.161
217.5	82	0.155
220	70.5	0.159
220	71	0.159
220	73.5	0.185
220	74	0.184
220	74.5	0.182
220	75	0.18
220	75.5	0.179
220	76	0.179
220	76.5	0.18
220	77	0.181
220	77.5	0.182
220	78	0.182
220	78.5	0.183
220	79	0.182
220	79.5	0.178
220	80	0.173
220	80.5	0.168
220	81	0.165
220	81.5	0.158
220	82	0.152
222.5	74	0.173
222.5	74.5	0.172
222.5	75	0.172
222.5	75.5	0.171
222.5	76	0.17
222.5	76.5	0.171
222.5	77	0.175
222.5	77.5	0.179
222.5	78	0.181
222.5	78.5	0.181
222.5	79	0.179
222.5	79.5	0.176
222.5	80	0.171
222.5	80.5	0.165
222.5	81	0.161
222.5	81.5	0.155
222.5	82	0.15
225	74	0.164
225	74.5	0.168
225	75	0.168
225	75.5	0.167
225	76	0.166
225	76.5	0.167
225	77	0.17
225	77.5	0.175
225	78	0.177
225	78.5	0.176
225	79	0.172
225	79.5	0.169
225	80	0.165
225	80.5	0.161
225	81	0.158
225	81.5	0.152
225	82	0.148
227.5	74	0.157
227.5	74.5	0.163
227.5	75	0.164
227.5	75.5	0.161
227.5	76	0.161
227.5	76.5	0.164
227.5	77	0.168
227.5	77.5	0.172
227.5	78	0.17
227.5	78.5	0.165
227.5	79	0.163
227.5	79.5	0.162
227.5	80	0.16
227.5	80.5	0.158
227.5	81	0.154
227.5	81.5	0.148
227.5	82	0.145
230	75	0.155
230	75.5	0.155
230	76	0.156
230	76.5	0.159
230	77	0.164
230	77.5	0.168
230	78	0.16
230	78.5	0.159
230	79	0.159
230	79.5	0.16
230	80	0.16
230	80.5	0.158
230	81	0.15
230	81.5	0.144
230	82	0.142
232.5	75	0.152
232.5	75.5	0.153
232.5	76	0.154
232.5	76.5	0.155
232.5	77	0.159
232.5	77.5	0.156
232.5	78	0.155
232.5	78.5	0.155
232.5	79	0.157
232.5	79.5	0.159
232.5	80	0.16
232.5	80.5	0.157
232.5	81	0.146
232.5	81.5	0.142
232.5	82	0.141
235	75.5	0.152
235	76	0.152
235	76.5	0.152
235	77.5	0.154
235	78	0.154
235	78.5	0.155
235	79	0.156
235	79.5	0.158
235	80	0.157
235	80.5	0.148
235	81	0.141
235	81.5	0.141
235	82	0.14
237.5	77	0.161
237.5	77.5	0.156
237.5	78	0.156
237.5	78.5	0.157
237.5	79	0.158
237.5	79.5	0.158
237.5	80	0.152
237.5	80.5	0.138
237.5	81	0.135
237.5	81.5	0.137
237.5	82	0.138
240	77.5	0.158
240	78	0.158
240	78.5	0.159
240	79	0.16
240	79.5	0.159
240	80	0.151
240	80.5	0.138
240	81	0.131
240	81.5	0.131
240	82	0.132

## Sheet: Fig5d
Longitude [degrees_east]	Latitude [degrees_north]	Depth [m]	Temperature [C]	Salinity []
168	75.5	6	-0.798	26.687
168	75.5	8	-0.802	26.693
168	75.5	10	-0.803	26.699
168	75.5	12	-0.874	26.98
168	75.5	14	-0.987	27.384
168	75.5	16	-1.064	27.576
168	75.5	18	-1.103	27.887
168	75.5	20	-1.118	28.722
168	75.5	22	-1.173	29.151
168	75.5	24	-1.208	29.647
168	75.5	26	-1.223	29.937
168	75.5	28	-1.25	30.192
168	75.5	30	-1.315	30.366
168	75.5	32	-1.389	30.542
168	75.5	34	-1.415	30.735
168	75.5	36	-1.424	31.028
168	75.5	38	-1.428	31.296
168	75.5	40	-1.442	31.563
168	75.5	42	-1.461	31.8
168	75.5	44	-1.467	32.026
168	75.5	46	-1.43	32.225
168	75.5	48	-1.441	32.323
168	75.5	50	-1.456	32.411
168	75.5	52	-1.476	32.509
168	75.5	54	-1.457	32.617
168	75.5	56	-1.442	32.772
168	75.5	58	-1.447	32.932
168	75.5	60	-1.435	33.057
168	75.5	62	-1.418	33.159
168	75.5	64	-1.395	33.267
168	75.5	66	-1.381	33.378
168	75.5	68	-1.365	33.491
168	75.5	70	-1.345	33.588
168	75.5	72	-1.291	33.693
168	75.5	74	-1.259	33.791
168	75.5	76	-1.252	33.849
168	75.5	78	-1.248	33.892
168	75.5	80	-1.238	33.934
168	75.5	82	-1.204	33.971
168	75.5	84	-1.162	34.003
168	75.5	86	-1.14	34.026
168	75.5	88	-1.14	34.048
168	75.5	90	-1.141	34.068
168	75.5	92	-1.138	34.083
168	75.5	94	-1.14	34.099
168	75.5	96	-1.139	34.112
168	75.5	98	-1.124	34.128
168	75.5	100	-1.111	34.142
168	75.5	102	-1.103	34.153
168	75.5	104	-1.094	34.166
168	75.5	106	-1.086	34.177
168	75.5	108	-1.075	34.188
168	75.5	110	-1.065	34.201
168	75.5	112	-1.059	34.212
168	75.5	114	-1.049	34.223
168	75.5	116	-1.066	34.234
168	75.5	118	-1.094	34.25
168	75.5	120	-1.074	34.27
168	75.5	122	-1.051	34.286
168	75.5	124	-1.033	34.301
168	75.5	126	-1.019	34.314
168	75.5	128	-1.004	34.327
168	75.5	130	-0.987	34.34
168	75.5	132	-0.96	34.355
168	75.5	134	-0.942	34.365
168	75.5	136	-0.927	34.374
168	75.5	138	-0.889	34.395
168	75.5	140	-0.777	34.459
168	75.5	142	-0.759	34.465
168	75.5	144	-0.739	34.472
168	75.5	146	-0.714	34.481
168	75.5	148	-0.69	34.489
168	75.5	150	-0.67	34.496
168	75.5	152	-0.645	34.503
168	75.5	154	-0.611	34.513
168	75.5	156	-0.57	34.525
168	75.5	158	-0.53	34.535
168	75.5	160	-0.505	34.542
168	75.5	162	-0.487	34.546
168	75.5	164	-0.468	34.55
168	75.5	166	-0.447	34.555
168	75.5	168	-0.419	34.563
168	75.5	170	-0.374	34.574
168	75.5	172	-0.326	34.585
168	75.5	174	-0.285	34.594
168	75.5	176	-0.256	34.6
168	75.5	178	-0.22	34.608
168	75.5	180	-0.178	34.616
168	75.5	182	-0.156	34.621
168	75.5	184	-0.126	34.628
168	75.5	186	-0.085	34.636
168	75.5	188	-0.065	34.639
168	75.5	190	-0.029	34.647
168	75.5	192	0.029	34.658
168	75.5	194	0.061	34.664
168	75.5	196	0.082	34.668
168	75.5	198	0.103	34.671
168	75.5	200	0.134	34.677
168	75.5	202	0.179	34.686
168	75.5	204	0.239	34.697
168	75.5	206	0.272	34.702
168	75.5	208	0.305	34.708
168	75.5	210	0.337	34.714
168	75.5	212	0.373	34.72
168	75.5	214	0.389	34.722
168	75.5	216	0.404	34.724
168	75.5	218	0.429	34.729
168	75.5	220	0.455	34.733
168	75.5	222	0.478	34.736
168	75.5	224	0.519	34.744
168	75.5	226	0.557	34.75
168	75.5	228	0.599	34.757
168	75.5	230	0.635	34.763
168	75.5	232	0.65	34.765
168	75.5	234	0.655	34.766
168	75.5	236	0.669	34.769
168	75.5	238	0.695	34.773
168	75.5	240	0.718	34.777
168	75.5	242	0.731	34.78
168	75.5	244	0.744	34.783
168	75.5	246	0.754	34.785
168	75.5	248	0.757	34.786
168	75.5	250	0.762	34.787
168	75.5	252	0.772	34.789
168	75.5	254	0.775	34.789
168	75.5	256	0.775	34.79
168	75.5	258	0.784	34.791
168	75.5	260	0.789	34.792
168	75.5	262	0.791	34.792
168	75.5	264	0.792	34.792
168	75.5	266	0.793	34.793
169	75.5	6	-0.798	26.687
169	75.5	8	-0.802	26.693
169	75.5	10	-0.803	26.699
169	75.5	12	-0.874	26.98
169	75.5	14	-0.987	27.384
169	75.5	16	-1.064	27.576
169	75.5	18	-1.103	27.887
169	75.5	20	-1.118	28.722
169	75.5	22	-1.173	29.151
169	75.5	24	-1.208	29.647
169	75.5	26	-1.223	29.937
169	75.5	28	-1.25	30.192
169	75.5	30	-1.315	30.366
169	75.5	32	-1.389	30.542
169	75.5	34	-1.415	30.735
169	75.5	36	-1.424	31.028
169	75.5	38	-1.428	31.296
169	75.5	40	-1.442	31.563
169	75.5	42	-1.461	31.8
169	75.5	44	-1.467	32.026
169	75.5	46	-1.43	32.225
169	75.5	48	-1.441	32.323
169	75.5	50	-1.456	32.411
169	75.5	52	-1.476	32.509
169	75.5	54	-1.457	32.617
169	75.5	56	-1.442	32.772
169	75.5	58	-1.447	32.932
169	75.5	60	-1.435	33.057
169	75.5	62	-1.418	33.159
169	75.5	64	-1.395	33.267
169	75.5	66	-1.381	33.378
169	75.5	68	-1.365	33.491
169	75.5	70	-1.345	33.588
169	75.5	72	-1.291	33.693
169	75.5	74	-1.259	33.791
169	75.5	76	-1.252	33.849
169	75.5	78	-1.248	33.892
169	75.5	80	-1.238	33.934
169	75.5	82	-1.204	33.971
169	75.5	84	-1.162	34.003
169	75.5	86	-1.14	34.026
169	75.5	88	-1.14	34.048
169	75.5	90	-1.141	34.068
169	75.5	92	-1.138	34.083
169	75.5	94	-1.14	34.099
169	75.5	96	-1.139	34.112
169	75.5	98	-1.124	34.128
169	75.5	100	-1.111	34.142
169	75.5	102	-1.103	34.153
169	75.5	104	-1.094	34.166
169	75.5	106	-1.086	34.177
169	75.5	108	-1.075	34.188
169	75.5	110	-1.065	34.201
169	75.5	112	-1.059	34.212
169	75.5	114	-1.049	34.223
169	75.5	116	-1.066	34.234
169	75.5	118	-1.094	34.25
169	75.5	120	-1.074	34.27
169	75.5	122	-1.051	34.286
169	75.5	124	-1.033	34.301
169	75.5	126	-1.019	34.314
169	75.5	128	-1.004	34.327
169	75.5	130	-0.987	34.34
169	75.5	132	-0.96	34.355
169	75.5	134	-0.942	34.365
169	75.5	136	-0.927	34.374
169	75.5	138	-0.889	34.395
169	75.5	140	-0.777	34.459
169	75.5	142	-0.759	34.465
169	75.5	144	-0.739	34.472
169	75.5	146	-0.714	34.481
169	75.5	148	-0.69	34.489
169	75.5	150	-0.67	34.496
169	75.5	152	-0.645	34.503
169	75.5	154	-0.611	34.513
169	75.5	156	-0.57	34.525
169	75.5	158	-0.53	34.535
169	75.5	160	-0.505	34.542
169	75.5	162	-0.487	34.546
169	75.5	164	-0.468	34.55
169	75.5	166	-0.447	34.555
169	75.5	168	-0.419	34.563
169	75.5	170	-0.374	34.574
169	75.5	172	-0.326	34.585
169	75.5	174	-0.285	34.594
169	75.5	176	-0.256	34.6
169	75.5	178	-0.22	34.608
169	75.5	180	-0.178	34.616
169	75.5	182	-0.156	34.621
169	75.5	184	-0.126	34.628
169	75.5	186	-0.085	34.636
169	75.5	188	-0.065	34.639
169	75.5	190	-0.029	34.647
169	75.5	192	0.029	34.658
169	75.5	194	0.061	34.664
169	75.5	196	0.082	34.668
169	75.5	198	0.103	34.671
169	75.5	200	0.134	34.677
169	75.5	202	0.179	34.686
169	75.5	204	0.239	34.697
169	75.5	206	0.272	34.702
169	75.5	208	0.305	34.708
169	75.5	210	0.337	34.714
169	75.5	212	0.373	34.72
169	75.5	214	0.389	34.722
169	75.5	216	0.404	34.724
169	75.5	218	0.429	34.729
169	75.5	220	0.455	34.733
169	75.5	222	0.478	34.736
169	75.5	224	0.519	34.744
169	75.5	226	0.557	34.75
169	75.5	228	0.599	34.758
169	75.5	230	0.635	34.763
169	75.5	232	0.65	34.765
169	75.5	234	0.655	34.766
169	75.5	236	0.669	34.769
169	75.5	238	0.695	34.773
169	75.5	240	0.718	34.777
169	75.5	242	0.731	34.78
169	75.5	244	0.744	34.783
169	75.5	246	0.754	34.785
169	75.5	248	0.757	34.786
169	75.5	250	0.762	34.787
169	75.5	252	0.772	34.789
169	75.5	254	0.775	34.789
169	75.5	256	0.775	34.79
169	75.5	258	0.784	34.791
169	75.5	260	0.789	34.792
169	75.5	262	0.791	34.792
169	75.5	264	0.792	34.792
169	75.5	266	0.793	34.793
170	75.5	6	-0.798	26.687
170	75.5	8	-0.802	26.693
170	75.5	10	-0.803	26.699
170	75.5	12	-0.874	26.98
170	75.5	14	-0.987	27.384
170	75.5	16	-1.064	27.576
170	75.5	18	-1.103	27.887
170	75.5	20	-1.118	28.722
170	75.5	22	-1.173	29.151
170	75.5	24	-1.208	29.647
170	75.5	26	-1.223	29.937
170	75.5	28	-1.25	30.192
170	75.5	30	-1.315	30.366
170	75.5	32	-1.389	30.542
170	75.5	34	-1.415	30.735
170	75.5	36	-1.424	31.028
170	75.5	38	-1.428	31.296
170	75.5	40	-1.442	31.563
170	75.5	42	-1.461	31.8
170	75.5	44	-1.467	32.026
170	75.5	46	-1.43	32.225
170	75.5	48	-1.441	32.323
170	75.5	50	-1.456	32.411
170	75.5	52	-1.476	32.509
170	75.5	54	-1.457	32.617
170	75.5	56	-1.442	32.772
170	75.5	58	-1.447	32.932
170	75.5	60	-1.435	33.057
170	75.5	62	-1.418	33.159
170	75.5	64	-1.395	33.267
170	75.5	66	-1.381	33.378
170	75.5	68	-1.365	33.491
170	75.5	70	-1.345	33.588
170	75.5	72	-1.291	33.693
170	75.5	74	-1.259	33.791
170	75.5	76	-1.252	33.849
170	75.5	78	-1.248	33.892
170	75.5	80	-1.238	33.934
170	75.5	82	-1.204	33.971
170	75.5	84	-1.162	34.003
170	75.5	86	-1.14	34.026
170	75.5	88	-1.14	34.048
170	75.5	90	-1.141	34.068
170	75.5	92	-1.138	34.083
170	75.5	94	-1.14	34.099
170	75.5	96	-1.139	34.112
170	75.5	98	-1.124	34.128
170	75.5	100	-1.111	34.142
170	75.5	102	-1.103	34.153
170	75.5	104	-1.094	34.166
170	75.5	106	-1.086	34.177
170	75.5	108	-1.075	34.188
170	75.5	110	-1.065	34.201
170	75.5	112	-1.059	34.212
170	75.5	114	-1.049	34.223
170	75.5	116	-1.066	34.234
170	75.5	118	-1.094	34.25
170	75.5	120	-1.074	34.27
170	75.5	122	-1.051	34.286
170	75.5	124	-1.033	34.301
170	75.5	126	-1.019	34.314
170	75.5	128	-1.004	34.327
170	75.5	130	-0.987	34.34
170	75.5	132	-0.96	34.355
170	75.5	134	-0.942	34.365
170	75.5	136	-0.927	34.374
170	75.5	138	-0.889	34.395
170	75.5	140	-0.777	34.459
170	75.5	142	-0.759	34.465
170	75.5	144	-0.739	34.472
170	75.5	146	-0.714	34.481
170	75.5	148	-0.69	34.489
170	75.5	150	-0.67	34.496
170	75.5	152	-0.645	34.503
170	75.5	154	-0.611	34.513
170	75.5	156	-0.57	34.525
170	75.5	158	-0.53	34.535
170	75.5	160	-0.505	34.542
170	75.5	162	-0.487	34.546
170	75.5	164	-0.468	34.55
170	75.5	166	-0.447	34.555
170	75.5	168	-0.419	34.563
170	75.5	170	-0.374	34.574
170	75.5	172	-0.326	34.585
170	75.5	174	-0.285	34.594
170	75.5	176	-0.256	34.6
170	75.5	178	-0.22	34.608
170	75.5	180	-0.178	34.616
170	75.5	182	-0.156	34.621
170	75.5	184	-0.126	34.628
170	75.5	186	-0.085	34.636
170	75.5	188	-0.065	34.639
170	75.5	190	-0.029	34.647
170	75.5	192	0.029	34.658
170	75.5	194	0.061	34.664
170	75.5	196	0.082	34.668
170	75.5	198	0.103	34.671
170	75.5	200	0.134	34.677
170	75.5	202	0.179	34.686
170	75.5	204	0.239	34.697
170	75.5	206	0.272	34.702
170	75.5	208	0.305	34.708
170	75.5	210	0.337	34.714
170	75.5	212	0.373	34.72
170	75.5	214	0.389	34.722
170	75.5	216	0.404	34.724
170	75.5	218	0.429	34.729
170	75.5	220	0.455	34.733
170	75.5	222	0.478	34.736
170	75.5	224	0.519	34.744
170	75.5	226	0.557	34.75
170	75.5	228	0.599	34.758
170	75.5	230	0.635	34.763
170	75.5	232	0.65	34.765
170	75.5	234	0.655	34.766
170	75.5	236	0.669	34.769
170	75.5	238	0.695	34.773
170	75.5	240	0.718	34.777
170	75.5	242	0.731	34.78
170	75.5	244	0.744	34.783
170	75.5	246	0.754	34.785
170	75.5	248	0.757	34.786
170	75.5	250	0.762	34.787
170	75.5	252	0.772	34.789
170	75.5	254	0.775	34.789
170	75.5	256	0.775	34.79
170	75.5	258	0.784	34.791
170	75.5	260	0.789	34.792
170	75.5	262	0.791	34.792
170	75.5	264	0.792	34.792
170	75.5	266	0.793	34.793
171	75.5	6	-0.757	26.709
171	75.5	8	-0.763	26.717
171	75.5	10	-0.804	26.845
171	75.5	12	-0.902	27.311
171	75.5	14	-0.998	27.707
171	75.5	16	-1.065	27.855
171	75.5	18	-1.1	28.103
171	75.5	20	-1.108	28.89
171	75.5	22	-1.156	29.358
171	75.5	24	-1.199	29.824
171	75.5	26	-1.23	30.111
171	75.5	28	-1.262	30.35
171	75.5	30	-1.325	30.513
171	75.5	32	-1.393	30.679
171	75.5	34	-1.417	30.862
171	75.5	36	-1.435	31.127
171	75.5	38	-1.445	31.366
171	75.5	40	-1.456	31.604
171	75.5	42	-1.459	31.814
171	75.5	44	-1.473	32.011
171	75.5	46	-1.446	32.184
171	75.5	48	-1.468	32.272
171	75.5	50	-1.483	32.352
171	75.5	52	-1.496	32.442
171	75.5	54	-1.473	32.545
171	75.5	56	-1.451	32.686
171	75.5	58	-1.444	32.834
171	75.5	60	-1.425	32.955
171	75.5	62	-1.409	33.057
171	75.5	64	-1.389	33.16
171	75.5	66	-1.373	33.264
171	75.5	68	-1.354	33.375
171	75.5	70	-1.337	33.473
171	75.5	72	-1.284	33.582
171	75.5	74	-1.253	33.693
171	75.5	76	-1.249	33.764
171	75.5	78	-1.249	33.814
171	75.5	80	-1.229	33.87
171	75.5	82	-1.184	33.925
171	75.5	84	-1.146	33.965
171	75.5	86	-1.126	33.992
171	75.5	88	-1.123	34.022
171	75.5	90	-1.122	34.048
171	75.5	92	-1.117	34.07
171	75.5	94	-1.117	34.09
171	75.5	96	-1.115	34.107
171	75.5	98	-1.1	34.129
171	75.5	100	-1.088	34.145
171	75.5	102	-1.078	34.16
171	75.5	104	-1.067	34.175
171	75.5	106	-1.057	34.189
171	75.5	108	-1.047	34.203
171	75.5	110	-1.041	34.215
171	75.5	112	-1.036	34.227
171	75.5	114	-1.025	34.239
171	75.5	116	-1.035	34.252
171	75.5	118	-1.056	34.267
171	75.5	120	-1.036	34.285
171	75.5	122	-1.012	34.301
171	75.5	124	-0.994	34.315
171	75.5	126	-0.98	34.327
171	75.5	128	-0.964	34.339
171	75.5	130	-0.947	34.351
171	75.5	132	-0.922	34.365
171	75.5	134	-0.904	34.375
171	75.5	136	-0.889	34.384
171	75.5	138	-0.851	34.403
171	75.5	140	-0.745	34.456
171	75.5	142	-0.725	34.464
171	75.5	144	-0.705	34.471
171	75.5	146	-0.682	34.48
171	75.5	148	-0.657	34.489
171	75.5	150	-0.641	34.494
171	75.5	152	-0.619	34.502
171	75.5	154	-0.586	34.513
171	75.5	156	-0.547	34.524
171	75.5	158	-0.512	34.534
171	75.5	160	-0.483	34.542
171	75.5	162	-0.458	34.548
171	75.5	164	-0.438	34.553
171	75.5	166	-0.415	34.559
171	75.5	168	-0.39	34.565
171	75.5	170	-0.354	34.575
171	75.5	172	-0.306	34.586
171	75.5	174	-0.262	34.597
171	75.5	176	-0.233	34.603
171	75.5	178	-0.203	34.609
171	75.5	180	-0.166	34.617
171	75.5	182	-0.129	34.626
171	75.5	184	-0.1	34.633
171	75.5	186	-0.085	34.636
171	75.5	188	-0.065	34.639
171	75.5	190	-0.029	34.647
171	75.5	192	0.029	34.658
171	75.5	194	0.061	34.664
171	75.5	196	0.082	34.668
171	75.5	198	0.103	34.671
171	75.5	200	0.134	34.677
171	75.5	202	0.179	34.686
171	75.5	204	0.239	34.697
171	75.5	206	0.272	34.702
171	75.5	208	0.305	34.708
171	75.5	210	0.337	34.714
171	75.5	212	0.373	34.72
171	75.5	214	0.389	34.722
171	75.5	216	0.404	34.724
171	75.5	218	0.429	34.729
171	75.5	220	0.455	34.733
171	75.5	222	0.478	34.736
171	75.5	224	0.519	34.744
171	75.5	226	0.557	34.75
171	75.5	228	0.599	34.757
171	75.5	230	0.635	34.763
171	75.5	232	0.65	34.765
171	75.5	234	0.655	34.766
171	75.5	236	0.669	34.769
171	75.5	238	0.695	34.773
171	75.5	240	0.718	34.777
171	75.5	242	0.731	34.78
171	75.5	244	0.744	34.783
171	75.5	246	0.754	34.785
171	75.5	248	0.757	34.786
171	75.5	250	0.762	34.787
171	75.5	252	0.772	34.789
171	75.5	254	0.775	34.789
171	75.5	256	0.775	34.79
171	75.5	258	0.784	34.791
171	75.5	260	0.789	34.792
171	75.5	262	0.791	34.792
171	75.5	264	0.792	34.792
171	75.5	266	0.793	34.793
172	75.5	6	-0.8	26.906
172	75.5	8	-0.806	26.913
172	75.5	10	-0.842	27.027
172	75.5	12	-0.927	27.453
172	75.5	14	-1.009	27.877
172	75.5	16	-1.061	28.085
172	75.5	18	-1.094	28.364
172	75.5	20	-1.115	29.076
172	75.5	22	-1.168	29.506
172	75.5	24	-1.212	29.93
172	75.5	26	-1.248	30.194
172	75.5	28	-1.282	30.414
172	75.5	30	-1.34	30.572
172	75.5	32	-1.404	30.731
172	75.5	34	-1.423	30.905
172	75.5	36	-1.441	31.148
172	75.5	38	-1.455	31.366
172	75.5	40	-1.466	31.587
172	75.5	42	-1.473	31.784
172	75.5	44	-1.474	31.967
172	75.5	46	-1.448	32.129
172	75.5	48	-1.474	32.213
172	75.5	50	-1.494	32.292
172	75.5	52	-1.504	32.38
172	75.5	54	-1.487	32.478
172	75.5	56	-1.474	32.61
172	75.5	58	-1.464	32.748
172	75.5	60	-1.439	32.862
172	75.5	62	-1.423	32.96
172	75.5	64	-1.399	33.06
172	75.5	66	-1.376	33.159
172	75.5	68	-1.346	33.265
172	75.5	70	-1.324	33.362
172	75.5	72	-1.282	33.468
172	75.5	74	-1.24	33.576
172	75.5	76	-1.248	33.648
172	75.5	78	-1.248	33.708
172	75.5	80	-1.228	33.775
172	75.5	82	-1.184	33.84
172	75.5	84	-1.148	33.89
172	75.5	86	-1.128	33.931
172	75.5	88	-1.125	33.972
172	75.5	90	-1.127	34.005
172	75.5	92	-1.121	34.032
172	75.5	94	-1.124	34.06
172	75.5	96	-1.121	34.083
172	75.5	98	-1.104	34.108
172	75.5	100	-1.093	34.127
172	75.5	102	-1.088	34.144
172	75.5	104	-1.082	34.162
172	75.5	106	-1.071	34.178
172	75.5	108	-1.061	34.193
172	75.5	110	-1.058	34.207
172	75.5	112	-1.059	34.22
172	75.5	114	-1.05	34.232
172	75.5	116	-1.056	34.246
172	75.5	118	-1.076	34.262
172	75.5	120	-1.061	34.28
172	75.5	122	-1.039	34.296
172	75.5	124	-1.027	34.309
172	75.5	126	-1.014	34.322
172	75.5	128	-1.002	34.334
172	75.5	130	-0.986	34.347
172	75.5	132	-0.956	34.361
172	75.5	134	-0.937	34.37
172	75.5	136	-0.925	34.379
172	75.5	138	-0.898	34.396
172	75.5	140	-0.826	34.439
172	75.5	142	-0.8	34.449
172	75.5	144	-0.778	34.457
172	75.5	146	-0.751	34.466
172	75.5	148	-0.721	34.475
172	75.5	150	-0.697	34.482
172	75.5	152	-0.671	34.489
172	75.5	154	-0.635	34.5
172	75.5	156	-0.597	34.511
172	75.5	158	-0.56	34.52
172	75.5	160	-0.53	34.528
172	75.5	162	-0.5	34.535
172	75.5	164	-0.475	34.54
172	75.5	166	-0.451	34.546
172	75.5	168	-0.428	34.552
172	75.5	170	-0.39	34.562
172	75.5	172	-0.344	34.572
172	75.5	174	-0.303	34.582
172	75.5	176	-0.27	34.589
172	75.5	178	-0.239	34.596
172	75.5	180	-0.195	34.604
172	75.5	182	-0.158	34.613
172	75.5	184	-0.123	34.62
172	75.5	186	-0.093	34.624
172	75.5	188	-0.07	34.628
172	75.5	190	-0.038	34.635
172	75.5	192	0.025	34.648
172	75.5	194	0.059	34.653
172	75.5	196	0.076	34.657
172	75.5	198	0.094	34.659
172	75.5	200	0.13	34.667
172	75.5	202	0.181	34.678
172	75.5	204	0.239	34.689
172	75.5	206	0.272	34.695
172	75.5	208	0.301	34.699
172	75.5	210	0.34	34.707
172	75.5	212	0.378	34.714
172	75.5	214	0.404	34.719
172	75.5	216	0.433	34.724
172	75.5	218	0.455	34.728
172	75.5	220	0.478	34.731
172	75.5	222	0.495	34.734
172	75.5	224	0.527	34.74
172	75.5	226	0.563	34.747
172	75.5	228	0.612	34.756
172	75.5	230	0.644	34.761
172	75.5	232	0.656	34.762
172	75.5	234	0.66	34.763
172	75.5	236	0.67	34.765
172	75.5	238	0.696	34.77
172	75.5	240	0.729	34.776
172	75.5	242	0.742	34.778
172	75.5	244	0.752	34.78
172	75.5	246	0.759	34.782
172	75.5	248	0.762	34.783
172	75.5	250	0.765	34.784
172	75.5	252	0.773	34.785
172	75.5	254	0.778	34.786
172	75.5	256	0.779	34.786
172	75.5	258	0.789	34.788
172	75.5	260	0.808	34.791
172	75.5	262	0.816	34.792
172	75.5	264	0.82	34.793
172	75.5	266	0.823	34.793
172	75.5	268	0.833	34.793
172	75.5	270	0.917	34.795
172	75.5	272	0.917	34.795
172	75.5	274	0.917	34.795
172	75.5	276	0.919	34.795
172	75.5	278	0.922	34.795
172	75.5	280	0.923	34.796
172	75.5	282	0.923	34.796
172	75.5	284	0.922	34.796
172	75.5	286	0.922	34.796
172	75.5	288	0.924	34.797
172	75.5	290	0.924	34.797
172	75.5	292	0.923	34.797
172	75.5	294	0.919	34.796
172	75.5	296	0.913	34.796
172	75.5	298	0.907	34.796
172	75.5	300	0.903	34.795
172	75.5	302	0.897	34.795
172	75.5	304	0.892	34.795
172	75.5	306	0.891	34.795
172	75.5	308	0.89	34.795
172	75.5	310	0.89	34.795
172	75.5	312	0.89	34.795
172	75.5	314	0.9	34.797
172	75.5	316	0.933	34.804
172	75.5	318	0.97	34.81
172	75.5	320	0.996	34.815
172	75.5	322	1.009	34.817
172	75.5	324	1.017	34.819
172	75.5	326	1.035	34.822
172	75.5	328	1.05	34.825
172	75.5	330	1.061	34.826
172	75.5	332	1.069	34.828
172	75.5	334	1.071	34.828
172	75.5	336	1.07	34.829
172	75.5	338	1.066	34.829
172	75.5	340	1.065	34.829
172	75.5	342	1.066	34.83
172	75.5	344	1.065	34.83
172	75.5	346	1.062	34.83
172	75.5	348	1.058	34.83
172	75.5	350	1.055	34.83
172	75.5	352	1.056	34.831
172	75.5	354	1.058	34.832
172	75.5	356	1.058	34.832
172	75.5	358	1.054	34.832
172	75.5	360	1.049	34.832
172	75.5	362	1.044	34.832
172	75.5	364	1.041	34.833
172	75.5	366	1.041	34.833
172	75.5	368	1.04	34.833
172	75.5	370	1.035	34.833
172	75.5	372	1.032	34.833
172	75.5	374	1.027	34.833
172	75.5	376	1.024	34.833
172	75.5	378	1.02	34.833
172	75.5	380	1.016	34.833
172	75.5	382	1.012	34.833
172	75.5	384	1.007	34.832
172	75.5	386	1.003	34.832
172	75.5	388	1.001	34.833
172	75.5	390	0.999	34.833
172	75.5	392	0.998	34.833
172	75.5	394	0.991	34.834
172	75.5	396	0.989	34.834
172	75.5	398	0.99	34.835
172	75.5	400	0.992	34.836
173	75.5	6	-0.8	26.906
173	75.5	8	-0.806	26.913
173	75.5	10	-0.842	27.027
173	75.5	12	-0.927	27.453
173	75.5	14	-1.009	27.877
173	75.5	16	-1.061	28.085
173	75.5	18	-1.094	28.364
173	75.5	20	-1.115	29.076
173	75.5	22	-1.168	29.506
173	75.5	24	-1.212	29.93
173	75.5	26	-1.248	30.194
173	75.5	28	-1.282	30.414
173	75.5	30	-1.34	30.572
173	75.5	32	-1.404	30.731
173	75.5	34	-1.423	30.905
173	75.5	36	-1.441	31.148
173	75.5	38	-1.455	31.366
173	75.5	40	-1.466	31.587
173	75.5	42	-1.473	31.784
173	75.5	44	-1.474	31.967
173	75.5	46	-1.448	32.129
173	75.5	48	-1.474	32.213
173	75.5	50	-1.494	32.292
173	75.5	52	-1.504	32.38
173	75.5	54	-1.487	32.478
173	75.5	56	-1.474	32.61
173	75.5	58	-1.464	32.748
173	75.5	60	-1.439	32.862
173	75.5	62	-1.423	32.96
173	75.5	64	-1.399	33.06
173	75.5	66	-1.376	33.159
173	75.5	68	-1.346	33.265
173	75.5	70	-1.324	33.362
173	75.5	72	-1.282	33.468
173	75.5	74	-1.24	33.576
173	75.5	76	-1.248	33.648
173	75.5	78	-1.248	33.708
173	75.5	80	-1.228	33.775
173	75.5	82	-1.184	33.84
173	75.5	84	-1.148	33.89
173	75.5	86	-1.128	33.931
173	75.5	88	-1.125	33.972
173	75.5	90	-1.127	34.005
173	75.5	92	-1.121	34.032
173	75.5	94	-1.124	34.06
173	75.5	96	-1.121	34.083
173	75.5	98	-1.104	34.108
173	75.5	100	-1.093	34.127
173	75.5	102	-1.088	34.144
173	75.5	104	-1.082	34.162
173	75.5	106	-1.071	34.178
173	75.5	108	-1.061	34.193
173	75.5	110	-1.058	34.207
173	75.5	112	-1.059	34.22
173	75.5	114	-1.05	34.232
173	75.5	116	-1.056	34.246
173	75.5	118	-1.076	34.262
173	75.5	120	-1.061	34.28
173	75.5	122	-1.039	34.296
173	75.5	124	-1.027	34.309
173	75.5	126	-1.014	34.322
173	75.5	128	-1.002	34.334
173	75.5	130	-0.986	34.347
173	75.5	132	-0.956	34.361
173	75.5	134	-0.937	34.37
173	75.5	136	-0.925	34.379
173	75.5	138	-0.898	34.396
173	75.5	140	-0.826	34.439
173	75.5	142	-0.8	34.449
173	75.5	144	-0.778	34.457
173	75.5	146	-0.751	34.466
173	75.5	148	-0.721	34.475
173	75.5	150	-0.697	34.482
173	75.5	152	-0.671	34.489
173	75.5	154	-0.635	34.5
173	75.5	156	-0.597	34.511
173	75.5	158	-0.56	34.52
173	75.5	160	-0.53	34.528
173	75.5	162	-0.5	34.535
173	75.5	164	-0.475	34.54
173	75.5	166	-0.451	34.546
173	75.5	168	-0.428	34.552
173	75.5	170	-0.39	34.562
173	75.5	172	-0.344	34.572
173	75.5	174	-0.303	34.582
173	75.5	176	-0.27	34.589
173	75.5	178	-0.239	34.596
173	75.5	180	-0.195	34.604
173	75.5	182	-0.158	34.613
173	75.5	184	-0.123	34.62
173	75.5	186	-0.093	34.624
173	75.5	188	-0.07	34.628
173	75.5	190	-0.038	34.635
173	75.5	192	0.025	34.648
173	75.5	194	0.059	34.653
173	75.5	196	0.076	34.657
173	75.5	198	0.094	34.659
173	75.5	200	0.13	34.667
173	75.5	202	0.181	34.678
173	75.5	204	0.239	34.689
173	75.5	206	0.272	34.695
173	75.5	208	0.301	34.699
173	75.5	210	0.34	34.707
173	75.5	212	0.378	34.714
173	75.5	214	0.404	34.719
173	75.5	216	0.433	34.724
173	75.5	218	0.455	34.728
173	75.5	220	0.478	34.731
173	75.5	222	0.495	34.734
173	75.5	224	0.527	34.74
173	75.5	226	0.563	34.747
173	75.5	228	0.612	34.756
173	75.5	230	0.644	34.761
173	75.5	232	0.656	34.762
173	75.5	234	0.66	34.763
173	75.5	236	0.67	34.765
173	75.5	238	0.696	34.77
173	75.5	240	0.729	34.776
173	75.5	242	0.742	34.778
173	75.5	244	0.752	34.78
173	75.5	246	0.759	34.782
173	75.5	248	0.762	34.783
173	75.5	250	0.765	34.784
173	75.5	252	0.773	34.785
173	75.5	254	0.778	34.786
173	75.5	256	0.779	34.786
173	75.5	258	0.789	34.788
173	75.5	260	0.808	34.791
173	75.5	262	0.816	34.792
173	75.5	264	0.82	34.793
173	75.5	266	0.823	34.793
173	75.5	268	0.833	34.793
173	75.5	270	0.917	34.795
173	75.5	272	0.917	34.795
173	75.5	274	0.917	34.795
173	75.5	276	0.919	34.795
173	75.5	278	0.922	34.795
173	75.5	280	0.923	34.796
173	75.5	282	0.923	34.796
173	75.5	284	0.922	34.796
173	75.5	286	0.922	34.796
173	75.5	288	0.924	34.797
173	75.5	290	0.924	34.797
173	75.5	292	0.923	34.797
173	75.5	294	0.919	34.796
173	75.5	296	0.913	34.796
173	75.5	298	0.907	34.796
173	75.5	300	0.903	34.795
173	75.5	302	0.897	34.795
173	75.5	304	0.892	34.795
173	75.5	306	0.891	34.795
173	75.5	308	0.89	34.795
173	75.5	310	0.89	34.795
173	75.5	312	0.89	34.795
173	75.5	314	0.9	34.797
173	75.5	316	0.933	34.804
173	75.5	318	0.97	34.81
173	75.5	320	0.996	34.815
173	75.5	322	1.009	34.817
173	75.5	324	1.017	34.819
173	75.5	326	1.035	34.822
173	75.5	328	1.05	34.825
173	75.5	330	1.061	34.826
173	75.5	332	1.069	34.828
173	75.5	334	1.071	34.828
173	75.5	336	1.07	34.829
173	75.5	338	1.066	34.829
173	75.5	340	1.065	34.829
173	75.5	342	1.066	34.83
173	75.5	344	1.065	34.83
173	75.5	346	1.062	34.83
173	75.5	348	1.058	34.83
173	75.5	350	1.055	34.83
173	75.5	352	1.056	34.831
173	75.5	354	1.058	34.832
173	75.5	356	1.058	34.832
173	75.5	358	1.054	34.832
173	75.5	360	1.049	34.832
173	75.5	362	1.044	34.832
173	75.5	364	1.041	34.833
173	75.5	366	1.041	34.833
173	75.5	368	1.04	34.833
173	75.5	370	1.035	34.833
173	75.5	372	1.032	34.833
173	75.5	374	1.027	34.833
173	75.5	376	1.024	34.833
173	75.5	378	1.02	34.833
173	75.5	380	1.016	34.833
173	75.5	382	1.012	34.833
173	75.5	384	1.007	34.832
173	75.5	386	1.003	34.832
173	75.5	388	1.001	34.833
173	75.5	390	0.999	34.833
173	75.5	392	0.998	34.833
173	75.5	394	0.991	34.834
173	75.5	396	0.989	34.834
173	75.5	398	0.99	34.835
173	75.5	400	0.992	34.836
174	75.5	6	-0.756	27.055
174	75.5	8	-0.762	27.067
174	75.5	10	-0.802	27.199
174	75.5	12	-0.883	27.617
174	75.5	14	-0.951	28.009
174	75.5	16	-1.005	28.224
174	75.5	18	-1.06	28.561
174	75.5	20	-1.091	29.251
174	75.5	22	-1.149	29.668
174	75.5	24	-1.197	30.055
174	75.5	26	-1.238	30.306
174	75.5	28	-1.276	30.517
174	75.5	30	-1.332	30.678
174	75.5	32	-1.393	30.838
174	75.5	34	-1.41	31.009
174	75.5	36	-1.438	31.23
174	75.5	38	-1.457	31.424
174	75.5	40	-1.47	31.622
174	75.5	42	-1.47	31.798
174	75.5	44	-1.458	31.961
174	75.5	46	-1.435	32.102
174	75.5	48	-1.471	32.178
174	75.5	50	-1.491	32.251
174	75.5	52	-1.491	32.332
174	75.5	54	-1.46	32.422
174	75.5	56	-1.452	32.539
174	75.5	58	-1.447	32.661
174	75.5	60	-1.423	32.764
174	75.5	62	-1.401	32.855
174	75.5	64	-1.388	32.946
174	75.5	66	-1.361	33.037
174	75.5	68	-1.325	33.133
174	75.5	70	-1.311	33.222
174	75.5	72	-1.275	33.319
174	75.5	74	-1.229	33.421
174	75.5	76	-1.231	33.491
174	75.5	78	-1.227	33.553
174	75.5	80	-1.204	33.623
174	75.5	82	-1.161	33.691
174	75.5	84	-1.124	33.745
174	75.5	86	-1.103	33.79
174	75.5	88	-1.103	33.837
174	75.5	90	-1.108	33.873
174	75.5	92	-1.102	33.905
174	75.5	94	-1.1	33.939
174	75.5	96	-1.095	33.974
174	75.5	98	-1.087	34.008
174	75.5	100	-1.081	34.036
174	75.5	102	-1.076	34.066
174	75.5	104	-1.071	34.095
174	75.5	106	-1.059	34.12
174	75.5	108	-1.054	34.143
174	75.5	110	-1.055	34.165
174	75.5	112	-1.057	34.185
174	75.5	114	-1.051	34.201
174	75.5	116	-1.057	34.22
174	75.5	118	-1.076	34.24
174	75.5	120	-1.067	34.26
174	75.5	122	-1.049	34.277
174	75.5	124	-1.038	34.292
174	75.5	126	-1.024	34.306
174	75.5	128	-1.016	34.319
174	75.5	130	-1.006	34.333
174	75.5	132	-0.979	34.347
174	75.5	134	-0.963	34.358
174	75.5	136	-0.952	34.367
174	75.5	138	-0.934	34.382
174	75.5	140	-0.889	34.414
174	75.5	142	-0.863	34.425
174	75.5	144	-0.837	34.434
174	75.5	146	-0.809	34.444
174	75.5	148	-0.78	34.454
174	75.5	150	-0.755	34.461
174	75.5	152	-0.729	34.469
174	75.5	154	-0.694	34.48
174	75.5	156	-0.659	34.491
174	75.5	158	-0.623	34.501
174	75.5	160	-0.589	34.509
174	75.5	162	-0.556	34.517
174	75.5	164	-0.526	34.524
174	75.5	166	-0.496	34.53
174	75.5	168	-0.473	34.536
174	75.5	170	-0.437	34.546
174	75.5	172	-0.395	34.555
174	75.5	174	-0.354	34.565
174	75.5	176	-0.317	34.573
174	75.5	178	-0.282	34.58
174	75.5	180	-0.235	34.59
174	75.5	182	-0.191	34.6
174	75.5	184	-0.16	34.606
174	75.5	186	-0.135	34.608
174	75.5	188	-0.108	34.612
174	75.5	190	-0.079	34.619
174	75.5	192	-0.023	34.63
174	75.5	194	0.008	34.636
174	75.5	196	0.026	34.64
174	75.5	198	0.051	34.645
174	75.5	200	0.091	34.654
174	75.5	202	0.142	34.664
174	75.5	204	0.197	34.675
174	75.5	206	0.233	34.682
174	75.5	208	0.263	34.687
174	75.5	210	0.302	34.695
174	75.5	212	0.341	34.703
174	75.5	214	0.376	34.709
174	75.5	216	0.407	34.715
174	75.5	218	0.424	34.717
174	75.5	220	0.447	34.721
174	75.5	222	0.476	34.727
174	75.5	224	0.513	34.734
174	75.5	226	0.547	34.741
174	75.5	228	0.594	34.75
174	75.5	230	0.632	34.757
174	75.5	232	0.647	34.759
174	75.5	234	0.65	34.76
174	75.5	236	0.658	34.761
174	75.5	238	0.684	34.766
174	75.5	240	0.716	34.772
174	75.5	242	0.731	34.775
174	75.5	244	0.745	34.778
174	75.5	246	0.751	34.779
174	75.5	248	0.759	34.781
174	75.5	250	0.764	34.782
174	75.5	252	0.77	34.783
174	75.5	254	0.775	34.784
174	75.5	256	0.78	34.786
174	75.5	258	0.792	34.788
174	75.5	260	0.81	34.791
174	75.5	262	0.818	34.792
174	75.5	264	0.821	34.792
174	75.5	266	0.823	34.793
174	75.5	268	0.83	34.793
174	75.5	270	0.864	34.792
174	75.5	272	0.863	34.792
174	75.5	274	0.862	34.792
174	75.5	276	0.86	34.792
174	75.5	278	0.859	34.792
174	75.5	280	0.86	34.792
174	75.5	282	0.859	34.792
174	75.5	284	0.858	34.792
174	75.5	286	0.858	34.793
174	75.5	288	0.859	34.793
174	75.5	290	0.858	34.793
174	75.5	292	0.857	34.793
174	75.5	294	0.854	34.793
174	75.5	296	0.851	34.792
174	75.5	298	0.848	34.792
174	75.5	300	0.847	34.793
174	75.5	302	0.848	34.793
174	75.5	304	0.853	34.795
174	75.5	306	0.857	34.796
174	75.5	308	0.864	34.797
174	75.5	310	0.87	34.798
174	75.5	312	0.875	34.799
174	75.5	314	0.896	34.804
174	75.5	316	0.929	34.81
174	75.5	318	0.96	34.816
174	75.5	320	0.982	34.819
174	75.5	322	0.989	34.82
174	75.5	324	0.993	34.821
174	75.5	326	1.004	34.823
174	75.5	328	1.013	34.825
174	75.5	330	1.02	34.826
174	75.5	332	1.025	34.827
174	75.5	334	1.026	34.827
174	75.5	336	1.024	34.828
174	75.5	338	1.021	34.828
174	75.5	340	1.02	34.828
174	75.5	342	1.021	34.829
174	75.5	344	1.02	34.829
174	75.5	346	1.018	34.829
174	75.5	348	1.014	34.829
174	75.5	350	1.012	34.829
174	75.5	352	1.012	34.829
174	75.5	354	1.013	34.83
174	75.5	356	1.013	34.83
174	75.5	358	1.01	34.83
174	75.5	360	1.007	34.83
174	75.5	362	1.004	34.83
174	75.5	364	1.002	34.83
174	75.5	366	1.002	34.831
174	75.5	368	1.002	34.831
174	75.5	370	1	34.831
174	75.5	372	0.998	34.831
174	75.5	374	0.994	34.831
174	75.5	376	0.992	34.831
174	75.5	378	0.989	34.831
174	75.5	380	0.987	34.831
174	75.5	382	0.984	34.831
174	75.5	384	0.982	34.831
174	75.5	386	0.98	34.831
174	75.5	388	0.979	34.831
174	75.5	390	0.979	34.832
174	75.5	392	0.983	34.833
174	75.5	394	0.981	34.834
174	75.5	396	0.983	34.835
174	75.5	398	0.985	34.836
174	75.5	400	0.987	34.837
175	75.5	6	-0.739	27.22
175	75.5	8	-0.746	27.234
175	75.5	10	-0.803	27.422
175	75.5	12	-0.888	27.9
175	75.5	14	-0.935	28.285
175	75.5	16	-0.98	28.509
175	75.5	18	-1.041	28.858
175	75.5	20	-1.078	29.485
175	75.5	22	-1.138	29.896
175	75.5	24	-1.192	30.233
175	75.5	26	-1.245	30.467
175	75.5	28	-1.288	30.658
175	75.5	30	-1.34	30.813
175	75.5	32	-1.395	30.966
175	75.5	34	-1.408	31.127
175	75.5	36	-1.444	31.315
175	75.5	38	-1.47	31.477
175	75.5	40	-1.483	31.643
175	75.5	42	-1.474	31.793
175	75.5	44	-1.453	31.927
175	75.5	46	-1.437	32.043
175	75.5	48	-1.484	32.109
175	75.5	50	-1.506	32.175
175	75.5	52	-1.497	32.249
175	75.5	54	-1.461	32.331
175	75.5	56	-1.456	32.432
175	75.5	58	-1.447	32.538
175	75.5	60	-1.418	32.632
175	75.5	62	-1.393	32.719
175	75.5	64	-1.385	32.802
175	75.5	66	-1.352	32.884
175	75.5	68	-1.308	32.974
175	75.5	70	-1.296	33.059
175	75.5	72	-1.267	33.153
175	75.5	74	-1.215	33.256
175	75.5	76	-1.222	33.333
175	75.5	78	-1.217	33.403
175	75.5	80	-1.19	33.485
175	75.5	82	-1.142	33.567
175	75.5	84	-1.106	33.63
175	75.5	86	-1.086	33.686
175	75.5	88	-1.087	33.744
175	75.5	90	-1.094	33.787
175	75.5	92	-1.086	33.826
175	75.5	94	-1.083	33.868
175	75.5	96	-1.076	33.913
175	75.5	98	-1.07	33.955
175	75.5	100	-1.067	33.99
175	75.5	102	-1.065	34.028
175	75.5	104	-1.06	34.064
175	75.5	106	-1.047	34.096
175	75.5	108	-1.045	34.123
175	75.5	110	-1.051	34.149
175	75.5	112	-1.056	34.173
175	75.5	114	-1.052	34.192
175	75.5	116	-1.053	34.214
175	75.5	118	-1.068	34.236
175	75.5	120	-1.063	34.256
175	75.5	122	-1.047	34.273
175	75.5	124	-1.039	34.288
175	75.5	126	-1.027	34.302
175	75.5	128	-1.021	34.316
175	75.5	130	-1.014	34.33
175	75.5	132	-0.987	34.344
175	75.5	134	-0.971	34.354
175	75.5	136	-0.963	34.365
175	75.5	138	-0.952	34.377
175	75.5	140	-0.921	34.402
175	75.5	142	-0.892	34.413
175	75.5	144	-0.865	34.423
175	75.5	146	-0.836	34.434
175	75.5	148	-0.806	34.444
175	75.5	150	-0.78	34.451
175	75.5	152	-0.753	34.46
175	75.5	154	-0.718	34.471
175	75.5	156	-0.684	34.481
175	75.5	158	-0.649	34.491
175	75.5	160	-0.613	34.5
175	75.5	162	-0.576	34.509
175	75.5	164	-0.543	34.516
175	75.5	166	-0.511	34.523
175	75.5	168	-0.488	34.529
175	75.5	170	-0.455	34.538
175	75.5	172	-0.415	34.547
175	75.5	174	-0.374	34.557
175	75.5	176	-0.335	34.565
175	75.5	178	-0.3	34.572
175	75.5	180	-0.251	34.582
175	75.5	182	-0.201	34.594
175	75.5	184	-0.171	34.599
175	75.5	186	-0.155	34.597
175	75.5	188	-0.125	34.602
175	75.5	190	-0.099	34.608
175	75.5	192	-0.044	34.619
175	75.5	194	-0.013	34.625
175	75.5	196	0.003	34.629
175	75.5	198	0.03	34.634
175	75.5	200	0.075	34.644
175	75.5	202	0.127	34.655
175	75.5	204	0.181	34.666
175	75.5	206	0.218	34.673
175	75.5	208	0.247	34.679
175	75.5	210	0.288	34.688
175	75.5	212	0.329	34.696
175	75.5	214	0.371	34.704
175	75.5	216	0.408	34.711
175	75.5	218	0.422	34.713
175	75.5	220	0.443	34.717
175	75.5	222	0.476	34.724
175	75.5	224	0.51	34.731
175	75.5	226	0.543	34.738
175	75.5	228	0.592	34.747
175	75.5	230	0.631	34.755
175	75.5	232	0.646	34.757
175	75.5	234	0.648	34.757
175	75.5	236	0.654	34.759
175	75.5	238	0.679	34.764
175	75.5	240	0.715	34.77
175	75.5	242	0.731	34.773
175	75.5	244	0.745	34.776
175	75.5	246	0.75	34.777
175	75.5	248	0.76	34.78
175	75.5	250	0.765	34.78
175	75.5	252	0.77	34.781
175	75.5	254	0.776	34.782
175	75.5	256	0.782	34.784
175	75.5	258	0.796	34.787
175	75.5	260	0.818	34.79
175	75.5	262	0.828	34.792
175	75.5	264	0.832	34.792
175	75.5	266	0.835	34.793
175	75.5	268	0.841	34.792
175	75.5	270	0.864	34.792
175	75.5	272	0.863	34.792
175	75.5	274	0.862	34.792
175	75.5	276	0.86	34.792
175	75.5	278	0.859	34.792
175	75.5	280	0.86	34.792
175	75.5	282	0.859	34.792
175	75.5	284	0.858	34.792
175	75.5	286	0.858	34.793
175	75.5	288	0.859	34.793
175	75.5	290	0.858	34.793
175	75.5	292	0.857	34.793
175	75.5	294	0.854	34.793
175	75.5	296	0.851	34.792
175	75.5	298	0.848	34.792
175	75.5	300	0.847	34.793
175	75.5	302	0.848	34.793
175	75.5	304	0.853	34.795
175	75.5	306	0.857	34.796
175	75.5	308	0.864	34.797
175	75.5	310	0.87	34.798
175	75.5	312	0.875	34.799
175	75.5	314	0.896	34.804
175	75.5	316	0.929	34.81
175	75.5	318	0.96	34.816
175	75.5	320	0.982	34.819
175	75.5	322	0.989	34.82
175	75.5	324	0.993	34.821
175	75.5	326	1.004	34.823
175	75.5	328	1.013	34.825
175	75.5	330	1.02	34.826
175	75.5	332	1.025	34.827
175	75.5	334	1.026	34.827
175	75.5	336	1.024	34.828
175	75.5	338	1.021	34.828
175	75.5	340	1.02	34.828
175	75.5	342	1.021	34.829
175	75.5	344	1.02	34.829
175	75.5	346	1.018	34.829
175	75.5	348	1.014	34.829
175	75.5	350	1.012	34.829
175	75.5	352	1.012	34.829
175	75.5	354	1.013	34.83
175	75.5	356	1.013	34.83
175	75.5	358	1.01	34.83
175	75.5	360	1.007	34.83
175	75.5	362	1.004	34.83
175	75.5	364	1.002	34.83
175	75.5	366	1.002	34.831
175	75.5	368	1.002	34.831
175	75.5	370	1	34.831
175	75.5	372	0.998	34.831
175	75.5	374	0.994	34.831
175	75.5	376	0.992	34.831
175	75.5	378	0.989	34.831
175	75.5	380	0.987	34.831
175	75.5	382	0.984	34.831
175	75.5	384	0.982	34.831
175	75.5	386	0.98	34.831
175	75.5	388	0.979	34.831
175	75.5	390	0.979	34.832
175	75.5	392	0.983	34.833
175	75.5	394	0.981	34.834
175	75.5	396	0.983	34.835
175	75.5	398	0.985	34.836
175	75.5	400	0.987	34.837
176	75.5	6	-0.722	27.378
176	75.5	8	-0.73	27.395
176	75.5	10	-0.804	27.635
176	75.5	12	-0.892	28.17
176	75.5	14	-0.92	28.549
176	75.5	16	-0.955	28.781
176	75.5	18	-1.023	29.141
176	75.5	20	-1.067	29.709
176	75.5	22	-1.128	30.115
176	75.5	24	-1.187	30.404
176	75.5	26	-1.251	30.621
176	75.5	28	-1.299	30.792
176	75.5	30	-1.347	30.942
176	75.5	32	-1.397	31.088
176	75.5	34	-1.405	31.239
176	75.5	36	-1.45	31.396
176	75.5	38	-1.483	31.527
176	75.5	40	-1.495	31.663
176	75.5	42	-1.478	31.787
176	75.5	44	-1.449	31.894
176	75.5	46	-1.438	31.987
176	75.5	48	-1.497	32.043
176	75.5	50	-1.521	32.102
176	75.5	52	-1.503	32.169
176	75.5	54	-1.461	32.244
176	75.5	56	-1.46	32.329
176	75.5	58	-1.447	32.42
176	75.5	60	-1.413	32.505
176	75.5	62	-1.385	32.588
176	75.5	64	-1.382	32.664
176	75.5	66	-1.344	32.739
176	75.5	68	-1.291	32.821
176	75.5	70	-1.281	32.903
176	75.5	72	-1.26	32.994
176	75.5	74	-1.202	33.1
176	75.5	76	-1.213	33.181
176	75.5	78	-1.208	33.259
176	75.5	80	-1.175	33.354
176	75.5	82	-1.123	33.449
176	75.5	84	-1.09	33.521
176	75.5	86	-1.07	33.587
176	75.5	88	-1.071	33.654
176	75.5	90	-1.08	33.705
176	75.5	92	-1.071	33.751
176	75.5	94	-1.066	33.801
176	75.5	96	-1.057	33.854
176	75.5	98	-1.054	33.904
176	75.5	100	-1.054	33.946
176	75.5	102	-1.053	33.991
176	75.5	104	-1.051	34.034
176	75.5	106	-1.036	34.072
176	75.5	108	-1.037	34.105
176	75.5	110	-1.047	34.135
176	75.5	112	-1.056	34.162
176	75.5	114	-1.052	34.184
176	75.5	116	-1.049	34.208
176	75.5	118	-1.061	34.232
176	75.5	120	-1.06	34.253
176	75.5	122	-1.046	34.27
176	75.5	124	-1.041	34.284
176	75.5	126	-1.029	34.299
176	75.5	128	-1.025	34.314
176	75.5	130	-1.021	34.327
176	75.5	132	-0.994	34.341
176	75.5	134	-0.98	34.351
176	75.5	136	-0.973	34.362
176	75.5	138	-0.968	34.373
176	75.5	140	-0.946	34.392
176	75.5	142	-0.915	34.404
176	75.5	144	-0.887	34.415
176	75.5	146	-0.857	34.425
176	75.5	148	-0.826	34.436
176	75.5	150	-0.798	34.444
176	75.5	152	-0.771	34.452
176	75.5	154	-0.737	34.463
176	75.5	156	-0.704	34.474
176	75.5	158	-0.67	34.483
176	75.5	160	-0.632	34.493
176	75.5	162	-0.591	34.502
176	75.5	164	-0.555	34.51
176	75.5	166	-0.522	34.518
176	75.5	168	-0.501	34.523
176	75.5	170	-0.47	34.531
176	75.5	172	-0.431	34.54
176	75.5	174	-0.389	34.55
176	75.5	176	-0.348	34.559
176	75.5	178	-0.314	34.566
176	75.5	180	-0.264	34.577
176	75.5	182	-0.209	34.589
176	75.5	184	-0.179	34.593
176	75.5	186	-0.173	34.587
176	75.5	188	-0.14	34.593
176	75.5	190	-0.117	34.598
176	75.5	192	-0.062	34.609
176	75.5	194	-0.032	34.615
176	75.5	196	-0.016	34.62
176	75.5	198	0.012	34.625
176	75.5	200	0.06	34.636
176	75.5	202	0.114	34.647
176	75.5	204	0.166	34.659
176	75.5	206	0.204	34.666
176	75.5	208	0.232	34.672
176	75.5	210	0.275	34.681
176	75.5	212	0.318	34.69
176	75.5	214	0.367	34.7
176	75.5	216	0.409	34.707
176	75.5	218	0.42	34.709
176	75.5	220	0.44	34.713
176	75.5	222	0.475	34.721
176	75.5	224	0.508	34.727
176	75.5	226	0.54	34.734
176	75.5	228	0.59	34.745
176	75.5	230	0.629	34.753
176	75.5	232	0.644	34.755
176	75.5	234	0.646	34.755
176	75.5	236	0.65	34.756
176	75.5	238	0.675	34.761
176	75.5	240	0.714	34.768
176	75.5	242	0.731	34.772
176	75.5	244	0.746	34.774
176	75.5	246	0.75	34.775
176	75.5	248	0.761	34.778
176	75.5	250	0.765	34.779
176	75.5	252	0.77	34.779
176	75.5	254	0.776	34.781
176	75.5	256	0.784	34.783
176	75.5	258	0.798	34.786
176	75.5	260	0.825	34.79
176	75.5	262	0.838	34.791
176	75.5	264	0.841	34.792
176	75.5	266	0.846	34.793
176	75.5	268	0.85	34.792
176	75.5	270	0.864	34.792
176	75.5	272	0.863	34.792
176	75.5	274	0.862	34.792
176	75.5	276	0.86	34.792
176	75.5	278	0.859	34.792
176	75.5	280	0.86	34.792
176	75.5	282	0.859	34.792
176	75.5	284	0.858	34.792
176	75.5	286	0.858	34.793
176	75.5	288	0.859	34.793
176	75.5	290	0.858	34.793
176	75.5	292	0.857	34.793
176	75.5	294	0.854	34.793
176	75.5	296	0.851	34.792
176	75.5	298	0.848	34.792
176	75.5	300	0.847	34.793
176	75.5	302	0.848	34.793
176	75.5	304	0.853	34.795
176	75.5	306	0.857	34.796
176	75.5	308	0.864	34.797
176	75.5	310	0.87	34.798
176	75.5	312	0.875	34.799
176	75.5	314	0.896	34.804
176	75.5	316	0.929	34.81
176	75.5	318	0.96	34.816
176	75.5	320	0.982	34.819
176	75.5	322	0.989	34.82
176	75.5	324	0.993	34.821
176	75.5	326	1.004	34.823
176	75.5	328	1.013	34.825
176	75.5	330	1.02	34.826
176	75.5	332	1.025	34.827
176	75.5	334	1.026	34.827
176	75.5	336	1.024	34.828
176	75.5	338	1.021	34.828
176	75.5	340	1.02	34.828
176	75.5	342	1.021	34.829
176	75.5	344	1.02	34.829
176	75.5	346	1.018	34.829
176	75.5	348	1.014	34.829
176	75.5	350	1.012	34.829
176	75.5	352	1.012	34.829
176	75.5	354	1.013	34.83
176	75.5	356	1.013	34.83
176	75.5	358	1.01	34.83
176	75.5	360	1.007	34.83
176	75.5	362	1.004	34.83
176	75.5	364	1.002	34.83
176	75.5	366	1.002	34.831
176	75.5	368	1.002	34.831
176	75.5	370	1	34.831
176	75.5	372	0.998	34.831
176	75.5	374	0.994	34.831
176	75.5	376	0.992	34.831
176	75.5	378	0.989	34.831
176	75.5	380	0.987	34.831
176	75.5	382	0.984	34.831
176	75.5	384	0.982	34.831
176	75.5	386	0.98	34.831
176	75.5	388	0.979	34.831
176	75.5	390	0.979	34.832
176	75.5	392	0.983	34.833
176	75.5	394	0.981	34.834
176	75.5	396	0.983	34.835
176	75.5	398	0.985	34.836
176	75.5	400	0.987	34.837
177	75.5	6	-0.766	27.755
177	75.5	8	-0.773	27.772
177	75.5	10	-0.851	28.027
177	75.5	12	-0.944	28.561
177	75.5	14	-0.968	28.926
177	75.5	16	-0.996	29.156
177	75.5	18	-1.065	29.505
177	75.5	20	-1.11	29.966
177	75.5	22	-1.164	30.314
177	75.5	24	-1.218	30.545
177	75.5	26	-1.28	30.737
177	75.5	28	-1.328	30.894
177	75.5	30	-1.375	31.044
177	75.5	32	-1.421	31.186
177	75.5	34	-1.429	31.327
177	75.5	36	-1.474	31.457
177	75.5	38	-1.508	31.563
177	75.5	40	-1.52	31.671
177	75.5	42	-1.503	31.768
177	75.5	44	-1.471	31.849
177	75.5	46	-1.465	31.919
177	75.5	48	-1.523	31.966
177	75.5	50	-1.547	32.018
177	75.5	52	-1.526	32.075
177	75.5	54	-1.485	32.139
177	75.5	56	-1.487	32.207
177	75.5	58	-1.473	32.28
177	75.5	60	-1.439	32.356
177	75.5	62	-1.409	32.432
177	75.5	64	-1.406	32.501
177	75.5	66	-1.361	32.574
177	75.5	68	-1.297	32.659
177	75.5	70	-1.283	32.74
177	75.5	72	-1.269	32.828
177	75.5	74	-1.211	32.932
177	75.5	76	-1.221	33.018
177	75.5	78	-1.216	33.103
177	75.5	80	-1.19	33.199
177	75.5	82	-1.148	33.296
177	75.5	84	-1.122	33.374
177	75.5	86	-1.105	33.448
177	75.5	88	-1.106	33.522
177	75.5	90	-1.112	33.577
177	75.5	92	-1.109	33.616
177	75.5	94	-1.101	33.67
177	75.5	96	-1.079	33.743
177	75.5	98	-1.071	33.8
177	75.5	100	-1.068	33.851
177	75.5	102	-1.068	33.903
177	75.5	104	-1.069	33.952
177	75.5	106	-1.056	33.998
177	75.5	108	-1.057	34.036
177	75.5	110	-1.067	34.07
177	75.5	112	-1.077	34.099
177	75.5	114	-1.075	34.125
177	75.5	116	-1.068	34.154
177	75.5	118	-1.075	34.182
177	75.5	120	-1.077	34.207
177	75.5	122	-1.067	34.228
177	75.5	124	-1.066	34.245
177	75.5	126	-1.055	34.264
177	75.5	128	-1.052	34.283
177	75.5	130	-1.047	34.299
177	75.5	132	-1.018	34.315
177	75.5	134	-1.004	34.327
177	75.5	136	-0.996	34.34
177	75.5	138	-0.993	34.35
177	75.5	140	-0.976	34.366
177	75.5	142	-0.947	34.379
177	75.5	144	-0.919	34.391
177	75.5	146	-0.893	34.403
177	75.5	148	-0.866	34.416
177	75.5	150	-0.843	34.425
177	75.5	152	-0.818	34.434
177	75.5	154	-0.788	34.445
177	75.5	156	-0.76	34.456
177	75.5	158	-0.729	34.465
177	75.5	160	-0.694	34.475
177	75.5	162	-0.654	34.485
177	75.5	164	-0.617	34.493
177	75.5	166	-0.586	34.5
177	75.5	168	-0.569	34.506
177	75.5	170	-0.542	34.514
177	75.5	172	-0.506	34.523
177	75.5	174	-0.464	34.533
177	75.5	176	-0.423	34.542
177	75.5	178	-0.386	34.55
177	75.5	180	-0.334	34.561
177	75.5	182	-0.283	34.572
177	75.5	184	-0.252	34.576
177	75.5	186	-0.238	34.572
177	75.5	188	-0.208	34.578
177	75.5	190	-0.188	34.584
177	75.5	192	-0.138	34.595
177	75.5	194	-0.103	34.603
177	75.5	196	-0.082	34.609
177	75.5	198	-0.052	34.616
177	75.5	200	-0.003	34.627
177	75.5	202	0.045	34.638
177	75.5	204	0.086	34.648
177	75.5	206	0.121	34.655
177	75.5	208	0.147	34.66
177	75.5	210	0.187	34.67
177	75.5	212	0.228	34.679
177	75.5	214	0.278	34.69
177	75.5	216	0.321	34.697
177	75.5	218	0.332	34.699
177	75.5	220	0.35	34.703
177	75.5	222	0.383	34.711
177	75.5	224	0.414	34.717
177	75.5	226	0.448	34.725
177	75.5	228	0.496	34.735
177	75.5	230	0.534	34.743
177	75.5	232	0.55	34.746
177	75.5	234	0.556	34.747
177	75.5	236	0.562	34.748
177	75.5	238	0.586	34.753
177	75.5	240	0.625	34.76
177	75.5	242	0.645	34.764
177	75.5	244	0.662	34.767
177	75.5	246	0.667	34.768
177	75.5	248	0.681	34.771
177	75.5	250	0.69	34.773
177	75.5	252	0.7	34.774
177	75.5	254	0.709	34.776
177	75.5	256	0.719	34.778
177	75.5	258	0.735	34.781
177	75.5	260	0.763	34.786
177	75.5	262	0.778	34.788
177	75.5	264	0.783	34.789
177	75.5	266	0.79	34.79
177	75.5	268	0.783	34.791
177	75.5	270	0.786	34.791
177	75.5	272	0.804	34.793
177	75.5	274	0.811	34.794
177	75.5	276	0.816	34.795
177	75.5	278	0.819	34.795
177	75.5	280	0.822	34.796
177	75.5	282	0.823	34.797
177	75.5	284	0.825	34.797
177	75.5	286	0.827	34.798
177	75.5	288	0.829	34.798
177	75.5	290	0.83	34.799
177	75.5	292	0.83	34.799
177	75.5	294	0.828	34.799
177	75.5	296	0.826	34.799
177	75.5	298	0.825	34.799
177	75.5	300	0.824	34.799
177	75.5	302	0.825	34.8
177	75.5	304	0.829	34.801
177	75.5	306	0.834	34.802
177	75.5	308	0.842	34.803
177	75.5	310	0.849	34.805
177	75.5	312	0.854	34.806
177	75.5	314	0.878	34.809
177	75.5	316	0.92	34.814
177	75.5	318	0.957	34.819
177	75.5	320	0.976	34.822
177	75.5	322	0.983	34.823
177	75.5	324	0.987	34.824
177	75.5	326	0.996	34.826
177	75.5	328	1.005	34.827
177	75.5	330	1.012	34.829
177	75.5	332	1.018	34.83
177	75.5	334	1.018	34.83
177	75.5	336	1.017	34.83
177	75.5	338	1.014	34.83
177	75.5	340	1.013	34.831
177	75.5	342	1.013	34.831
177	75.5	344	1.012	34.831
177	75.5	346	1.01	34.831
177	75.5	348	1.006	34.831
177	75.5	350	1.003	34.832
177	75.5	352	1.003	34.832
177	75.5	354	1.005	34.832
177	75.5	356	1.004	34.832
177	75.5	358	1.001	34.832
177	75.5	360	0.998	34.832
177	75.5	362	0.997	34.833
177	75.5	364	0.997	34.833
177	75.5	366	0.997	34.834
177	75.5	368	0.999	34.834
177	75.5	370	0.998	34.834
177	75.5	372	0.996	34.834
177	75.5	374	0.993	34.834
177	75.5	376	0.992	34.835
177	75.5	378	0.989	34.835
177	75.5	380	0.987	34.835
177	75.5	382	0.985	34.834
177	75.5	384	0.981	34.834
177	75.5	386	0.979	34.835
177	75.5	388	0.979	34.835
177	75.5	390	0.98	34.836
177	75.5	392	0.983	34.837
177	75.5	394	0.984	34.838
177	75.5	396	0.987	34.839
177	75.5	398	0.989	34.84
177	75.5	400	0.991	34.841
178	75.5	6	-0.743	27.939
178	75.5	8	-0.75	27.96
178	75.5	10	-0.815	28.184
178	75.5	12	-0.901	28.64
178	75.5	14	-0.926	28.955
178	75.5	16	-0.968	29.173
178	75.5	18	-1.06	29.583
178	75.5	20	-1.109	30.046
178	75.5	22	-1.166	30.358
178	75.5	24	-1.216	30.568
178	75.5	26	-1.271	30.75
178	75.5	28	-1.318	30.912
178	75.5	30	-1.367	31.074
178	75.5	32	-1.414	31.222
178	75.5	34	-1.424	31.366
178	75.5	36	-1.473	31.49
178	75.5	38	-1.507	31.592
178	75.5	40	-1.522	31.69
178	75.5	42	-1.506	31.779
178	75.5	44	-1.463	31.851
178	75.5	46	-1.456	31.912
178	75.5	48	-1.516	31.955
178	75.5	50	-1.535	32.003
178	75.5	52	-1.51	32.055
178	75.5	54	-1.456	32.112
178	75.5	56	-1.461	32.171
178	75.5	58	-1.46	32.235
178	75.5	60	-1.434	32.303
178	75.5	62	-1.397	32.373
178	75.5	64	-1.403	32.436
178	75.5	66	-1.358	32.507
178	75.5	68	-1.291	32.588
178	75.5	70	-1.286	32.662
178	75.5	72	-1.272	32.742
178	75.5	74	-1.215	32.835
178	75.5	76	-1.213	32.915
178	75.5	78	-1.202	32.994
178	75.5	80	-1.181	33.08
178	75.5	82	-1.149	33.166
178	75.5	84	-1.122	33.24
178	75.5	86	-1.105	33.311
178	75.5	88	-1.109	33.381
178	75.5	90	-1.118	33.434
178	75.5	92	-1.119	33.473
178	75.5	94	-1.103	33.529
178	75.5	96	-1.074	33.609
178	75.5	98	-1.073	33.674
178	75.5	100	-1.072	33.736
178	75.5	102	-1.071	33.798
178	75.5	104	-1.072	33.858
178	75.5	106	-1.062	33.912
178	75.5	108	-1.066	33.958
178	75.5	110	-1.076	33.999
178	75.5	112	-1.084	34.035
178	75.5	114	-1.084	34.065
178	75.5	116	-1.08	34.1
178	75.5	118	-1.09	34.133
178	75.5	120	-1.093	34.162
178	75.5	122	-1.087	34.187
178	75.5	124	-1.085	34.207
178	75.5	126	-1.075	34.23
178	75.5	128	-1.074	34.252
178	75.5	130	-1.072	34.271
178	75.5	132	-1.048	34.288
178	75.5	134	-1.036	34.302
178	75.5	136	-1.028	34.317
178	75.5	138	-1.025	34.329
178	75.5	140	-1.013	34.343
178	75.5	142	-0.986	34.358
178	75.5	144	-0.957	34.371
178	75.5	146	-0.933	34.384
178	75.5	148	-0.911	34.397
178	75.5	150	-0.891	34.407
178	75.5	152	-0.867	34.417
178	75.5	154	-0.841	34.428
178	75.5	156	-0.816	34.439
178	75.5	158	-0.786	34.449
178	75.5	160	-0.752	34.459
178	75.5	162	-0.712	34.469
178	75.5	164	-0.675	34.478
178	75.5	166	-0.642	34.485
178	75.5	168	-0.625	34.491
178	75.5	170	-0.599	34.5
178	75.5	172	-0.566	34.508
178	75.5	174	-0.525	34.518
178	75.5	176	-0.482	34.528
178	75.5	178	-0.44	34.537
178	75.5	180	-0.385	34.548
178	75.5	182	-0.334	34.559
178	75.5	184	-0.303	34.564
178	75.5	186	-0.279	34.564
178	75.5	188	-0.249	34.57
178	75.5	190	-0.23	34.575
178	75.5	192	-0.187	34.585
178	75.5	194	-0.153	34.593
178	75.5	196	-0.128	34.601
178	75.5	198	-0.092	34.61
178	75.5	200	-0.043	34.621
178	75.5	202	0.001	34.631
178	75.5	204	0.037	34.64
178	75.5	206	0.072	34.648
178	75.5	208	0.1	34.654
178	75.5	210	0.137	34.662
178	75.5	212	0.176	34.671
178	75.5	214	0.227	34.682
178	75.5	216	0.265	34.689
178	75.5	218	0.274	34.69
178	75.5	220	0.294	34.695
178	75.5	222	0.336	34.705
178	75.5	224	0.373	34.712
178	75.5	226	0.406	34.72
178	75.5	228	0.45	34.729
178	75.5	230	0.492	34.739
178	75.5	232	0.513	34.743
178	75.5	234	0.52	34.744
178	75.5	236	0.527	34.745
178	75.5	238	0.55	34.75
178	75.5	240	0.584	34.756
178	75.5	242	0.607	34.761
178	75.5	244	0.628	34.764
178	75.5	246	0.634	34.766
178	75.5	248	0.651	34.77
178	75.5	250	0.664	34.772
178	75.5	252	0.675	34.774
178	75.5	254	0.685	34.775
178	75.5	256	0.697	34.778
178	75.5	258	0.713	34.781
178	75.5	260	0.736	34.785
178	75.5	262	0.748	34.787
178	75.5	264	0.753	34.788
178	75.5	266	0.759	34.789
178	75.5	268	0.751	34.79
178	75.5	270	0.753	34.79
178	75.5	272	0.775	34.792
178	75.5	274	0.783	34.794
178	75.5	276	0.788	34.795
178	75.5	278	0.792	34.796
178	75.5	280	0.795	34.796
178	75.5	282	0.797	34.797
178	75.5	284	0.8	34.798
178	75.5	286	0.802	34.798
178	75.5	288	0.804	34.799
178	75.5	290	0.805	34.799
178	75.5	292	0.805	34.799
178	75.5	294	0.804	34.799
178	75.5	296	0.803	34.799
178	75.5	298	0.803	34.8
178	75.5	300	0.803	34.8
178	75.5	302	0.806	34.801
178	75.5	304	0.813	34.802
178	75.5	306	0.819	34.804
178	75.5	308	0.829	34.806
178	75.5	310	0.839	34.807
178	75.5	312	0.845	34.809
178	75.5	314	0.872	34.812
178	75.5	316	0.916	34.817
178	75.5	318	0.953	34.821
178	75.5	320	0.97	34.824
178	75.5	322	0.975	34.825
178	75.5	324	0.978	34.825
178	75.5	326	0.984	34.827
178	75.5	328	0.991	34.828
178	75.5	330	0.997	34.829
178	75.5	332	1.002	34.83
178	75.5	334	1.002	34.831
178	75.5	336	1.001	34.831
178	75.5	338	0.998	34.831
178	75.5	340	0.997	34.831
178	75.5	342	0.997	34.831
178	75.5	344	0.996	34.831
178	75.5	346	0.993	34.831
178	75.5	348	0.991	34.831
178	75.5	350	0.987	34.832
178	75.5	352	0.987	34.832
178	75.5	354	0.988	34.832
178	75.5	356	0.987	34.832
178	75.5	358	0.985	34.832
178	75.5	360	0.983	34.832
178	75.5	362	0.982	34.833
178	75.5	364	0.983	34.833
178	75.5	366	0.984	34.834
178	75.5	368	0.987	34.834
178	75.5	370	0.986	34.835
178	75.5	372	0.985	34.835
178	75.5	374	0.983	34.835
178	75.5	376	0.982	34.835
178	75.5	378	0.98	34.835
178	75.5	380	0.979	34.835
178	75.5	382	0.976	34.835
178	75.5	384	0.973	34.835
178	75.5	386	0.972	34.835
178	75.5	388	0.972	34.836
178	75.5	390	0.974	34.836
178	75.5	392	0.979	34.838
178	75.5	394	0.982	34.839
178	75.5	396	0.986	34.84
178	75.5	398	0.989	34.841
178	75.5	400	0.99	34.842
179	75.5	6	-0.706	28.066
179	75.5	8	-0.711	28.088
179	75.5	10	-0.76	28.271
179	75.5	12	-0.829	28.642
179	75.5	14	-0.848	28.924
179	75.5	16	-0.897	29.138
179	75.5	18	-1.016	29.595
179	75.5	20	-1.092	30.081
179	75.5	22	-1.155	30.352
179	75.5	24	-1.201	30.538
179	75.5	26	-1.249	30.708
179	75.5	28	-1.298	30.875
179	75.5	30	-1.348	31.047
179	75.5	32	-1.392	31.201
179	75.5	34	-1.406	31.347
179	75.5	36	-1.456	31.475
179	75.5	38	-1.481	31.585
179	75.5	40	-1.49	31.686
179	75.5	42	-1.473	31.773
179	75.5	44	-1.422	31.846
179	75.5	46	-1.414	31.903
179	75.5	48	-1.476	31.948
179	75.5	50	-1.492	31.993
179	75.5	52	-1.459	32.04
179	75.5	54	-1.397	32.089
179	75.5	56	-1.407	32.138
179	75.5	58	-1.422	32.192
179	75.5	60	-1.408	32.25
179	75.5	62	-1.37	32.31
179	75.5	64	-1.387	32.364
179	75.5	66	-1.347	32.429
179	75.5	68	-1.289	32.503
179	75.5	70	-1.291	32.567
179	75.5	72	-1.279	32.633
179	75.5	74	-1.227	32.71
179	75.5	76	-1.208	32.78
179	75.5	78	-1.194	32.849
179	75.5	80	-1.18	32.92
179	75.5	82	-1.152	32.99
179	75.5	84	-1.119	33.054
179	75.5	86	-1.102	33.119
179	75.5	88	-1.109	33.182
179	75.5	90	-1.114	33.232
179	75.5	92	-1.114	33.279
179	75.5	94	-1.093	33.333
179	75.5	96	-1.058	33.409
179	75.5	98	-1.062	33.48
179	75.5	100	-1.06	33.55
179	75.5	102	-1.056	33.621
179	75.5	104	-1.059	33.691
179	75.5	106	-1.056	33.756
179	75.5	108	-1.065	33.81
179	75.5	110	-1.074	33.861
179	75.5	112	-1.076	33.911
179	75.5	114	-1.078	33.953
179	75.5	116	-1.076	33.998
179	75.5	118	-1.084	34.044
179	75.5	120	-1.089	34.083
179	75.5	122	-1.09	34.116
179	75.5	124	-1.091	34.143
179	75.5	126	-1.086	34.173
179	75.5	128	-1.088	34.2
179	75.5	130	-1.091	34.224
179	75.5	132	-1.075	34.246
179	75.5	134	-1.069	34.264
179	75.5	136	-1.06	34.281
179	75.5	138	-1.057	34.295
179	75.5	140	-1.05	34.31
179	75.5	142	-1.028	34.325
179	75.5	144	-0.999	34.34
179	75.5	146	-0.977	34.354
179	75.5	148	-0.96	34.368
179	75.5	150	-0.946	34.379
179	75.5	152	-0.925	34.391
179	75.5	154	-0.903	34.403
179	75.5	156	-0.883	34.414
179	75.5	158	-0.856	34.425
179	75.5	160	-0.825	34.435
179	75.5	162	-0.79	34.445
179	75.5	164	-0.753	34.455
179	75.5	166	-0.721	34.463
179	75.5	168	-0.703	34.471
179	75.5	170	-0.678	34.48
179	75.5	172	-0.647	34.488
179	75.5	174	-0.606	34.498
179	75.5	176	-0.562	34.508
179	75.5	178	-0.515	34.518
179	75.5	180	-0.458	34.53
179	75.5	182	-0.406	34.542
[truncated: 6,247 more rows]

## Sheet: Fig5e
Longitude [degrees_east]	Latitude [degrees_north]	Depth [m]	Temperature [C]	Salinity []
166	75.5	6	-1.338	29.608
166	75.5	8	-1.208	29.809
166	75.5	10	-1.217	29.849
166	75.5	12	-1.227	29.874
166	75.5	14	-1.252	29.914
166	75.5	16	-1.225	30.098
166	75.5	18	-1.083	30.748
166	75.5	20	-1.079	31.381
166	75.5	22	-1.184	31.899
166	75.5	24	-1.401	32.226
166	75.5	26	-1.549	32.422
166	75.5	28	-1.59	32.524
166	75.5	30	-1.605	32.568
166	75.5	32	-1.605	32.594
166	75.5	34	-1.608	32.612
166	75.5	36	-1.587	32.627
166	75.5	38	-1.574	32.659
166	75.5	40	-1.587	32.687
166	75.5	42	-1.612	32.733
166	75.5	44	-1.577	32.765
166	75.5	46	-1.482	32.786
166	75.5	48	-1.424	32.822
166	75.5	50	-1.421	32.857
166	75.5	52	-1.447	32.894
166	75.5	54	-1.455	32.92
166	75.5	56	-1.478	32.945
166	75.5	58	-1.477	32.979
166	75.5	60	-1.477	33.062
166	75.5	62	-1.39	33.163
166	75.5	64	-1.323	33.262
166	75.5	66	-1.216	33.42
166	75.5	68	-1.179	33.479
166	75.5	70	-1.155	33.511
166	75.5	72	-1.087	33.591
166	75.5	74	-1.046	33.638
167	75.5	6	-0.955	29.882
167	75.5	8	-0.851	30.009
167	75.5	10	-0.854	30.033
167	75.5	12	-0.856	30.05
167	75.5	14	-0.883	30.082
167	75.5	16	-1.021	30.447
167	75.5	18	-1.18	31.21
167	75.5	20	-1.295	31.691
167	75.5	22	-1.376	32.021
167	75.5	24	-1.505	32.234
167	75.5	26	-1.589	32.367
167	75.5	28	-1.611	32.449
167	75.5	30	-1.626	32.494
167	75.5	32	-1.63	32.521
167	75.5	34	-1.634	32.541
167	75.5	36	-1.619	32.561
167	75.5	38	-1.615	32.59
167	75.5	40	-1.626	32.613
167	75.5	42	-1.644	32.646
167	75.5	44	-1.621	32.671
167	75.5	46	-1.558	32.689
167	75.5	48	-1.516	32.714
167	75.5	50	-1.505	32.74
167	75.5	52	-1.521	32.772
167	75.5	54	-1.538	32.792
167	75.5	56	-1.552	32.808
167	75.5	58	-1.548	32.83
167	75.5	60	-1.538	32.885
167	75.5	62	-1.446	32.953
167	75.5	64	-1.355	33.023
167	75.5	66	-1.313	33.13
167	75.5	68	-1.284	33.18
167	75.5	70	-1.261	33.214
167	75.5	72	-1.221	33.278
167	75.5	74	-1.163	33.326
167	75.5	76	-1.153	33.276
167	75.5	78	-1.19	32.959
167	75.5	80	-1.282	32.991
167	75.5	82	-1.334	33.022
167	75.5	84	-1.333	33.06
167	75.5	86	-1.316	33.093
167	75.5	88	-1.293	33.136
167	75.5	90	-1.259	33.206
167	75.5	92	-1.205	33.277
167	75.5	94	-1.142	33.345
167	75.5	96	-1.097	33.415
167	75.5	98	-1.018	33.517
167	75.5	100	-0.932	33.63
167	75.5	102	-0.812	33.77
167	75.5	104	-0.679	33.917
167	75.5	106	-0.58	34.051
167	75.5	108	-0.522	34.136
167	75.5	110	-0.477	34.202
167	75.5	112	-0.448	34.241
167	75.5	114	-0.405	34.289
167	75.5	116	-0.377	34.325
167	75.5	118	-0.353	34.372
167	75.5	120	-0.332	34.408
167	75.5	122	-0.323	34.431
167	75.5	124	-0.322	34.446
167	75.5	126	-0.323	34.457
167	75.5	128	-0.32	34.463
167	75.5	130	-0.32	34.466
167	75.5	132	-0.319	34.467
167	75.5	134	-0.316	34.469
167	75.5	136	-0.315	34.47
167	75.5	138	-0.314	34.47
167	75.5	140	-0.312	34.471
168	75.5	6	-0.813	29.978
168	75.5	8	-0.732	30.077
168	75.5	10	-0.729	30.101
168	75.5	12	-0.731	30.117
168	75.5	14	-0.767	30.157
168	75.5	16	-0.982	30.616
168	75.5	18	-1.22	31.395
168	75.5	20	-1.349	31.804
168	75.5	22	-1.419	32.067
168	75.5	24	-1.529	32.24
168	75.5	26	-1.599	32.35
168	75.5	28	-1.62	32.424
168	75.5	30	-1.635	32.469
168	75.5	32	-1.637	32.496
168	75.5	34	-1.642	32.518
168	75.5	36	-1.634	32.539
168	75.5	38	-1.634	32.566
168	75.5	40	-1.644	32.586
168	75.5	42	-1.658	32.613
168	75.5	44	-1.64	32.633
168	75.5	46	-1.591	32.649
168	75.5	48	-1.559	32.669
168	75.5	50	-1.55	32.69
168	75.5	52	-1.563	32.716
168	75.5	54	-1.577	32.733
168	75.5	56	-1.588	32.746
168	75.5	58	-1.585	32.764
168	75.5	60	-1.577	32.807
168	75.5	62	-1.505	32.861
168	75.5	64	-1.431	32.917
168	75.5	66	-1.392	33.003
168	75.5	68	-1.36	33.047
168	75.5	70	-1.338	33.079
168	75.5	72	-1.291	33.132
168	75.5	74	-1.239	33.176
168	75.5	76	-1.254	33.122
168	75.5	78	-1.334	32.858
168	75.5	80	-1.369	32.889
168	75.5	82	-1.376	32.92
168	75.5	84	-1.347	32.954
168	75.5	86	-1.327	32.989
168	75.5	88	-1.306	33.022
168	75.5	90	-1.273	33.076
168	75.5	92	-1.284	33.127
168	75.5	94	-1.29	33.179
168	75.5	96	-1.298	33.228
168	75.5	98	-1.26	33.298
168	75.5	100	-1.164	33.376
168	75.5	102	-1.049	33.475
168	75.5	104	-0.915	33.596
168	75.5	106	-0.846	33.71
168	75.5	108	-0.804	33.776
168	75.5	110	-0.756	33.836
168	75.5	112	-0.718	33.888
168	75.5	114	-0.669	33.972
168	75.5	116	-0.614	34.049
168	75.5	118	-0.54	34.129
168	75.5	120	-0.451	34.238
168	75.5	122	-0.406	34.306
168	75.5	124	-0.393	34.339
168	75.5	126	-0.385	34.361
168	75.5	128	-0.373	34.377
168	75.5	130	-0.362	34.393
168	75.5	132	-0.348	34.412
168	75.5	134	-0.34	34.424
168	75.5	136	-0.334	34.434
168	75.5	138	-0.329	34.446
168	75.5	140	-0.326	34.455
168	75.5	142	-0.328	34.459
168	75.5	144	-0.33	34.461
168	75.5	146	-0.312	34.474
168	75.5	148	-0.295	34.487
168	75.5	150	-0.275	34.501
168	75.5	152	-0.264	34.513
168	75.5	154	-0.253	34.522
168	75.5	156	-0.238	34.531
168	75.5	158	-0.232	34.537
168	75.5	160	-0.224	34.544
168	75.5	162	-0.215	34.552
168	75.5	164	-0.208	34.557
168	75.5	166	-0.207	34.559
168	75.5	168	-0.206	34.56
168	75.5	170	-0.206	34.56
168	75.5	172	-0.206	34.56
168	75.5	174	-0.206	34.56
168	75.5	176	-0.206	34.561
169	75.5	6	-0.836	29.959
169	75.5	8	-0.759	30.06
169	75.5	10	-0.736	30.099
169	75.5	12	-0.673	30.138
169	75.5	14	-0.687	30.186
169	75.5	16	-0.883	30.59
169	75.5	18	-1.133	31.323
169	75.5	20	-1.323	31.812
169	75.5	22	-1.4	32.09
169	75.5	24	-1.512	32.253
169	75.5	26	-1.594	32.357
169	75.5	28	-1.621	32.426
169	75.5	30	-1.637	32.469
169	75.5	32	-1.641	32.495
169	75.5	34	-1.645	32.516
169	75.5	36	-1.637	32.536
169	75.5	38	-1.634	32.561
169	75.5	40	-1.644	32.582
169	75.5	42	-1.66	32.607
169	75.5	44	-1.646	32.625
169	75.5	46	-1.602	32.64
169	75.5	48	-1.574	32.66
169	75.5	50	-1.57	32.679
169	75.5	52	-1.581	32.703
169	75.5	54	-1.592	32.718
169	75.5	56	-1.602	32.731
169	75.5	58	-1.599	32.747
169	75.5	60	-1.591	32.786
169	75.5	62	-1.525	32.834
169	75.5	64	-1.455	32.884
169	75.5	66	-1.419	32.961
169	75.5	68	-1.378	33.001
169	75.5	70	-1.361	33.031
169	75.5	72	-1.323	33.079
169	75.5	74	-1.271	33.119
169	75.5	76	-1.271	33.067
169	75.5	78	-1.346	32.842
169	75.5	80	-1.389	32.871
169	75.5	82	-1.392	32.898
169	75.5	84	-1.352	32.932
169	75.5	86	-1.376	32.964
169	75.5	88	-1.366	32.992
169	75.5	90	-1.347	33.037
169	75.5	92	-1.349	33.08
169	75.5	94	-1.346	33.125
169	75.5	96	-1.364	33.167
169	75.5	98	-1.348	33.224
169	75.5	100	-1.274	33.287
169	75.5	102	-1.186	33.366
169	75.5	104	-1.083	33.462
169	75.5	106	-1.023	33.553
169	75.5	108	-0.982	33.609
169	75.5	110	-0.93	33.66
169	75.5	112	-0.872	33.71
169	75.5	114	-0.809	33.791
169	75.5	116	-0.757	33.863
169	75.5	118	-0.686	33.943
169	75.5	120	-0.59	34.058
169	75.5	122	-0.544	34.131
169	75.5	124	-0.526	34.171
169	75.5	126	-0.503	34.207
169	75.5	128	-0.47	34.246
169	75.5	130	-0.445	34.277
169	75.5	132	-0.423	34.309
169	75.5	134	-0.402	34.339
169	75.5	136	-0.385	34.364
169	75.5	138	-0.369	34.387
169	75.5	140	-0.357	34.407
169	75.5	142	-0.354	34.415
169	75.5	144	-0.365	34.404
169	75.5	146	-0.348	34.421
169	75.5	148	-0.334	34.44
169	75.5	150	-0.321	34.462
169	75.5	152	-0.314	34.474
169	75.5	154	-0.307	34.483
169	75.5	156	-0.296	34.494
169	75.5	158	-0.289	34.504
169	75.5	160	-0.282	34.512
169	75.5	162	-0.276	34.523
169	75.5	164	-0.27	34.532
169	75.5	166	-0.266	34.536
169	75.5	168	-0.265	34.54
169	75.5	170	-0.255	34.547
169	75.5	172	-0.247	34.552
169	75.5	174	-0.237	34.556
169	75.5	176	-0.223	34.561
169	75.5	178	-0.219	34.567
169	75.5	180	-0.219	34.574
169	75.5	182	-0.217	34.575
169	75.5	184	-0.215	34.576
169	75.5	186	-0.209	34.578
169	75.5	188	-0.203	34.58
169	75.5	190	-0.195	34.581
169	75.5	192	-0.185	34.583
169	75.5	194	-0.183	34.584
169	75.5	196	-0.182	34.584
169	75.5	198	-0.182	34.584
170	75.5	6	-0.627	29.91
170	75.5	8	-0.568	29.998
170	75.5	10	-0.533	30.079
170	75.5	12	-0.471	30.153
170	75.5	14	-0.485	30.211
170	75.5	16	-0.652	30.526
170	75.5	18	-0.873	31.075
170	75.5	20	-1.068	31.476
170	75.5	22	-1.198	31.764
170	75.5	24	-1.355	31.985
170	75.5	26	-1.49	32.158
170	75.5	28	-1.548	32.263
170	75.5	30	-1.584	32.324
170	75.5	32	-1.61	32.368
170	75.5	34	-1.629	32.402
170	75.5	36	-1.634	32.429
170	75.5	38	-1.637	32.455
170	75.5	40	-1.646	32.478
170	75.5	42	-1.658	32.505
170	75.5	44	-1.65	32.527
170	75.5	46	-1.621	32.547
170	75.5	48	-1.603	32.569
170	75.5	50	-1.6	32.59
170	75.5	52	-1.607	32.614
170	75.5	54	-1.612	32.631
170	75.5	56	-1.618	32.645
170	75.5	58	-1.615	32.663
170	75.5	60	-1.605	32.695
170	75.5	62	-1.559	32.734
170	75.5	64	-1.513	32.775
170	75.5	66	-1.487	32.833
170	75.5	68	-1.455	32.865
170	75.5	70	-1.438	32.892
170	75.5	72	-1.405	32.932
170	75.5	74	-1.36	32.967
170	75.5	76	-1.363	32.928
170	75.5	78	-1.416	32.781
170	75.5	80	-1.422	32.81
170	75.5	82	-1.419	32.839
170	75.5	84	-1.403	32.874
170	75.5	86	-1.41	32.909
170	75.5	88	-1.397	32.943
170	75.5	90	-1.383	32.987
170	75.5	92	-1.369	33.035
170	75.5	94	-1.346	33.082
170	75.5	96	-1.328	33.134
170	75.5	98	-1.293	33.192
170	75.5	100	-1.234	33.253
170	75.5	102	-1.171	33.319
170	75.5	104	-1.094	33.389
170	75.5	106	-1.048	33.455
170	75.5	108	-1.023	33.503
170	75.5	110	-0.993	33.551
170	75.5	112	-0.955	33.598
170	75.5	114	-0.902	33.664
170	75.5	116	-0.855	33.728
170	75.5	118	-0.795	33.808
170	75.5	120	-0.721	33.907
170	75.5	122	-0.68	33.975
170	75.5	124	-0.658	34.026
170	75.5	126	-0.63	34.076
170	75.5	128	-0.593	34.125
170	75.5	130	-0.555	34.166
170	75.5	132	-0.518	34.208
170	75.5	134	-0.488	34.246
170	75.5	136	-0.461	34.28
170	75.5	138	-0.437	34.313
170	75.5	140	-0.416	34.34
170	75.5	142	-0.395	34.356
170	75.5	144	-0.384	34.358
170	75.5	146	-0.365	34.378
170	75.5	148	-0.37	34.389
170	75.5	150	-0.379	34.405
170	75.5	152	-0.367	34.42
170	75.5	154	-0.34	34.437
170	75.5	156	-0.32	34.455
170	75.5	158	-0.311	34.468
170	75.5	160	-0.297	34.479
170	75.5	162	-0.288	34.491
170	75.5	164	-0.277	34.502
170	75.5	166	-0.267	34.51
170	75.5	168	-0.263	34.516
170	75.5	170	-0.258	34.524
170	75.5	172	-0.254	34.53
170	75.5	174	-0.244	34.536
170	75.5	176	-0.228	34.544
170	75.5	178	-0.215	34.548
170	75.5	180	-0.204	34.552
170	75.5	182	-0.195	34.556
170	75.5	184	-0.177	34.564
170	75.5	186	-0.152	34.575
170	75.5	188	-0.136	34.58
170	75.5	190	-0.117	34.586
170	75.5	192	-0.084	34.595
170	75.5	194	-0.051	34.605
170	75.5	196	-0.031	34.611
170	75.5	198	-0.009	34.617
170	75.5	200	0.034	34.626
170	75.5	202	0.115	34.643
170	75.5	204	0.135	34.649
170	75.5	206	0.155	34.654
170	75.5	208	0.177	34.659
170	75.5	210	0.192	34.663
170	75.5	212	0.201	34.666
170	75.5	214	0.202	34.666
170	75.5	216	0.194	34.665
170	75.5	218	0.191	34.665
170	75.5	220	0.201	34.667
170	75.5	222	0.214	34.671
170	75.5	224	0.224	34.673
170	75.5	226	0.228	34.674
170	75.5	228	0.229	34.674
170	75.5	230	0.232	34.674
170	75.5	232	0.243	34.677
170	75.5	234	0.259	34.681
170	75.5	236	0.284	34.685
170	75.5	238	0.326	34.691
170	75.5	240	0.355	34.697
170	75.5	242	0.367	34.699
170	75.5	244	0.381	34.702
170	75.5	246	0.393	34.704
171	75.5	6	-0.545	29.877
171	75.5	8	-0.479	29.964
171	75.5	10	-0.448	30.055
171	75.5	12	-0.395	30.136
171	75.5	14	-0.406	30.202
171	75.5	16	-0.56	30.482
171	75.5	18	-0.77	30.96
171	75.5	20	-0.949	31.315
171	75.5	22	-1.096	31.61
171	75.5	24	-1.281	31.863
171	75.5	26	-1.423	32.062
171	75.5	28	-1.499	32.197
171	75.5	30	-1.554	32.276
171	75.5	32	-1.59	32.325
171	75.5	34	-1.616	32.363
171	75.5	36	-1.628	32.393
171	75.5	38	-1.636	32.421
171	75.5	40	-1.644	32.444
171	75.5	42	-1.655	32.47
171	75.5	44	-1.648	32.493
171	75.5	46	-1.625	32.514
171	75.5	48	-1.611	32.536
171	75.5	50	-1.608	32.559
171	75.5	52	-1.613	32.585
171	75.5	54	-1.619	32.604
171	75.5	56	-1.623	32.62
171	75.5	58	-1.62	32.637
171	75.5	60	-1.613	32.668
171	75.5	62	-1.574	32.704
171	75.5	64	-1.534	32.741
171	75.5	66	-1.511	32.793
171	75.5	68	-1.482	32.824
171	75.5	70	-1.465	32.85
171	75.5	72	-1.438	32.887
171	75.5	74	-1.399	32.92
171	75.5	76	-1.4	32.887
171	75.5	78	-1.448	32.765
171	75.5	80	-1.452	32.793
171	75.5	82	-1.445	32.821
171	75.5	84	-1.429	32.854
171	75.5	86	-1.435	32.886
171	75.5	88	-1.422	32.917
171	75.5	90	-1.408	32.956
171	75.5	92	-1.388	33
171	75.5	94	-1.366	33.043
171	75.5	96	-1.35	33.093
171	75.5	98	-1.314	33.146
171	75.5	100	-1.259	33.205
171	75.5	102	-1.2	33.269
171	75.5	104	-1.126	33.339
171	75.5	106	-1.08	33.407
171	75.5	108	-1.058	33.456
171	75.5	110	-1.031	33.506
171	75.5	112	-0.992	33.558
171	75.5	114	-0.937	33.623
171	75.5	116	-0.89	33.683
171	75.5	118	-0.836	33.756
171	75.5	120	-0.77	33.846
171	75.5	122	-0.729	33.911
171	75.5	124	-0.703	33.962
171	75.5	126	-0.675	34.01
171	75.5	128	-0.639	34.06
171	75.5	130	-0.6	34.104
171	75.5	132	-0.563	34.147
171	75.5	134	-0.528	34.191
171	75.5	136	-0.493	34.231
171	75.5	138	-0.463	34.27
171	75.5	140	-0.439	34.303
171	75.5	142	-0.418	34.322
171	75.5	144	-0.406	34.326
171	75.5	146	-0.381	34.351
171	75.5	148	-0.376	34.367
171	75.5	150	-0.374	34.384
171	75.5	152	-0.359	34.402
171	75.5	154	-0.345	34.416
171	75.5	156	-0.344	34.429
171	75.5	158	-0.349	34.442
171	75.5	160	-0.336	34.455
171	75.5	162	-0.328	34.469
171	75.5	164	-0.319	34.482
171	75.5	166	-0.308	34.491
171	75.5	168	-0.301	34.498
171	75.5	170	-0.293	34.506
171	75.5	172	-0.287	34.513
171	75.5	174	-0.277	34.52
171	75.5	176	-0.261	34.528
171	75.5	178	-0.253	34.53
171	75.5	180	-0.245	34.531
171	75.5	182	-0.23	34.538
171	75.5	184	-0.207	34.549
171	75.5	186	-0.185	34.558
171	75.5	188	-0.168	34.563
171	75.5	190	-0.15	34.569
171	75.5	192	-0.121	34.577
171	75.5	194	-0.088	34.587
171	75.5	196	-0.063	34.594
171	75.5	198	-0.04	34.6
171	75.5	200	-0.006	34.607
171	75.5	202	0.048	34.618
171	75.5	204	0.068	34.624
171	75.5	206	0.09	34.63
171	75.5	208	0.113	34.636
171	75.5	210	0.131	34.641
171	75.5	212	0.145	34.645
171	75.5	214	0.149	34.646
171	75.5	216	0.145	34.644
171	75.5	218	0.148	34.645
171	75.5	220	0.161	34.648
171	75.5	222	0.176	34.652
171	75.5	224	0.19	34.656
171	75.5	226	0.205	34.659
171	75.5	228	0.212	34.662
171	75.5	230	0.22	34.665
171	75.5	232	0.234	34.668
171	75.5	234	0.25	34.672
171	75.5	236	0.267	34.676
171	75.5	238	0.287	34.678
171	75.5	240	0.311	34.684
171	75.5	242	0.328	34.687
171	75.5	244	0.347	34.691
171	75.5	246	0.369	34.696
171	75.5	248	0.388	34.699
171	75.5	250	0.409	34.702
171	75.5	252	0.438	34.708
171	75.5	254	0.463	34.714
171	75.5	256	0.483	34.718
171	75.5	258	0.507	34.722
171	75.5	260	0.529	34.727
171	75.5	262	0.55	34.73
171	75.5	264	0.563	34.733
171	75.5	266	0.579	34.736
171	75.5	268	0.608	34.741
171	75.5	270	0.628	34.745
171	75.5	272	0.65	34.75
171	75.5	274	0.667	34.753
171	75.5	276	0.677	34.756
171	75.5	278	0.692	34.759
171	75.5	280	0.707	34.762
171	75.5	282	0.718	34.765
171	75.5	284	0.726	34.767
171	75.5	286	0.739	34.77
171	75.5	288	0.748	34.772
171	75.5	290	0.754	34.774
171	75.5	292	0.762	34.775
171	75.5	294	0.775	34.778
171	75.5	296	0.786	34.782
171	75.5	298	0.795	34.785
171	75.5	300	0.801	34.787
171	75.5	302	0.805	34.79
171	75.5	304	0.812	34.792
171	75.5	306	0.822	34.795
171	75.5	308	0.829	34.799
171	75.5	310	0.833	34.801
171	75.5	312	0.834	34.804
171	75.5	314	0.832	34.807
171	75.5	316	0.829	34.81
171	75.5	318	0.829	34.813
171	75.5	320	0.832	34.815
171	75.5	322	0.834	34.818
171	75.5	324	0.833	34.821
171	75.5	326	0.831	34.823
171	75.5	328	0.83	34.824
171	75.5	330	0.828	34.825
171	75.5	332	0.828	34.824
171	75.5	334	0.831	34.82
171	75.5	336	0.828	34.821
171	75.5	338	0.825	34.821
171	75.5	340	0.82	34.822
171	75.5	342	0.816	34.823
171	75.5	344	0.813	34.824
171	75.5	346	0.812	34.824
171	75.5	348	0.811	34.824
172	75.5	6	-0.394	29.704
172	75.5	8	-0.34	29.786
172	75.5	10	-0.305	29.891
172	75.5	12	-0.245	29.991
172	75.5	14	-0.249	30.072
172	75.5	16	-0.405	30.344
172	75.5	18	-0.652	30.792
172	75.5	20	-0.875	31.139
172	75.5	22	-1.039	31.416
172	75.5	24	-1.222	31.66
172	75.5	26	-1.365	31.87
172	75.5	28	-1.446	32.026
172	75.5	30	-1.508	32.127
172	75.5	32	-1.553	32.194
172	75.5	34	-1.582	32.247
172	75.5	36	-1.601	32.288
172	75.5	38	-1.616	32.323
172	75.5	40	-1.628	32.354
172	75.5	42	-1.637	32.384
172	75.5	44	-1.636	32.41
172	75.5	46	-1.625	32.433
172	75.5	48	-1.619	32.457
172	75.5	50	-1.618	32.481
172	75.5	52	-1.621	32.506
172	75.5	54	-1.628	32.525
172	75.5	56	-1.633	32.542
172	75.5	58	-1.633	32.559
172	75.5	60	-1.627	32.584
172	75.5	62	-1.599	32.612
172	75.5	64	-1.567	32.641
172	75.5	66	-1.556	32.677
172	75.5	68	-1.532	32.704
172	75.5	70	-1.517	32.729
172	75.5	72	-1.497	32.759
172	75.5	74	-1.462	32.788
172	75.5	76	-1.452	32.779
172	75.5	78	-1.47	32.726
172	75.5	80	-1.474	32.752
172	75.5	82	-1.468	32.778
172	75.5	84	-1.453	32.809
172	75.5	86	-1.459	32.838
172	75.5	88	-1.449	32.868
172	75.5	90	-1.436	32.905
172	75.5	92	-1.419	32.94
172	75.5	94	-1.4	32.98
172	75.5	96	-1.384	33.032
172	75.5	98	-1.356	33.08
172	75.5	100	-1.309	33.134
172	75.5	102	-1.257	33.191
172	75.5	104	-1.192	33.254
172	75.5	106	-1.15	33.315
172	75.5	108	-1.129	33.361
172	75.5	110	-1.103	33.408
172	75.5	112	-1.066	33.46
172	75.5	114	-1.016	33.521
172	75.5	116	-0.973	33.578
172	75.5	118	-0.921	33.648
172	75.5	120	-0.858	33.732
172	75.5	122	-0.818	33.796
172	75.5	124	-0.791	33.849
172	75.5	126	-0.762	33.903
172	75.5	128	-0.724	33.956
172	75.5	130	-0.683	34.005
172	75.5	132	-0.642	34.054
172	75.5	134	-0.604	34.102
172	75.5	136	-0.565	34.149
172	75.5	138	-0.528	34.196
172	75.5	140	-0.498	34.236
172	75.5	142	-0.476	34.258
172	75.5	144	-0.465	34.265
172	75.5	146	-0.438	34.294
172	75.5	148	-0.428	34.312
172	75.5	150	-0.419	34.334
172	75.5	152	-0.397	34.356
172	75.5	154	-0.378	34.374
172	75.5	156	-0.369	34.39
172	75.5	158	-0.362	34.407
172	75.5	160	-0.34	34.425
172	75.5	162	-0.322	34.444
172	75.5	164	-0.305	34.46
172	75.5	166	-0.289	34.471
172	75.5	168	-0.275	34.482
172	75.5	170	-0.261	34.494
172	75.5	172	-0.25	34.503
172	75.5	174	-0.238	34.511
172	75.5	176	-0.221	34.522
172	75.5	178	-0.203	34.526
172	75.5	180	-0.189	34.531
172	75.5	182	-0.181	34.539
172	75.5	184	-0.169	34.548
172	75.5	186	-0.154	34.556
172	75.5	188	-0.139	34.563
172	75.5	190	-0.122	34.569
172	75.5	192	-0.096	34.577
172	75.5	194	-0.062	34.588
172	75.5	196	-0.032	34.597
172	75.5	198	-0.007	34.604
172	75.5	200	0.028	34.613
172	75.5	202	0.079	34.623
172	75.5	204	0.098	34.629
172	75.5	206	0.092	34.629
172	75.5	208	0.086	34.627
172	75.5	210	0.105	34.633
172	75.5	212	0.12	34.638
172	75.5	214	0.124	34.639
172	75.5	216	0.121	34.638
172	75.5	218	0.127	34.639
172	75.5	220	0.141	34.643
172	75.5	222	0.156	34.647
172	75.5	224	0.171	34.651
172	75.5	226	0.188	34.655
172	75.5	228	0.197	34.658
172	75.5	230	0.208	34.661
172	75.5	232	0.223	34.665
172	75.5	234	0.24	34.669
172	75.5	236	0.255	34.673
172	75.5	238	0.274	34.675
172	75.5	240	0.295	34.68
172	75.5	242	0.314	34.684
172	75.5	244	0.336	34.689
172	75.5	246	0.356	34.693
172	75.5	248	0.372	34.696
172	75.5	250	0.391	34.699
172	75.5	252	0.414	34.705
172	75.5	254	0.434	34.71
172	75.5	256	0.451	34.713
172	75.5	258	0.47	34.717
172	75.5	260	0.489	34.721
172	75.5	262	0.51	34.725
172	75.5	264	0.525	34.728
172	75.5	266	0.542	34.731
172	75.5	268	0.571	34.737
172	75.5	270	0.592	34.741
172	75.5	272	0.611	34.745
172	75.5	274	0.627	34.749
172	75.5	276	0.637	34.751
172	75.5	278	0.65	34.754
172	75.5	280	0.667	34.757
172	75.5	282	0.68	34.76
172	75.5	284	0.689	34.762
172	75.5	286	0.702	34.765
172	75.5	288	0.713	34.768
172	75.5	290	0.721	34.77
172	75.5	292	0.731	34.772
172	75.5	294	0.746	34.775
172	75.5	296	0.759	34.779
172	75.5	298	0.77	34.783
172	75.5	300	0.779	34.785
172	75.5	302	0.786	34.787
172	75.5	304	0.792	34.789
172	75.5	306	0.802	34.792
172	75.5	308	0.812	34.795
172	75.5	310	0.818	34.798
172	75.5	312	0.822	34.801
172	75.5	314	0.824	34.803
172	75.5	316	0.824	34.806
172	75.5	318	0.826	34.809
172	75.5	320	0.83	34.812
172	75.5	322	0.832	34.815
172	75.5	324	0.831	34.817
172	75.5	326	0.829	34.819
172	75.5	328	0.827	34.82
172	75.5	330	0.826	34.821
172	75.5	332	0.826	34.821
172	75.5	334	0.824	34.818
172	75.5	336	0.819	34.82
172	75.5	338	0.819	34.819
172	75.5	340	0.823	34.817
172	75.5	342	0.824	34.815
172	75.5	344	0.824	34.816
172	75.5	346	0.824	34.817
172	75.5	348	0.825	34.817
172	75.5	350	0.834	34.814
172	75.5	352	0.868	34.804
172	75.5	354	0.873	34.805
172	75.5	356	0.88	34.807
172	75.5	358	0.886	34.808
172	75.5	360	0.892	34.81
172	75.5	362	0.896	34.811
172	75.5	364	0.902	34.812
172	75.5	366	0.907	34.813
172	75.5	368	0.913	34.815
172	75.5	370	0.919	34.816
172	75.5	372	0.923	34.817
172	75.5	374	0.925	34.818
172	75.5	376	0.927	34.818
172	75.5	378	0.929	34.819
172	75.5	380	0.932	34.82
172	75.5	382	0.936	34.821
172	75.5	384	0.938	34.822
172	75.5	386	0.94	34.823
172	75.5	388	0.946	34.824
172	75.5	390	0.952	34.826
172	75.5	392	0.955	34.827
172	75.5	394	0.956	34.828
172	75.5	396	0.958	34.828
172	75.5	398	0.961	34.83
172	75.5	400	0.962	34.83
173	75.5	6	-0.344	29.493
173	75.5	8	-0.301	29.569
173	75.5	10	-0.264	29.678
173	75.5	12	-0.202	29.784
173	75.5	14	-0.202	29.885
173	75.5	16	-0.343	30.142
173	75.5	18	-0.578	30.538
173	75.5	20	-0.801	30.887
173	75.5	22	-0.97	31.177
173	75.5	24	-1.152	31.435
173	75.5	26	-1.303	31.662
173	75.5	28	-1.39	31.842
173	75.5	30	-1.459	31.963
173	75.5	32	-1.511	32.047
173	75.5	34	-1.546	32.113
173	75.5	36	-1.569	32.162
173	75.5	38	-1.588	32.205
173	75.5	40	-1.602	32.244
173	75.5	42	-1.612	32.28
173	75.5	44	-1.617	32.312
173	75.5	46	-1.616	32.341
173	75.5	48	-1.615	32.368
173	75.5	50	-1.616	32.396
173	75.5	52	-1.617	32.422
173	75.5	54	-1.622	32.444
173	75.5	56	-1.625	32.464
173	75.5	58	-1.625	32.484
173	75.5	60	-1.62	32.508
173	75.5	62	-1.603	32.533
173	75.5	64	-1.58	32.558
173	75.5	66	-1.574	32.587
173	75.5	68	-1.557	32.611
173	75.5	70	-1.545	32.635
173	75.5	72	-1.527	32.66
173	75.5	74	-1.499	32.687
173	75.5	76	-1.49	32.692
173	75.5	78	-1.496	32.674
173	75.5	80	-1.492	32.698
173	75.5	82	-1.481	32.723
173	75.5	84	-1.466	32.753
173	75.5	86	-1.472	32.781
173	75.5	88	-1.464	32.809
173	75.5	90	-1.456	32.842
173	75.5	92	-1.445	32.874
173	75.5	94	-1.43	32.91
173	75.5	96	-1.418	32.958
173	75.5	98	-1.396	33
173	75.5	100	-1.358	33.046
173	75.5	102	-1.317	33.093
173	75.5	104	-1.262	33.146
173	75.5	106	-1.227	33.199
173	75.5	108	-1.209	33.24
173	75.5	110	-1.184	33.285
173	75.5	112	-1.149	33.335
173	75.5	114	-1.103	33.396
173	75.5	116	-1.061	33.452
173	75.5	118	-1.013	33.52
173	75.5	120	-0.953	33.603
173	75.5	122	-0.912	33.667
173	75.5	124	-0.885	33.723
173	75.5	126	-0.854	33.779
173	75.5	128	-0.815	33.836
173	75.5	130	-0.772	33.889
173	75.5	132	-0.729	33.944
173	75.5	134	-0.687	33.997
173	75.5	136	-0.643	34.049
173	75.5	138	-0.604	34.101
173	75.5	140	-0.571	34.145
173	75.5	142	-0.544	34.176
173	75.5	144	-0.526	34.195
173	75.5	146	-0.499	34.225
173	75.5	148	-0.491	34.243
173	75.5	150	-0.483	34.265
173	75.5	152	-0.459	34.291
173	75.5	154	-0.44	34.311
173	75.5	156	-0.43	34.327
173	75.5	158	-0.421	34.347
173	75.5	160	-0.396	34.369
173	75.5	162	-0.375	34.391
173	75.5	164	-0.354	34.411
173	75.5	166	-0.333	34.426
173	75.5	168	-0.316	34.44
173	75.5	170	-0.299	34.454
173	75.5	172	-0.286	34.466
173	75.5	174	-0.273	34.477
173	75.5	176	-0.254	34.489
173	75.5	178	-0.235	34.494
173	75.5	180	-0.225	34.496
173	75.5	182	-0.207	34.509
173	75.5	184	-0.186	34.523
173	75.5	186	-0.174	34.531
173	75.5	188	-0.156	34.54
173	75.5	190	-0.137	34.548
173	75.5	192	-0.11	34.558
173	75.5	194	-0.076	34.57
173	75.5	196	-0.045	34.581
173	75.5	198	-0.019	34.59
173	75.5	200	0.013	34.598
173	75.5	202	0.056	34.608
173	75.5	204	0.075	34.615
173	75.5	206	0.073	34.616
173	75.5	208	0.073	34.616
173	75.5	210	0.092	34.623
173	75.5	212	0.109	34.628
173	75.5	214	0.117	34.631
173	75.5	216	0.115	34.63
173	75.5	218	0.11	34.629
173	75.5	220	0.119	34.632
173	75.5	222	0.137	34.637
173	75.5	224	0.153	34.642
173	75.5	226	0.17	34.646
173	75.5	228	0.182	34.65
173	75.5	230	0.195	34.654
173	75.5	232	0.212	34.659
173	75.5	234	0.23	34.664
173	75.5	236	0.246	34.667
173	75.5	238	0.264	34.67
173	75.5	240	0.284	34.675
173	75.5	242	0.303	34.679
173	75.5	244	0.324	34.684
173	75.5	246	0.344	34.689
173	75.5	248	0.359	34.692
173	75.5	250	0.377	34.695
173	75.5	252	0.399	34.701
173	75.5	254	0.42	34.707
173	75.5	256	0.44	34.711
173	75.5	258	0.462	34.716
173	75.5	260	0.482	34.72
173	75.5	262	0.502	34.724
173	75.5	264	0.519	34.728
173	75.5	266	0.537	34.731
173	75.5	268	0.563	34.736
173	75.5	270	0.583	34.74
173	75.5	272	0.601	34.744
173	75.5	274	0.617	34.748
173	75.5	276	0.629	34.751
173	75.5	278	0.641	34.753
173	75.5	280	0.656	34.757
173	75.5	282	0.67	34.76
173	75.5	284	0.68	34.762
173	75.5	286	0.692	34.765
173	75.5	288	0.704	34.768
173	75.5	290	0.714	34.77
173	75.5	292	0.725	34.773
173	75.5	294	0.738	34.776
173	75.5	296	0.751	34.779
173	75.5	298	0.763	34.783
173	75.5	300	0.773	34.785
173	75.5	302	0.78	34.788
173	75.5	304	0.786	34.79
173	75.5	306	0.794	34.792
173	75.5	308	0.801	34.795
173	75.5	310	0.807	34.797
173	75.5	312	0.811	34.799
173	75.5	314	0.812	34.801
173	75.5	316	0.813	34.803
173	75.5	318	0.816	34.805
173	75.5	320	0.82	34.808
173	75.5	322	0.822	34.81
173	75.5	324	0.822	34.812
173	75.5	326	0.824	34.813
173	75.5	328	0.825	34.815
173	75.5	330	0.826	34.817
173	75.5	332	0.829	34.817
173	75.5	334	0.832	34.816
173	75.5	336	0.832	34.818
173	75.5	338	0.836	34.818
173	75.5	340	0.843	34.817
173	75.5	342	0.848	34.818
173	75.5	344	0.85	34.819
173	75.5	346	0.851	34.819
173	75.5	348	0.853	34.82
173	75.5	350	0.864	34.82
173	75.5	352	0.88	34.82
173	75.5	354	0.883	34.82
173	75.5	356	0.885	34.821
173	75.5	358	0.889	34.822
173	75.5	360	0.892	34.824
173	75.5	362	0.896	34.825
173	75.5	364	0.899	34.826
173	75.5	366	0.901	34.827
173	75.5	368	0.903	34.828
173	75.5	370	0.907	34.829
173	75.5	372	0.909	34.83
173	75.5	374	0.911	34.83
173	75.5	376	0.911	34.831
173	75.5	378	0.911	34.831
173	75.5	380	0.91	34.832
173	75.5	382	0.909	34.832
173	75.5	384	0.909	34.833
173	75.5	386	0.909	34.833
173	75.5	388	0.91	34.834
173	75.5	390	0.911	34.835
173	75.5	392	0.911	34.836
173	75.5	394	0.909	34.836
173	75.5	396	0.907	34.836
173	75.5	398	0.906	34.837
173	75.5	400	0.904	34.838
174	75.5	6	-0.311	29.319
174	75.5	8	-0.273	29.398
174	75.5	10	-0.234	29.514
174	75.5	12	-0.168	29.63
174	75.5	14	-0.163	29.737
174	75.5	16	-0.276	29.956
174	75.5	18	-0.484	30.309
174	75.5	20	-0.71	30.668
174	75.5	22	-0.888	30.978
174	75.5	24	-1.072	31.258
174	75.5	26	-1.226	31.504
174	75.5	28	-1.319	31.699
174	75.5	30	-1.398	31.835
174	75.5	32	-1.463	31.935
174	75.5	34	-1.51	32.019
174	75.5	36	-1.544	32.085
174	75.5	38	-1.567	32.138
174	75.5	40	-1.584	32.185
174	75.5	42	-1.595	32.227
174	75.5	44	-1.605	32.263
174	75.5	46	-1.611	32.295
174	75.5	48	-1.614	32.324
174	75.5	50	-1.617	32.353
174	75.5	52	-1.617	32.38
174	75.5	54	-1.62	32.404
174	75.5	56	-1.625	32.426
174	75.5	58	-1.625	32.447
174	75.5	60	-1.621	32.47
174	75.5	62	-1.609	32.494
174	75.5	64	-1.594	32.517
174	75.5	66	-1.591	32.542
174	75.5	68	-1.576	32.564
174	75.5	70	-1.566	32.587
174	75.5	72	-1.553	32.61
174	75.5	74	-1.531	32.634
174	75.5	76	-1.518	32.646
174	75.5	78	-1.517	32.646
174	75.5	80	-1.51	32.67
174	75.5	82	-1.498	32.694
174	75.5	84	-1.486	32.722
174	75.5	86	-1.494	32.749
174	75.5	88	-1.488	32.776
174	75.5	90	-1.484	32.806
174	75.5	92	-1.469	32.839
174	75.5	94	-1.451	32.873
174	75.5	96	-1.437	32.918
174	75.5	98	-1.417	32.957
174	75.5	100	-1.387	32.998
174	75.5	102	-1.355	33.041
174	75.5	104	-1.31	33.086
174	75.5	106	-1.278	33.132
174	75.5	108	-1.262	33.171
174	75.5	110	-1.24	33.214
174	75.5	112	-1.207	33.263
174	75.5	114	-1.163	33.32
174	75.5	116	-1.126	33.373
174	75.5	118	-1.081	33.438
174	75.5	120	-1.027	33.516
174	75.5	122	-0.989	33.579
174	75.5	124	-0.96	33.635
174	75.5	126	-0.927	33.695
174	75.5	128	-0.885	33.756
174	75.5	130	-0.839	33.815
174	75.5	132	-0.793	33.873
174	75.5	134	-0.748	33.931
174	75.5	136	-0.702	33.988
174	75.5	138	-0.659	34.044
174	75.5	140	-0.622	34.093
174	75.5	142	-0.588	34.131
174	75.5	144	-0.561	34.161
174	75.5	146	-0.532	34.194
174	75.5	148	-0.521	34.213
174	75.5	150	-0.511	34.236
174	75.5	152	-0.484	34.264
174	75.5	154	-0.463	34.286
174	75.5	156	-0.454	34.303
174	75.5	158	-0.441	34.324
174	75.5	160	-0.412	34.348
174	75.5	162	-0.39	34.372
174	75.5	164	-0.366	34.394
174	75.5	166	-0.343	34.411
174	75.5	168	-0.325	34.427
174	75.5	170	-0.307	34.443
174	75.5	172	-0.291	34.456
174	75.5	174	-0.276	34.468
174	75.5	176	-0.255	34.481
174	75.5	178	-0.234	34.49
174	75.5	180	-0.223	34.494
174	75.5	182	-0.205	34.508
174	75.5	184	-0.185	34.523
174	75.5	186	-0.173	34.53
174	75.5	188	-0.154	34.54
174	75.5	190	-0.133	34.548
174	75.5	192	-0.106	34.558
174	75.5	194	-0.073	34.57
174	75.5	196	-0.043	34.58
174	75.5	198	-0.017	34.59
174	75.5	200	0.015	34.598
174	75.5	202	0.054	34.607
174	75.5	204	0.072	34.614
174	75.5	206	0.071	34.615
174	75.5	208	0.073	34.616
174	75.5	210	0.092	34.623
174	75.5	212	0.109	34.628
174	75.5	214	0.121	34.632
174	75.5	216	0.125	34.633
174	75.5	218	0.126	34.633
174	75.5	220	0.137	34.636
174	75.5	222	0.154	34.641
174	75.5	224	0.171	34.646
174	75.5	226	0.19	34.651
174	75.5	228	0.204	34.655
174	75.5	230	0.218	34.659
174	75.5	232	0.237	34.664
174	75.5	234	0.255	34.669
174	75.5	236	0.274	34.674
174	75.5	238	0.294	34.677
174	75.5	240	0.314	34.682
174	75.5	242	0.334	34.686
174	75.5	244	0.357	34.692
174	75.5	246	0.378	34.697
174	75.5	248	0.396	34.701
174	75.5	250	0.416	34.705
174	75.5	252	0.433	34.71
174	75.5	254	0.447	34.713
174	75.5	256	0.453	34.714
174	75.5	258	0.462	34.715
174	75.5	260	0.483	34.719
174	75.5	262	0.503	34.724
174	75.5	264	0.52	34.727
174	75.5	266	0.538	34.731
174	75.5	268	0.564	34.736
174	75.5	270	0.584	34.74
174	75.5	272	0.602	34.744
174	75.5	274	0.617	34.748
174	75.5	276	0.628	34.75
174	75.5	278	0.641	34.753
174	75.5	280	0.656	34.756
174	75.5	282	0.669	34.759
174	75.5	284	0.68	34.762
174	75.5	286	0.693	34.765
174	75.5	288	0.704	34.768
174	75.5	290	0.715	34.77
174	75.5	292	0.725	34.773
174	75.5	294	0.738	34.776
174	75.5	296	0.75	34.779
174	75.5	298	0.764	34.783
174	75.5	300	0.774	34.785
174	75.5	302	0.78	34.788
174	75.5	304	0.786	34.79
174	75.5	306	0.794	34.792
174	75.5	308	0.801	34.794
174	75.5	310	0.807	34.796
174	75.5	312	0.81	34.798
174	75.5	314	0.811	34.8
174	75.5	316	0.812	34.802
174	75.5	318	0.815	34.805
174	75.5	320	0.819	34.807
174	75.5	322	0.82	34.809
174	75.5	324	0.821	34.81
174	75.5	326	0.822	34.812
174	75.5	328	0.824	34.814
174	75.5	330	0.825	34.815
174	75.5	332	0.827	34.815
174	75.5	334	0.83	34.814
174	75.5	336	0.831	34.816
174	75.5	338	0.836	34.817
174	75.5	340	0.844	34.816
174	75.5	342	0.85	34.817
174	75.5	344	0.852	34.818
174	75.5	346	0.854	34.818
174	75.5	348	0.856	34.819
174	75.5	350	0.868	34.82
174	75.5	352	0.885	34.82
174	75.5	354	0.888	34.82
174	75.5	356	0.89	34.821
174	75.5	358	0.893	34.822
174	75.5	360	0.896	34.823
174	75.5	362	0.9	34.824
174	75.5	364	0.902	34.825
174	75.5	366	0.904	34.826
174	75.5	368	0.906	34.827
174	75.5	370	0.91	34.828
174	75.5	372	0.913	34.829
174	75.5	374	0.915	34.83
174	75.5	376	0.916	34.83
174	75.5	378	0.916	34.831
174	75.5	380	0.916	34.831
174	75.5	382	0.916	34.832
174	75.5	384	0.916	34.832
174	75.5	386	0.917	34.833
174	75.5	388	0.917	34.834
174	75.5	390	0.918	34.835
174	75.5	392	0.919	34.835
174	75.5	394	0.917	34.836
174	75.5	396	0.915	34.836
174	75.5	398	0.914	34.837
174	75.5	400	0.912	34.837
175	75.5	6	-0.288	29.123
175	75.5	8	-0.253	29.197
175	75.5	10	-0.216	29.321
175	75.5	12	-0.163	29.444
175	75.5	14	-0.158	29.562
175	75.5	16	-0.244	29.763
175	75.5	18	-0.423	30.077
175	75.5	20	-0.638	30.428
175	75.5	22	-0.823	30.756
175	75.5	24	-1.009	31.056
175	75.5	26	-1.167	31.326
175	75.5	28	-1.266	31.548
175	75.5	30	-1.349	31.706
175	75.5	32	-1.42	31.824
175	75.5	34	-1.472	31.921
175	75.5	36	-1.51	31.997
175	75.5	38	-1.537	32.057
175	75.5	40	-1.556	32.111
175	75.5	42	-1.569	32.159
175	75.5	44	-1.583	32.201
175	75.5	46	-1.592	32.237
175	75.5	48	-1.599	32.27
175	75.5	50	-1.604	32.303
175	75.5	52	-1.607	32.333
175	75.5	54	-1.613	32.359
175	75.5	56	-1.619	32.384
175	75.5	58	-1.619	32.407
175	75.5	60	-1.615	32.431
175	75.5	62	-1.608	32.456
175	75.5	64	-1.598	32.479
175	75.5	66	-1.597	32.502
175	75.5	68	-1.586	32.524
175	75.5	70	-1.576	32.547
175	75.5	72	-1.565	32.57
175	75.5	74	-1.549	32.593
175	75.5	76	-1.536	32.61
175	75.5	78	-1.532	32.62
175	75.5	80	-1.521	32.643
175	75.5	82	-1.511	32.668
175	75.5	84	-1.504	32.695
175	75.5	86	-1.509	32.721
175	75.5	88	-1.504	32.748
175	75.5	90	-1.501	32.777
175	75.5	92	-1.484	32.811
175	75.5	94	-1.465	32.844
175	75.5	96	-1.448	32.887
175	75.5	98	-1.426	32.925
175	75.5	100	-1.401	32.965
175	75.5	102	-1.376	33.004
175	75.5	104	-1.337	33.046
175	75.5	106	-1.309	33.088
175	75.5	108	-1.295	33.125
175	75.5	110	-1.277	33.167
175	75.5	112	-1.248	33.214
175	75.5	114	-1.21	33.267
175	75.5	116	-1.176	33.317
175	75.5	118	-1.138	33.378
175	75.5	120	-1.093	33.447
175	75.5	122	-1.058	33.506
175	75.5	124	-1.031	33.562
175	75.5	126	-0.999	33.622
175	75.5	128	-0.959	33.684
175	75.5	130	-0.912	33.742
175	75.5	132	-0.867	33.801
175	75.5	134	-0.822	33.86
175	75.5	136	-0.774	33.919
175	75.5	138	-0.728	33.977
175	75.5	140	-0.689	34.028
175	75.5	142	-0.65	34.072
175	75.5	144	-0.618	34.109
175	75.5	146	-0.589	34.142
175	75.5	148	-0.579	34.161
175	75.5	150	-0.567	34.185
175	75.5	152	-0.538	34.215
175	75.5	154	-0.516	34.238
175	75.5	156	-0.506	34.256
175	75.5	158	-0.49	34.279
175	75.5	160	-0.457	34.306
175	75.5	162	-0.431	34.332
175	75.5	164	-0.404	34.356
175	75.5	166	-0.376	34.377
175	75.5	168	-0.353	34.396
175	75.5	170	-0.332	34.414
175	75.5	172	-0.313	34.43
175	75.5	174	-0.294	34.444
175	75.5	176	-0.272	34.459
175	75.5	178	-0.25	34.471
175	75.5	180	-0.236	34.479
175	75.5	182	-0.217	34.493
175	75.5	184	-0.197	34.507
175	75.5	186	-0.182	34.517
175	75.5	188	-0.162	34.527
175	75.5	190	-0.139	34.537
175	75.5	192	-0.111	34.547
175	75.5	194	-0.078	34.56
175	75.5	196	-0.046	34.572
175	75.5	198	-0.019	34.582
175	75.5	200	0.012	34.591
175	75.5	202	0.044	34.599
175	75.5	204	0.061	34.606
175	75.5	206	0.061	34.608
175	75.5	208	0.063	34.609
175	75.5	210	0.081	34.616
175	75.5	212	0.097	34.622
175	75.5	214	0.108	34.625
175	75.5	216	0.112	34.626
175	75.5	218	0.114	34.627
175	75.5	220	0.125	34.63
175	75.5	222	0.142	34.635
175	75.5	224	0.159	34.64
175	75.5	226	0.177	34.645
175	75.5	228	0.191	34.65
175	75.5	230	0.205	34.654
175	75.5	232	0.223	34.659
175	75.5	234	0.243	34.664
175	75.5	236	0.261	34.669
175	75.5	238	0.281	34.672
175	75.5	240	0.301	34.677
175	75.5	242	0.321	34.682
175	75.5	244	0.342	34.687
175	75.5	246	0.363	34.692
175	75.5	248	0.38	34.696
175	75.5	250	0.397	34.7
175	75.5	252	0.416	34.704
175	75.5	254	0.431	34.708
175	75.5	256	0.438	34.709
175	75.5	258	0.449	34.711
175	75.5	260	0.469	34.715
175	75.5	262	0.49	34.719
175	75.5	264	0.507	34.723
175	75.5	266	0.526	34.727
175	75.5	268	0.553	34.733
175	75.5	270	0.575	34.738
175	75.5	272	0.593	34.741
175	75.5	274	0.608	34.745
175	75.5	276	0.62	34.748
175	75.5	278	0.634	34.751
175	75.5	280	0.65	34.754
175	75.5	282	0.664	34.758
175	75.5	284	0.676	34.76
175	75.5	286	0.689	34.763
175	75.5	288	0.701	34.767
175	75.5	290	0.713	34.769
175	75.5	292	0.723	34.772
175	75.5	294	0.735	34.774
175	75.5	296	0.745	34.777
175	75.5	298	0.757	34.781
175	75.5	300	0.768	34.784
175	75.5	302	0.776	34.786
175	75.5	304	0.783	34.788
175	75.5	306	0.792	34.791
175	75.5	308	0.8	34.793
175	75.5	310	0.805	34.795
175	75.5	312	0.808	34.797
175	75.5	314	0.811	34.799
175	75.5	316	0.812	34.801
175	75.5	318	0.816	34.803
175	75.5	320	0.821	34.806
175	75.5	322	0.823	34.807
175	75.5	324	0.823	34.809
175	75.5	326	0.824	34.811
175	75.5	328	0.825	34.812
175	75.5	330	0.826	34.814
175	75.5	332	0.829	34.814
175	75.5	334	0.832	34.813
175	75.5	336	0.832	34.815
175	75.5	338	0.836	34.815
175	75.5	340	0.842	34.815
175	75.5	342	0.847	34.816
175	75.5	344	0.848	34.817
175	75.5	346	0.849	34.818
175	75.5	348	0.85	34.819
175	75.5	350	0.858	34.82
175	75.5	352	0.866	34.821
175	75.5	354	0.87	34.821
175	75.5	356	0.872	34.822
175	75.5	358	0.874	34.823
175	75.5	360	0.876	34.824
175	75.5	362	0.876	34.825
175	75.5	364	0.874	34.826
175	75.5	366	0.867	34.827
175	75.5	368	0.857	34.828
175	75.5	370	0.851	34.829
175	75.5	372	0.848	34.83
175	75.5	374	0.847	34.83
175	75.5	376	0.845	34.831
175	75.5	378	0.844	34.831
175	75.5	380	0.855	34.831
175	75.5	382	0.879	34.831
175	75.5	384	0.892	34.831
175	75.5	386	0.892	34.831
175	75.5	388	0.891	34.832
175	75.5	390	0.892	34.833
175	75.5	392	0.906	34.833
175	75.5	394	0.92	34.833
175	75.5	396	0.918	34.834
175	75.5	398	0.916	34.834
175	75.5	400	0.914	34.834
176	75.5	6	-0.292	28.858
176	75.5	8	-0.256	28.938
176	75.5	10	-0.219	29.062
176	75.5	12	-0.175	29.191
176	75.5	14	-0.169	29.324
176	75.5	16	-0.238	29.524
176	75.5	18	-0.39	29.831
176	75.5	20	-0.579	30.181
176	75.5	22	-0.755	30.522
176	75.5	24	-0.931	30.841
176	75.5	26	-1.084	31.125
176	75.5	28	-1.19	31.367
176	75.5	30	-1.283	31.548
176	75.5	32	-1.359	31.683
176	75.5	34	-1.417	31.798
176	75.5	36	-1.461	31.888
176	75.5	38	-1.492	31.961
176	75.5	40	-1.517	32.026
176	75.5	42	-1.534	32.082
176	75.5	44	-1.552	32.131
176	75.5	46	-1.567	32.173
176	75.5	48	-1.577	32.211
176	75.5	50	-1.586	32.248
176	75.5	52	-1.591	32.281
176	75.5	54	-1.6	32.31
176	75.5	56	-1.608	32.338
176	75.5	58	-1.609	32.363
176	75.5	60	-1.607	32.389
176	75.5	62	-1.603	32.414
176	75.5	64	-1.596	32.438
176	75.5	66	-1.596	32.461
176	75.5	68	-1.59	32.483
176	75.5	70	-1.58	32.507
176	75.5	72	-1.571	32.53
176	75.5	74	-1.558	32.553
176	75.5	76	-1.548	32.571
176	75.5	78	-1.544	32.586
176	75.5	80	-1.536	32.608
176	75.5	82	-1.526	32.631
176	75.5	84	-1.521	32.655
176	75.5	86	-1.526	32.679
176	75.5	88	-1.524	32.704
176	75.5	90	-1.523	32.73
176	75.5	92	-1.51	32.759
176	75.5	94	-1.495	32.789
176	75.5	96	-1.481	32.829
176	75.5	98	-1.464	32.862
176	75.5	100	-1.447	32.897
176	75.5	102	-1.428	32.933
176	75.5	104	-1.395	32.972
176	75.5	106	-1.369	33.013
176	75.5	108	-1.356	33.049
176	75.5	110	-1.341	33.089
176	75.5	112	-1.316	33.136
176	75.5	114	-1.281	33.186
176	75.5	116	-1.251	33.233
176	75.5	118	-1.219	33.289
176	75.5	120	-1.181	33.351
176	75.5	122	-1.15	33.406
176	75.5	124	-1.124	33.461
176	75.5	126	-1.093	33.52
176	75.5	128	-1.056	33.58
176	75.5	130	-1.012	33.639
176	75.5	132	-0.968	33.699
176	75.5	134	-0.922	33.759
176	75.5	136	-0.873	33.82
176	75.5	138	-0.825	33.88
176	75.5	140	-0.783	33.935
176	75.5	142	-0.742	33.983
176	75.5	144	-0.706	34.025
176	75.5	146	-0.67	34.065
176	75.5	148	-0.65	34.093
176	75.5	150	-0.629	34.123
176	75.5	152	-0.597	34.157
176	75.5	154	-0.576	34.181
176	75.5	156	-0.569	34.198
176	75.5	158	-0.552	34.223
176	75.5	160	-0.516	34.253
176	75.5	162	-0.486	34.281
176	75.5	164	-0.454	34.309
176	75.5	166	-0.422	34.332
176	75.5	168	-0.392	34.355
176	75.5	170	-0.366	34.377
176	75.5	172	-0.343	34.395
176	75.5	174	-0.321	34.411
176	75.5	176	-0.298	34.429
176	75.5	178	-0.273	34.444
176	75.5	180	-0.259	34.453
176	75.5	182	-0.237	34.469
176	75.5	184	-0.213	34.486
176	75.5	186	-0.199	34.495
176	75.5	188	-0.179	34.507
176	75.5	190	-0.155	34.518
176	75.5	192	-0.128	34.529
176	75.5	194	-0.095	34.542
176	75.5	196	-0.062	34.555
176	75.5	198	-0.034	34.567
176	75.5	200	-0.006	34.576
176	75.5	202	0.02	34.585
176	75.5	204	0.037	34.593
176	75.5	206	0.036	34.594
176	75.5	208	0.036	34.596
176	75.5	210	0.054	34.603
176	75.5	212	0.071	34.609
176	75.5	214	0.084	34.614
176	75.5	216	0.091	34.616
176	75.5	218	0.094	34.618
176	75.5	220	0.106	34.622
176	75.5	222	0.123	34.627
176	75.5	224	0.141	34.632
176	75.5	226	0.16	34.638
176	75.5	228	0.175	34.642
176	75.5	230	0.19	34.647
176	75.5	232	0.209	34.653
176	75.5	234	0.228	34.658
176	75.5	236	0.247	34.663
176	75.5	238	0.266	34.666
176	75.5	240	0.285	34.671
176	75.5	242	0.305	34.676
176	75.5	244	0.327	34.682
176	75.5	246	0.347	34.687
176	75.5	248	0.365	34.691
176	75.5	250	0.383	34.694
176	75.5	252	0.401	34.699
176	75.5	254	0.418	34.703
176	75.5	256	0.427	34.704
176	75.5	258	0.439	34.706
176	75.5	260	0.46	34.711
176	75.5	262	0.481	34.716
176	75.5	264	0.5	34.72
176	75.5	266	0.519	34.723
176	75.5	268	0.546	34.729
176	75.5	270	0.568	34.734
176	75.5	272	0.586	34.738
176	75.5	274	0.601	34.742
176	75.5	276	0.614	34.745
176	75.5	278	0.628	34.748
176	75.5	280	0.644	34.752
176	75.5	282	0.658	34.755
176	75.5	284	0.67	34.758
176	75.5	286	0.683	34.761
176	75.5	288	0.695	34.764
176	75.5	290	0.706	34.766
176	75.5	292	0.716	34.769
176	75.5	294	0.728	34.772
176	75.5	296	0.738	34.775
176	75.5	298	0.75	34.778
176	75.5	300	0.762	34.781
176	75.5	302	0.77	34.784
176	75.5	304	0.779	34.786
176	75.5	306	0.788	34.789
176	75.5	308	0.796	34.791
176	75.5	310	0.802	34.793
176	75.5	312	0.807	34.795
176	75.5	314	0.81	34.797
176	75.5	316	0.812	34.799
176	75.5	318	0.815	34.801
176	75.5	320	0.82	34.803
176	75.5	322	0.822	34.805
176	75.5	324	0.822	34.807
176	75.5	326	0.823	34.808
176	75.5	328	0.825	34.81
176	75.5	330	0.826	34.811
176	75.5	332	0.829	34.811
176	75.5	334	0.833	34.811
176	75.5	336	0.834	34.813
176	75.5	338	0.837	34.814
176	75.5	340	0.843	34.813
176	75.5	342	0.847	34.814
176	75.5	344	0.849	34.815
176	75.5	346	0.849	34.816
176	75.5	348	0.851	34.817
176	75.5	350	0.859	34.818
176	75.5	352	0.866	34.819
176	75.5	354	0.869	34.82
176	75.5	356	0.873	34.821
176	75.5	358	0.875	34.822
176	75.5	360	0.877	34.823
176	75.5	362	0.876	34.824
176	75.5	364	0.874	34.825
176	75.5	366	0.869	34.825
176	75.5	368	0.861	34.826
176	75.5	370	0.857	34.827
176	75.5	372	0.854	34.828
176	75.5	374	0.853	34.829
176	75.5	376	0.851	34.829
176	75.5	378	0.85	34.83
176	75.5	380	0.863	34.829
176	75.5	382	0.886	34.829
176	75.5	384	0.897	34.829
176	75.5	386	0.898	34.829
176	75.5	388	0.898	34.83
176	75.5	390	0.899	34.831
176	75.5	392	0.912	34.831
176	75.5	394	0.925	34.832
176	75.5	396	0.923	34.832
176	75.5	398	0.921	34.832
176	75.5	400	0.919	34.833
177	75.5	6	-0.306	28.503
177	75.5	8	-0.273	28.568
177	75.5	10	-0.237	28.682
177	75.5	12	-0.197	28.811
177	75.5	14	-0.188	28.954
177	75.5	16	-0.238	29.16
177	75.5	18	-0.372	29.481
177	75.5	20	-0.559	29.852
177	75.5	22	-0.727	30.217
177	75.5	24	-0.882	30.552
177	75.5	26	-1.019	30.843
177	75.5	28	-1.116	31.105
177	75.5	30	-1.207	31.312
177	75.5	32	-1.287	31.482
177	75.5	34	-1.349	31.625
177	75.5	36	-1.395	31.736
177	75.5	38	-1.431	31.826
177	75.5	40	-1.46	31.906
177	75.5	42	-1.482	31.975
177	75.5	44	-1.507	32.034
177	75.5	46	-1.528	32.083
177	75.5	48	-1.541	32.127
177	75.5	50	-1.554	32.169
177	75.5	52	-1.564	32.206
177	75.5	54	-1.575	32.239
177	75.5	56	-1.586	32.271
177	75.5	58	-1.588	32.3
177	75.5	60	-1.588	32.328
177	75.5	62	-1.586	32.355
177	75.5	64	-1.581	32.381
177	75.5	66	-1.583	32.405
177	75.5	68	-1.582	32.429
177	75.5	70	-1.575	32.453
177	75.5	72	-1.568	32.477
177	75.5	74	-1.559	32.501
177	75.5	76	-1.553	32.52
177	75.5	78	-1.549	32.537
177	75.5	80	-1.543	32.559
177	75.5	82	-1.536	32.581
177	75.5	84	-1.534	32.604
177	75.5	86	-1.537	32.627
177	75.5	88	-1.538	32.65
177	75.5	90	-1.539	32.675
177	75.5	92	-1.532	32.702
177	75.5	94	-1.521	32.729
177	75.5	96	-1.51	32.767
177	75.5	98	-1.5	32.796
177	75.5	100	-1.49	32.827
177	75.5	102	-1.477	32.858
177	75.5	104	-1.453	32.892
177	75.5	106	-1.432	32.928
177	75.5	108	-1.42	32.962
177	75.5	110	-1.405	32.999
177	75.5	112	-1.384	33.042
177	75.5	114	-1.358	33.087
177	75.5	116	-1.333	33.131
177	75.5	118	-1.306	33.182
177	75.5	120	-1.275	33.237
177	75.5	122	-1.249	33.288
177	75.5	124	-1.224	33.341
177	75.5	126	-1.196	33.399
177	75.5	128	-1.161	33.459
177	75.5	130	-1.119	33.519
177	75.5	132	-1.078	33.579
177	75.5	134	-1.034	33.64
177	75.5	136	-0.986	33.702
177	75.5	138	-0.938	33.764
177	75.5	140	-0.894	33.821
177	75.5	142	-0.852	33.873
177	75.5	144	-0.811	33.921
177	75.5	146	-0.772	33.967
177	75.5	148	-0.743	34.001
177	75.5	150	-0.715	34.038
177	75.5	152	-0.677	34.077
177	75.5	154	-0.65	34.108
177	75.5	156	-0.633	34.133
177	75.5	158	-0.606	34.164
177	75.5	160	-0.565	34.2
177	75.5	162	-0.529	34.232
177	75.5	164	-0.493	34.263
177	75.5	166	-0.455	34.29
177	75.5	168	-0.421	34.317
177	75.5	170	-0.389	34.342
177	75.5	172	-0.361	34.364
177	75.5	174	-0.336	34.384
177	75.5	176	-0.31	34.404
177	75.5	178	-0.282	34.421
177	75.5	180	-0.265	34.433
177	75.5	182	-0.242	34.45
177	75.5	184	-0.217	34.468
177	75.5	186	-0.204	34.478
177	75.5	188	-0.182	34.491
177	75.5	190	-0.157	34.504
177	75.5	192	-0.13	34.516
177	75.5	194	-0.097	34.53
177	75.5	196	-0.064	34.544
177	75.5	198	-0.034	34.557
177	75.5	200	-0.007	34.567
177	75.5	202	0.017	34.576
177	75.5	204	0.034	34.585
177	75.5	206	0.031	34.586
177	75.5	208	0.027	34.587
177	75.5	210	0.045	34.594
177	75.5	212	0.062	34.602
177	75.5	214	0.079	34.608
177	75.5	216	0.088	34.611
177	75.5	218	0.092	34.613
177	75.5	220	0.104	34.617
177	75.5	222	0.121	34.623
177	75.5	224	0.139	34.628
177	75.5	226	0.159	34.634
177	75.5	228	0.175	34.639
177	75.5	230	0.191	34.644
177	75.5	232	0.21	34.65
177	75.5	234	0.229	34.655
177	75.5	236	0.248	34.66
177	75.5	238	0.266	34.664
177	75.5	240	0.284	34.669
177	75.5	242	0.304	34.674
177	75.5	244	0.325	34.68
177	75.5	246	0.345	34.685
177	75.5	248	0.364	34.69
177	75.5	250	0.382	34.694
177	75.5	252	0.399	34.699
177	75.5	254	0.415	34.702
177	75.5	256	0.422	34.704
177	75.5	258	0.433	34.706
177	75.5	260	0.453	34.71
177	75.5	262	0.474	34.715
177	75.5	264	0.493	34.719
177	75.5	266	0.513	34.723
177	75.5	268	0.537	34.728
177	75.5	270	0.558	34.734
177	75.5	272	0.577	34.738
177	75.5	274	0.592	34.741
177	75.5	276	0.606	34.745
177	75.5	278	0.62	34.748
177	75.5	280	0.636	34.752
177	75.5	282	0.65	34.755
177	75.5	284	0.662	34.758
177	75.5	286	0.675	34.761
177	75.5	288	0.688	34.764
177	75.5	290	0.7	34.767
177	75.5	292	0.71	34.77
177	75.5	294	0.721	34.773
177	75.5	296	0.73	34.776
177	75.5	298	0.741	34.78
177	75.5	300	0.752	34.783
177	75.5	302	0.761	34.786
177	75.5	304	0.769	34.788
177	75.5	306	0.778	34.79
177	75.5	308	0.786	34.793
177	75.5	310	0.793	34.794
177	75.5	312	0.8	34.795
177	75.5	314	0.806	34.797
177	75.5	316	0.81	34.799
177	75.5	318	0.814	34.801
177	75.5	320	0.818	34.803
177	75.5	322	0.82	34.804
177	75.5	324	0.821	34.806
177	75.5	326	0.823	34.807
177	75.5	328	0.824	34.809
177	75.5	330	0.827	34.81
177	75.5	332	0.83	34.811
177	75.5	334	0.834	34.811
177	75.5	336	0.835	34.812
177	75.5	338	0.84	34.813
177	75.5	340	0.846	34.813
177	75.5	342	0.851	34.814
177	75.5	344	0.853	34.815
177	75.5	346	0.854	34.816
177	75.5	348	0.856	34.817
177	75.5	350	0.862	34.818
177	75.5	352	0.866	34.819
177	75.5	354	0.869	34.82
177	75.5	356	0.872	34.821
177	75.5	358	0.875	34.822
177	75.5	360	0.876	34.823
177	75.5	362	0.876	34.824
177	75.5	364	0.874	34.825
177	75.5	366	0.868	34.826
177	75.5	368	0.861	34.827
177	75.5	370	0.856	34.828
177	75.5	372	0.854	34.828
177	75.5	374	0.853	34.829
177	75.5	376	0.85	34.829
177	75.5	378	0.85	34.83
177	75.5	380	0.862	34.83
177	75.5	382	0.884	34.829
177	75.5	384	0.894	34.829
177	75.5	386	0.895	34.83
177	75.5	388	0.895	34.831
177	75.5	390	0.896	34.831
177	75.5	392	0.909	34.832
177	75.5	394	0.92	34.832
177	75.5	396	0.918	34.833
177	75.5	398	0.917	34.833
177	75.5	400	0.915	34.833
178	75.5	6	-0.342	28.245
178	75.5	8	-0.314	28.294
178	75.5	10	-0.278	28.396
178	75.5	12	-0.239	28.522
178	75.5	14	-0.225	28.674
178	75.5	16	-0.263	28.891
178	75.5	18	-0.391	29.23
178	75.5	20	-0.578	29.626
178	75.5	22	-0.728	30.005
178	75.5	24	-0.848	30.337
178	75.5	26	-0.967	30.628
178	75.5	28	-1.056	30.901
178	75.5	30	-1.147	31.129
178	75.5	32	-1.231	31.323
178	75.5	34	-1.297	31.488
178	75.5	36	-1.346	31.615
178	75.5	38	-1.384	31.719
178	75.5	40	-1.417	31.812
178	75.5	42	-1.442	31.892
178	75.5	44	-1.473	31.959
178	75.5	46	-1.5	32.015
178	75.5	48	-1.516	32.064
178	75.5	50	-1.532	32.109
178	75.5	52	-1.544	32.149
178	75.5	54	-1.557	32.184
178	75.5	56	-1.571	32.219
178	75.5	58	-1.574	32.25
178	75.5	60	-1.574	32.28
178	75.5	62	-1.574	32.308
178	75.5	64	-1.569	32.335
178	75.5	66	-1.574	32.36
178	75.5	68	-1.577	32.384
178	75.5	70	-1.572	32.409
178	75.5	72	-1.566	32.434
178	75.5	74	-1.561	32.457
178	75.5	76	-1.558	32.479
178	75.5	78	-1.555	32.501
178	75.5	80	-1.549	32.522
178	75.5	82	-1.544	32.543
178	75.5	84	-1.543	32.566
178	75.5	86	-1.546	32.587
178	75.5	88	-1.548	32.61
178	75.5	90	-1.552	32.633
178	75.5	92	-1.55	32.658
178	75.5	94	-1.543	32.684
178	75.5	96	-1.533	32.72
178	75.5	98	-1.526	32.746
178	75.5	100	-1.52	32.774
178	75.5	102	-1.511	32.802
178	75.5	104	-1.492	32.833
178	75.5	106	-1.475	32.866
178	75.5	108	-1.463	32.898
178	75.5	110	-1.447	32.932
178	75.5	112	-1.428	32.972
178	75.5	114	-1.407	33.014
178	75.5	116	-1.388	33.056
178	75.5	118	-1.367	33.102
178	75.5	120	-1.343	33.151
178	75.5	122	-1.322	33.198
178	75.5	124	-1.302	33.248
178	75.5	126	-1.277	33.303
178	75.5	128	-1.246	33.361
178	75.5	130	-1.209	33.42
178	75.5	132	-1.173	33.48
178	75.5	134	-1.132	33.539
178	75.5	136	-1.086	33.602
178	75.5	138	-1.04	33.664
178	75.5	140	-0.996	33.722
178	75.5	142	-0.953	33.778
178	75.5	144	-0.91	33.83
178	75.5	146	-0.868	33.88
178	75.5	148	-0.834	33.921
178	75.5	150	-0.801	33.962
178	75.5	152	-0.759	34.006
178	75.5	154	-0.728	34.042
178	75.5	156	-0.703	34.072
178	75.5	158	-0.667	34.109
178	75.5	160	-0.621	34.148
178	75.5	162	-0.581	34.184
178	75.5	164	-0.539	34.219
178	75.5	166	-0.498	34.25
178	75.5	168	-0.459	34.28
178	75.5	170	-0.423	34.308
178	75.5	172	-0.391	34.332
178	75.5	174	-0.363	34.355
178	75.5	176	-0.334	34.377
178	75.5	178	-0.305	34.397
178	75.5	180	-0.287	34.411
178	75.5	182	-0.254	34.433
178	75.5	184	-0.222	34.455
178	75.5	186	-0.21	34.465
178	75.5	188	-0.187	34.479
178	75.5	190	-0.161	34.493
178	75.5	192	-0.134	34.506
178	75.5	194	-0.102	34.52
178	75.5	196	-0.068	34.535
178	75.5	198	-0.039	34.548
178	75.5	200	-0.012	34.56
178	75.5	202	0.01	34.569
178	75.5	204	0.028	34.578
178	75.5	206	0.024	34.58
178	75.5	208	0.019	34.581
178	75.5	210	0.037	34.589
178	75.5	212	0.055	34.596
178	75.5	214	0.073	34.603
178	75.5	216	0.085	34.607
178	75.5	218	0.088	34.609
178	75.5	220	0.099	34.613
178	75.5	222	0.116	34.619
178	75.5	224	0.134	34.625
178	75.5	226	0.155	34.631
178	75.5	228	0.172	34.636
178	75.5	230	0.189	34.642
178	75.5	232	0.208	34.648
178	75.5	234	0.228	34.653
178	75.5	236	0.247	34.658
178	75.5	238	0.266	34.663
178	75.5	240	0.284	34.668
178	75.5	242	0.303	34.673
178	75.5	244	0.325	34.679
178	75.5	246	0.344	34.684
178	75.5	248	0.363	34.689
178	75.5	250	0.381	34.693
178	75.5	252	0.397	34.698
178	75.5	254	0.413	34.702
178	75.5	256	0.419	34.703
178	75.5	258	0.428	34.704
178	75.5	260	0.448	34.709
178	75.5	262	0.469	34.713
178	75.5	264	0.489	34.718
178	75.5	266	0.509	34.722
178	75.5	268	0.533	34.727
178	75.5	270	0.553	34.733
178	75.5	272	0.572	34.737
178	75.5	274	0.587	34.741
178	75.5	276	0.601	34.744
178	75.5	278	0.615	34.747
178	75.5	280	0.631	34.751
178	75.5	282	0.645	34.754
178	75.5	284	0.658	34.757
178	75.5	286	0.671	34.761
178	75.5	288	0.684	34.764
178	75.5	290	0.696	34.767
178	75.5	292	0.706	34.77
178	75.5	294	0.717	34.773
178	75.5	296	0.726	34.776
178	75.5	298	0.737	34.779
178	75.5	300	0.748	34.783
178	75.5	302	0.757	34.785
178	75.5	304	0.766	34.788
178	75.5	306	0.775	34.79
178	75.5	308	0.783	34.792
178	75.5	310	0.79	34.794
178	75.5	312	0.797	34.795
178	75.5	314	0.804	34.796
178	75.5	316	0.808	34.797
178	75.5	318	0.813	34.799
178	75.5	320	0.817	34.801
178	75.5	322	0.819	34.803
178	75.5	324	0.82	34.804
178	75.5	326	0.822	34.805
178	75.5	328	0.824	34.807
178	75.5	330	0.827	34.808
178	75.5	332	0.831	34.809
178	75.5	334	0.834	34.81
178	75.5	336	0.836	34.812
178	75.5	338	0.84	34.813
178	75.5	340	0.848	34.813
178	75.5	342	0.854	34.813
178	75.5	344	0.856	34.815
178	75.5	346	0.857	34.816
178	75.5	348	0.859	34.817
178	75.5	350	0.864	34.818
178	75.5	352	0.866	34.819
178	75.5	354	0.869	34.82
178	75.5	356	0.872	34.821
178	75.5	358	0.875	34.823
178	75.5	360	0.876	34.824
178	75.5	362	0.875	34.825
178	75.5	364	0.873	34.825
178	75.5	366	0.867	34.826
178	75.5	368	0.859	34.827
178	75.5	370	0.855	34.828
178	75.5	372	0.852	34.829
178	75.5	374	0.851	34.829
178	75.5	376	0.849	34.83
178	75.5	378	0.848	34.83
178	75.5	380	0.86	34.83
178	75.5	382	0.883	34.829
178	75.5	384	0.893	34.829
178	75.5	386	0.894	34.83
178	75.5	388	0.894	34.831
178	75.5	390	0.895	34.832
178	75.5	392	0.907	34.832
178	75.5	394	0.919	34.832
178	75.5	396	0.917	34.833
178	75.5	398	0.915	34.833
178	75.5	400	0.913	34.833
179	75.5	6	-0.398	27.897
179	75.5	8	-0.372	27.94
179	75.5	10	-0.335	28.036
179	75.5	12	-0.301	28.158
179	75.5	14	-0.288	28.316
179	75.5	16	-0.314	28.552
179	75.5	18	-0.411	28.905
179	75.5	20	-0.563	29.322
179	75.5	22	-0.688	29.734
179	75.5	24	-0.778	30.081
179	75.5	26	-0.881	30.374
179	75.5	28	-0.968	30.659
179	75.5	30	-1.06	30.906
179	75.5	32	-1.143	31.123
179	75.5	34	-1.213	31.312
179	75.5	36	-1.266	31.462
179	75.5	38	-1.305	31.582
179	75.5	40	-1.342	31.686
179	75.5	42	-1.372	31.777
179	75.5	44	-1.411	31.852
179	75.5	46	-1.443	31.915
179	75.5	48	-1.465	31.97
179	75.5	50	-1.488	32.022
179	75.5	52	-1.507	32.067
179	75.5	54	-1.524	32.107
179	75.5	56	-1.539	32.147
179	75.5	58	-1.543	32.183
179	75.5	60	-1.545	32.217
179	75.5	62	-1.546	32.249
179	75.5	64	-1.543	32.28
179	75.5	66	-1.547	32.308
179	75.5	68	-1.553	32.336
179	75.5	70	-1.55	32.363
179	75.5	72	-1.547	32.389
[truncated: 6,302 more rows]

## Sheet: Fig5f
Longitude [degrees_east]	Latitude [degrees_north]	Depth [m]	Temperature [C]	Salinity []
163	75.5	5	-1.614	30.79
163	75.5	10	-1.622	30.894
163	75.5	25	-1.67	31.039
163	75.5	50	-1.661	31.885
164	75.5	5	-1.608	30.763
164	75.5	10	-1.617	30.874
164	75.5	25	-1.668	31.031
164	75.5	50	-1.66	31.888
165	75.5	5	-1.58	30.673
165	75.5	10	-1.579	30.758
165	75.5	25	-1.656	31.006
165	75.5	50	-1.655	31.909
165	75.5	75	-1.509	32.619
165	75.5	100	-1.327	33.268
165	75.5	150	-0.848	34.206
166	75.5	5	-1.564	30.619
166	75.5	10	-1.55	30.665
166	75.5	25	-1.645	30.982
166	75.5	50	-1.65	31.926
166	75.5	75	-1.515	32.619
166	75.5	100	-1.341	33.249
166	75.5	150	-0.849	34.195
167	75.5	5	-1.542	30.543
167	75.5	10	-1.52	30.573
167	75.5	25	-1.635	30.959
167	75.5	50	-1.645	31.942
167	75.5	75	-1.518	32.613
167	75.5	100	-1.353	33.226
167	75.5	150	-0.852	34.181
168	75.5	5	-1.518	30.466
168	75.5	10	-1.492	30.484
168	75.5	25	-1.626	30.937
168	75.5	50	-1.639	31.956
168	75.5	75	-1.522	32.606
168	75.5	100	-1.364	33.204
168	75.5	150	-0.856	34.165
169	75.5	5	-1.493	30.391
169	75.5	10	-1.468	30.411
169	75.5	25	-1.617	30.92
169	75.5	50	-1.634	31.967
169	75.5	75	-1.524	32.596
169	75.5	100	-1.374	33.18
169	75.5	150	-0.862	34.145
170	75.5	5	-1.479	30.349
170	75.5	10	-1.456	30.375
170	75.5	25	-1.614	30.911
170	75.5	50	-1.629	31.968
170	75.5	75	-1.523	32.579
170	75.5	100	-1.381	33.157
170	75.5	150	-0.871	34.12
170	75.5	200	-0.479	34.503
171	75.5	5	-1.476	30.347
171	75.5	10	-1.457	30.378
171	75.5	25	-1.615	30.911
171	75.5	50	-1.626	31.961
171	75.5	75	-1.521	32.559
171	75.5	100	-1.386	33.134
171	75.5	150	-0.883	34.092
171	75.5	200	-0.475	34.5
172	75.5	5	-1.483	30.374
172	75.5	10	-1.466	30.406
172	75.5	25	-1.618	30.918
172	75.5	50	-1.622	31.946
172	75.5	75	-1.517	32.535
172	75.5	100	-1.389	33.11
172	75.5	150	-0.899	34.058
172	75.5	200	-0.47	34.495
173	75.5	5	-1.494	30.412
173	75.5	10	-1.477	30.44
173	75.5	25	-1.623	30.926
173	75.5	50	-1.619	31.927
173	75.5	75	-1.513	32.51
173	75.5	100	-1.394	33.082
173	75.5	150	-0.92	34.02
173	75.5	200	-0.463	34.488
173	75.5	250	-0.012	34.662
173	75.5	300	0.377	34.776
174	75.5	5	-1.505	30.444
174	75.5	10	-1.482	30.461
174	75.5	25	-1.627	30.931
174	75.5	50	-1.614	31.908
174	75.5	75	-1.51	32.485
174	75.5	100	-1.403	33.048
174	75.5	150	-0.943	33.978
174	75.5	200	-0.458	34.481
174	75.5	250	-0.012	34.661
174	75.5	300	0.375	34.776
175	75.5	5	-1.514	30.467
175	75.5	10	-1.478	30.457
175	75.5	25	-1.627	30.928
175	75.5	50	-1.607	31.89
175	75.5	75	-1.507	32.46
175	75.5	100	-1.416	33.006
175	75.5	150	-0.969	33.933
175	75.5	200	-0.456	34.472
175	75.5	250	-0.014	34.66
175	75.5	300	0.372	34.775
176	75.5	5	-1.515	30.47
176	75.5	10	-1.458	30.416
176	75.5	25	-1.622	30.917
176	75.5	50	-1.599	31.876
176	75.5	75	-1.504	32.437
176	75.5	100	-1.432	32.957
176	75.5	150	-0.997	33.885
176	75.5	200	-0.457	34.46
176	75.5	250	-0.016	34.658
176	75.5	300	0.367	34.774
177	75.5	5	-1.507	30.454
177	75.5	10	-1.419	30.347
177	75.5	25	-1.61	30.903
177	75.5	50	-1.589	31.866
177	75.5	75	-1.496	32.412
177	75.5	100	-1.449	32.898
177	75.5	150	-1.031	33.82
177	75.5	200	-0.462	34.442
177	75.5	250	-0.019	34.655
177	75.5	300	0.359	34.773
177	75.5	400	0.582	34.878
178	75.5	5	-1.492	30.427
178	75.5	10	-1.373	30.287
178	75.5	25	-1.594	30.891
178	75.5	50	-1.577	31.857
178	75.5	75	-1.481	32.387
178	75.5	100	-1.462	32.838
178	75.5	150	-1.071	33.739
178	75.5	200	-0.471	34.418
178	75.5	250	-0.028	34.651
178	75.5	300	0.348	34.771
178	75.5	400	0.576	34.873
179	75.5	5	-1.474	30.396
179	75.5	10	-1.346	30.278
179	75.5	25	-1.579	30.889
179	75.5	50	-1.569	31.852
179	75.5	75	-1.461	32.367
179	75.5	100	-1.469	32.79
179	75.5	150	-1.102	33.664
179	75.5	200	-0.478	34.397
179	75.5	250	-0.038	34.646
179	75.5	300	0.335	34.769
179	75.5	400	0.57	34.868
180	75.5	5	-1.467	30.384
180	75.5	10	-1.354	30.323
180	75.5	25	-1.574	30.891
180	75.5	50	-1.565	31.845
180	75.5	75	-1.444	32.355
180	75.5	100	-1.469	32.765
180	75.5	150	-1.119	33.613
180	75.5	200	-0.484	34.382
180	75.5	250	-0.049	34.642
180	75.5	300	0.324	34.768
180	75.5	400	0.565	34.862
181	75.5	5	-1.47	30.39
181	75.5	10	-1.376	30.37
181	75.5	25	-1.575	30.892
181	75.5	50	-1.562	31.836
181	75.5	75	-1.433	32.349
181	75.5	100	-1.468	32.753
181	75.5	150	-1.127	33.584
181	75.5	200	-0.488	34.373
181	75.5	250	-0.057	34.64
181	75.5	300	0.316	34.768
181	75.5	400	0.562	34.857
182	75.5	5	-1.48	30.406
182	75.5	10	-1.398	30.409
182	75.5	25	-1.579	30.889
182	75.5	50	-1.56	31.826
182	75.5	75	-1.424	32.345
182	75.5	100	-1.466	32.746
182	75.5	150	-1.132	33.566
182	75.5	200	-0.493	34.365
182	75.5	250	-0.063	34.638
182	75.5	300	0.312	34.768
182	75.5	400	0.56	34.853
183	75.5	5	-1.496	30.431
183	75.5	10	-1.421	30.443
183	75.5	25	-1.586	30.883
183	75.5	50	-1.558	31.813
183	75.5	75	-1.417	32.34
183	75.5	100	-1.463	32.74
183	75.5	150	-1.137	33.554
183	75.5	200	-0.499	34.357
183	75.5	250	-0.068	34.637
183	75.5	300	0.309	34.769
183	75.5	400	0.559	34.85
184	75.5	5	-1.518	30.462
184	75.5	10	-1.451	30.474
184	75.5	25	-1.597	30.869
184	75.5	50	-1.553	31.793
184	75.5	75	-1.408	32.331
184	75.5	100	-1.458	32.73
184	75.5	150	-1.145	33.536
184	75.5	200	-0.51	34.344
184	75.5	250	-0.073	34.634
184	75.5	300	0.305	34.77
184	75.5	400	0.556	34.846
185	75.5	5	-1.559	30.508
185	75.5	10	-1.498	30.509
185	75.5	25	-1.614	30.837
185	75.5	50	-1.539	31.753
185	75.5	75	-1.391	32.307
185	75.5	100	-1.448	32.703
185	75.5	150	-1.162	33.49
185	75.5	200	-0.533	34.31
185	75.5	250	-0.082	34.626
185	75.5	300	0.295	34.769
185	75.5	400	0.55	34.843
186	75.5	5	-1.612	30.555
186	75.5	10	-1.559	30.534
186	75.5	25	-1.631	30.79
186	75.5	50	-1.515	31.698
186	75.5	75	-1.368	32.269
186	75.5	100	-1.432	32.66
186	75.5	150	-1.188	33.417
186	75.5	200	-0.571	34.254
186	75.5	250	-0.091	34.614
186	75.5	300	0.283	34.767
186	75.5	400	0.539	34.841
187	75.5	5	-1.652	30.578
187	75.5	10	-1.597	30.534
187	75.5	25	-1.637	30.747
187	75.5	50	-1.489	31.656
187	75.5	75	-1.348	32.234
187	75.5	100	-1.419	32.621
187	75.5	150	-1.217	33.347
187	75.5	200	-0.611	34.196
187	75.5	250	-0.1	34.602
187	75.5	300	0.272	34.765
187	75.5	400	0.529	34.84
188	75.5	5	-1.667	30.575
188	75.5	10	-1.603	30.52
188	75.5	25	-1.633	30.721
188	75.5	50	-1.47	31.637
188	75.5	75	-1.337	32.214
188	75.5	100	-1.412	32.599
188	75.5	150	-1.242	33.305
188	75.5	200	-0.641	34.155
188	75.5	250	-0.108	34.592
188	75.5	300	0.263	34.763
188	75.5	400	0.524	34.84
189	75.5	5	-1.67	30.564
189	75.5	10	-1.597	30.503
189	75.5	25	-1.626	30.705
189	75.5	50	-1.458	31.631
189	75.5	75	-1.331	32.204
189	75.5	100	-1.409	32.589
189	75.5	150	-1.259	33.283
189	75.5	200	-0.661	34.13
189	75.5	250	-0.116	34.585
189	75.5	300	0.256	34.76
189	75.5	400	0.521	34.84
190	75.5	5	-1.669	30.549
190	75.5	10	-1.59	30.488
190	75.5	25	-1.62	30.693
190	75.5	50	-1.449	31.628
190	75.5	75	-1.328	32.198
190	75.5	100	-1.408	32.583
190	75.5	150	-1.274	33.267
190	75.5	200	-0.678	34.11
190	75.5	250	-0.124	34.578
190	75.5	300	0.248	34.758
190	75.5	400	0.52	34.84
191	75.5	5	-1.667	30.533
191	75.5	10	-1.589	30.474
191	75.5	25	-1.616	30.681
191	75.5	50	-1.44	31.621
191	75.5	75	-1.326	32.191
191	75.5	100	-1.407	32.577
191	75.5	150	-1.29	33.251
191	75.5	200	-0.7	34.085
191	75.5	250	-0.137	34.569
191	75.5	300	0.238	34.754
191	75.5	400	0.518	34.84
192	75.5	5	-1.665	30.511
192	75.5	10	-1.598	30.459
192	75.5	25	-1.617	30.664
192	75.5	50	-1.429	31.605
192	75.5	75	-1.325	32.18
192	75.5	100	-1.405	32.566
192	75.5	150	-1.307	33.229
192	75.5	200	-0.736	34.047
192	75.5	250	-0.159	34.556
192	75.5	300	0.224	34.748
192	75.5	400	0.515	34.839
193	75.5	5	-1.663	30.478
193	75.5	10	-1.614	30.439
193	75.5	25	-1.622	30.642
193	75.5	50	-1.413	31.575
193	75.5	75	-1.326	32.163
193	75.5	100	-1.403	32.551
193	75.5	150	-1.328	33.197
193	75.5	200	-0.791	33.993
193	75.5	250	-0.19	34.538
193	75.5	300	0.205	34.74
193	75.5	400	0.511	34.837
194	75.5	5	-1.66	30.43
194	75.5	10	-1.633	30.408
194	75.5	25	-1.629	30.612
194	75.5	50	-1.389	31.526
194	75.5	75	-1.327	32.137
194	75.5	100	-1.4	32.527
194	75.5	150	-1.354	33.156
194	75.5	200	-0.867	33.927
194	75.5	250	-0.231	34.518
194	75.5	300	0.183	34.73
194	75.5	400	0.505	34.835
195	75.5	5	-1.656	30.377
195	75.5	10	-1.646	30.368
195	75.5	25	-1.634	30.579
195	75.5	50	-1.359	31.469
195	75.5	75	-1.328	32.108
195	75.5	100	-1.396	32.499
195	75.5	150	-1.377	33.116
195	75.5	200	-0.944	33.866
195	75.5	250	-0.272	34.498
195	75.5	300	0.161	34.719
195	75.5	400	0.5	34.833
196	75.5	5	-1.653	30.329
196	75.5	10	-1.651	30.33
196	75.5	25	-1.635	30.549
196	75.5	50	-1.333	31.417
196	75.5	75	-1.326	32.08
196	75.5	100	-1.391	32.471
196	75.5	150	-1.396	33.087
196	75.5	200	-1.003	33.823
196	75.5	250	-0.306	34.482
196	75.5	300	0.143	34.709
196	75.5	400	0.496	34.831
197	75.5	5	-1.65	30.296
197	75.5	10	-1.653	30.3
197	75.5	25	-1.636	30.526
197	75.5	50	-1.315	31.373
197	75.5	75	-1.322	32.057
197	75.5	100	-1.387	32.451
197	75.5	150	-1.407	33.069
197	75.5	200	-1.044	33.793
197	75.5	250	-0.332	34.469
197	75.5	300	0.127	34.701
197	75.5	400	0.492	34.83
198	75.5	5	-1.648	30.267
198	75.5	10	-1.651	30.273
198	75.5	25	-1.634	30.498
198	75.5	50	-1.304	31.322
198	75.5	75	-1.313	32.031
198	75.5	100	-1.383	32.433
198	75.5	150	-1.418	33.051
198	75.5	200	-1.079	33.765
198	75.5	250	-0.357	34.456
198	75.5	300	0.108	34.692
198	75.5	400	0.486	34.829
199	75.5	5	-1.646	30.234
199	75.5	10	-1.649	30.241
199	75.5	25	-1.631	30.457
199	75.5	50	-1.294	31.245
199	75.5	75	-1.296	31.993
199	75.5	100	-1.377	32.411
199	75.5	150	-1.431	33.029
199	75.5	200	-1.12	33.728
199	75.5	250	-0.389	34.438
199	75.5	300	0.081	34.681
199	75.5	400	0.475	34.827
200	75.5	5	-1.644	30.199
200	75.5	10	-1.647	30.207
200	75.5	25	-1.628	30.407
200	75.5	50	-1.289	31.148
200	75.5	75	-1.274	31.946
200	75.5	100	-1.369	32.387
200	75.5	150	-1.444	33.003
200	75.5	200	-1.168	33.684
200	75.5	250	-0.427	34.415
200	75.5	300	0.051	34.669
200	75.5	400	0.461	34.825
201	75.5	5	-1.643	30.171
201	75.5	10	-1.645	30.18
201	75.5	25	-1.626	30.363
201	75.5	50	-1.288	31.062
201	75.5	75	-1.253	31.906
201	75.5	100	-1.363	32.368
201	75.5	150	-1.453	32.984
201	75.5	200	-1.207	33.647
201	75.5	250	-0.459	34.397
201	75.5	300	0.027	34.66
201	75.5	400	0.449	34.823
202	75.5	5	-1.642	30.156
202	75.5	10	-1.644	30.165
202	75.5	25	-1.624	30.333
202	75.5	50	-1.289	31.004
202	75.5	75	-1.239	31.88
202	75.5	100	-1.358	32.356
202	75.5	150	-1.458	32.971
202	75.5	200	-1.233	33.622
202	75.5	250	-0.482	34.384
202	75.5	300	0.011	34.654
202	75.5	400	0.44	34.821
203	75.5	5	-1.641	30.151
203	75.5	10	-1.643	30.161
203	75.5	25	-1.624	30.311
203	75.5	50	-1.295	30.96
203	75.5	75	-1.228	31.862
203	75.5	100	-1.354	32.348
203	75.5	150	-1.462	32.961
203	75.5	200	-1.253	33.604
203	75.5	250	-0.501	34.373
203	75.5	300	-0.003	34.648
203	75.5	400	0.431	34.819
204	75.5	5	-1.641	30.158
204	75.5	10	-1.643	30.17
204	75.5	25	-1.624	30.292
204	75.5	50	-1.308	30.919
204	75.5	75	-1.218	31.848
204	75.5	100	-1.349	32.342
204	75.5	150	-1.467	32.951
204	75.5	200	-1.274	33.589
204	75.5	250	-0.523	34.363
204	75.5	300	-0.018	34.639
204	75.5	400	0.419	34.816
205	75.5	5	-1.64	30.178
205	75.5	10	-1.643	30.193
205	75.5	25	-1.625	30.268
205	75.5	50	-1.333	30.864
205	75.5	75	-1.206	31.831
205	75.5	100	-1.343	32.334
205	75.5	150	-1.474	32.937
205	75.5	200	-1.302	33.569
205	75.5	250	-0.554	34.349
205	75.5	300	-0.039	34.626
205	75.5	400	0.4	34.81
206	75.5	5	-1.64	30.205
206	75.5	10	-1.643	30.223
206	75.5	25	-1.626	30.241
206	75.5	50	-1.363	30.805
206	75.5	75	-1.194	31.814
206	75.5	100	-1.337	32.326
206	75.5	150	-1.481	32.921
206	75.5	200	-1.332	33.548
206	75.5	250	-0.588	34.333
206	75.5	300	-0.062	34.61
206	75.5	400	0.379	34.804
207	75.5	5	-1.639	30.226
207	75.5	10	-1.643	30.245
207	75.5	25	-1.628	30.224
207	75.5	50	-1.384	30.769
207	75.5	75	-1.187	31.804
207	75.5	100	-1.334	32.321
207	75.5	150	-1.486	32.912
207	75.5	200	-1.35	33.535
207	75.5	250	-0.609	34.324
207	75.5	300	-0.075	34.6
207	75.5	400	0.365	34.8
208	75.5	5	-1.639	30.238
208	75.5	10	-1.643	30.256
208	75.5	25	-1.628	30.216
208	75.5	50	-1.394	30.753
208	75.5	75	-1.184	31.799
208	75.5	100	-1.333	32.319
208	75.5	150	-1.488	32.907
208	75.5	200	-1.358	33.53
208	75.5	250	-0.619	34.319
208	75.5	300	-0.082	34.596
208	75.5	400	0.359	34.798
209	75.5	5	-1.639	30.242
209	75.5	10	-1.643	30.261
209	75.5	25	-1.629	30.214
209	75.5	50	-1.398	30.748
209	75.5	75	-1.183	31.798
209	75.5	100	-1.333	32.318
209	75.5	150	-1.489	32.906
209	75.5	200	-1.361	33.528
209	75.5	250	-0.622	34.318
209	75.5	300	-0.083	34.595
209	75.5	400	0.357	34.797
210	75.5	5	-1.639	30.245
210	75.5	10	-1.643	30.263
210	75.5	25	-1.629	30.214
210	75.5	50	-1.4	30.748
210	75.5	75	-1.183	31.798
210	75.5	100	-1.333	32.318
210	75.5	150	-1.489	32.905
210	75.5	200	-1.361	33.528
210	75.5	250	-0.622	34.318
210	75.5	300	-0.084	34.595
210	75.5	400	0.356	34.797

## Sheet: Fig5g
Longitude [degrees_east]	Latitude [degrees_north]	Oxygen Saturation [%]
170	77	86.47
170	78	87.024
170	79	87.098
172.5	75	80.136
172.5	75.5	82.347
172.5	76	83.494
172.5	76.5	84.929
172.5	77	86.418
172.5	77.5	86.942
172.5	78	87.02
172.5	78.5	87.062
172.5	79	87.096
175	74.5	76.516
175	75	78.707
175	75.5	81.872
175	76	83.912
175	76.5	85.121
175	77	86.394
175	77.5	86.853
175	78	86.943
175	78.5	87.004
175	79	87.075
177.5	74.5	78.476
177.5	75	79.991
177.5	75.5	82.403
177.5	76	84.591
177.5	76.5	85.563
177.5	77	86.134
177.5	77.5	86.494
177.5	78	86.66
177.5	78.5	86.772
177.5	79	86.939
180	74	80.594
180	74.5	80.166
180	75	80.853
180	75.5	82.206
180	76	84.233
180	76.5	85.401
180	77	85.549
180	77.5	85.539
180	78	85.604
180	78.5	85.642
180	79	85.781
180	79.5	86.922
182.5	74	76.575
182.5	74.5	76.975
182.5	75	77.749
182.5	75.5	79.368
182.5	76	82.358
182.5	76.5	84.433
182.5	77	83.893
182.5	77.5	83.262
182.5	78	83.004
185	74	71.518
185	74.5	72.569
185	75	73.924
185	75.5	76.412
185	76	80.69
185	76.5	83.043
185	77	81.895
185	77.5	81.03
185	78	80.539
185	78.5	80.431
185	79	80.425
187.5	73.5	52.959
187.5	74	60.516
187.5	74.5	64.632
187.5	75	68.571
187.5	75.5	72.266
187.5	76	78.045
187.5	76.5	81.341
187.5	77	80.249
187.5	77.5	79.799
187.5	78	79.626
187.5	78.5	79.478
187.5	79	79.384
190	73.5	55.694
190	74	56.297
190	74.5	57.493
190	75	60.378
190	75.5	65.058
190	76	73.045
190	76.5	78.583
190	77	78.42
190	77.5	78.374
190	78	78.526
190	78.5	78.949
190	79	79.213
192.5	73.5	54.691
192.5	74	57.69
192.5	74.5	60.077
192.5	75	61.289
192.5	75.5	63.107
192.5	76	71.304
192.5	76.5	76.941
192.5	77	77.551
192.5	77.5	77.676
192.5	78	77.825
192.5	78.5	78.222
192.5	79	78.815
192.5	79.5	78.948
195	73	73.02
195	73.5	71.276
195	74	70.773
195	74.5	70.29
195	75	69.701
195	75.5	69.201
195	76	73.649
195	76.5	76.666
195	77	77.219
195	77.5	77.404
195	78	77.546
195	78.5	77.822
195	79	78.299
195	79.5	78.475
197.5	72	75.821
197.5	72.5	76.017
197.5	73	75.944
197.5	73.5	75.62
197.5	74	75.288
197.5	74.5	75.217
197.5	75	75.341
197.5	75.5	75.247
197.5	76	75.857
197.5	76.5	76.661
197.5	77	77.1
197.5	77.5	77.317
197.5	78	77.516
197.5	78.5	77.881
197.5	79	78.303
197.5	79.5	78.371
200	71.5	75.654
200	72	76.079
200	72.5	76.153
200	73	76.152
200	73.5	75.912
200	74	75.481
200	74.5	75.519
200	75	76.061
200	75.5	76.453
200	76	76.869
200	76.5	77.146
200	77	77.411
200	77.5	77.724
200	78	78.172
200	78.5	78.821
200	79	78.895
200	79.5	78.517
202.5	70.5	75.831
202.5	71	75.951
202.5	71.5	76.265
202.5	72	76.48
202.5	72.5	76.586
202.5	73	76.597
202.5	73.5	76.799
202.5	74	76.973
202.5	74.5	76.732
202.5	75	76.473
202.5	75.5	76.565
202.5	76	76.862
202.5	76.5	77.249
202.5	77	77.869
202.5	77.5	78.715
202.5	78	78.903
202.5	78.5	78.862
202.5	79	78.733
202.5	79.5	78.531
205	70.5	76.174
205	71	76.292
205	71.5	76.438
205	72	76.653
205	72.5	76.867
205	73	77.104
205	73.5	77.861
205	74	78.181
205	74.5	77.737
205	75	77.316
205	75.5	77.166
205	76	76.944
205	76.5	76.888
205	77	77.3
205	77.5	77.767
205	78	77.718
205	78.5	77.648
205	79	77.519
205	79.5	77.385
205	80	77.516
207.5	70	76.159
207.5	70.5	76.351
207.5	71	76.444
207.5	71.5	76.545
207.5	72	76.7
207.5	72.5	76.935
207.5	73	77.304
207.5	73.5	77.587
207.5	74	77.618
207.5	74.5	77.55
207.5	75	77.493
207.5	75.5	77.453
207.5	76	77.399
207.5	76.5	77.312
207.5	77	77.356
207.5	77.5	77.413
207.5	78	77.35
207.5	78.5	77.162
207.5	79	76.917
207.5	79.5	76.863
207.5	80	77.256
210	70.5	76.321
210	71	76.453
210	71.5	76.607
210	72	76.812
210	72.5	77.088
210	73	77.373
210	73.5	77.479
210	74	77.554
210	74.5	77.636
210	75	77.671
210	75.5	77.626
210	76	77.548
210	76.5	77.453
210	77	77.395
210	77.5	77.383
210	78	77.282
210	78.5	77.001
210	79	76.733
210	79.5	76.795
210	80	77.253
210	80.5	77.645
212.5	71	76.672
212.5	71.5	76.864
212.5	72	77.012
212.5	72.5	77.163
212.5	73	77.325
212.5	73.5	77.518
212.5	74	77.713
212.5	74.5	77.859
212.5	75	77.896
212.5	75.5	77.821
212.5	76	77.657
212.5	76.5	77.414
212.5	77	77.296
212.5	77.5	77.309
212.5	78	77.266
212.5	78.5	77.011
212.5	79	76.811
212.5	79.5	76.924
212.5	80	77.326
212.5	80.5	77.642
215	71.5	77.085
215	72	77.087
215	72.5	77.102
215	73	77.211
215	73.5	77.548
215	74	77.873
215	74.5	78.018
215	75	78.063
215	75.5	77.98
215	76	77.69
215	76.5	77.092
215	77	76.982
215	77.5	77.08
215	78	77.185
215	78.5	77.207
215	79	77.206
215	79.5	77.308
215	80	77.565
215	80.5	77.676
215	81	77.664
217.5	69.5	76.373
217.5	70	76.658
217.5	70.5	76.874
217.5	71	77.079
217.5	71.5	77.223
217.5	72	77.254
217.5	72.5	77.3
217.5	73	77.496
217.5	73.5	77.753
217.5	74	77.968
217.5	74.5	78.046
217.5	75	77.929
217.5	75.5	77.552
217.5	76	77.089
217.5	76.5	76.835
217.5	77	76.826
217.5	77.5	76.936
217.5	78	77.122
217.5	78.5	77.342
217.5	79	77.496
217.5	79.5	77.623
217.5	80	77.77
217.5	80.5	77.756
217.5	81	77.746
220	69	76.075
220	69.5	76.425
220	70	76.649
220	70.5	76.867
220	71	77.073
220	71.5	77.219
220	72	77.31
220	72.5	77.512
220	73	77.746
220	73.5	77.907
220	74	78.025
220	74.5	78.018
220	75	77.812
220	75.5	77.375
220	76	76.997
220	76.5	76.858
220	77	76.845
220	77.5	76.964
220	78	77.149
220	78.5	77.281
220	79	77.393
220	79.5	77.614
220	80	77.818
220	80.5	77.848
220	81	77.885
220	81.5	77.974
222.5	69.5	76.369
222.5	70	76.656
222.5	70.5	76.875
222.5	71	77.08
222.5	71.5	77.275
222.5	72	77.493
222.5	72.5	77.755
222.5	73	77.876
222.5	73.5	77.931
222.5	74	77.977
222.5	74.5	77.971
222.5	75	77.829
222.5	75.5	77.436
222.5	76	77.127
222.5	76.5	77.042
222.5	77	76.924
222.5	77.5	76.94
222.5	78	77.129
222.5	78.5	77.22
222.5	79	77.212
222.5	79.5	77.455
222.5	80	77.823
222.5	80.5	77.953
222.5	81	78.018
222.5	81.5	78.065
222.5	82	78.09
225	71	77.316
225	71.5	77.561
225	72	77.778
225	72.5	77.894
225	73	77.967
225	73.5	78.002
225	74	77.998
225	74.5	77.952
225	75	77.931
225	75.5	77.775
225	76	77.568
225	76.5	77.401
225	77	77.179
225	77.5	76.964
225	78	77.044
225	78.5	77.134
225	79	77.106
225	79.5	77.284
225	80	77.809
225	80.5	77.976
225	81	77.984
225	81.5	77.987
227.5	70.5	76.831
227.5	71	76.816
227.5	71.5	76.925
227.5	72	77.155
227.5	72.5	77.495
227.5	73	77.854
227.5	73.5	78.101
227.5	74	78.139
227.5	74.5	78.038
227.5	75	77.991
227.5	75.5	78.264
227.5	76	78.158
227.5	76.5	77.895
227.5	77	77.596
227.5	77.5	77.242
227.5	79.5	77.172
227.5	80	77.752
227.5	80.5	77.828
227.5	81	77.825
230	70.5	76.616
230	71	76.557
230	71.5	76.485
230	72	76.523
230	72.5	76.722
230	73	77.386
230	73.5	78.069
230	74	78.389
230	74.5	78.47
230	76	78.69
230	76.5	78.515
230	77	78.295
232.5	71.5	76.247
232.5	72	76.196
232.5	72.5	76.351
232.5	73	77.035
232.5	73.5	77.885
235	69.5	67.604
235	70	67.608
235	70.5	67.612
235	71	67.616
235	71.5	67.62
237.5	69.5	67.591
237.5	70	67.596
237.5	70.5	67.6
237.5	71	67.605
237.5	71.5	67.609
237.5	72	67.613
240	69.5	67.58
240	70	67.584
240	70.5	67.589
240	71	67.594
240	71.5	67.598

[truncated: 22 more sheets: Fig5h, Fig5i, Fig6a, Fig6b, Fig6c, Fig6d, FigS1, FigS2, FigS3a, FigS3b, FigS3c, FigS3d, FigS3e, FigS3f, FigS3g, FigS3h, FigS3i, FigS4a, FigS4b, FigS4c …]
